# Supplementary material for: Chromosomal Mcm2-7 distribution and the genome replication program in species from yeast to humans
Source: PLoS Genet. 2021 Sep 2;17(9):e1009714. doi: 10.1371/journal.pgen.1009714 (PMC8443269; doi:10.1371/journal.pgen.1009714)
Supplement: S1 Table — (XLSX) [file pgen.1009714.s019.xlsx]

## Sheet: copy_of_ARS_centric_cerevisiae_
chr	ARS_start	ARS_stop	ARS_name	peak_coordinate	total_MCM_signal	fraction_of_total_MCM_signal_in_highest_peak
chrV	438934	439182	ARS518	438994	366627	0.702
chrIV	253791	254039	ARS410	253884	615156	1
chrVI	135985	136085	ARS605	135998	484689	1
chrXII	138185	139164	ARS1207	139771	404732	1
chrII	741681	741797	ARS224	741759	601316	0.984
chrXII	659884	659935	ARS1220	659946	330507	0.941
chrXV	729740	729969	ARS1521	729785	320916	0.975
chrXV	35669	35904	ARS1531	35756	287426	1
chrIV	329566	329814	ARS413	329710	284657	1
chrX	337281	337529	ARS1011	337300	533512	0.908
chrXI	55671	55917	ARS1103	55847	1.07455e+06	1
chrI	214888	215644	ARS111	215057	857591	1
chrXI	642727	642973	ARS1123	642882	403209	0.999
chrXIV	89531	89804	ARS1407	89605	342706	0.789
chrXIV	196134	196232	ARS1412	196193	280792	1
chrII	143658	143745	ARS206	143761	607820	1
chrII	486707	486954	ARS216	486840	659108	1
chrIV	46185	46237	ARS404	46286	331495	0.483
chrIV	484006	484059	ARS417	483964	465634	0.961
chrIV	1159262	1159510	ARS432	1159373	621643	1
chrV	93978	94218	ARS508	94100	228797	1
chrV	145678	145840	ARS510	145671	250284	1
chrVII	352760	352906	ARS716	352874	433419	0.985
chrVII	777966	778214	ARS729	778052	276527	0.75
chrVIII	133438	133539	ARS807	133486	335823	0.998
chrVIII	297060	297179	ARS815	297155	501792	0.961
chrVII	568490	568737	ARS721	568610	762849	1
chrIII	74458	74677	ARS306	74579	448985	1
chrIV	567610	567685	ARS419	567655	354309	1
chrXIII	263063	263296	ARS1309	263170	490475	0.942
chrVI	32473	32995	ARS601	33003	464509	0.471
chrVI	256277	256431	ARS609	256472	423219	0.306
chrVII	1083795	1084863	ARS736	1083936	350191	0.295
chrXII	450485	450725	ARS1216	450514	444769	0.196
chrX	729983	730513	ARS1023	730216	257289	0.975
chrXV	309359	309925	ARS1512	309218	256638	0.946
chrXVI	942084	943032	ARS1632	942658	261526	0.862
chrII	757437	757667	ARS225	757521	284721	1
chrIV	15493	15739	ARS403	15582	289359	1
chrIV	505343	505584	ARS450	505459	303995	0.909
chrV	498884	499182	ARS520	498959	279988	0.91
chrIX	247705	247760	ARS914	247764	310650	0.951
chrII	63259	63381	ARS202	63283	239413	0.738
chrVIII	556001	556331	ARS824	556410	276414	0.694
chrVII	888413	888493	ARS737	888524	256542	0.586
chrV	6378	6453	ARS503	6343	280477	0.585
chrXI	581833	582070	ARS1118	581990	271607	0.572
chrIV	702887	703132	ARS422	702983	267445	0.487
chrX	7445	7943	ARS1002	7465	261579	0.44
chrVIII	5471	6401	ARS801	5202	303352	0.395
chrVI	5426	5529	ARS600	5232	246832	0.346
chrII	407953	408068	ARS214	407941	262065	0.342
chrV	569618	569695	ARS523	569896	233700	0.337
chrIX	7470	8793	ARS902	7490	233384	0.335
chrXV	908296	908544	ARS1528	908305	275888	0.26
chrII	6498	6620	ARS201	6598	248693	0.251
chrXI	517017	517265	ARS1116	516646	228696	0.385
chrIII	224816	225061	ARS315	224888	532358	1
chrIV	1016670	1016911	ARS430	1016769	477563	1
chrIX	105870	106053	ARS909	105911	442060	1
chrX	67663	67736	ARS1005	67688	434137	1
chrIV	462567	462622	ARS416	462565	426208	1
chrXVI	162341	162632	ARS1608	162517	403823	1
chrXII	512867	513115	ARS1217	513051	362717	1
chrXVI	633874	634122	ARS1623	633974	359955	1
chrIX	214624	214754	ARS913	214855	343031	1
chrXI	388970	389264	ARS1112	389147	413656	0.997
chrVIII	212720	213185	ARS810	213172	669501	0.993
chrVIII	214718	215183	ARS811	215174	673509	0.99
chrXVI	565052	565294	ARS1634	563938	422000	0.979
chrII	28942	29160	ARS230	28973	412827	0.977
chrXII	468128	468234	ARS1200-2	468086	1.66511e+07	0.972
chrX	374880	375122	ARS1012	375030	358876	0.972
chrVI	20702	20900	ARS600.4	20764	486278	0.968
chrXII	458991	459097	ARS1200-1	458960	1.81847e+07	0.946
chrXVI	563852	563967	ARS1622	563938	452925	0.912
chrXIV	691486	691730	ARS1427	691596	384519	0.878
chrXIV	498970	499154	ARS1420	499025	387376	0.863
chrXIII	758224	758471	ARS1327	758302	424167	0.855
chrXIV	169675	169753	ARS1411	169805	547500	0.85
chrXVI	695461	695574	ARS1625	695527	406859	0.823
chrII	170173	170279	ARS207	170227	344406	0.715
chrII	326140	326375	ARS211	326143	371435	0.706
chrXV	566410	566643	ARS1516	566638	374159	0.632
chrXIII	286835	286951	ARS1310	286882	346007	0.578
chrII	704296	704566	ARS222	704284	590927	0.471
chrVI	32667	33247	ARS602	33003	464509	0.471
chrIV	1486918	1487161	ARS446	1487004	368769	0.464
chrXIV	449429	449588	ARS1419	449571	440528	0.451
chrIV	85945	86176	ARS405	86127	425880	0.439
chrIII	197460	197598	ARS314	197248	349871	0.356
chrIX	248396	248850	ARS915	248751	473243	0.012
chrX	375706	376227	ARS1013	376187	477401	0.007
chrX	23662	24158	ARS1004	23894	308871	1
chrI	159907	160127	ARS109	160006	326405	0.98
chrXI	153020	153135	ARS1106	153066	299876	0.967
chrXII	30209	31384	ARS1202	31794	331467	1
chrXII	91419	91660	ARS1206	91467	279632	0.95
chrXII	156648	156884	ARS1209	156690	235891	0.862
chrXII	1024026	1024186	ARS1234	1024123	278875	0.928
chrXIII	535597	535844	ARS1320	535669	311264	1
chrXIII	772631	772879	ARS1328	772754	286937	1
chrXIV	61599	61895	ARS1406	61751	338170	1
chrXV	981462	981697	ARS1529	981566	234989	0.978
chrXVI	776926	777156	ARS1635	776985	241447	1
chrII	389212	390371	ARS213	389280	284577	1
chrIII	108727	109060	ARS307	109003	328589	0.912
chrIV	806052	806277	ARS425	806045	326105	0.878
chrIV	1109964	1110204	ARS452	1110015	311349	1
chrIV	1166067	1166212	ARS453	1166121	268362	0.985
chrV	287552	287629	ARS514	287654	343020	0.844
chrVII	241085	241353	ARS712	241198	250271	0.802
chrVII	484930	485157	ARS719	485049	248355	0.957
chrVIII	168549	168723	ARS809	168716	305377	0.973
chrX	442556	442965	ARS1015	442606	316187	0.737
chrVII	421171	421279	ARS718	421233	315830	0.72
chrXV	656701	656772	ARS1519	656676	332277	0.671
chrXVI	384542	384789	ARS1618	384555	318102	0.666
chrXIII	611275	611489	ARS1323	611216	274207	0.541
chrI	30946	31183	ARS104	30989	286896	0.538
chrIX	411935	412011	ARS922	411963	227980	1
chrXI	98364	98523	ARS1125	98487	226520	0.992
chrIX	175038	175358	ARS912	175409	223225	0.595
chrXVI	73032	73227	ARS1605	73211	222749	0.968
chrXII	1059439	1059923	ARS1235	1059634	222651	0.989
chrIV	212519	212618	ARS409	212562	221870	0.842
chrXVI	880861	881108	ARS1630	881327	221601	0.519
chrVIII	116179	116421	ARS806	116422	221430	0.554
chrVII	64360	64464	ARS702	64403	220246	0.632
chrIV	628938	629582	ARS420	629506	216821	0.356
chrXII	289315	289444	ARS1212	289388	216739	0.999
chrXV	600886	600960	ARS1502	600954	216010	0.894
chrIII	132043	132120	ARS309	132311	215566	0.668
chrVII	575484	576346	ARS723	575497	215231	0.059
chrX	540546	540780	ARS1018	540578	209653	0.938
chrV	406752	406953	ARS517	406850	207007	0.654
chrXV	72683	72753	ARS1507	72676	202516	0.618
chrXIII	503389	503771	ARS1319	503621	202334	0.872
chrII	792218	792310	ARS228	792196	198625	0.999
chrXIII	897935	897985	ARS1332	898048	196662	0.485
chrVII	659907	660002	ARS727	660044	196574	1
chrXI	213439	213743	ARS1127	213530	196231	0.796
chrVIII	501756	501996	ARS822	502075	194276	0.561
chrXIV	250315	250931	ARS1413	250464	193976	0.831
chrXVI	456563	456810	ARS1633	456709	189635	0.888
chrXV	783345	783563	ARS1524	783387	188166	0.687
chrXIII	137300	137548	ARS1307	137381	186560	0.941
chrXIV	412267	412496	ARS1417	412409	181983	0.456
chrXIII	553422	554331	ARS1322	554446	181454	0.649
chrIX	341976	342045	ARS919	341895	178121	0.285
chrI	70300	70469	ARS106	70448	177687	0.385
chrXII	603024	603132	ARS1218	603074	177234	0.974
chrXIII	634501	634588	ARS1324	634613	176700	0.81
chrIV	1240882	1241110	ARS433	1241009	176690	0.865
chrXVI	116566	116680	ARS1607	116601	175510	0.467
chrXIV	28469	28700	ARS1405	28673	174806	0.934
chrXI	448020	448254	ARS1114	448103	171612	0.854
chrXVI	289485	289705	ARS1614	289587	168665	0.408
chrIX	357160	357396	ARS920	357213	168132	0.803
chrX	711896	712142	ARS1022	711905	168069	0.684
chrVII	834491	834734	ARS731	834565	161811	0.996
chrXV	166976	167221	ARS1510	167059	161479	0.96
chrXII	744943	745179	ARS1223	745034	158495	0.999
chrVII	508729	508977	ARS720	508871	158121	0.469
chrXII	222220	222676	ARS1210	222514	157890	0.952
chrVII	285991	286081	ARS714	286104	157535	0.808
chrV	59338	59477	ARS507	59402	154022	0.993
chrIII	194308	194367	ARS313	194260	152716	0.507
chrXV	489683	489942	ARS1501	489919	152260	0.971
chrXIV	609520	609607	ARS1424	609583	152016	1
chrVII	112079	112317	ARS704	112216	150075	0.868
chrXII	794100	794231	ARS1226	794172	148077	0.418
chrXIII	371001	371105	ARS1312	371163	146934	0.549
chrX	612846	613278	ARS1019	613109	146471	0.966
chrVIII	245773	245847	ARS813	246045	144943	0.391
chrII	417784	418079	ARS215	418260	144680	0.426
chrIV	1276225	1276452	ARS434	1276087	143720	0.414
chrIV	555240	555404	ARS418	555359	141452	0.959
chrVI	118637	118957	ARS603.5	118696	139244	0.846
chrVII	999456	999576	ARS734	999619	139108	0.866
chrXIII	649309	649552	ARS1325	649472	138590	0.785
chrI	41992	42151	ARS105	42031	138434	0.984
chrVIII	392180	392395	ARS818	392218	136864	0.832
chrIV	1302689	1302768	ARS435	1302829	136552	0.836
chrXI	612378	612463	ARS1120	612393	135642	0.961
chrIX	136098	136338	ARS911	136252	135245	0.435
chrXIV	279982	280071	ARS1414	280034	134054	0.72
chrIV	913790	914038	ARS428	913913	133392	0.852
chrXIII	917896	918366	ARS1333	917886	132637	0.588
chrIII	272852	273095	ARS316	272989	129252	0.955
chrX	654375	654614	ARS1020	654589	128585	0.498
chrXVI	260931	261727	ARS1612	261480	127838	0.435
chrXVI	418138	418364	ARS1619	418231	127748	0.999
chrX	204029	204917	ARS1008	204507	127710	0.994
chrXIV	126599	126805	ARS1410	126573	125558	0.759
chrII	198313	198473	ARS231	198654	125431	0.385
chrII	93435	93519	ARS203	93489	123436	0.999
chrVII	203914	204155	ARS710	204097	120634	0.648
chrXVI	819160	819399	ARS1627	819267	120589	0.951
chrXII	1007186	1007475	ARS1232	1007183	120490	0.995
chrXI	329682	329930	ARS1109	329942	120354	0.363
chrX	684009	684098	ARS1021	683932	119238	0.356
chrX	113678	113749	ARS1007	113615	118086	0.568
chrVI	167547	167801	ARS606	167690	117318	0.999
chrIV	1461862	1462173	ARS443	1462080	116761	0.792
chrIV	1057841	1057951	ARS431	1057831	116419	0.907
chrXII	412686	412893	ARS1215	412794	116109	0.75
chrXV	616670	617517	ARS1518	617340	115428	0.511
chrIII	166503	167348	ARS310	166714	114975	0.693
chrXVI	42977	43212	ARS1604	43254	114925	0.557
chrXVI	331699	332100	ARS1617	331848	114013	1
chrXV	874251	874412	ARS1526	874314	112643	0.998
chrXVI	511636	511793	ARS1621	511738	112203	0.991
chrX	298981	299245	ARS1010	298946	112007	0.722
chrX	417195	417440	ARS1014	417361	111531	0.989
chrXVI	749099	749345	ARS1626	749110	111359	0.953
chrX	228552	229043	ARS1009	228812	106455	0.362
chrIV	316771	317230	ARS412	316842	105862	0.931
chrXIII	158887	159277	ARS1307.5	159110	105306	0.504
chrXV	337424	337491	ARS1513	337530	104982	0.828
chrIV	753242	753386	ARS423	753286	104546	0.999
chrVI	68759	68861	ARS603	68868	103626	0.97
chrV	316600	316807	ARS515	316643	103466	0.976
chrXII	231179	231421	ARS1211	231205	100210	0.425
chrVI	199395	199505	ARS607	199456	99217.4	0.991
chrXVI	842653	842900	ARS1628	842911	97968.8	0.562
chrIX	16141	16784	ARS904	16517	96430.8	0.871
chrXII	343577	344032	ARS1212.5	343881	96392.7	0.453
chrII	517185	517386	ARS217	517168	96387.8	0.684
chrIII	292638	292694	ARS317	292770	95937.4	0.35
chrXIV	321921	322213	ARS1415	322078	95630.8	0.778
chrII	237787	237900	ARS208	237941	94434.2	0.412
chrIII	114321	114939	ARS308	114746	94359.5	0.9
chrXIII	31766	31835	ARS1303	31776	93501.8	0.567
chrXIII	815342	815567	ARS1330	815482	91967.5	0.945
chrVII	574622	574915	ARS722	574831	90586.1	0.946
chrVIII	7702	7767	ARS802	7788	90149.4	0.868
chrIV	408075	408316	ARS414	407736	89507.7	0.327
chrXV	113885	113983	ARS1509	113790	89368.9	0.453
chrVII	715312	715377	ARS728	715405	88137.3	0.378
chrXIV	546072	546170	ARS1421	546112	87748.9	0.695
chrV	549566	549814	ARS522	549440	87583.7	0.524
chrIV	1379641	1380100	ARS439	1379688	86090.6	0.676
chrXII	888570	888810	ARS1238	888700	85107.1	0.977
chrIV	434971	435320	ARS415	435131	84823.9	0.442
chrXIII	468179	468469	ARS1316	468407	83158.4	0.635
chrXI	417185	417417	ARS1113	417235	82367.2	0.475
chrIX	73820	73991	ARS907	73751	82142.6	0.586
chrII	622671	622939	ARS220	622794	79265.5	0.518
chrXI	462699	463742	ARS1115	462876	78732.8	0.852
chrV	212383	212631	ARS512	212432	78065.2	0.465
chrV	353578	353636	ARS516	353604	78011.3	0.727
chrI	124349	124597	ARS107	124697	77781.1	0.769
chrII	379221	379912	ARS212	379095	77426.1	0.244
chrXVI	932983	933229	ARS1631	933198	74597.1	0.307
chrIV	748392	748637	ARS451	748644	73597.6	1
chrXV	766605	766788	ARS1523	766729	73543.9	1
chrV	8786	10019	ARS504	11897	73405.4	0.685
chrXV	277530	277778	ARS1511	277701	71763.9	0.916
chrI	147398	147717	ARS108	147479	71076.6	0.588
chrII	631939	632251	ARS221	631579	70281.8	0.331
chrI	7997	8547	ARS103	8227	69204.8	0.812
chrXII	373254	373332	ARS1213	373279	68442.1	0.627
chrXIII	39824	40187	ARS1304	39993	67896.9	0.572
chrXIV	635664	635904	ARS1426	635709	67425.8	0.375
chrIV	640006	640072	ARS421	640051	62583.6	0.839
chrX	737034	737275	ARS1024	737314	62370.1	0.727
chrXVI	684389	684637	ARS1624	684309	58371.2	0.682
chrVIII	447714	447795	ARS820	448140	57146.2	0.434
chrV	257958	258737	ARS513	256157	57142.7	0.955
chrIV	123617	123901	ARS406	123676	56723.2	0.456
chrIII	294820	294901	ARS318	294956	52465.6	0.254
chrX	459337	459895	ARS1017	459642	50907.1	0.595
chrI	176157	176404	ARS110	176347	50243.9	0.81
chrIX	245756	245925	ARS923	245932	50115.1	0.422
chrX	99458	99678	ARS1006	99413	48952.9	0.965
chrXV	85270	85361	ARS1508	85298	48748.5	0.748
chrVI	216357	216704	ARS608	216506	48671.3	0.882
chrX	16124	16762	ARS1003	16500	48336.2	0.607
chrIV	1404290	1404524	ARS440	1404463	47427.2	0.955
chrXIII	183797	183887	ARS1308	183848	47069.5	0.731
chrI	222880	224046	ARS112	224042	43885.3	0.631
chrVII	977728	977976	ARS733	978051	43632.6	0.41
chrIV	921692	921939	ARS429	921957	43343.2	0.538
chrV	278076	278357	ARS513.7	278105	41372.4	0.798
chrVIII	64296	64371	ARS805	64333	41357.1	0.338
chrII	254998	255083	ARS209	255154	39047.9	0.343
chrIV	899051	899596	ARS427	899448	38197.1	0.524
chrVII	163218	163318	ARS707	163445	37255.1	0.291
chrXIV	561111	561388	ARS1422	561320	37108.7	0.502
chrV	173700	173864	ARS511	173843	35652	0.539
chrXII	623198	623861	ARS1219	622810	34771.3	0.769
chrIII	30200	30657	ARS304	30243	33900.7	0.952
chrV	276130	276528	ARS513.5	276336	33769.8	0.579
chrVII	388658	388891	ARS717	388990	32795.2	0.348
chrXII	150947	151389	ARS1208	151238	32372.4	0.632
chrXI	196042	196287	ARS1126	196157	29245.8	0.918
chrXIII	94217	94463	ARS1305	94455	27180	0.575
chrXII	1013795	1014022	ARS1233	1013739	26679.1	0.935
chrIII	39508	39595	ARS305	39646	25088.7	0.455
chrVII	288451	288512	ARS715	287277	23925.8	0.822
chrXIII	837764	837928	ARS1331	837434	21729.9	0.487
chrVII	187464	187796	ARS709	187407	19291.9	0.768
chrXIII	805152	805282	ARS1329	805045	18767.9	0.632
chrVI	127751	128071	ARS604	128275	18441.2	0.19
chrIII	14575	14849	ARS302	15187	17790.4	0.11
chrIII	15214	16274	ARS320	15585	17217.7	0.564
chrXVI	18370	19069	ARS1603	19134	14656.9	0.401
chrX	454584	455555	ARS1016	455273	14648.5	0.775
chrIII	14871	15213	ARS303	15585	14309.8	0.679
chrVII	117561	117854	ARS706	117640	12932.5	0.547
chrV	442416	442735	ARS519	442375	12748.7	0.334
chrVI	104463	104701	ARS603.1	104512	10879	0.954
chrXII	919800	920994	ARS1228	921658	9232.85	0.576
chrV	4097	4185	ARS502	3708	8846.15	0.448
chrVII	581436	582213	ARS724	581926	8588.34	0.343
chrXII	930891	931064	ARS1230	932004	8126.45	0.658
chrVII	1002239	1002522	ARS735	1002425	7988.25	0.972
chrIV	1305757	1306312	ARS436	1305873	7760.6	0.576
chrIV	256530	256633	ARS411	255243	7359.05	0.999
chrIV	235937	236185	ARS409.5	235929	7217.41	0.798
chrXIII	477606	478301	ARS1317	478093	6561.14	0.186
chrXIV	96247	96463	ARS1409	96248	6122.7	0.435
chrXIV	568219	568524	ARS1423	568208	5850.12	0.469
chrXIV	325054	325267	ARS1416	323702	5746.1	0.998
chrIX	313861	314035	ARS918	312711	5536.95	0.986
chrVIII	140349	141274	ARS808	141573	5388.04	0.615
chrXI	7528	8309	ARS1102	7963	5284.05	0.353
chrXIV	616311	617125	ARS1425	618397	4522.1	0.894
chrVII	231907	231981	ARS701	232370	4146.44	0.601
chrV	520772	521030	ARS521	521076	4075.43	0.391
chrXII	720784	721418	ARS1221	720496	4068	0.36
chrIV	1454509	1455087	ARS442	1454719	3742.5	0.58
chrXI	88789	89287	ARS1104	89028	3274.65	1
chrIX	362924	363221	ARS921	363100	3123.69	0.793
chrVIII	286770	287128	ARS814	286897	2939.35	0.691
chrXVI	850512	850629	ARS1629	850719	2592.82	0.41
chrIX	113237	113806	ARS910	113433	2392.4	0.672
chrXVI	422786	422885	ARS1620	423980	2382.8	0.805
chrXII	384534	384725	ARS1214	384635	2380.65	0.864
chrXIII	542881	542978	ARS1321	542989	2251.75	0.926
chrIII	11146	11401	ARS301	11055	1788.45	0.337
chrXVI	220088	220167	ARS1611	220288	1142.47	0.347
