# Supplementary material for: Chromosomal Mcm2-7 distribution and the genome replication program in species from yeast to humans
Source: PLoS Genet. 2021 Sep 2;17(9):e1009714. doi: 10.1371/journal.pgen.1009714 (PMC8443269; doi:10.1371/journal.pgen.1009714)
Supplement: S4 Table — (XLSX) [file pgen.1009714.s022.xlsx]

## Sheet: Sheet1
sample	total_reads	mapped_reads	fraction_mapped	description_1	description_2	description_3	organism
04_16747_o5mMCu_G1_1m	2676936	2171213	0.811081	S. cerevisiae with MCM2-Mnase construct	MCM2-MNase, rep2	calcium-treated DNA (ChEC)	Saccharomyces cerevisiae
04_16749_MCM4_1m_2ul	4192949	1905488	0.454451	S. cerevisiae with MCM4-Mnase construct	MCM4-MNase	calcium-treated DNA (ChEC)	Saccharomyces cerevisiae
TG09_16753_Mcm6_1m	6318682	4891028	0.774058	S. cerevisiae with MCM6-Mnase construct	MCM6-MNase	calcium-treated DNA (ChEC)	Saccharomyces cerevisiae
TG02_17000_SHU3h_5m	7608995	6474294	0.850874	S. pombe with MCM2-Mnase construct	MCM2-MNase, HU arrest	calcium-treated DNA (ChEC)	Schizosaccharomyces pombe
02_17000p_SHU4h_5m	26805270	23577932	0.879601	S. pombe with MCM2-Mnase construct	MCM2-MNase, HU arrest	calcium-treated DNA (ChEC)	Schizosaccharomyces pombe
04_16747_HU_5m	12745617	9569506	0.750808	S. cerevisiae with MCM2-Mnase construct	MCM2-MNase, HU arrest	calcium-treated DNA (ChEC)	Saccharomyces cerevisiae
TG05_SpombeAT_G1_10m	9576395	9020518	0.941953	S. pombe with MCM2-Mnase construct	MCM2-MNase, G1	calcium-treated DNA (ChEC)	Schizosaccharomyces pombe
03_16747_MCM2_5mAF	15472757	12431290	0.803431	S. cerevisiae with MCM2-Mnase construct	MCM2-MNase, rep1	calcium-treated DNA (ChEC)	Saccharomyces cerevisiae
TG08_Patksi_PBS_30s	37486691	30370838	0.810177	hybrid musculus / spretus mouse (Patski) cells with MCM2-Mnase construct	MCM2-MNase	calcium-treated DNA (ChEC)	mouse (Mus musculus / Mus spretus hybrid)
02_HeLa_G1_1m	31794900	26682928	0.83922	human (HeLa) cells with MCM2-Mnase construct	MCM2-MNase	calcium-treated DNA (ChEC)	Homo sapiens (HeLa)
05_Pastski_S_022618_IllumAA9	40879689	38143717	0.933073	hybrid musculus / spretus mouse (Patski) cells with MCM2-Mnase construct	cycling cells flow-sorted based on DNA content, S phase	sonicated DNA	mouse (Mus musculus / Mus spretus hybrid)
Patski_S_022618	42510609	40061266	0.942383	hybrid musculus / spretus mouse (Patski) cells with MCM2-Mnase construct	cycling cells flow-sorted based on DNA content, S phase	sonicated DNA	mouse (Mus musculus / Mus spretus hybrid)
Patski_G1_022618	52345893	49730142	0.950029	hybrid musculus / spretus mouse (Patski) cells with MCM2-Mnase construct	cycling cells flow-sorted based on DNA content, G1	sonicated DNA	mouse (Mus musculus / Mus spretus hybrid)
Patski_S	68116231	63506208	0.932321	hybrid musculus / spretus mouse (Patski) cells with MCM2-Mnase construct	cycling cells flow-sorted based on DNA content, S phase	sonicated DNA	mouse (Mus musculus / Mus spretus hybrid)
Patski_G1	129523333	121865637	0.940878	hybrid musculus / spretus mouse (Patski) cells with MCM2-Mnase construct	cycling cells flow-sorted based on DNA content, G1	sonicated DNA	mouse (Mus musculus / Mus spretus hybrid)
Patski_PBSMCM_30s	199786331	161004581	0.805884	hybrid musculus / spretus mouse (Patski) cells with MCM2-Mnase construct	MCM2-MNase	calcium-treated DNA (ChEC)	mouse (Mus musculus / Mus spretus hybrid)
Patski_PBS_30s_NoIndex	411074271	315597336	0.767738	hybrid musculus / spretus mouse (Patski) cells with MCM2-Mnase construct	MCM2-MNase	calcium-treated DNA (ChEC)	mouse (Mus musculus / Mus spretus hybrid)
TG03_HeLa_tryp_G1_5m	66140560	54215626	0.819703	human (HeLa) cells with MCM2-Mnase construct	MCM2-MNase	calcium-treated DNA (ChEC)	Homo sapiens (HeLa)
16535wt_AF_7_5U	35130886	32551136	0.926567	S. cerevisiae wild type (no ChEC construct)	free MNase	MNase-seq	Saccharomyces cerevisiae
17000_G1_6H_1m_LP190926	9869270	8680718	0.87957	S. pombe with MCM2-Mnase construct	free MNase	MNase-seq	Schizosaccharomyces pombe
