# Supplementary material for: Chromosomal Mcm2-7 distribution and the genome replication program in species from yeast to humans
Source: PLoS Genet. 2021 Sep 2;17(9):e1009714. doi: 10.1371/journal.pgen.1009714 (PMC8443269; doi:10.1371/journal.pgen.1009714)
Supplement: S1 Source Files — (ZIP) [file pgen.1009714.s023.zip]

Archive with 89 entries (52 files):
- source_files_for_Figure1_to_Figure7A/
- source_files_for_Figure1_to_Figure7A/Figure5/
- source_files_for_Figure1_to_Figure7A/Figure5/Figure5A/
- source_files_for_Figure1_to_Figure7A/Figure5/Figure5A/numbers_in_Figure5A_042621_1.txt
- source_files_for_Figure1_to_Figure7A/Figure5/Figure5B/
- source_files_for_Figure1_to_Figure7A/Figure5/Figure5B/numbers_for_Figure_5B_043021_1.txt
- source_files_for_Figure1_to_Figure7A/Figure5/Figure5C/
- source_files_for_Figure1_to_Figure7A/Figure5/Figure5C/numbers_for_Figure_5C_050121_1.txt
- source_files_for_Figure1_to_Figure7A/Figure2/
- source_files_for_Figure1_to_Figure7A/Figure2/Figure2A/
- source_files_for_Figure1_to_Figure7A/Figure2/Figure2A/HeLa_replication/
- source_files_for_Figure1_to_Figure7A/Figure2/Figure2A/HeLa_replication/numbers_for_Figure2A_HeLa_replication_trace_042521_1.txt
- source_files_for_Figure1_to_Figure7A/Figure2/Figure2A/pombe_replication/
- source_files_for_Figure1_to_Figure7A/Figure2/Figure2A/pombe_replication/numbers_for_pombe_Figure2A_replication_plot_042621_1.txt
- source_files_for_Figure1_to_Figure7A/Figure2/Figure2A/HeLa_MCM2ChEC_trace/
- source_files_for_Figure1_to_Figure7A/Figure2/Figure2A/HeLa_MCM2ChEC_trace/numbers_for_Figure2A_HeLa_MCM2ChEC_trace_042521_1.txt
- source_files_for_Figure1_to_Figure7A/Figure2/Figure2A/HeLa_heat_map/
- source_files_for_Figure1_to_Figure7A/Figure2/Figure2A/HeLa_heat_map/merged_bwa_02_HeLa_G1_1m_AA06_GCCAAT_L001_cleaned_sorted_fixmate_AORRG_bwa_TG03_HeLa_tryp_G1_5m_AA06_GCCAAT_L002_cleaned_sorted_fixmate_AORRG_chr18_23994730_10001_customMacAlpine_TO500_100319_1.txt
- source_files_for_Figure1_to_Figure7A/Figure2/Figure2A/cerevisiae_heat_map/
- source_files_for_Figure1_to_Figure7A/Figure2/Figure2A/cerevisiae_heat_map/numbers_for_heat_map_cerevisiae_MCM2ChEC_figure2A_042521_1.txt
- source_files_for_Figure1_to_Figure7A/Figure2/Figure2A/cerevisiae_MCM2ChEC_trace/
- source_files_for_Figure1_to_Figure7A/Figure2/Figure2A/cerevisiae_MCM2ChEC_trace/numbers_for_Figure2A_cerevisiae_MCM2ChEC_042421_1.txt
- source_files_for_Figure1_to_Figure7A/Figure2/Figure2A/pombe_MCM2ChEC_trace/
- source_files_for_Figure1_to_Figure7A/Figure2/Figure2A/pombe_MCM2ChEC_trace/numbers_for_Figure2A_pombe_MCM2ChEC_black_and_green_traces_042521_1.txt
- source_files_for_Figure1_to_Figure7A/Figure2/Figure2A/cerevisiae_replication/
- source_files_for_Figure1_to_Figure7A/Figure2/Figure2A/cerevisiae_replication/numbers_for_cerevisiae_replication_Figure2A_triptych_042521_1.txt
- source_files_for_Figure1_to_Figure7A/Figure2/Figure2A/pombe_heat_map/
- source_files_for_Figure1_to_Figure7A/Figure2/Figure2A/pombe_heat_map/TG02_17000_SHU3h_5m_AA04_TGACCA_L002_sorted_AORRG_chrII_451000_10001_customMacAlpine_TO500_081219_2.txt
- source_files_for_Figure1_to_Figure7A/Figure2/Figure2B/
- source_files_for_Figure1_to_Figure7A/Figure2/Figure2B/numbers_for_Figure2B_organism_specific_MCM_distribution_042621_1.txt
- source_files_for_Figure1_to_Figure7A/Figure2/Figure2C/
- source_files_for_Figure1_to_Figure7A/Figure2/Figure2C/numbers_for_Figure2C_organism_specific_MCM_distribution_042621_1.txt
- source_files_for_Figure1_to_Figure7A/Figure4/
- source_files_for_Figure1_to_Figure7A/Figure4/Figure4A/
- source_files_for_Figure1_to_Figure7A/Figure4/Figure4A/numbers_for_traces_in_Figure4A_042221_1.txt
- source_files_for_Figure1_to_Figure7A/Figure4/Figure4A/heat_map_matrix_files_Figure4A/
- source_files_for_Figure1_to_Figure7A/Figure4/Figure4A/heat_map_matrix_files_Figure4A/ARS453_MCM2ChEC_chrIV_1166139_matrix_for_heat_map_041621_1.txt
- source_files_for_Figure1_to_Figure7A/Figure4/Figure4A/heat_map_matrix_files_Figure4A/ARS440_MCM2ChEC_chrIV_1404407_matrix_for_heat_map_041621_1.txt
- source_files_for_Figure1_to_Figure7A/Figure4/Figure4A/heat_map_matrix_files_Figure4A/ARS436_MCM2ChEC_chrIV_1306034_matrix_for_heat_map_041621_1.txt
- source_files_for_Figure1_to_Figure7A/Figure4/Figure4A/heat_map_matrix_files_Figure4A/ARS432_MCM2ChEC_chrIV_1159386_matrix_for_heat_map_041621_1.txt
- source_files_for_Figure1_to_Figure7A/Figure4/Figure4A/heat_map_matrix_files_Figure4A/ARS435_MCM2ChEC_chrIV_1302728_matrix_for_heat_map_041621_1.txt
- source_files_for_Figure1_to_Figure7A/Figure4/Figure4A/heat_map_matrix_files_Figure4A/ARS431_MCM2ChEC_chrIV_1057896_matrix_for_heat_map_041621_1.txt
- source_files_for_Figure1_to_Figure7A/Figure4/Figure4A/heat_map_matrix_files_Figure4A/ARS429_MCM2ChEC_chrIV_921815_matrix_for_heat_map_041621_1.txt
- source_files_for_Figure1_to_Figure7A/Figure4/Figure4A/heat_map_matrix_files_Figure4A/ARS433_MCM2ChEC_chrIV_1240996_matrix_for_heat_map_041621_1.txt
- source_files_for_Figure1_to_Figure7A/Figure4/Figure4A/heat_map_matrix_files_Figure4A/ARS430_MCM2ChEC_chrIV_1016790_matrix_for_heat_map_041621_1.txt
- source_files_for_Figure1_to_Figure7A/Figure4/Figure4A/heat_map_matrix_files_Figure4A/ARS434_MCM2ChEC_chrIV_1276338_matrix_for_heat_map_041621_1.txt
- source_files_for_Figure1_to_Figure7A/Figure4/Figure4A/heat_map_matrix_files_Figure4A/ARS452_MCM2ChEC_chrIV_1110084_matrix_for_heat_map_041621_1.txt
- source_files_for_Figure1_to_Figure7A/Figure4/Figure4A/heat_map_matrix_files_Figure4A/ARS439_MCM2ChEC_chrIV_1379870_matrix_for_heat_map_041621_1.txt
- source_files_for_Figure1_to_Figure7A/Figure1/
- source_files_for_Figure1_to_Figure7A/Figure1/.DS_Store
- source_files_for_Figure1_to_Figure7A/Figure1/Figure1A/
- source_files_for_Figure1_to_Figure7A/Figure1/Figure1A/numbers_for_Figure1A_042321_1.txt
- source_files_for_Figure1_to_Figure7A/Figure1/Figure1C/
- source_files_for_Figure1_to_Figure7A/Figure1/Figure1C/numbers_for_traces_in_Figure1C_042321_1.txt
- source_files_for_Figure1_to_Figure7A/Figure1/Figure1B/
- source_files_for_Figure1_to_Figure7A/Figure1/Figure1B/ARS1103_MCM6ChEC_chrXI_55794_matrix_for_heat_map_041621_1.txt
- source_files_for_Figure1_to_Figure7A/Figure1/Figure1B/ARS1103_MCM4ChEC_chrXI_55794_matrix_for_heat_map_041621_1.txt
- source_files_for_Figure1_to_Figure7A/Figure1/Figure1B/ARS1103_MCM2ChEC_chrXI_55794_matrix_for_heat_map_041621_1.txt
- source_files_for_Figure1_to_Figure7A/Figure1/code_example_for_Figure1B_and_Figure1C/
- source_files_for_Figure1_to_Figure7A/Figure1/code_example_for_Figure1B_and_Figure1C/generate_3001_by_500_matrix_for_ARS1103_041821_1.py
- source_files_for_Figure1_to_Figure7A/Figure1/code_example_for_Figure1B_and_Figure1C/desired_ARS_coordinates_041821_1.xlsx
- source_files_for_Figure1_to_Figure7A/Figure1/code_example_for_Figure1B_and_Figure1C/generate_heat_maps_with_and_without_enhancing_low_signals_041821_1.R
- source_files_for_Figure1_to_Figure7A/Figure1/code_example_for_Figure1B_and_Figure1C/code_example_generating_MCM2ChEC_heat_map_at_ARS1103_041821_1.txt
- source_files_for_Figure1_to_Figure7A/Figure1/code_example_for_Figure1B_and_Figure1C/bwa_align_sacCer3_paired_end_samples_INDIVIDUAL_041821_1.sh
- source_files_for_Figure1_to_Figure7A/Figure6/
- source_files_for_Figure1_to_Figure7A/Figure6/Figure6C_6D/
- source_files_for_Figure1_to_Figure7A/Figure6/Figure6C_6D/numbers_for_Figures_6C_and_6D_050321_1.txt
- source_files_for_Figure1_to_Figure7A/Figure6/.DS_Store
- source_files_for_Figure1_to_Figure7A/Figure6/Figure6A/
- source_files_for_Figure1_to_Figure7A/Figure6/Figure6A/numbers_for_Figure_6A_entire_genome_050321_1.txt
- source_files_for_Figure1_to_Figure7A/Figure6/Figure6A/numbers_for_Figure_6A_chrII_050321_1.txt
- source_files_for_Figure1_to_Figure7A/Figure6/Figure6B/
- source_files_for_Figure1_to_Figure7A/Figure6/Figure6B/numbers_for_Figure_6B_AMENDED_062321_1.txt
- source_files_for_Figure1_to_Figure7A/Figure7A_and_coordinates_for_HeLa_initiation_and_termination_zones/
- source_files_for_Figure1_to_Figure7A/Figure7A_and_coordinates_for_HeLa_initiation_and_termination_zones/coordinates_for_HeLa_replication_initiation_and_termination_zones/
- source_files_for_Figure1_to_Figure7A/Figure7A_and_coordinates_for_HeLa_initiation_and_termination_zones/coordinates_for_HeLa_replication_initiation_and_termination_zones/hg38_TerminationZones.Hela.bed
- source_files_for_Figure1_to_Figure7A/Figure7A_and_coordinates_for_HeLa_initiation_and_termination_zones/coordinates_for_HeLa_replication_initiation_and_termination_zones/hg19_TerminationZones.Hela.bed
- source_files_for_Figure1_to_Figure7A/Figure7A_and_coordinates_for_HeLa_initiation_and_termination_zones/coordinates_for_HeLa_replication_initiation_and_termination_zones/hg19_InitiationZones.Hela.bed
- source_files_for_Figure1_to_Figure7A/Figure7A_and_coordinates_for_HeLa_initiation_and_termination_zones/coordinates_for_HeLa_replication_initiation_and_termination_zones/hg38_InitiationZones.Hela.bed
- source_files_for_Figure1_to_Figure7A/Figure7A_and_coordinates_for_HeLa_initiation_and_termination_zones/Figure7A/
- source_files_for_Figure1_to_Figure7A/Figure7A_and_coordinates_for_HeLa_initiation_and_termination_zones/Figure7A/Figure7A_main_black_MCMChEC/
- source_files_for_Figure1_to_Figure7A/Figure7A_and_coordinates_for_HeLa_initiation_and_termination_zones/Figure7A/Figure7A_main_black_MCMChEC/numbers_for_Figure_7A_main_MCMChEC_050321_1.txt
- source_files_for_Figure1_to_Figure7A/Figure7A_and_coordinates_for_HeLa_initiation_and_termination_zones/Figure7A/Figure7A_upper_left_BrdU/
- source_files_for_Figure1_to_Figure7A/Figure7A_and_coordinates_for_HeLa_initiation_and_termination_zones/Figure7A/Figure7A_upper_left_BrdU/numbers_for_Figure_7A_upper_left_BrdU_050321_1.txt
- source_files_for_Figure1_to_Figure7A/Figure7A_and_coordinates_for_HeLa_initiation_and_termination_zones/Figure7A/Figure7A_main_red_and_blue_Okazaki_seq/
- source_files_for_Figure1_to_Figure7A/Figure7A_and_coordinates_for_HeLa_initiation_and_termination_zones/Figure7A/Figure7A_main_red_and_blue_Okazaki_seq/numbers_for_Figure_7A_main_Okazaki_seq_050321_1.txt
- source_files_for_Figure1_to_Figure7A/Figure7A_and_coordinates_for_HeLa_initiation_and_termination_zones/Figure7A/Figure7A_lower_left_MCMChEC/
- source_files_for_Figure1_to_Figure7A/Figure7A_and_coordinates_for_HeLa_initiation_and_termination_zones/Figure7A/Figure7A_lower_left_MCMChEC/numbers_for_Figure_7A_lower_left_MCMChEC_050321_1.txt
- source_files_for_Figure1_to_Figure7A/Source_File_Fig3B.xlsx
