# Supplementary material for: Chromosomal Mcm2-7 distribution and the genome replication program in species from yeast to humans
Source: PLoS Genet. 2021 Sep 2;17(9):e1009714. doi: 10.1371/journal.pgen.1009714 (PMC8443269; doi:10.1371/journal.pgen.1009714)
Supplement: S1 Source Files — (ZIP) [file pgen.1009714.s023.zip › source_files_for_Figure1_to_Figure7A/Figure5/Figure5C/numbers_for_Figure_5C_050121_1.txt]

chr	ARS_start	ARS_stop	ARS_name	peak_coordinate	total_MCM_signal	fraction_of_total_MCM_signal_in_highest_peak	TableS1_WT_30min_ratio_ssDNA_StoG1	monomorphic
chrXI	55671	55917	ARS1103	55847	1074550.15	1	2.55654	yes
chrI	214888	215644	ARS111	215057	857591.075	1	1.18131	yes
chrVII	568490	568737	ARS721	568610	762848.9	1	1.43254	yes
chrVIII	214718	215183	ARS811	215174	673509.24	0.99	1.06193	yes
chrVIII	212720	213185	ARS810	213172	669500.97	0.993	1.06193	yes
chrII	486707	486954	ARS216	486840	659107.5	1	1.62574	yes
chrIV	1159262	1159510	ARS432	1159373	621642.86	1	1.75259	yes
chrIV	253791	254039	ARS410	253884	615156.425	1	1.07236	yes
chrII	143658	143745	ARS206	143761	607819.505	1	1.03485	yes
chrII	741681	741797	ARS224	741759	601315.95	0.984	0.947106	yes
chrII	704296	704566	ARS222	704284	590927	0.471	0.99826	no
chrXIV	169675	169753	ARS1411	169805	547500.15	0.85	0.949562	yes
chrX	337281	337529	ARS1011	337300	533512.08	0.908	0.995181	yes
chrIII	224816	225061	ARS315	224888	532357.545	1	2.11562	yes
chrVIII	297060	297179	ARS815	297155	501791.9	0.961	2.55644	yes
chrXIII	263063	263296	ARS1309	263170	490474.78	0.942	2.85843	yes
chrVI	20702	20900	ARS600.4	20764	486277.685	0.968	1.06286	yes
chrVI	135985	136085	ARS605	135998	484689.07	1	2.0167	yes
chrIV	1016670	1016911	ARS430	1016769	477563.18	1	1.90482	yes
chrX	375706	376227	ARS1013	376187	477401.31	0.007	2.3607	no
chrIX	248396	248850	ARS915	248751	473242.59	0.012	1.89875	no
chrIV	484006	484059	ARS417	483964	465633.99	0.961	1.82466	yes
chrVI	32667	33247	ARS602	33003	464509.23	0.471	1.07657	no
chrVI	32473	32995	ARS601	33003	464509.23	0.471	1.07657	no
chrXVI	563852	563967	ARS1622	563938	452924.77	0.912	1.60401	yes
chrIII	74458	74677	ARS306	74579	448985	1	2.62077	yes
chrXII	450485	450725	ARS1216	450514	444768.58	0.196	0.985188	no
chrIX	105870	106053	ARS909	105911	442059.81	1	1.70896	yes
chrXIV	449429	449588	ARS1419	449571	440528.05	0.451	1.14031	no
chrX	67663	67736	ARS1005	67688	434137.38	1	1.2987	yes
chrVII	352760	352906	ARS716	352874	433418.55	0.985	1.16413	yes
chrIV	462567	462622	ARS416	462565	426207.69	1	2.22874	yes
chrIV	85945	86176	ARS405	86127	425880.28	0.439	1.15693	no
chrXIII	758224	758471	ARS1327	758302	424167.195	0.855	1.05459	yes
chrVI	256277	256431	ARS609	256472	423219.11	0.306	1.06012	no
chrXVI	565052	565294	ARS1634	563938	421999.75	0.979	1.98182	yes
chrXI	388970	389264	ARS1112	389147	413656.2	0.997	1.14766	yes
chrII	28942	29160	ARS230	28973	412827.395	0.977	1.29169	yes
chrXVI	695461	695574	ARS1625	695527	406858.615	0.823	0.955253	yes
chrXII	138185	139164	ARS1207	139771	404732.28	1	2.61739	yes
chrXVI	162341	162632	ARS1608	162517	403823.36	1	1.02939	yes
chrXI	642727	642973	ARS1123	642882	403208.86	0.999	1.07212	yes
chrXIV	498970	499154	ARS1420	499025	387375.5	0.863	1.16331	yes
chrXIV	691486	691730	ARS1427	691596	384519.05	0.878	1.13869	yes
chrXV	566410	566643	ARS1516	566638	374159.475	0.632	1.0899	no
chrII	326140	326375	ARS211	326143	371434.85	0.706	1.22285	no
chrIV	1486918	1487161	ARS446	1487004	368769.3	0.464	1.02502	no
chrV	438934	439182	ARS518	438994	366627.34	0.702	1.97868	no
chrXII	512867	513115	ARS1217	513051	362716.96	1	2.7821	yes
chrXVI	633874	634122	ARS1623	633974	359954.92	1	2.83196	yes
chrX	374880	375122	ARS1012	375030	358875.675	0.972	2.3607	yes
chrIV	567610	567685	ARS419	567655	354309.05	1	1.41683	yes
chrVII	1083795	1084863	ARS736	1083936	350190.82	0.295	1.11036	no
chrIII	197460	197598	ARS314	197248	349871.4	0.356	0.980861	no
chrXIII	286835	286951	ARS1310	286882	346007.05	0.578	2.8296	no
chrII	170173	170279	ARS207	170227	344406.32	0.715	1.17462	no
chrIX	214624	214754	ARS913	214855	343031.185	1	2.6331	yes
chrV	287552	287629	ARS514	287654	343020.365	0.844	1.43358	yes
chrXIV	89531	89804	ARS1407	89605	342706.41	0.789	1.60653	no
chrXIV	61599	61895	ARS1406	61751	338170.235	1	1.02306	yes
chrVIII	133438	133539	ARS807	133486	335822.93	0.998	2.25635	yes
chrXV	656701	656772	ARS1519	656676	332276.64	0.671	1.12201	no
chrIV	46185	46237	ARS404	46286	331495.44	0.483	1.1019	no
chrXII	30209	31384	ARS1202	31794	331466.71	1	1.06243	yes
chrXII	659884	659935	ARS1220	659946	330506.86	0.941	1.83747	yes
chrIII	108727	109060	ARS307	109003	328588.57	0.912	2.81857	yes
chrI	159907	160127	ARS109	160006	326405.07	0.98	3.14729	yes
chrIV	806052	806277	ARS425	806045	326104.73	0.878	1.06788	yes
chrXV	729740	729969	ARS1521	729785	320916.1	0.975	1.10339	yes
chrXVI	384542	384789	ARS1618	384555	318102.25	0.666	1.40847	no
chrX	442556	442965	ARS1015	442606	316186.95	0.737	2.71708	no
chrVII	421171	421279	ARS718	421233	315829.5	0.72	1.56639	no
chrIV	1109964	1110204	ARS452	1110015	311349.37	1	0.977515	yes
chrXIII	535597	535844	ARS1320	535669	311264.04	1	1.63755	yes
chrIX	247705	247760	ARS914	247764	310650.41	0.951	1.89875	yes
chrX	23662	24158	ARS1004	23894	308870.55	1	1.0918	yes
chrVIII	168549	168723	ARS809	168716	305376.61	0.973	1.20808	yes
chrIV	505343	505584	ARS450	505459	303994.78	0.909	1.57685	yes
chrVIII	5471	6401	ARS801	5202	303351.885	0.395	0.913355	no
chrXI	153020	153135	ARS1106	153066	299875.585	0.967	1.59405	yes
chrIV	15493	15739	ARS403	15582	289358.96	1	0.99361	yes
chrXV	35669	35904	ARS1531	35756	287425.8	1	1.57487	yes
chrXIII	772631	772879	ARS1328	772754	286936.71	1	0.998301	yes
chrI	30946	31183	ARS104	30989	286895.84	0.538	1.00734	no
chrII	757437	757667	ARS225	757521	284721.475	1	0.902086	yes
chrIV	329566	329814	ARS413	329710	284656.75	1	2.20697	yes
chrII	389212	390371	ARS213	389280	284576.625	1	1.04112	yes
chrXIV	196134	196232	ARS1412	196193	280791.74	1	1.00192	yes
chrV	6378	6453	ARS503	6343	280477.08	0.585	0.974834	no
chrV	498884	499182	ARS520	498959	279988.075	0.91	1.50955	yes
chrXII	91419	91660	ARS1206	91467	279631.62	0.95	1.95742	yes
chrXII	1024026	1024186	ARS1234	1024123	278875.25	0.928	0.974406	yes
chrVII	777966	778214	ARS729	778052	276526.545	0.75	1.78614	no
chrVIII	556001	556331	ARS824	556410	276414.5	0.694	1.30853	no
chrXV	908296	908544	ARS1528	908305	275888.245	0.26	2.10392	no
chrXIII	611275	611489	ARS1323	611216	274207.435	0.541	1.39467	no
chrXI	581833	582070	ARS1118	581990	271606.975	0.572	0.873571	no
chrIV	1166067	1166212	ARS453	1166121	268362.12	0.985	3.12475	yes
chrIV	702887	703132	ARS422	702983	267445.34	0.487	0.913932	no
chrII	407953	408068	ARS214	407941	262064.99	0.342	2.37023	no
chrX	7445	7943	ARS1002	7465	261579.05	0.44	1.07283	no
chrXVI	942084	943032	ARS1632	942658	261526.24	0.862	0.985155	yes
chrX	729983	730513	ARS1023	730216	257288.75	0.975	1.14071	yes
chrXV	309359	309925	ARS1512	309218	256637.74	0.946	1.58625	yes
chrVII	888413	888493	ARS737	888524	256541.815	0.586	2.51625	no
chrV	145678	145840	ARS510	145671	250283.97	1	2.89804	yes
chrVII	241085	241353	ARS712	241198	250270.92	0.802	1.0544	yes
chrII	6498	6620	ARS201	6598	248693.475	0.251	0.965815	no
chrVII	484930	485157	ARS719	485049	248355.3	0.957	2.84671	yes
chrVI	5426	5529	ARS600	5232	246831.69	0.346	0.947158	no
chrXVI	776926	777156	ARS1635	776985	241446.78	1	1.88363	yes
chrII	63259	63381	ARS202	63283	239412.7	0.738	2.69017	no
chrXII	156648	156884	ARS1209	156690	235890.93	0.862	2.86517	yes
chrXV	981462	981697	ARS1529	981566	234989.47	0.978	1.30031	yes
chrV	569618	569695	ARS523	569896	233699.97	0.337	1.07968	no
chrIX	7470	8793	ARS902	7490	233383.69	0.335	1.03907	no
chrV	93978	94218	ARS508	94100	228797.23	1	2.69821	yes
chrXI	517017	517265	ARS1116	516646	228695.59	0.385	1.38738	no
chrIX	411935	412011	ARS922	411963	227980.05	1	2.80954	yes
chrXI	98364	98523	ARS1125	98487	226520.47	0.992	1.26518	yes
chrIX	175038	175358	ARS912	175409	223225.25	0.595	1.06259	no
chrXVI	73032	73227	ARS1605	73211	222748.68	0.968	1.57653	yes
chrXII	1059439	1059923	ARS1235	1059634	222650.77	0.989	1.86808	yes
chrIV	212519	212618	ARS409	212562	221869.82	0.842	1.00959	yes
chrXVI	880861	881108	ARS1630	881327	221601.215	0.519	1.1066	no
chrVIII	116179	116421	ARS806	116422	221430.495	0.554	2.11047	no
chrVII	64360	64464	ARS702	64403	220245.52	0.632	1.21951	no
chrIV	628938	629582	ARS420	629506	216821.445	0.356	1.06449	no
chrXII	289315	289444	ARS1212	289388	216739.49	0.999	1.27716	yes
chrXV	600886	600960	ARS1502	600954	216010.39	0.894	1.1802	yes
chrIII	132043	132120	ARS309	132311	215565.515	0.668	1.98657	no
chrVII	575484	576346	ARS723	575497	215230.7	0.059	2.13962	no
chrX	540546	540780	ARS1018	540578	209652.6	0.938	2.6083	yes
chrV	406752	406953	ARS517	406850	207006.56	0.654	1.41804	no
chrXV	72683	72753	ARS1507	72676	202516.125	0.618	1.08961	no
chrXIII	503389	503771	ARS1319	503621	202333.72	0.872	1.02345	yes
chrII	792218	792310	ARS228	792196	198625.35	0.999	0.664722	yes
chrXIII	897935	897985	ARS1332	898048	196662.45	0.485	2.58958	no
chrVII	659907	660002	ARS727	660044	196573.56	1	2.19819	yes
chrXI	213439	213743	ARS1127	213530	196231.45	0.796	1.2285	no
chrVIII	501756	501996	ARS822	502075	194275.58	0.561	0.911707	no
chrXIV	250315	250931	ARS1413	250464	193976.32	0.831	0.975721	yes
chrXVI	456563	456810	ARS1633	456709	189635.09	0.888	1.2282	yes
chrXV	783345	783563	ARS1524	783387	188166.5	0.687	0.979801	no
chrXIII	137300	137548	ARS1307	137381	186560.225	0.941	2.07356	yes
chrXIV	412267	412496	ARS1417	412409	181982.53	0.456	1.15137	no
chrXIII	553422	554331	ARS1322	554446	181453.625	0.649	1.18344	no
chrIX	341976	342045	ARS919	341895	178121.26	0.285	2.64944	no
chrI	70300	70469	ARS106	70448	177686.54	0.385	0.995029	no
chrXII	603024	603132	ARS1218	603074	177233.845	0.974	2.81263	yes
chrXIII	634501	634588	ARS1324	634613	176700.395	0.81	1.19067	yes
chrIV	1240882	1241110	ARS433	1241009	176689.54	0.865	1.05917	yes
chrXVI	116566	116680	ARS1607	116601	175509.98	0.467	1.0621	no
chrXIV	28469	28700	ARS1405	28673	174805.51	0.934	1.16194	yes
chrXI	448020	448254	ARS1114	448103	171612.16	0.854	2.63227	yes
chrXVI	289485	289705	ARS1614	289587	168665.37	0.408	2.12432	no
chrIX	357160	357396	ARS920	357213	168131.94	0.803	3.20881	yes
chrX	711896	712142	ARS1022	711905	168069.275	0.684	1.01837	no
chrVII	834491	834734	ARS731	834565	161810.95	0.996	2.72293	yes
chrXV	166976	167221	ARS1510	167059	161479.125	0.96	2.80874	yes
chrXII	744943	745179	ARS1223	745034	158495.32	0.999	2.58009	yes
chrVII	508729	508977	ARS720	508871	158120.53	0.469	2.87702	no
chrXII	222220	222676	ARS1210	222514	157889.75	0.952	0.980929	yes
chrVII	285991	286081	ARS714	286104	157534.65	0.808	2.08022	yes
chrV	59338	59477	ARS507	59402	154022.23	0.993	2.24386	yes
chrIII	194308	194367	ARS313	194260	152715.79	0.507	0.917575	no
chrXV	489683	489942	ARS1501	489919	152260.04	0.971	1.58104	yes
chrXIV	609520	609607	ARS1424	609583	152016.44	1	2.84614	yes
chrVII	112079	112317	ARS704	112216	150075.09	0.868	1.20474	yes
chrXII	794100	794231	ARS1226	794172	148077.14	0.418	1.30919	no
chrXIII	371001	371105	ARS1312	371163	146933.6	0.549	1.72934	no
chrX	612846	613278	ARS1019	613109	146471.29	0.966	2.37625	yes
chrVIII	245773	245847	ARS813	246045	144942.55	0.391	0.930739	no
chrII	417784	418079	ARS215	418260	144680.2	0.426	0.957747	no
chrIV	1276225	1276452	ARS434	1276087	143720.495	0.414	1.09808	no
chrIV	555240	555404	ARS418	555359	141451.855	0.959	3.07868	yes
chrVI	118637	118957	ARS603.5	118696	139244.425	0.846	1.87281	yes
chrVII	999456	999576	ARS734	999619	139107.52	0.866	1.09456	yes
chrXIII	649309	649552	ARS1325	649472	138589.64	0.785	2.15807	no
chrI	41992	42151	ARS105	42031	138434.28	0.984	1.00876	yes
chrVIII	392180	392395	ARS818	392218	136863.71	0.832	1.13481	yes
chrIV	1302689	1302768	ARS435	1302829	136551.775	0.836	1.04784	yes
chrXI	612378	612463	ARS1120	612393	135642.1	0.961	1.09784	yes
chrIX	136098	136338	ARS911	136252	135245.1	0.435	1.06183	no
chrXIV	279982	280071	ARS1414	280034	134054.1	0.72	1.07984	no
chrIV	913790	914038	ARS428	913913	133392.09	0.852	3.05473	yes
chrXIII	917896	918366	ARS1333	917886	132637.15	0.588	0.931464	no
chrIII	272852	273095	ARS316	272989	129252.47	0.955	1.10894	yes
chrX	654375	654614	ARS1020	654589	128584.58	0.498	1.25635	no
chrXVI	260931	261727	ARS1612	261480	127837.86	0.435	1.06344	no
chrXVI	418138	418364	ARS1619	418231	127748.195	0.999	1.90254	yes
chrX	204029	204917	ARS1008	204507	127710.495	0.994	2.21753	yes
chrXIV	126599	126805	ARS1410	126573	125558.14	0.759	1.04064	no
chrII	198313	198473	ARS231	198654	125431.26	0.385	1.80271	no
chrII	93435	93519	ARS203	93489	123435.8	0.999	0.930093	yes
chrVII	203914	204155	ARS710	204097	120634.23	0.648	1.97944	no
chrXVI	819160	819399	ARS1627	819267	120588.59	0.951	1.49802	yes
chrXII	1007186	1007475	ARS1232	1007183	120490.13	0.995	1.13246	yes
chrXI	329682	329930	ARS1109	329942	120353.98	0.363	1.63781	no
chrX	684009	684098	ARS1021	683932	119237.83	0.356	1.93455	no
chrX	113678	113749	ARS1007	113615	118085.5	0.568	1.05489	no
chrVI	167547	167801	ARS606	167690	117317.77	0.999	2.84843	yes
chrIV	1461862	1462173	ARS443	1462080	116761.11	0.792	1.56625	no
chrIV	1057841	1057951	ARS431	1057831	116419.28	0.907	1.378	yes
chrXII	412686	412893	ARS1215	412794	116108.665	0.75	2.35186	no
chrXV	616670	617517	ARS1518	617340	115428.36	0.511	1.1177	no
chrIII	166503	167348	ARS310	166714	114974.67	0.693	1.58593	no
chrXVI	42977	43212	ARS1604	43254	114924.87	0.557	1.03447	no
chrXVI	331699	332100	ARS1617	331848	114012.89	1	1.30889	yes
chrXV	874251	874412	ARS1526	874314	112642.83	0.998	1.47586	yes
chrXVI	511636	511793	ARS1621	511738	112202.8	0.991	1.92595	yes
chrX	298981	299245	ARS1010	298946	112006.91	0.722	1.19598	no
chrX	417195	417440	ARS1014	417361	111530.55	0.989	2.19607	yes
chrXVI	749099	749345	ARS1626	749110	111359.1	0.953	1.01532	yes
chrX	228552	229043	ARS1009	228812	106455.22	0.362	1.57685	no
chrIV	316771	317230	ARS412	316842	105861.875	0.931	1.10688	yes
chrXIII	158887	159277	ARS1307.5	159110	105306.15	0.504	1.06936	no
chrXV	337424	337491	ARS1513	337530	104982.02	0.828	2.74976	yes
chrIV	753242	753386	ARS423	753286	104545.83	0.999	1.08984	yes
chrVI	68759	68861	ARS603	68868	103626.18	0.97	1.13272	yes
chrV	316600	316807	ARS515	316643	103466.43	0.976	1.77907	yes
chrXII	231179	231421	ARS1211	231205	100209.64	0.425	2.00183	no
chrVI	199395	199505	ARS607	199456	99217.37	0.991	2.69736	yes
chrXVI	842653	842900	ARS1628	842911	97968.8	0.562	2.25145	no
chrIX	16141	16784	ARS904	16517	96430.755	0.871	1.04012	yes
chrXII	343577	344032	ARS1212.5	343881	96392.68	0.453	0.929777	no
chrII	517185	517386	ARS217	517168	96387.76	0.684	1.06511	no
chrIII	292638	292694	ARS317	292770	95937.355	0.35	0.812697	no
chrXIV	321921	322213	ARS1415	322078	95630.785	0.778	2.30905	no
chrII	237787	237900	ARS208	237941	94434.225	0.412	2.62497	no
chrIII	114321	114939	ARS308	114746	94359.5	0.9	1.35048	yes
chrXIII	31766	31835	ARS1303	31776	93501.8	0.567	2.34767	no
chrXIII	815342	815567	ARS1330	815482	91967.52	0.945	3.11229	yes
chrVII	574622	574915	ARS722	574831	90586.06	0.946	1.43254	yes
chrVIII	7702	7767	ARS802	7788	90149.35	0.868	0.982691	yes
chrIV	408075	408316	ARS414	407736	89507.655	0.327	1.72992	no
chrXV	113885	113983	ARS1509	113790	89368.86	0.453	1.75555	no
chrVII	715312	715377	ARS728	715405	88137.33	0.378	2.02356	no
chrXIV	546072	546170	ARS1421	546112	87748.85	0.695	1.6333	no
chrV	549566	549814	ARS522	549440	87583.67	0.524	1.03296	no
chrIV	1379641	1380100	ARS439	1379688	86090.55	0.676	1.08732	no
chrXII	888570	888810	ARS1238	888700	85107.15	0.977	1.17569	yes
chrIV	434971	435320	ARS415	435131	84823.85	0.442	2.41858	no
chrXIII	468179	468469	ARS1316	468407	83158.36	0.635	1.17354	no
chrXI	417185	417417	ARS1113	417235	82367.23	0.475	1.38305	no
chrIX	73820	73991	ARS907	73751	82142.59	0.586	1.50464	no
chrII	622671	622939	ARS220	622794	79265.535	0.518	2.27696	no
chrXI	462699	463742	ARS1115	462876	78732.815	0.852	1.26414	yes
chrV	212383	212631	ARS512	212432	78065.17	0.465	0.941324	no
chrV	353578	353636	ARS516	353604	78011.3	0.727	2.06649	no
chrI	124349	124597	ARS107	124697	77781.08	0.769	1.24879	no
chrII	379221	379912	ARS212	379095	77426.05	0.244	1.35934	no
chrXVI	932983	933229	ARS1631	933198	74597.11	0.307	1.05013	no
chrIV	748392	748637	ARS451	748644	73597.63	1	1.12093	yes
chrXV	766605	766788	ARS1523	766729	73543.85	1	1.32393	yes
chrV	8786	10019	ARS504	11897	73405.375	0.685	1.00294	no
chrXV	277530	277778	ARS1511	277701	71763.935	0.916	2.68027	yes
chrI	147398	147717	ARS108	147479	71076.585	0.588	2.77357	no
chrII	631939	632251	ARS221	631579	70281.76	0.331	1.49782	no
chrI	7997	8547	ARS103	8227	69204.835	0.812	1.46374	yes
chrXII	373254	373332	ARS1213	373279	68442.055	0.627	2.41141	no
chrXIII	39824	40187	ARS1304	39993	67896.925	0.572	1.12075	no
chrXIV	635664	635904	ARS1426	635709	67425.825	0.375	2.36109	no
chrIV	640006	640072	ARS421	640051	62583.625	0.839	1.16087	yes
chrX	737034	737275	ARS1024	737314	62370.14	0.727	0.895167	no
chrXVI	684389	684637	ARS1624	684309	58371.15	0.682	1.25195	no
chrVIII	447714	447795	ARS820	448140	57146.18	0.434	2.33026	no
chrV	257958	258737	ARS513	256157	57142.715	0.955	1.00953	yes
chrIV	123617	123901	ARS406	123676	56723.16	0.456	1.29942	no
chrIII	294820	294901	ARS318	294956	52465.63	0.254	0.812697	no
chrX	459337	459895	ARS1017	459642	50907.05	0.595	1.25232	no
chrI	176157	176404	ARS110	176347	50243.905	0.81	1.28234	yes
chrIX	245756	245925	ARS923	245932	50115.06	0.422	1.7295	no
chrX	99458	99678	ARS1006	99413	48952.87	0.965	1.17678	yes
chrXV	85270	85361	ARS1508	85298	48748.47	0.748	1.2064	no
chrVI	216357	216704	ARS608	216506	48671.3	0.882	1.2321	yes
chrX	16124	16762	ARS1003	16500	48336.2	0.607	1.06601	no
chrIV	1404290	1404524	ARS440	1404463	47427.2	0.955	1.15901	yes
chrXIII	183797	183887	ARS1308	183848	47069.54	0.731	2.16038	no
chrI	222880	224046	ARS112	224042	43885.3	0.631	1.09809	no
chrVII	977728	977976	ARS733	978051	43632.64	0.41	1.01408	no
chrIV	921692	921939	ARS429	921957	43343.2	0.538	1.45441	no
chrV	278076	278357	ARS513.7	278105	41372.41	0.798	0.979558	no
chrVIII	64296	64371	ARS805	64333	41357.14	0.338	1.65521	no
chrII	254998	255083	ARS209	255154	39047.905	0.343	2.23317	no
chrIV	899051	899596	ARS427	899448	38197.06	0.524	1.28894	no
chrVII	163218	163318	ARS707	163445	37255.07	0.291	1.21096	no
chrXIV	561111	561388	ARS1422	561320	37108.65	0.502	2.38147	no
chrV	173700	173864	ARS511	173843	35652	0.539	2.3075	no
chrXII	623198	623861	ARS1219	622810	34771.3	0.769	1.40069	no
chrIII	30200	30657	ARS304	30243	33900.65	0.952	1.01045	yes
chrV	276130	276528	ARS513.5	276336	33769.83	0.579	1.01226	no
chrVII	388658	388891	ARS717	388990	32795.25	0.348	1.5006	no
chrXII	150947	151389	ARS1208	151238	32372.37	0.632	1.71051	no
chrXI	196042	196287	ARS1126	196157	29245.83	0.918	1.01586	yes
chrXIII	94217	94463	ARS1305	94455	27179.96	0.575	1.45446	no
chrXII	1013795	1014022	ARS1233	1013739	26679.11	0.935	0.935605	yes
chrIII	39508	39595	ARS305	39646	25088.65	0.455	2.69258	no
chrVII	288451	288512	ARS715	287277	23925.75	0.822	1.71015	yes
chrXIII	837764	837928	ARS1331	837434	21729.87	0.487	1.23221	no
chrVII	187464	187796	ARS709	187407	19291.88	0.768	1.05803	no
chrXIII	805152	805282	ARS1329	805045	18767.9	0.632	1.11724	no
chrVI	127751	128071	ARS604	128275	18441.17	0.19	1.05392	no
chrIII	14575	14849	ARS302	15187	17790.44	0.11	0.936463	no
chrIII	15214	16274	ARS320	15585	17217.725	0.564	0.909307	no
chrXVI	18370	19069	ARS1603	19134	14656.85	0.401	0.914591	no
chrX	454584	455555	ARS1016	455273	14648.53	0.775	1.21195	no
chrIII	14871	15213	ARS303	15585	14309.835	0.679	0.909307	no
chrVII	117561	117854	ARS706	117640	12932.535	0.547	1.13995	no
chrV	442416	442735	ARS519	442375	12748.73	0.334	1.5334	no
chrVI	104463	104701	ARS603.1	104512	10879.01	0.954	0.992993	yes
chrXII	919800	920994	ARS1228	921658	9232.85	0.576	0.943051	no
chrV	4097	4185	ARS502	3708	8846.15	0.448	1.07539	no
chrVII	581436	582213	ARS724	581926	8588.34	0.343	1.20123	no
chrXII	930891	931064	ARS1230	932004	8126.45	0.658	1.04125	no
chrVII	1002239	1002522	ARS735	1002425	7988.25	0.972	1.13592	yes
chrIV	1305757	1306312	ARS436	1305873	7760.6	0.576	0.974902	no
chrIV	256530	256633	ARS411	255243	7359.05	0.999	1.08191	yes
chrIV	235937	236185	ARS409.5	235929	7217.41	0.798	0.991935	no
chrXIII	477606	478301	ARS1317	478093	6561.14	0.186	1.0606	no
chrXIV	96247	96463	ARS1409	96248	6122.7	0.435	1.31027	no
chrXIV	568219	568524	ARS1423	568208	5850.125	0.469	1.34222	no
chrXIV	325054	325267	ARS1416	323702	5746.1	0.998	2.109	yes
chrIX	313861	314035	ARS918	312711	5536.95	0.986	0.976223	yes
chrVIII	140349	141274	ARS808	141573	5388.04	0.615	1.11134	no
chrXI	7528	8309	ARS1102	7963	5284.045	0.353	1.12541	no
chrXIV	616311	617125	ARS1425	618397	4522.1	0.894	1.2073	yes
chrVII	231907	231981	ARS701	232370	4146.44	0.601	1.10875	no
chrV	520772	521030	ARS521	521076	4075.425	0.391	1.19027	no
chrXII	720784	721418	ARS1221	720496	4068	0.36	1.06134	no
chrIV	1454509	1455087	ARS442	1454719	3742.5	0.58	1.04278	no
chrXI	88789	89287	ARS1104	89028	3274.65	1	0.864919	yes
chrIX	362924	363221	ARS921	363100	3123.69	0.793	1.14018	no
chrVIII	286770	287128	ARS814	286897	2939.35	0.691	1.52069	no
chrXVI	850512	850629	ARS1629	850719	2592.82	0.41	1.2913	no
chrIX	113237	113806	ARS910	113433	2392.4	0.672	1.1843	no
chrXVI	422786	422885	ARS1620	423980	2382.795	0.805	1.15235	yes
chrXII	384534	384725	ARS1214	384635	2380.65	0.864	1.08551	yes
chrXIII	542881	542978	ARS1321	542989	2251.75	0.926	1.13329	yes
chrIII	11146	11401	ARS301	11055	1788.45	0.337	0.990273	no
chrXVI	220088	220167	ARS1611	220288	1142.47	0.347	1.0176	no
