# Supplementary material for: Chromosomal Mcm2-7 distribution and the genome replication program in species from yeast to humans
Source: PLoS Genet. 2021 Sep 2;17(9):e1009714. doi: 10.1371/journal.pgen.1009714 (PMC8443269; doi:10.1371/journal.pgen.1009714)
Supplement: S1 Source Files — (ZIP) [file pgen.1009714.s023.zip › source_files_for_Figure1_to_Figure7A/Figure2/Figure2A/HeLa_replication/numbers_for_Figure2A_HeLa_replication_trace_042521_1.txt]

chr	bedstart	bedend	G1b_ENCFF001GOU	G2_ENCFF001GOT	S1_ENCFF001GOX	S2_ENCFF001GOV	S3_ENCFF001GPT	S4_ENCFF001GPS	Chen_Sphase_SRR034134	Chen_S1_rep1_SRR034135	Chen_S2_rep1_SRR034136	Chen_S3_rep1_SRR034137	Chen_S4_rep1_SRR034138	Chen_S1_rep2_SRR034139	Chen_S2_rep2_SRR034140	Chen_S3_rep2_SRR034141	Chen_S4_rep2_SRR034142	G1b_S1_S2_over_S1_S2_S3_S4_G2	G1b_S1_S2_over_G1b_S1_S2_S3_S4_G2	smooth20rep	normsmoothrep
chr18	0	50000	5471	4570	3778	6480	7564	2628	8612	3528	3564	3816	5241	7370	6782	9432	12587	0.628657074340528	0.51585713817192	8714.72727272727	72.827675937779
chr18	50000	100000	70258	35338	16232	19789	20620	10582	9819	4606	4823	7337	4983	10867	8188	19077	16749	1.0362515966108	0.614972890712248	8564.5	71.1775883658092
chr18	100000	150000	8564	76740	5436	9824	15801	34053	18249	10832	12528	14111	19331	37764	33131	35240	64901	0.167947326124043	0.158385299631693	8501.07692307692	70.4809530005593
chr18	150000	200000	1439	1008	1656	5292	6768	2808	6120	2308	2735	3528	2581	4028	5145	8388	6154	0.478382386493269	0.442095830478098	8525.64285714286	70.7507837826811
chr18	200000	250000	792	1332	1296	4356	9108	2664	5806	1764	2700	4068	2891	3975	6874	6878	5544	0.343570057581574	0.329650092081031	8426	69.6563124711672
chr18	250000	300000	1044	1008	1044	5076	10079	2376	6506	1836	3168	4536	2160	3549	8197	9283	4932	0.365827503446867	0.347311775827799	8432.625	69.729081083456
chr18	300000	350000	2304	1332	1548	7668	13068	3528	7235	2412	4680	6012	2230	6237	9348	14472	6264	0.424403183023873	0.39119804400978	8415.17647058824	69.5374274575277
chr18	350000	400000	1044	1440	1584	8244	13751	2952	7596	2124	4320	4896	2232	5466	10155	12203	6768	0.388688284294448	0.374702739962089	8445.66666666667	69.8723299868925
chr18	400000	450000	1728	2196	1906	7380	10656	2124	8316	2519	4104	4068	2592	5548	10132	9573	5903	0.453960926551809	0.423778376298576	8427.57894736842	69.673655536658
chr18	450000	500000	1404	1188	2880	11166	11156	2196	9467	2664	5147	4824	1800	6156	12772	11020	6621	0.540474358077381	0.515171723907969	8483.05	70.2829463324619
chr18	500000	550000	1295	1836	4606	11010	8172	1980	8136	2880	5472	3672	2736	7598	10912	10111	7847	0.612628604550065	0.585175957645593	8583.4	71.3851848597351
chr18	550000	600000	6154	3348	7919	11880	4824	1692	6912	2988	5256	4032	2951	5623	12256	7200	7235	0.874928361932374	0.724600050255465	8556.85	71.0935612135059
chr18	600000	650000	2556	1620	9107	8135	2304	720	7740	2484	4536	2700	2016	6080	11704	7200	5615	0.904596545737001	0.809999181736355	8074.6	65.7965554359526
chr18	650000	700000	3383	1619	12293	10187	2952	864	8845	3959	5284	3490	2664	9954	11850	10497	8115	0.926491133799033	0.826346731420538	8168.05	66.8230047670306
chr18	700000	750000	2844	1332	8908	6551	1800	936	7031	2844	3787	2484	1728	5546	10331	6206	5025	0.937317560301122	0.818157435966206	8342.15	68.7353089782738
chr18	750000	800000	3384	1151	10620	5508	1548	648	8532	4428	4860	2628	1619	8357	9271	5434	4680	1.0018998716303	0.853580646572466	8450.65	69.927066628589
chr18	800000	850000	4212	1656	10654	6156	1654	828	8136	3600	4391	2088	2196	8664	9500	6480	4752	1.00353255680733	0.835532591414944	8515.5	70.6393752334088
chr18	850000	900000	1944	1008	10243	8208	1836	468	8964	3780	4896	2556	1692	9041	10792	6660	4932	0.937141019160961	0.860294427806133	8558.65	71.1133323081655
chr18	900000	950000	18890	7377	12815	20261	6119	2304	8102	2952	5220	3958	2144	6909	12159	8783	6698	1.06322121286521	0.766844730395774	8449.35	69.9127875046682
chr18	950000	1000000	12344	7305	6961	14081	6984	2375	9537	3960	6336	4392	4371	8290	14184	11272	10361	0.885429374635337	0.667052947052947	8355.3	68.8797478087037
chr18	1000000	1050000	972	1044	3060	9251	7344	972	10619	4032	5003	6552	4464	8892	12948	11765	8894	0.612938950671404	0.586627213708431	8283.25	68.0883548252455
chr18	1050000	1100000	971	576	1656	7733	10116	1836	9288	3672	4248	5580	4824	5396	10032	10474	8999	0.472692430533376	0.452638937434463	8218.35	67.3754970233519
chr18	1100000	1150000	720	1116	1044	5009	9756	2916	8604	3132	3492	5616	4860	4484	8892	8277	7847	0.341363842548259	0.329410048149409	8144.5	66.5643329452341
chr18	1150000	1200000	648	1836	828	2880	9108	3744	7989	2556	2520	4176	4032	4864	6080	6552	8423	0.23679060665362	0.228733459357278	8037.05	65.3841084334703
chr18	1200000	1250000	432	2412	576	1440	8316	5220	9288	4680	3780	4644	7092	6764	7220	7546	11508	0.13627254509018	0.13307240704501	8049.1	65.5164649282749
chr18	1250000	1300000	4781	5792	1511	1872	5471	6766	8676	2772	2088	3276	3600	5319	6231	7102	9658	0.381281524378853	0.311686328408353	8000.5	64.9826453724655
chr18	1300000	1350000	756	4137	540	1080	5138	6480	8532	2375	2663	3888	4500	5624	5396	6075	8027	0.136748201438849	0.131046274336771	7923.1	64.1324883021023
chr18	1350000	1400000	900	4575	827	864	5374	6551	8459	3240	2340	4500	5760	6004	6308	6847	10116	0.142433071298994	0.135718401340946	7806.1	62.8473671492278
chr18	1400000	1450000	252	3024	360	720	4680	5220	6130	2339	1728	3240	3564	3420	4104	4860	7740	0.0951156812339332	0.0934343434343434	7656.55	61.2047187012588
chr18	1450000	1500000	1692	4176	756	936	4680	5112	7586	2628	2556	3096	4139	4482	6080	4752	8188	0.216091954022989	0.195020746887967	7480.25	59.268249818765
chr18	1500000	1550000	1292	4068	971	2088	5651	5403	6695	2268	2232	3995	4140	5624	5622	5795	9668	0.239315769209614	0.223437580239306	7233.6	56.5590606533248
chr18	1550000	1600000	1404	3528	648	1404	4716	5215	5614	2160	972	3275	3456	2888	4788	4354	8028	0.222809618980079	0.204315696127697	7109.4	55.1948551218119
chr18	1600000	1650000	1008	3132	900	1404	5795	4210	6263	2376	2412	3132	4175	5394	6232	3960	6298	0.214493879930056	0.201349626117089	6988.8	53.8701917796182
chr18	1650000	1700000	935	2340	575	1041	6084	4968	6696	1762	1584	2088	3347	2812	4332	3887	5976	0.169976012793177	0.160007526814276	6915.15	53.0612244897959
chr18	1700000	1750000	576	1584	864	2162	6047	3852	7272	2378	1764	2376	4068	4560	5305	3240	6009	0.248259700875319	0.238780245276765	6825.15	52.0726697568155
chr18	1750000	1800000	935	2052	1152	2916	7128	4140	7560	3060	2160	2628	3636	4104	4726	4824	7348	0.287727168161951	0.273044807073078	6835.95	52.1912963247732
chr18	1800000	1850000	683	1368	756	3168	7416	3600	6588	1260	1944	2448	2844	2204	4712	3780	6335	0.282499386804023	0.271143546583485	6760.35	51.3609103490697
chr18	1850000	1900000	756	792	900	5076	7776	2448	6624	2196	2160	3420	3924	4939	5624	5292	8278	0.396186440677966	0.379310344827586	6692	50.6101579490784
chr18	1900000	1950000	1148	1797	1332	3959	6732	1908	5111	1908	1944	3024	3815	4560	4331	5363	8102	0.409397253306205	0.381547760132733	6795.9	51.7513894685969
chr18	1950000	2000000	432	936	684	5507	9320	2915	6011	1584	1656	3204	3600	3192	4483	5147	7449	0.342061770478256	0.334596342325957	6805.4	51.8557369126337
chr18	2000000	2050000	1007	900	1008	3671	9904	2808	5686	1980	2304	3924	3384	3648	4560	6335	7884	0.310863266087147	0.294641931806405	6917.05	53.0820939786033
chr18	2050000	2100000	720	720	936	3995	9285	2268	6804	2088	2160	4140	3744	4483	4028	7632	5940	0.328470123227156	0.315275608123187	7027.95	54.3002130884647
chr18	2100000	2150000	3130	1583	1368	5328	10980	2231	6192	2160	2016	5508	3312	4180	6080	10512	7740	0.457235923685435	0.39910641754671	7102.5	55.1190659256167
chr18	2150000	2200000	1295	1546	1316	6291	10547	1584	6516	1440	2196	5436	2592	3344	6535	9144	5580	0.41824844953956	0.394260153239736	7230.3	56.5228136464489
chr18	2200000	2250000	1188	1008	2248	8863	8674	900	7488	2770	3095	6624	3779	7435	9793	9828	9044	0.566957082929977	0.537520213277392	7327.5	57.5904527580677
chr18	2250000	2300000	1115	1152	3060	10044	4895	684	8892	3494	4104	5580	4458	5600	10347	11052	10466	0.716864129064784	0.678711217183771	7329.25	57.6096746556534
chr18	2300000	2350000	1404	1116	4032	10653	3671	828	7020	2520	3959	5651	2885	5205	10105	9648	6155	0.79256157635468	0.741291927755252	8441.55	69.8271127611432
chr18	2350000	2400000	971	1510	4715	11052	3960	216	7092	2019	3671	4392	3276	4560	9044	7378	5688	0.780217219036965	0.746432393863717	8500.65	70.476263702467
chr18	2400000	2450000	1512	1440	7705	10404	2412	576	8208	1869	4641	4608	2268	4712	9347	9142	5759	0.870612770111372	0.815875919996673	8635.95	71.9623909843808
chr18	2450000	2500000	1656	720	13966	10511	1404	792	7776	2160	5686	4464	2339	5244	13434	8493	5470	0.954002847442777	0.899617887018486	8684.6	72.4967597372641
chr18	2500000	2550000	2448	972	15227	5400	1116	396	8928	2376	5615	3216	2088	4711	11570	5975	5471	0.998442300203366	0.902813099104034	8771	73.4457722809253
chr18	2550000	2600000	5938	1656	10008	2304	972	828	7832	3022	4499	2830	1728	6913	10487	4391	4391	1.15740740740741	0.840781350778587	8830.4	74.0982184046923
chr18	2600000	2650000	10545	2554	6227	2051	863	792	7754	4395	3960	2448	2087	9120	10716	6335	4426	1.50740770401217	0.817254254949635	8961.55	75.5387623294743
chr18	2650000	2700000	8568	1655	8352	2268	936	576	9252	5033	4392	2448	2520	8436	10865	5508	5688	1.39174584753754	0.858331469469917	9096.75	77.0237912172404
chr18	2700000	2750000	4031	1152	9648	2340	611	288	9216	3168	3780	2160	2266	5548	10714	4932	4752	1.14103568630244	0.886496956281129	9256.9	78.7828694448716
chr18	2750000	2800000	1908	828	9935	3239	720	468	7595	2232	4032	1764	1404	3724	10868	4210	3744	0.992890059249506	0.882091472686864	9350.5	79.8109663671712
chr18	2800000	2850000	7272	5796	15118	9144	2088	1944	28834	9648	11808	8964	8135	7372	12385	24264	29833	0.925022000586682	0.762390600067695	9600.6	82.5580501307089
chr18	2850000	2900000	6768	4140	16162	11196	2591	1728	7806	3528	6624	3564	3384	8965	15579	9143	10234	0.952787782337996	0.801361981918516	9793.45	84.6763032446563
chr18	2900000	2950000	3024	1547	14363	9611	864	792	7817	2196	5436	2484	1764	7372	10184	8182	5137	0.993413548220922	0.893943909142081	9901.05	85.8581753476417
chr18	2950000	3000000	5114	1657	11013	7452	1044	576	6984	3096	5184	2628	1728	5548	10716	6400	5157	1.08449084720817	0.877978850163837	10037.75	87.3596801476242
chr18	3000000	3050000	7882	2303	10045	4284	648	828	7414	3240	5292	3204	2340	6609	10181	7989	5616	1.22658493483543	0.854597922277799	10109.85	88.1516223281562
chr18	3050000	3100000	10757	3884	11339	4031	1115	969	7992	3240	4500	2376	1692	7826	9424	6732	6011	1.22443527978255	0.814052033026951	10382.3	91.1441971837174
chr18	3100000	3150000	7378	1368	10084	2772	684	576	8815	3888	4931	2049	2016	6536	10137	5184	5308	1.30676827693103	0.885049426996763	10536.4	92.8368225654094
chr18	3150000	3200000	5542	1584	12197	3996	612	756	9220	3888	4715	2268	1836	8054	10383	4355	5741	1.13528336380256	0.880422894640904	10712.75	94.773840644977
chr18	3200000	3250000	6732	1080	15803	3636	972	396	10691	5868	4931	3021	1870	13148	11324	7164	6265	1.19573262667337	0.914462420070582	10926.95	97.1266009094704
chr18	3250000	3300000	7488	1620	13709	2916	648	468	10764	6768	4248	3024	2699	14285	9851	5471	6588	1.24544186767212	0.898096763380387	11188.55	100
chr18	3300000	3350000	8350	1692	13397	2232	864	612	12022	6552	3778	1800	2016	12463	7780	5039	5519	1.27568228972708	0.883302022322909	10351.7	90.8080885745041
chr18	3350000	3400000	12168	1908	10980	1296	900	612	10949	5652	3708	2304	2088	13450	6763	6731	5566	1.55733944954128	0.877260981912145	10459.35	91.9905098745634
chr18	3400000	3450000	13284	2124	8999	1728	1044	900	10360	5040	2628	2520	1260	11094	5699	5292	4968	1.62291314633322	0.85512304569251	10586.9	93.3915116100261
chr18	3450000	3500000	9575	1692	14820	2662	900	1080	10510	5327	3024	2520	1548	13452	6383	5379	5508	1.27904887964451	0.880503758664454	10680.15	94.4157641528086
chr18	3500000	3550000	7488	2052	15378	3059	792	792	10370	5764	3924	2520	1871	16642	6762	7216	5688	1.17451184705296	0.877000101485065	10759.8	95.2906350914962
chr18	3550000	3600000	11597	1404	9180	2124	1008	756	13281	6692	3527	2952	2124	15808	6536	6876	6803	1.58243504698729	0.878476351221758	10779.6	95.5081171327519
chr18	3600000	3650000	15458	2556	5720	1402	1116	900	10836	5795	3276	2844	1440	12737	7545	7349	6192	1.93090473747221	0.83161461402475	10768.5	95.386195382351
chr18	3650000	3700000	20104	7848	11014	3348	2844	2808	12779	6588	3888	2592	2268	15210	8794	7843	6660	1.23702533917163	0.718550640036693	10725.5	94.9138858988159
chr18	3700000	3750000	8920	2130	15906	3597	1652	864	13500	7035	4500	3703	2376	17877	9347	11319	8491	1.17698455422585	0.859505881641416	10585.15	93.3722897124404
chr18	3750000	3800000	7559	1897	17169	4026	576	936	12827	6681	5302	3281	2124	17698	10791	6645	7418	1.16867176068932	0.894008643472313	10372.7	91.0387513455328
chr18	3800000	3850000	7848	1908	18862	4038	792	504	12097	5328	5857	3060	1800	11559	11552	5040	5794	1.17790376953724	0.905631479736098	10177.4	88.8935875749654
chr18	3850000	3900000	6175	1871	15768	5004	792	828	9959	4320	5076	2844	1836	10254	11171	5256	4824	1.11062111033261	0.885307838885603	9994.55	86.8851738757936
chr18	3900000	3950000	7072	1728	14400	4680	648	540	10368	4788	5580	2772	1872	10114	12691	5580	4860	1.18894344426259	0.899683500756846	9814.95	84.9124579864239
chr18	3950000	4000000	7539	1799	10368	3600	828	540	8849	3564	5003	2412	1548	10230	11323	5867	4569	1.25515027721039	0.87164626732593	9617	82.7381867709409
chr18	4000000	4050000	5635	1223	12816	6120	1188	576	9007	3276	4859	3168	1368	7098	11376	5400	4716	1.12078638872417	0.891610421656143	9517.65	81.6469321851453
chr18	4050000	4100000	3059	2408	11123	8962	2700	936	8388	3204	4752	3348	2772	5091	10884	6876	4932	0.885759118221134	0.792928600794847	9120.35	77.2830122361108
chr18	4100000	4150000	504	1044	6981	11553	4752	792	8593	2520	4571	5004	3276	5623	13221	8638	6192	0.757821829472176	0.742917349566846	8921.9	75.1032490498891
chr18	4150000	4200000	1440	1188	3347	8999	6912	1332	8360	2879	4572	4932	2448	4027	9880	8532	4932	0.633024152814767	0.59376345938496	8714.75	72.8279255728125
chr18	4200000	4250000	432	1008	972	7271	9072	2520	7884	2664	3095	5902	2952	5040	9678	9756	5969	0.416206880007676	0.407755581668625	8414.35	69.5283495529536
chr18	4250000	4300000	1151	1331	756	5292	9718	4356	6515	1440	2232	4718	2555	3320	5596	9395	6199	0.335570782641122	0.318483454255884	8224.8	67.4463434458821
chr18	4300000	4350000	4926	4711	1260	3055	8602	4967	8116	1980	1872	4220	3418	3344	4332	6443	6191	0.408984288559416	0.335779949856473	7984.15	64.8030579293073
chr18	4350000	4400000	936	5148	431	1188	7812	6073	7292	2448	1656	4672	3527	3952	4788	7020	6609	0.123716831299632	0.118352788586252	7939.1	64.3082313657433
chr18	4400000	4450000	5759	8314	1296	2016	6588	7620	6768	1404	1332	3203	3600	3571	4610	5976	8655	0.351126422543934	0.28712056468205	7780.2	62.562883064959
chr18	4450000	4500000	828	6659	648	1044	3095	6609	6551	2520	1620	2988	2952	4332	4966	5724	7992	0.139573525339241	0.133453370756765	7755.75	62.2943256958327
chr18	4500000	4550000	10952	13756	4488	4385	4902	7969	8383	3091	3019	3883	6224	4482	4103	13653	22559	0.558450704225352	0.426784637905795	7659.9	61.2415149052086
chr18	4550000	4600000	719	8388	720	252	1584	5472	5335	2088	1728	2556	4680	3572	3876	3636	7568	0.103009259259259	0.0986868981616574	7571.7	60.2727312668878
chr18	4600000	4650000	1080	8495	720	828	1188	4499	6867	2340	1944	1944	4104	4349	4635	2916	7479	0.167069294342022	0.156335514574658	7525.45	59.7647239735507
chr18	4650000	4700000	792	9648	1440	1512	2340	4680	8636	4032	3312	3132	6011	7505	7711	5292	12092	0.190825688073395	0.18342151675485	7472.75	59.1858702576833
chr18	4700000	4750000	755	11520	503	504	1260	4860	7492	2626	2268	1764	3888	4862	5815	2988	8127	0.0944924116479863	0.0908153798577466	7415.15	58.5531952285758
chr18	4750000	4800000	1620	12600	755	936	1548	5436	9036	3960	3276	3096	4932	7296	7143	5436	14233	0.155628672150411	0.14461672854335	7445.8	58.889853034863
chr18	4800000	4850000	324	11878	432	360	1296	5544	7284	2196	1800	2268	3672	4940	4484	4139	9972	0.0572014351614557	0.0562670162347484	7394.6	58.327475231212
chr18	4850000	4900000	648	9458	1368	972	1332	3959	9058	4139	3708	2376	3456	4835	5776	4536	8172	0.174849318274914	0.168461408355415	7375.5	58.1176819489906
chr18	4900000	4950000	5215	12872	1368	1258	1404	4464	7190	1908	2030	2195	4068	4740	3648	2855	7596	0.366984929326968	0.294985139761484	7307.1	57.3663803519255
chr18	4950000	5000000	720	11505	576	971	1080	5508	8360	3420	2397	2412	5760	6308	6459	4381	11628	0.115427698574338	0.111345776031434	7352.15	57.8612069154895
chr18	5000000	5050000	864	9899	684	1188	2016	4644	7090	2771	2016	3168	4356	4788	5244	5326	10080	0.148445553686723	0.141798393366157	7267.8	56.9347114518574
chr18	5050000	5100000	540	12455	900	1152	2448	6300	6624	2339	2232	2880	4716	4332	4484	5038	10152	0.111459901096538	0.10893044757302	7298.05	57.2669756815536
chr18	5100000	5150000	612	9864	792	791	1655	5795	7668	3636	2988	2627	5255	6382	6460	4715	10691	0.116156003598455	0.112512173868471	7240.65	56.6364974407416
chr18	5150000	5200000	718	11807	288	432	2484	7197	7306	2520	1800	2196	4392	5700	5472	3852	10080	0.0647514409221902	0.0627235453197243	7179.85	55.968673798906
chr18	5200000	5250000	720	8307	575	864	2592	5676	6732	1871	2160	2016	4320	5016	5928	4607	8459	0.119851226823582	0.11524500907441	7149.95	55.640253948727
chr18	5250000	5300000	2627	7533	1224	828	3384	7319	7128	2952	2880	3024	5796	7295	5092	4356	12816	0.230628943217666	0.204189395592407	7057.25	54.6220425737572
chr18	5300000	5350000	648	5184	720	936	2412	5229	7092	2304	2735	2807	4283	5016	4408	4068	9072	0.159105034182722	0.152290303390839	7018.75	54.1991608268711
chr18	5350000	5400000	4820	12502	1978	1332	3168	8090	6910	2268	2268	2016	3744	6156	3952	5255	10727	0.300332471370521	0.254938852304798	6864.65	52.5065354451791
chr18	5400000	5450000	396	10140	540	396	1799	5436	5400	1836	1296	1404	2844	3418	2356	3635	6732	0.0727431598492709	0.0712032928850163	6809.25	51.8980250873223
chr18	5450000	5500000	540	13824	504	576	1259	6012	7452	2448	2340	2159	4283	4408	4408	3638	11123	0.0730552423900789	0.0713185119964781	6688.25	50.5689681685376
chr18	5500000	5550000	1762	15623	648	972	1295	6155	6696	2254	2087	2412	4176	4560	3724	5397	12023	0.13696189203418	0.127839727839728	6686.45	50.549197073878
chr18	5550000	5600000	540	11376	576	540	1044	4212	5940	1994	1944	1764	3852	4028	3344	4500	8208	0.0933062880324544	0.0905511811023622	6718.85	50.9050767777509
chr18	5600000	5650000	828	15120	396	540	1224	5687	5719	1404	1656	2376	4355	4712	4179	4644	9035	0.0768058518744285	0.0741332212649716	6636.05	49.995606423409
chr18	5650000	5700000	576	12481	936	1080	1727	5291	7420	2376	2844	2556	5256	7651	6763	5111	11087	0.120474087845689	0.117332850482097	6679.35	50.4712110893873
chr18	5700000	5750000	576	14895	252	324	1460	7236	6894	2412	2304	2016	4535	5344	4104	5751	15119	0.0476683080233376	0.0465586226407469	6726.1	50.9847103534632
chr18	5750000	5800000	468	11828	360	468	1527	7236	7182	2231	1706	2304	4284	5623	4407	5697	12670	0.0605070264718241	0.0592132315986659	6720.7	50.9253970694844
chr18	5800000	5850000	1116	9721	540	324	1655	6372	6514	2340	1894	2592	3996	4636	4636	5004	11268	0.106382978723404	0.10036496350365	6790.85	51.6959205641352
chr18	5850000	5900000	612	8024	468	467	2736	7344	5976	1620	1404	2952	3384	3722	5320	5184	8279	0.0812542675560691	0.0787237290723118	6882.75	52.705344785923
chr18	5900000	5950000	576	8891	792	684	2628	6407	6082	1656	2124	3060	4644	4028	4104	8391	11628	0.10576229254716	0.102712984282711	6918.65	53.0996682849674
chr18	5950000	6000000	1403	10512	755	900	4175	10187	5940	2160	2016	3456	4140	5792	4180	9303	14794	0.115270081797278	0.109480166117714	6960.1	53.5549526592122
chr18	6000000	6050000	684	9760	612	684	3600	6515	7054	2700	3420	3974	5508	6520	5776	8764	13786	0.0935241604081054	0.0905971173644475	7084.25	54.9186089936513
chr18	6050000	6100000	576	6907	468	1008	2628	6464	7272	2340	2340	3547	4644	5092	5092	6226	11178	0.117424892703863	0.11367791258102	7273.25	56.9945739329101
chr18	6100000	6150000	2369	10719	933	1150	3780	7647	6012	2016	2123	3780	3815	4256	4028	8320	12545	0.183746749762681	0.167381006090684	7485.85	59.3297598910393
chr18	6150000	6200000	8960	14687	3420	3418	5688	10584	8172	2663	2628	4912	4752	7980	6080	9968	13644	0.417969680133344	0.337874542849199	7521.4	59.7202390105665
chr18	6200000	6250000	684	7812	684	756	2736	4900	7667	1908	1908	4628	3204	4178	4330	8136	6746	0.125769777356703	0.120874117914865	7677.05	61.4298895015488
chr18	6250000	6300000	1008	8964	684	684	4176	6908	7020	2160	2340	6516	2844	7067	5016	13500	8842	0.110945087784834	0.105957902247592	7787.75	62.6458118231146
chr18	6300000	6350000	576	5364	612	864	4932	4824	8495	3708	3204	5076	4716	5548	7903	9828	9612	0.123644251626898	0.119496855345912	7906.6	63.9512532677226
chr18	6350000	6400000	648	6228	828	2952	5760	6083	8748	3420	4246	6084	3564	6155	11627	13642	10043	0.202645187863256	0.196808747055425	8104.5	66.1249752861317
chr18	6400000	6450000	2797	7519	1656	4211	7810	4966	6118	2016	4605	4426	2483	4104	9196	10908	7055	0.331167341946334	0.29918160157464	8322.35	68.5178269370181
chr18	6450000	6500000	4391	7416	1728	4716	6948	4608	8281	3060	5508	3887	2880	5852	12008	8928	7740	0.426306263770853	0.36350521689536	8502.2	70.4932888117572
chr18	6500000	6550000	1080	4751	2376	6012	7020	2736	9179	3743	6048	3096	2880	8588	12083	7704	8244	0.41354007425202	0.394911366006257	8670	72.3363941916918
chr18	6550000	6600000	1846	4752	3168	6264	5616	3240	9720	5039	6768	3708	2592	10792	14970	6408	6984	0.489496527777778	0.453186530579442	8842.5	74.2311240965708
chr18	6600000	6650000	1610	4140	3672	7164	5904	2952	9971	4022	4921	3564	2268	12312	14540	6262	6624	0.522239006377979	0.489191101328512	9146.65	77.5718898969706
chr18	6650000	6700000	1799	3348	3384	6406	5400	3096	8131	3754	5553	3523	2821	8682	12057	5867	5505	0.535684570583341	0.494558955319421	9369.85	80.023505634762
chr18	6700000	6750000	1368	2448	3454	6661	4320	2988	10007	4633	6084	2916	2217	10697	12388	6300	5327	0.577877308640733	0.540656339752342	9516.05	81.6293578787812
chr18	6750000	6800000	1188	3096	3780	8387	4261	2448	9396	3860	4248	2764	2484	10030	11346	5507	6803	0.607819042417622	0.576640759930915	9605.5	82.6118714439489
chr18	6800000	6850000	1188	3060	5472	7929	3119	2447	8891	4649	4464	2312	1944	9043	10542	4644	5724	0.662323512053389	0.628429894464786	9621.7	82.7898112958854
chr18	6850000	6900000	2088	3456	9108	6156	2376	3456	9934	4674	4932	2160	1512	10108	10411	5472	4500	0.706744868035191	0.651351351351351	9585.7	82.3943894026933
chr18	6900000	6950000	3491	2986	10436	4131	2375	2733	10439	5687	4283	2988	1836	11229	8726	6335	5004	0.796875689510613	0.690501682471704	9639.75	82.9880714395554
chr18	6950000	7000000	5256	3456	11520	3780	2952	3203	9537	5760	4032	2448	1656	15897	9361	8099	5507	0.825177632371242	0.681406835283588	9601.85	82.5717800575559
chr18	7000000	7050000	9178	2627	9431	3024	3462	3384	10410	5183	4174	2340	2052	15583	8663	6766	5651	0.986546880700474	0.695460682826464	9436.05	80.7506425605764
chr18	7050000	7100000	8855	2699	5832	3312	3162	2267	10722	5292	3024	2232	1368	11172	7858	7289	5256	1.0420912459472	0.688904198721629	9304.9	79.3100986357945
chr18	7100000	7150000	9898	2700	5364	3562	3816	2376	12095	6120	4937	2844	1871	13602	8176	7252	7415	1.05645975979347	0.679174484052533	9175.35	77.8871290173766
chr18	7150000	7200000	10689	3420	7884	4212	4860	2520	12636	6371	4278	3492	2340	17326	9955	9791	8365	0.995151991614256	0.678427869584636	9161.2	77.7317062454691
chr18	7200000	7250000	4466	1800	10836	4896	3816	1152	10591	5256	4283	2843	2484	13382	9456	6936	6205	0.897688888888889	0.749017281020544	9071.25	76.7437007095626
chr18	7250000	7300000	2268	1620	12202	7776	4428	2122	8809	5184	5112	2628	2376	11845	11932	7606	7388	0.790322580645161	0.731391372961599	8988.45	75.8342303552207
chr18	7300000	7350000	1690	1655	9972	11778	6047	2663	8819	3779	5400	3780	2591	10638	15314	9324	7739	0.729877004515024	0.693388551989351	8974.1	75.6766107950177
chr18	7350000	7400000	5255	2988	4788	13206	8780	2088	8028	3420	5760	3996	2340	8053	12843	10400	8243	0.729952904238618	0.626573238108072	8931	75.2032029173349
chr18	7400000	7450000	828	1044	2735	9648	5656	1116	7199	2916	6047	3671	1872	5624	10335	9242	7297	0.654042279320758	0.628287439958149	8905.25	74.9203664242877
chr18	7450000	7500000	1007	1440	2520	12777	8172	1224	7523	2855	6264	3995	1728	6992	12613	11352	6093	0.623885508743734	0.600736919675755	8869.95	74.5326332901298
chr18	7500000	7550000	1332	900	3095	10835	6444	1044	5863	2005	6047	5219	2304	4823	11396	10655	5471	0.683842638229232	0.645327695560254	8736.3	73.0646295116539
chr18	7550000	7600000	1296	1080	3852	11196	6192	972	7097	1800	4032	3999	1746	5587	9652	9142	5508	0.701700154559505	0.664714494875549	8628.55	71.8811098174469
chr18	7600000	7650000	1835	1008	3852	12383	8027	828	7380	1872	3528	5001	1638	4940	9727	12242	5543	0.69239022147291	0.646905094332868	8432.6	69.728806484919
chr18	7650000	7700000	2772	2232	6408	11015	6876	1690	7848	1908	4032	5796	2484	6156	8509	11964	6624	0.715601856773325	0.651598748104411	8153.35	66.6615408273105
chr18	7700000	7750000	1764	1476	6624	7200	5364	1728	8208	2808	3312	5543	2952	6002	8208	10172	6660	0.696141479099678	0.645305514157973	7996.35	64.9370620153336
chr18	7750000	7800000	3780	1656	11340	6228	4284	2016	7740	2628	3420	4428	1980	4484	10335	9324	6192	0.83638928067701	0.728501228501228	7863.65	63.4794929812614
chr18	7800000	7850000	5076	3132	10618	3816	3780	2952	8604	3240	3888	4726	3492	7683	9042	9352	9486	0.802946744588032	0.664192823585484	7784.5	62.6101140133125
chr18	7850000	7900000	5696	2916	8100	3923	2628	2880	9072	3672	4285	4778	4320	8201	9878	6487	9737	0.866581894654473	0.677772252610641	7768.25	62.4316249643022
chr18	7900000	7950000	8488	5040	8215	4536	2628	2807	9924	3600	4136	3064	3600	7904	9272	7020	8723	0.914449324033411	0.669704231569654	7742.75	62.1515344566244
chr18	7950000	8000000	5212	5290	8097	4570	2447	2014	8831	3384	3384	2768	3060	7524	8354	5292	6865	0.797528771522883	0.647086500180963	7757.5	62.3135475934184
chr18	8000000	8050000	4499	4104	10594	5544	2196	2592	7737	2771	3024	3600	3240	5472	7834	7055	8927	0.82449061126648	0.698872295032002	7917.95	64.0759210034929
chr18	8050000	8100000	2196	3095	8084	6409	3060	2304	8567	2880	3492	3420	3492	7223	7600	6193	7876	0.727126176368073	0.663631302688087	8025.7	65.2594406977
chr18	8100000	8150000	2340	2154	8344	7631	3888	2340	8176	3275	3168	5040	3888	6153	9042	7595	9474	0.751939894075625	0.686032138442522	8013.1	65.1210430350827
chr18	8150000	8200000	2304	1698	6883	7955	7128	1872	7051	2229	2628	3780	2988	4332	6764	8711	7884	0.671287593984962	0.61573275862069	8061.65	65.6543133938182
chr18	8200000	8250000	1836	1260	6839	7342	6586	2088	7451	2952	3060	4823	2916	6155	6992	10018	7091	0.664192411362223	0.617201649262071	7971.65	64.6657586608379
chr18	8250000	8300000	1692	1080	5580	8023	7631	1440	6155	2088	3348	4951	1800	4895	6075	11863	6264	0.643891555106508	0.601076790065236	7903.25	63.9144570637728
chr18	8300000	8350000	1980	1260	5652	11344	8424	1404	7236	2735	4121	5919	2412	5821	10341	13911	6549	0.675687224042159	0.631186801490154	7881.65	63.6772039278575
chr18	8350000	8400000	1620	1008	6479	15264	7811	1008	7703	2627	5001	5183	1728	7294	10485	13270	7959	0.740038010769718	0.703916842422416	7907.2	63.9578436326091
chr18	8400000	8450000	1080	647	6552	15156	4788	540	6689	2697	5673	4428	2556	7140	12387	11971	7624	0.823176678828162	0.792267844105274	7954.2	64.4740888820544
chr18	8450000	8500000	2770	1583	5543	19834	6515	900	7818	2378	6695	4608	2592	7452	13297	13588	8323	0.818821818181818	0.757760129223314	8056.05	65.5928033215439
chr18	8500000	8550000	1764	1332	4680	17421	5498	612	9072	4074	7522	4392	4392	9652	18186	10690	9792	0.807805571539789	0.76228958379915	8025.6	65.2583423035522
chr18	8550000	8600000	1476	1368	4500	14146	3178	684	9252	3580	6694	3563	2988	8132	11150	7488	8316	0.842770983414307	0.793704638687283	7928.45	64.1912523890073
chr18	8600000	8650000	1188	1260	8712	12636	2052	432	7128	3614	5832	2556	2052	9195	11172	6263	7019	0.898134863701578	0.857534246575342	7801.15	62.7929966389139
chr18	8650000	8700000	2592	935	9432	10042	1584	648	8819	4140	4032	2196	1836	10184	10638	6047	6372	0.97460359524756	0.874489755478936	7840.3	63.2230179477604
chr18	8700000	8750000	2988	1152	12600	13896	1620	468	6408	3564	4716	2448	1980	11476	9500	7812	6768	0.991525423728814	0.900990099009901	7750.3	62.23446321478
chr18	8750000	8800000	3312	1224	12023	14543	1884	360	6372	3708	5687	2952	1728	11711	12540	7020	6407	0.994805886661783	0.895999520182331	7737.75	62.0966147492366
chr18	8800000	8850000	3887	1188	13859	11123	1608	720	8172	4968	6192	3060	2736	14203	11324	8784	6947	1.01301845743561	0.891431218156554	7676.5	61.4238483337361
chr18	8850000	8900000	4317	1512	11628	7702	1223	504	9583	5760	5004	3492	3276	12235	14515	6695	7812	1.04776463290354	0.87952837908205	7573.95	60.2974451352123
chr18	8900000	8950000	9862	4428	14919	10482	2195	2086	10864	5940	6083	2772	3203	14754	12934	8098	8424	1.0338024039871	0.801942145001365	7531	59.8256848487511
chr18	8950000	9000000	26765	13914	22150	15933	4533	3741	10868	6695	7486	4857	3490	15414	14958	16120	14729	1.0759403361484	0.745071005101337	7429.9	58.7152083653698
chr18	9000000	9050000	5690	1942	14040	4464	828	684	7128	4248	3708	1980	1656	8030	6080	4643	5745	1.10183076782949	0.875072337962963	7251.65	56.7573207969948
chr18	9050000	9100000	17306	5649	15007	5291	2339	1980	6624	3708	2808	1728	1296	9373	6004	5075	4715	1.24245027423512	0.790464979399647	7127.6	55.3947628567035
chr18	9100000	9150000	5040	1044	10492	3096	540	612	5630	2592	2304	1620	1548	5233	5092	2535	2880	1.18018246325393	0.894544756050711	7121.85	55.3316051932075
chr18	9150000	9200000	5291	3780	12115	5973	1764	1584	7834	3816	3888	2160	3420	7915	8966	4053	5722	0.92714942893401	0.766348706854165	7076.9	54.8378770237912
chr18	9200000	9250000	2340	936	10151	5688	504	432	5651	2232	3247	2448	2088	4329	8700	2448	3308	1.02642425611202	0.906638072914069	7195.65	56.1422200742514
chr18	9250000	9300000	2916	2411	9972	5328	1008	1080	5904	3204	4708	2268	1800	4180	10376	4104	5471	0.920046466993283	0.801937046004843	7310.5	57.4037257529492
chr18	9300000	9350000	4788	1944	12815	5904	936	648	6011	2340	4104	1727	2124	4862	11172	4040	4607	1.05663684991235	0.869502496763455	7334.25	57.6645943630412
chr18	9350000	9400000	2664	936	9972	5651	900	144	5652	1476	3635	2088	971	3496	8054	3375	3132	1.03885701300915	0.902304238417131	7355.45	57.8974539223655
chr18	9400000	9450000	4032	1656	15192	8028	864	648	5830	3024	3491	2520	1404	5472	8283	5904	5687	1.03274215552524	0.895857988165681	7236.75	56.5936600689792
chr18	9450000	9500000	3347	1008	14759	5147	756	540	5796	2878	3707	1620	1476	6840	6232	4428	4572	1.04696082845565	0.909848573776265	7140	55.5309637310252
chr18	9500000	9550000	9102	3953	15765	3598	1260	1116	5507	4448	2520	1728	1331	8482	5395	4425	4135	1.10793243032851	0.818100821980801	7143.5	55.5694075261967
chr18	9550000	9600000	16055	8133	12995	3816	2448	3312	6771	3148	2448	1476	1618	9023	5472	3456	3423	1.07041427826993	0.702880728843645	7100.15	55.0932536631445
chr18	9600000	9650000	12707	2448	6407	1152	863	504	7013	2808	2375	1188	1008	7423	4028	4643	4032	1.78178301389133	0.841576346497238	7094	55.0257024230575
chr18	9650000	9700000	15588	2736	3960	1044	864	612	7920	3816	1908	1800	1260	8132	4332	4572	4284	2.234375	0.830188679245283	7019.05	54.2024560093144
chr18	9700000	9750000	22572	3852	8170	1440	1260	720	8783	4068	1656	1764	1188	11704	5016	6695	4536	2.08405646936925	0.846582837901826	7008.3	54.0843786384306
chr18	9750000	9800000	12347	2304	9358	1404	1116	720	8669	5111	2519	1728	1692	12279	6155	5472	4859	1.55073144544356	0.848067819002532	6921.9	53.1353660947694
chr18	9800000	9850000	23756	3780	11122	2052	1512	1404	8647	7056	3492	2772	1656	21160	8208	6984	5940	1.85858077503775	0.846513546967405	6833.75	52.1671316535225
chr18	9850000	9900000	16608	2553	3564	1044	827	864	10007	3851	2736	2268	1368	13450	5016	6012	4751	2.39674649796656	0.833307148468185	6783.3	51.6129918059797
chr18	9900000	9950000	15231	2520	4859	828	863	648	8490	3528	2003	1260	1224	6295	4864	3060	2847	2.15250051450916	0.838430398011944	6733	51.0604995496584
chr18	9950000	10000000	12610	1692	15444	2304	756	900	8933	6192	3109	2376	2592	13959	8130	5470	6945	1.43904057641259	0.900670503767875	6641.15	50.0516245249445
chr18	10000000	10050000	5904	1620	26783	4932	792	468	7198	4859	2878	1943	1836	13559	7295	6443	5255	1.08741147564677	0.92888713301563	6617.8	49.7951494914435
chr18	10050000	10100000	2952	1188	22066	12708	1512	792	5757	2951	4320	2664	1764	9652	10336	7524	5472	0.98588825589296	0.915279732155854	6558.2	49.140506579381
chr18	10100000	10150000	3131	2052	11051	18841	3384	576	5507	2736	4788	2772	1944	6460	9040	5832	5868	0.919758244206774	0.845984372998591	6481.05	48.2930954943872
chr18	10150000	10200000	720	1260	4679	16941	5580	864	6335	2628	4752	3312	3996	6685	10794	7236	8818	0.761833310598827	0.743576088403675	6322.55	46.552140770194
chr18	10200000	10250000	8739	5466	4316	16033	10615	1619	5436	2232	4176	2844	1514	4256	8283	7884	5760	0.764487897185209	0.621697871249038	6085	43.9429054721996
chr18	10250000	10300000	756	900	1296	10674	13104	1404	4176	1800	4103	4500	1473	4408	6840	11122	3960	0.46482577251808	0.45233525271913	5923.3	42.1668021352782
chr18	10300000	10350000	2373	1152	1368	7992	13716	1724	4248	1800	3636	4428	1332	4179	5092	11664	5004	0.452103884093711	0.414227714033539	5735.7	40.106214714088
chr18	10350000	10400000	1547	1510	1044	5472	12202	1728	4643	1403	1944	3780	1296	2569	4484	8135	3600	0.367234468937876	0.343062587754755	5481.9	37.3184903670833
chr18	10400000	10450000	1044	648	972	7307	14399	1908	4824	1368	2484	4032	1728	3967	4484	13073	4751	0.369461837203773	0.354783469061572	5302.2	35.3446760835658
chr18	10450000	10500000	7594	4427	1763	10980	15116	2628	3959	1404	2772	3960	1404	4636	5472	10848	4442	0.58248840006874	0.478427590100687	5186.75	34.0765800399816
chr18	10500000	10550000	1798	1655	1908	10832	10114	1044	5040	2052	3780	3528	1404	4028	8284	7684	5602	0.568935154385004	0.53153449599649	5127.45	33.4252323103623
chr18	10550000	10600000	1836	1512	2124	10728	6696	1116	5579	3204	3995	2736	2664	5776	8056	6011	6586	0.662337662337662	0.611694152923538	5204.95	34.2764877748731
chr18	10600000	10650000	1152	612	8675	9828	4464	324	5470	2484	3347	2232	1691	6156	7980	4896	4393	0.822281721959587	0.784474156854919	5232	34.5736033918411
chr18	10650000	10700000	1006	1404	3058	14724	9071	1008	4750	1980	4860	3060	2340	6687	11019	7631	6408	0.64199555783359	0.620660037659806	5242.8	34.6922299597988
chr18	10700000	10750000	1476	828	3562	13445	7055	324	4032	1116	2663	3994	1440	3570	5622	7881	3816	0.733045133655905	0.692506556762833	5349	35.8587245447156
chr18	10750000	10800000	5031	3233	7054	13585	6190	1471	5435	1692	3520	5380	1836	4332	5927	14435	5541	0.814067801985222	0.702056667760639	5430	36.748423804398
chr18	10800000	10850000	1690	576	6262	9899	2806	287	4895	1260	1772	3440	1548	2886	4484	6372	3780	0.900201714573878	0.829507434944238	5494.8	37.4601832121439
chr18	10850000	10900000	2555	1870	9576	12274	3204	468	4931	1728	2556	3636	1404	3495	4636	7092	4463	0.890953563084112	0.81493972685077	5548.85	38.053865249006
chr18	10900000	10950000	6011	3348	9250	9467	2122	648	4896	2052	2196	2735	1332	3647	4863	6551	4428	0.995691564324542	0.801659858652662	5611.85	38.7458535620922
chr18	10950000	11000000	3204	1296	7919	9106	2016	576	6624	1836	2160	2628	1944	3571	6763	4498	3240	0.967293071295367	0.838785918646598	5694.65	39.6553239164342
chr18	11000000	11050000	4064	2049	13002	11158	2268	864	6012	2484	3420	3023	1260	5396	7524	8315	4464	0.961930404553355	0.844903457566233	5710.8	39.8327145712968
chr18	11050000	11100000	25274	15348	21107	13709	5503	4319	7307	3816	4140	3058	1764	6384	6156	5651	5723	1.00173373787217	0.70478536242083	5728.25	40.0243843500802
chr18	11100000	11150000	15476	6191	18034	10008	2483	1907	6048	2844	2988	2087	1260	6991	5472	6047	3923	1.12673795406882	0.804414129651195	5730.75	40.0518442037741
chr18	11150000	11200000	6111	3273	11841	10615	2230	1151	6551	3167	2411	1476	1548	6532	6526	3275	4139	0.981346616283064	0.811078617870021	5792.05	40.7251598163485
chr18	11200000	11250000	4210	2699	9019	13752	3276	756	7560	4104	4210	3204	1691	9100	10419	9962	8024	0.914548166226019	0.800338158519222	5907.2	41.9899606774895
chr18	11250000	11300000	1620	864	7901	13701	3750	468	5796	2124	3276	2159	1512	6555	7828	4207	4353	0.870259331434568	0.820449406444319	5925.7	42.1931635948244
chr18	11300000	11350000	1548	612	5148	10270	3342	252	5544	1980	3600	2483	2052	2812	8889	4685	5328	0.86455360782715	0.801341394294351	6034.1	43.3838228509919
chr18	11350000	11400000	1152	1152	5220	9828	2916	432	5724	2484	4140	2196	2268	3116	10865	4356	5004	0.828729281767956	0.782608695652174	6128.7	44.422903714769
chr18	11400000	11450000	1188	936	6514	11123	3312	432	6084	2340	3096	2592	2268	4332	8210	4140	4823	0.843527355827396	0.80089342693044	6292.5	46.2220733287933
chr18	11450000	11500000	2160	1476	5310	8996	2268	1007	5615	2052	3924	2628	2340	3646	9037	5770	4475	0.864039460565671	0.776075788282981	6364.45	47.0123679181037
chr18	11500000	11550000	3275	1764	8910	12720	3311	613	5363	2160	4464	2376	1008	4332	8745	5971	3841	0.911669961197745	0.814075115222436	6396.8	47.3676984249028
chr18	11550000	11600000	1944	1044	8711	16151	3958	466	5928	1944	5471	2124	1980	7295	9955	5322	4608	0.883811407847016	0.83057569560637	6308.6	46.398914786582
chr18	11600000	11650000	4680	2376	10583	9971	2484	936	5520	2772	2916	1692	1764	7447	8208	5472	4968	0.957647058823529	0.813213019658395	6315.7	46.4769007710727
chr18	11650000	11700000	2591	1152	13102	15408	2124	612	5976	3420	4392	1760	2160	10183	7676	5552	5652	0.959966664608926	0.888879362085227	6420.1	47.6236242613299
chr18	11700000	11750000	2736	1188	16177	8388	756	576	6335	4032	3744	2088	1620	9053	8314	5860	4214	1.00797489385269	0.915495791556286	6380.45	47.1881109817447
chr18	11750000	11800000	6834	1656	18587	5940	828	828	5805	2988	3096	1512	1456	8046	6428	4175	4066	1.12651316498437	0.904478989415395	6402	47.4248149205861
chr18	11800000	11850000	8574	2052	14736	2376	900	468	7063	4644	2232	2448	1244	9906	6232	5112	3924	1.2510227936879	0.882498453927025	6432.5	47.7598251356517
chr18	11850000	11900000	15370	1728	8712	1692	864	684	6823	3960	2157	1476	1332	11445	4788	5255	4140	1.88406432748538	0.887228915662651	6529.7	48.8274642472705
chr18	11900000	11950000	15731	2303	5362	2375	1332	1260	8172	3348	2663	1800	1188	8436	3876	6012	4607	1.85782140595313	0.827415999717942	6554.85	49.1037103754311
chr18	11950000	12000000	25954	6695	7919	3563	1906	1763	8063	3204	2268	2088	1116	9651	4484	6371	5183	1.71363178613934	0.783179916317992	6556.7	49.1240306671646
chr18	12000000	12050000	17856	2376	13392	1763	864	864	6659	4679	2772	2016	1296	13528	3268	6803	5508	1.71405576613531	0.889424760878351	6545.95	49.0059532962808
chr18	12050000	12100000	11122	2160	17996	3203	1043	1152	5543	4392	2376	1654	1296	14969	4864	5615	5255	1.26481177115129	0.881257498091395	6625.75	49.8824718261901
chr18	12100000	12150000	6479	2123	12449	4606	1764	936	6190	3312	2757	1980	2052	8967	7505	4176	4642	1.07569247646037	0.829918538632436	6688.1	50.567320577316
chr18	12150000	12200000	2196	1692	13263	7704	2448	1368	8639	5616	4622	2914	3743	10715	13696	5832	7775	0.874900849858357	0.807889505074814	6653.9	50.1916697787834
chr18	12200000	12250000	3815	2162	15937	8351	2412	1568	6767	4068	3204	2484	2268	11172	6612	7020	6048	0.923529411764706	0.820645349686086	6707.9	50.7848026185716
chr18	12250000	12300000	6186	1940	19510	4823	1222	664	6227	4247	2520	1836	900	12463	4788	6083	5111	1.0838097943819	0.88860096083855	6790.25	51.6893301992487
chr18	12300000	12350000	10589	1548	15155	2735	756	900	6154	4391	2448	1980	1224	11704	4028	6479	4209	1.35009955437565	0.898873212763943	6752.1	51.2702928318798
chr18	12350000	12400000	13675	2735	7846	2268	1152	504	7668	4176	2735	1692	1476	9275	3572	5579	5292	1.64005515339538	0.844180269694819	6700.75	50.7062674370071
chr18	12400000	12450000	16411	2375	9934	2411	1116	826	6587	6873	3672	3420	1799	12983	5472	9933	7740	1.72584323610611	0.869470565113537	6590.9	49.4996814656971
chr18	12450000	12500000	7668	1631	9072	1764	612	503	5652	3204	2340	1656	1116	7752	3952	3995	3456	1.36239140038286	0.870776470588235	6518.8	48.7077392851651
chr18	12500000	12550000	6587	1969	12960	3132	720	1116	5148	3636	2664	1512	1332	7219	5075	4355	3492	1.1398200733779	0.856328349191965	6499.05	48.4908064409833
chr18	12550000	12600000	6695	1872	12780	3672	1080	720	7524	3132	2808	2484	1943	6232	7071	4032	5076	1.15021864440469	0.863082143256646	6551.9	49.0713077480723
chr18	12600000	12650000	6552	2015	11195	3959	1008	684	6767	3490	3132	1836	1224	7521	5710	5074	4287	1.15084035841154	0.854129776098847	6558.6	49.144900155972
chr18	12650000	12700000	8639	1763	9575	2952	1224	684	5292	2844	2232	1331	936	6766	3800	4104	3488	1.30670453142363	0.852196320006442	6436.25	47.8010149161925
chr18	12700000	12750000	13729	3049	9644	2304	1186	1256	7415	3996	2232	1656	1080	9043	4375	5508	4526	1.47238947187339	0.823825718685832	6369.7	47.0700336108609
chr18	12750000	12800000	11124	2556	11124	2303	1296	396	7452	4356	2376	1980	1656	9779	4517	6012	4653	1.38902404526167	0.852494878294385	6276.1	46.0419366885613
chr18	12800000	12850000	6336	1188	12384	2304	972	540	6300	4654	2304	1404	1044	9030	4636	3420	3348	1.20910973084886	0.886191198786039	6296	46.2605171239648
chr18	12850000	12900000	6804	1872	15308	3635	1332	972	5796	4886	2628	2268	1728	8930	6680	5471	3564	1.11367273671007	0.860441800621595	6148.35	44.6387381648031
chr18	12900000	12950000	8891	1943	13201	3744	934	827	5975	3852	2844	1476	1440	8892	5554	5902	5146	1.25119860525933	0.874610697359513	6027.8	43.3146240196832
chr18	12950000	13000000	6581	2123	11907	5792	1224	719	6621	3312	3672	1836	2086	8664	6306	4932	6396	1.11555249253388	0.856558244549495	5939.6	42.3458403813625
chr18	13000000	13050000	4001	1224	10808	6519	648	324	6264	4392	4284	2556	2376	8053	9422	4392	6310	1.09245505301439	0.906648529161707	5876.6	41.6538520682762
chr18	13050000	13100000	3238	1979	10835	10548	2628	1114	6600	2772	4067	2772	2088	7600	9497	5400	7186	0.908389905548996	0.811449475973898	5750.5	40.2687770479559
chr18	13100000	13150000	2160	1151	10898	14640	3492	792	6324	2088	4932	2808	1584	7144	8667	8495	7106	0.894262744971427	0.835964144508496	5599.35	38.6085542936227
chr18	13150000	13200000	4783	2834	7964	14231	6767	1187	6192	2772	4932	3888	2519	5622	10561	7847	6660	0.817936512748992	0.714346237356352	5669.55	39.3796269853474
chr18	13200000	13250000	1332	1188	4752	15515	12456	1908	5436	1584	3598	4716	1475	5016	7144	12560	6155	0.603003992294592	0.581384081182202	5568.8	38.2729948814833
chr18	13250000	13300000	720	936	1800	12060	14649	2664	4355	1260	3022	4860	1440	4104	5699	13679	6659	0.454078295804914	0.444119528465686	5460.8	37.0867292019068
chr18	13300000	13350000	900	1764	1440	6480	12096	3492	6552	2412	2916	4068	2808	5624	5776	11124	8784	0.349002849002849	0.337001375515818	5385.2	36.2563432262033
chr18	13350000	13400000	2772	2304	1080	5630	14482	5544	4715	1800	1466	3635	2304	3952	3648	11299	6912	0.326515151515152	0.298063623789765	5388.8	36.2958854155225
chr18	13400000	13450000	19581	11347	4135	7143	17404	7769	4176	1080	1594	4968	1872	4408	4255	14112	6336	0.645612787145906	0.45799136229389	5338.45	35.7428439621274
chr18	13450000	13500000	900	1656	648	4175	14946	7197	3888	1476	2016	4282	1620	4940	4408	14033	7919	0.199951086576759	0.193855429848926	5293.5	35.2491157927111
chr18	13500000	13550000	936	1116	1008	4541	12383	5076	3888	1548	1980	3495	1476	3876	3114	10806	6082	0.268819432929862	0.25877893056664	5309.7	35.4270556446475
chr18	13550000	13600000	6612	4175	2662	6438	12452	5507	5002	1656	2592	5072	2088	4484	5246	11879	7702	0.503041557277326	0.415156159171379	5251.4	34.7866918565058
chr18	13600000	13650000	5495	2623	2804	8133	11545	3383	3744	1368	2088	3420	1584	3656	4500	9468	5940	0.576804268463915	0.483535885589854	5174.6	33.9431251510292
chr18	13650000	13700000	1656	1871	2236	5580	8538	2700	6696	3276	4248	4680	4175	5310	6214	8244	9500	0.452664277180406	0.419467694079093	5102.6	33.1522813646449
chr18	13700000	13750000	1008	1404	1728	6046	9980	3599	5400	1080	1943	2304	1943	2660	3952	5472	4680	0.385903238563958	0.369535030507048	5045	32.5196063355374
chr18	13750000	13800000	648	1368	2124	4716	9028	3420	5292	2772	2916	3888	3204	3876	5700	7343	6876	0.362509682416731	0.351483289523094	5109.8	33.2313657432833
chr18	13800000	13850000	3096	2160	1656	6264	11406	5696	4788	1656	2088	3960	2628	3800	3924	10655	8152	0.405268192186005	0.363828522359469	5064.8	32.7370883767931
chr18	13850000	13900000	4356	4175	2232	3564	12399	7371	5868	2879	1872	2700	4104	4484	3672	8100	10028	0.341346962106183	0.297738804000352	5002.75	32.0555348081105
chr18	13900000	13950000	756	2844	900	2014	9777	7558	4968	1403	1584	2736	3564	4332	3190	7632	10403	0.15892261724332	0.153884858903937	5017.95	32.2224907185695
chr18	13950000	14000000	1210	3699	1366	1906	7342	7703	5722	3096	1692	2520	3528	3874	4711	4392	8783	0.203579215116279	0.192973391888401	5046.75	32.5388282331232
chr18	14000000	14050000	684	3636	1908	3503	7236	5760	6588	2340	2844	2952	4788	4788	4787	5472	10476	0.276505012929275	0.268183218198618	5086.35	32.9737923156345
chr18	14050000	14100000	1041	2987	1187	3119	8675	5831	5434	2232	1512	2412	3132	4180	3724	3096	8604	0.24528648103124	0.234106830122592	5108	33.2115946486237
chr18	14100000	14150000	900	1720	1548	4608	8423	4968	4788	1260	1224	1440	2592	3115	2584	3851	9468	0.331781633516716	0.318311002842063	5232.05	34.574152588915
chr18	14150000	14200000	899	2132	1152	3672	5940	3924	4752	1476	1475	1404	2267	4176	2280	3721	8748	0.340249702734839	0.322986624527344	5156.45	33.7437666132115
chr18	14200000	14250000	756	2860	1332	2232	4941	3816	4284	1260	900	1043	1836	1524	1530	2218	4644	0.284566234108425	0.271067327602435	5109.65	33.2297181520617
chr18	14250000	14300000	936	6140	1692	5291	12698	11736	5651	1800	1980	2231	3491	4864	3942	5937	12741	0.210852837021061	0.205725716364014	5057.45	32.6563564069331
chr18	14300000	14350000	1080	6840	1295	3744	10475	11158	5652	1872	2160	1980	3131	4484	3394	5615	13175	0.182591310575316	0.176890610545791	5113.15	33.2681619472331
chr18	14350000	14400000	612	3600	972	2052	4031	6372	3474	1008	828	1440	1620	2887	1622	2808	5724	0.213543196100311	0.206134134588129	5150.9	33.682805738011
chr18	14400000	14450000	684	5564	864	1512	4283	6930	4480	1980	1620	1836	2700	2888	3496	3590	7500	0.159766094084478	0.154257196148611	5111.3	33.2478416554997
chr18	14450000	14500000	1440	7180	648	684	2880	8189	4464	1907	1872	1872	2088	6612	3874	4833	6539	0.141565803585108	0.131868131868132	5053.75	32.6157158234661
chr18	14500000	14550000	612	7200	432	1044	1980	6552	4680	1368	1224	1080	1728	2280	2888	2844	4722	0.121338912133891	0.117171717171717	4913.3	31.0730212429428
chr18	14550000	14600000	791	6336	684	1008	1620	3526	5435	1872	1296	1908	2988	2812	4636	1908	4530	0.188477303780173	0.177801646974579	4872	30.6193844599196
chr18	14600000	14650000	540	10512	648	684	2988	7092	6225	1942	2052	1836	3347	3342	3800	4643	9070	0.0853858784893268	0.0833333333333333	4882.8	30.7380110278772
chr18	14650000	14700000	1798	7956	1259	1043	1763	5400	5184	1728	1620	1476	2052	3344	2397	3276	5363	0.235348143045749	0.213330558301681	4988.15	31.8951692625382
chr18	14700000	14750000	1079	8352	684	900	1764	4932	4464	1296	972	1188	1692	1595	3227	2591	4498	0.160113035113035	0.150358534244255	5158.15	33.7624393137233
chr18	14750000	14800000	1365	7048	1008	1007	1476	4247	4248	1116	1188	1152	1548	2204	2584	1943	3145	0.228594616529149	0.209274967494273	5113.15	33.2681619472331
chr18	14800000	14850000	1152	7563	432	828	1440	3672	5902	1188	1512	1152	1764	2887	2964	2088	3191	0.173089343379978	0.15987273811891	5093.35	33.0506799059775
chr18	14850000	14900000	1906	10944	1440	1979	3420	7740	6623	2122	1944	2124	2880	3420	3800	4571	10472	0.208635348509188	0.194137591600131	5290.45	35.2156147712045
chr18	14900000	14950000	1439	12276	647	656	2411	9108	4176	1296	1944	1080	2952	4332	3664	4283	9755	0.109251733205833	0.103327429626559	5167.25	33.8623931811691
chr18	14950000	15000000	720	11195	791	784	2868	9107	4571	2118	1259	1656	3456	4255	3176	4643	8712	0.092746009294807	0.0901236991949735	5176.2	33.9606994573933
chr18	15000000	15050000	2122	9467	972	1260	3647	6371	3779	1194	1584	1980	1728	2735	3724	3708	5472	0.200488096882627	0.182641889340996	5287.8	35.186507326289
chr18	15050000	15100000	15850	15935	3451	3130	4423	6623	4608	1764	1872	1403	2160	2508	2128	2988	4608	0.668345152255527	0.453958552578321	5329.25	35.6417917005338
chr18	15100000	15150000	1618	7635	756	792	1908	4824	5004	1692	1404	1980	2376	3344	3344	2304	4788	0.198931825322023	0.180573775166828	5338.4	35.7422947650535
chr18	15150000	15200000	2772	9569	1692	1764	2520	4536	6859	2232	1836	1404	3420	3116	4254	3204	5832	0.310143917135601	0.272524395046602	5336.6	35.7225236703939
chr18	15200000	15250000	720	7235	1332	1584	2664	5256	7684	2700	2952	3096	4536	6080	5244	5616	9324	0.201206352719827	0.193496886807514	5430.2	36.7506205926935
chr18	15250000	15300000	468	6408	612	1044	1296	3744	4751	1764	1296	1080	2663	2280	2660	2736	5148	0.162087912087912	0.156498673740053	5507.05	37.594736495244
chr18	15300000	15350000	828	8243	828	1152	1872	5616	5256	1404	1260	1620	2340	3040	1900	3168	5616	0.158545536672125	0.151464480284805	5369	36.0784033742668
chr18	15350000	15400000	754	6192	720	1691	1908	4608	7416	2340	2628	2628	3312	4104	4635	4140	6912	0.209339242013361	0.199395199395199	5176.45	33.9634454427627
chr18	15400000	15450000	144	2088	36	108	432	1440	2016	648	792	720	1404	1672	2052	1008	2268	0.0701754385964912	0.0677966101694915	5059.85	32.6827178664792
chr18	15450000	15500000	396	5688	144	288	2268	4032	4643	1044	1763	2700	3096	2888	3268	3595	6336	0.0666666666666667	0.0646067415730337	4962.05	31.6084883899739
chr18	15500000	15550000	432	6408	288	540	2772	5148	6912	1980	2124	3960	4680	4484	4712	5044	6766	0.0831353919239905	0.0808314087759815	4915.5	31.0971859141935
chr18	15550000	15600000	360	7020	216	540	2988	6442	6264	1512	2016	3564	4716	3420	4332	5039	7523	0.064861094966872	0.0635318228395765	4811.1	29.9504624239362
chr18	15600000	15650000	360	6480	252	540	3168	5580	6408	1764	2124	3211	4176	3572	4636	4788	6804	0.0719101123595506	0.0703296703296703	4663.45	28.3286834647745
chr18	15650000	15700000	468	6300	288	396	2988	5688	5148	2016	1584	3449	4356	4028	3496	4860	7308	0.0735632183908046	0.0714285714285714	4419.5	25.6491509413238
chr18	15700000	15750000	432	5760	360	324	2628	5688	6336	1476	1728	3924	4500	3420	5624	5040	7092	0.075609756097561	0.0734597156398104	4139.7	22.5758441159026
chr18	15750000	15800000	360	4140	179	396	2304	3960	5785	1764	2124	3275	3630	2507	4408	4859	6157	0.0851625831132161	0.0824587706146927	4006.55	21.1133323081655
chr18	15800000	15850000	252	720	900	1548	1404	900	3141	1332	1332	2196	1590	1140	2888	2844	2085	0.493421052631579	0.471698113207547	3857.15	19.472331451418
chr18	15850000	15900000	180	792	576	1368	1836	792	2772	684	1152	2376	1404	1596	3116	2592	2160	0.395973154362416	0.383116883116883	3592.55	16.5659805364557
chr18	15900000	15950000	144	792	756	1332	1296	864	1844	756	900	1728	1260	1444	2508	2664	1690	0.442857142857143	0.430555555555556	3572.75	16.3484984952
chr18	15950000	16000000	144	648	612	1188	1440	792	2615	972	1044	1476	864	1140	2583	2268	1836	0.415384615384615	0.402985074626866	3454	15.0441554447398
chr18	16000000	16050000	288	612	396	1224	1440	576	2848	1043	1116	1836	864	1444	1596	2232	1944	0.449152542372881	0.420634920634921	3203.8	12.2959732870543
chr18	16050000	16100000	252	612	505	972	1908	648	2520	705	1116	2052	1224	1596	1976	2556	1584	0.372228202368138	0.353073310189912	3005.8	10.1211528744975
chr18	16100000	16150000	144	612	575	1404	1584	720	2051	447	972	1692	1152	1064	1747	2628	1620	0.433707865168539	0.421313752728716	2809.6	7.96610355660025
chr18	16150000	16200000	72	828	792	1332	1656	864	1980	684	1044	1764	540	760	1444	1836	1260	0.401315789473684	0.396103896103896	2633.2	6.0285362799587
chr18	16200000	16250000	108	648	432	1512	1404	900	2088	504	864	1728	1188	988	2128	2268	1511	0.419117647058824	0.410071942446043	2424.4	3.73508929944421
chr18	16250000	16300000	252	612	612	1270	1332	792	2088	612	1044	1404	756	1520	2280	2448	1512	0.462104807275877	0.438193018480493	2255.75	1.88264756925375
chr18	16300000	16350000	144	648	756	1501	1368	684	2268	540	972	1584	1008	1520	2432	2556	1476	0.48436554367561	0.470692021172319	2237.1	1.67779706069726
chr18	16350000	16400000	108	576	828	1278	1332	612	2124	504	972	1440	720	1672	1665	2052	1080	0.478599221789883	0.467680608365019	2206.7	1.34388523977944
chr18	16400000	16450000	144	684	504	1422	1404	756	1620	756	1008	1440	1116	1140	1755	2052	1260	0.433962264150943	0.421245421245421	2217.1	1.45811823114606
chr18	16450000	16500000	36	576	540	1440	1296	1008	2268	504	864	1764	612	1064	1292	2304	1440	0.414814814814815	0.411764705882353	2188.95	1.14892027855276
chr18	16500000	16550000	324	792	540	1260	1404	756	1908	612	792	1728	900	1596	1823	2101	1332	0.446969696969697	0.418439716312057	2167.15	0.909470354341954
chr18	16550000	16600000	252	576	396	1548	1512	828	2304	864	1188	1836	864	1139	2430	1895	1512	0.451851851851852	0.429577464788732	2152.75	0.751301597065092
chr18	16600000	16650000	216	576	684	1656	1116	756	2484	792	936	1800	1116	1368	2508	2664	1512	0.533834586466165	0.510791366906475	2165.4	0.890248456756224
chr18	16650000	16700000	216	576	504	1620	1044	684	1620	648	792	2052	1008	1064	2052	1797	1584	0.528455284552846	0.503875968992248	2167.2	0.910019551415829
chr18	16700000	16750000	216	587	504	1260	1440	900	2160	972	936	1728	1152	1672	1900	2487	1368	0.42208484331699	0.403505196657836	2145.6	0.672766415500538
chr18	16750000	16800000	180	745	576	1440	1368	720	2412	936	1368	1548	864	1824	2128	2772	1800	0.452876881831305	0.436667329488964	2160	0.8309351727774
chr18	16800000	16850000	252	648	396	1476	1656	972	2768	900	1152	1800	1260	912	1368	2196	1368	0.412587412587413	0.393333333333333	2147.4	0.692537510160148
chr18	16850000	16900000	144	720	864	1332	1584	720	2164	900	1620	1584	792	1520	2812	2339	1835	0.448275862068966	0.436241610738255	2176.2	1.00887502471387
chr18	16900000	16950000	72	432	540	1476	1620	720	2052	288	719	1404	864	988	2128	2484	1476	0.43609022556391	0.42962962962963	2224.8	1.54269458052328
chr18	16950000	17000000	216	864	468	1368	1116	792	2052	612	1007	1800	1224	1596	1596	1908	1224	0.4453125	0.425373134328358	2206.8	1.3449836339272
chr18	17000000	17050000	180	828	576	1404	1763	864	2412	720	1044	1476	864	1291	2204	2484	1331	0.397424103035879	0.384683882457703	2205	1.32521253926759
chr18	17050000	17100000	180	864	612	792	1404	972	2232	540	828	1332	1188	1140	2280	2628	1584	0.341085271317829	0.328358208955224	2187	1.12750159267152
chr18	17100000	17150000	324	648	288	1152	1368	936	2304	648	720	1656	1044	1368	1824	2160	1332	0.401639344262295	0.374045801526718	2176.2	1.00887502471387
chr18	17150000	17200000	216	792	720	1764	1476	792	2016	720	1116	1728	828	1444	2052	2088	1800	0.487012987012987	0.46875	2178	1.02864611937348
chr18	17200000	17250000	144	432	540	1404	1692	828	1656	576	1044	1502	1008	1216	2204	2520	1728	0.426470588235294	0.414285714285714	2194.2	1.20658597130994
chr18	17250000	17300000	324	900	468	972	1296	1188	2376	432	1224	1486	756	988	1292	2736	1692	0.365671641791045	0.342657342657343	2185.15	1.10718130093803
chr18	17300000	17350000	180	684	324	1296	1224	1260	2016	612	900	1440	1296	1216	2888	2772	1980	0.37593984962406	0.36231884057971	2149.35	0.713956196041387
chr18	17350000	17400000	216	1080	828	1620	1583	864	2700	468	1152	1584	684	1216	1824	2159	1439	0.445857740585774	0.430302051364885	2118.55	0.375650798532548
chr18	17400000	17450000	72	720	792	1368	1872	1008	2592	1008	1368	1980	1080	1368	2736	2052	1872	0.3875	0.382716049382716	2120.35	0.395421893192153
chr18	17450000	17500000	108	756	936	1584	1656	864	1908	576	600	1908	720	1672	1823	2340	1836	0.453416149068323	0.445121951219512	2140.15	0.612903934447839
chr18	17500000	17550000	216	720	540	1224	1764	792	1872	540	840	1512	1008	912	1292	2196	1548	0.392857142857143	0.376712328767123	2125.75	0.454735177170977
chr18	17550000	17600000	144	684	432	1440	1440	972	1944	684	972	2016	1044	1444	2128	2088	1511	0.405797101449275	0.394366197183099	2109.55	0.27679532523451
chr18	17600000	17650000	360	540	468	1584	1224	792	2268	648	1044	1476	900	1672	1520	1692	1584	0.5234375	0.485507246376812	2111.35	0.296566419894115
chr18	17650000	17700000	144	720	612	1368	1584	612	1656	864	1044	1476	1116	836	2204	2304	1440	0.433823529411765	0.421428571428571	2111.35	0.296566419894115
chr18	17700000	17750000	252	360	324	1368	1590	756	2484	612	1260	1656	1224	836	1824	2844	1620	0.442019099590723	0.418064516129032	2127.55	0.474506271830587
chr18	17750000	17800000	144	792	972	1404	1109	792	2231	792	972	1620	972	1748	2507	2664	1584	0.497139475241665	0.483406867446768	2132.95	0.533819555809406
chr18	17800000	17850000	144	432	432	1332	1728	1154	2052	720	1044	1836	1044	760	2052	2448	1620	0.375738479716424	0.365377250095749	2163.55	0.86992816502274
chr18	17850000	17900000	144	900	684	1368	1152	1078	1548	936	1044	1332	1115	988	1292	2088	1080	0.423774604399846	0.412316935786707	2122.15	0.415192987851763
chr18	17900000	17950000	324	576	540	1260	1404	1260	2088	1044	1044	1728	1080	1596	2204	2735	1548	0.421428571428571	0.395973154362416	2093.35	0.0988554732980383
chr18	17950000	18000000	252	540	504	1368	1404	720	2448	648	720	2016	1224	836	2280	2088	1565	0.468253968253968	0.443609022556391	2084.35	0
chr18	18000000	18050000	180	468	756	1260	1116	791	2124	648	1512	1836	1116	1444	2128	1908	1459	0.500113869278069	0.480420039378692	2116.75	0.355879703872939
chr18	18050000	18100000	468	612	756	1116	1368	684	1908	648	684	1800	720	1064	1672	2124	1188	0.515873015873016	0.467625899280576	2122.15	0.415192987851763
chr18	18100000	18150000	144	648	576	1296	1692	1187	2340	756	1440	2304	864	1140	2888	2700	2232	0.3734024819411	0.363701966444164	2134.75	0.553590650469015
chr18	18150000	18200000	432	432	504	1692	1404	972	2016	792	1152	1728	1476	1140	1520	2340	1728	0.525179856115108	0.483443708609272	2179.75	1.04786801695921
chr18	18200000	18250000	288	540	360	1476	1620	972	1980	648	1080	1548	1116	1444	2052	1944	1332	0.427536231884058	0.404109589041096	2176.15	1.00832582763999
chr18	18250000	18300000	108	504	576	1296	1584	791	2484	1188	972	2088	792	1444	1824	2123	1692	0.416754367501579	0.40749125334431	2169	0.929790646075439
chr18	18300000	18350000	324	468	720	1188	1548	828	2628	612	1080	2376	1224	1444	2432	2808	2268	0.46969696969697	0.439716312056738	2215.8	1.44383910722524
chr18	18350000	18400000	288	720	864	1512	1368	792	1872	504	1188	1692	1080	1520	1900	2234	1548	0.506849315068493	0.480519480519481	2275.2	2.09628523099229
chr18	18400000	18450000	144	684	468	900	1908	828	2016	504	864	1872	1008	608	1976	2409	1404	0.315789473684211	0.306569343065693	2271.6	2.05674304167307
chr18	18450000	18500000	144	360	1008	1872	1260	648	1728	864	1188	1944	756	912	2508	2556	1692	0.587412587412587	0.571428571428571	2268	2.01720085235386
chr18	18500000	18550000	180	1008	540	1764	1836	936	2520	828	720	1908	1152	1064	2356	3043	1656	0.408284023668639	0.396551724137931	2278.8	2.13582742031151
chr18	18550000	18600000	216	936	612	1692	1476	828	2052	792	1116	1980	1116	1596	1292	2933	1692	0.454545454545455	0.4375	2282.4	2.17536960963072
chr18	18600000	18650000	252	648	720	1368	1404	864	2520	648	900	1727	1044	1216	2204	2916	1799	0.467625899280576	0.445205479452055	2244.6	1.76017662177896
chr18	18650000	18700000	108	684	576	1332	1619	1188	2556	972	684	1980	936	1520	1444	2448	1620	0.3734024819411	0.366079535137098	2241	1.72063443245974
chr18	18700000	18750000	144	540	576	1440	1872	792	2412	612	936	1800	756	1368	2128	2160	1620	0.413793103448276	0.402684563758389	2275.2	2.09628523099229
chr18	18750000	18800000	72	791	576	1692	1188	1188	2088	1116	864	1944	1260	1292	2584	2915	1728	0.430542778288868	0.424913746141275	2235.6	1.66132114848092
chr18	18800000	18850000	36	756	504	1296	1224	1044	2988	468	864	1584	900	1444	2052	3132	1980	0.380597014925373	0.377777777777778	2228.4	1.58223676984249
chr18	18850000	18900000	252	972	792	1620	1764	720	2736	1152	1116	1907	1620	1900	1900	3060	1584	0.45398773006135	0.435294117647059	2242.75	1.73985633004547
chr18	18900000	18950000	252	864	612	1008	1584	972	2016	828	1080	1836	1044	1368	1748	2844	1332	0.371428571428571	0.353741496598639	2262.55	1.95733837130116
chr18	18950000	19000000	216	396	612	1656	1872	684	2376	792	1114	1512	1008	1368	1975	2232	1692	0.475862068965517	0.456953642384106	2327.35	2.66909777904703
chr18	19000000	19050000	108	900	576	1296	1584	972	2340	648	792	1404	1007	1064	2128	2232	1476	0.371621621621622	0.364238410596026	2287.75	2.23413369653567
chr18	19050000	19100000	108	648	612	1548	1512	684	1980	792	1584	1728	1188	1064	1824	2484	1763	0.453237410071942	0.443661971830986	2298.55	2.35276026449331
chr18	19100000	19150000	144	360	252	1656	1872	972	1584	648	1296	1548	1008	1292	3040	1944	1656	0.401408450704225	0.39041095890411	2303.95	2.41207354847213
chr18	19150000	19200000	360	504	756	1188	1951	612	1944	900	1188	1548	1116	1216	2431	2916	1620	0.459788465376172	0.428970396574195	2309.35	2.47138683245096
chr18	19200000	19250000	252	720	720	972	1577	864	2664	792	1043	1656	1224	1216	2812	2375	1152	0.400576962703482	0.380803134182174	2325.55	2.64932668438743
chr18	19250000	19300000	360	720	648	1728	1512	936	1692	864	1187	1584	972	1140	2279	2736	1656	0.493506493506494	0.463414634146341	2330.95	2.70863996836625
chr18	19300000	19350000	72	532	756	1116	1800	756	2484	756	900	2088	1008	1748	2052	2448	1512	0.391935483870968	0.386327503974563	2312.85	2.50983062762242
chr18	19350000	19400000	216	764	792	1872	1260	972	2159	540	792	1872	1224	1672	2128	3168	1584	0.508833922261484	0.490129339686862	2314.75	2.53070011642978
chr18	19400000	19450000	216	540	612	1116	1188	792	2412	504	972	1728	720	760	2356	1980	1152	0.457627118644068	0.435483870967742	2347.15	2.88657982030272
chr18	19450000	19500000	288	648	612	1584	1656	756	3024	792	1296	2519	972	1292	2204	2772	1872	0.472602739726027	0.448051948051948	2379.55	3.24245952417566
chr18	19500000	19550000	180	1008	612	1296	1152	1008	1728	576	864	1800	792	1368	2128	1944	1476	0.411347517730496	0.397260273972603	2379.55	3.24245952417566
chr18	19550000	19600000	180	683	468	1332	1980	899	2268	1152	1008	1908	1044	836	2584	2015	1980	0.369265199552406	0.357271743053049	2397.55	3.44017047077174
chr18	19600000	19650000	144	756	936	1224	1764	1008	2628	720	1332	2268	800	1216	1671	2808	1728	0.40506329113924	0.395061728395062	2419.15	3.67742360668703
chr18	19650000	19700000	288	936	576	1548	1440	899	2664	792	936	2339	1360	684	2128	2808	1836	0.446749398036673	0.424125197819589	2422.75	3.71696579600624
chr18	19700000	19750000	252	648	648	1224	1872	864	2736	1044	1440	2159	1260	1140	2812	2484	1692	0.404109589041096	0.38562091503268	2404.75	3.51925484941016
chr18	19750000	19800000	180	648	576	1260	1108	684	2196	612	864	1729	576	608	2128	2052	1296	0.471468662301216	0.452423698384201	2447.9	3.99321192416687
chr18	19800000	19850000	36	972	576	1404	1304	756	2626	707	648	1908	648	1372	1672	2375	1591	0.402234636871508	0.399366085578447	2455.1	4.0722963028053
chr18	19850000	19900000	180	540	360	1440	1872	576	2774	805	1152	1296	684	1384	2280	2088	1865	0.413533834586466	0.398550724637681	2440.75	3.91467674260232
chr18	19900000	19950000	252	684	864	972	1582	684	2664	684	792	1583	1260	1348	1976	2461	1944	0.436272461345591	0.414450178642318	2426.35	3.75650798532545
chr18	19950000	20000000	216	576	684	1368	1764	1008	3024	972	756	1943	576	1216	2052	2255	1656	0.42	0.403846153846154	2395.75	3.42039937611213
chr18	20000000	20050000	324	504	684	1332	1260	971	2340	684	900	1872	828	1824	1520	1908	1692	0.492527888865502	0.461083743842365	2399.35	3.45994156543134
chr18	20050000	20100000	144	648	540	1246	1332	864	2340	900	864	1548	1152	1045	1672	2340	1836	0.416846652267819	0.40427314620863	2480.35	4.34964082511368
chr18	20100000	20150000	324	576	540	1382	1404	792	2016	1008	1044	1692	1188	1235	2052	2959	1548	0.478483170004261	0.447588680749303	2455.15	4.07284549987918
chr18	20150000	20200000	216	720	540	1476	1512	900	2016	1152	792	1692	1151	1064	1140	2117	1625	0.433566433566434	0.416107382550336	2482.15	4.36941191977329
chr18	20200000	20250000	108	864	396	1224	1008	756	2304	684	1116	1584	864	1064	1292	2268	1687	0.406779661016949	0.396694214876033	2519.95	4.78460490762505
chr18	20250000	20300000	324	900	540	1584	1620	576	2555	540	972	1584	684	1139	2508	2340	1656	0.468965517241379	0.441558441558442	2570.35	5.33819555809407
chr18	20300000	20350000	108	684	576	1332	1404	972	2628	792	1044	1692	1115	1216	1672	2376	1260	0.405797101449275	0.397163120567376	2619	5.87256431097735
chr18	20350000	20400000	216	755	684	1404	1375	936	1872	720	1044	1728	1080	835	2052	2700	1512	0.447031431897555	0.429050279329609	2507.3	4.64565804793392
chr18	20400000	20450000	108	576	504	1188	1433	792	2124	540	864	1980	1080	456	1596	2520	1080	0.400623191631427	0.391219300152141	2534.3	4.94222446782804
chr18	20450000	20500000	36	612	504	1080	1584	792	2412	864	1224	1692	972	1140	2584	2591	1439	0.354330708661417	0.3515625	2665.65	6.38496518090552
chr18	20500000	20550000	180	1008	432	1368	1296	840	1800	972	612	1836	900	1292	2128	1980	1620	0.400485436893204	0.386416861826698	2807.85	7.94688165901452
chr18	20550000	20600000	324	1044	432	1584	1512	1282	3888	1044	1260	2196	1764	988	2508	2879	2375	0.399726682610181	0.378763353836193	3011.25	10.1810153555502
chr18	20600000	20650000	180	936	720	2736	3671	1656	2124	972	972	1548	1548	380	1140	2340	2448	0.374112563020887	0.367309829275684	3191.25	12.158124821511
chr18	20650000	20700000	180	1044	720	2304	2703	1332	3204	1223	1152	2376	1692	684	1672	2448	1584	0.395409107737875	0.386816370880116	3441.35	14.9052085850487
chr18	20700000	20750000	144	900	935	2772	1329	1008	3492	1188	1800	2556	1620	1976	4933	4463	2484	0.554579493087558	0.543312641083521	3632.1	17.0003954218932
chr18	20750000	20800000	144	864	611	1980	1296	972	3204	828	1620	2160	1764	760	2362	2771	2016	0.477896208282369	0.466166695074143	3801.35	18.8594275169702
chr18	20800000	20850000	288	935	756	2592	2628	1692	3599	972	1367	2088	1044	912	3344	3924	2519	0.422643263977682	0.408952873692498	3983.15	20.8563080775906
chr18	20850000	20900000	108	324	215	288	648	180	540	180	360	252	324	0	228	612	504	0.369184290030211	0.346568349404424	4107.3	22.2199644120296
chr18	20900000	20950000	540	719	1620	4104	2628	1404	3204	1152	1728	2736	1656	1672	2128	4499	3096	0.59799522673031	0.568679073990014	4317.9	24.5331824872037
chr18	20950000	21000000	1764	972	5867	8710	2988	648	5651	1476	2771	1692	1116	2128	6460	3564	2735	0.851759186864738	0.780037233280825	4458.25	26.0747786735792
chr18	21000000	21050000	1547	720	7308	5760	684	288	5184	1692	3168	1800	1512	2660	8284	2338	2520	0.990176151761518	0.896240878150487	4659.85	28.2891412754553
chr18	21050000	21100000	3456	1727	11878	4536	1079	396	6408	2952	2952	1908	2196	5320	8588	3456	4104	1.01294861337684	0.86121705963939	4778.6	29.5934843259155
chr18	21100000	21150000	5796	1224	11339	3204	900	360	5616	3168	2520	1152	1584	5319	5852	3024	3492	1.19451459446761	0.891162423870657	4991	31.9264734957492
chr18	21150000	21200000	8854	1620	9967	2052	936	612	7018	4068	2844	1908	1836	8816	5472	4031	5040	1.3743991571739	0.868225115427811	5158.35	33.7646361020189
chr18	21200000	21250000	9467	1692	8567	1872	396	648	6119	3708	2555	1548	1476	7372	3724	4966	4283	1.51089184060721	0.879162618143274	5352.75	35.8999143252565
chr18	21250000	21300000	7775	1512	11268	1835	684	756	5940	3527	2196	1332	1332	6460	5775	3384	2736	1.3004048582996	0.876122534620227	5484.15	37.3432042354078
chr18	21300000	21350000	7200	1655	13644	3383	828	432	6264	3096	3816	1692	1548	7524	7144	4750	3276	1.21487313208304	0.892601871638052	5556.2	38.134597218866
chr18	21350000	21400000	3708	1728	8963	3492	828	648	4355	1836	2483	1116	1008	3420	5776	3420	2916	1.03218596334376	0.834563948985388	5836.95	41.2183387886909
chr18	21400000	21450000	4319	1836	11860	4067	792	612	6336	3204	3527	1980	1440	4635	8562	3743	3888	1.05629467313612	0.862045473899344	5971.95	42.7011708881615
chr18	21450000	21500000	5572	2085	13948	3384	936	1043	5219	2844	3348	1584	1080	6308	6328	4931	3491	1.07048046363806	0.849302877484426	5990	42.8994310318315
chr18	21500000	21550000	7272	1295	10872	2088	648	540	5832	3312	1908	1764	1404	6915	3265	4859	3958	1.31010813961018	0.890688972044904	6045.8	43.5123349662793
chr18	21550000	21600000	8964	1889	6192	2067	1295	792	6263	3204	2484	2196	1800	5013	4178	4354	4356	1.40768287699224	0.812443983206755	6054.7	43.6100920454296
chr18	21600000	21650000	10080	1782	5328	1461	1080	720	6372	2952	1908	1907	1440	5698	2659	5328	3707	1.62655481631472	0.824849640604371	6048.7	43.5441883965642
chr18	21650000	21700000	10186	1692	6876	2016	1332	828	6551	3114	2628	1080	1440	7219	3648	4356	3851	1.49701820464532	0.832010466637593	5917.95	42.1080380483733
chr18	21700000	21750000	9108	1620	9035	2664	1475	900	7380	3978	2808	1944	1584	7749	6382	5866	5112	1.32579329680133	0.838924280299976	5952.2	42.4842380439797
chr18	21750000	21800000	11391	4092	11810	2772	1545	1221	5832	2734	2628	1656	1368	6612	6119	3204	4032	1.21142723880597	0.791112058724986	5987	42.8664792073988
chr18	21800000	21850000	5866	1656	10074	3379	861	792	5040	2052	2664	972	936	3496	6269	2952	2088	1.15254742870779	0.853765246597136	5989.9	42.8983326376837
chr18	21850000	21900000	2519	2088	10008	4356	1155	720	6155	2412	3312	1692	2124	5687	7904	3713	4535	0.921209144977356	0.809891585915763	6038.55	43.432701390567
chr18	21900000	21950000	2951	1404	14901	9302	1440	612	5904	1944	4500	2052	2376	4041	8512	5863	5508	0.981741928486207	0.887095720352826	5996.65	42.9724742426572
chr18	21950000	22000000	3708	2376	10583	10237	1512	756	6012	2427	5580	3096	2088	5320	11398	6936	6012	0.963242224316682	0.840806252570958	6056.55	43.6304123371631
chr18	22000000	22050000	4857	2519	9467	12735	2052	790	6300	2289	6084	3636	1800	5548	11703	10162	7054	0.981714617421906	0.834639111659469	6085.35	43.9467498517168
chr18	22050000	22100000	3131	1008	10187	15170	2196	612	6586	3096	5652	3419	1836	5244	12311	10043	6732	0.976519384362253	0.881872213967311	6003.95	43.0526570154434
chr18	22100000	22150000	2016	1152	9179	10079	1368	612	5496	2700	3852	2448	1692	4256	9043	4931	4968	0.950156319785619	0.871670900598214	6020.6	43.2355396410448
chr18	22150000	22200000	3636	1224	12850	12708	1906	504	4403	1692	2700	1584	936	4180	5927	5147	3564	1.00006851192107	0.889301815523334	6051.25	43.572197447332
chr18	22200000	22250000	5580	1692	13536	8928	900	576	6804	3024	4284	1727	1728	7220	7448	5400	5651	1.09410112359551	0.898500576701269	6040.45	43.4535708793744
chr18	22250000	22300000	5472	1224	15259	10294	1296	504	6636	3348	4680	1836	1980	6231	9120	5148	5327	1.08566329565735	0.911186818996153	6155.65	44.7189209375892
chr18	22300000	22350000	5866	1944	18494	12924	1584	504	6322	2952	5616	2325	1692	8575	9272	7250	5616	1.05173483779972	0.90241068835318	6238.4	45.6278420948573
chr18	22350000	22400000	10436	3564	12177	10116	2088	1475	5328	1764	3815	2211	1476	3658	9348	3658	3491	1.112474507138	0.821181252509033	6306.85	46.3796928889963
chr18	22400000	22450000	3564	1116	12852	10224	1116	540	5498	2268	4824	1870	1656	6383	9924	4788	3960	1.03064066852368	0.905752753977968	6270.85	45.9842709958041
chr18	22450000	22500000	10044	5976	12797	11052	2304	1332	6417	3270	4855	2088	2196	5546	10897	4572	6587	1.0129105525836	0.779059878174922	6263.65	45.9051866171657
chr18	22500000	22550000	3563	2016	11177	9935	1836	1079	6408	2525	3567	2880	2448	6839	10750	4680	5868	0.94747148945974	0.833445923123691	6252.85	45.7865600492081
chr18	22550000	22600000	4966	2088	12130	11159	1476	792	4635	2628	3636	1620	1188	4939	8401	3887	3744	1.02206547296075	0.866425439268958	6332.1	46.6570374113047
chr18	22600000	22650000	2160	1836	12672	8494	1548	648	6705	3024	4103	2232	2160	6764	10173	4284	5184	0.925708389554727	0.852620805614446	6487.5	48.3639419169175
chr18	22650000	22700000	4112	1493	13151	7692	1152	648	7164	2880	4464	2196	1980	6308	11942	5136	4859	1.03393271461717	0.883425375247805	6676.5	50.4399068561763
chr18	22700000	22750000	4060	1927	15075	6672	1692	684	7164	2880	3600	2664	2305	5016	10488	4042	5364	0.990671785028791	0.857090667552308	6694.95	50.6425605764373
chr18	22750000	22800000	6618	3126	13565	6336	1548	827	8136	4140	4680	2160	3095	7448	9878	4464	5364	1.04397291551846	0.828201124297314	6754.55	51.2972034884998
chr18	22800000	22850000	7203	2232	9288	3744	1836	1080	6695	3744	3888	2411	1656	6688	7372	3816	4608	1.11303630363036	0.797187093724146	6852.3	52.3708837679313
chr18	22850000	22900000	6006	2123	10188	2592	1116	684	7524	3204	2700	2412	1872	7676	9804	3384	4500	1.12470813626295	0.82724910828306	6890.05	52.7855275587092
chr18	22900000	22950000	5722	1800	11159	3240	1044	576	5184	2448	1872	1296	1116	4560	4712	2916	2700	1.12918794545148	0.854721549636804	6976.95	53.7400320731091
chr18	22950000	23000000	3888	864	11772	3182	648	684	5868	3564	1980	1728	936	6916	5320	2591	2952	1.09865889212828	0.895617454130621	7010.6	54.109641703829
chr18	23000000	23050000	4570	1216	11592	2974	612	431	6084	2772	1944	1943	972	6840	2660	4320	3418	1.13735512630015	0.894414582846459	7012.35	54.1288636014147
chr18	23050000	23100000	9537	2131	13644	3598	1116	1116	8171	4715	2520	2196	1152	10866	4939	6120	5292	1.23948160148114	0.859899813756342	7187.4	56.0516025570616
chr18	23100000	23150000	11088	2124	13428	3816	864	864	8604	3708	2880	2124	1080	11598	4635	5795	4607	1.34300341296928	0.880313199105145	7255.35	56.7979613804618
chr18	23150000	23200000	9396	2088	18858	5183	1080	828	8183	4644	2520	2376	1260	12721	5168	5973	4391	1.19260263223597	0.893249272032698	7294.9	57.2323762658992
chr18	23200000	23250000	9144	1692	21124	6155	756	684	7173	4788	2988	2412	1476	16809	5395	7307	5508	1.19769162474105	0.920819112627986	7284.1	57.1137496979416
chr18	23250000	23300000	15309	5039	22656	6048	2304	1763	7828	4716	3528	2376	2268	14195	6840	8568	7558	1.16405712774398	0.828573580074926	7210.25	56.3025856198238
chr18	23300000	23350000	8232	1872	15984	3276	1008	1044	8277	4716	3060	2052	1800	10564	7599	5940	4212	1.18581780538302	0.875095492742552	7206.65	56.2630434305046
chr18	23350000	23400000	12563	1944	15264	2304	720	900	6083	4318	2520	2268	1404	10564	5472	6120	5364	1.42584705659663	0.894227630212198	7199.35	56.1828606577184
chr18	23400000	23450000	11555	1620	7235	1836	1080	756	7236	5076	2916	2626	1476	10335	4864	4968	3636	1.64652350922008	0.85649032472386	7345.1	57.7837701280728
chr18	23450000	23500000	13967	2627	4716	2088	1260	540	7090	3348	2232	1656	1368	8892	4027	4858	3713	1.84943460065889	0.824311453289944	7559.2	60.1354319984183
chr18	23500000	23550000	14307	2412	9756	1368	1332	612	6443	4390	2050	2088	1404	13072	4940	5256	4026	1.64282945736434	0.853761708127707	7719.4	61.8950594231234
chr18	23550000	23600000	14401	2498	6516	1584	1044	1152	8136	4104	2592	2484	1332	12007	5928	5686	5148	1.75871502266688	0.827394741680456	7665.45	61.302475780409
chr18	23600000	23650000	16685	2326	5688	1620	972	1080	8064	3636	2160	1692	1116	10715	3496	5320	4032	2.05314051001198	0.845687497797046	7629.4	60.906504690143
chr18	23650000	23700000	15657	2840	7272	1475	1008	720	7955	4604	2160	2016	1368	8892	4712	4975	4357	1.83282012767555	0.842330526025128	7470.45	59.1606071922849
chr18	23700000	23750000	12382	3203	13176	2232	756	972	6948	4432	2592	1980	1368	10639	6836	4534	4318	1.36634052804956	0.8493016717093	7365.6	58.0089409283627
chr18	23750000	23800000	5867	1512	18503	3311	504	576	6659	3528	2446	1728	1512	11323	6961	3673	4715	1.13418831434893	0.91437914973739	7328.7	57.6036334878408
chr18	23800000	23850000	8495	3095	19331	4644	792	684	6623	4824	2736	1764	1188	11172	7174	4356	4104	1.13746234148392	0.87659620420615	7229.8	56.5173216757101
chr18	23850000	23900000	6156	1548	16631	4355	792	792	7378	5184	2880	1584	1908	12538	5623	5796	3348	1.12538353097272	0.896544890004624	7222.65	56.4387864941456
chr18	23900000	23950000	8568	1800	14580	2592	828	576	8099	3882	2556	2376	1224	11475	5548	4320	3816	1.26325088339223	0.889303482587065	7213.6	56.3393818237736
chr18	23950000	24000000	11267	2124	9900	1692	936	684	10150	4217	2988	1620	1980	9880	6479	4535	5436	1.49054512258738	0.859263992782769	7217.25	56.3794732101667
chr18	24000000	24050000	13532	3096	12132	2160	936	684	9288	4248	2772	1871	1620	9307	6210	4968	5003	1.46380471380471	0.855070682237246	7211.85	56.3201599261879
chr18	24050000	24100000	7342	1584	12203	2196	612	360	7092	3744	2196	1440	1294	9311	4864	3887	3564	1.28227661456797	0.894801827386097	7109.25	55.1932075305903
chr18	24100000	24150000	8711	2304	14436	4793	1404	864	7883	3744	2771	1944	1620	11531	5546	4464	4607	1.17390025629175	0.859375	7006.65	54.0662551349926
chr18	24150000	24200000	5580	1152	13680	6331	1188	576	5004	2880	2916	2124	1044	7620	6308	4895	3924	1.11619487939983	0.897709334549409	6911.1	53.0167395268118
chr18	24200000	24250000	4428	1368	10656	6480	1332	576	5076	3060	3132	1836	1656	6460	6688	3922	3852	1.05643738977072	0.868115942028985	6961.65	53.5719777685024
chr18	24250000	24300000	4788	1476	10257	6660	1583	432	7090	2771	3492	2124	2016	7448	9120	4608	4608	1.06355350842807	0.861446261311319	7033.7	54.3633707519606
chr18	24300000	24350000	5148	1403	8423	4968	1296	540	6299	2340	2700	1080	1475	5244	6607	3527	3203	1.11479254359591	0.851271925796676	7055.35	54.6011730849498
chr18	24350000	24400000	5075	1548	12310	5220	1044	900	5940	3276	3564	1800	1619	7828	6615	5652	4140	1.07530206450385	0.866191516266237	7024.85	54.2661628698842
chr18	24400000	24450000	5000	1762	11843	4284	792	539	7055	3960	3024	1584	1080	6536	7144	4068	4572	1.09921956295526	0.872295623451693	6952.9	53.4758682805738
chr18	24450000	24500000	4534	1836	15763	7919	1296	684	7163	3203	3239	1800	1367	6565	7752	4804	4608	1.02611098989017	0.880869130869131	6684.75	50.5305243733661
chr18	24500000	24550000	4858	2268	13787	10387	3024	648	6335	2700	4032	2268	1584	5517	8512	4520	4428	0.964069867835558	0.830149834153037	6517.35	48.6918125700226
chr18	24550000	24600000	3202	1475	9828	13840	5038	754	6084	2520	4484	2412	1655	5548	9802	5399	4032	0.868595442055924	0.787122477077658	6407.55	47.4857757957866
chr18	24600000	24650000	16448	9684	9720	14146	8243	2916	6012	2916	4732	2808	2484	6308	9575	4968	5183	0.90169764476951	0.659188645617019	6276.2	46.0430350827091
chr18	24650000	24700000	1404	1692	9539	12239	7308	1908	6044	3131	5039	2484	1944	7520	10057	5868	5432	0.709233310897632	0.680023467292461	6256.4	45.8255530414534
chr18	24700000	24750000	30697	19606	11309	11945	9080	6204	7959	4680	3348	3202	3491	7144	9698	5759	8135	0.927885938359934	0.607275919901847	6222.2	45.4499022429209
chr18	24750000	24800000	2879	2520	5724	7133	5580	3851	8100	3816	3095	1692	1944	10639	9120	4752	5256	0.63431151241535	0.568353378842056	6166.5	44.8380967026208
chr18	24800000	24850000	2770	3887	6876	7992	7363	4461	7056	4500	4973	2196	1260	10104	6688	6188	5111	0.576801072631545	0.528891421032115	6078.35	43.8698622613739
chr18	24850000	24900000	2410	3959	5688	9790	6964	4689	6768	3960	5035	2952	1476	9652	10031	6267	4427	0.575361852685751	0.533970149253731	6038.75	43.4348981788625
chr18	24900000	24950000	1401	4639	2952	8206	8495	4528	6660	2592	5002	2700	2196	5852	10104	5832	4176	0.435773768216516	0.415571953277522	5932.45	42.2673051997979
chr18	24950000	25000000	1580	4895	1980	5506	7919	5148	4787	2160	4968	2628	1620	4332	8664	5292	4319	0.356255894372839	0.335429924522717	5858.7	41.4572395158279
chr18	25000000	25050000	1655	6839	972	3311	7056	6336	5940	1656	4500	2844	1044	5472	8435	5544	4176	0.242228930407114	0.226909702319538	5820.95	41.04259572505
chr18	25050000	25100000	612	6300	504	2340	7199	7920	4896	1908	3671	2448	972	4028	7828	5220	2808	0.142439104809793	0.138934673366834	5723.75	39.9749566134312
chr18	25100000	25150000	968	6103	360	1187	5111	5800	5256	1116	2843	3240	1188	3039	5852	5220	3311	0.135499164915683	0.128782835782682	5662.55	39.3027393950045
chr18	25150000	25200000	574	6028	216	504	4109	6007	4608	1080	1404	3528	1259	2052	4712	4608	2591	0.0767314990512334	0.0742057575410024	5588.9	38.4937721051822
chr18	25200000	25250000	432	8099	432	576	3379	5328	4392	1512	1440	4068	1260	2660	4863	7632	3060	0.0808352980801617	0.0789214074317659	5498.75	37.5035697809802
chr18	25250000	25300000	360	8819	432	1008	3598	6264	5976	2340	1944	4104	2232	3273	6536	7812	5112	0.0894587744147905	0.0878863336751135	5306.15	35.3880626524022
chr18	25300000	25350000	1008	6649	720	864	2520	5471	4536	1584	1944	3456	1944	2122	4256	5040	2088	0.159763313609467	0.15041782729805	5149.5	33.6674282199424
chr18	25350000	25400000	936	7918	756	971	3275	7595	5148	1836	3277	3096	2520	4028	8056	6875	5076	0.129807457957592	0.124143396578248	5084.7	32.9556688121966
chr18	25400000	25450000	504	9480	396	504	2159	6298	4929	1908	2948	2952	1151	2584	6991	6083	4104	0.0745341614906832	0.0725919032107957	4958.7	31.571692186024
chr18	25450000	25500000	684	9036	288	576	2484	4968	5688	1908	3024	4427	1656	3572	6916	8424	3852	0.0892116182572614	0.0858283433133733	4964.15	31.6315546670767
chr18	25500000	25550000	1836	10187	935	1080	2592	6948	5580	2160	3203	3636	1620	3798	6916	7236	4500	0.177122619814185	0.163330223089321	4883.1	30.7413062103205
chr18	25550000	25600000	3960	10296	1008	1188	2448	6480	4140	1368	1872	3528	1656	2736	3482	6408	4068	0.287394957983193	0.242553191489362	4879.4	30.7006656268535
chr18	25600000	25650000	1152	9144	540	504	2484	6660	4788	1872	1883	4716	1764	3571	4574	8819	5399	0.113594040968343	0.107205623901582	4841.6	30.2854726390018
chr18	25650000	25700000	576	8316	468	576	2988	7956	4571	1080	1752	3708	1548	2280	4180	8388	4932	0.0797872340425532	0.0775862068965517	4841.6	30.2854726390018
chr18	25700000	25750000	791	9143	972	1404	3888	8351	6156	2664	3312	4896	2808	6536	5624	10764	8964	0.133302466537587	0.12900729153937	4933.4	31.2937984666418
chr18	25750000	25800000	576	5868	756	684	3528	7380	4248	1764	2052	3636	2160	2812	3908	5903	4752	0.110671936758893	0.10727969348659	4906.4	30.9972320467477
chr18	25800000	25850000	894	6048	698	1044	5796	8568	3923	1260	1908	3635	1836	2508	4376	7956	5064	0.118985284824411	0.114370010413051	4938.8	31.3531117506206
chr18	25850000	25900000	2114	3990	1028	1439	7451	7387	5472	1980	1260	3816	1692	2508	3116	7636	5124	0.215120920403851	0.195693963860054	4960.4	31.5903648865359
chr18	25900000	25950000	2016	2556	1584	3024	7452	5680	4140	1404	1836	3420	1584	2584	3800	7556	4284	0.326369728025227	0.29688060236644	5088.3	32.9952110015158
chr18	25950000	26000000	1620	1404	1188	3311	9072	5328	4896	1332	2087	3959	1943	3191	3952	9827	4860	0.301384031916466	0.279113260046526	5106.3	33.1929219481119
chr18	26000000	26050000	576	828	1008	2772	7630	2988	4319	1404	1658	3456	1836	2431	3876	3996	3708	0.286089583606988	0.275661308695102	5111.65	33.2516860350168
chr18	26050000	26100000	648	684	900	3312	6984	2232	4822	900	1726	2592	1368	2659	4940	3888	2376	0.344387755102041	0.329268292682927	5158.45	33.7657344961666
chr18	26100000	26150000	12007	6837	4283	7164	8748	3455	4500	1908	2916	3420	2375	3039	5396	6480	4137	0.769311509823859	0.551936744010919	5205.15	34.2786845631686
chr18	26150000	26200000	972	864	2016	5220	6421	1692	4608	863	1920	3023	1439	2204	5243	5292	2952	0.506260408314316	0.477625836485307	5253.85	34.8136025131258
chr18	26200000	26250000	1836	2052	3636	6732	8532	2952	6228	2879	4055	4104	2376	5546	8055	8607	8100	0.510542168674699	0.474125874125874	5262.8	34.91190878935
chr18	26250000	26300000	2052	1368	1548	6228	7437	2052	5436	2160	2520	2753	1836	3418	6992	4568	5004	0.527451296087587	0.4751269035533	5341.95	35.7812877572988
chr18	26300000	26350000	1728	1008	2664	7020	7164	2088	5184	1810	3816	2466	2088	3420	6873	5291	4283	0.572202166064982	0.526578073089701	5417.55	36.6116737330024
chr18	26350000	26400000	828	720	3182	7267	5433	1260	5580	1537	2412	1764	1188	3798	6959	2232	2556	0.631340275445079	0.603370786516854	5338.35	35.7417455679796
chr18	26400000	26450000	2520	1044	6466	10224	5508	792	7487	2916	4031	2736	1800	8435	7157	6120	6048	0.799284347174836	0.723431498079385	5433.1	36.7824740229784
chr18	26450000	26500000	2232	756	5328	10527	7272	828	6048	2376	3420	1728	1548	6840	7891	4464	5040	0.731941240742989	0.671306090635787	5478.7	37.2833417543551
chr18	26500000	26550000	2232	828	6012	9633	8721	1188	5687	2231	3816	2160	1368	3344	8132	5256	4283	0.677621105299067	0.624764101488782	5457.15	37.0466378155137
chr18	26550000	26600000	2587	1222	4605	8674	6215	1258	5076	2340	3383	2086	1619	6154	6384	4642	3060	0.722035132429235	0.645983469728431	5460.85	37.0872783989807
chr18	26600000	26650000	1512	1656	5328	10187	9467	1908	5722	2340	3887	3204	1512	4788	9652	6767	4859	0.596475863518532	0.566471488455652	5468.05	37.1663627776191
chr18	26650000	26700000	1546	1440	2950	8928	8747	2699	5545	2304	3914	2412	1763	4940	7524	6336	3492	0.542077208851559	0.510224249334854	5551.1	38.0785791173305
chr18	26700000	26750000	1043	1620	1584	5831	9720	3564	6335	1764	3034	3095	1799	3648	7296	7283	4680	0.378959630807832	0.362040921154011	5509.45	37.6210979547901
chr18	26750000	26800000	2195	1979	1728	4931	10260	5040	5831	1917	3600	3230	1835	3876	5091	7942	5147	0.369872169771911	0.338805341904871	5558	38.1543683135256
chr18	26800000	26850000	899	2554	1368	3096	9864	6731	5435	1934	3564	4581	2304	4028	7598	8172	5759	0.227120653877102	0.218790796344648	5529.2	37.8380307989719
chr18	26850000	26900000	432	3888	540	2124	7179	7704	3888	1475	1620	3636	1187	3268	3648	6730	2988	0.1444366689993	0.141583207573055	5466.2	37.1460424858856
chr18	26900000	26950000	936	5868	576	1908	6644	9612	6035	1692	2304	4752	1800	3192	4475	8676	5112	0.138979193758127	0.133886626996555	5311.45	35.4462775422333
chr18	26950000	27000000	1188	8177	720	1296	5256	8568	5808	1260	2160	3276	2376	2810	4644	6659	6191	0.133405504434359	0.127117635389804	5288.05	35.1892533116584
chr18	27000000	27050000	828	8202	360	828	3888	6516	3888	1584	1116	2556	2448	2736	3268	4233	5796	0.101849045165202	0.0977596741344195	5271.9	35.0118626567958
chr18	27050000	27100000	828	8423	324	720	2628	6407	4896	1476	1728	2304	2916	2964	3800	4443	5472	0.101178250999892	0.0968442834971547	5223.3	34.4780431009864
chr18	27100000	27150000	828	9502	540	720	2016	5832	4644	1296	1295	1872	2411	2432	2356	3816	6228	0.112197743148845	0.107418458689166	5156.8	33.7476109927286
chr18	27150000	27200000	1692	11339	683	720	1764	5040	6269	1692	1836	1908	3204	3192	3192	3095	5868	0.158344418295303	0.145729353046426	5045.15	32.5212539267591
chr18	27200000	27250000	646	12454	1080	1080	1080	5435	5395	1332	1692	1872	2952	2964	2888	4248	7344	0.132803256188177	0.12886337543054	5050.55	32.5805672107379
chr18	27250000	27300000	864	9828	972	1404	1367	4392	6407	1692	2052	1872	3312	4483	4484	3455	7271	0.18037076212214	0.172093270303288	4949.8	31.4739351068738
chr18	27300000	27350000	3489	11195	828	935	1728	4968	4608	1511	1008	1296	2664	2811	2204	2592	5651	0.267222957158848	0.226936870760057	4892.2	30.8412600777663
chr18	27350000	27400000	1188	11736	792	504	1620	4968	4320	1080	1224	1728	2361	2736	2584	2628	5938	0.126605504587156	0.119377162629758	4912	31.058742119022
chr18	27400000	27450000	2735	10331	900	360	1980	4716	4392	1044	1620	972	2750	3040	3267	3420	5723	0.218461201946738	0.190039006754828	4833.45	30.1959535159597
chr18	27450000	27500000	468	10619	540	540	1692	6300	5580	1475	1368	1404	3456	2203	4255	2592	5219	0.0786145955004825	0.0767895232898457	4773.45	29.5369170273061
chr18	27500000	27550000	3528	10403	1584	1764	3456	5472	5364	2592	2088	2484	3780	5700	4712	3384	7163	0.303187971250937	0.262372648529019	4782.45	29.6357725006041
chr18	27550000	27600000	2193	9251	828	970	3635	4750	4104	1440	720	1403	2700	2128	2356	3167	5328	0.205361737161675	0.184537846210755	4759.05	29.3787482700292
chr18	27600000	27650000	396	8370	215	828	4176	5220	4392	1044	1224	1476	3312	2128	3496	2412	6228	0.0765059280131852	0.0749284040614423	4750.05	29.2798927967312
chr18	27650000	27700000	648	7758	360	1296	3996	3816	3312	1188	1332	1548	2520	2888	2812	2377	6051	0.133751306165099	0.128902316213494	4595	27.5768326706355
chr18	27700000	27750000	1331	7344	468	2160	4644	4140	6443	1836	1800	2556	2628	4104	4332	4497	7233	0.211079121347835	0.197092646985613	4643.85	28.1133982118143
chr18	27750000	27800000	432	7200	432	1764	4752	2844	3816	1152	1008	1764	2484	1976	1975	3816	4500	0.154661016949153	0.150826446280992	4561.1	27.2044770545463
chr18	27800000	27850000	504	8892	432	1908	5760	3816	4283	1692	1285	2880	2987	2584	3875	4644	6227	0.136678200692042	0.133445945945946	4559.3	27.1847059598866
chr18	27850000	27900000	863	6586	1296	2340	5112	3060	4284	1080	1415	2016	2232	2660	3344	3996	4716	0.244590627378493	0.233629329594433	4568.3	27.2835614331847
chr18	27900000	27950000	1008	7091	935	2340	4284	2880	4464	1008	900	2556	1944	2052	3039	4032	4484	0.244324015972618	0.231038947027727	4649.3	28.173260692867
chr18	27950000	28000000	2122	7775	756	2484	5363	3060	4608	1368	1296	2700	1584	2356	2812	5435	4911	0.275851425043729	0.248701298701299	4568.2	27.2824630390369
chr18	28000000	28050000	1187	6120	612	2303	5004	2520	4068	1188	1080	1440	1620	1671	3191	3096	3060	0.247720272963343	0.231150681843796	4474.6	26.2543661167373
chr18	28050000	28100000	576	5558	432	2196	4896	2124	4428	1115	1080	2340	1692	1596	3116	5146	3672	0.21070630014468	0.203016094284628	4427.75	25.7397684585137
chr18	28100000	28150000	540	6430	612	2124	5076	2664	4464	900	1332	3118	1548	1824	1976	4103	3455	0.193777357151307	0.187779433681073	4420.55	25.6606840798752
chr18	28150000	28200000	1296	8171	899	2807	7233	3456	3168	1080	1116	2570	1980	2660	3192	6154	4464	0.221660905787468	0.209621993127148	4523.15	26.7876364754729
chr18	28200000	28250000	14142	15512	4928	6552	8173	4284	6372	2916	2735	4500	3348	4180	5700	7164	7164	0.649496818677279	0.478102666492508	4409.8	25.5426067089915
chr18	28250000	28300000	396	5616	756	2448	5508	2232	4752	1404	1440	2303	2304	3268	3799	4895	4752	0.217391304347826	0.212314225053079	4388.15	25.3048043760023
chr18	28300000	28350000	1260	7475	612	2592	5148	2448	4572	1404	1404	2124	2196	3724	3040	3960	4680	0.244268125854993	0.2285129255183	4440.4	25.8787153182048
chr18	28350000	28400000	14099	15269	3922	4720	7949	3815	4500	2088	1620	2988	3276	3040	3268	4356	6110	0.637449194113525	0.456885120745771	4476.4	26.2741372113969
chr18	28400000	28450000	792	6120	1044	2547	5364	3186	6012	2376	1764	2880	3852	4788	4484	4716	7173	0.240019714144899	0.23004251299008	4438.6	25.8589442235452
chr18	28450000	28500000	324	6516	648	1619	5112	2970	3958	1404	1439	2519	2736	2736	3496	3816	5976	0.15363178179662	0.150735935772878	4445.75	25.9374794051097
chr18	28500000	28550000	108	5940	216	1728	3996	2340	3492	612	828	1584	2016	1444	2964	2447	3131	0.144303797468354	0.14321608040201	4470.05	26.2043891830144
chr18	28550000	28600000	718	5256	540	1619	3887	1764	3167	1440	1116	2052	2051	1672	1443	3060	3672	0.220189805602327	0.208720255368543	4494.35	26.4712989609191
chr18	28600000	28650000	3049	7447	1362	2771	4968	2086	4248	756	936	1907	1872	1975	2431	2124	3060	0.385424492862509	0.331227228704515	4472.75	26.2340458250038
chr18	28650000	28700000	1224	6876	1584	3816	6408	3132	5364	1944	1368	2772	3384	4408	3268	5975	6552	0.303630363036304	0.2875	4553.75	27.1237450846862
chr18	28700000	28750000	720	6156	900	2880	6583	2376	4176	1326	1260	2196	2160	2128	2204	3672	4139	0.238158242921408	0.229416263063982	4526.75	26.8271786647921
chr18	28750000	28800000	647	5246	468	2268	4354	1654	3383	978	792	2052	1834	1900	2280	2124	3096	0.241815582558971	0.231126596980256	4519.5	26.7475450890798
chr18	28800000	28850000	1831	7099	936	3023	5220	1800	5328	1908	1260	1784	2736	2736	3383	3311	4316	0.320278791901759	0.290823245768246	4502.2	26.557522901518
chr18	28850000	28900000	936	5831	792	1548	4212	1476	5004	1368	1152	1995	2052	1748	3228	3060	4359	0.236380691247565	0.221426157485637	4467.3	26.1741833439511
chr18	28900000	28950000	1511	6767	934	1836	5327	1907	3708	1224	900	1950	2340	2242	2584	2664	3924	0.255262059507483	0.234164752215294	4344.9	24.8297489070978
chr18	28950000	29000000	144	6804	576	1188	4392	1980	4751	1440	1368	1830	2664	1861	2356	1944	4644	0.127710843373494	0.126491646778043	4344.95	24.8302981041717
chr18	29000000	29050000	432	5796	432	1584	4677	2988	4554	1110	1005	1832	2027	2052	2356	2333	3419	0.158170188020934	0.153875165000943	4375.55	25.166406713385
chr18	29050000	29100000	1114	5904	540	2268	5439	2556	4914	1086	1335	2343	2545	2432	3876	2958	4320	0.23475190040103	0.220077436731945	4456.7	26.057753564289
chr18	29100000	29150000	1723	5687	574	2374	4175	2159	4032	756	972	2340	1512	1672	3192	2124	2772	0.312044892778409	0.279834651329978	4418.75	25.6409129852156
chr18	29150000	29200000	468	5616	756	2412	4788	1224	4788	1548	1404	2483	2520	3268	3496	2735	3528	0.245742092457421	0.238207547169811	4353.9	24.9286043803959
chr18	29200000	29250000	612	4752	720	1907	4716	2052	5832	1728	1116	2196	2124	2356	3192	3312	4398	0.22895313494027	0.219459312961583	4418.7	25.6403637881417
chr18	29250000	29300000	684	6084	504	1404	5507	2268	4607	1103	936	1764	2232	2280	2508	2954	4206	0.164393987442126	0.157558811014528	4400.75	25.4432020386195
chr18	29300000	29350000	5103	7339	1112	1871	4713	2268	4226	1165	864	1620	2033	1520	2659	1904	3312	0.467317806160781	0.360885477104347	4299.15	24.3272335844995
chr18	29350000	29400000	1224	6156	648	1548	4428	1908	3802	1331	1473	1692	1855	2432	2204	3096	5543	0.232843137254902	0.214932126696833	4278.35	24.0987676017662
chr18	29400000	29450000	396	5256	468	900	3312	1260	3564	756	1295	972	1620	1671	1975	1367	3384	0.157556270096463	0.152173913043478	4352.15	24.9093824828101
chr18	29450000	29500000	540	4967	504	1188	3096	1800	3959	792	1044	1260	1727	1596	1672	1403	2591	0.193163132842925	0.18453906572964	4254.95	23.8417433711913
chr18	29500000	29550000	491	6264	180	1584	3780	1944	4104	1368	1259	1296	1728	2204	2584	1440	3947	0.163976148923793	0.158323386926911	4288.25	24.2075086223941
chr18	29550000	29600000	913	6947	504	1728	4392	2196	4790	1224	1116	1512	3060	3192	2508	2304	4977	0.199467241707363	0.188549160671463	4267.55	23.9801410338086
chr18	29600000	29650000	396	5543	432	1224	3996	2016	3489	1512	1152	1448	2124	1976	2890	1404	3636	0.155325107864658	0.150804732858088	4254.9	23.8411941741174
chr18	29650000	29700000	468	6768	720	1152	4104	2736	4067	1548	1152	1144	2484	2887	3188	2052	5291	0.151162790697674	0.146726862302483	4220.7	23.4655433755849
chr18	29700000	29750000	539	7416	828	1296	4608	3060	5472	1944	1836	1152	2484	2584	3952	1799	4318	0.15475360297536	0.150053530174114	4142.35	22.6049515608181
chr18	29750000	29800000	2228	8923	540	1332	3239	2482	3024	1152	1008	1044	1512	1748	2507	1330	3238	0.248244126907241	0.218736662398634	4134.3	22.5165308319237
chr18	29800000	29850000	432	6422	396	900	4184	2340	3296	1152	1124	1080	2101	2052	3040	1834	4330	0.121331273697514	0.117759302167098	4113.8	22.2913600316338
chr18	29850000	29900000	468	7222	468	1332	4633	2844	4588	828	856	1152	1931	1672	2812	2340	3445	0.137462876537972	0.133671244179879	4125.3	22.4176753586257
chr18	29900000	29950000	396	6048	396	936	3490	2830	5184	1512	972	976	1476	1963	2735	1872	3780	0.126131386861314	0.122587968217934	4143.3	22.6153863052218
chr18	29950000	30000000	1547	6588	612	1512	3204	2534	2807	828	1043	1076	1440	1077	2810	1800	3168	0.254048442906574	0.229480527598925	4139.75	22.5763933129764
chr18	30000000	30050000	612	5940	1080	1836	4104	2304	5220	1475	1404	1188	1584	2355	3115	2538	4318	0.231132075471698	0.222222222222222	4175.7	22.9712660090947
chr18	30050000	30100000	5898	8959	1798	2409	4356	3059	4500	1476	720	972	1908	2052	2508	1926	4356	0.490986832515427	0.381623173080554	4148.6	22.6736011950528
chr18	30100000	30150000	540	6228	540	1188	3419	2340	3779	756	1044	828	1224	2127	2128	1332	3635	0.165366387167335	0.159102069449316	4190.15	23.1299839634454
chr18	30150000	30200000	503	7128	540	1332	2916	2484	4104	1404	864	1368	1800	2431	2508	1368	3346	0.164930555555556	0.159363886465812	4231.55	23.5847191406164
chr18	30200000	30250000	648	7162	396	1728	4032	3420	4265	1404	1116	1368	1944	1520	4103	1764	3383	0.165611184131915	0.159438628781778	4193.7	23.1689769556908
chr18	30250000	30300000	180	6446	216	1044	2448	2160	4446	1260	1152	1259	1692	1900	2204	1296	2196	0.11694006821504	0.115255322554826	4303.5	24.3750137299268
chr18	30300000	30350000	2656	8565	720	972	3384	2339	3816	1224	1044	468	1872	2127	2432	1800	2807	0.272090112640801	0.233311869499893	4432.1	25.787548603941
chr18	30350000	30400000	1224	7196	755	1223	2772	3238	4032	540	792	1260	1368	1976	2280	1584	3456	0.210879873551106	0.195148707947343	4429.5	25.7589903560994
chr18	30400000	30450000	216	7378	540	1116	2304	2985	3924	972	1223	1008	1620	2052	2584	1692	3276	0.130698875933813	0.128757135979091	4452.85	26.0154653896004
chr18	30450000	30500000	576	7810	252	683	2736	2844	3888	828	864	864	1834	1140	2052	1260	3420	0.105479930191972	0.101402590430172	4541.1	26.9847982249951
chr18	30500000	30550000	1833	8277	467	899	2804	3636	4823	1224	1008	900	2052	2736	2052	1836	4175	0.198905676801592	0.178555481134182	4458.25	26.0747786735792
chr18	30550000	30600000	467	6840	215	576	2700	3635	4248	864	900	1620	2160	2280	1976	1728	3780	0.0900758986109122	0.0871613663133098	4456.45	26.0550075789196
chr18	30600000	30650000	4859	11878	1260	1403	3384	4176	4320	1260	828	1260	1836	1672	2736	2268	6156	0.340346590652007	0.279005934718101	4500.5	26.5388502010061
chr18	30650000	30700000	4531	9324	1475	1332	3168	4518	4895	1584	1440	1584	3132	2204	3724	2736	6731	0.370288136448504	0.301379990142928	4565.3	27.250609608752
chr18	30700000	30750000	1187	8316	504	720	3131	3618	4715	1692	1188	2267	2772	2736	2888	2952	5543	0.148013997176008	0.137960631723507	4768.7	29.4847433052877
chr18	30750000	30800000	3742	9210	1080	1296	3384	4931	5220	1332	1476	2484	3238	3192	3040	4029	6263	0.307421737601126	0.258765808061583	4836.2	30.226159355023
chr18	30800000	30850000	864	6804	576	936	4248	4897	5868	2268	1728	3239	2736	3344	4028	4187	5399	0.136074680717027	0.129658935879945	4888.4	30.7995211001516
chr18	30850000	30900000	756	4391	504	1404	4535	4284	4536	792	864	2448	1656	1748	3571	3948	3311	0.176213784892182	0.167821595061106	4981.45	31.8215768546385
chr18	30900000	30950000	540	3312	755	1764	5271	4356	5651	1440	2358	3024	2016	2315	6384	4176	3942	0.197891059645491	0.191211401425178	5034.15	32.4004305705059
chr18	30950000	31000000	2804	3886	1260	3564	5668	5004	4572	1656	2790	3780	1332	2245	6156	6732	3510	0.393561036012795	0.343820427296493	5107.95	33.2110454515498
chr18	31000000	31050000	6083	5362	2196	3815	7415	5076	3563	1512	2268	2808	1404	3177	5725	4536	2664	0.50678846798525	0.403846796006278	5120.5	33.3488939170932
chr18	31050000	31100000	3922	4317	1584	4284	8098	4307	4464	1980	2988	2556	1177	2295	7194	4571	2708	0.433377600708278	0.369266747133374	5187.05	34.0798752224248
chr18	31100000	31150000	1836	2052	1044	4680	9023	3253	4660	1368	2772	2376	1019	2432	5776	4073	2368	0.377019748653501	0.345394736842105	5215.85	34.3962127369785
chr18	31150000	31200000	1008	1151	2050	6264	8957	2484	5400	1512	2844	3419	1224	3495	5472	6326	3888	0.445900698364106	0.425390161540568	5208.7	34.317677555414
chr18	31200000	31250000	3416	2482	2229	6799	7541	1692	8333	2340	4536	3204	1692	4330	10259	4893	4931	0.599913223738128	0.51508754501428	5224.95	34.4961666044243
chr18	31250000	31300000	720	936	3312	8064	7306	1476	5796	2592	3418	2268	1439	4712	7675	5039	4284	0.573433203754622	0.554506280370404	5201.55	34.2391423738494
chr18	31300000	31350000	684	1332	2556	7056	7379	1679	4860	1872	3132	1584	1296	3069	6535	3312	2448	0.514748525147485	0.497727931934642	5172.75	33.9228048592957
chr18	31350000	31400000	1188	828	4644	9360	6192	1165	5893	2268	2952	2483	1476	3162	7676	4320	3600	0.6846635720402	0.649869529879796	5209.6	34.3275631027438
chr18	31400000	31450000	2515	1147	6551	8205	3780	972	4978	1656	3096	1800	972	3572	6535	3600	2520	0.836165577342048	0.745403539059128	5178.15	33.9821181432745
chr18	31450000	31500000	1835	936	6552	8208	2879	432	5364	1835	3420	2160	972	4028	8132	3924	3346	0.873099384437313	0.796228768832166	5266.35	34.9509017815953
chr18	31500000	31550000	1620	863	6156	8568	3924	540	5074	1800	2628	2088	1044	4028	7448	4752	3240	0.815121440327166	0.754187624013659	5369.15	36.0800509654885
chr18	31550000	31600000	1980	936	6624	15478	7955	936	5579	1584	4824	3096	1800	4027	7448	8368	4932	0.754235961038554	0.710194933498481	5412.2	36.5529096460974
chr18	31600000	31650000	1440	540	2987	9974	6911	936	4896	1296	3024	2914	1332	2736	5396	5417	3132	0.674583099119355	0.631955415130771	5431.15	36.7610553370972
chr18	31650000	31700000	1692	900	3456	10080	7272	1008	4752	1620	2952	2520	1332	3190	5548	6876	3816	0.670364500792393	0.623893805309734	5486.95	37.373959271545
chr18	31700000	31750000	1656	1800	3600	10634	7704	792	5040	1512	2643	3636	1548	3344	7020	7488	4680	0.647778230737872	0.606812800733216	5348.1	35.8488389973858
chr18	31750000	31800000	1080	1656	4176	11793	7343	900	4752	1656	3153	3276	1548	3571	7268	6586	4320	0.659076851708675	0.632662906338133	5283.3	35.13707958964
chr18	31800000	31850000	1331	2052	5796	11232	5364	1427	5292	2304	3204	3060	1547	4028	6077	7846	6804	0.709636272273975	0.674913609293434	5284.5	35.150260319413
chr18	31850000	31900000	1836	972	5100	7668	1940	625	5273	1872	2880	2340	1656	2659	5169	3960	3348	0.895676172953082	0.805027286257648	5265.25	34.93881944597
chr18	31900000	31950000	3887	1368	8363	6671	1480	612	5022	1656	2196	2484	935	2887	4253	4920	4212	1.02308856926571	0.845404584245565	5374.55	36.1393642494673
chr18	31950000	32000000	3636	864	11988	6972	1620	792	6336	2772	3528	2484	1583	6078	7827	7463	4644	1.01618996222342	0.873376623376623	5354.75	35.9218822082116
chr18	32000000	32050000	4081	1907	11722	7846	2157	1042	5619	2268	4216	2484	1728	3648	5938	6950	4426	0.958458296182216	0.822430881585811	5351.25	35.8834384130401
chr18	32050000	32100000	4523	1583	9373	7884	1908	828	5325	2088	3704	1980	1044	3876	6601	6189	4284	1.00945494994438	0.834514732365225	5315.25	35.488016519848
chr18	32100000	32150000	3419	1580	6840	7559	1439	756	5039	1332	2663	1908	1295	3116	4940	5183	3924	0.980411576978101	0.825174825174825	5365.65	36.041607170317
chr18	32150000	32200000	2340	1620	8028	12780	5255	828	6516	2664	3096	3960	2448	4256	7067	8674	5544	0.811897162498685	0.750316035136624	5358.4	35.9619735946047
chr18	32200000	32250000	1116	1151	4283	10115	6264	1548	5556	1476	3024	3384	2124	5396	4636	7380	4572	0.664098283463893	0.633819504024186	5367.4	36.0608290679027
chr18	32250000	32300000	3671	2232	4284	8746	8746	2088	4500	1872	1800	3096	1728	2584	3724	8279	5544	0.639983139178418	0.561057546947963	5295.4	35.2699852815184
chr18	32300000	32350000	2088	1692	2565	6984	12132	4068	4884	1440	1872	3600	2160	3420	3951	6732	6803	0.424073466710397	0.394087168546175	5272.25	35.0157070363129
chr18	32350000	32400000	3598	2375	2331	4464	9936	3636	5508	2015	2088	2916	2412	3572	3192	5904	6497	0.456995866678392	0.39457099468489	5254.95	34.8256848487511
chr18	32400000	32450000	1692	1080	2699	4428	8316	3060	7164	2160	1547	2736	2556	4180	4256	5796	5490	0.450339580248174	0.414524089306698	5212.65	34.3610641242503
chr18	32450000	32500000	1332	1368	3096	5004	6226	1906	4968	1944	2268	3312	2124	2888	4712	4752	4643	0.535909090909091	0.498204098880203	5074.05	32.8386898354606
chr18	32500000	32550000	1185	1296	3204	6839	8136	2484	5004	1332	1944	3276	2556	3344	3039	7128	6084	0.511316544469238	0.485136536467335	5046.85	32.5399266272709
chr18	32550000	32600000	676	1404	1439	5148	8965	4212	4859	1476	1224	2628	2664	2356	4028	5902	6695	0.343112244897959	0.332494048709028	5029	32.3438632718965
chr18	32600000	32650000	619	3276	1080	3492	8315	6156	5904	1620	1692	2267	3132	2736	4560	4284	5940	0.232582104933017	0.226305693608859	4960.65	31.5931108719053
chr18	32650000	32700000	828	3528	864	2304	6588	7344	4607	2016	1656	2484	3456	4332	4407	4752	6839	0.193717277486911	0.186241610738255	4841.85	30.2882186243712
chr18	32700000	32750000	468	6333	432	1152	4608	6840	5220	1260	1836	2016	3420	2963	3420	3492	6730	0.105964368706429	0.103463923763425	4859.25	30.4793392060807
chr18	32750000	32800000	1043	8784	792	1188	3276	6912	3312	1332	1332	1404	1800	2508	2812	3203	5150	0.144282168766705	0.137440327347124	4864.65	30.5386524900595
chr18	32800000	32850000	1620	11695	864	792	2807	7164	4829	900	1224	1368	2268	3648	3116	3240	6588	0.140468227424749	0.13134471974982	4867.05	30.5650139496057
chr18	32850000	32900000	574	11988	791	1402	1620	4788	4927	1692	1512	1908	2880	2660	3873	3780	6659	0.134392151148672	0.130747058545575	4843.6	30.3074405219569
chr18	32900000	32950000	1186	11772	792	611	1224	5220	4176	1152	1151	1476	2012	2660	2356	2412	4535	0.131963912533768	0.124441240086518	4681.6	28.5280420025922
chr18	32950000	33000000	252	9000	180	288	972	3780	3564	864	1044	900	1516	2052	2128	1404	3204	0.0506329113924051	0.0497512437810945	4654.6	28.2314755826981
chr18	33000000	33050000	2843	9107	612	540	972	3204	5075	1476	864	1151	1908	1444	2584	1692	2808	0.276757880152407	0.231218891075356	4661.8	28.3105599613365
chr18	33050000	33100000	1224	11268	756	540	863	2988	4968	1224	1763	1044	1800	2888	3952	2196	4032	0.153518123667377	0.142865241793752	4613.25	27.777289602601
chr18	33100000	33150000	504	11160	360	503	792	3420	3672	1174	1260	899	1584	2280	1520	1800	2987	0.0842008007391438	0.081665571420037	4521.4	26.7684145778871
chr18	33150000	33200000	1402	10510	432	719	1079	3024	4140	986	1332	792	1728	2743	2964	1800	2772	0.16195128140066	0.148724222299895	4507	26.6102458206103
chr18	33200000	33250000	396	10696	361	396	791	2880	5904	1692	1435	1548	2052	3108	2888	1980	3456	0.0762364453848188	0.0742912371134021	4481.8	26.3334504953758
chr18	33250000	33300000	1113	9968	501	576	791	2628	4608	1836	1733	1763	1116	3419	2859	1764	3312	0.151410398230089	0.140591898311613	4663.55	28.3297818589223
chr18	33300000	33350000	1582	12850	648	936	1332	3348	4932	1476	1548	1440	2376	2583	2385	2412	5940	0.165637752432772	0.15297642056436	4623.65	27.8915225939676
chr18	33350000	33400000	611	10152	648	468	612	2808	5039	792	1151	864	1224	2128	2964	1980	2664	0.117578976034858	0.112883194980064	4645.5	28.1315217152523
chr18	33400000	33450000	13065	16691	2265	2340	2336	3774	3924	1836	1115	1368	1584	2203	2812	1764	2938	0.644749324965336	0.436608929851004	4665.3	28.349003756508
chr18	33450000	33500000	2160	14137	324	503	1004	2952	4428	1367	1188	648	1620	2052	3648	2123	3037	0.157875264270613	0.141698292220114	4710.3	28.8432811229982
chr18	33500000	33550000	714	9033	720	360	648	2664	5148	1512	1224	1332	2196	3876	4180	2268	4283	0.133631284916201	0.126883089327392	4715.75	28.9031436040509
chr18	33550000	33600000	1187	12779	612	791	1044	3060	3888	1188	900	828	1224	1672	2888	2088	3168	0.141638411899814	0.133004673137164	4692.35	28.646119373476
chr18	33600000	33650000	2480	13317	322	396	936	2952	4067	1188	1044	792	1872	1976	2204	1692	2735	0.178429950343135	0.156741655638877	4805.75	29.8916983370313
chr18	33650000	33700000	538	13320	324	468	864	3096	4319	1295	1188	1296	1332	2432	3647	1440	3420	0.0735945108455069	0.0714669532509404	4859.75	30.4848311768195
chr18	33700000	33750000	216	12024	324	324	864	4212	4716	1656	972	1836	1584	3192	2660	2381	3713	0.0486815415821501	0.0480961923847695	4793.1	29.7527514773401
chr18	33750000	33800000	1008	10044	1476	1224	1584	4104	6947	2196	1692	2160	3492	3496	4178	4023	6871	0.201171875	0.190740740740741	4793.7	29.7593418422267
chr18	33800000	33850000	828	12600	540	504	1044	3886	4031	1079	1152	1138	1944	2736	2432	2196	4428	0.100786045009153	0.0964848984640759	4876.25	30.6660662111992
chr18	33850000	33900000	1402	9864	825	936	1367	3672	5364	1944	2160	1412	2520	2280	3038	3168	4500	0.189810369659145	0.175080261264253	4868.5	30.5809406647481
chr18	33900000	33950000	288	9216	252	540	828	4140	4572	1152	900	1338	2160	1292	2052	1620	2556	0.0721153846153846	0.0707547169811321	4933.3	31.292700072494
chr18	33950000	34000000	648	9575	612	396	1440	4140	4464	1277	936	1116	2340	2565	3344	1476	3773	0.102456227185547	0.0985069299863185	4999.9	32.0242305748995
chr18	34000000	34050000	648	8856	360	540	2592	5436	5184	1998	1080	1656	2628	2907	2356	2448	5047	0.0870445344129555	0.083984375	5016.1	32.202170426836
chr18	34050000	34100000	612	5436	540	432	2432	4932	4500	1152	900	1116	2088	2204	2270	1872	4821	0.115015974440895	0.110122358175751	5136.65	33.5262845719558
chr18	34100000	34150000	3955	7523	1259	1260	3508	4463	5940	1980	1403	2160	2592	2660	4494	2484	4611	0.359407094875923	0.294701383831027	5221.25	34.4555260209574
chr18	34150000	34200000	396	4248	684	684	3526	5544	5220	1584	1152	1728	2592	2203	3724	2412	3924	0.120114394661582	0.11696061530301	5329.3	35.6423408976077
chr18	34200000	34250000	396	4104	396	1620	6588	7020	4571	1404	1762	1799	2412	2280	3268	2808	6161	0.122262773722628	0.119856887298748	5422.85	36.6698886228334
chr18	34250000	34300000	2225	2805	898	2482	7126	6082	4620	972	1044	2448	2664	3647	2432	4140	5287	0.289021811994018	0.25927467850865	5320.2	35.5423870301619
chr18	34300000	34350000	504	1764	900	4356	8821	4104	6583	2628	2628	3492	3606	4180	5547	5724	7236	0.288794184006017	0.28167636559245	5347.25	35.8395026471299
chr18	34350000	34400000	576	1692	864	6264	9324	3348	4884	1224	1620	3168	2224	2812	4332	5682	4428	0.358458961474037	0.34910277324633	5397.65	36.3930932975989
chr18	34400000	34450000	1655	1908	2628	7271	6910	1764	5220	1727	1980	3456	2304	4559	6460	5010	4752	0.564132610712368	0.521955186122154	5435.4	36.8077370883768
chr18	34450000	34500000	1656	1364	4356	10116	5435	1080	5760	1476	1548	2880	1260	3192	4027	4608	2916	0.721578452865644	0.671804057149998	5491.2	37.4206410228246
chr18	34500000	34550000	2588	1439	8019	9250	2916	720	5472	1764	2448	2411	1836	2432	5927	5112	3708	0.888694951664876	0.796446334028558	5553.9	38.1093341534676
chr18	34550000	34600000	3273	2015	10268	7776	2159	972	6299	2376	3240	2628	1980	3724	8360	5220	4680	0.919232427770591	0.805539810301175	5550.5	38.0719887524439
chr18	34600000	34650000	4140	1296	9000	4176	1260	540	5759	1908	2987	1980	1116	4180	8761	4392	2880	1.0641592920354	0.848324514991182	5525.3	37.7951934272094
chr18	34650000	34700000	7125	3592	10589	5328	1727	1440	6480	3096	4176	2808	2700	5092	8210	4624	4786	1.01614041277121	0.77319553035133	5539.65	37.9528129874124
chr18	34700000	34750000	5177	2627	13169	8927	1727	899	6587	2016	3888	2916	1944	5244	8791	5203	3637	0.997221104976416	0.838498432023612	5592.75	38.5360602798708
chr18	34750000	34800000	1800	1080	9528	9983	2080	468	4894	1692	2641	2527	1800	2812	7904	5040	3132	0.920999178875492	0.854525041100285	5638.05	39.0336328288043
chr18	34800000	34850000	1440	1224	9404	11581	1662	360	4572	1368	3226	2369	756	3648	6004	5184	2628	0.925467376501176	0.873553815589576	5532.1	37.8698842292568
chr18	34850000	34900000	2843	1656	11519	8460	1800	756	6372	2448	3276	2843	1908	4256	7904	6444	5004	0.943408705717002	0.844196197381076	5588.45	38.4888293315173
chr18	34900000	34950000	2592	1404	9395	5868	828	576	5327	1728	2844	2556	1656	2964	6838	3600	2268	0.988047147363179	0.864104921840972	5608.25	38.706311372773
chr18	34950000	35000000	3453	1224	12776	6443	792	468	5580	1512	3024	2268	1259	2660	6685	4176	3600	1.04464820531724	0.901256161551916	5620.85	38.8447090353903
chr18	35000000	35050000	3888	2016	11487	7451	1116	720	6438	2124	3564	3636	2268	4180	7675	6300	4356	1.00157964019307	0.855611365169803	5710.85	39.8332637683706
chr18	35050000	35100000	4284	2880	10998	8675	1008	648	4432	1836	2232	2772	1404	3876	4788	6012	3096	0.989590648106076	0.840803004246657	5691.1	39.6163309241888
chr18	35100000	35150000	2088	1368	11464	11916	2808	432	5436	1620	2808	3384	2556	4712	6155	8964	4903	0.909961412033729	0.846788136720309	5795.55	40.76360361152
chr18	35150000	35200000	1404	900	9612	11737	1728	468	5507	2124	2376	3779	1980	3875	5244	7812	5033	0.930783391286562	0.880227474950675	5743.35	40.1902418663913
chr18	35200000	35250000	1944	2484	8857	10545	2340	1332	5633	2088	2916	3744	2052	4538	5624	6984	6731	0.835198372329603	0.776161733692095	5658.8	39.2615496144637
chr18	35250000	35300000	2268	1080	11121	11556	2052	684	5526	1764	3348	3420	1692	4430	7448	7776	3996	0.941569471181067	0.867320329613018	5772.25	40.5076777750928
chr18	35300000	35350000	2988	1044	11304	7559	1188	216	4464	1620	2880	2232	1620	3116	7220	5111	2916	1.02533902679367	0.899255113379151	5952.25	42.4847872410536
chr18	35350000	35400000	5544	2268	14518	8568	2520	1152	6011	2123	3600	3384	1656	5623	9120	6801	6516	0.986357059188314	0.828174717963552	5943.2	42.3853825706817
chr18	35400000	35450000	8289	2266	11104	6227	1188	684	5616	2777	3312	2498	2232	6916	8131	5792	5235	1.19334854907075	0.860944955978224	5990.05	42.8999802289053
chr18	35450000	35500000	8307	1980	11349	5076	612	612	6012	2514	3275	3046	1620	5852	7752	6555	4592	1.25997248968363	0.885309278350515	5961.25	42.5836427143516
chr18	35500000	35550000	10943	3168	12923	5578	1151	540	7272	2919	4752	2376	1872	7295	8435	6370	4752	1.26044520547945	0.858350581581786	5949.3	42.4523846136948
chr18	35550000	35600000	6083	1440	12309	6336	1080	864	5904	2337	4104	2772	2376	5244	8740	5796	5616	1.12252031413137	0.879624359704041	6001.85	43.0295907383406
chr18	35600000	35650000	4032	1440	10115	9186	2124	756	7848	2880	3958	3672	2376	5700	11020	5327	6262	0.987807459464036	0.843778251907569	5986.55	42.8615364337339
chr18	35650000	35700000	1008	540	8099	11405	3600	468	5436	1368	2448	2808	1548	2660	6460	5256	3167	0.850696748506968	0.81656050955414	5981.15	42.8022231497551
chr18	35700000	35750000	1654	1188	7236	10799	2844	504	4896	2052	3888	3672	1368	3876	7827	7020	5292	0.872314031279075	0.812755417956656	6142.3	44.5722853188638
chr18	35750000	35800000	792	1908	4860	13320	5148	1116	7163	3456	3564	4680	2771	6384	8208	10260	8460	0.719945355191257	0.69893899204244	6092.75	44.0280310186507
chr18	35800000	35850000	4489	4851	5903	15649	7954	1618	8172	2268	3816	4428	2232	4787	6307	11013	7488	0.723863794301598	0.643559707394227	6126.95	44.4036818171833
chr18	35850000	35900000	2191	2589	6010	13358	5289	1248	6191	2664	2844	3816	2412	4180	5736	9503	5400	0.756615427809363	0.702590842431155	6099.9	44.1065662002153
chr18	35900000	35950000	12722	7484	11200	15071	5607	2304	6264	2232	3600	3744	2448	4788	7868	9539	6550	0.935846973551577	0.716941237037582	6047.65	43.5326552580128
chr18	35950000	36000000	2700	1476	9553	8136	2016	504	5004	1620	3456	2088	1368	4101	6307	5578	3672	0.940235185612174	0.836128767685052	5973.85	42.7220403769689
chr18	36000000	36050000	4068	1188	9864	6192	1152	360	6199	2124	3168	1764	1584	3268	7711	4032	4175	1.07293666026871	0.881703470031546	5849.65	41.3578348454559
chr18	36050000	36100000	4825	1187	10044	3420	648	936	5483	2412	3888	1944	1584	6384	6045	4571	4968	1.12651678472436	0.868423551756885	5847.85	41.3380637507963
chr18	36100000	36150000	5865	1438	10224	4607	1259	432	5130	1872	2412	1656	1187	3800	5700	3671	2664	1.15233853006682	0.868667366211962	5658.85	39.2620988115375
chr18	36150000	36200000	6444	1368	10978	9323	2052	504	5399	2520	3276	2736	1836	5547	6384	7845	4755	1.10402476780186	0.872053213342463	5577.85	38.3723995518552
chr18	36200000	36250000	3600	1980	8820	8277	3708	1187	8856	3636	3636	3420	4572	10564	9804	8064	10364	0.86338227932588	0.750652836210648	5556.2	38.134597218866
chr18	36250000	36300000	1980	1152	8927	10188	4895	756	4535	1835	2916	2952	1188	5471	5928	8710	5363	0.81391311057952	0.756147394078429	5439.25	36.8500252630654
chr18	36300000	36350000	1191	1404	9179	12852	8784	1116	5148	2808	3276	3672	1980	5434	6079	9372	7234	0.696625168741563	0.672594566413717	5241.25	34.6752048505086
chr18	36350000	36400000	1509	1044	5219	13356	9290	1656	5470	2268	2736	3816	1727	4218	6384	9924	5976	0.657091444462621	0.626176965766665	5223.3	34.4780431009864
chr18	36400000	36450000	1282	1200	2232	10122	12345	2772	4571	1584	2628	3672	2160	4255	4104	9071	5470	0.475602525199679	0.455246552932928	5174.7	33.944223545177
chr18	36450000	36500000	2604	2759	1440	8050	13716	4536	4536	1404	1872	3671	2340	3572	6080	10511	7740	0.396511589783942	0.365322458843075	5248.45	34.754289229147
chr18	36500000	36550000	612	1296	720	6484	12708	4860	4788	1260	1404	3600	2448	3344	4180	9863	8350	0.299831210679761	0.292953523238381	5233.7	34.592276092353
chr18	36550000	36600000	504	1548	972	4320	12527	4284	5868	1584	2484	3329	2376	3268	4484	8423	6876	0.245063633672995	0.239950320844546	5323.15	35.5747896575207
chr18	36600000	36650000	1151	1222	1296	5975	13464	4752	4068	1800	1548	4013	2088	4408	2736	9288	7773	0.315324422479314	0.30229720028715	5392.45	36.3359768019156
chr18	36650000	36700000	2051	1763	1475	6048	10079	3456	3816	1692	1907	2592	2340	3039	4256	8158	6731	0.419525875290303	0.384930845931168	5381.7	36.2178994310318
chr18	36700000	36750000	11470	7086	4390	9071	14611	5040	4463	1907	2448	3600	2483	4788	4408	10813	8567	0.620204985322653	0.482523031663699	5234.1	34.596669668944
chr18	36750000	36800000	1116	1656	3096	5940	10404	3204	4824	1404	1728	3240	2448	3344	4332	9502	7378	0.417777777777778	0.39943342776204	5221.55	34.4588212034006
chr18	36800000	36850000	1728	2196	2304	5004	9108	3996	4212	1548	1620	3240	3276	2736	3495	6120	6587	0.39968152866242	0.371301775147929	5237.6	34.6351134641155
chr18	36850000	36900000	175898	113130	42222	37830	33335	26420	5832	2160	2195	2556	4355	3040	4560	4212	6984	1.01191205715257	0.596849604160108	5226.9	34.5175852903056
chr18	36900000	36950000	1079	2519	2232	1979	6155	5436	5292	1512	1656	2195	3492	3116	3800	3852	5652	0.288739697614759	0.272680412371134	5262.95	34.9135563805716
chr18	36950000	37000000	2016	3816	2016	3132	7920	4716	6479	2016	1548	3060	2628	3115	3800	3960	5398	0.331666666666667	0.303353658536585	5302.45	35.3474220689352
chr18	37000000	37050000	2124	3636	1800	4284	7020	3816	5904	2591	2448	2195	3456	3344	4864	4032	6011	0.399299474605954	0.361904761904762	5289.85	35.209024406318
chr18	37050000	37100000	1116	2484	2149	5292	7452	3564	7272	1980	2808	3060	3204	4490	5168	5080	6876	0.408624229979466	0.387949403817382	5212.35	34.3577689418071
chr18	37100000	37150000	2982	2517	2710	6704	7055	2159	6516	2268	2232	2952	2952	3414	5396	4964	6336	0.586237881295815	0.513781240933394	5284.35	35.1486127281914
chr18	37150000	37200000	11615	6871	4968	12695	7955	2411	5184	1692	2016	2992	2304	1824	4573	5076	4536	0.8389111747851	0.629431366225949	5385.15	36.2557940291294
chr18	37200000	37250000	2402	1942	7776	12672	5579	1404	5904	1800	2376	3810	3096	4894	7206	8892	7425	0.777925305552718	0.719118804091267	5444.6	36.9087893499703
chr18	37250000	37300000	3281	2231	18934	18106	5507	1367	4284	2304	3636	5400	2592	8024	5167	16740	11219	0.87378914291906	0.815785214259701	5538.2	37.9368862722699
chr18	37300000	37350000	8958	3671	27430	14328	5867	2340	5469	2988	3225	3492	2088	9956	5726	14296	11484	0.945558952942054	0.810237402945969	5660.6	39.2813207091233
chr18	37350000	37400000	15060	2520	18572	7740	4140	1188	5256	2340	3758	3347	2124	10487	8256	13185	10331	1.21112412177986	0.840552620885819	5655.2	39.2220074251444
chr18	37400000	37450000	19063	2808	13391	6480	3636	1258	5292	3096	3563	3527	2232	11172	8360	12188	10724	1.41203351104341	0.834848614804014	5621.85	38.8556929768678
chr18	37450000	37500000	12852	2448	22824	8135	4536	1872	5326	1908	4140	3348	2376	10638	7296	12098	10511	1.10036418435263	0.831849165511611	5518.4	37.7194042310143
chr18	37500000	37550000	16194	7628	22890	15190	6155	2589	4536	2987	3528	4104	3024	9498	7523	13102	10368	0.996731065892897	0.768252979644991	5486	37.3635245271413
chr18	37550000	37600000	1511	1404	12562	14688	6408	1727	4318	2160	2520	2808	2519	4408	5776	8819	8244	0.781782598059202	0.750939947780679	5363.55	36.0185408932141
chr18	37600000	37650000	864	1619	5040	13428	6984	2196	5508	1476	2484	3563	3138	5244	6383	8424	8460	0.66053917381351	0.641598353854834	5246.55	34.7334197403396
chr18	37650000	37700000	1188	1871	2700	11123	11698	4031	5832	1980	1836	3060	2549	4482	3724	10440	9972	0.47770741176845	0.460304805127104	5201.55	34.2391423738494
chr18	37700000	37750000	1691	2664	1223	8352	11950	5328	5652	1404	1908	2988	2693	4332	3800	7776	8496	0.38167835484636	0.360997180210202	5134.95	33.5076118714439
chr18	37750000	37800000	1582	4066	504	4428	12238	7128	6696	2771	2844	5181	5083	7518	6763	12992	16015	0.229657312085742	0.217524878113938	5180.8	34.0112255881901
chr18	37800000	37850000	936	4428	1620	2340	7200	6766	6660	2880	2304	2808	3384	5624	6004	5435	8508	0.219021204258746	0.21021897810219	5153.1	33.7069704092617
chr18	37850000	37900000	790	6263	683	1296	6731	9936	5724	1404	2304	2448	3420	3875	4104	5328	9168	0.111164639287005	0.10774738316666	5068.5	32.7777289602601
chr18	37900000	37950000	612	6371	180	899	3600	7740	4625	1584	1764	1800	2340	2888	2660	4320	5856	0.0899946780202235	0.0871559633027523	5040.85	32.4740229784056
chr18	37950000	38000000	8564	14578	2122	2122	3924	10403	4410	1800	1440	1509	2304	3494	2812	3636	7174	0.386376662946092	0.307050559777527	4998.4	32.0077546626832
chr18	38000000	38050000	684	10188	468	396	2952	7954	5256	1512	1584	1548	2556	3952	3572	3276	7020	0.0704982238819565	0.0683685186820952	5041.6	32.4822609345137
chr18	38050000	38100000	324	9648	648	792	1763	6768	4823	1440	756	1584	2231	2052	2583	2483	4930	0.0899128395942709	0.0884520884520884	5027.25	32.3246413743108
chr18	38100000	38150000	396	8818	324	468	2052	5652	4176	1151	1332	1584	1548	2659	4104	2232	3816	0.0686149936467599	0.0670807453416149	4939.05	31.35585773599
chr18	38150000	38200000	2299	7738	792	683	1620	4067	4284	1224	936	1080	1849	2128	2736	1764	3636	0.253288590604027	0.219431362288505	4881.45	30.7231827068825
chr18	38200000	38250000	396	7452	684	612	1656	4428	4572	1188	1548	1224	1931	2203	2127	1872	3780	0.114077669902913	0.111111111111111	4816.65	30.0114232991367
chr18	38250000	38300000	144	8568	432	540	1476	4752	5201	1800	1188	1331	1944	2888	2888	2160	3168	0.0707762557077626	0.0701357466063348	4737.45	29.1414951341139
chr18	38300000	38350000	540	11015	360	252	1548	5364	4915	1260	1223	936	1548	2659	3040	2340	3024	0.0621392739629969	0.0603805230882122	4618.65	27.8366028865798
chr18	38350000	38400000	468	9684	360	324	1692	4268	3564	1764	1440	1296	1872	2432	2355	1966	4283	0.0705536501714846	0.0685877589902358	4561	27.2033786603985
chr18	38400000	38450000	503	9360	288	540	1908	5559	4739	1080	1188	1008	1692	2052	2964	2210	4644	0.0753894080996885	0.0733010243418879	4610.55	27.7476329606116
chr18	38450000	38500000	1476	11914	612	755	2268	6012	4477	1188	1115	1260	1980	2356	2888	1656	3600	0.131858448123927	0.123410166254287	4585.2	27.4691900441554
chr18	38500000	38550000	252	9072	612	324	1368	5364	5400	1367	1152	1512	2015	2812	2279	2627	3996	0.0709677419354839	0.0699152542372881	4530.45	26.867819248259
chr18	38550000	38600000	684	9250	252	720	2591	6041	4031	1044	1440	864	1980	2204	1900	2015	3708	0.0878328206216187	0.0847579076671102	4501.7	26.5520309307792
chr18	38600000	38650000	862	8207	540	792	2628	5045	3744	1008	1080	1151	1548	1900	3039	1548	3312	0.12746920752963	0.121389841761647	4604.3	27.6789833263768
chr18	38650000	38700000	864	9468	468	792	2700	6256	4680	1980	1548	936	1692	3116	3265	2268	4536	0.107904897378582	0.103367724352735	4580.9	27.4219590958019
chr18	38700000	38750000	576	7848	396	648	4248	6272	4356	1548	1188	1260	2016	2584	2812	2482	4198	0.0834535338965588	0.0810486291775065	4573.7	27.3428747171635
chr18	38750000	38800000	360	5400	576	612	3888	5374	5112	1368	936	1764	2088	2584	3154	2268	4039	0.0976656151419558	0.0954966070326959	4590.85	27.5312493135037
chr18	38800000	38850000	1941	5868	648	1260	4788	3878	4284	1188	1260	1260	2160	1900	1938	1800	3427	0.234095608806715	0.209378229886308	4571.9	27.3231036225039
chr18	38850000	38900000	828	6228	288	1835	7524	5004	4571	1763	936	1656	2627	2660	3116	2808	6660	0.141338186694765	0.135946929561892	4586.3	27.4812723797808
chr18	38900000	38950000	2410	6048	863	3447	7480	3779	5616	1584	1512	1548	3204	2888	3648	3563	6611	0.310866447703197	0.279685353976776	4536.5	26.9342720941983
chr18	38950000	39000000	29655	20746	6522	9650	11089	5938	3903	1404	1152	1260	2124	2888	2280	2376	6240	0.849513393270924	0.54816985645933	4490.85	26.4328551657477
chr18	39000000	39050000	1798	4570	780	5364	4896	1728	4161	792	1080	1692	1799	2204	1976	3278	4882	0.458068981428077	0.415029264214047	4382.8	25.2460402890973
chr18	39050000	39100000	540	3168	1260	3600	2880	1584	4248	756	900	1548	2448	2204	2659	2372	3661	0.432276657060519	0.414364640883978	4442.25	25.8990356099383
chr18	39100000	39150000	2300	4428	1980	5400	3958	2159	6228	2196	2375	2664	3276	3800	4788	3959	5641	0.540027894002789	0.478615574783684	4543.05	27.0062169108763
chr18	39150000	39200000	575	3996	1152	5724	4464	1980	3816	972	1008	2064	1296	2508	2812	3492	3168	0.43029568029568	0.416466379744005	4535.85	26.9271325322379
chr18	39200000	39250000	7038	8525	3376	6253	7912	3921	4428	1332	1224	3191	2448	1976	3724	4643	5292	0.555807516590523	0.450155300472654	4588.05	27.5004942773665
chr18	39250000	39300000	720	3852	1440	3924	7128	4896	5544	2124	1764	2880	3636	4255	4712	3780	7416	0.286440677966102	0.277049180327869	4580.85	27.4214098987281
chr18	39300000	39350000	1584	4536	1440	3240	8424	6140	4536	1404	1728	1764	2196	3116	2052	3744	5399	0.263414634146341	0.24696420123009	4589.85	27.5202653720261
chr18	39350000	39400000	720	3816	936	1368	5903	5487	3852	972	828	972	1692	1292	2507	2340	3419	0.172701313535123	0.165880416895228	4633.05	27.9947716438567
chr18	39400000	39450000	1402	5580	1656	1728	4607	6660	3743	1080	1044	1296	1656	2280	1368	1800	3852	0.236567643715091	0.221236074515786	4631.25	27.9750005491971
chr18	39450000	39500000	1223	5580	1260	1465	4680	7524	3564	900	432	540	1727	1216	1216	972	2412	0.192500853283924	0.181667586968526	4652.1	28.2040157290042
chr18	39500000	39550000	4354	5760	2412	2135	7560	6336	3239	576	756	576	1476	1520	912	1872	2268	0.367764326736355	0.311692404664355	4705	28.7850662331671
chr18	39550000	39600000	2844	3275	1908	3276	8712	5112	5220	1512	1332	2375	2592	3570	3723	3204	4716	0.360274648835435	0.319496955466232	4731.9	29.0805342589135
chr18	39600000	39650000	2014	2230	1655	4104	10656	3780	5760	1224	1296	2411	2592	2471	2432	4248	5940	0.346622073578595	0.318057203649904	4710.3	28.8432811229982
chr18	39650000	39700000	719	1260	1764	5652	6984	2340	4536	864	1249	2160	1943	2240	2278	3420	4140	0.451944444444444	0.434585180832309	4746.3	29.2387030161903
chr18	39700000	39750000	1044	1475	2484	8640	7668	2520	5400	1260	1775	2663	2590	3190	4420	4752	4212	0.53398867775486	0.510595442910495	4706.7	28.803738933679
chr18	39750000	39800000	1476	1764	4036	6764	3960	2412	4968	1800	1656	3420	2234	2508	4050	5183	4319	0.64828897338403	0.601410934744268	4649.1	28.1710639045715
chr18	39800000	39850000	900	1654	4856	7312	4392	2268	4464	1692	2333	2520	1654	2887	4602	5724	3564	0.638023630504833	0.611168272378636	4645.45	28.1309725181784
chr18	39850000	39900000	4531	3597	4823	8496	4824	2520	5435	1188	1015	3096	1836	2897	2660	4245	3816	0.735779060181369	0.61998541210795	4672.45	28.4275389380725
chr18	39900000	39950000	792	1368	3852	6552	3816	1440	5580	1980	2196	2664	2484	3183	4484	4179	4752	0.657505285412262	0.628282828282828	4701.3	28.7444256497001
chr18	39950000	40000000	2266	1656	3094	6372	4032	1224	4320	936	1116	2520	1979	2204	3116	3275	3851	0.716326779826597	0.629264106414932	4748.05	29.2579249137761
chr18	40000000	40050000	19502	10613	6548	10902	9286	4567	5219	1332	1259	2267	2122	2812	2584	4101	5004	0.881572669147819	0.601647725422515	4784.1	29.6538960040421
chr18	40050000	40100000	647	1440	1404	5435	7272	2272	4786	1260	1080	2124	3134	1900	2432	3600	6120	0.420019076474219	0.40530590146183	4758.9	29.3771006788076
chr18	40100000	40150000	971	1404	1194	4332	8266	2483	5796	2628	1584	2412	3240	4788	3723	3528	6912	0.367498161660727	0.348364611260054	4667.1	28.3687748511676
chr18	40150000	40200000	540	1800	966	3408	6457	3131	4536	1688	2016	2556	2880	3268	4408	3204	4967	0.311762466692044	0.301435406698565	4667.1	28.3687748511676
chr18	40200000	40250000	540	1440	432	3167	5832	3420	3636	1372	1656	1656	1980	1748	2584	2052	5148	0.289622839549367	0.279077607713573	4625.7	27.9140396739966
chr18	40250000	40300000	1439	2268	720	3240	6656	2913	4392	1691	936	1332	2447	1975	2700	1907	4897	0.34177375451035	0.313239730796008	4600.5	27.6372443487621
chr18	40300000	40350000	1043	2984	864	2664	5799	3243	4463	1368	936	1224	2484	2204	3607	2232	4175	0.293879387938794	0.275411218894981	4620.3	27.8547263900178
chr18	40350000	40400000	19785	12772	3814	6299	9647	6372	4392	1188	1080	1224	2088	2204	2584	2231	4176	0.768507094386181	0.50943106885447	4582.55	27.4400825992399
chr18	40400000	40450000	1580	1908	647	3204	7524	4212	4320	1188	1152	1188	2736	1444	2888	1764	5220	0.310431551871963	0.284718217562254	4532.1	26.885942751697
chr18	40450000	40500000	21781	12703	4519	6286	7137	5426	4499	1188	827	1044	1944	1672	3037	1439	3852	0.903384990712761	0.563264882804397	4568.1	27.2813646448892
chr18	40500000	40550000	504	2231	612	3132	5993	2844	3960	972	720	1116	2556	2356	1976	2087	4248	0.286794490953281	0.277357012274745	4523.15	26.7876364754729
chr18	40550000	40600000	1188	1620	684	2808	6834	3420	4716	900	1260	1944	2484	1976	2736	2123	4785	0.304568527918782	0.282711127220007	4553.85	27.124843478834
chr18	40600000	40650000	2735	2520	972	3456	7236	3959	3924	936	972	1944	2376	1520	2964	3060	4431	0.394807914898308	0.343088418430884	4501.6	26.5509325366314
chr18	40650000	40700000	1548	1835	684	3456	6588	3023	4536	1367	1440	2462	2160	1976	3116	3383	4716	0.36494289747209	0.331971518617953	4472.8	26.2345950220777
chr18	40700000	40750000	3664	2588	1583	4356	7092	2700	4572	911	1404	2623	1944	2052	2584	3059	3564	0.524209836781484	0.4368375562935	4492.6	26.4520770633334
chr18	40750000	40800000	1008	972	1728	6480	6948	1512	4464	1609	1332	3159	1692	1485	3571	5364	2951	0.522448979591837	0.494208494208494	4490.25	26.4262648008611
chr18	40800000	40850000	1224	1512	2139	6504	4860	1188	4860	2088	2196	3636	2304	2847	3496	4752	4212	0.608961303462322	0.566190394215872	4503.45	26.5712528283649
chr18	40850000	40900000	5207	4134	3441	7570	6228	1295	4680	1188	1367	3384	2124	1900	4408	4427	3960	0.715457914240339	0.581811659192825	4512.45	26.670108301663
chr18	40900000	40950000	1258	1008	2088	7920	8424	1764	4571	1152	1656	2844	1368	1520	3192	5147	3384	0.531314846255423	0.501558187160538	4553.85	27.124843478834
chr18	40950000	41000000	3411	2732	2195	7270	8315	2907	5040	972	1296	2627	2340	3268	3344	4641	3923	0.549809983346855	0.479910547894148	4532.3	26.8881395399925
chr18	41000000	41050000	1428	821	1366	3924	6371	1302	4320	1008	684	1476	2124	1900	3496	2663	3024	0.487376668601277	0.441625032868788	4532.3	26.8881395399925
chr18	41050000	41100000	972	1188	1692	5904	6408	1332	5400	1332	1440	2484	2844	2584	3343	3383	5580	0.518518518518518	0.489711934156379	4490.85	26.4328551657477
chr18	41100000	41150000	1114	1043	1692	6262	7054	1907	4751	1152	1080	2268	2412	2356	3648	2484	5148	0.504956008464194	0.475461409395973	4555.65	27.1446145734936
chr18	41150000	41200000	791	1296	1872	5650	6012	1836	3960	828	612	1584	2376	1824	2736	1835	4104	0.49879995199808	0.476198659563499	4573.65	27.3423255200896
chr18	41200000	41250000	2950	2159	2856	5981	6732	1692	4032	1152	828	1332	2484	2812	2760	2304	4571	0.606951596292482	0.526911041573536	4589.85	27.5202653720261
chr18	41250000	41300000	828	1116	2075	5250	6768	1368	4345	1656	1080	1332	3240	2201	1800	1908	5687	0.491826024009169	0.468428612467682	4632	27.9832385053052
chr18	41300000	41350000	7692	4135	3451	7487	7200	2123	4727	1224	1296	864	2052	2280	3344	2124	4716	0.763649778652238	0.580590875093493	4580.8	27.4208607016542
chr18	41350000	41400000	1747	1607	3238	8170	8131	1656	4572	1080	1404	1368	2268	1976	2736	2124	5940	0.576923076923077	0.535867041427349	4584.4	27.4604028909734
chr18	41400000	41450000	4675	3632	4209	8494	5937	1691	5148	1116	792	1512	2808	2353	2812	2120	5145	0.725201352084464	0.606816118444025	4544.8	27.025438808462
chr18	41450000	41500000	935	756	2448	6804	5365	1080	4068	1476	1332	1116	2448	1935	3268	1872	5076	0.61915760043761	0.585863814124684	4476.35	26.2735880143231
chr18	41500000	41550000	1979	1834	2340	6406	7416	1656	3960	1044	1116	1152	2195	2244	2964	1224	3636	0.545745980052921	0.495816189727706	4488.95	26.4119856769403
chr18	41550000	41600000	1224	1584	1944	6789	8712	2196	3887	1152	684	1404	2052	2280	2888	2700	4644	0.469116607773852	0.443538687692102	4456.35	26.0539091847719
chr18	41600000	41650000	4132	2988	2376	6746	10439	2736	5220	2052	2016	2087	3744	5320	4180	3492	7488	0.524184298991497	0.45055580106741	4483.55	26.3526723929615
chr18	41650000	41700000	1476	1439	2484	6625	8064	2118	4896	792	1440	1224	3058	2508	2584	1943	5464	0.510612638687892	0.476672971269026	4501.5	26.5498341424837
chr18	41700000	41750000	1872	1836	2484	7162	8100	1662	4896	1619	936	1512	3062	2508	3116	2844	6449	0.542176614573527	0.498269596816058	4566.3	27.2615935502296
chr18	41750000	41800000	1296	1332	2304	6715	8567	1980	5307	2232	1692	2016	2700	3873	4559	3886	6616	0.493587903148627	0.464765251869875	4610	27.7415917927989
chr18	41800000	41850000	864	1548	1692	7576	10944	3456	3836	1764	1152	2046	2736	2812	2584	4032	7315	0.401808375634518	0.388496932515337	4578.05	27.3906548625909
chr18	41850000	41900000	972	1115	2124	5903	8856	2232	4752	1080	1404	1914	3132	3800	2660	3528	6480	0.444834404349975	0.424441090463164	4613.05	27.7750928143055
chr18	41900000	41950000	936	900	2052	6192	5796	1943	3779	1224	1764	1942	2628	2508	2812	3600	6371	0.543742225907718	0.51518042538863	4623.8	27.8931701851893
chr18	41950000	42000000	468	684	1440	3744	6876	2376	3671	1001	756	1044	1800	1292	1976	2160	3708	0.373809523809524	0.362586605080831	4674.2	28.4467608356583
chr18	42000000	42050000	648	1224	1368	4968	7020	3168	4572	1411	756	1548	2304	1140	2052	2340	4068	0.393509127789047	0.379647749510763	4681.4	28.5258452142967
chr18	42050000	42100000	720	2700	684	3348	7703	4608	4748	936	972	1548	2592	2128	2939	1944	4500	0.249540513574542	0.240449324495269	4780.4	29.6132554205751
chr18	42100000	42150000	648	3384	1260	1980	8351	6156	5295	1836	1476	2122	3168	3837	4045	3456	7632	0.18399507832095	0.178520593232012	4757	29.3562311900002
chr18	42150000	42200000	576	5939	792	1440	5976	8891	4319	1440	1512	1872	2951	3687	3567	3240	7056	0.121885580345516	0.118912509528246	4795.45	29.7785637398124
chr18	42200000	42250000	957	6836	540	1368	3924	7844	5328	1296	1476	1656	3168	3606	3432	2054	5975	0.139674336973479	0.133448227677116	4868.6	30.5820390588959
chr18	42250000	42300000	3646	10222	1728	1940	4067	8712	5219	1260	1764	1548	3060	3992	3268	3380	6587	0.274251003037234	0.241266699653637	4792.25	29.7434151270842
chr18	42300000	42350000	719	10403	468	972	2377	7739	4088	1260	1584	1620	2555	2584	3050	2448	5652	0.0983195956100004	0.0952023988005997	4829.05	30.1476241734584
chr18	42350000	42400000	19654	18767	4100	4566	4029	8129	5272	1692	1547	1620	2448	2660	3637	2447	4464	0.715314086534819	0.478015022364757	4793.05	29.7522022802663
chr18	42400000	42450000	1692	10906	972	1152	2376	6804	5363	1908	1656	1835	2771	3876	4864	3131	5614	0.171814497973886	0.159651911973893	4829.1	30.1481733705323
chr18	42450000	42500000	6839	16950	2376	2808	3850	8099	5076	1620	1440	1618	2601	3496	3268	4392	7197	0.3527565061761	0.293802844435756	4899.35	30.9197952593309
chr18	42500000	42550000	431	9502	360	1152	1991	4572	4104	1872	1080	1584	2511	2540	3496	2772	4264	0.110542185811003	0.107896490448689	4906.3	30.9961336525999
chr18	42550000	42600000	5788	14357	1943	2193	2833	5215	5867	2267	1044	1590	2483	3692	3800	3168	6138	0.373912060585509	0.306968975223484	4917.5	31.1191537971486
chr18	42600000	42650000	3563	11211	684	1116	1728	4140	4752	1013	1260	1001	2376	1994	3116	2484	3060	0.284072249589491	0.238971571161216	4908.3	31.018101535555
chr18	42650000	42700000	1904	11323	898	1080	1510	3743	5665	2227	1404	1548	2592	3477	4560	2844	4050	0.209227120836477	0.189754619219865	4890.35	30.8209397860328
chr18	42700000	42750000	576	13062	1116	1440	2196	4643	6359	2520	1872	2520	3168	3040	4560	4464	6604	0.139466536046667	0.135978813007424	4854.35	30.4255178928407
chr18	42750000	42800000	1115	11080	828	720	1224	3995	3780	936	792	936	1692	1596	1976	2052	3706	0.149212752843615	0.140438772281405	4857.9	30.464510885086
chr18	42800000	42850000	1727	10307	504	720	1079	2916	4572	1332	1080	648	1188	1596	2584	1404	2520	0.190068272575035	0.171042717208601	4873	30.6303684013972
chr18	42850000	42900000	611	11088	648	360	936	2916	4032	1080	720	828	1404	1444	3344	1548	2556	0.101517431652872	0.0977716045654931	4848.8	30.3645570176402
chr18	42900000	42950000	684	11592	324	432	576	4356	4500	756	1008	972	1445	2052	1672	1584	2484	0.0833333333333333	0.0801603206412826	4837.9	30.2448320555348
chr18	42950000	43000000	936	12180	828	1620	1620	3312	5076	1764	1800	1692	2047	2812	2508	2987	4428	0.173006134969325	0.165105386416862	4794.7	29.7703257837042
chr18	43000000	43050000	828	11398	360	396	396	2988	4711	1152	1224	1044	1404	2280	2660	1368	3420	0.101943622087785	0.0967860197971404	4841.4	30.2832758507063
chr18	43050000	43100000	36	11916	396	252	612	2880	4972	1800	1404	1548	2340	1444	3647	2088	2736	0.0426008968609865	0.0425055928411633	4755.05	29.334812504119
chr18	43100000	43150000	25244	31662	6872	6114	5612	7665	5111	1080	1224	1404	1872	2660	2812	2232	3671	0.659991368148468	0.459666462263584	4783.85	29.6511500186727
chr18	43150000	43200000	792	10548	360	539	936	3744	3960	1260	720	756	1044	1824	2660	1583	3132	0.104855211756681	0.0999468053667474	4666.2	28.3588893038378
chr18	43200000	43250000	6263	14507	1656	1332	1512	3456	4608	1609	1115	684	2016	2356	2128	1872	3564	0.41183279170191	0.322042748729374	4486.85	26.3889193998374
chr18	43250000	43300000	288	9000	576	1188	1368	3060	5290	2063	1476	2088	2556	3724	4712	3312	4679	0.135071090047393	0.132558139534884	4468.85	26.1912084532414
chr18	43300000	43350000	646	9824	360	431	971	3321	4390	1115	1260	1439	1764	2203	2736	1872	2988	0.0963976655262628	0.0923937504018517	4537.25	26.9425100503065
chr18	43350000	43400000	468	12780	432	360	828	4167	4788	1260	1152	1441	2160	1748	2052	2317	4464	0.0678623364032962	0.066193853427896	4571.45	27.318160848839
chr18	43400000	43450000	575	11807	396	468	1403	5472	5145	1296	1404	1800	2376	3116	3192	2839	4104	0.0736212012688018	0.0715173202127131	4566.05	27.2588475648602
chr18	43450000	43500000	468	8964	481	360	1800	5724	4212	1152	1260	1691	1872	2963	2660	2512	4428	0.0755381152980553	0.0735517222003708	4607.4	27.7130335449573
chr18	43500000	43550000	432	10080	347	684	2052	6516	5038	1296	1474	1800	2304	2508	2922	3384	5472	0.0743432084963667	0.0727462582666203	4634.6	28.0117967531469
chr18	43550000	43600000	323	6731	288	648	2340	5724	4140	1296	1008	1080	1908	2812	3347	2628	5435	0.0800330557497934	0.0784228229724679	4610.95	27.7520265372026
chr18	43600000	43650000	1221	6920	719	540	2700	4931	5328	1548	1618	1260	2195	2432	3763	2520	4356	0.156862745098039	0.145616816393635	4593	27.5548647876804
chr18	43650000	43700000	360	3516	216	540	2448	3348	3312	1044	1080	972	1512	1976	1976	1080	2509	0.110846245530393	0.107019562715765	4638	28.0491421541706
chr18	43700000	43750000	252	2988	252	396	900	2376	2772	504	1152	792	1152	1140	1368	648	2890	0.130208333333333	0.125628140703518	4625.4	27.9107444915533
chr18	43750000	43800000	3384	8349	647	864	1872	4428	3420	792	468	900	1440	2052	2508	1692	3564	0.302908415841584	0.250460499386001	4659.7	28.2874936842337
chr18	43800000	43850000	9498	11950	2337	2016	2844	5291	5940	1656	1656	2052	2808	2584	3648	3060	5364	0.566781242327523	0.408150636492221	4764.15	29.4347663715648
chr18	43850000	43900000	375	8422	432	504	1620	5400	4716	1152	1332	1332	2592	1596	2279	1908	4104	0.080046403712297	0.0782546409598281	4920.75	31.1548516069506
chr18	43900000	43950000	1028	7991	936	862	1800	4464	4392	1476	1080	1152	2196	2660	2508	2448	3528	0.17604186133433	0.165446987881272	5023.5	32.2834515937699
chr18	43950000	44000000	1439	7920	828	1080	2124	4428	5903	1800	1727	1764	2880	4042	2584	2304	5508	0.204334554334554	0.187833211740277	5086.5	32.9754399068562
chr18	44000000	44050000	1080	6516	1188	1404	3096	5939	5255	2088	1908	1692	2808	3178	2778	2376	5832	0.202392107148763	0.191021172553712	5073.85	32.836493047165
chr18	44050000	44100000	1331	5326	648	1080	2988	4608	4499	1152	1224	1656	2412	1747	2542	2556	3708	0.208805460750853	0.191414805081034	5131.45	33.4691680762725
chr18	44100000	44150000	1148	5397	467	899	4065	6228	4752	1440	756	1330	2232	2204	2356	2597	5039	0.147396810506567	0.138101516150297	5133.2	33.4883899738582
chr18	44150000	44200000	504	5471	358	828	3636	6192	4860	1440	1728	1908	2699	3874	3876	3522	5580	0.102517440097058	0.0994761316145741	5233.95	34.5950220777224
chr18	44200000	44250000	612	5040	576	972	4757	6660	4356	1692	1188	1656	2304	2282	3115	2736	4139	0.119966675923355	0.11602298974056	5361.7	35.9982206014806
chr18	44250000	44300000	396	4788	720	1008	5322	5760	5976	1944	2016	3024	3132	2736	2811	4258	5508	0.120695533583362	0.118039346448816	5430.1	36.7495221985457
chr18	44300000	44350000	504	2736	720	1908	5652	4536	6479	1692	2268	3527	2808	4484	4178	4597	5579	0.201388888888889	0.195067264573991	5394.05	36.3535511082797
chr18	44350000	44400000	468	2376	1008	2916	7848	5436	7920	3240	3312	4968	4284	4331	6460	5976	6934	0.224264705882353	0.21903052064632	5433.65	36.7885151907911
chr18	44400000	44450000	8457	5526	2396	5831	9486	4232	7200	2772	3240	5220	3259	4332	7143	7376	5989	0.60733136762404	0.464373190826097	5550.65	38.0736363436656
chr18	44450000	44500000	4269	2748	2714	9177	10238	2422	5472	1548	3096	4284	1601	2508	6840	7739	3707	0.591963075570534	0.511910795742524	5534.5	37.896245688803
chr18	44500000	44550000	720	900	3852	11088	7488	1008	4785	1656	2916	4032	1476	2736	8208	6536	2952	0.643491124260355	0.625	5521.95	37.7583972232596
chr18	44550000	44600000	16012	10003	9179	12996	6605	2628	5292	1620	3472	2340	1620	2536	8730	5955	2880	0.922146289633189	0.665012277310485	5550.8	38.0752839348872
chr18	44600000	44650000	1224	1080	5794	7596	2287	216	5363	1800	3440	2124	1296	4678	8446	4068	3492	0.861014552524598	0.803099411990988	5618.75	38.8216427582874
chr18	44650000	44700000	1836	1008	7524	13464	5544	900	5327	1692	4212	3024	1476	3806	8435	6478	3528	0.80253164556962	0.753864447086801	5575.9	38.3509808659739
chr18	44700000	44750000	5184	2376	7308	15192	9828	1547	5327	1836	3888	4716	1800	4104	7752	11340	5183	0.763675484814212	0.668130807288524	5601.1	38.6277761912085
chr18	44750000	44800000	11191	7450	7163	13101	12707	3454	4788	1800	2808	4572	1800	4103	5898	10353	4174	0.716923076923077	0.571223622562017	5610.1	38.7266316645065
chr18	44800000	44850000	10328	8386	5364	10512	15839	5832	5219	1980	2304	6048	1872	3117	4740	13010	4967	0.570483094942634	0.465757807362116	5475.1	37.2437995650359
chr18	44850000	44900000	1116	1944	2484	5688	12347	4716	5508	1440	2088	4464	1764	3572	3420	9936	5867	0.341734427315207	0.328255875596395	5397.7	36.3936424946728
chr18	44900000	44950000	1476	2880	1728	5292	10404	5687	6732	1944	2736	5112	2844	3800	4787	9755	6624	0.326882382363126	0.309316634506863	5264.5	34.9305814898618
chr18	44950000	45000000	3923	2800	2339	6226	13103	5759	5580	2304	2448	5508	2052	5092	4862	11085	5508	0.413140569689351	0.365680819912152	5302.3	35.3457744777136
chr18	45000000	45050000	2015	2632	2232	8495	9856	3996	5004	1620	2663	4572	1980	3648	5928	9537	4607	0.468266509867333	0.435981660165606	5308.9	35.4182684914655
chr18	45050000	45100000	720	1332	1980	7595	7892	3060	5076	792	2592	3384	1404	2736	5320	5328	3600	0.470973054577062	0.455954648124363	5327.65	35.6242173941697
chr18	45100000	45150000	2510	2332	2339	8026	7560	2842	6111	1800	2880	3491	1836	3192	6536	6804	4174	0.557383436512403	0.502752938420087	5371.6	36.1069616221085
chr18	45150000	45200000	2583	2261	2663	7999	7317	2266	4003	1296	2808	3276	1656	3230	5624	6948	4320	0.58850973073847	0.52792060265455	5513.05	37.6606401441093
chr18	45200000	45250000	1220	1796	2016	8343	8738	2592	4860	1584	2268	4102	1728	4522	4939	8387	4104	0.493038109431552	0.468690548471969	5583.3	38.4322620329079
chr18	45250000	45300000	1618	1647	2080	7579	12656	3744	6156	1692	2340	4644	1512	2736	5396	10188	4140	0.407023749368368	0.384565543582049	5768.7	40.4686847828475
chr18	45300000	45350000	1474	1429	2021	7002	10096	2736	3779	1476	1548	4392	1728	4028	6004	10799	5116	0.450824600584092	0.423984166733985	5900.1	41.9119746929988
chr18	45350000	45400000	827	981	2412	8205	12168	3096	6372	1800	3276	5723	1800	3952	6004	11448	5756	0.426029335120244	0.413304922532414	5946.9	42.4260231541486
chr18	45400000	45450000	972	1260	1548	7200	13355	3132	4536	1728	2256	4353	1368	3168	4712	9396	3780	0.366861672013587	0.35387920049514	5847.9	41.3386129478702
chr18	45450000	45500000	1080	1440	1728	7992	14220	2772	6228	1656	3684	4661	2952	7396	8056	10044	6516	0.383631713554987	0.369458128078818	5867.7	41.5560949891259
chr18	45500000	45550000	1151	1044	2808	10618	11770	1620	4917	1980	3024	4013	2016	5016	8130	9612	5328	0.523223259152907	0.502464582399779	5937.9	42.3271676808506
chr18	45550000	45600000	1620	1223	5544	17172	10835	1116	5667	1692	5040	3600	1584	6989	10868	8423	6083	0.678071886319309	0.648786990135964	6006.25	43.0779200808418
chr18	45600000	45650000	5939	3707	10368	18035	6048	936	6242	3168	5652	2742	1222	6156	10638	8279	4608	0.878446820483962	0.762596318255502	6037.3	43.41897146372
chr18	45650000	45700000	2448	1512	10223	14004	3465	576	8156	3564	5400	3018	2664	10106	10032	6948	6876	0.895735392881128	0.827696413056969	6178.6	44.9710023944993
chr18	45700000	45750000	3382	1726	14256	11808	2295	900	6732	3564	4428	2664	1620	8968	9955	5148	6120	0.950330805228336	0.856810312218116	6290.7	46.2023022341337
chr18	45750000	45800000	3960	1620	14075	8604	1656	612	8496	4140	4860	3276	1980	7900	10411	5579	6263	1.00271012910754	0.872637337438988	6409.45	47.5066452845939
chr18	45800000	45850000	4140	1548	14868	9505	1656	864	7847	4032	4030	1908	2988	11399	8815	7337	8279	1.00253155655568	0.875141953899512	6645.25	50.0966586850025
chr18	45850000	45900000	2736	1080	14004	10258	1080	287	6444	2412	3636	1728	1584	5930	8892	4219	5076	1.01082032273765	0.916895907624384	6805.45	51.8562861097076
chr18	45900000	45950000	3346	1403	13008	7956	1152	648	4752	2556	3240	1800	1656	4481	8056	3958	3384	1.00591715976331	0.883582306545996	6953	53.4769666747216
chr18	45950000	46000000	3312	1186	14100	5400	971	576	5976	3779	3456	1944	1620	6156	5851	4752	4932	1.02604236945082	0.89301233118027	7012.3	54.1283144043409
chr18	46000000	46050000	5722	1222	15732	3024	576	684	6408	3276	3076	2376	1656	7144	7144	4068	4068	1.15255673792259	0.907937685459941	7095.8	55.0454735177171
chr18	46050000	46100000	10183	1836	8603	1584	1080	684	6443	2771	2358	1655	936	7752	4863	5292	4104	1.47747878436208	0.849812265331665	7093.25	55.0174644669493
chr18	46100000	46150000	10839	1836	5761	1691	828	1044	6732	3311	2052	1620	1116	7750	4103	5112	4104	1.63897849462366	0.83144688394927	7067.25	54.7318819885328
chr18	46150000	46200000	16223	2268	5677	1368	1260	792	6829	3816	3312	1836	1152	9194	5091	6046	5073	2.04733831940167	0.843410178338408	6954.65	53.4950901781595
chr18	46200000	46250000	8001	1620	6599	1044	720	468	7102	4248	1980	1439	1080	8131	4484	3379	3600	1.49689024973687	0.847821374376761	6873.6	52.6048417214033
chr18	46250000	46300000	16634	4140	10474	1260	1152	900	8531	4859	3096	2052	1188	14666	5624	5549	5111	1.58250585741381	0.820833333333333	6627	49.8962017530371
chr18	46300000	46350000	20374	3203	11088	2268	1008	900	8495	4860	3023	1872	1404	13351	6262	6695	6048	1.82650132669085	0.868412244792873	6441.65	47.8603282001713
chr18	46350000	46400000	15623	2520	21742	4104	1476	791	9576	7596	5010	3312	1944	29195	9166	13892	9684	1.35373616687886	0.896510722933241	6380.35	47.1870125875969
chr18	46400000	46450000	14212	5217	22606	6300	2195	1404	7487	4536	4602	2376	1692	15887	8284	7882	6947	1.14304649806479	0.830246081565063	6473.75	48.212912721601
chr18	46450000	46500000	4716	1440	24209	8496	936	612	7414	3852	5328	3204	1583	12995	10032	7884	6588	1.04841285406102	0.926056076616595	6308.3	46.3956196041388
chr18	46500000	46550000	3708	2196	19494	14723	1944	855	6587	3780	6261	3420	2339	9352	10867	8243	7811	0.967178414770988	0.883620689655172	6239.9	45.6443180070737
chr18	46550000	46600000	1727	1332	10871	19368	3527	693	5616	2124	4932	2880	1548	6840	11552	8495	6444	0.893129557710039	0.852017698171544	6182.35	45.0121921750401
chr18	46600000	46650000	1080	1043	5687	18827	5544	612	5722	2088	4882	3564	1836	6156	10410	9936	6407	0.807050736291111	0.780471442076053	6153.55	44.6958546604864
chr18	46650000	46700000	3058	1692	4354	20376	8256	1224	5904	1944	4730	4140	1763	5699	8283	12599	6910	0.773995877666982	0.713244353182752	6028	43.3168208079787
chr18	46700000	46750000	1080	1152	4680	15565	8842	1512	5111	2304	3312	4284	3059	6384	7980	11194	8640	0.671632389531038	0.64953854588651	5944.7	42.401858482898
chr18	46750000	46800000	1080	1368	4896	12975	8028	936	3564	1908	2484	3816	1944	3268	5016	9792	6336	0.671949792575258	0.647167298432538	5755.65	40.3253443465653
chr18	46800000	46850000	1008	684	2736	6120	6478	828	4140	1368	1476	3168	1332	2356	3419	4571	2484	0.585539593968895	0.552481236697659	5595.5	38.5662661189341
chr18	46850000	46900000	1836	936	4097	7630	8676	2426	5218	1580	2052	4140	2304	3075	4255	8856	5471	0.570713233747107	0.529783992812781	5419.1	36.6286988422926
chr18	46900000	46950000	2664	2122	3893	5580	7306	2002	6620	2740	2915	2952	2879	5285	7296	8170	7020	0.580634358704492	0.514999787838927	5397.5	36.3914457063773
chr18	46950000	47000000	3706	1692	7236	12312	14184	2628	2667	1116	2016	2771	1044	4330	3648	11951	5327	0.611111111111111	0.556875329278222	5262.55	34.9091628039806
chr18	47000000	47050000	4752	2016	13406	20304	21010	3924	5040	1980	3348	5040	1980	6384	5548	15511	8028	0.634058687767887	0.587996086345013	5185.2	34.0595549306913
chr18	47050000	47100000	8813	6004	7472	9644	5592	2229	5292	2196	2916	3492	1750	3344	5473	7056	3430	0.838014285252577	0.652236252955677	5172.6	33.9211572680741
chr18	47100000	47150000	1836	1044	7236	10474	4212	504	6156	1656	3024	2880	1670	3496	7446	6516	3734	0.832807839795484	0.772385995416107	5232.65	34.5807429538015
chr18	47150000	47200000	2123	1224	6515	8028	2771	828	4318	2015	3059	2844	2088	4712	7296	5937	4068	0.860580398636786	0.775559588626739	5284.65	35.1519079106346
chr18	47200000	47250000	1545	1043	6948	9971	4283	360	5436	1440	2412	3096	1332	2964	7058	5148	2844	0.816810440168104	0.764554865424431	5395.9	36.3738714000132
chr18	47250000	47300000	1440	828	5507	15948	10979	1260	4750	1548	2808	3456	2520	4940	6622	10511	5398	0.663200278083541	0.636644235582003	5503.9	37.5601370795896
chr18	47300000	47350000	1548	1943	2736	12348	13032	2772	5292	1692	2592	4248	2556	4104	6840	13212	8136	0.506594377265389	0.483783705168853	5595.7	38.5684629072296
chr18	47350000	47400000	1079	1547	1331	6516	12203	2880	6048	2736	3096	4709	3672	5498	5852	10764	10044	0.364668872819381	0.349272186570668	6292.4	46.2209749346455
chr18	47400000	47450000	2265	1871	1257	7344	19699	4968	7055	3528	3347	6593	3708	11065	7067	21448	14613	0.309229061726287	0.290503689444979	6363.2	46.9986379912568
chr18	47450000	47500000	1332	1908	720	5304	16458	3564	4715	1728	2664	6227	2016	5548	7599	14275	6660	0.2631465979824	0.251178037287441	6773	51.4998572087608
chr18	47500000	47550000	5435	3130	1152	6539	15100	3274	5040	1548	2196	4355	1763	3496	4484	9918	5184	0.449597533824285	0.379035518336702	6944	53.3781112014235
chr18	47550000	47600000	900	1008	900	10304	17531	2376	5364	1908	3204	5003	1584	5244	7975	12742	6228	0.376848594289984	0.366576819407008	7077.1	54.8400738120867
chr18	47600000	47650000	898	1116	2088	13462	10063	1188	6923	2722	4860	5040	2843	8283	9804	9467	7812	0.589175054626213	0.570813812250564	7100.45	55.0965488455878
chr18	47650000	47700000	2374	2303	5652	17681	5380	1332	6944	4081	5400	3599	3348	8646	10715	8458	8820	0.794701372573266	0.740366338344565	7199.55	56.1850574460139
chr18	47700000	47750000	2016	1332	15084	21982	3852	648	7336	3456	5327	2916	2196	11488	11626	9574	8564	0.911044803953564	0.870151845749655	7284.15	57.1142988950155
chr18	47750000	47800000	2880	1584	17701	9720	1224	539	5724	3708	4428	2088	2448	11550	8283	5471	8063	0.984821892875715	0.900529006181645	7376	58.1231739197294
chr18	47800000	47850000	4320	1871	17540	5400	1116	432	5976	4284	3708	1764	1440	10336	7296	5004	4896	1.03418187336394	0.888555689559634	7390.4	58.2813426770062
chr18	47850000	47900000	14795	9432	14652	4560	2988	2268	19152	7438	5832	4500	3981	6840	6004	10980	13320	1.00315634218289	0.698367388848958	7366.9	58.0232200522836
chr18	47900000	47950000	14435	2734	10043	1632	935	540	8036	4874	2267	1764	1202	8360	6155	3852	3095	1.64379249559305	0.861176160163594	7309.35	57.39109422025
chr18	47950000	48000000	21898	4246	7735	1800	1295	1692	10863	5184	2916	2304	2051	13984	5700	5508	5616	1.87458253816794	0.812936429938447	7485.6	59.3270139056699
chr18	48000000	48050000	22009	3060	12222	1836	1151	970	8460	4210	2484	1833	1620	18617	5472	6443	6840	1.87468163625968	0.874393910007758	7651.15	61.1454054172799
chr18	48050000	48100000	13893	1655	20647	2664	1044	648	7954	5508	3780	2664	1620	19228	5852	6912	5940	1.39560357116063	0.917461961480605	7692.55	61.6001405944509
chr18	48100000	48150000	14543	2447	17963	2484	936	754	6623	5111	3168	2232	1332	14590	7448	6356	5866	1.42328343638139	0.894267385692744	7650.6	61.1393642494673
chr18	48150000	48200000	14850	1982	18864	3708	720	770	6300	4608	4536	2304	1368	11856	9196	7792	6300	1.43687605590539	0.915097569325573	7638.15	61.0026141780717
chr18	48200000	48250000	6534	1834	23614	7272	899	490	7128	4355	5580	2988	2520	10562	11168	6407	7981	1.09707115424082	0.920699751494722	7541.3	59.93881944597
chr18	48250000	48300000	2736	1332	14976	12461	1835	719	6587	2988	4212	2124	1836	7068	11842	6552	6815	0.963285764454235	0.885903872691506	7550.25	60.0371257221942
chr18	48300000	48350000	1726	1295	11744	19001	3708	648	5580	2052	5832	2102	1367	7980	9441	7020	6263	0.892158478953731	0.851765384817166	7584.4	60.4122273236528
chr18	48350000	48400000	3276	2447	12304	20160	3202	936	5578	3023	6156	3550	2124	8515	13376	7811	8242	0.915260313964506	0.84441819255759	7040.75	54.4408075393774
chr18	48400000	48450000	3815	1836	16764	16632	1944	540	5904	3564	5328	2088	1548	8585	9500	6754	6696	0.986610457100435	0.895981315162168	7096.15	55.0493178972342
chr18	48450000	48500000	6510	2520	16139	8097	756	684	8240	4787	3382	2375	2375	11247	9198	5880	6876	1.09043836005107	0.885898691868841	6902.2	52.9189824476615
chr18	48500000	48550000	4932	1548	16523	6552	900	684	8351	4644	3996	2844	1980	11323	9420	5219	5976	1.0686839394055	0.899418735347956	6938.15	53.3138551437798
chr18	48550000	48600000	5218	1476	18611	11664	1440	684	6192	3311	4032	2160	1512	10393	9043	6912	6768	1.04776383763838	0.907911902386617	6934.65	53.2754113486083
chr18	48600000	48650000	13138	5722	18431	18576	3671	1512	6084	3492	4500	2592	1512	10884	9727	9679	8393	1.04660627817666	0.821375921375921	6958.05	53.5324355791832
chr18	48650000	48700000	5580	2160	15947	14500	2520	1129	6695	3852	5183	3024	2304	13701	8708	8062	7264	0.993683804060018	0.861148293335883	6896.85	52.8602183607566
chr18	48700000	48750000	6011	1800	18359	11743	1260	742	5399	3924	3492	2447	1512	15623	8088	6408	6516	1.06515455403492	0.90474758862583	6797.85	51.7728081544782
chr18	48750000	48800000	8712	1728	25879	7668	576	612	5903	5255	3204	2340	1332	18166	5396	6444	6550	1.15895565367633	0.935451023796348	6736.7	51.1011401331254
chr18	48800000	48850000	12649	2411	23062	4392	1115	1151	6659	5688	2556	2448	1872	17790	4143	7490	7380	1.24810930254272	0.895556051808843	6701.75	50.7172513784847
chr18	48850000	48900000	19209	2808	18445	2592	1116	1008	8279	4736	2700	2232	1080	19981	5711	7630	6732	1.54977088066541	0.890831820797733	6736.75	51.1016893301992
chr18	48900000	48950000	26772	5073	12562	3167	2160	1656	9144	4660	3060	1764	1295	14743	4509	7199	4896	1.72641969290763	0.827028604786924	6787.15	51.6552799806683
chr18	48950000	49000000	24911	4680	8243	2628	1404	1367	6984	3976	2232	1872	1296	12008	4028	6190	5687	1.95295273441764	0.827654800730923	6729.7	51.0242525427825
chr18	49000000	49050000	26848	5969	13281	2805	1331	1476	9179	6176	2843	3060	2232	17443	5677	9323	7162	1.7268924463036	0.830284277702572	6688.95	50.5766569275719
chr18	49050000	49100000	8604	1730	16952	2772	1224	504	7884	5147	2951	1692	1296	12118	4353	5112	4614	1.2219825726857	0.891209966651985	6713.55	50.8468618879199
chr18	49100000	49150000	3240	1581	12097	3240	1008	720	7091	3996	3312	1800	1764	8588	6671	3168	4710	0.996299474418106	0.848807456821713	6697.35	50.6689220359834
chr18	49150000	49200000	2664	1224	14040	5004	828	540	5076	2916	3418	1548	1295	4711	7161	2628	3023	1.00332778702163	0.893333333333333	6639.3	50.0313042332111
chr18	49200000	49250000	2052	1476	8480	6804	1656	972	5148	2376	4140	1692	2484	4634	8891	3672	4931	0.894161336909429	0.808582089552239	6670.35	50.3723556160893
chr18	49250000	49300000	11228	6009	8510	9177	2770	1079	5364	1908	2880	1584	1224	1596	6536	2808	3528	1.04973679433654	0.745750909137802	6697.35	50.6689220359834
chr18	49300000	49350000	3168	1800	8136	8892	2520	396	4881	2916	3276	2232	1440	5244	8436	4104	4247	0.928807947019868	0.810693641618497	6659.55	50.2537290481316
chr18	49350000	49400000	3599	1906	7671	6801	1620	576	6278	2448	2268	1404	1692	5168	5776	2844	3707	0.972919134273716	0.815000225499481	6486.75	48.3557039608093
chr18	49400000	49450000	4176	1404	8743	5004	1439	792	6912	3672	3456	1512	2412	7372	8587	4031	4860	1.03112415142101	0.831385100658688	6303.15	46.3390523055293
chr18	49450000	49500000	5003	1368	10260	4104	1476	900	7091	3888	2880	2160	1944	7980	7068	5471	4896	1.06952728075989	0.837999221150102	6250.95	45.7656905604007
chr18	49500000	49550000	3864	1260	11969	7236	1440	504	7536	3708	4202	1800	958	8663	6839	5436	4752	1.02945245213977	0.878049708826552	6092.6	44.0263834274291
chr18	49550000	49600000	3262	1832	14347	14790	2952	720	6684	3024	4221	2376	1454	7296	8512	6264	4679	0.935279004647672	0.85478722000897	6036.7	43.4123810988335
chr18	49600000	49650000	1835	1403	7630	16598	5652	864	5760	3024	5004	2663	1512	8357	10031	6660	5005	0.810744392944909	0.766964863751398	6085.3	43.9462006546429
chr18	49650000	49700000	2122	1655	5651	16101	6046	828	5534	2556	3672	1980	1620	4788	8889	6588	4894	0.788415177834285	0.736783631145264	6119.45	44.3213022561016
chr18	49700000	49750000	1548	1476	5219	12409	4464	1008	6020	3420	4607	2736	1764	6459	11475	5723	5507	0.7802734375	0.734037666513551	6241.75	45.6646382988071
chr18	49750000	49800000	2769	1992	8495	11340	5327	1467	6443	3204	4427	2556	2772	6535	10412	6120	7523	0.789769749484644	0.720101943294043	6272.25	45.9996485138727
chr18	49800000	49850000	3348	1355	7272	8820	5255	981	5903	2160	3348	2844	1224	5092	9272	6947	4608	0.820841954144323	0.719174281380637	6269.4	45.9683442806617
chr18	49850000	49900000	3708	1008	10224	11194	6804	1044	4823	2015	4176	3492	1656	6991	6004	8928	4896	0.829953095065072	0.739391442528397	6164.3	44.8139320313701
chr18	49900000	49950000	1800	1656	9216	12924	8568	1904	5472	2412	3060	4536	1764	7066	8588	10691	5721	0.698610948990312	0.663746257069979	6009.5	43.1136178906439
chr18	49950000	50000000	4176	3276	6083	13894	12780	2704	5940	2412	4212	3528	1440	7828	9348	9899	5978	0.623512404161396	0.562836436511081	5811.85	40.9426418576042
chr18	50000000	50050000	3310	2591	3384	9504	11338	2916	6012	2340	4068	3094	1548	5700	8968	9216	5004	0.544781892173679	0.490209726719729	5594.95	38.5602249511215
chr18	50050000	50100000	13545	8339	4962	11009	14719	5255	6766	2592	4536	2990	2304	7600	9785	6155	5004	0.666516123204769	0.510401355721178	5516.35	37.6968871509853
chr18	50100000	50150000	19883	11424	5791	11373	15658	5254	8063	4536	5146	1872	1583	7752	9670	7452	5111	0.748424242424242	0.533949238286035	5507.3	37.5974824806134
chr18	50150000	50200000	756	1062	3240	7530	11081	3307	5759	3276	3528	1692	1692	9254	6458	4284	4212	0.439588100686499	0.427268683274021	5498.8	37.5041189780541
chr18	50200000	50250000	1800	2015	3276	6797	9261	3137	7594	3995	3664	2340	1512	8603	6460	5180	4967	0.484889324511966	0.451685307768394	5478.6	37.2822433602074
chr18	50250000	50300000	1366	1008	4104	11483	14577	4032	5974	4788	3817	1647	1368	12996	6764	7848	6552	0.481564594932394	0.46357670221493	5525.4	37.7962918213572
chr18	50300000	50350000	468	1332	1548	4068	4320	1044	4824	2556	2491	1052	1476	3572	3420	3024	3276	0.494152046783626	0.476056338028169	5579.45	38.3899738582193
chr18	50350000	50400000	936	828	1620	3671	3960	1620	4176	1512	2087	1332	1260	3720	4180	2268	2952	0.532267715189332	0.492837356549268	5622.65	38.8644801300499
chr18	50400000	50450000	576	828	1412	5220	4680	1440	3816	1656	2160	1116	1404	2280	4256	2880	2123	0.530780559646539	0.509183385137044	5637.05	39.0226488873267
chr18	50450000	50500000	792	612	2222	4320	4823	1404	3138	1692	2736	1116	972	3952	4484	2988	2844	0.54809057619012	0.517462781344811	5649.65	39.161046549944
chr18	50500000	50550000	10200	6141	3705	5828	4567	2771	3198	1656	2664	1510	1080	2888	6306	4498	3631	0.857509125673562	0.594152715885824	5640.65	39.0621910766459
chr18	50550000	50600000	2088	1583	5868	4464	4104	1980	5112	1836	3419	1800	1368	4332	8431	4716	2627	0.690038335463081	0.618310349977597	5617.35	38.8062652402188
chr18	50600000	50650000	2880	1872	8244	6876	7811	2952	5579	2196	4824	2628	1620	7143	8398	7703	5400	0.64853179607278	0.587563244654807	5466.15	37.1454932888118
chr18	50650000	50700000	2950	1332	8604	9984	8364	2448	5364	2484	4176	2447	1116	6458	9005	7882	5544	0.700833007939607	0.639451338994122	5399.6	36.4145119834802
chr18	50700000	50750000	2052	1548	7344	16104	9258	1691	5616	2952	4608	2088	1439	10352	7980	7559	6084	0.709417165113368	0.671105613601074	5295.25	35.2683376902968
chr18	50750000	50800000	2412	1763	8243	14641	5382	936	7379	3780	4392	2448	2088	10620	7676	5759	6156	0.816922331664783	0.757887167810169	5244.95	34.7158454339755
chr18	50800000	50850000	5932	3417	11987	12082	3024	1008	6984	4032	3132	2232	1798	9499	6308	5688	5110	0.951868773399327	0.80109479305741	5316.95	35.5066892203598
chr18	50850000	50900000	5724	2735	8748	8532	1620	683	5687	2880	3276	1800	1188	7144	6003	4536	3384	1.03073752128327	0.820340917195635	5390.7	36.3167549043299
chr18	50900000	50950000	2196	862	9611	6624	1296	324	5760	3132	2628	2052	1367	6355	5302	3130	3240	0.98471977346797	0.881317840577631	5428.5	36.7319478921816
chr18	50950000	51000000	2520	936	8964	6408	1620	504	6192	3455	3132	2052	1433	6182	8073	4480	3276	0.970703125	0.853951890034364	5509.15	37.6178027723468
chr18	51000000	51050000	2592	1188	10692	10332	2628	756	5832	2556	4356	2376	2166	5928	8359	4232	4788	0.922644163150492	0.837803320561941	5592.3	38.5311175062059
chr18	51050000	51100000	2124	1476	6948	7416	2685	540	6300	2160	3204	2556	1476	4180	9576	3924	3650	0.864830841856806	0.778139600736231	5604.75	38.6678675776015
chr18	51100000	51150000	2808	1547	8135	12807	3543	1008	5039	1800	3420	2268	1836	5700	8284	8712	5818	0.878328402366864	0.79569820423479	5529.2	37.8380307989719
chr18	51150000	51200000	2268	900	6444	8949	3960	648	4428	1547	3420	2520	1548	4332	7068	5724	3240	0.844983493612746	0.762268548491519	5457.2	37.0471870125876
chr18	51200000	51250000	1296	1080	4896	12910	8134	864	5507	2376	4642	3888	1980	4180	10183	8136	5256	0.685052359776216	0.654626456477039	5405	36.473825267459
chr18	51250000	51300000	2476	1328	2626	8419	10726	2160	4968	1584	3384	3779	1728	3040	6763	8136	4248	0.535294350528524	0.487506760411033	5133.25	33.4889391709321
chr18	51300000	51350000	936	1188	1547	6444	12052	3203	6264	1548	2267	5003	1800	3799	6079	9108	4860	0.365351559302611	0.351872290106425	4977.8	31.7814854682454
chr18	51350000	51400000	828	1692	972	3600	11383	5723	5651	1260	2376	4730	1836	4027	5092	9360	5904	0.231065468549422	0.223158938755269	4937.1	31.3344390501087
chr18	51400000	51450000	3887	4246	864	2916	9250	8100	4572	1296	1799	4594	2354	3571	4179	8954	6624	0.302135876418663	0.262003212247548	4902.85	30.9582390545023
chr18	51450000	51500000	540	4752	684	1439	6588	8964	4751	1584	1656	3204	3298	3572	4864	6525	7775	0.118740803495786	0.11594897026168	4865.05	30.5430460666506
chr18	51500000	51550000	1872	5004	936	1080	4930	8280	4861	1656	1044	2340	3204	2658	1748	5759	6912	0.192189817103312	0.175911682200706	4767.85	29.4754069550318
chr18	51550000	51600000	612	8316	1296	1404	5508	11015	5361	1800	2052	3312	4140	3724	3952	6912	11160	0.120265804858564	0.11765123796668	4704.85	28.7834186419455
chr18	51600000	51650000	719	8244	504	791	2484	6885	4068	1368	1296	2232	2879	2888	2736	3927	7999	0.106515760524646	0.102613746369797	4710.3	28.8432811229982
chr18	51650000	51700000	504	6804	324	972	2196	6037	3924	1476	684	1548	2376	2736	2660	3597	7373	0.110206330741444	0.106907406307537	4695.9	28.6851123657213
chr18	51700000	51750000	612	5616	1008	1872	1224	3636	4572	2304	1764	1800	2556	3724	4180	3996	6228	0.261455525606469	0.25	4641.95	28.092528723007
chr18	51750000	51800000	1044	7344	504	504	684	3240	1944	540	648	828	1692	1441	1292	1116	3096	0.167155425219941	0.154054054054054	4599.1	27.6218668306935
chr18	51800000	51850000	1440	11805	816	828	1260	4427	3875	2160	1181	1152	2376	1976	3115	2476	5111	0.16116220735786	0.149883359253499	4568.15	27.281913841963
chr18	51850000	51900000	648	14652	334	540	756	4860	4873	1908	1231	1800	2952	3572	3420	3498	7018	0.0719894049758774	0.0698485543827444	4503.25	26.5690560400694
chr18	51900000	51950000	216	13032	396	396	648	5076	5075	1980	1692	1512	2273	2128	2660	2808	4895	0.0515653775322284	0.0510018214936248	4560.85	27.2017310691769
chr18	51950000	52000000	1365	14220	684	864	1404	5383	5436	2448	1728	1786	2802	3496	4559	3780	5272	0.129150964309466	0.121780936454849	4578.9	27.3999912128468
chr18	52000000	52050000	1584	13648	396	683	936	4444	3888	1115	1116	878	1546	2432	2888	2700	4483	0.132441438305068	0.122769812364575	4577	27.3791217240395
chr18	52050000	52100000	539	12234	396	648	1296	5112	5040	972	1260	1188	1440	3799	2887	2304	3672	0.0804124758711775	0.0782694684796044	4553.75	27.1237450846862
chr18	52100000	52150000	3274	13607	1404	1044	2196	6171	5148	1476	1476	1367	2843	2736	2812	2267	4380	0.234296945377119	0.2066002310803	4605.95	27.6971068298148
chr18	52150000	52200000	432	8496	720	648	1727	4161	4140	1764	1188	1512	2052	2204	2735	2916	4212	0.114271203656679	0.111220958971824	4658.15	28.2704685749434
chr18	52200000	52250000	864	13894	432	540	1368	4797	4428	935	1332	1152	2088	3040	2812	2088	3683	0.0872997004422044	0.0838547613610413	4629.25	27.953032666242
chr18	52250000	52300000	792	10907	576	396	936	4419	4111	1116	1475	1152	1836	1976	2280	1444	3420	0.102355808285946	0.0978586486186619	4832.65	30.1871663627776
chr18	52300000	52350000	1224	15477	648	396	792	3743	5645	1368	1260	1641	1548	2280	2584	2515	3816	0.107712765957447	0.101795332136445	4869.25	30.5891786208563
chr18	52350000	52400000	576	14507	684	502	828	3492	4353	1152	1224	1167	1296	2280	3571	2052	3780	0.0880427721980713	0.0855796784690854	4859.6	30.4831835855979
chr18	52400000	52450000	684	14723	648	648	864	2880	5724	2232	1440	1260	2196	3799	3343	3059	4860	0.100187218539695	0.0968357216217538	4823.65	30.0883108894796
chr18	52450000	52500000	1328	16165	432	538	432	3131	5112	972	1476	1067	1440	2432	2888	1690	3563	0.111025219828003	0.1043312448924	4787.6	29.6923397992136
chr18	52500000	52550000	288	15297	288	252	468	2592	4823	900	1224	1057	972	2584	3267	2088	2664	0.0438164788061597	0.0431587177482408	4811	29.9493640297885
chr18	52550000	52600000	287	12905	576	468	504	2736	4896	1260	1116	828	1296	1748	3116	1764	3060	0.0774332421897725	0.076161593041886	4816.4	30.0086773137673
chr18	52600000	52650000	856	16399	612	504	504	2987	5112	1944	1908	1296	1980	4103	4559	2194	3960	0.0938779396362944	0.0902021772939347	4796.6	29.7911952725116
chr18	52650000	52700000	1336	15155	646	540	720	2268	4968	1368	1080	1296	1332	2356	1672	2124	3276	0.130477520823633	0.122042100169368	4819.95	30.0476703060126
chr18	52700000	52750000	719	14112	468	576	648	2374	3994	1512	1080	828	1512	2356	3268	2591	3779	0.0969853669270547	0.0932952320474149	4814.5	29.9878078249599
chr18	52750000	52800000	180	15155	216	396	504	3168	6012	3996	3132	2844	5074	3648	3191	3276	6912	0.040742836565667	0.0403690300219175	4855.5	30.4381494255399
chr18	52800000	52850000	900	15198	468	503	504	2700	4607	1296	828	1368	1584	2811	2504	1944	3276	0.0965777112476127	0.0922902382479159	4854.05	30.4222227103974
chr18	52850000	52900000	3348	14429	1116	1188	1188	2520	4680	1548	900	1584	1476	2204	3268	2052	3924	0.276503106501639	0.237588801546933	4863.2	30.5227257749171
chr18	52900000	52950000	504	11230	324	324	180	1942	4356	1116	936	792	1260	1596	2046	971	2087	0.0822857142857143	0.0794263651406509	4782.2	29.6330265152347
chr18	52950000	53000000	1746	13616	611	720	792	3057	4715	900	1152	828	1404	2128	2742	1548	3329	0.163705043626303	0.149790672767988	4771.4	29.5143999472771
chr18	53000000	53050000	1052	12013	252	504	540	1800	4356	1008	1332	1332	1314	2204	2204	1080	3132	0.119663776557019	0.111874265206361	4758.85	29.3765514817337
chr18	53050000	53100000	1296	12458	576	756	791	2195	5148	1044	1187	1332	1422	1976	1900	2208	3435	0.156652360515021	0.145418326693227	4739.05	29.159069440478
chr18	53100000	53150000	3599	13748	1007	1260	969	3094	4752	1224	1332	972	1440	2128	2507	1750	2664	0.292160573762327	0.247750981965621	4780.45	29.613804617649
chr18	53150000	53200000	720	13407	684	1080	792	2592	4607	1512	1476	1656	1944	3040	3800	1979	3420	0.133872271624899	0.128871595330739	4757.05	29.3567803870741
chr18	53200000	53250000	2664	12081	720	648	504	2376	4319	1474	720	756	1224	1444	1748	1620	2448	0.246922652948741	0.212288737956089	4749.95	29.2787944025834
chr18	53250000	53300000	1007	12348	935	900	1116	2916	4931	2268	1944	1656	2052	3799	3952	2412	5004	0.156025253911611	0.147851420247633	4782.3	29.6341249093825
chr18	53300000	53350000	1728	11555	792	684	756	2340	5616	1836	1368	1440	2807	3420	3724	2736	4104	0.198673032802133	0.179445533464016	4955.15	31.5326991937787
chr18	53350000	53400000	611	10187	504	468	504	2268	4536	1368	1368	864	1835	1671	2431	1620	2844	0.113631469384825	0.108857103562096	4978.55	31.7897234243536
chr18	53400000	53450000	468	11844	720	216	684	2772	4104	1440	900	1008	1260	1898	2584	2159	2772	0.0864745011086474	0.084051724137931	4994.7	31.9671140792162
chr18	53450000	53500000	3761	15281	970	1042	1544	4242	4896	1872	1836	1404	2483	2660	3876	2592	4500	0.250140820659474	0.215089418777943	5102.05	33.1462401968322
chr18	53500000	53550000	1008	10800	1152	1368	1548	2808	4572	1764	1368	1080	2592	3268	4256	2412	5328	0.19959266802444	0.188824662813102	5172.9	33.9244524505173
chr18	53550000	53600000	5220	13248	1296	1728	1440	4896	4500	1548	1296	1368	2196	2964	3420	2088	4104	0.364649681528662	0.296248382923674	5232.25	34.5763493772105
chr18	53600000	53650000	432	9072	648	576	1188	4680	5940	1944	1692	1836	2124	3648	3496	2736	6047	0.102449888641425	0.0997830802603037	5318.55	35.5242635267239
chr18	53650000	53700000	360	9936	540	576	1584	5076	4500	1800	1188	1799	2232	2660	2432	2556	5760	0.0833333333333333	0.0816733067729084	5351.8	35.8894795808528
chr18	53700000	53750000	2051	9215	720	576	2736	5760	3852	1260	972	1619	2556	2052	2432	2591	4572	0.176093018361656	0.158941969797702	5392.3	36.334329210694
chr18	53750000	53800000	1188	8279	612	648	3096	7092	6659	1332	1404	2664	3563	3648	3951	3564	6588	0.124093881482232	0.117045182883098	5433.8	36.7901627820127
chr18	53800000	53850000	684	6287	828	1692	5112	7416	8064	3492	2844	3600	4536	5548	5394	5184	9936	0.150175767518163	0.145510695308597	5520	37.7369785373784
chr18	53850000	53900000	432	5020	360	1367	5575	7056	5148	1389	1332	1691	2520	2508	2812	4248	6012	0.111415006708639	0.108985360928824	5585.95	38.4613694778234
chr18	53900000	53950000	1902	4456	1008	2776	7740	6623	4679	1455	1368	3094	2556	3343	3344	7848	6479	0.25155952749635	0.232034278718629	5766.4	40.4434217174491
chr18	53950000	54000000	1690	2988	1332	4892	9191	4102	6862	2447	2448	4248	3168	3496	5776	6624	6228	0.351655187736059	0.327092374457533	5782.6	40.6213615693856
chr18	54000000	54050000	720	1332	2124	8351	10753	3852	5773	1332	2304	3456	1908	3724	5091	6278	4427	0.423860366500076	0.412612413386407	5917.6	42.1041936688561
chr18	54050000	54100000	1224	1368	4104	9107	7904	1836	6335	2016	3132	3204	2087	4407	5698	6896	4440	0.593568814507175	0.565125474689739	5996.8	42.9741218338789
chr18	54100000	54150000	3312	1906	6624	9934	5379	1399	6478	2268	3924	3096	1655	3724	7829	4896	4056	0.78718009666429	0.695874483434895	5989.6	42.8950374552404
chr18	54150000	54200000	1800	1116	7199	8532	3492	796	5272	2448	2952	1944	1512	5014	6230	4680	3023	0.829477170570144	0.764377588838021	6081.4	43.9033632828804
chr18	54200000	54250000	4680	1871	8100	8053	2160	648	5129	1906	2643	2124	1332	4939	6308	4284	2628	1.0000480030722	0.816596111633741	6151.6	44.6744359746051
chr18	54250000	54300000	2375	971	6118	4395	2088	324	5761	1764	2001	2699	1368	2888	6001	3767	3455	0.927461139896373	0.79208407596337	6205.6	45.2675688143934
chr18	54300000	54350000	1691	1620	6661	7632	3492	1008	7340	2664	3240	2340	2303	5602	7598	3829	3996	0.783030421790036	0.723127035830619	6120.95	44.3377781683179
chr18	54350000	54400000	1116	864	5831	9035	4463	864	5855	1728	2700	2303	1481	3364	6384	3960	3069	0.758987510091656	0.720786542190953	6153.35	44.6936578721909
chr18	54400000	54450000	573	1908	3384	8580	7202	1944	7713	3096	4284	4715	3127	5320	8522	7307	5750	0.544660700321488	0.531431478106057	6229	45.5245930449683
chr18	54450000	54500000	1079	936	1511	7800	7593	1260	5220	1260	2052	3096	1224	2584	3558	5507	3276	0.543979057591623	0.51489171911393	6202.6	45.2346169899607
chr18	54500000	54550000	936	1116	2052	10115	11592	1548	7272	2446	3672	6264	2484	5874	7676	14507	7992	0.495893728948265	0.478928323403633	6255.9	45.8200610707146
chr18	54550000	54600000	6405	5362	4606	10152	6876	1979	6084	1872	3383	2736	2160	3390	7448	5506	3779	0.730388265746333	0.59816280384398	6192.8	45.1269743634806
chr18	54600000	54650000	1584	1044	4752	10255	4284	612	5796	1512	3132	2664	1188	2820	7827	4824	2951	0.792046593784313	0.736363232879144	6178.45	44.9693548032776
chr18	54650000	54700000	2016	1512	8999	7421	1656	720	6336	2556	3132	2268	1944	5320	9803	4031	4679	0.907819578491235	0.825837663501165	6134.45	44.486061378265
chr18	54700000	54750000	3563	1331	10476	6155	936	360	5256	1800	2664	1800	1547	5927	7676	3131	3348	1.04860317790009	0.884886727137286	6110.2	44.2197007974342
chr18	54750000	54800000	5792	1905	11733	4751	1044	576	7739	3564	4500	2664	1404	7750	9118	4536	3832	1.11329901544305	0.863377388473315	6021.95	43.2503679620395
chr18	54800000	54850000	4176	1439	10296	4427	720	576	6371	2772	2808	2016	1296	4256	7295	3312	2792	1.0825409554359	0.87357862623648	5860.15	41.4731662309703
chr18	54850000	54900000	4320	1512	13211	6264	1008	612	5796	1872	2916	1655	1224	5168	8586	2376	2196	1.05255009510329	0.883685520109927	5779.8	40.5906065332484
chr18	54900000	54950000	4208	828	12456	7344	1116	648	6192	2429	3312	1980	1188	6211	6764	4788	3096	1.07216863165416	0.902556390977444	5606.55	38.6876386722612
chr18	54950000	55000000	3604	1404	10149	7188	1116	468	6334	2143	3060	2016	1152	3785	8132	3562	3564	1.03030750307503	0.875130594675916	5561.5	38.1928121086971
chr18	55000000	55050000	3090	1692	10330	12323	2698	791	6839	2315	4067	3060	1690	4671	9880	4760	3454	0.924876050873033	0.832460225067908	5412.1	36.5518112519497
chr18	55050000	55100000	12627	8812	8888	16414	8136	2016	5073	2005	2952	3203	1584	3724	7296	6468	4421	0.856842723534993	0.666672525618266	5287.9	35.1876057204367
chr18	55100000	55150000	2699	2592	3779	11974	9374	1547	6191	1440	3060	3384	1764	3040	5776	8350	4255	0.630492721929884	0.577256374159237	5224.9	34.4956174073505
chr18	55150000	55200000	6367	4100	2232	9246	11937	2916	4392	1656	2160	4173	2160	3724	5776	8423	4212	0.586408596496993	0.484944833958367	5173.5	33.9310428154039
chr18	55200000	55250000	1008	1692	1008	5023	11605	2844	4644	720	1656	4035	1296	2432	3420	8064	4642	0.317472487822479	0.303666954270923	5233.25	34.5873333186881
chr18	55250000	55300000	576	1381	504	2772	8555	4932	3996	1008	1368	3528	2304	1520	3116	3924	3708	0.212301587301587	0.205769230769231	5066.45	32.7552118802311
chr18	55300000	55350000	684	2972	468	1512	7884	5364	4104	1296	1008	2186	2334	2356	2660	3852	3840	0.146373626373626	0.141071806820589	4960.3	31.5892664923881
chr18	55350000	55400000	1044	4392	756	1260	6515	7200	4248	756	1296	2278	2670	2280	3344	4211	6779	0.152064801470954	0.144564652525157	4904.5	30.9763625579403
chr18	55400000	55450000	2484	6837	900	1368	4896	8782	4248	1404	1440	1836	2484	1672	2812	3240	6300	0.208576570249748	0.188071397474967	4828.9	30.1459765822368
chr18	55450000	55500000	324	7846	324	648	2880	6840	4319	1044	1619	1387	2484	2204	3163	3024	6012	0.0699104542021793	0.0687095748064892	4769.6	29.4946288526175
chr18	55500000	55550000	2226	10256	720	756	1944	6155	4284	1368	1224	1457	2268	1976	2917	2124	4895	0.186677424234784	0.167837874597633	4697.65	28.704334263307
chr18	55550000	55600000	1905	10331	792	792	1728	6228	3600	828	1260	1368	2772	1900	2432	2232	5651	0.175582507171255	0.160222263041881	4683.35	28.5472639001779
chr18	55600000	55650000	1762	11483	828	504	1223	5472	4536	1404	1296	1908	3060	3876	4180	2915	7092	0.158585340850846	0.145449417074088	4625.75	27.9145888710705
chr18	55650000	55700000	468	11196	720	684	1944	6012	5308	1188	1152	1260	2412	4255	2584	2735	6804	0.0910683012259194	0.089041095890411	4667.05	28.3682256540937
chr18	55700000	55750000	1152	8963	1044	936	2052	5076	6451	1800	1620	1620	3060	4332	3496	3024	7042	0.173316363233911	0.162929823648754	4686.85	28.5857076953494
chr18	55750000	55800000	324	10008	360	360	1439	5832	4403	1044	1116	1152	2376	2280	1824	2376	5306	0.0580032224012445	0.0569775691753534	4728.25	29.0404428725204
chr18	55800000	55850000	252	9216	576	540	1908	3843	4248	1331	1367	1296	2052	3343	3344	2916	5506	0.08505875769446	0.0837465564738292	4836.25	30.2267085520968
chr18	55850000	55900000	6262	14544	1656	2016	2448	5983	4680	2052	1656	1620	2340	4369	3344	3420	5724	0.372799939955717	0.301862712327935	4850.65	30.3848773093737
chr18	55900000	55950000	252	10116	360	504	900	4536	4680	1152	1044	792	2520	3079	2432	2088	3816	0.0679824561403509	0.0669546436285097	4958.65	31.5711429889502
chr18	55950000	56000000	504	12204	576	540	1260	5256	5148	1224	1404	1008	2376	3116	2660	2772	5832	0.0816696914700544	0.079646017699115	5016.3	32.2043672151315
chr18	56000000	56050000	4026	12310	1368	1007	1944	5760	5400	1944	1404	1404	2664	4636	4712	2592	6804	0.28589932556166	0.242324436872989	5084.7	32.9556688121966
chr18	56050000	56100000	612	11556	360	288	1764	5724	4787	1440	1404	1764	2088	2843	2964	2592	5608	0.0639853747714808	0.0620567375886525	5149.5	33.6674282199424
chr18	56100000	56150000	432	10215	360	684	2016	7776	5039	1691	1512	1403	2592	3389	3040	2916	7100	0.0701154339461308	0.0687054880603268	5174.7	33.944223545177
chr18	56150000	56200000	3346	10831	1400	1256	3119	7071	5218	1511	1584	1584	2736	3875	2604	2376	5529	0.253494952907885	0.222107093957	5182.9	34.0342918652929
chr18	56200000	56250000	972	8219	792	971	4079	8587	5040	1728	1727	2267	3528	4559	3248	4068	7603	0.120761215118333	0.115791701947502	5111.65	33.2516860350168
chr18	56250000	56300000	1116	6047	864	1188	5688	7560	4824	1332	1547	1584	2772	3116	2660	3564	5083	0.14840492809294	0.141031919155945	5163.95	33.8261461742932
chr18	56300000	56350000	2878	5868	1079	2843	8784	10079	6264	1944	1872	2124	2880	3724	3876	5040	7524	0.237322444421178	0.215660778281691	5172.95	33.9250016475912
chr18	56350000	56400000	432	2839	612	3456	6443	6408	4536	1548	1548	2016	3096	3192	3449	4428	5976	0.227755845733374	0.222882615156018	5180.15	34.0040860262297
chr18	56400000	56450000	828	3821	2447	5508	7524	6659	6408	2700	2965	2772	4248	5521	7190	5868	8856	0.338341230401787	0.327882928286109	5136.95	33.5295797543991
chr18	56450000	56500000	3524	4968	3457	5255	7919	6300	5472	1476	1535	2770	2340	3143	3876	4247	8171	0.438582028029678	0.389396302071731	5091.95	33.0353023879089
chr18	56500000	56550000	1616	2567	5471	4894	7235	4860	5652	2304	1836	3060	3600	4256	4331	5076	7020	0.478722979182483	0.449686596854709	5048.75	32.5607961160783
chr18	56550000	56600000	1044	2257	5112	4068	5470	3600	4896	1800	2591	1836	2232	2812	4864	5110	6912	0.498561466816209	0.474409540160549	5099.15	33.1143867665473
chr18	56600000	56650000	2052	2952	3600	3602	4536	4140	5040	1728	1764	1764	2340	2964	3496	3960	4824	0.491449814126394	0.443156785748492	5117.2	33.3126469102173
chr18	56650000	56700000	2628	3384	3168	3058	4716	4140	5472	1872	1872	2016	2304	2888	4864	3312	5148	0.47947579334994	0.419740210486394	5083.05	32.9375453087586
chr18	56700000	56750000	5076	5400	5184	3467	5256	4932	5026	1872	2016	1620	2484	3648	4408	3312	5399	0.566318742522381	0.468258570697595	5103.15	33.1583225324575
chr18	56750000	56800000	4275	3922	4858	3768	4930	3814	5449	1440	1368	1224	2880	1140	2888	1944	4068	0.605908322374601	0.504595767982165	5174.8	33.9453219393247
chr18	56800000	56850000	1475	2376	5508	5004	6503	3455	4428	1440	1152	1656	2553	1899	4103	3240	5616	0.524687034929528	0.492866247276017	5147.7	33.6476571252828
chr18	56850000	56900000	900	1440	3744	5040	5809	2160	4824	972	1404	1692	1839	1596	3876	2807	3132	0.532292640026384	0.507201592206568	5207.1	34.3001032490499
chr18	56900000	56950000	1476	1260	5184	7416	7884	1944	3816	1224	1368	2988	1944	1292	2736	5543	4320	0.594224924012158	0.559370529327611	5131.5	33.4697172733464
chr18	56950000	57000000	1548	1296	3492	7775	6156	1224	4248	863	1368	2412	1728	2356	2579	5544	3744	0.642581356867071	0.596296123958867	5129.7	33.4499461786868
chr18	57000000	57050000	3739	2304	4572	10763	5076	936	4536	1188	1908	3996	1584	3344	3419	9720	4608	0.806477527377278	0.696385542168675	5203.4	34.2594626655829
chr18	57050000	57100000	1980	2196	7704	16018	7668	1728	5795	2519	2924	5616	2916	7292	6686	16020	8890	0.727813331823073	0.689172521048962	5255.55	34.8322752136377
chr18	57100000	57150000	864	1332	4572	14112	8136	1404	5400	2052	2512	5688	2052	4255	5320	13067	5220	0.661388550548112	0.642603550295858	5287.95	35.1881549175106
chr18	57150000	57200000	1008	972	3563	14147	8243	1224	4535	2232	2160	4968	2304	4180	5546	12598	6804	0.664961455113858	0.641972768117433	5358.1	35.9586784121614
chr18	57200000	57250000	1080	1476	3204	11841	7853	1188	5442	1799	2268	4768	2628	3495	3800	10332	6008	0.63081918472733	0.605247353802267	5591	38.5168383822851
chr18	57250000	57300000	1799	1692	4679	13356	6461	1656	6257	2304	2843	4411	2520	5472	5926	10430	6556	0.712325815256429	0.669095570623756	5700.1	39.7151863974869
chr18	57300000	57350000	2050	1978	7271	16056	5916	1080	5722	1980	3600	5004	2412	3875	8512	10270	6692	0.785641311414507	0.738755785857762	5799.1	40.8025966037653
chr18	57350000	57400000	3276	2232	10857	13644	3960	1043	5724	2266	3528	3527	2700	3875	7709	6696	5867	0.875252079657172	0.793356563463955	5934.1	42.2854287032359
chr18	57400000	57450000	3024	1620	13044	12528	2340	252	4896	1872	2736	2005	1296	3496	7186	5292	3996	0.960112812248187	0.871616678858815	6076.3	43.8473451813449
chr18	57450000	57500000	14942	7240	17446	9227	2505	1895	5436	2484	3384	2279	1332	6078	7600	6344	4175	1.08618484587477	0.781428973805277	6272.45	46.0018453021682
chr18	57500000	57550000	7695	2159	15683	5904	1332	936	7126	3636	4212	2520	1260	7903	9424	7155	4319	1.12562466364265	0.868670088107034	6328.25	46.6147492366161
chr18	57550000	57600000	8386	2591	11844	3743	1188	828	5939	3600	3204	1908	1331	7980	6308	4751	4032	1.18713479251263	0.838803358992302	6369.7	47.0700336108609
chr18	57600000	57650000	8242	1476	11519	4031	1224	1404	5688	4212	3132	1980	1296	7295	4940	4788	5040	1.21054238322988	0.852882133639231	6391.25	47.3067375497023
chr18	57650000	57700000	5292	1800	12839	4042	900	576	6875	3528	2412	2016	1332	7550	6080	4751	4139	1.10001488316714	0.871271955676058	6398.35	47.384723534193
chr18	57700000	57750000	5508	1725	11604	3769	1440	1224	9684	5651	3708	2736	3096	10764	8892	6372	7955	1.05662382349965	0.826315789473684	6351.25	46.8673798905999
chr18	57750000	57800000	8171	1728	12575	3780	936	468	7631	4526	2844	1656	1764	9956	5623	5148	4248	1.25858264484015	0.886759707860294	6276	46.0408382944136
chr18	57800000	57850000	10007	1763	16224	3598	1044	612	6408	3894	3276	1692	1584	8360	5548	4716	4139	1.28346456692913	0.897166746871992	6216.7	45.3894905647943
chr18	57850000	57900000	7956	1872	11952	2628	1044	864	7524	3964	2628	2700	1728	11476	6384	4896	5148	1.22745098039216	0.856361149110807	6155.5	44.7172733463676
chr18	57900000	57950000	8782	2016	13212	2586	720	756	6660	3636	3348	2016	1260	9931	7371	4860	4248	1.27423535510627	0.875605585636934	6177.1	44.9545264822829
chr18	57950000	58000000	6228	1475	16668	4002	792	864	8171	3960	4536	2124	1620	8156	8740	4283	5292	1.13012058316877	0.895734123680442	6205.9	45.2708639968366
chr18	58000000	58050000	4752	1476	16809	4716	756	504	5652	3102	2844	1728	1259	6152	7140	4032	3563	1.0830963274391	0.905697445972495	6289.4	46.1880231102129
chr18	58050000	58100000	5939	2484	15912	9576	1908	396	6624	3054	4284	2340	1296	5581	8313	5904	4723	1.03801691108469	0.867789589948916	6468.5	48.1552470288438
chr18	58100000	58150000	5868	1368	15516	13982	2484	468	5831	3168	5147	3672	2160	8403	10915	10043	7877	1.04577443964753	0.891145492113088	6671.9	50.3893807253795
chr18	58150000	58200000	4356	1368	9250	11196	4824	864	4677	1872	3996	3276	1295	5852	8056	9360	5688	0.901825321794779	0.778517169941616	6732.55	51.0555567759935
chr18	58200000	58250000	4966	1871	6263	10213	6263	1008	4500	1620	2772	2340	1224	4104	7068	6660	3276	0.836989616675775	0.70108553492022	6556.55	49.122383075943
chr18	58250000	58300000	5971	2050	5724	10864	8313	864	4752	1584	2340	2988	1008	3040	6383	4499	2914	0.811037210138415	0.667702598709525	6464.75	48.114057248303
chr18	58300000	58350000	3240	1044	6192	10971	8386	1152	4536	2232	4068	2772	1044	4788	9043	6012	4572	0.735375743377185	0.658479909633694	6443	47.8751565211661
chr18	58350000	58400000	2304	864	7846	17180	5724	612	4500	2627	4032	2232	1044	6459	9651	6264	4608	0.848072984546639	0.791485664639444	6340.4	46.7482041255684
chr18	58400000	58450000	1512	1152	9864	15238	3204	756	5328	3346	4284	1944	1439	11019	8968	6336	5543	0.880849937115245	0.838870327176448	6302.6	46.3330111377167
chr18	58450000	58500000	2556	1332	10619	16764	2520	792	6012	4102	3636	2844	1332	13451	7980	6226	6192	0.934805008274269	0.865714368331261	6254.15	45.8008391731289
chr18	58500000	58550000	10223	6035	14167	14813	2804	1114	8796	6693	4640	3921	2535	14058	6916	12509	11429	1.00693499088177	0.797522174302221	6392.55	47.3210166736232
chr18	58550000	58600000	4500	1584	13615	9947	1044	684	9521	5544	3311	1800	1244	12084	5320	5903	5400	1.04420629604823	0.89443488238669	6399.75	47.4001010522616
chr18	58600000	58650000	4708	1368	12532	7272	1044	900	9756	4896	3384	2268	1656	11399	5547	4860	6443	1.06039107111957	0.880966072455434	6407	47.4797346279739
chr18	58650000	58700000	3679	1188	13138	7667	1116	612	8088	5436	2664	2016	1230	10371	6156	4284	4284	1.03216559166983	0.893576642335766	6444.95	47.8965752070473
chr18	58700000	58750000	1944	1115	9756	7704	1224	180	6164	3470	2376	1368	1146	7337	4560	3456	3203	0.971219780769808	0.88509784244857	6441.35	47.8570330177281
chr18	58750000	58800000	4536	1584	12621	11025	1836	936	5795	4114	2844	2268	1332	11171	5829	7524	5399	1.00642811227769	0.866125760649087	6468.35	48.1535994376222
chr18	58800000	58850000	3672	1044	9589	8015	1835	720	5973	3540	2988	1908	1008	6080	6178	6262	4212	1.00344290902231	0.855316582914573	6529.5	48.825267458975
chr18	58850000	58900000	4710	1474	9837	8748	2159	648	5472	3636	3384	2016	1620	8434	6840	5467	4068	1.01876147992653	0.844756309834639	6583.5	49.4184002987632
chr18	58900000	58950000	4428	1980	14641	11230	2160	756	5904	4140	3672	2304	1440	9803	7676	4864	5040	0.984788897195047	0.860889330870862	6606.9	49.6754245293381
chr18	58950000	59000000	4284	1656	11664	7668	1943	684	7202	3960	2699	1404	1368	9802	6232	5578	3742	1.00004234596655	0.846481952758163	6599.65	49.5957909536258
chr18	59000000	59050000	4679	1798	12132	9360	2088	936	8420	4680	3276	1980	1619	9802	7445	5508	4428	0.994565630462871	0.844416481140903	6482	48.3035302387909
chr18	59050000	59100000	3492	1872	13031	15729	3492	612	6768	4500	3600	2376	1944	10716	8891	6249	5471	0.928489175495164	0.843674793345192	6275.9	46.0397399002658
chr18	59100000	59150000	1296	1188	5831	13645	5220	791	5976	2556	4427	2196	1980	5547	9575	5270	4824	0.778706654170572	0.742626291516213	6058.05	43.6468882493794
chr18	59150000	59200000	1152	826	3131	11376	6552	828	5436	2808	4751	2160	1620	6611	9728	5902	4716	0.689428961387752	0.656149172428242	5956.05	42.5265262186683
chr18	59200000	59250000	17849	9678	4930	15546	11808	2950	4428	1980	3680	2699	1727	3562	8512	6838	4574	0.853335411471322	0.610649925909402	5907	41.987763889194
chr18	59250000	59300000	1332	1800	2735	13467	11105	1584	5292	1548	3448	3420	1980	4798	8436	8842	5866	0.571307549444462	0.547543952783937	5944.8	42.4029568770458
chr18	59300000	59350000	1763	1403	1620	10044	7973	612	5759	1584	2806	2747	1908	4864	6915	6060	4788	0.620127470903381	0.573435831731796	5937.7	42.3249708925551
chr18	59350000	59400000	1799	1656	2844	11448	6875	971	5580	1944	3636	2545	2376	4788	6840	6019	5508	0.676262923426074	0.628726604931036	5901.65	41.9289998022891
chr18	59400000	59450000	1368	1476	4715	12446	7127	1080	5796	2700	4392	2808	2268	4560	8739	6293	4968	0.69024735508866	0.656777257904438	5883.65	41.731288855693
chr18	59450000	59500000	1498	899	4894	13145	5832	1296	5867	2518	5291	2950	1368	6080	10030	6657	4607	0.749520448093302	0.708786823392831	5802.75	40.8426879901584
chr18	59500000	59550000	986	863	4932	9899	5148	972	6443	2411	4031	2052	1116	5168	8892	4932	5111	0.725084807921518	0.693728070175439	5687.55	39.5773379319435
chr18	59550000	59600000	1894	1219	4535	12738	7881	1040	5399	2052	4284	2232	1908	5092	8281	6336	4284	0.699193813154343	0.654007574982086	5667.75	39.3598558906878
chr18	59600000	59650000	936	936	4500	12846	6648	540	5399	3060	3708	3096	2556	4939	9119	7596	5148	0.717785630153121	0.692342649397864	5615.55	38.7864941455592
chr18	59650000	59700000	2301	2263	6659	14367	6011	934	6048	1980	3384	2844	1692	4864	8890	6012	4968	0.771548587682741	0.716981712002459	5561.55	38.193361305771
chr18	59700000	59750000	1764	1692	7956	13548	3899	828	5183	2808	3852	1980	1404	5392	7674	6372	4752	0.83329155176736	0.783777410987974	5619.15	38.8260363348784
chr18	59750000	59800000	2736	1692	9574	12551	3095	756	6551	2556	3924	2592	2340	7143	8891	5939	6336	0.89854705797311	0.817688462044468	5563.35	38.2131324004306
chr18	59800000	59850000	4210	2302	12743	8747	2304	720	5831	2232	4242	2052	1656	4711	7902	5579	4860	0.958383054892601	0.828337523367498	5610.2	38.7277300586542
chr18	59850000	59900000	5759	1908	9826	5472	864	755	4751	1980	2922	1980	1044	4634	6916	6407	4965	1.11856573705179	0.856532704197852	5547.1	38.0346433514202
chr18	59900000	59950000	7606	2196	10149	5508	1403	792	5544	3167	2772	2232	1152	5168	6992	5904	4175	1.16036512370311	0.841216460548203	5566.85	38.251576195602
chr18	59950000	60000000	3729	1224	11303	7313	1224	756	5584	2412	3660	1836	1728	4484	7752	5148	3744	1.02406049495875	0.874593917570159	5491.3	37.4217394169724
chr18	60000000	60050000	1584	1656	7667	9354	3384	1080	6116	2556	3396	3420	2772	3799	8360	5399	4788	0.803984270342682	0.752477249747219	5388.7	36.2947870213748
chr18	60050000	60100000	899	684	4788	10584	5904	1080	6372	2052	2663	3312	1836	3952	7903	7019	4032	0.706206597222222	0.679685868248465	5336.5	35.7214252762461
chr18	60100000	60150000	1799	1620	2448	7295	8856	1692	4932	900	2340	3851	1691	2508	3571	6048	3996	0.526767377116517	0.486798819063686	5296.25	35.2793216317744
chr18	60150000	60200000	504	1044	1044	5521	8132	2340	4356	1367	1800	2805	1512	2128	3420	4788	3924	0.390962889220729	0.380360505784235	5185.25	34.0601041277652
chr18	60200000	60250000	900	1116	576	4464	8896	4139	5580	1980	1692	3168	2879	2584	4408	5507	6336	0.309520087541035	0.295654770792892	5138.5	33.5466048636893
chr18	60250000	60300000	396	1620	756	2268	7049	3564	4176	1404	828	2232	1800	2660	2128	2832	3564	0.224159402241594	0.218488468664154	5086.35	32.9737923156345
chr18	60300000	60350000	1548	4030	612	2556	6882	4625	6696	2196	2088	2796	4176	4940	3040	3792	6732	0.252125100240577	0.232854391941935	5091.8	33.0336547966873
chr18	60350000	60400000	396	3528	360	1944	5470	4427	4318	684	1368	1740	2340	1520	3040	3057	5058	0.171657448025939	0.167441860465116	5088.25	32.9946618044419
chr18	60400000	60450000	1152	4678	1008	2411	4788	5527	6191	2052	1943	1908	3384	3572	3648	4284	7434	0.248262003041495	0.233643426702106	5001.85	32.0456492607807
chr18	60450000	60500000	647	3240	648	1836	4536	4536	4356	1368	1188	1116	1872	1216	2964	1943	4572	0.211611246282779	0.202745580521919	4951.25	31.4898618220162
chr18	60500000	60550000	1548	4212	1223	3024	5400	3816	4391	1440	1476	1727	2664	2812	2128	2160	4680	0.327864214992928	0.301461790563388	4856.05	30.4441905933525
chr18	60550000	60600000	3024	4231	2196	3348	4680	4032	4355	1512	972	1440	2124	2204	2736	2663	4068	0.463460810299129	0.398307842499186	4787.65	29.6928889962874
chr18	60600000	60650000	1116	3401	1656	2196	3168	3420	4594	1296	1476	1260	1836	2052	2735	1728	3240	0.358933603063362	0.332152169552718	4766.05	29.4556358603721
chr18	60650000	60700000	792	2628	1296	2628	3672	3204	3828	1152	900	1404	2088	1976	3040	1763	3276	0.351206434316354	0.331645569620253	4780.35	29.6127062235012
chr18	60700000	60750000	1760	4283	1080	2951	4320	4425	4248	1224	1008	1188	1763	2428	2812	2880	3816	0.339468902045841	0.307720920346458	4738.95	29.1579710463303
chr18	60750000	60800000	432	3204	1008	2664	5364	5004	5508	972	1224	1368	2016	2736	3722	2988	4211	0.237995824634656	0.232179226069246	4799.85	29.8268930823137
chr18	60800000	60850000	324	1764	720	2880	6514	4443	5940	1943	1440	2123	2485	1824	3800	2424	3711	0.24042644445806	0.235746470411535	4684.95	28.564838206542
chr18	60850000	60900000	6080	4675	2160	3491	6948	4195	4680	1476	1188	1368	1691	1520	2888	3048	4424	0.546415762261866	0.425823078877636	4721.05	28.9613584938819
chr18	60900000	60950000	1368	1656	1080	2376	5148	3203	3816	900	864	1384	2340	2584	2736	1476	3528	0.358315382901285	0.325264648371654	4616.7	27.8151842006986
chr18	60950000	61000000	288	2159	540	2052	6192	4752	4572	1260	1116	1424	1404	1824	2812	2052	3924	0.18349792927684	0.180191453419258	4596.85	27.597152962369
chr18	61000000	61050000	23217	17910	6542	7260	10751	8745	4212	900	1008	1044	1980	2280	2583	2231	4248	0.722914388376816	0.497400067181727	4593.3	27.5581599701237
chr18	61050000	61100000	828	4896	972	1152	4356	7164	5004	1332	1152	1584	2340	2735	2736	2941	4824	0.159223300970874	0.152416356877323	4654.55	28.2309263856242
chr18	61100000	61150000	576	6516	396	900	3636	5184	4500	1548	1620	1188	1908	2736	2964	1846	4032	0.112554112554113	0.108786610878661	4675.05	28.4560971859142
chr18	61150000	61200000	6081	11699	1331	1044	3564	8350	4642	1692	1152	1440	2592	2584	2508	2375	6228	0.325380945051562	0.263681436901681	4681.65	28.5285911996661
chr18	61200000	61250000	432	9521	468	216	1764	5580	4752	972	827	972	2160	1976	2128	1584	4036	0.063593367143427	0.0620655135976864	4672.65	28.429735726368
chr18	61250000	61300000	1290	10027	1007	1258	2950	6694	5394	1980	1800	1548	2628	3572	3419	3453	7448	0.162062363238512	0.153061224489796	4647.45	28.1529404011335
chr18	61300000	61350000	4606	10972	1187	1980	3204	7054	4398	1692	1548	1764	2592	4027	5395	4175	7164	0.318604746485224	0.268006757921594	4580.85	27.4214098987281
chr18	61350000	61400000	1282	10081	791	503	2484	5976	5040	1584	1620	1368	2664	2888	3268	2196	5184	0.129871439374842	0.121987024672065	4598.85	27.6191208453241
chr18	61400000	61450000	540	8784	288	360	2412	5904	4104	1836	1224	1260	2268	1748	3418	1872	5076	0.0669371196754564	0.0649606299212598	4645.65	28.1331693064739
chr18	61450000	61500000	1080	8388	576	684	2918	7883	3959	1147	1512	1440	2304	2964	3116	3779	6322	0.114431023521933	0.108690603372196	4726.65	29.0228685661563
chr18	61500000	61550000	504	7128	1152	1404	3398	6948	4320	2236	1980	2412	2844	3496	2659	4787	7933	0.152770843734398	0.149021135677413	4795.05	29.7741701632214
chr18	61550000	61600000	1656	6514	756	1512	3727	7271	5580	1944	2124	2304	3636	4028	3665	4860	7884	0.198382204246714	0.183056540399328	4881.35	30.7220843127348
chr18	61600000	61650000	720	8136	720	684	3924	6660	5004	1476	1440	1980	3168	3648	2947	4680	8496	0.105545617173524	0.101899827288428	4875.95	30.662771028756
chr18	61650000	61700000	1043	6695	468	611	4427	8459	3960	1620	1296	2232	2914	2584	3267	4103	7200	0.1027105517909	0.0977745012210293	4897.65	30.901122558819
chr18	61700000	61750000	1799	7347	935	1548	3852	7272	4068	1332	1764	2232	3049	3474	3572	4464	8748	0.204352390951608	0.188194963301543	4913.8	31.0785132136816
chr18	61750000	61800000	756	5361	646	1152	5184	8352	5004	1836	1620	2628	3323	3442	3268	5472	9000	0.123411452041556	0.119062048389352	4867.3	30.5677599349751
chr18	61800000	61850000	1044	5218	1116	2016	7919	9108	4608	1620	1224	3168	3564	3106	3876	6732	7559	0.164558458446625	0.158056091745203	4944.3	31.4135234287472
chr18	61850000	61900000	828	2880	576	2664	10152	8064	5040	1368	2124	3420	2520	3884	2964	9358	8964	0.167159763313609	0.161659513590844	5019.8	32.2428110103029
chr18	61900000	61950000	432	1944	1258	3167	11159	5471	4752	1619	1764	3204	2268	2356	3952	7272	4110	0.21118309491717	0.207289488284751	5208.75	34.3182267524879
chr18	61950000	62000000	972	1872	1620	5117	11376	4716	6192	1332	1619	4176	1872	3116	3724	8372	4925	0.312092627828833	0.300276555135746	5415.75	36.5919026383427
chr18	62000000	62050000	1800	1836	2482	5863	11807	3060	5580	1692	2196	4315	1620	3496	4940	8312	4680	0.405022357074417	0.37786799761621	5462.45	37.1048527053448
chr18	62050000	62100000	900	1044	2628	6633	8820	1476	6730	1836	3168	3100	2304	3148	6004	5634	3780	0.493228484054172	0.472582670573462	5493.05	37.4409613145581
chr18	62100000	62150000	1116	792	2626	6686	4175	756	4392	1188	1908	2232	1044	1639	5243	2771	2016	0.693581642833389	0.645656615689431	5615.45	38.7853957514114
chr18	62150000	62200000	2123	1152	5220	10620	3384	684	5076	1296	3348	1980	1296	3420	7751	4248	3168	0.852943969610636	0.774835008411336	5786.45	40.6636497440742
chr18	62200000	62250000	1620	792	6516	6504	1908	180	5075	1440	2700	1332	684	2660	6004	2014	1656	0.920754716981132	0.835616438356164	5860.3	41.474813822192
chr18	62250000	62300000	1872	828	8531	4800	576	648	4464	2628	2340	1296	864	4636	7220	1727	1834	0.988298771370994	0.881077948420748	5854.75	41.4138529469915
chr18	62300000	62350000	5688	1584	15444	5464	864	540	5938	3799	2916	1815	1476	8435	5852	4788	4500	1.11298962169401	0.898999459167117	5901.55	41.9279014081413
chr18	62350000	62400000	20044	8278	21223	7062	2448	1764	6550	3725	2808	1605	1224	8871	5851	5074	4464	1.18526057633354	0.794636544500896	5944.75	42.4024076799719
chr18	62400000	62450000	8891	1869	14630	3204	792	648	7883	4824	2016	1764	1440	11875	4864	5687	5832	1.26401172965048	0.889824865152827	6005.95	43.0746248983985
chr18	62450000	62500000	7992	1800	13500	2232	828	756	8099	4464	2520	1404	2412	9816	6762	4140	5148	1.24105461393597	0.875166002656042	5948.35	42.4419498692911
chr18	62500000	62550000	5256	1656	16164	3565	576	864	5254	3996	1728	1764	1403	7640	6001	3956	3527	1.09463307776561	0.889747516114099	5937.5	42.3227741042596
chr18	62550000	62600000	4608	1512	17460	5615	864	756	6192	3528	3924	2412	1836	9745	7675	4468	4750	1.05632083031251	0.898361187733247	5978.8	42.7764108872828
chr18	62600000	62650000	6840	1476	17283	6012	1044	288	7452	3780	3744	2339	1584	11357	8056	6768	6517	1.15446500402253	0.914761861396958	6106.6	44.1801586081149
chr18	62650000	62700000	4679	1620	13375	6660	792	900	7380	3924	3888	2376	1943	8021	8664	5559	5472	1.05855141988264	0.881824020552344	6293.7	46.2352540585664
chr18	62700000	62750000	3095	1619	12357	8602	1152	612	5545	2303	2592	1764	972	4256	6384	3908	3563	0.988168597485827	0.876699347596312	6435.95	47.7977197337493
chr18	62750000	62800000	2160	1116	9072	9575	2232	432	4893	2160	3384	2015	1692	3268	8620	4104	3384	0.927765639630802	0.846260218814821	6532.6	48.8593176775554
chr18	62800000	62850000	5680	2699	5939	8532	3276	648	5544	1368	3095	1655	1080	2355	5742	4320	3528	0.955295344647767	0.752633151564951	6570.95	49.2805518332198
chr18	62850000	62900000	3023	1692	4715	10259	3455	576	5904	1944	2735	2880	1008	2432	6384	4967	3239	0.869546311059574	0.758726812816189	6553.05	49.0839392807715
chr18	62900000	62950000	2194	1331	5796	8710	3240	540	5976	1980	3383	2016	1548	5168	7903	4392	3816	0.851302441759698	0.76566869928018	6529.7	48.8274642472705
chr18	62950000	63000000	4844	2110	10147	12558	1796	790	5040	2088	3996	2052	1692	6004	9878	5579	6372	1.00540126272764	0.854365017832222	6533.35	48.8675556336636
chr18	63000000	63050000	1789	1042	11232	9251	1224	504	5363	2844	4068	2448	1944	6004	6840	5004	5363	0.957811895239324	0.889385831802572	6688.25	50.5689681685376
chr18	63050000	63100000	11293	5508	16154	16280	3222	2433	7556	4928	6763	4963	2880	9569	14206	17018	13718	1.00298185654976	0.796629622882128	6828.65	52.111113551987
chr18	63100000	63150000	9531	4771	16945	14644	2478	1185	6948	3528	6479	3348	2661	8962	13224	14608	12217	1.02740923968718	0.829801832344513	6855.65	52.4076799718811
chr18	63150000	63200000	29683	20113	21920	16740	4894	3563	8818	7668	11230	10080	6767	16491	16272	28070	26255	1.01655510932619	0.705199508837824	6889.85	52.7833307704137
chr18	63200000	63250000	19893	10797	19259	10218	2376	2230	7920	3527	4860	3168	2952	7144	11238	6546	9734	1.10004456327986	0.762200299507511	6958.15	53.533533973331
chr18	63250000	63300000	5766	1296	18142	4705	540	684	6397	3888	4140	1871	1692	8056	7220	5039	3888	1.12796152481571	0.919056949217872	7019.45	54.2068495859054
chr18	63300000	63350000	10293	2589	16415	2852	1079	684	6705	3600	3888	2160	1296	8968	7295	4282	3276	1.25153478132012	0.871667846190139	7042.85	54.4638738164803
chr18	63350000	63400000	9640	2196	8400	1332	864	684	6192	3095	1692	1836	972	6307	5244	3708	3960	1.43751855149896	0.838034261983042	7021.25	54.226620680565
chr18	63400000	63450000	15088	3060	7368	1944	1368	1008	7416	3495	1584	1296	1224	9184	5044	4036	3743	1.65446162191484	0.817803995173616	7066.2	54.7203488499813
chr18	63450000	63500000	14292	2088	4751	1294	540	576	8172	4137	2196	2016	864	9435	4510	3702	3960	2.19883230619526	0.863897030712374	7125.6	55.3727949737484
chr18	63500000	63550000	11376	1692	8784	864	504	504	8352	4500	2268	2016	1224	8132	5796	3852	3707	1.70262390670554	0.886191198786039	7120.2	55.3134816897696
chr18	63550000	63600000	8962	2448	15874	2124	828	900	9000	3924	3312	2340	1800	9272	6992	4212	4140	1.2158383692613	0.865878725590956	7006.95	54.0695503174359
chr18	63600000	63650000	5866	1764	14220	3888	1044	576	7992	3276	3636	2267	1368	4635	9272	2988	3312	1.11548483156523	0.876306747569267	6936	53.290239669603
chr18	63650000	63700000	5652	1296	13356	4115	828	684	8064	2916	4392	2338	1367	5928	9196	3454	3348	1.14024360175551	0.891712621958274	6746.05	51.2038399859406
chr18	63700000	63750000	5004	1260	13752	6685	1044	432	6911	2655	3491	2448	1620	4940	8436	3672	3672	1.09787252405817	0.902899527983817	6672.2	50.3926759078228
chr18	63750000	63800000	5649	2409	13572	7127	1115	1187	6119	1737	3060	2052	1548	4104	6390	3887	2484	1.03691460055096	0.84832093757043	6577.35	49.3508490586762
chr18	63800000	63850000	5328	1584	13932	5976	684	504	6012	2232	2771	2412	1620	4180	8506	4428	2988	1.11269841269841	0.901028277634961	6472.5	48.1991827947541
chr18	63850000	63900000	6660	2160	11988	4498	863	468	5472	2088	3654	2664	2232	4712	7220	4787	4212	1.15863242729139	0.868941697638623	6369.9	47.0722303991564
chr18	63900000	63950000	4571	1836	13932	5220	720	720	6875	2952	4410	3744	2952	3268	8664	4644	4536	1.05774032459426	0.878662172673062	6306.9	46.3802420860702
chr18	63950000	64000000	5731	1980	15372	9288	1512	828	6228	1728	2952	3636	2124	3420	6535	8711	5904	1.04868875086266	0.875543775748322	6189.9	45.0951209331957
chr18	64000000	64050000	2510	1115	12312	12023	2340	468	5255	1080	2016	3780	2160	3040	4864	7955	3995	0.949996461179135	0.872497399895996	5973.9	42.7225895740428
chr18	64050000	64100000	720	900	4571	9754	4682	720	5291	1728	1821	3096	2232	2964	3676	6408	5508	0.729383817326805	0.704782873471682	5830.2	41.1441971837174
chr18	64100000	64150000	1619	1331	3311	11410	8889	1512	5529	1260	1669	3600	2268	3876	3696	6819	6012	0.617699315767588	0.582074665146765	5649.85	39.1632433382395
chr18	64150000	64200000	1188	1188	1188	7596	11921	3275	5019	1260	1404	2448	2303	2280	3268	5960	5398	0.396217418944692	0.378357869175899	5516.6	37.6996331363547
chr18	64200000	64250000	1114	1836	756	5076	11012	4464	6443	2304	1980	2772	3960	3572	3952	4062	8099	0.300120981679917	0.286338527496084	5361.85	35.9998681927023
chr18	64250000	64300000	15726	11992	3696	5501	10572	6077	4500	1368	1368	2016	2844	3116	2964	4468	6660	0.658676462815159	0.465293854081099	5252.1	34.7943806155401
chr18	64300000	64350000	828	2772	180	1655	7055	4752	4608	1224	1116	1331	3456	2356	2660	3312	6543	0.162239551602291	0.154448439856165	5171.05	33.9041321587839
chr18	64350000	64400000	828	3960	576	1188	5220	5976	4140	1296	1188	1152	2160	2583	2432	3096	5805	0.153191489361702	0.14604462474645	5129.65	33.4493969816129
chr18	64400000	64450000	2069	4637	935	1545	4896	5074	6156	2484	2268	1728	2842	3192	3561	3096	6262	0.266225785685024	0.237471288369179	4969.5	31.6903187539817
chr18	64450000	64500000	324	4608	828	1223	3636	3851	5832	1872	1332	1584	2630	3116	3582	1800	4212	0.167891983599604	0.164132688320663	4827.3	30.1284022758727
chr18	64500000	64550000	612	5076	288	972	5004	5218	4032	1224	1116	1476	2052	2128	2588	1440	4356	0.113057132503926	0.109027373325568	4800.35	29.8323850530524
chr18	64550000	64600000	647	5074	864	1295	3600	4104	6126	2052	1260	1512	2628	3192	3644	2556	4607	0.187855660440517	0.180056468172485	4703.2	28.7652951385075
chr18	64600000	64650000	468	5112	612	1476	5220	4896	4385	1656	1476	792	2376	2584	3215	2268	3924	0.147609147609148	0.143724696356275	4635.55	28.0222314975506
chr18	64650000	64700000	898	5292	1440	1980	5112	5184	5399	1440	1692	1260	2160	3344	3169	3744	5651	0.227167508417508	0.216919521752236	4645.6	28.1326201094001
chr18	64700000	64750000	1080	4212	360	1224	3816	2736	3816	792	756	576	1044	1824	1824	1548	2160	0.215743440233236	0.198391420911528	4481.8	26.3334504953758
chr18	64750000	64800000	7522	7593	2229	2484	5508	4536	3924	1368	1187	1116	1332	2128	2961	1548	2376	0.547427293064877	0.409580878414569	4467.4	26.1752817380989
chr18	64800000	64850000	1080	5398	828	1260	6227	4716	4391	1332	1148	864	1656	2812	3190	1476	2987	0.171902979000488	0.162386590804244	4398.7	25.4206849585905
chr18	64850000	64900000	324	3204	576	1476	4644	4320	4644	1366	868	1296	1368	1976	3116	2160	2808	0.167088607594937	0.163366336633663	4426	25.7205465609279
chr18	64900000	64950000	5650	5147	1511	2267	4824	4320	3672	720	972	792	1224	1140	1596	1332	2340	0.521777630195362	0.397487246511236	4334.2	24.7122207332879
chr18	64950000	65000000	2735	3419	791	1619	4680	3204	3384	864	900	900	1800	1444	1900	1116	2016	0.375191424196018	0.312803988326848	4258.55	23.8812855605105
chr18	65000000	65050000	1115	2844	720	1404	5524	3359	4716	1229	648	983	1332	2052	2812	1668	3024	0.233845931701682	0.216423894160096	4301.7	24.3552426352672
chr18	65050000	65100000	3023	3276	1476	2736	5168	3013	3348	894	864	1105	1475	1900	2660	1464	1980	0.461739740889655	0.387063984592339	4247.35	23.7582654159619
chr18	65100000	65150000	756	2447	504	1872	6300	2916	4176	1044	1008	936	1476	1368	2279	1368	3060	0.22309281287841	0.21169313957418	4276.5	24.0784473100327
chr18	65150000	65200000	790	2196	972	1908	6191	3274	5220	1440	1872	1116	2411	2964	3268	2628	4680	0.252389794374527	0.239384254125628	4224.35	23.505634761978
chr18	65200000	65250000	324	1800	432	1944	7595	2880	3167	900	972	1080	1620	2203	2508	1908	3816	0.184287761927513	0.180300500834725	4292.75	24.2569363590431
chr18	65250000	65300000	8235	6045	2160	4065	7380	4245	4212	1224	1152	1008	2124	1368	2052	2196	3996	0.605147520401758	0.450046685340803	4335.95	24.7314426308737
chr18	65300000	65350000	504	972	252	2088	5544	2592	3234	828	612	684	1583	988	1976	1440	2844	0.248427672955975	0.237951807228916	4357.6	24.9692449638628
chr18	65350000	65400000	1980	2472	864	2914	7020	2916	4686	1260	1008	1170	1980	2052	3191	2159	4153	0.355739527987149	0.316965760211384	4334.2	24.7122207332879
chr18	65400000	65450000	432	911	396	2988	7092	2304	4320	1008	1008	1781	1692	1824	1748	2303	3479	0.278723248849609	0.270197550095589	4418.75	25.6409129852156
chr18	65450000	65500000	1546	1764	1296	3815	5975	1944	4319	1008	828	1188	1835	1745	1748	1979	3204	0.44997972150872	0.407405140758874	4454	26.0280969222996
chr18	65500000	65550000	648	899	792	2988	4284	1224	4895	1008	1224	1188	1404	988	3344	2232	3600	0.434671640325906	0.40867558837102	4431.35	25.7793106478329
chr18	65550000	65600000	1188	1548	2052	5112	5868	1332	5039	1440	1332	1764	2088	2508	4265	3564	3384	0.524886877828054	0.488421052631579	4477.65	26.2878671382439
chr18	65600000	65650000	1044	1080	4355	6552	6658	1511	4968	1044	1620	2628	2232	2811	4398	4068	3780	0.592925183568168	0.56372641509434	4461.95	26.1154192570462
chr18	65650000	65700000	1115	972	5290	6300	4248	1044	4356	972	1764	2088	1908	1596	3268	3960	2987	0.711605242522684	0.669777004586431	4418.75	25.6409129852156
chr18	65700000	65750000	2087	1583	6981	5112	2916	648	5184	1620	1620	2268	1548	2356	4876	3744	3062	0.822505800464037	0.733688622134837	4482.9	26.3455328310011
chr18	65750000	65800000	3887	1763	6696	5040	2844	576	4788	1080	2052	2160	1404	2735	4928	2556	2620	0.923399728116319	0.750889166586562	4524.95	26.8074075701325
chr18	65800000	65850000	2339	864	6048	5832	3312	720	4824	1368	1512	2412	1152	1216	3268	3348	2778	0.847579876013352	0.74386607376406	4563.05	27.2258957404275
chr18	65850000	65900000	4279	2698	4788	7235	4680	1224	4176	1224	1656	2340	1404	1520	4484	2484	3024	0.7904	0.654593639575972	4508.75	26.629467718196
chr18	65900000	65950000	864	1044	4607	7416	5148	900	5363	1296	1512	2303	1728	2052	2508	3923	2844	0.674182579126341	0.645027278642575	4469.15	26.1945036356846
chr18	65950000	66000000	1080	1148	1836	6120	4968	900	4089	864	899	2448	1764	2052	2280	2556	3672	0.603526582954849	0.562920508347869	4454.8	26.0368840754817
chr18	66000000	66050000	324	724	1116	5292	6156	1188	4263	900	1080	1655	1692	2888	2660	2880	3420	0.465045592705167	0.454864864864865	4355.7	24.9483754750555
chr18	66050000	66100000	648	1080	900	5615	7739	2124	4274	900	1044	1944	2016	1596	2508	3237	4464	0.410299003322259	0.395614713354689	4272.95	24.0394543177874
chr18	66100000	66150000	1656	1620	1008	4589	9360	1871	3862	1188	935	1008	2124	1748	2888	1743	3508	0.393159150043365	0.360773975328293	4229.75	23.5649480459568
chr18	66150000	66200000	432	936	504	3151	6335	1764	4356	1260	1296	1332	2267	1900	3039	2577	4196	0.322064617809299	0.311461667428746	4175.75	22.9718152061686
chr18	66200000	66250000	828	972	792	3672	6212	1764	4450	756	900	1332	2844	2812	1900	2016	4104	0.394572025052192	0.371629213483146	4157.75	22.7741042595725
chr18	66250000	66300000	612	1368	972	3384	6928	2339	5053	1259	1692	1908	2124	2280	1748	2051	4068	0.331398839303582	0.318400307633147	4087.55	22.0030315678478
chr18	66300000	66350000	323	936	540	2772	6840	2808	3996	756	936	1224	1584	2052	2964	1440	3312	0.261586067933218	0.255643856811309	4109.15	22.2402847037631
chr18	66350000	66400000	612	828	648	2772	7846	2340	3600	1476	972	971	1620	2128	1748	1980	3636	0.279340446168768	0.267978200186096	4065.9	21.7652292348586
chr18	66400000	66450000	396	934	1114	3096	7272	2700	3528	1152	900	1008	1944	1896	3116	1296	3276	0.304710240804446	0.296931407942238	4040.75	21.488983106698
chr18	66450000	66500000	2124	1548	683	3492	6623	1980	4032	612	612	900	1332	2056	2128	1296	2844	0.439690073991344	0.382917933130699	4034.3	21.4181366841678
chr18	66500000	66550000	1870	1224	792	2592	4499	1973	2913	792	575	432	828	1368	1919	1080	2160	0.474187725631769	0.405714285714286	4002.95	21.0737901188462
chr18	66550000	66600000	720	1151	756	3204	6048	1518	3384	864	612	936	1476	1672	1499	756	2772	0.369172517157056	0.349331939986564	4037.65	21.4549328881176
chr18	66600000	66650000	4356	3347	1260	3586	6516	2664	4104	1188	949	648	1512	1520	2204	1332	3096	0.529672480285501	0.423489346035252	4069.55	21.8053206212517
chr18	66650000	66700000	4062	3024	1546	4153	7272	2662	3276	972	753	936	1656	2280	1520	1728	3636	0.523181647638956	0.429640389101633	4033.55	21.4098987280596
chr18	66700000	66750000	1618	2952	1008	3492	6262	2484	4824	1692	1646	2160	2556	3572	4560	2448	4463	0.377700950734659	0.343399191737764	4009	21.1402429647855
chr18	66750000	66800000	612	1366	755	3060	4860	2267	3384	1008	720	1296	1368	1140	1976	1260	2808	0.359684757881053	0.342647058823529	4035.3	21.4291206256453
chr18	66800000	66850000	1080	1656	791	2916	6948	2807	5256	1368	1116	1152	2268	3115	3418	1800	4068	0.316642413017595	0.295530312384245	4046.1	21.547747193603
chr18	66850000	66900000	575	1872	864	2664	5580	2232	3311	1079	972	791	1908	2432	1444	1798	4284	0.310551014229488	0.297599187640531	4058.7	21.6861448562202
chr18	66900000	66950000	1044	2409	828	2412	6228	3204	4860	1116	1008	1044	2700	2356	3572	2520	4248	0.284066043365825	0.265674418604651	4107.25	22.2194152149557
chr18	66950000	67000000	3847	2590	1331	3060	5799	2771	3960	1440	1763	1332	2339	2204	2508	2159	3672	0.529740852678284	0.424682957005877	4019.05	21.250631576635
chr18	67000000	67050000	1726	2267	720	3875	5792	2592	3636	1044	1188	1548	1836	1672	3170	2335	3606	0.414600550964187	0.372436954984681	3994	20.9754838426221
chr18	67050000	67100000	7368	4175	1835	4801	6801	3130	4968	1116	1368	2267	1872	2432	2302	3173	3018	0.675151865779578	0.498185699039488	4075	21.8651831023044
chr18	67100000	67150000	720	432	936	4140	8244	2052	4500	972	1008	2772	1764	2280	3116	4140	3240	0.366742596810934	0.350762527233115	4085.8	21.9838096702621
chr18	67150000	67200000	12903	8629	3167	9214	8386	2192	3636	1188	792	2880	1008	1589	3268	4896	2069	0.80043054324427	0.568294711289924	4206.4	23.3084730124558
chr18	67200000	67250000	540	504	1836	7920	4536	936	3959	1044	1548	2580	1440	2439	4559	4392	3113	0.654462242562929	0.632743362831858	4224.4	23.5061839590519
chr18	67250000	67300000	864	1080	1800	8495	4644	576	5579	1440	2340	2412	1512	2052	6004	4824	2880	0.672431455257608	0.639154590755484	4256.8	23.8620636629248
chr18	67300000	67350000	720	540	3274	7920	3420	180	4212	1404	2376	2064	1044	1900	5928	3600	1872	0.77696621886005	0.742120343839542	4240.6	23.6841238109883
chr18	67350000	67400000	756	504	3096	9396	2808	288	3852	1368	2232	2483	1044	1824	4484	4104	2700	0.823266219239374	0.786324786324786	4296.4	24.2970277454362
chr18	67400000	67450000	1979	864	2412	6047	2880	504	4499	792	2304	2159	1044	1672	3116	2952	2088	0.821437003226568	0.710744927141495	4280.2	24.1190878934997
chr18	67450000	67500000	1763	1260	2664	4320	2016	540	2268	899	900	1116	792	988	2432	3204	1152	0.809907407407407	0.696250895486747	4292.75	24.2569363590431
chr18	67500000	67550000	900	360	4428	4859	1799	324	2412	648	1188	1476	432	1368	2508	2484	1512	0.865505522514868	0.804025256511444	4267.55	23.9801410338086
chr18	67550000	67600000	1583	1224	5903	5580	2088	180	5004	1476	2196	2304	1584	2128	4863	3924	1692	0.872520868113523	0.789104964367677	4204.5	23.2876035236484
chr18	67600000	67650000	2016	1548	6192	7883	2196	576	4320	1224	2340	2591	1296	2052	5450	4463	2592	0.874748572981789	0.788349419430699	4164.9	22.8526394411371
chr18	67650000	67700000	1759	1295	5796	7846	2106	576	5688	1368	2088	2844	1008	2660	5646	3204	2519	0.874113173278847	0.794767261843327	4229.7	23.5643988488829
chr18	67700000	67750000	828	1152	5075	8496	2609	468	5184	2268	2195	2340	1332	1672	6004	4212	3024	0.808932584269663	0.772976164913034	4222.55	23.4858636673184
chr18	67750000	67800000	53953	32286	13932	16378	10583	6477	4032	900	1908	2376	1548	2660	3268	4932	2844	1.05783619564126	0.630668592684624	4139.75	22.5763933129764
chr18	67800000	67850000	1187	1008	2772	9576	4788	468	4932	1728	2196	4212	1259	3192	5852	5076	3708	0.727218998495594	0.683620384867923	4145.15	22.6357065969552
chr18	67850000	67900000	791	828	1943	6336	3491	396	4427	1152	1763	2505	1440	1140	3192	3224	1548	0.6980144682161	0.657961552412042	4137.95	22.5566222183168
chr18	67900000	67950000	2520	2411	1584	5615	5040	972	4536	1044	1692	2103	1727	2204	3723	3616	2663	0.622135450006401	0.535718222908169	4136.15	22.5368511236572
chr18	67950000	68000000	2302	1439	2016	6225	6335	1080	4211	1295	1548	3311	2088	2812	3875	4607	3383	0.616730038022814	0.543537660462958	4213.55	23.3870081940203
chr18	68000000	68050000	1294	1115	1008	4932	6444	972	3132	792	972	2052	1152	1748	2128	3240	3096	0.499896344412964	0.458864573422138	4287.35	24.1976230750643
chr18	68050000	68100000	287	1097	755	4930	6444	1116	3707	792	1008	1980	1439	1596	2051	3672	2556	0.416399386417515	0.40823022763005	4251.35	23.8022011818721
chr18	68100000	68150000	827	701	1008	3888	6444	1511	3708	1152	1296	2699	1908	2279	2356	2735	2916	0.422299291617473	0.398010988246749	4326.95	24.6325871575756
chr18	68150000	68200000	5099	2987	1151	5686	7881	2122	4932	1368	1440	2412	1692	3420	3268	3708	4247	0.60200736369597	0.478857417957153	4245.95	23.7428878978933
chr18	68200000	68250000	540	900	864	3816	6947	1656	3816	1152	1152	2448	2556	2203	3192	3024	3456	0.368046252555877	0.354547306934728	4215.3	23.4062300916061
chr18	68250000	68300000	1188	1404	684	3789	7460	1512	3923	1548	1188	2412	1944	1976	2052	2916	3600	0.381237793790828	0.352996196296065	4260.25	23.8999582610224
chr18	68300000	68350000	1476	1440	1152	4059	7444	1836	4320	1656	1456	2268	2591	2508	3420	3527	4750	0.419747661791476	0.38415579939105	4204.45	23.2870543265745
chr18	68350000	68400000	1656	1728	648	4428	7246	2412	3708	1440	1316	2124	1980	2660	3724	3959	3600	0.408941805369943	0.371564190307981	4191.9	23.1492058610312
chr18	68400000	68450000	3022	2700	1296	4680	7982	2448	4463	1548	1213	2206	2232	2356	2964	3849	4860	0.47095153354967	0.406634128705712	4145.1	22.6351573998814
chr18	68450000	68500000	468	792	724	3924	6443	1980	3816	1050	1019	1465	1331	1604	2736	3354	4281	0.369039890355623	0.3569883469402	4116.35	22.3193690824015
chr18	68500000	68550000	1260	1151	968	3580	7629	1548	3888	1002	935	2016	1800	2196	2660	3738	3927	0.39042753428341	0.359940505701537	4177.55	22.9915863008282
chr18	68550000	68600000	1620	1656	1332	5960	9036	2088	4284	1440	1296	2664	1764	2200	2659	3996	5363	0.444001594260662	0.410842706988752	4219	23.446870675073
chr18	68600000	68650000	1152	1116	2484	6912	7164	1908	5832	2052	1691	3132	1836	2208	3192	4860	5214	0.538602941176471	0.508680555555556	4215.4	23.4073284857538
chr18	68650000	68700000	932	898	2196	6696	7848	1404	4068	1296	1404	2196	1548	3268	2812	5183	4937	0.515912194097259	0.491839391208571	4168.55	22.8927308275302
chr18	68700000	68750000	1618	1439	3167	7702	7379	1620	4571	971	1188	2556	1620	2365	3159	5110	5580	0.586051532360257	0.544689203925845	4155.9	22.753783967839
chr18	68750000	68800000	2583	1725	2985	5936	5204	2880	4931	1368	1440	2376	2556	2878	4212	4212	4896	0.614201815269621	0.539764463003801	4202.75	23.2683816260627
chr18	68800000	68850000	1008	971	1763	4176	4515	1915	3816	1116	828	1728	1620	2356	2128	2410	4247	0.520764617691154	0.484178979648732	4161.3	22.8130972518178
chr18	68850000	68900000	1260	1908	1692	4932	6551	3125	4176	1152	1080	1008	2664	2356	2812	2664	5652	0.432996485061511	0.404972262173824	4209.9	23.3469168076272
chr18	68900000	68950000	1223	2555	1080	4499	6048	3312	3600	1044	1044	1152	2196	1976	2660	1800	5364	0.388819023665257	0.363412940107923	4150.55	22.6950198809341
chr18	68950000	69000000	288	2556	612	2880	6228	3563	3636	1008	1584	1044	2628	2584	2432	1548	4716	0.238651430014521	0.234389533081168	4187.85	23.1047208980471
chr18	69000000	69050000	1368	2519	720	3024	5040	3420	4356	1114	1332	1008	1800	1596	2812	1656	3168	0.347211845411941	0.317693120377851	4204.55	23.2881527207223
chr18	69050000	69100000	1080	3096	432	2303	4139	2268	4536	1116	972	1008	1368	1216	2660	1584	2268	0.311733943454813	0.286454422585974	4179.35	23.0113573954878
chr18	69100000	69150000	7073	7846	2195	4103	6191	4032	3636	864	792	1044	1907	1670	2507	1152	3528	0.548733943448106	0.425286259541985	4105.4	22.1990949232222
chr18	69150000	69200000	862	4497	540	1797	5003	3852	3995	612	1044	1044	1944	1900	2508	1439	3491	0.203900822232137	0.193281372726723	4114.4	22.2979503965203
chr18	69200000	69250000	324	3924	468	2520	4716	3204	3563	899	900	684	1404	2052	2052	1656	3204	0.223300970873786	0.218527315914489	4083.85	21.9623909843808
chr18	69250000	69300000	324	4032	432	2304	5220	4752	4860	1478	1476	1548	2196	3492	3268	2880	3959	0.182795698924731	0.179324894514768	4065.9	21.7652292348586
chr18	69300000	69350000	587	3996	517	1813	4464	3246	3491	1078	720	1080	1806	1596	2812	1656	3707	0.207822741521801	0.199480270806264	4125.3	22.4176753586257
chr18	69350000	69400000	349	3924	455	1787	5724	3990	4680	1260	1332	1044	2730	2356	2771	2412	4967	0.16316120906801	0.159652473966357	4184.7	23.0701214823927
chr18	69400000	69450000	1404	4284	540	1980	5616	3780	3276	1188	971	1102	1764	2356	1713	2267	4391	0.242222222222222	0.222903885480573	4337.65	24.7501153313855
chr18	69450000	69500000	8627	7377	2339	4354	6765	5425	4562	1296	1368	1706	2376	3420	3040	2700	5580	0.583396801218583	0.439132054920171	4449.25	25.9759232002812
chr18	69500000	69550000	1976	3488	1187	2807	4752	3682	4222	972	863	972	2052	2050	2128	2124	4140	0.375094244785122	0.333668678739101	4546.45	27.0435623119
chr18	69550000	69600000	756	2412	432	2555	5220	3492	3780	1188	828	1548	2375	1444	2073	2448	4644	0.26525405711856	0.251765655478577	4611.15	27.7542233254981
chr18	69600000	69650000	1404	3023	900	2736	5976	3996	4353	1512	1152	1548	1942	1976	2563	2700	5256	0.30304852384102	0.279456612143055	4773.15	29.5336218448628
chr18	69650000	69700000	1151	1762	828	3564	6512	3671	4248	1008	1044	2052	1944	1976	2356	4176	4788	0.339291179531126	0.316960201280878	4897.4	30.8983765734496
chr18	69700000	69750000	396	1188	864	4716	6628	3204	3960	1080	1224	2376	2592	2660	2356	3780	5471	0.36	0.35161214403389	5124.25	33.3900836976341
chr18	69750000	69800000	2657	1508	970	4284	6407	2880	4572	864	1044	2988	1476	2052	2356	4039	3564	0.49292790828089	0.42291243451299	5181.85	34.0227587267415
chr18	69800000	69850000	3200	2411	1836	6264	7126	2772	5004	1620	1548	3492	2088	2888	3952	7336	4967	0.553677299230732	0.478631030539201	5376.25	36.1580369499791
chr18	69850000	69900000	2015	1836	2337	6874	8028	1944	5364	936	1764	2952	2196	3116	3341	6084	3995	0.53408820590894	0.487366501693149	5617.4	38.8068144372927
chr18	69900000	69950000	5649	3848	2700	9349	13499	3816	6659	1279	2664	3693	2214	3629	6610	10302	4621	0.532879682042635	0.455418028357479	5967.1	42.6478987719954
chr18	69950000	70000000	2340	2481	2411	9875	11916	2087	5868	2501	3132	4371	1998	3667	6840	9245	5566	0.508376781369482	0.470138219222115	6224.4	45.4740669141715
chr18	70000000	70050000	2448	1367	3095	10620	9251	1547	6300	2808	4248	3456	2664	5471	8358	5867	6335	0.624536321483771	0.570566224230443	6358.9	46.9514070429033
chr18	70050000	70100000	936	1044	3888	10368	4860	769	5830	1404	2949	1980	1800	2735	7145	2808	3240	0.725882746428401	0.69480905556826	6448.9	47.9399617758837
chr18	70100000	70150000	1064	1187	6821	9118	2338	491	6876	2664	3891	2304	2448	4560	11020	3527	4536	0.852067151089952	0.808934773300347	6546.25	49.0092484787241
chr18	70150000	70200000	2500	1440	10098	8126	1548	360	6480	3167	3815	1728	1728	6324	8890	3095	5147	0.960689783052105	0.860917248255234	6571.45	49.2860438039586
chr18	70200000	70250000	3492	1512	14122	5903	1224	612	8100	4248	3744	2088	1980	8800	6992	4534	5616	1.00616095494802	0.875376884422111	6727.3	50.9978910832363
chr18	70250000	70300000	6300	1440	14785	3347	648	503	6012	3960	2484	1620	1440	8966	6307	3924	4140	1.17897987743087	0.90411871368834	6839.65	52.2319369082402
chr18	70300000	70350000	8352	1476	11519	2591	1331	936	7379	4211	2268	1980	2196	9119	6383	4608	4752	1.25816389402341	0.857164663232208	6873.85	52.6075877067727
chr18	70350000	70400000	12347	2160	9393	1871	1044	576	9503	3924	1584	1800	1764	9439	3986	5219	4247	1.56946290880085	0.861998466649629	6855.85	52.4098767601766
chr18	70400000	70450000	11914	2556	13107	1980	648	1115	10270	3636	2268	1836	1332	10472	4146	5400	4787	1.39137380191693	0.862100893997446	6823.45	52.0539970563037
chr18	70450000	70500000	7411	2606	17424	5652	1116	1044	9708	5904	3924	2196	2484	11136	8283	5286	6477	1.0950003591696	0.864805832127762	6758.65	51.3422376485578
chr18	70500000	70550000	2946	1923	14252	9756	2303	718	6912	4572	3744	2232	1908	8851	10944	4680	5615	0.930989223542415	0.8450059564863	6690.25	50.5909360514927
chr18	70550000	70600000	1008	864	6804	9468	3924	504	5580	2772	4571	2268	1151	4788	9021	3528	3851	0.801335559265442	0.76555023923445	6670.55	50.3745524043848
chr18	70600000	70650000	540	1116	3672	10295	5794	1440	6300	1692	3347	2808	1476	4332	9826	4680	3744	0.65004256844558	0.634685216782605	6542.75	48.9708046835526
chr18	70650000	70700000	6117	4968	3420	9032	8568	2880	4752	1080	2880	2807	1296	2888	6916	4985	4031	0.643238187612581	0.530770330141489	6395.15	47.3495749214648
chr18	70700000	70750000	468	1656	1008	5762	10224	3600	7077	2975	3852	4248	2700	5014	8208	7507	7343	0.325303370786517	0.318601989611762	6194.7	45.147843852288
chr18	70750000	70800000	1690	3438	1260	3708	8568	4791	6819	2281	2592	4688	2628	4028	5700	6876	5220	0.305903974270618	0.28386271583884	6096.3	44.0670240108961
chr18	70800000	70850000	864	3474	576	2007	7055	6621	5688	1584	2340	3592	2628	3433	4028	6263	5616	0.174682004763594	0.167354469097441	5968.55	42.6638254871378
chr18	70850000	70900000	828	5040	1188	1881	4968	6588	5004	1692	1800	3600	2952	3027	3800	5903	6875	0.198169336384439	0.190162494510321	5653.6	39.2044331187804
chr18	70900000	70950000	1008	5472	540	1692	3743	5575	6011	2088	2124	3456	3851	3420	3496	4752	6804	0.190341910468805	0.179700499168053	5352.5	35.8971683398871
chr18	70950000	71000000	1076	8565	684	1367	3527	5782	4572	1332	1224	2700	3384	2052	2659	4068	6408	0.15693851944793	0.14889767153945	5096.75	33.0880253070012
chr18	71000000	71050000	503	8316	468	1404	3312	3618	4932	1440	1080	1980	2448	2052	2811	2808	5218	0.138742843790162	0.134782361954486	5011.05	32.1467015223743
chr18	71050000	71100000	4535	9827	1512	2267	3816	3996	5436	1908	1887	1872	2988	3191	3952	3311	6552	0.388178167896162	0.320348321966632	4906.65	30.999978032117
chr18	71100000	71150000	252	7595	468	1080	3384	2952	4320	1476	1209	1368	2160	2431	3116	2087	4930	0.116286581820531	0.114423749284852	4771.65	29.5171459326465
chr18	71150000	71200000	359	8203	396	1080	2880	2772	3528	1260	1044	1080	1764	1976	1976	1907	4032	0.119692127062814	0.116953473550032	4775.2	29.5561389248918
chr18	71200000	71250000	576	8532	540	1475	2821	2808	4091	1008	1008	1152	1764	2507	2658	1944	3564	0.160175568743818	0.154668099331423	4649.95	28.1804002548274
chr18	71250000	71300000	720	8172	432	1295	3262	2844	4044	1008	648	1080	1368	2432	2052	2411	3203	0.152889721961887	0.146307922272048	4539.4	26.9661255244832
chr18	71300000	71350000	2373	9107	1044	2122	3276	2520	4824	1403	1008	1115	1583	2204	2964	1870	3492	0.306547124910067	0.270961745426084	4458.15	26.0736802794315
chr18	71350000	71400000	970	8388	1044	1440	3204	2376	3204	828	1080	970	1332	1671	1900	1548	2591	0.209944079747143	0.198255079784181	4454.8	26.0368840754817
chr18	71400000	71450000	576	6984	1152	2160	3456	2880	4248	1332	936	1080	1223	2052	2432	1764	2772	0.233766233766234	0.225941422594142	4381.05	25.2268183915116
chr18	71450000	71500000	1401	8243	828	2376	3455	2304	4593	1584	1008	684	1116	1672	2203	1800	2664	0.267639195629432	0.247487504702531	4391.85	25.3454449594693
chr18	71500000	71550000	6977	9824	1654	2734	3276	2664	5198	1548	1260	1080	1368	2204	3085	1620	2664	0.563963874553394	0.41892439824542	4406.25	25.5036137167461
chr18	71550000	71600000	360	5760	504	1944	2700	1260	3492	864	900	684	936	1672	1670	1584	2376	0.230769230769231	0.224137931034483	4379.25	25.207047296852
chr18	71600000	71650000	1008	7127	1151	1764	2556	2160	3600	1476	1440	1080	1404	2812	2691	1980	2693	0.265821927090392	0.248826588862108	4386.45	25.2861316754904
chr18	71650000	71700000	27164	19201	5936	7413	7344	5291	4823	936	1584	1332	1152	2660	3951	2125	3283	0.896602854929733	0.559966274585689	4471.05	26.215373124492
chr18	71700000	71750000	24978	23805	5436	6910	7164	6010	4572	1222	1224	900	1188	2052	2052	1799	2807	0.756695387734415	0.502321575171931	4491.75	26.4427407130775
chr18	71750000	71800000	611	7992	360	1944	2843	1944	4608	1223	1368	1296	1584	1520	2584	1872	2772	0.193263939534575	0.185739773161718	4557.5	27.164934865227
chr18	71800000	71850000	504	7705	432	1728	3597	2448	4063	1116	1044	684	972	1748	2277	1908	2411	0.167441860465116	0.162300475204094	4543.05	27.0062169108763
chr18	71850000	71900000	432	6550	288	1512	3279	2591	4937	1548	1583	1332	1440	1824	3727	1764	2976	0.156962025316456	0.152334152334152	4645.65	28.1331693064739
chr18	71900000	71950000	360	6768	324	1584	3023	2268	4536	1764	972	1044	1188	2432	2280	1476	2877	0.162382759361352	0.158302505758358	4676.25	28.4692779156873
chr18	71950000	72000000	2375	9648	791	2124	4211	2771	4788	648	864	972	1404	2280	2128	1511	3076	0.270657457150166	0.241332116788321	4628.35	27.9431471189122
chr18	72000000	72050000	468	7740	720	1260	4032	2880	5220	1512	1260	828	2016	2811	4028	1656	3348	0.147186147186147	0.143157894736842	4591.55	27.538938072538
chr18	72050000	72100000	4894	8494	1296	2088	4500	2555	4896	1548	900	828	1368	2356	1520	1800	1836	0.437226007500132	0.347420992991144	4677.9	28.4874014191252
chr18	72100000	72150000	41285	35709	10008	11087	9900	7164	4464	1368	1188	972	1332	2052	1900	1332	2843	0.844479341528131	0.541714067371237	4713.9	28.8828233123174
chr18	72150000	72200000	1691	8055	864	1584	3670	2879	5220	1476	1548	864	1296	3040	2432	1620	2944	0.242728125733052	0.220829109534226	4674.35	28.4484084268799
chr18	72200000	72250000	7947	13111	1942	2555	4928	3707	4505	864	1080	720	1404	1823	1824	1656	2347	0.47418359181496	0.363966071950863	4656.35	28.2506974802838
chr18	72250000	72300000	6044	9611	1800	2483	3636	3564	5359	1548	1080	1476	1620	2052	2508	1692	2448	0.489570493979331	0.380536517060948	4627.55	27.9343599657301
chr18	72300000	72350000	323	8096	612	1980	3023	2484	4535	972	1368	756	1296	1672	1748	1691	2950	0.179993825254708	0.176474149412762	4656.6	28.2534434656532
chr18	72350000	72400000	10212	13202	2192	3887	4572	4895	5256	1188	1044	1116	1296	2736	3192	1944	3276	0.566682899679978	0.41814681724846	4586.1	27.4790755914853
chr18	72400000	72450000	540	9144	972	2268	3132	3492	4860	1548	1008	1260	1440	2280	2812	2808	3204	0.198863636363636	0.193370165745856	4604.1	27.6767865380813
chr18	72450000	72500000	2015	7596	900	2016	3816	3276	3635	828	756	900	1296	1976	1672	1044	3204	0.280106793910475	0.251337988684439	4539.3	26.9650271303355
chr18	72500000	72550000	1404	8856	828	2268	4608	4534	4462	1368	864	468	1656	1976	2204	2267	5111	0.213330804968237	0.200017779358165	4517.65	26.7272247973463
chr18	72550000	72600000	432	6552	324	2051	3634	3922	5219	1584	1260	1044	2484	3568	3192	2448	5256	0.170296669295638	0.165947383978717	4528.45	26.8458513653039
chr18	72600000	72650000	898	6838	684	1800	5040	4860	4320	1332	1512	1332	2772	2888	3040	3060	4860	0.17594423056914	0.168091451292247	4499.65	26.5295138507502
chr18	72650000	72700000	1150	4752	863	2088	5904	5687	4032	1512	1476	1800	2664	3040	2432	3527	6156	0.212553125323935	0.200596752103307	4481.65	26.3318029041541
chr18	72700000	72750000	1511	4533	936	2412	5688	4859	4212	972	900	1440	1943	1824	1672	2196	3960	0.263674842630779	0.243693264456593	4522.8	26.7837920959557
chr18	72750000	72800000	3490	3528	1152	2088	6228	5436	4032	1296	1224	1475	2196	2584	3116	1871	4428	0.365125868055556	0.306997536721102	4474.45	26.2527185255157
chr18	72800000	72850000	2514	5218	1296	2336	6477	5506	4644	1332	1044	2160	2663	2280	3648	2484	5574	0.295012720203523	0.263245813166574	4481.7	26.332352101228
chr18	72850000	72900000	2051	4139	684	3060	6299	6012	3527	1260	1080	1512	2196	2964	2052	3060	5405	0.286966425670991	0.260507979321196	4436.6	25.8369763405901
chr18	72900000	72950000	324	2736	466	1584	4716	4680	4896	1404	1447	1832	2448	2128	2888	3490	4392	0.167395289803977	0.163656418033917	4436.6	25.8369763405901
chr18	72950000	73000000	504	2160	720	1800	3132	2088	3492	1368	1289	1367	1476	2812	3495	2700	4104	0.305454545454545	0.290657439446367	4481.55	26.3307045100064
chr18	73000000	73050000	684	2232	792	2304	4895	3888	4787	1800	1692	1872	2556	2964	3267	4463	6947	0.267876125008858	0.255491720175735	4474.45	26.2527185255157
chr18	73050000	73100000	1007	2159	1260	2628	6444	3780	5112	1188	864	1800	2340	1672	3572	3671	4680	0.300841988814455	0.283308253270054	4433.1	25.7985325454186
chr18	73100000	73150000	2483	2410	972	3204	6228	2736	3888	1044	1296	2592	1296	1368	3496	3060	3204	0.428231511254019	0.369267454111906	4447.5	25.9567013026955
chr18	73150000	73200000	396	1548	1404	3815	7020	2484	4860	1188	1332	2304	2051	3116	3420	3096	3491	0.345092495851515	0.336893262134757	4451.1	25.9962434920147
chr18	73200000	73250000	8639	5398	4716	7634	8386	3527	5328	936	1584	1908	1800	2432	3999	4203	2628	0.707629547216884	0.548015665796345	4470.9	26.2137255332704
chr18	73250000	73300000	2050	1690	2807	6765	5650	1584	4392	1655	1476	2304	1584	2353	5127	4061	2484	0.628352076124567	0.565657548914631	4454.7	26.0357856813339
chr18	73300000	73350000	900	2052	2700	6372	5436	1872	4680	1620	2088	2808	1944	3572	5155	5523	4680	0.541015625	0.515828677839851	4445.7	25.9369302080359
chr18	73350000	73400000	864	828	1944	6120	5724	1584	4354	1512	1908	2556	1596	2356	4560	4438	3851	0.551111111111111	0.523206751054852	4530.35	26.8667208541113
chr18	73400000	73450000	1080	1548	1764	5688	8208	3132	4860	1908	1836	2699	2687	3040	4256	3157	4355	0.419469026548673	0.398319327731092	4478.15	26.2933591089827
chr18	73450000	73500000	1008	1368	1044	3851	7020	2268	4534	1764	1836	2628	2376	2812	4479	3924	3204	0.379589736994406	0.35648287940093	4573.55	27.3412271259419
chr18	73500000	73550000	648	1476	828	3672	9180	3600	4320	1404	1404	2016	1944	1976	2589	4536	4535	0.27447216890595	0.26530612244898	4588	27.4999450802926
chr18	73550000	73600000	838	1152	1080	4104	8567	2952	4392	1620	1188	2147	2124	2659	3344	4319	5009	0.337272472696724	0.322152677472851	4694.15	28.6658904681356
chr18	73600000	73650000	601	828	1188	4716	8208	2376	4608	1404	1691	2497	1944	2508	3648	4032	4207	0.375664125664126	0.363063012781158	4735.55	29.1206256453066
chr18	73650000	73700000	1008	1404	1368	6012	7020	1835	4104	1404	1512	2736	2160	2964	4560	4257	5148	0.475537161970633	0.449831072022309	4717.55	28.9229146987105
chr18	73700000	73750000	1584	1692	1728	6588	9549	3096	4608	1296	1368	2952	2520	2888	4104	4454	7272	0.437028208184346	0.408466394355737	4701.35	28.744974846774
chr18	73750000	73800000	684	1548	1152	5076	9314	4428	3708	1548	1475	1764	1800	2812	2432	4104	7235	0.321219444186263	0.311323304206828	4722.95	28.9822279826893
chr18	73800000	73850000	684	2448	1008	3796	10044	5019	4464	1116	2123	1944	2736	5016	3116	5688	7056	0.245933228769886	0.238619070394365	4652.75	28.2111552909646
chr18	73850000	73900000	684	2520	1044	3115	12888	7795	5220	1368	1152	2556	1980	3496	3268	5112	8568	0.176997295519333	0.172680596163446	4649.2	28.1721622987193
chr18	73900000	73950000	9426	9394	2520	3240	9791	9612	3852	1188	1152	2088	2484	3420	2736	4463	8439	0.439447868738606	0.345269763317645	4598.8	27.6185716482503
chr18	73950000	74000000	4636	5647	1187	2769	10403	8783	5400	1404	2052	2376	3852	3420	3496	5292	11901	0.298447323630553	0.257053103964099	4579.05	27.4016388040685
chr18	74000000	74050000	1475	3276	864	2016	9107	7379	5076	2196	1944	1835	3564	3116	3724	5819	10512	0.192341665930572	0.180578015507733	4586.25	27.4807231827069
chr18	74050000	74100000	576	2484	1042	2915	12672	8244	7235	2952	2268	3096	5256	6231	7167	6381	13896	0.165697993201009	0.162281172806358	4571.5	27.3187100459129
chr18	74100000	74150000	432	1440	900	4392	11698	5076	4716	2484	2088	2556	4859	4560	3549	4972	10476	0.24351229473326	0.239117720778678	4699.55	28.7252037521144
chr18	74150000	74200000	2553	2016	2301	8206	13788	4319	4500	1116	1584	3060	3275	2736	3344	7618	10727	0.426379366634019	0.393575023355333	4782.35	29.6346741064564
chr18	74200000	74250000	1440	1044	2736	8099	9909	2340	5004	1440	1404	2268	3024	3494	2812	6673	10080	0.508745026525199	0.480092302878598	4753.55	29.3183365919026
chr18	74250000	74300000	2447	1871	4318	8057	11005	2412	4824	1908	2196	2628	3418	3340	2964	8530	11231	0.535805950186169	0.492261707074062	4868.75	30.5836866501175
chr18	74300000	74350000	683	756	1476	4794	7128	2340	3276	1080	1080	1584	2232	2887	2204	3780	5688	0.421547229295501	0.404785468941026	4904.75	30.9791085433097
chr18	74350000	74400000	1368	1296	2088	7416	12384	4428	4283	1332	1152	2916	3384	2964	2888	7452	9176	0.39374185136897	0.375155279503106	4841.75	30.2871202302234
chr18	74400000	74450000	828	1548	1620	6226	17027	5688	3852	900	1512	2196	2736	4788	2508	9936	11596	0.270142327696285	0.26335124631873	4916.65	31.1098174468926
chr18	74450000	74500000	1044	936	1861	6983	13837	5364	4139	1296	2124	3383	3060	3648	3876	9287	9682	0.341189054898037	0.32932556203164	4893.9	30.8599327782782
chr18	74500000	74550000	1296	1044	2819	8602	14603	4680	4464	1764	1728	3240	2916	4490	2508	10821	9396	0.400560665238755	0.384850502360489	4848.9	30.365655411788
chr18	74550000	74600000	2807	2013	3888	7558	10692	3312	4097	1584	2232	3384	2340	3946	3192	9121	7810	0.518989185449514	0.470862239841427	4661.75	28.3100107642626
chr18	74600000	74650000	6370	4029	4967	7053	11481	4931	7169	3131	2880	5326	4680	5091	4755	13747	14146	0.566525985028188	0.473590687852489	4683.25	28.5461655060302
chr18	74650000	74700000	1547	2664	3204	3276	6768	4824	5760	2088	1260	1836	2015	2204	2389	3815	6371	0.387104552469136	0.360229771574743	4627.45	27.9332615715823
chr18	74700000	74750000	2338	4680	2880	2592	4423	6084	4032	1368	1404	1800	3024	2736	2964	2771	7452	0.378043467738032	0.339609514284472	4571.6	27.3198084400606
chr18	74750000	74800000	4175	6550	3240	2448	4217	5976	6012	2124	1980	2052	3744	4180	4483	3204	7199	0.439703981097588	0.370705855821995	4485.15	26.3702466993256
chr18	74800000	74850000	2159	8269	3744	2664	3096	5903	5184	1944	1728	1656	3132	3495	2507	2519	6264	0.361843216759588	0.331604412618541	4510.35	26.6470420245601
chr18	74850000	74900000	2880	7496	3255	2124	2916	4967	3960	648	1080	936	1728	2127	1519	2322	4068	0.397870700452837	0.349395041881716	4521.2	26.7662177895916
chr18	74900000	74950000	1438	6372	2973	4210	4968	7416	5350	1800	1692	3527	3024	5091	5090	8477	11088	0.332356682987008	0.314899368082697	4567.8	27.2780694624459
chr18	74950000	75000000	1188	3492	3204	5184	7920	8280	4945	1584	1836	2952	2988	4002	3419	7199	7668	0.341025641025641	0.327183271832718	4575.05	27.3577030381582
chr18	75000000	75050000	1512	2771	2016	4752	9972	4824	4176	1116	1656	2952	2196	2077	3344	6336	5327	0.340250667762482	0.320346655317832	4607.45	27.7135827420312
chr18	75050000	75100000	2481	2230	2232	6657	11159	4608	3492	1188	1835	2736	2592	3646	3875	9791	9394	0.422896674849364	0.387169271631423	4622.2	27.8755958788252
chr18	75100000	75150000	1044	1404	2268	7667	13500	4860	5146	2556	2736	6047	3851	6384	4789	15660	13751	0.369675746658137	0.357121946459357	4528.35	26.8447529711562
chr18	75150000	75200000	1654	2124	1152	5472	13464	5470	3384	1656	1871	3564	1980	4177	3952	11769	9863	0.299039086771187	0.282178892827925	4425.35	25.7134069989675
chr18	75200000	75250000	2010	2772	1152	3888	13464	9071	3887	1475	1404	2952	1764	3040	1900	7596	6228	0.232312913961841	0.217881756652347	4429.3	25.7567935678039
chr18	75250000	75300000	1152	3240	576	3024	12168	8028	3095	1404	1440	2735	2124	2736	2812	8424	7731	0.175765645805593	0.168582375478927	4375.3	25.1636607280156
chr18	75300000	75350000	23987	15102	5037	6116	14215	10035	3780	1332	1584	2916	3024	4178	3420	7775	9115	0.695772695772696	0.471728507759222	4359.1	24.9857208760792
chr18	75350000	75400000	756	4247	648	2124	10872	11520	4500	2052	2628	3240	3743	5167	3724	11736	13523	0.11995511883309	0.116948983989127	4368.1	25.0845763493772
chr18	75400000	75450000	3132	5903	1008	1620	7211	10545	4784	1151	1440	2916	3564	3572	4560	5328	10300	0.219119716970366	0.195791835208539	4285.95	24.1822455569957
chr18	75450000	75500000	396	5472	360	792	3841	9864	4284	936	1367	1692	3276	2734	1824	4140	8109	0.0761473756702248	0.0746924004825091	4292.5	24.2541903736737
chr18	75500000	75550000	684	9359	646	575	4319	9620	5112	1908	1728	1872	3455	5321	3572	4308	11056	0.0776948488926955	0.0755862397333651	4287.1	24.1948770896949
chr18	75550000	75600000	180	11065	360	432	2484	8956	4392	1332	1080	1691	2628	2886	3344	3863	8491	0.0417221101429369	0.041402223452741	4310.4	24.450802926122
chr18	75600000	75650000	3160	13450	936	900	2592	10295	5292	1260	1224	1692	2483	3952	2888	4211	8997	0.177332907393604	0.159448504771327	4310.5	24.4519013202698
chr18	75650000	75700000	3298	14470	1401	1400	2267	7416	3700	1188	1296	1260	2736	1900	1900	3420	6444	0.226274393410997	0.201606505355018	4378.75	25.2015553261132
chr18	75700000	75750000	252	11664	432	432	1512	6120	4111	1584	1404	1692	2376	3116	2584	3744	6946	0.0553571428571429	0.054673721340388	4387.8	25.3009599964851
chr18	75750000	75800000	2816	13409	817	1132	1826	5790	4932	1224	1224	1116	2916	2660	2583	2987	6586	0.207408374684426	0.184761535478868	4459.8	26.0918037828694
chr18	75800000	75850000	3952	16410	1396	1440	2699	7847	4860	2160	1692	1800	2880	4104	3344	4535	8243	0.227846401718582	0.201161688003793	4515.6	26.7047077173173
chr18	75850000	75900000	396	12240	620	864	1584	6335	4140	1296	972	1620	2556	3572	3800	3852	7632	0.0868641131081643	0.0853033259222288	4492.15	26.4471342896685
chr18	75900000	75950000	432	11406	324	360	1620	5915	3707	1044	1296	1728	2160	3192	2660	3131	6912	0.0568662420382166	0.0556414219474498	4420.35	25.6584872915797
chr18	75950000	76000000	1907	11451	828	756	1116	5353	5076	1332	1548	1404	1836	3116	2736	2842	4967	0.178988925348646	0.163047031899491	4377.05	25.1828826256014
chr18	76000000	76050000	324	11194	648	648	1980	4535	4068	1224	1260	1224	1872	2845	3420	2952	5220	0.085240726124704	0.0838118888716436	4297.85	24.3129544605786
chr18	76050000	76100000	1438	13067	540	972	2664	6840	3958	1475	1512	1116	2807	2931	3116	3312	6984	0.122493044886434	0.115591081854159	4295.35	24.2854946068847
chr18	76100000	76150000	1726	14561	936	2052	3707	7017	5148	1656	1296	1116	2556	3116	2355	3420	9108	0.166731510628515	0.15713857128571	4261.8	23.9169833703126
chr18	76150000	76200000	1508	13121	900	1295	2518	6624	4749	1870	1224	1439	2804	3192	3192	4245	7811	0.151402404121351	0.142609566356004	4328.8	24.6529074493091
chr18	76200000	76250000	900	9539	1044	1980	2808	7848	4068	1332	1188	1728	2772	3116	2279	3707	8532	0.168999526250054	0.162693312326382	4339.25	24.7676896377496
chr18	76250000	76300000	2806	9972	1296	2304	5220	7884	4535	1008	1476	2088	2952	3800	3572	3960	9684	0.240140950667266	0.217285123125975	4396.75	25.3992662727093
chr18	76300000	76350000	1692	7740	1008	1836	7344	9792	4896	2052	2124	2484	2914	4484	2964	4608	10008	0.163636363636364	0.15422276621787	4376.95	25.1817842314536
chr18	76350000	76400000	4428	7595	1656	3059	10368	11916	4031	1440	1475	2988	3347	5092	2736	7989	13188	0.264294386309765	0.234303726103224	4398.55	25.4190373673689
chr18	76400000	76450000	4569	5503	1259	3744	14616	11120	3348	1440	1872	2304	2880	4332	3496	8855	12871	0.264113459522101	0.234544608071353	4432.8	25.7952373629753
chr18	76450000	76500000	864	2448	682	3312	12203	6947	3418	1008	1044	2340	2088	3040	1976	5292	8244	0.189824945295405	0.183625642576353	4479.5	26.3081874299774
chr18	76500000	76550000	3020	2447	1763	5220	10151	5183	3528	1044	1728	2556	2340	2660	2280	6660	8748	0.403933128735261	0.360027353872732	4538.9	26.9606335537444
chr18	76550000	76600000	1151	1440	1332	4715	10904	4284	4342	1548	1332	2725	2205	3724	2812	8136	8567	0.317442116868798	0.302106941996139	4578.6	27.3966960304036
chr18	76600000	76650000	1548	1692	2448	8024	11303	3816	4621	1224	2448	3178	2367	4256	3572	7284	9288	0.440567386284499	0.416912351288544	4560.6	27.1989850838075
chr18	76650000	76700000	1944	1332	3163	9540	8748	3744	5040	1548	2664	3240	2232	3800	4256	9023	6529	0.552154408715648	0.514453303361315	4573.35	27.3390303376464
chr18	76700000	76750000	1512	1116	5333	9792	7452	2412	4320	1404	2052	3024	1800	3040	3192	8674	6035	0.637310859988508	0.602418800014484	4582.3	27.4373366138705
chr18	76750000	76800000	3308	2375	8712	9396	6228	2375	6082	3492	3851	4968	3600	7144	7523	9503	8963	0.736299250498522	0.661110082113972	4755.15	29.3359108982667
chr18	76800000	76850000	3600	1151	6912	7450	5795	1764	4464	1692	2448	3096	1368	3572	3500	8099	6119	0.778519417475728	0.673440311937612	4744.35	29.2172843303091
chr18	76850000	76900000	2664	1224	8352	9574	5904	1476	4572	1188	2412	2340	1440	5016	5164	9000	5984	0.776102525442895	0.705281907241214	4807.35	29.9092726433954
chr18	76900000	76950000	4678	2338	6480	9000	4752	1980	4392	1872	2664	2484	1296	1976	5471	6479	4095	0.821099796334012	0.689681127685781	4933.35	31.2932492695679
chr18	76950000	77000000	7522	4425	11088	15119	9043	2880	6010	3600	4536	5076	3816	6154	8206	11807	13392	0.79259781459288	0.673542744173972	5023.45	32.282902396696
chr18	77000000	77050000	7366	3526	9897	14686	8487	2375	5256	2988	3311	3132	1799	6308	7674	9574	6336	0.819814734032999	0.689492198459115	5111.65	33.2516860350168
chr18	77050000	77100000	9280	5394	8923	15149	9595	2516	4752	1908	3420	2808	1224	5385	7524	7694	4284	0.802174279048512	0.655799594942682	5135.75	33.516399024626
chr18	77100000	77150000	21040	12882	8412	16442	8932	3516	4788	2483	4032	2771	1635	6996	6457	9980	6258	0.914514586322334	0.644361451196226	5165.7	33.8453680718789
chr18	77150000	77200000	8060	4823	6582	12275	7845	1655	5004	1800	4212	2556	1638	4940	8128	6408	5076	0.811241711874623	0.652691561590689	5126.05	33.4098547922937
chr18	77200000	77250000	864	1080	3420	10583	10332	1836	4247	1728	3384	2916	1800	4104	6688	6732	5184	0.545557961175737	0.52879245954117	5086.4	32.9743415127084
chr18	77250000	77300000	2052	2232	3455	8496	13503	3779	7992	2842	4500	5328	3204	8284	7828	21849	11948	0.445034164945177	0.4177879881851	4956.85	31.5513718942906
chr18	77300000	77350000	720	1620	756	4536	12056	6048	4680	1584	2268	4283	2736	4104	6080	9681	6299	0.240326191237608	0.233602735467827	4947.85	31.4525164209925
chr18	77350000	77400000	1762	3095	1008	3822	10112	7884	5291	2066	2052	4284	2700	5094	4976	9314	7955	0.254311176266348	0.238124480728245	4985.55	31.8666110146965
chr18	77400000	77450000	1151	3815	792	2585	7239	7856	5868	3117	2736	4489	3600	3038	4827	8647	8523	0.20316776596222	0.193190545268368	4967.55	31.6689000681004
chr18	77450000	77500000	2408	5938	972	1512	6408	8667	5220	1584	1260	4039	2880	3192	3496	7307	8112	0.208196791079712	0.18884385253812	4938.8	31.3531117506206
chr18	77500000	77550000	1583	5868	756	1368	4643	7956	5292	1944	2124	3708	2664	4099	3572	7558	8357	0.180030110242339	0.167177775773428	4964	31.6299070758551
chr18	77550000	77600000	4964	8387	1404	1404	4212	7810	4824	2052	1980	3024	3744	3571	3724	7272	7800	0.334754705603653	0.275788651928604	4877.6	30.6808945321939
chr18	77600000	77650000	432	8460	432	1007	4643	7990	5220	1872	1943	2684	2916	4180	3648	6695	10476	0.0830374578377419	0.0814753527260059	4796.55	29.7906460754377
chr18	77650000	77700000	1548	8061	504	828	3276	7992	4247	1116	1619	1852	1584	2812	2660	5220	8387	0.139393059387251	0.129677157908956	4692.15	28.6439225851805
chr18	77700000	77750000	216	8568	252	483	2196	6084	3527	1224	1044	1690	2808	2812	2659	3643	6624	0.0540863333902065	0.053429967975729	4715.55	28.9009468157554
chr18	77750000	77800000	1008	11087	288	489	2628	8172	3491	1476	1836	2124	2556	3800	2812	5716	10188	0.078759265795976	0.0754055424129774	4501.25	26.5470881571143
chr18	77800000	77850000	504	11153	575	396	2484	4896	4284	2016	1403	2016	3636	3952	3572	3491	6839	0.0756255127153404	0.0737205117952819	4434.65	25.8155576547088
chr18	77850000	77900000	360	12640	467	324	1728	7054	5326	2520	1548	1548	3352	4104	2584	4284	8954	0.0518165038490974	0.0509901209409471	4323.1	24.590298982887
chr18	77900000	77950000	863	11549	395	324	1692	4860	4032	1476	1404	1512	3236	2888	3339	2880	6559	0.0840595111583422	0.0803739267388101	4276.2	24.0751521275895
chr18	77950000	78000000	3059	17818	612	468	1764	7607	5435	1872	1944	2448	3491	4786	4332	6264	13247	0.146414800665039	0.132118232890705	4263.6	23.9367544649722
chr18	78000000	78050000	1328	13678	971	935	1584	5136	5760	1404	1800	1980	2484	3646	2508	6839	8458	0.144996413199426	0.136848341232227	4077.55	21.8931921530722
chr18	78050000	78100000	720	13716	504	648	1188	6192	3024	1368	1332	1260	2484	2508	3039	3564	9180	0.0841423948220065	0.0815047021943574	3903.6	19.9825355330507
chr18	78100000	78150000	936	15048	540	540	1141	7020	3167	1224	1080	1620	2700	3192	3116	4967	10475	0.0830005352217053	0.0799207135777998	3788.25	18.7155378836142
chr18	78150000	78200000	1113	13703	432	792	1090	5677	2916	1656	1548	1584	3447	3952	2887	4506	8028	0.107725638425371	0.102468540360416	3710.85	17.865380813251
chr18	78200000	78250000	18355	24807	5411	4523	4237	9217	4715	2266	2340	2916	3861	5092	2432	9272	16336	0.586969602655877	0.425078888054095	3831.5	19.1905933525186
chr18	78250000	78300000	252	12275	216	108	972	4104	3706	791	1403	1332	2340	2736	3724	2628	5975	0.0325884016973126	0.0321303062419814	3824.35	19.1120581709541
chr18	78300000	78350000	8309	17205	1871	1474	2556	6408	3348	2016	1332	1692	2700	3192	2584	4284	9468	0.3948634546317	0.308119398249742	3804.55	18.8945761296984
chr18	78350000	78400000	432	12079	360	324	1260	6084	3060	1260	1116	1764	3168	3420	3116	3820	9431	0.0555030586362958	0.0543356541214275	3786.6	18.6974143801762
chr18	78400000	78450000	6089	18519	827	900	1907	8387	4930	2615	1944	2772	4139	4650	3648	6834	15156	0.25592665356909	0.213382838734336	3799.2	18.8358120427934
chr18	78450000	78500000	1470	13427	252	755	1980	7236	4968	3109	2808	2376	4355	11078	5471	6624	16826	0.104735729386892	0.0986066878980892	3603.05	16.6813119219701
chr18	78500000	78550000	1110	5650	431	503	718	2915	1571	864	792	1116	1512	2955	1520	2544	6707	0.200058725653323	0.18045378299638	3390.65	14.3483227521364
chr18	78550000	78600000	361	4500	324	216	612	2412	1345	720	684	468	1404	1375	1216	1775	4040	0.111731150793651	0.106943620178042	3408.65	14.5460336987325
chr18	78600000	78650000	18263	14901	5555	4263	3478	7400	2913	1509	1041	1651	2226	2356	2431	7655	12869	0.78885861168076	0.521370219086521	3531.1	15.8910173326597
chr18	78650000	78700000	504	10080	396	468	2448	9539	2699	1008	1152	1476	2484	3496	1976	4931	10043	0.059657232567267	0.058374226584169	3637.7	17.0619054941675
chr18	78700000	78750000	19426	20912	4176	4137	6478	14181	5940	2266	2626	4355	5470	8130	3876	16986	25481	0.556070082591613	0.400216418987159	3635.45	17.037191625843
chr18	78750000	78800000	756	11016	360	863	4896	13140	3348	1080	1512	2376	2808	4256	3191	7595	11267	0.0653674649050372	0.0637749347426767	3754.35	18.3431822675249
chr18	78800000	78850000	971	10368	504	1512	5292	11855	3888	1800	1908	3060	3526	4788	4328	10040	14035	0.101147946226	0.0979280047210019	3840.7	19.2916456141122
chr18	78850000	78900000	612	6300	468	1800	7091	8916	4967	2088	2628	3618	3996	5926	4172	8460	11010	0.117192268565615	0.114344701631794	3955.9	20.5569956723271
chr18	78900000	78950000	792	5588	792	2592	8100	7452	4284	864	1836	3690	1872	5091	3047	9900	9582	0.17028217256565	0.164954969189445	3936.2	20.3406120252191
chr18	78950000	79000000	359	2332	468	2844	4284	2880	1512	648	684	1331	756	912	1977	3456	1980	0.286617738913179	0.278803068276752	3804.75	18.8967729179939
chr18	79000000	79050000	540	1404	900	2268	2303	900	1512	576	972	1764	576	1900	1976	3888	2138	0.476913183279743	0.445941070354781	4026.75	21.3352079260122
chr18	79050000	79100000	720	612	1804	2304	2736	792	3384	1152	2052	1943	1296	2204	2052	4894	3622	0.585354025218235	0.53835860838537	4067.5	21.7828035412227
chr18	79100000	79150000	756	2844	2083	4320	6732	3420	5616	1871	2484	4608	2052	3420	5320	9690	5967	0.36903964121862	0.355197221533118	4042.45	21.5076558072099
chr18	79150000	79200000	1512	3960	1511	2556	6732	5075	5048	2052	1368	3744	2124	3876	3724	6687	6344	0.281284662700413	0.261360442237422	3990.3	20.9348432591551
chr18	79200000	79250000	1044	4944	2088	2591	7272	6983	4670	1403	1152	3600	2484	2888	3040	8565	8098	0.23967668984002	0.229636465773212	3848.1	19.3729267810461
chr18	79250000	79300000	1367	4200	2304	1655	6732	8100	6084	2592	1980	3384	3168	5928	4864	7308	9576	0.231655865338611	0.218655061991953	3857.1	19.4717822543441
chr18	79300000	79350000	1208	4500	1584	2844	11376	9612	5075	1368	1403	3708	2088	5091	5624	10761	9179	0.188394170343629	0.181082123120422	3972.25	20.7365831154852
chr18	79350000	79400000	1780	3636	2160	3924	14109	7632	5364	2772	3239	3816	2088	18391	7220	18145	12130	0.24996026826865	0.236575313618724	4042.4	21.507106610136
chr18	79400000	79450000	1008	2554	1908	7052	18943	8675	4536	1818	2520	3744	1944	5144	3952	13859	8603	0.254727588674231	0.248330842052815	4152.1	22.7120449902243
chr18	79450000	79500000	1152	1944	1584	7275	20652	7522	2339	901	2052	2916	1224	4715	3495	12274	5976	0.256843779664931	0.24947045777368	4317	24.5232969398739
chr18	79500000	79550000	6622	5004	1872	9000	23074	9072	6011	3005	4607	6048	3492	9742	8359	20802	16878	0.364291366457041	0.320144938145085	4495.85	26.4877748731355
chr18	79550000	79600000	1439	864	1079	6408	11844	2736	2160	972	1620	2124	1008	4332	3875	8554	5076	0.389254720683791	0.366270004103406	4594.85	27.5751850794139
chr18	79600000	79650000	2051	2082	1764	7272	8134	1584	2412	1224	2376	2268	1152	4028	3040	10630	7524	0.532107890190056	0.484423471839909	4558.85	27.1797631862218
chr18	79650000	79700000	900	504	1728	6336	5328	792	1656	792	1620	1226	576	1444	2204	5616	2484	0.610294117647059	0.575057736720554	4547.65	27.0567430416731
chr18	79700000	79750000	1728	900	4752	14148	8277	1260	3096	936	2232	2302	611	4332	5320	7704	3564	0.703139380304735	0.664027040077257	4582.35	27.4378858109444
chr18	79750000	79800000	1944	1087	8575	18581	8856	1368	3528	1764	3096	2628	1224	5395	5548	7632	5364	0.756492578053916	0.720100962609191	4481.55	26.3307045100064
chr18	79800000	79850000	2376	927	9317	15111	6040	648	6191	3239	6334	3816	2606	11462	11169	13139	7951	0.836500951845957	0.778755919695517	4227.8	23.5435293600756
chr18	79850000	79900000	2808	1188	15982	18395	4904	900	6370	3240	6475	5292	3261	12920	13830	13712	13174	0.898861466315357	0.841727595807773	4168	22.8866896597175
chr18	79900000	79950000	5794	1548	16628	14472	4894	1008	6478	4139	4392	3023	2844	12004	8434	11554	12238	0.95704280155642	0.831995309399242	4147.55555555556	22.6621290783985
chr18	79950000	80000000	4824	1656	11016	8063	2736	1116	4810	2448	2880	2160	1476	7827	5774	7020	4176	0.972180420547444	0.812723130801401	4253.94117647059	23.8306625125831
chr18	80000000	80050000	3491	1152	13787	11120	2304	1260	5089	2628	3851	2376	1332	6080	8284	7522	5651	0.958646997265638	0.857582895452075	4144.125	22.6244480569408
chr18	80050000	80100000	5184	2519	10367	12202	2880	684	5364	2088	3852	3060	1476	5016	8435	7019	4535	0.968623481781376	0.820221066319896	4276.4	24.077348915885
chr18	80100000	80150000	1908	1152	7776	13515	4321	576	4896	1370	3564	2376	1691	3635	7752	6444	5651	0.848536942209217	0.793182439824945	4409.57142857143	25.5400960937966
chr18	80150000	80200000	2590	1439	8242	19783	6154	792	4824	2374	4572	4527	2304	6853	8596	14252	9178	0.840840428453722	0.785	4621.38461538462	27.8666397419281
chr18	80200000	80250000	1332	1692	4500	11997	4536	1008	5364	2304	3600	3285	2663	5700	7970	9185	8099	0.751232461130072	0.711310592459605	4748.5	29.262867687441
chr18	80250000	80300000	17047	9349	5823	7146	4568	2621	4068	1188	1800	2013	1115	4711	2432	4706	4788	1.01725014403362	0.644756626713064	4859.45454545455	30.4815859213829
chr18	80300000	80350000	0	0	0	0	0	0	0	0	0	0	0	0	0	0	0	0	0	4726.3	29.0190241866391
