# Supplementary material for: Chromosomal Mcm2-7 distribution and the genome replication program in species from yeast to humans
Source: PLoS Genet. 2021 Sep 2;17(9):e1009714. doi: 10.1371/journal.pgen.1009714 (PMC8443269; doi:10.1371/journal.pgen.1009714)
Supplement: S1 Source Files — (ZIP) [file pgen.1009714.s023.zip › source_files_for_Figure1_to_Figure7A/Figure2/Figure2A/pombe_replication/numbers_for_pombe_Figure2A_replication_plot_042621_1.txt]

chr	bedstart	bedend	Daigaku_replication	smooth10bp_Daigaku_replication
chr2	240500	240501	1.289583	1.3531249
chr2	241500	241501	1.260417	1.3847916
chr2	242500	242501	1.370833	1.4097916
chr2	243500	243501	1.514583	1.4239582
chr2	244500	244501	1.564583	1.4287499
chr2	245500	245501	1.502083	1.4352083
chr2	246500	246501	1.50625	1.4562499
chr2	247500	247501	1.497917	1.4685416
chr2	248500	248501	1.439583	1.4785416
chr2	249500	249501	1.341667	1.47875
chr2	250500	250501	1.354167	1.4870834
chr2	251500	251501	1.470833	1.5058334
chr2	252500	252501	1.49375	1.5583334
chr2	253500	253501	1.614583	1.6233334
chr2	254500	254501	1.566667	1.6816667
chr2	255500	255501	1.585417	1.7020833
chr2	256500	256501	1.69375	1.7091667
chr2	257500	257501	2.022917	1.7104167
chr2	258500	258501	2.089583	1.7062501
chr2	259500	259501	1.925	1.7062501
chr2	260500	260501	1.558333	1.7050001
chr2	261500	261501	1.541667	1.6962501
chr2	262500	262501	1.50625	1.6464584
chr2	263500	263501	1.572917	1.5950001
chr2	264500	264501	1.566667	1.5541668
chr2	265500	265501	1.572917	1.5489585
chr2	266500	266501	1.60625	1.5362501
chr2	267500	267501	1.525	1.5260418
chr2	268500	268501	1.575	1.5108334
chr2	269500	269501	1.516667	1.501875
chr2	270500	270501	1.50625	1.4947916
chr2	271500	271501	1.414583	1.5083333
chr2	272500	272501	1.404167	1.5347916
chr2	273500	273501	1.420833	1.5566666
chr2	274500	274501	1.477083	1.5629166
chr2	275500	275501	1.502083	1.5752083
chr2	276500	276501	1.741667	1.5910417
chr2	277500	277501	1.789583	1.6058333
chr2	278500	278501	1.79375	1.6066667
chr2	279500	279501	1.579167	1.6125001
chr2	280500	280501	1.629167	1.6141668
chr2	281500	281501	1.572917	1.5885418
chr2	282500	282501	1.552083	1.5543752
chr2	283500	283501	1.429167	1.5187502
chr2	284500	284501	1.535417	1.5039585
chr2	285500	285501	1.51875	1.4745835
chr2	286500	286501	1.485417	1.4520835
chr2	287500	287501	1.447917	1.4306252
chr2	288500	288501	1.4375	1.4250002
chr2	289500	289501	1.43125	1.4139585
chr2	290500	290501	1.335417	1.4077085
chr2	291500	291501	1.347917	1.4062501
chr2	292500	292501	1.3375	1.4022917
chr2	293500	293501	1.372917	1.400625
chr2	294500	294501	1.425	1.3958333
chr2	295500	295501	1.45625	1.4047916
chr2	296500	296501	1.470833	1.4060416
chr2	297500	297501	1.408333	1.4118749
chr2	298500	298501	1.420833	1.4154165
chr2	299500	299501	1.383333	1.4181248
chr2	300500	300501	1.425	1.4189581
chr2	301500	301501	1.360417	1.4187498
chr2	302500	302501	1.395833	1.4266665
chr2	303500	303501	1.408333	1.4366665
chr2	304500	304501	1.452083	1.4527082
chr2	305500	305501	1.464583	1.4668749
chr2	306500	306501	1.46875	1.4935415
chr2	307500	307501	1.4875	1.5106249
chr2	308500	308501	1.520833	1.5297916
chr2	309500	309501	1.54375	1.5502083
chr2	310500	310501	1.566667	1.57375
chr2	311500	311501	1.627083	1.6014583
chr2	312500	312501	1.566667	1.6241666
chr2	313500	313501	1.6	1.64375
chr2	314500	314501	1.65625	1.6566667
chr2	315500	315501	1.7	1.6608333
chr2	316500	316501	1.745833	1.6622917
chr2	317500	317501	1.714583	1.6852083
chr2	318500	318501	1.716667	1.7008333
chr2	319500	319501	1.672917	1.7260416
chr2	320500	320501	1.608333	1.7466666
chr2	321500	321501	1.641667	1.7760416
chr2	322500	322501	1.795833	1.78875
chr2	323500	323501	1.75625	1.7841666
chr2	324500	324501	1.908333	1.7727082
chr2	325500	325501	1.90625	1.7718749
chr2	326500	326501	2.039583	1.7858332
chr2	327500	327501	1.841667	1.8027082
chr2	328500	328501	1.670833	1.8206249
chr2	329500	329501	1.558333	1.7977083
chr2	330500	330501	1.6	1.7527083
chr2	331500	331501	1.78125	1.6854167
chr2	332500	332501	1.964583	1.645625
chr2	333500	333501	1.935417	1.6272917
chr2	334500	334501	1.679167	1.6408334
chr2	335500	335501	1.45625	1.6458334
chr2	336500	336501	1.366667	1.6245834
chr2	337500	337501	1.44375	1.5685418
chr2	338500	338501	1.4875	1.5127084
chr2	339500	339501	1.69375	1.4833334
chr2	340500	340501	1.65	1.4802084
chr2	341500	341501	1.56875	1.4902084
chr2	342500	342501	1.404167	1.4935417
chr2	343500	343501	1.377083	1.4839584
chr2	344500	344501	1.385417	1.4516667
chr2	345500	345501	1.425	1.4197917
chr2	346500	346501	1.466667	1.395625
chr2	347500	347501	1.477083	1.3889583
chr2	348500	348501	1.391667	1.3895833
chr2	349500	349501	1.370833	1.4079166
chr2	350500	350501	1.33125	1.4218749
chr2	351500	351501	1.327083	1.4327082
chr2	352500	352501	1.3375	1.4283332
chr2	353500	353501	1.383333	1.4306248
chr2	354500	354501	1.56875	1.4364582
chr2	355500	355501	1.564583	1.4508332
chr2	356500	356501	1.575	1.4693749
chr2	357500	357501	1.433333	1.4831249
chr2	358500	358501	1.414583	1.4889583
chr2	359500	359501	1.429167	1.47375
chr2	360500	360501	1.475	1.4595834
chr2	361500	361501	1.5125	1.4391667
chr2	362500	362501	1.475	1.4285417
chr2	363500	363501	1.441667	1.4131251
chr2	364500	364501	1.416667	1.3962501
chr2	365500	365501	1.422917	1.3789584
chr2	366500	366501	1.370833	1.3610417
chr2	367500	367501	1.327083	1.3427084
chr2	368500	368501	1.260417	1.3177084
chr2	369500	369501	1.260417	1.294375
chr2	370500	370501	1.302083	1.280625
chr2	371500	371501	1.333333	1.27875
chr2	372500	372501	1.291667	1.2820834
chr2	373500	373501	1.191667	1.2839584
chr2	374500	374501	1.183333	1.2839584
chr2	375500	375501	1.285417	1.2733334
chr2	376500	376501	1.352083	1.2579168
chr2	377500	377501	1.360417	1.2497918
chr2	378500	378501	1.279167	1.2566668
chr2	379500	379501	1.260417	1.2645835
chr2	380500	380501	1.195833	1.2591668
chr2	381500	381501	1.179167	1.2470835
chr2	382500	382501	1.210417	1.2381251
chr2	383500	383501	1.260417	1.2472917
chr2	384500	384501	1.2625	1.2677083
chr2	385500	385501	1.23125	1.29375
chr2	386500	386501	1.23125	1.3110416
chr2	387500	387501	1.270833	1.3168749
chr2	388500	388501	1.370833	1.3168749
chr2	389500	389501	1.464583	1.3222916
chr2	390500	390501	1.45625	1.3333333
chr2	391500	391501	1.352083	1.3435416
chr2	392500	392501	1.26875	1.349375
chr2	393500	393501	1.260417	1.3485417
chr2	394500	394501	1.316667	1.3431251
chr2	395500	395501	1.341667	1.3375001
chr2	396500	396501	1.333333	1.3481251
chr2	397500	397501	1.329167	1.3702084
chr2	398500	398501	1.3625	1.396875
chr2	399500	399501	1.410417	1.41125
chr2	400500	400501	1.4	1.4345833
chr2	401500	401501	1.458333	1.4664583
chr2	402500	402501	1.489583	1.5420833
chr2	403500	403501	1.527083	1.6210416
chr2	404500	404501	1.460417	1.6966666
chr2	405500	405501	1.575	1.7329166
chr2	406500	406501	1.652083	1.7491666
chr2	407500	407501	2.085417	1.7541666
chr2	408500	408501	2.152083	1.7545833
chr2	409500	409501	2.166667	1.7570833
chr2	410500	410501	1.7625	1.7485416
chr2	411500	411501	1.620833	1.7289583
chr2	412500	412501	1.539583	1.6631249
chr2	413500	413501	1.53125	1.5918749
chr2	414500	414501	1.485417	1.5224999
chr2	415500	415501	1.489583	1.4904166
chr2	416500	416501	1.45625	1.4614583
chr2	417500	417501	1.427083	1.4372917
chr2	418500	418501	1.439583	1.4175
chr2	419500	419501	1.472917	1.4077083
chr2	420500	420501	1.441667	1.3916667
chr2	421500	421501	1.33125	1.3725
chr2	422500	422501	1.297917	1.353125
chr2	423500	423501	1.333333	1.3364584
chr2	424500	424501	1.3875	1.3166667
chr2	425500	425501	1.329167	1.29875
chr2	426500	426501	1.264583	1.29375
chr2	427500	427501	1.233333	1.2920833
chr2	428500	428501	1.272917	1.289375
chr2	429500	429501	1.275	1.2745833
chr2	430500	430501	1.2625	1.2672916
chr2	431500	431501	1.28125	1.261875
chr2	432500	432501	1.28125	1.2639584
chr2	433500	433501	1.30625	1.2645834
chr2	434500	434501	1.239583	1.2652084
chr2	435500	435501	1.25625	1.2687501
chr2	436500	436501	1.210417	1.2710418
chr2	437500	437501	1.254167	1.2743751
chr2	438500	438501	1.279167	1.2750001
chr2	439500	439501	1.28125	1.2837501
chr2	440500	440501	1.297917	1.2937501
chr2	441500	441501	1.304167	1.3256251
chr2	442500	442501	1.314583	1.3679167
chr2	443500	443501	1.3125	1.4147917
chr2	444500	444501	1.327083	1.4420834
chr2	445500	445501	1.35625	1.4558334
chr2	446500	446501	1.529167	1.465625
chr2	447500	447501	1.677083	1.49625
chr2	448500	448501	1.747917	1.5239583
chr2	449500	449501	1.554167	1.5429167
chr2	450500	450501	1.435417	1.5335417
chr2	451500	451501	1.402083	1.505
chr2	452500	452501	1.620833	1.4683334
chr2	453500	453501	1.589583	1.4327084
chr2	454500	454501	1.516667	1.421875
chr2	455500	455501	1.2625	1.4129166
chr2	456500	456501	1.24375	1.3954166
chr2	457500	457501	1.310417	1.3472916
chr2	458500	458501	1.391667	1.3152083
chr2	459500	459501	1.445833	1.2935416
chr2	460500	460501	1.345833	1.2939583
chr2	461500	461501	1.227083	1.2891666
chr2	462500	462501	1.139583	1.2774999
chr2	463500	463501	1.26875	1.2602082
chr2	464500	464501	1.3	1.2285416
chr2	465500	465501	1.266667	1.20375
chr2	466500	466501	1.195833	1.1875
chr2	467500	467501	1.19375	1.1835417
chr2	468500	468501	1.21875	1.1708334
chr2	469500	469501	1.129167	1.1570834
chr2	470500	470501	1.097917	1.1477084
chr2	471500	471501	1.064583	1.1477084
chr2	472500	472501	1.1	1.1514584
chr2	473500	473501	1.141667	1.1522917
chr2	474500	474501	1.1625	1.1566667
chr2	475500	475501	1.172917	1.1620833
chr2	476500	476501	1.195833	1.1702083
chr2	477500	477501	1.23125	1.1808333
chr2	478500	478501	1.227083	1.1924999
chr2	479500	479501	1.172917	1.2014582
