# Supplementary material for: Chromosomal Mcm2-7 distribution and the genome replication program in species from yeast to humans
Source: PLoS Genet. 2021 Sep 2;17(9):e1009714. doi: 10.1371/journal.pgen.1009714 (PMC8443269; doi:10.1371/journal.pgen.1009714)
Supplement: S1 Source Files — (ZIP) [file pgen.1009714.s023.zip › source_files_for_Figure1_to_Figure7A/Figure2/Figure2A/HeLa_MCM2ChEC_trace/numbers_for_Figure2A_HeLa_MCM2ChEC_trace_042521_1.txt]

chr	bedstart	bedend	MCM	smooth30MCM	normsmoothMCM
chr18	0	50000	132786	174862.1875	84.9463171133706
chr18	50000	100000	134680	176850.529411765	86.2226398423859
chr18	100000	150000	578978	175563.944444444	85.3967770333367
chr18	150000	200000	136721	173063.052631579	83.7914469617417
chr18	200000	250000	101184	172537.35	83.4539968414091
chr18	250000	300000	142980	170687.333333333	82.2664655085167
chr18	300000	350000	139798	167784.863636364	80.4033613700374
chr18	350000	400000	128075	164723.782608696	78.4384441353035
chr18	400000	450000	168060	161865.333333333	76.6035968395262
chr18	450000	500000	227311	159390.6	75.0150579756132
chr18	500000	550000	192076	156719.423076923	73.3004213731396
chr18	550000	600000	132941	154547.666666667	71.9063643189205
chr18	600000	650000	167743	152313	70.4719249795072
chr18	650000	700000	140036	152121.413793103	70.34894520979
chr18	700000	750000	155570	150634.3	69.3943623367239
chr18	750000	800000	118856	150151.266666667	69.0843017688922
chr18	800000	850000	208664	149306.933333333	68.5423216306562
chr18	850000	900000	153692	133207.866666667	58.2082817047148
chr18	900000	950000	128047	132321.2	57.6391276708783
chr18	950000	1000000	162549	132719.733333333	57.8949474313501
chr18	1000000	1050000	133687	132228.733333333	57.5797730359211
chr18	1050000	1100000	106833	131434.3	57.0698238596646
chr18	1100000	1150000	97380	130963.466666667	56.7675945089902
chr18	1150000	1200000	96121	130374.333333333	56.3894280280118
chr18	1200000	1250000	99997	127501.733333333	54.5454973389909
chr18	1250000	1300000	89940	125053.466666667	52.9739475090203
chr18	1300000	1350000	98082	125441.766666667	53.223198461658
chr18	1350000	1400000	91977	125245.233333333	53.0970431164136
chr18	1400000	1450000	146757	125586.8	53.3162958000498
chr18	1450000	1500000	107508	125132.366666667	53.0245936593245
chr18	1500000	1550000	118295	125152.4	53.0374531170063
chr18	1550000	1600000	109350	125101.066666667	53.0045020939947
chr18	1600000	1650000	96006	123620.766666667	52.0542930154744
chr18	1650000	1700000	110121	125704.4	53.3917835982217
chr18	1700000	1750000	113140	124963.666666667	52.9163046155183
chr18	1750000	1800000	128250	126637.8	53.9909359010596
chr18	1800000	1850000	115965	128939.7	55.4685325219108
chr18	1850000	1900000	113950	130380.8	56.3935790010405
chr18	1900000	1950000	150386	132345.766666667	57.6548970890339
chr18	1950000	2000000	141133	132892.266666667	58.0056971034981
chr18	2000000	2050000	118628	133382.466666667	58.3203579764905
chr18	2050000	2100000	144590	134533.766666667	59.0593809529821
chr18	2100000	2150000	161847	135574.933333333	59.7277090073761
chr18	2150000	2200000	150283	134825.833333333	59.2468594358571
chr18	2200000	2250000	141937	137953.133333333	61.2542828306127
chr18	2250000	2300000	119457	140784.233333333	63.0715745432378
chr18	2300000	2350000	207124	141631.1	63.6151808358562
chr18	2350000	2400000	109283	145457.6	66.0714228401514
chr18	2400000	2450000	190556	147247.666666667	67.2204720854553
chr18	2450000	2500000	140327	151410	69.892286529258
chr18	2500000	2550000	183911	155357.066666667	72.4259206440941
chr18	2550000	2600000	175890	156919.333333333	73.428744375592
chr18	2600000	2650000	140613	163429.5	77.6076401868109
chr18	2650000	2700000	155070	168965.433333333	81.16117265416
chr18	2700000	2750000	116392	173128.433333333	83.8334150333265
chr18	2750000	2800000	104646	174895.7	84.9678288891889
chr18	2800000	2850000	132621	178384.133333333	87.2070648705078
chr18	2850000	2900000	123212	186946.433333333	92.7032313185352
chr18	2900000	2950000	124284	191772.233333333	95.8009270363786
chr18	2950000	3000000	201327	192625.866666667	96.3488768729393
chr18	3000000	3050000	203228	196401.033333333	98.772167854223
chr18	3050000	3100000	134756	195285.166666667	98.0558896423166
chr18	3100000	3150000	210801	196841.933333333	99.0551829070633
chr18	3150000	3200000	163823	195183.9	97.9908862605574
chr18	3200000	3250000	238010	198313.833333333	100
chr18	3250000	3300000	246662	196445.133333333	98.8004757785374
chr18	3300000	3350000	162833	195010.6	97.8796444627411
chr18	3350000	3400000	309255	193740.833333333	97.0645773721046
chr18	3400000	3450000	316464	192228	96.0934850478314
chr18	3450000	3500000	266023	191585.333333333	95.6809553571409
chr18	3500000	3550000	171646	191870.566666667	95.8640475025371
chr18	3550000	3600000	249243	190883.933333333	95.2307245609009
chr18	3600000	3650000	418716	190299.733333333	94.8557248016145
chr18	3650000	3700000	295057	189533.533333333	94.3638986880144
chr18	3700000	3750000	167546	186088.9	92.1527780600962
chr18	3750000	3800000	232712	183240.4	90.3243172344763
chr18	3800000	3850000	173648	181748.933333333	89.3669402386125
chr18	3850000	3900000	155986	177777.9	86.8179218474483
chr18	3900000	3950000	140815	175336.866666667	85.2510151161748
chr18	3950000	4000000	234225	170307.2	82.0224567640854
chr18	4000000	4050000	127850	165764.8	79.1066763693878
chr18	4050000	4100000	132854	163694.6	77.7778086842207
chr18	4100000	4150000	102520	156836.6	73.3756375969461
chr18	4150000	4200000	109685	149442.433333333	68.6292994933459
chr18	4200000	4250000	97112	143793.633333333	65.0033175689078
chr18	4250000	4300000	113203	141380.8	63.4545125035224
chr18	4300000	4350000	103022	137217.5	60.7820775534422
chr18	4350000	4400000	105686	126272.466666667	53.7564273217045
chr18	4400000	4450000	101298	119793.3	49.5974305049017
chr18	4450000	4500000	97988	118279.133333333	48.6254823099009
chr18	4500000	4550000	117773	114562	46.239443102035
chr18	4550000	4600000	90012	112522.2	44.9300892694566
chr18	4600000	4650000	91670	111231.533333333	44.1016064051654
chr18	4650000	4700000	90592	110288.433333333	43.4962276427844
chr18	4700000	4750000	87120	105990.6	40.7374353362919
chr18	4750000	4800000	110390	105394.366666667	40.3547113436892
chr18	4800000	4850000	100727	104537.233333333	39.8045148464686
chr18	4850000	4900000	103515	104479.533333333	39.7674770407328
chr18	4900000	4950000	94639	104244.233333333	39.6164372540843
chr18	4950000	5000000	96559	104450.033333333	39.7485409008853
chr18	5000000	5050000	99261	103983.466666667	39.4490503365391
chr18	5050000	5100000	124344	104206.5	39.5922161124939
chr18	5100000	5150000	90365	105225.433333333	40.2462725225057
chr18	5150000	5200000	100682	105948.133333333	40.7101758536187
chr18	5200000	5250000	122121	106574.833333333	41.1124564923465
chr18	5250000	5300000	121198	106717.266666667	41.2038848828195
chr18	5300000	5350000	112454	108822.5	42.5552405713536
chr18	5350000	5400000	117266	109198.3	42.7964677359202
chr18	5400000	5450000	112522	109506.233333333	42.9941310804534
chr18	5450000	5500000	105290	110104.966666667	43.3784598306703
chr18	5500000	5550000	109963	110164.466666667	43.4166530618882
chr18	5550000	5600000	107140	110503.866666667	43.6345149555921
chr18	5600000	5650000	100789	111344.466666667	44.1740986557908
chr18	5650000	5700000	102626	112529.8	44.9349677326037
chr18	5700000	5750000	103286	114589.366666667	46.2570098487184
chr18	5750000	5800000	99206	117279.133333333	47.9835792642208
chr18	5800000	5850000	109713	121043.5	50.399937692611
chr18	5850000	5900000	136254	125393.8	53.1924085122335
chr18	5900000	5950000	122979	126704.066666667	54.03347267622
chr18	5950000	6000000	116789	132681.033333333	57.8701057834822
chr18	6000000	6050000	122046	136797.366666667	60.5123926871837
chr18	6050000	6100000	153169	136734.833333333	60.4722523500606
chr18	6100000	6150000	102944	136725.533333333	60.4662826517357
chr18	6150000	6200000	99830	137485.433333333	60.9540647761481
chr18	6200000	6250000	105082	137411.2	60.9064141733904
chr18	6250000	6300000	112175	142889.633333333	64.4230372156129
chr18	6300000	6350000	110909	145110.2	65.8484257220821
chr18	6350000	6400000	128733	148088.433333333	67.760162769495
chr18	6400000	6450000	130199	150323.1	69.1946021089083
chr18	6450000	6500000	158346	151029.633333333	69.6481280074495
chr18	6500000	6550000	179954	152011.966666667	70.2786907659893
chr18	6550000	6600000	237275	153027.966666667	70.9308642604004
chr18	6600000	6650000	220874	152740.233333333	70.74616735739
chr18	6650000	6700000	139990	153533.7	71.255496027369
chr18	6700000	6750000	301430	153680.466666667	71.3497059977067
chr18	6750000	6800000	244688	154128.766666667	71.6374711330851
chr18	6800000	6850000	110578	154852.1	72.1017810027938
chr18	6850000	6900000	116987	157461.966666667	73.7770623649463
chr18	6900000	6950000	135319	158005.166666667	74.1257440993597
chr18	6950000	7000000	103063	158747.866666667	74.6024854913864
chr18	7000000	7050000	274316	159934.166666667	75.3639750744768
chr18	7050000	7100000	173757	160669.633333333	75.8360733678064
chr18	7100000	7150000	190136	165924.166666667	79.208974318101
chr18	7150000	7200000	169666	172926.966666667	83.7040929663902
chr18	7200000	7250000	124482	173324.033333333	83.9589712690616
chr18	7250000	7300000	128676	172455.666666667	83.4015640609611
chr18	7300000	7350000	140193	168505.533333333	80.8659614434517
chr18	7350000	7400000	127622	167009.233333333	79.9054819162004
chr18	7400000	7450000	146783	167745.733333333	80.3782435093439
chr18	7450000	7500000	121192	162748.1	77.1702474514844
chr18	7500000	7550000	135495	157815.6	74.004060678667
chr18	7550000	7600000	174869	157567.7	73.8449329136429
chr18	7600000	7650000	181240	157087.7	73.5368194517164
chr18	7650000	7700000	116126	156613.733333333	73.2325788048322
chr18	7700000	7750000	127363	157699.2	73.9293431641498
chr18	7750000	7800000	147764	152805.066666667	70.7877840715183
chr18	7800000	7850000	132973	150840.866666667	69.5269581091933
chr18	7850000	7900000	286369	149095.5	68.4066019300313
chr18	7900000	7950000	340283	148654.633333333	68.1236082739591
chr18	7950000	8000000	170258	150828.033333333	69.5187203534404
chr18	8000000	8050000	153903	151699.566666667	70.0781602545188
chr18	8050000	8100000	118771	153663.9	71.3390718039166
chr18	8100000	8150000	175985	156394.466666667	73.0918308636827
chr18	8150000	8200000	162085	157434.066666667	73.7591532699718
chr18	8200000	8250000	151501	158556.233333333	74.4794754710659
chr18	8250000	8300000	96713	158410.533333333	74.3859501973103
chr18	8300000	8350000	103141	156794.8	73.3488060496366
chr18	8350000	8400000	102587	156377.266666667	73.080790131297
chr18	8400000	8450000	121100	154868.1	72.1120514515247
chr18	8450000	8500000	135627	152635.966666667	70.6792382664938
chr18	8500000	8550000	127492	150236.1	69.1387565439341
chr18	8550000	8600000	114831	148915.066666667	68.2907812238224
chr18	8600000	8650000	137775	141258.566666667	63.3760505545721
chr18	8650000	8700000	156440	132931.3	58.0307527190478
chr18	8700000	8750000	189684	130809.333333333	56.6686558528827
chr18	8750000	8800000	154822	128907.633333333	55.4479488309127
chr18	8800000	8850000	199123	128526.266666667	55.2031484060584
chr18	8850000	8900000	209539	128150.866666667	54.9621780027101
chr18	8900000	8950000	177971	128162	54.9693245232854
chr18	8950000	9000000	154857	131301.666666667	56.9846861190392
chr18	9000000	9050000	131124	135119.666666667	59.4354719474461
chr18	9050000	9100000	126397	138859.933333333	61.8363605124355
chr18	9100000	9150000	168714	141817.633333333	63.7349171506437
chr18	9150000	9200000	70851	143976.866666667	65.1209356036446
chr18	9200000	9250000	60399	142572.5	64.2194683630595
chr18	9250000	9300000	75768	141466.366666667	63.5094380074645
chr18	9300000	9350000	93342	140800.233333333	63.0818449919687
chr18	9350000	9400000	56674	139136.533333333	62.0139108948706
chr18	9400000	9450000	90465	136771.533333333	60.495810191837
chr18	9450000	9500000	106599	133222.3	58.2175465053407
chr18	9500000	9550000	96852	130795.666666667	56.659883177925
chr18	9550000	9600000	107330	126686.633333333	54.022282166457
chr18	9600000	9650000	164723	122154.133333333	51.1128566119116
chr18	9650000	9700000	162419	119050.2	49.1204323516567
chr18	9700000	9750000	245691	116644.733333333	47.5763559720413
chr18	9750000	9800000	211253	115228.2	46.6670789110671
chr18	9800000	9850000	215349	114392.266666667	46.1304907584149
chr18	9850000	9900000	191318	111444.833333333	44.2385243248089
chr18	9900000	9950000	185877	111671.033333333	44.3837227937418
chr18	9950000	10000000	93496	111801.5	44.4674697444349
chr18	10000000	10050000	94308	111456.633333333	44.246098780748
chr18	10050000	10100000	94847	110709.766666667	43.7666827926976
chr18	10100000	10150000	87864	111703.9	44.4048200071765
chr18	10150000	10200000	85490	112857.766666667	45.1454905348186
chr18	10200000	10250000	83207	111992.533333333	44.590094622928
chr18	10250000	10300000	82023	112360.033333333	44.8259939922154
chr18	10300000	10350000	75852	112763.866666667	45.0852158388293
chr18	10350000	10400000	73564	114166.166666667	45.9853564797866
chr18	10400000	10450000	84853	114164.366666667	45.9842010543044
chr18	10450000	10500000	82693	108303.6	42.2221570809502
chr18	10500000	10550000	88628	103884.4	39.3854591414803
chr18	10550000	10600000	101319	100692.533333333	37.336590206742
chr18	10600000	10650000	80291	97378.1333333333	35.2090667521396
chr18	10650000	10700000	77637	93725.3666666667	32.8643447036473
chr18	10700000	10750000	64313	94116.6	33.1154785718855
chr18	10750000	10800000	65422	95487.1666666667	33.9952494895266
chr18	10800000	10850000	70936	95699.1	34.1312901416744
chr18	10850000	10900000	86498	96068.7333333333	34.368558904126
chr18	10900000	10950000	125081	96974.4	34.9499090958303
chr18	10950000	11000000	80642	96581.9333333333	34.6979835471691
chr18	11000000	11050000	107877	96355.1333333333	34.5523999364088
chr18	11050000	11100000	119445	97524.1333333333	35.3027845968089
chr18	11100000	11150000	206792	101465.933333333	37.833038022271
chr18	11150000	11200000	162365	104777.966666667	39.959042306332
chr18	11200000	11250000	69868	111267.5	44.1246935180416
chr18	11250000	11300000	78677	112852.9	45.142366606663
chr18	11300000	11350000	119593	112386.366666667	44.842897439085
chr18	11350000	11400000	91886	112244.2	44.7516402227575
chr18	11400000	11450000	76294	112442.866666667	44.8791649611659
chr18	11450000	11500000	105233	113474.066666667	45.5410953818713
chr18	11500000	11550000	135425	114379.3	46.1221674155892
chr18	11550000	11600000	101205	117259.833333333	47.9711905354391
chr18	11600000	11650000	98953	118383.566666667	48.6925183846381
chr18	11650000	11700000	112660	117616.466666667	48.2001145582969
chr18	11700000	11750000	71433	117282.466666667	47.9857189410397
chr18	11750000	11800000	75219	116276.1	47.3397291126354
chr18	11800000	11850000	110922	116494.366666667	47.4798351507392
chr18	11850000	11900000	191818	115232.966666667	46.6701386489182
chr18	11900000	11950000	184214	112968.9	45.2168273599619
chr18	11950000	12000000	277379	116384.066666667	47.4090332448006
chr18	12000000	12050000	136190	117073.433333333	47.8515398077244
chr18	12050000	12100000	87323	116891.033333333	47.7344566921923
chr18	12100000	12150000	76026	118848	48.9906395558202
chr18	12150000	12200000	83597	120661.2	50.1545381582475
chr18	12200000	12250000	95249	120353.366666667	49.956939004019
chr18	12250000	12300000	92579	118133.333333333	48.5318928458408
chr18	12300000	12350000	157352	116960.1	47.7787907958806
chr18	12350000	12400000	120210	115980.633333333	47.1500681594051
chr18	12400000	12450000	102068	114793.166666667	46.3878296894281
chr18	12450000	12500000	70622	115096.433333333	46.5824974864147
chr18	12500000	12550000	77686	115328.166666667	46.7312478188669
chr18	12550000	12600000	125993	114171.7	45.988908343306
chr18	12600000	12650000	168950	110480.733333333	43.6196655984687
chr18	12650000	12700000	94443	107234.9	41.5361552960318
chr18	12700000	12750000	172323	100841	37.4318914122573
chr18	12750000	12800000	99358	99227.4666666667	36.3961594512842
chr18	12800000	12850000	114121	98979.1	36.2367321315054
chr18	12850000	12900000	150595	99355.2	36.4781518669857
chr18	12900000	12950000	130690	99689.8666666667	36.6929754196067
chr18	12950000	13000000	95998	100499.833333333	37.2128954898394
chr18	13000000	13050000	68824	100062.6	36.9322340814999
chr18	13050000	13100000	66008	97972.0666666667	35.5903143677373
chr18	13100000	13150000	69569	96384.4333333333	34.5712076956472
chr18	13150000	13200000	77036	95354.5666666667	33.9101331456694
chr18	13200000	13250000	80531	95047.9	33.7132828783275
chr18	13250000	13300000	82171	94629.7	33.444839024624
chr18	13300000	13350000	76228	92451.0333333333	32.0463462557688
chr18	13350000	13400000	81089	90018.1666666667	30.4846817327017
chr18	13400000	13450000	86839	90726.8666666667	30.9395984211753
chr18	13450000	13500000	85562	87323.0333333333	28.7546674375209
chr18	13500000	13550000	87784	86375.5666666667	28.1464856985071
chr18	13550000	13600000	79872	85334.1	27.4779650731994
chr18	13600000	13650000	87309	82790.1666666667	25.8450065185254
chr18	13650000	13700000	93637	80886.7666666667	24.6232082613778
chr18	13700000	13750000	119548	79800.2333333333	23.9257592054781
chr18	13750000	13800000	79462	79605.2	23.8005667148023
chr18	13800000	13850000	94636	79807.4	23.9303595106388
chr18	13850000	13900000	72581	79808.9666666667	23.9313651587437
chr18	13900000	13950000	71172	79704.3666666667	23.8642221001655
chr18	13950000	14000000	61422	79236.8666666667	23.5641324263101
chr18	14000000	14050000	65140	78572.3666666667	23.1375878524556
chr18	14050000	14100000	60633	78582.2	23.1438998990714
chr18	14100000	14150000	95964	78549.6	23.1229738597823
chr18	14150000	14200000	115704	78166.4666666667	22.877039406214
chr18	14200000	14250000	70208	77876.8333333333	22.6911228874168
chr18	14250000	14300000	70934	77462.8	22.4253536297371
chr18	14300000	14350000	82877	76844.5666666667	22.0285077701294
chr18	14350000	14400000	74277	76377.3333333333	21.7285892704194
chr18	14400000	14450000	73588	75918.2333333333	21.4338915821477
chr18	14450000	14500000	63402	74645.3666666667	20.6168345920695
chr18	14500000	14550000	62973	74226.3333333333	20.3478558191614
chr18	14550000	14600000	72074	73688.6666666667	20.0027259482673
chr18	14600000	14650000	69616	74527.4	20.5411114294475
chr18	14650000	14700000	73898	73940.0666666667	20.1641003739513
chr18	14700000	14750000	66506	76105.6666666667	21.5542056096763
chr18	14750000	14800000	62236	78634.6333333333	23.1775570154333
chr18	14800000	14850000	76523	81760.7333333333	25.1842101265341
chr18	14850000	14900000	80111	83317.9333333333	26.1837815492672
chr18	14900000	14950000	75345	84260.6333333333	26.7889035504299
chr18	14950000	15000000	76873	86852.0666666667	28.4523524997737
chr18	15000000	15050000	75363	88040.1666666667	29.2149975083463
chr18	15050000	15100000	61325	86850.9333333333	28.4516250096553
chr18	15100000	15150000	73292	85866.6666666667	27.8198212385605
chr18	15150000	15200000	79864	85028.6333333333	27.2818850895123
chr18	15200000	15250000	81362	84575.9666666667	26.9913169775011
chr18	15250000	15300000	66891	84016.4333333333	26.6321508266748
chr18	15300000	15350000	78506	83224.9666666667	26.1241059627872
chr18	15350000	15400000	97743	82205.9666666667	25.4700067592391
chr18	15400000	15450000	53552	80969.3333333333	24.6762080561828
chr18	15450000	15500000	126390	80335.5	24.2693485090625
chr18	15500000	15550000	141009	79798.5333333333	23.9246679703004
chr18	15550000	15600000	154416	79006.8333333333	23.4164733290354
chr18	15600000	15650000	142680	77684.8	22.5678561058781
chr18	15650000	15700000	143985	76538.2666666667	21.8318928672375
chr18	15700000	15750000	147951	75634.1333333333	21.2515269268699
chr18	15750000	15800000	106577	74593.3333333333	20.583434236926
chr18	15800000	15850000	47200	74064.0666666667	20.2436963516157
chr18	15850000	15900000	44749	73319.9666666667	19.766056295325
chr18	15900000	15950000	48447	72282.4333333333	19.1000604886637
chr18	15950000	16000000	49822	71264.1	18.4463892204794
chr18	16000000	16050000	46187	70591.8333333333	18.0148591996368
chr18	16050000	16100000	48330	69263.4333333333	17.1621551937552
chr18	16100000	16150000	39046	67515.9666666667	16.0404510181973
chr18	16150000	16200000	36799	67688.1	16.1509439291271
chr18	16200000	16250000	47491	64813.7	14.305857814624
chr18	16250000	16300000	46127	61760	12.3456784840304
chr18	16300000	16350000	52772	58092.6	9.99156325430294
chr18	16350000	16400000	40450	54814.5666666667	7.88738367379514
chr18	16400000	16450000	40949	51732.9333333333	5.90927385145893
chr18	16450000	16500000	49749	48396.1666666667	3.76739316540151
chr18	16500000	16550000	44139	46603.1	2.61641821096058
chr18	16550000	16600000	45447	46650.6333333333	2.64693000239858
chr18	16600000	16650000	50969	46594	2.61057689324489
chr18	16650000	16700000	48738	46480.0333333333	2.53742134280554
chr18	16700000	16750000	50812	46464.2666666667	2.52730067145199
chr18	16750000	16800000	46723	46419.5	2.4985648117737
chr18	16800000	16850000	38654	46599.2666666667	2.61395758261881
chr18	16850000	16900000	45319	46565.5666666667	2.59232544997938
chr18	16900000	16950000	58716	47164.4	2.97671839050086
chr18	16950000	17000000	40158	47196.2	2.99713090735349
chr18	17000000	17050000	49398	47350.3333333333	3.096069563461
chr18	17050000	17100000	44394	47219.4	3.01202305801327
chr18	17100000	17150000	44339	47309.0333333333	3.0695589676744
chr18	17150000	17200000	51536	47184.4	2.98955645141447
chr18	17200000	17250000	47848	47011.6333333333	2.87865700188912
chr18	17250000	17300000	52785	47032.7333333333	2.89220115615297
chr18	17300000	17350000	48626	46941.5	2.83363820161875
chr18	17350000	17400000	43050	47288.4333333333	3.05633576493339
chr18	17400000	17450000	45028	47214.2	3.00868516217573
chr18	17450000	17500000	49349	46780	2.7299708597414
chr18	17500000	17550000	44844	46627.5	2.63208064527518
chr18	17550000	17600000	53723	46900.4666666667	2.80729877997768
chr18	17600000	17650000	38035	47014.8	2.88068969486711
chr18	17650000	17700000	54764	46757.5	2.7155280412136
chr18	17700000	17750000	48445	46676.9	2.66379065573178
chr18	17750000	17800000	50751	46586.2	2.60557004948858
chr18	17800000	17850000	48844	46515.2666666667	2.56003772678167
chr18	17850000	17900000	43139	46540.0666666667	2.57595692231454
chr18	17900000	17950000	37210	46539.1666666667	2.57537920957343
chr18	17950000	18000000	44566	46504.8333333333	2.55334053833841
chr18	18000000	18050000	44772	46353.5333333333	2.456220607527
chr18	18050000	18100000	42710	46420.9	2.49946347603765
chr18	18100000	18150000	61377	46755.8666666667	2.71447959957232
chr18	18150000	18200000	46511	47130.8	2.95515044816601
chr18	18200000	18250000	37786	46928.8666666667	2.82552882647499
chr18	18250000	18300000	42148	47129	2.95399502268378
chr18	18300000	18350000	46843	46889.7	2.80038762385252
chr18	18350000	18400000	48749	47230.6666666667	3.01925516566127
chr18	18400000	18450000	50997	46894.3	2.80334037786265
chr18	18450000	18500000	37740	46994.4333333333	2.86761626950342
chr18	18500000	18550000	46677	46746.0666666667	2.70818894972466
chr18	18550000	18600000	42266	46637.8333333333	2.63871364341387
chr18	18600000	18650000	45083	46617.3333333333	2.62555463097743
chr18	18650000	18700000	51509	47175.3333333333	2.98373653046697
chr18	18700000	18750000	46818	47127.9333333333	2.95331032610173
chr18	18750000	18800000	48246	47168.8	2.97954276390186
chr18	18800000	18850000	50647	46984.5666666667	2.86128282611938
chr18	18850000	18900000	53099	46080.5	2.28095967928812
chr18	18900000	18950000	56276	46171.0333333333	2.33907330169037
chr18	18950000	19000000	43291	47038.1666666667	2.89568882936783
chr18	19000000	19050000	50848	46973	2.85385814755768
chr18	19050000	19100000	46544	46721.5666666667	2.69246232510549
chr18	19100000	19150000	48264	46504.8333333333	2.55334053833841
chr18	19150000	19200000	44673	46316.5	2.43244879806864
chr18	19200000	19250000	51449	46795.1666666667	2.73970638926755
chr18	19250000	19300000	43300	46709.2666666667	2.68456691764363
chr18	19300000	19350000	45597	46518.5666666667	2.56215600683242
chr18	19350000	19400000	42524	46393	2.48155438106318
chr18	19400000	19450000	53950	46058.6333333333	2.26692339935591
chr18	19450000	19500000	43144	45949.5	2.19687038030402
chr18	19500000	19550000	45998	45853.6666666667	2.13535467175967
chr18	19550000	19600000	37183	45767.1	2.07978726477195
chr18	19600000	19650000	34255	46333.7333333333	2.44351092722253
chr18	19650000	19700000	49227	46142.6666666667	2.32086465196124
chr18	19700000	19750000	63800	46074.6	2.27717245131861
chr18	19750000	19800000	40193	45811.3333333333	2.10818077615921
chr18	19800000	19850000	39300	45643.5666666667	2.00049084186226
chr18	19850000	19900000	42247	44701.5666666667	1.39581817283154
chr18	19900000	19950000	45347	44103.8666666667	1.0121527224285
chr18	19950000	20000000	52100	44586.9666666667	1.32225608379659
chr18	20000000	20050000	44100	44568.0666666667	1.31012411623324
chr18	20050000	20100000	36545	44352.1333333333	1.1715158519027
chr18	20100000	20150000	41316	43029.6666666667	0.322620470758855
chr18	20150000	20200000	41478	42527.0666666667	0
chr18	20200000	20250000	43544	43409.7	0.56656502488551
chr18	20250000	20300000	45371	44373.9666666667	1.18553073506672
chr18	20300000	20350000	48050	46025.9666666667	2.24595456653036
chr18	20350000	20400000	70098	48771.3333333333	4.00821379137253
chr18	20400000	20450000	50544	51557.1	5.79640589926016
chr18	20450000	20500000	41249	53194.9666666667	6.84775750101153
chr18	20500000	20550000	42950	56162.9666666667	8.75292574059029
chr18	20550000	20600000	41511	61243.5	12.0141355609366
chr18	20600000	20650000	20004	64361.3666666667	14.0155036702946
chr18	20650000	20700000	26742	65423.6666666667	14.6973972757207
chr18	20700000	20750000	65942	66094.1666666667	15.1277932678492
chr18	20750000	20800000	42733	66996.3333333333	15.7068967988937
chr18	20800000	20850000	39119	68894	16.9250148119128
chr18	20850000	20900000	2850	72324.2666666667	19.1269134327413
chr18	20900000	20950000	38872	76500.3666666667	21.8075647418063
chr18	20950000	21000000	69623	79089.4333333333	23.4694945206086
chr18	21000000	21050000	74926	79834.5333333333	23.9477764799449
chr18	21050000	21100000	86743	80661.3	24.4784805213451
chr18	21100000	21150000	116616	81355.2333333333	24.9239184415108
chr18	21150000	21200000	132800	82490.5666666667	25.6526923660396
chr18	21200000	21250000	112936	84413.8333333333	26.8872430970281
chr18	21250000	21300000	129233	86545.0333333333	28.2552668679817
chr18	21300000	21350000	191716	87846.2333333333	29.0905111110208
chr18	21350000	21400000	135783	90852.8333333333	31.0204568081628
chr18	21400000	21450000	77216	95079	33.7332460630481
chr18	21450000	21500000	72215	97896.8666666667	35.5420432587021
chr18	21500000	21550000	71165	100877.5	37.4553208734246
chr18	21550000	21600000	93475	104817.8	39.9846114443182
chr18	21600000	21650000	144224	108504.933333333	42.3513935608138
chr18	21650000	21700000	166761	110839.966666667	43.8502585692452
chr18	21700000	21750000	121216	113622.866666667	45.6366105550685
chr18	21750000	21800000	67724	114828.866666667	46.4107456281588
chr18	21800000	21850000	72853	117048.533333333	47.8355564218869
chr18	21850000	21900000	90916	118630.566666667	48.8510684369211
chr18	21900000	21950000	84604	120462.1	50.0267352618526
chr18	21950000	22000000	98947	120608.666666667	50.1208168515811
chr18	22000000	22050000	106886	119512.433333333	49.4171413361383
chr18	22050000	22100000	80547	119780.566666667	49.5892569394533
chr18	22100000	22150000	110202	117700.933333333	48.2543339688887
chr18	22150000	22200000	153527	118641.9	48.8583433381055
chr18	22200000	22250000	150478	119906.433333333	49.6700511361363
chr18	22250000	22300000	132152	121937.6	50.9738632057537
chr18	22300000	22350000	157328	122168.266666667	51.1219288416239
chr18	22350000	22400000	113464	124947.8	52.9061197538601
chr18	22400000	22450000	108923	121830.8	50.905307960475
chr18	22450000	22500000	153110	120159.3	49.8323670196206
chr18	22500000	22550000	111106	121844.833333333	50.9143159998827
chr18	22550000	22600000	153333	122885.6	51.5823872930585
chr18	22600000	22650000	164077	123644.2	52.0693349435115
chr18	22650000	22700000	187746	125274.833333333	53.1160434465657
chr18	22700000	22750000	117333	125904.233333333	53.5200572235169
chr18	22750000	22800000	96346	126580.833333333	53.954368824224
chr18	22800000	22850000	199760	128613.9	55.2594005096282
chr18	22850000	22900000	73394	129417.733333333	55.7753835745141
chr18	22900000	22950000	105445	131085.766666667	56.8460992514769
chr18	22950000	23000000	110151	130109.333333333	56.2193237209065
chr18	23000000	23050000	132100	127886.833333333	54.7926942018824
chr18	23050000	23100000	100395	124896	52.8728691760939
chr18	23100000	23150000	227610	123526.266666667	51.9936331776576
chr18	23150000	23200000	73251	122794	51.5235889740742
chr18	23200000	23250000	71071	125295.166666667	53.1290954751612
chr18	23250000	23300000	118290	126318.133333333	53.7857408941239
chr18	23300000	23350000	104076	126423.033333333	53.8530765236157
chr18	23350000	23400000	113674	124398.133333333	52.5532870464179
chr18	23400000	23450000	133523	120477.733333333	50.0367703461334
chr18	23450000	23500000	117829	120128.2	49.8124038349
chr18	23500000	23550000	127184	120691.8	50.1741803914453
chr18	23550000	23600000	141539	116752.766666667	47.6457028977429
chr18	23600000	23650000	134317	118535.766666667	48.7902160281907
chr18	23650000	23700000	203568	118087.8	48.5026648604941
chr18	23700000	23750000	121185	117189.233333333	47.9258721804141
chr18	23750000	23800000	65477	116613	47.555986248725
chr18	23800000	23850000	67603	116345.866666667	47.3845125484557
chr18	23850000	23900000	72372	111820.966666667	44.4799654570574
chr18	23900000	23950000	86955	112331.1	44.8074215974271
chr18	23950000	24000000	228145	114866.533333333	46.4349239762128
chr18	24000000	24050000	141795	118031.666666667	48.4666327028633
chr18	24050000	24100000	156480	118293.166666667	48.6344903493087
chr18	24100000	24150000	103330	118815.4	48.969713516531
chr18	24150000	24200000	70134	117469.833333333	48.105990175032
chr18	24200000	24250000	106847	116195.233333333	47.287820553008
chr18	24250000	24300000	113254	114377.533333333	46.1210333868752
chr18	24300000	24350000	81589	112468.066666667	44.8953409179171
chr18	24350000	24400000	126884	111491.166666667	44.2682658325921
chr18	24400000	24450000	92006	106491.9	41.0592213330914
chr18	24450000	24500000	83194	105334.2	40.3160901771075
chr18	24500000	24550000	114813	109338.966666667	42.8867620976792
chr18	24550000	24600000	92381	110272.266666667	43.4858502102125
chr18	24600000	24650000	91863	110778.133333333	43.810567564254
chr18	24650000	24700000	88555	110318.233333333	43.5153563535456
chr18	24700000	24750000	147134	106394.3	40.996571595833
chr18	24750000	24800000	213244	104615.633333333	39.8548400452499
chr18	24800000	24850000	111921	102225.066666667	38.3203280210151
chr18	24850000	24900000	129341	101140.633333333	37.6242269615113
chr18	24900000	24950000	93156	102172.833333333	38.2867992852624
chr18	24950000	25000000	79591	101573.733333333	37.9022351705954
chr18	25000000	25050000	72653	100788.833333333	37.398405470041
chr18	25050000	25100000	84255	102185.033333333	38.2946305024197
chr18	25100000	25150000	105010	100778.6	37.3918366622069
chr18	25150000	25200000	53590	100363.833333333	37.1255966756269
chr18	25200000	25250000	86454	100011.133333333	36.8991974714155
chr18	25250000	25300000	185620	98533.2666666667	35.950550356973
chr18	25300000	25350000	95602	98927.3666666667	36.2035243472755
chr18	25350000	25400000	87548	98387.6666666667	35.857089273522
chr18	25400000	25450000	73158	97950.0333333333	35.5761711039641
chr18	25450000	25500000	110427	96267.2333333333	34.4959766586935
chr18	25500000	25550000	88435	92032.0333333333	31.7773888796288
chr18	25550000	25600000	84763	91648.6666666667	31.5313046486833
chr18	25600000	25650000	70797	90147.1333333333	30.5674658288263
chr18	25650000	25700000	101100	91001	31.1155654427644
chr18	25700000	25750000	88874	92600.7	32.142417744939
chr18	25750000	25800000	89707	94123.5666666667	33.1199504964371
chr18	25800000	25850000	123475	94700.3	33.4901573796491
chr18	25850000	25900000	84691	95327.9	33.8930157311179
chr18	25900000	25950000	79563	97005.6333333333	34.9699578676238
chr18	25950000	26000000	72613	98936.3333333333	36.2092800779185
chr18	26000000	26050000	70477	96003.4333333333	34.3266426352431
chr18	26050000	26100000	104204	95308.3	33.8804344314226
chr18	26100000	26150000	75672	94829.8666666667	33.573326617601
chr18	26150000	26200000	75426	95114.8	33.7562261920835
chr18	26200000	26250000	96650	93857.1333333333	32.9489261282997
chr18	26250000	26300000	86188	94103.2	33.1068770710734
chr18	26300000	26350000	100420	93646.6	32.8137841404159
chr18	26350000	26400000	84295	93777.3	32.8976808684863
chr18	26400000	26450000	118772	92533.4666666667	32.0992604635011
chr18	26450000	26500000	127582	92013.6333333333	31.7655778635883
chr18	26500000	26550000	118339	91534.4333333333	31.4579779240984
chr18	26550000	26600000	101557	89803.3333333333	30.3467795617214
chr18	26600000	26650000	123838	89703.8666666667	30.2829316054445
chr18	26650000	26700000	103922	89570.3	30.1971947553098
chr18	26700000	26750000	144375	89252.3333333333	29.9930909835517
chr18	26750000	26800000	97633	89243.7333333333	29.9875706173588
chr18	26800000	26850000	74748	88077.4333333333	29.238919095182
chr18	26850000	26900000	73195	88173.8	29.3007771520174
chr18	26900000	26950000	81706	88493.1333333333	29.5057581912713
chr18	26950000	27000000	72697	87967.7	29.1684809343027
chr18	27000000	27050000	95817	87952.1	29.1584672467901
chr18	27050000	27100000	71065	88133.3333333333	29.2748014754355
chr18	27100000	27150000	74718	88396.0333333333	29.4434294055357
chr18	27150000	27200000	63785	87513.8666666667	28.8771639354049
chr18	27200000	27250000	73279	86204.5666666667	28.0367202776958
chr18	27250000	27300000	75331	85234.4333333333	27.4139887363133
chr18	27300000	27350000	71542	84961.6	27.2388561886836
chr18	27350000	27400000	81707	84231.4666666667	26.7701813782643
chr18	27400000	27450000	75556	83869.9	26.5380906337145
chr18	27450000	27500000	63074	81891.0666666667	25.2678714901544
chr18	27500000	27550000	70219	81144.4	24.7885838827132
chr18	27550000	27600000	69215	80849.5	24.5992866745421
chr18	27600000	27650000	78563	82476.7666666667	25.6438341040093
chr18	27650000	27700000	85006	82504	25.66131526362
chr18	27700000	27750000	80887	82729.7666666667	25.8062355745663
chr18	27750000	27800000	85720	82022.0666666667	25.3519607891385
chr18	27800000	27850000	105857	82515.5666666667	25.6687399421817
chr18	27850000	27900000	92176	83141.3333333333	26.0704214714001
chr18	27900000	27950000	92307	84482.2666666667	26.9311706621208
chr18	27950000	28000000	88303	85197.1666666667	27.3900671494776
chr18	28000000	28050000	89235	86109.8333333333	27.9759106625017
chr18	28050000	28100000	93372	86987.2666666667	28.5391377915497
chr18	28100000	28150000	101934	87029	28.5659265453227
chr18	28150000	28200000	93075	86699.5333333333	28.3544408885393
chr18	28200000	28250000	85010	87075.2666666667	28.5956252595695
chr18	28250000	28300000	75233	87009.8333333333	28.5536234036139
chr18	28300000	28350000	65901	87366.6333333333	28.7826544103126
chr18	28350000	28400000	122013	87471	28.8496476915134
chr18	28400000	28450000	82523	90192.7	30.5967152109411
chr18	28450000	28500000	79470	90032.9	30.4941391042414
chr18	28500000	28550000	74586	89435.8666666667	30.1109015892022
chr18	28550000	28600000	85870	88522.2	29.5244161731324
chr18	28600000	28650000	93491	88152.4666666667	29.2870832203762
chr18	28650000	28700000	104013	87689.2666666667	28.9897537296172
chr18	28700000	28750000	94726	87797.5666666667	29.0592718294643
chr18	28750000	28800000	102711	87870.2666666667	29.1059381808853
chr18	28800000	28850000	97865	87333.5666666667	28.7614288162687
chr18	28850000	28900000	82959	86406.9333333333	28.1666200573733
chr18	28900000	28950000	65672	86035.7666666667	27.928367043585
chr18	28950000	29000000	74346	85705.1666666667	27.7161538966831
chr18	29000000	29050000	68256	85577.4	27.6341400842134
chr18	29050000	29100000	79919	86279.9	28.0850769738037
chr18	29100000	29150000	81694	84895.3333333333	27.1963194135231
chr18	29150000	29200000	166657	84308.9666666667	26.8199288643045
chr18	29200000	29250000	76093	83886.7666666667	26.5489173984183
chr18	29250000	29300000	67809	83756.6	26.4653630186389
chr18	29300000	29350000	78447	82991.2	25.9740504274753
chr18	29350000	29400000	81084	82085.9666666667	25.3929783937574
chr18	29400000	29450000	78411	81324.7333333333	24.9043403986175
chr18	29450000	29500000	91552	80382.1	24.2992611909912
chr18	29500000	29550000	91416	79098.8666666667	23.4755498060062
chr18	29550000	29600000	77271	78096.3666666667	22.8320420027118
chr18	29600000	29650000	74135	77491.2	22.4435836762344
chr18	29650000	29700000	81940	77477	22.4344686529857
chr18	29700000	29750000	75092	77583.9666666667	22.5031308821053
chr18	29750000	29800000	71400	77528.4333333333	22.4674838663019
chr18	29800000	29850000	86976	77183.5333333333	22.2460915058468
chr18	29850000	29900000	80476	76658.6666666667	21.9091779939374
chr18	29900000	29950000	64932	73463.8	19.858383350062
chr18	29950000	30000000	66804	73235.3333333333	19.7117299008923
chr18	30000000	30050000	70681	73186.4333333333	19.6803408419586
chr18	30050000	30100000	62908	72902.1	19.4978264093035
chr18	30100000	30150000	66334	72611.3666666667	19.3112037971561
chr18	30150000	30200000	81176	72238.3333333333	19.0717525643492
chr18	30200000	30250000	66447	71889.4	18.8477711949432
chr18	30250000	30300000	64214	71905.8	18.8582984048923
chr18	30300000	30350000	67790	72267.1	19.0902179752966
chr18	30350000	30400000	64804	73279.3	19.739952238134
chr18	30400000	30450000	65246	73270.7	19.7344318719412
chr18	30450000	30500000	77555	77146.0333333333	22.2220201416338
chr18	30500000	30550000	66590	79133.6	23.4978452384595
chr18	30550000	30600000	69572	79401.7333333333	23.6699608417745
chr18	30600000	30650000	65948	79461.1333333333	23.7080898826879
chr18	30650000	30700000	70811	80092.6666666667	24.1134730528032
chr18	30700000	30750000	69239	82288.2666666667	25.5228353798985
chr18	30750000	30800000	66342	83661.3666666667	26.404232451922
chr18	30800000	30850000	69917	84906.3333333333	27.2033803470256
chr18	30850000	30900000	72362	86917.1	28.4940975945111
chr18	30900000	30950000	67220	88236.4	29.340960282677
chr18	30950000	31000000	81084	88861.3	29.7420854959225
chr18	31000000	31050000	91908	89813.7333333333	30.3534553533965
chr18	31050000	31100000	88110	89996.3333333333	30.4706668495377
chr18	31100000	31150000	104501	90140	30.5628869204338
chr18	31150000	31200000	81682	91880.4333333333	31.6800763779037
chr18	31200000	31250000	191352	93023.1	32.4135575914343
chr18	31250000	31300000	131027	94576.6	33.4107539728984
chr18	31300000	31350000	95020	96206.3666666667	34.4569061599798
chr18	31350000	31400000	82258	96317.8	34.5284355560367
chr18	31400000	31450000	83878	96598.9	34.7088745021774
chr18	31450000	31500000	132672	96858.1666666667	34.8752985651541
chr18	31500000	31550000	111874	97510.6666666667	35.2941403024604
chr18	31550000	31600000	100257	98056.3333333333	35.6444053977199
chr18	31600000	31650000	126657	98658.5666666667	36.0309808085967
chr18	31650000	31700000	120755	98962.7666666667	36.2262477150926
chr18	31700000	31750000	85194	98566.8666666667	35.9721182993078
chr18	31750000	31800000	92787	98298.3666666667	35.7997673315427
chr18	31800000	31850000	73268	98047.0333333333	35.6384356993951
chr18	31850000	31900000	69114	96634.9666666667	34.7320258053583
chr18	31900000	31950000	117459	96386.5666666667	34.5725770888114
chr18	31950000	32000000	111835	92348.2666666667	31.9803800194411
chr18	32000000	32050000	113195	90232.6333333333	30.6223485392319
chr18	32050000	32100000	118465	89068.2333333333	29.8749166328419
chr18	32100000	32150000	69291	88683.8333333333	29.6281691020825
chr18	32150000	32200000	79244	88218.8	29.329662789073
chr18	32200000	32250000	77017	85965.4333333333	27.8832198627055
chr18	32250000	32300000	85917	84189.3666666667	26.7431572600411
chr18	32300000	32350000	86287	82840.8333333333	25.8775296061732
chr18	32350000	32400000	90429	80732.2333333333	24.524012844052
chr18	32400000	32450000	76346	78848.2	23.3146461092224
chr18	32450000	32500000	69207	78715.7	23.2295939556697
chr18	32500000	32550000	83853	77434.4333333333	22.4071449800079
chr18	32550000	32600000	80570	77273.4666666667	22.3038199864216
chr18	32600000	32650000	62139	77231.9333333333	22.2771596132577
chr18	32650000	32700000	74230	75701.5	21.2947697953806
chr18	32700000	32750000	70203	74134.3666666667	20.288822135727
chr18	32750000	32800000	67558	72715.9	19.3783040621978
chr18	32800000	32850000	60088	71011.2	18.2840519402268
chr18	32850000	32900000	70726	71125.8	18.3576140292618
chr18	32900000	32950000	69927	71127.5	18.3587052644395
chr18	32950000	33000000	65071	70916.1	18.2230069605827
chr18	33000000	33050000	58592	71228	18.4232165205303
chr18	33050000	33100000	59801	70757.8333333333	18.1214151052197
chr18	33100000	33150000	63399	69864.3333333333	17.5478747339044
chr18	33150000	33200000	64234	69537.7666666667	17.3382505959535
chr18	33200000	33250000	81219	69276.7666666667	17.170713901031
chr18	33250000	33300000	54349	68940.6666666667	16.9549702873779
chr18	33300000	33350000	68439	68741.2333333333	16.826953423301
chr18	33350000	33400000	67868	69352.7333333333	17.2194771357345
chr18	33400000	33450000	71546	69386.0666666667	17.2408739039238
chr18	33450000	33500000	64821	69048.4	17.0241246421658
chr18	33500000	33550000	70641	69220.7666666667	17.1347673304729
chr18	33550000	33600000	67324	70589.9	18.0136181870818
chr18	33600000	33650000	72729	70873.2666666667	18.1955121134594
chr18	33650000	33700000	79295	71076.7333333333	18.3261179864871
chr18	33700000	33750000	70675	71801.1	18.7910911560096
chr18	33750000	33800000	95274	72259.3	19.0852111315403
chr18	33800000	33850000	72182	73487.8	19.8737890231584
chr18	33850000	33900000	63624	76667.2333333333	21.9146769633621
chr18	33900000	33950000	66549	78575.1	23.1393423874471
chr18	33950000	34000000	61377	80901.2	24.6324730620038
chr18	34000000	34050000	73770	82343.0666666667	25.5580116668018
chr18	34050000	34100000	74587	82540.9666666667	25.6850442795419
chr18	34100000	34150000	80484	82965.3	25.9574251385922
chr18	34150000	34200000	75230	85280.1	27.4433023087327
chr18	34200000	34250000	60073	87607.1	28.9370106960305
chr18	34250000	34300000	72729	88754.6666666667	29.6736372344848
chr18	34300000	34350000	101162	89136.2	29.91854464318
chr18	34350000	34400000	79227	88959.7	29.8052487556175
chr18	34400000	34450000	76031	88936.2666666667	29.7902068275803
chr18	34450000	34500000	86802	90483.8	30.7835731875386
chr18	34500000	34550000	72338	90112.7666666667	30.5454057608231
chr18	34550000	34600000	96656	90748	30.9531639722073
chr18	34600000	34650000	158782	92098.4333333333	31.820011241862
chr18	34650000	34700000	121470	93356.6333333333	32.6276536539368
chr18	34700000	34750000	151002	98344.1	35.8291236974985
chr18	34750000	34800000	97605	99620.8666666667	36.6486841094547
chr18	34800000	34850000	74376	100367.333333333	37.1278433362868
chr18	34850000	34900000	80598	101896.166666667	38.1092061092908
chr18	34900000	34950000	140990	102377.233333333	38.4180042677994
chr18	34950000	35000000	134631	103108.4	38.8873423780325
chr18	35000000	35050000	105068	103690.533333333	39.2610155376912
chr18	35050000	35100000	78770	103302.966666667	39.0122353139537
chr18	35100000	35150000	67434	103534.866666667	39.1610926302469
chr18	35150000	35200000	78592	104208.8	39.593692489499
chr18	35200000	35250000	117101	104233.733333333	39.6096972721046
chr18	35250000	35300000	84143	104624.7	39.8606599661974
chr18	35300000	35350000	91239	105128.733333333	40.1842004979884
chr18	35350000	35400000	104137	103029.066666667	38.8364180697419
chr18	35400000	35450000	104295	102307.833333333	38.3734561964292
chr18	35450000	35500000	211001	99222.7666666667	36.3931425069695
chr18	35500000	35550000	112073	98656.8666666667	36.0298895734191
chr18	35550000	35600000	96981	99223.5333333333	36.3936346326378
chr18	35600000	35650000	126349	99277.7333333333	36.4284257777137
chr18	35650000	35700000	89662	97118.9666666667	35.0427068794675
chr18	35700000	35750000	82008	95243.7	33.8389674946717
chr18	35750000	35800000	90193	94444.8666666667	33.3261939450142
chr18	35800000	35850000	89535	94472.7333333333	33.3440816432204
chr18	35850000	35900000	86184	95008.3666666667	33.6879063112549
chr18	35900000	35950000	96249	95708.0333333333	34.1370244755492
chr18	35950000	36000000	87550	94977.6666666667	33.6681998877526
chr18	36000000	36050000	84067	94888.6333333333	33.6110491199188
chr18	36050000	36100000	111777	94694.5333333333	33.4864557387523
chr18	36100000	36150000	95792	93531.7	32.7400294804672
chr18	36150000	36200000	99833	92382.2	32.0021619294578
chr18	36200000	36250000	58450	87164.3666666667	28.6528188209397
chr18	36250000	36300000	80628	85452.2	27.5537738228942
chr18	36300000	36350000	91376	84382	26.8668091834073
chr18	36350000	36400000	82224	82314.1	25.5394178752453
chr18	36400000	36450000	76227	81305.8333333333	24.8922084310542
chr18	36450000	36500000	78373	81025.0666666667	24.7119834525954
chr18	36500000	36550000	81103	80903.6666666667	24.6340564228498
chr18	36550000	36600000	79606	80710.4333333333	24.5100193576562
chr18	36600000	36650000	83503	80765.5333333333	24.5453882154732
chr18	36650000	36700000	99582	81088.3666666667	24.7526159153869
chr18	36700000	36750000	95190	81008.4	24.7012850685007
chr18	36750000	36800000	81472	80704.8333333333	24.5064247006004
chr18	36800000	36850000	85416	79628.2	23.8153304848529
chr18	36850000	36900000	69252	78672.1333333333	23.2016283796463
chr18	36900000	36950000	69810	78044.1	22.7984918701909
chr18	36950000	37000000	54466	78248.5333333333	22.9297182494962
chr18	37000000	37050000	60708	77953.3	22.7402070736432
chr18	37050000	37100000	64875	77107.7666666667	22.1974566517524
chr18	37100000	37150000	64312	76680.1666666667	21.9229789094196
chr18	37150000	37200000	59414	76249.2	21.6463400934996
chr18	37200000	37250000	73585	75679.4	21.280583738071
chr18	37250000	37300000	86551	75356.6666666667	21.0734202284619
chr18	37300000	37350000	83738	74836.9666666667	20.7398232156219
chr18	37350000	37400000	87837	74075.5333333333	20.2510568398728
chr18	37400000	37450000	105934	72781.9666666667	19.4207124567491
chr18	37450000	37500000	85151	71760.7	18.7651582729641
chr18	37500000	37550000	74960	71173.1333333333	18.3879974400907
chr18	37550000	37600000	79478	70464.9	17.9333803063718
chr18	37600000	37650000	67110	70510.9666666667	17.9629506400094
chr18	37650000	37700000	80992	70464.7666666667	17.933294719299
chr18	37700000	37750000	64583	71108.5333333333	18.3465305033397
chr18	37750000	37800000	71771	70962.6333333333	18.252876848975
chr18	37800000	37850000	66010	70972.0666666667	18.2589321343726
chr18	37850000	37900000	69396	71036.1666666667	18.3000781196007
chr18	37900000	37950000	63298	71295.2666666667	18.4663951987364
chr18	37950000	38000000	61279	71023.2	18.291754776775
chr18	38000000	38050000	71421	70257.6	17.8003138050023
chr18	38050000	38100000	64015	69965.9666666667	17.6131134801137
chr18	38100000	38150000	60660	69278.7	17.1719549135859
chr18	38150000	38200000	60775	68348.8666666667	16.5750920649443
chr18	38200000	38250000	64552	67447.3333333333	15.9963950724955
chr18	38250000	38300000	63845	67035.9333333333	15.7323161595026
chr18	38300000	38350000	64169	66602.1	15.4538372215184
chr18	38350000	38400000	70634	66618.4	15.464300241163
chr18	38400000	38450000	68424	65932.3333333333	15.02391195829
chr18	38450000	38500000	73779	65995.9666666667	15.0647583887634
chr18	38500000	38550000	56331	65593.5333333333	14.8064352064136
chr18	38550000	38600000	65158	65591.2	14.8049374326403
chr18	38600000	38650000	66235	65254	14.5884877256369
chr18	38650000	38700000	67187	65760.6333333333	14.9136972053467
chr18	38700000	38750000	65423	66562.1666666667	15.4282038932276
chr18	38750000	38800000	63583	66486.5666666667	15.3796760229741
chr18	38800000	38850000	74989	66516.9	15.3991470820264
chr18	38850000	38900000	67219	67729.9666666667	16.1778182699729
chr18	38900000	38950000	78039	67838.4	16.2474219568928
chr18	38950000	39000000	58105	67610.1	16.100875491564
chr18	39000000	39050000	62618	68432.8	16.6289691272451
chr18	39050000	39100000	66463	69525.7	17.3305049658689
chr18	39100000	39150000	67599	69402.4	17.2513583203366
chr18	39150000	39200000	60410	70187.3	17.755188020891
chr18	39200000	39250000	66492	70206.1	17.7672557981497
chr18	39250000	39300000	59698	70464.3	17.9329951645444
chr18	39300000	39350000	65940	70689.6333333333	18.0776373175043
chr18	39350000	39400000	59280	70712.2	18.0921229295685
chr18	39400000	39450000	78497	70993.0333333333	18.2723907015637
chr18	39450000	39500000	85325	71036.1666666667	18.3000781196007
chr18	39500000	39550000	69153	71278.7333333333	18.4557824017145
chr18	39550000	39600000	64925	70876.8333333333	18.1978015676556
chr18	39600000	39650000	97052	70988.6666666667	18.2695877249309
chr18	39650000	39700000	64028	70630.5666666667	18.0397222442728
chr18	39700000	39750000	57703	70789.8666666667	18.1419773994496
chr18	39750000	39800000	88526	71054.8666666667	18.3120817065549
chr18	39800000	39850000	96956	71377.2333333333	18.519009851714
chr18	39850000	39900000	66935	71327.4666666667	18.4870644768073
chr18	39900000	39950000	91971	72233.4666666667	19.0686286361935
chr18	39950000	40000000	74343	72395.1333333333	19.1724029619118
chr18	40000000	40050000	64077	73101.4333333333	19.6257790830757
chr18	40050000	40100000	71918	74455.7333333333	20.4951083778404
chr18	40100000	40150000	66912	77663.2333333333	22.5540123968596
chr18	40150000	40200000	75612	77803.8666666667	22.6442853618504
chr18	40200000	40250000	66717	77658.7666666667	22.5511452299222
chr18	40250000	40300000	70860	78134.1666666667	22.8563059378385
chr18	40300000	40350000	62932	79699.2333333333	23.8609269978644
chr18	40350000	40400000	70574	79135.4	23.4990006639417
chr18	40400000	40450000	67296	79492.1333333333	23.727988877104
chr18	40450000	40500000	62884	79569.1333333333	23.7774154116214
chr18	40500000	40550000	70568	78569.7666666667	23.1359189045368
chr18	40550000	40600000	76134	77811.0666666667	22.6489070637793
chr18	40600000	40650000	66106	78336.9	22.9864410819661
chr18	40650000	40700000	87590	77269.7333333333	22.3014235483844
chr18	40700000	40750000	71342	77080.0666666667	22.1796759373871
chr18	40750000	40800000	80887	77280.4666666667	22.3083133077414
chr18	40800000	40850000	106569	77185.5	22.2473539151699
chr18	40850000	40900000	155505	77144.5666666667	22.2210786838334
chr18	40900000	40950000	82716	77148.4333333333	22.2235607089434
chr18	40950000	41000000	80972	77511.9666666667	22.4569138628163
chr18	41000000	41050000	83415	78233.4666666667	22.9200469102746
chr18	41050000	41100000	111877	78543.8	23.1192508221173
chr18	41100000	41150000	80137	79385.4	23.6594764253618
chr18	41150000	41200000	74730	80199.9	24.1823064560683
chr18	41200000	41250000	60013	81216.5	24.8348650923067
chr18	41250000	41300000	58545	81632.8333333333	25.1021107269916
chr18	41300000	41350000	74195	81466.4666666667	24.9953194569586
chr18	41350000	41400000	82710	82144.4333333333	25.4305083251616
chr18	41400000	41450000	59956	81995.7	25.3350359455007
chr18	41450000	41500000	68653	81775.8333333333	25.1939028625238
chr18	41500000	41550000	70089	81479.5666666667	25.003728386857
chr18	41550000	41600000	69069	80886.6666666667	24.6231440710732
chr18	41600000	41650000	65684	78164.7333333333	22.8759267742682
chr18	41650000	41700000	75728	79044.7	23.4407800576985
chr18	41700000	41750000	77623	78964.1333333333	23.3890640689849
chr18	41750000	41800000	92505	78980.9666666667	23.3998694369205
chr18	41800000	41850000	72242	79088.2	23.4687028401856
chr18	41850000	41900000	95822	78870.6333333333	23.3290461342138
chr18	41900000	41950000	91731	78499.9	23.091071278412
chr18	41950000	42000000	93382	79416.6	23.679503800387
chr18	42000000	42050000	83058	79966.5666666667	24.0325290787429
chr18	42050000	42100000	71143	79512.3	23.7409339218586
chr18	42100000	42150000	86445	78594.1333333333	23.1515599420832
chr18	42150000	42200000	83128	79012.1	23.4198540184094
chr18	42200000	42250000	64746	78882.2	23.3364708127755
chr18	42250000	42300000	71999	78866.8333333333	23.3266069026402
chr18	42300000	42350000	88782	78564.8	23.1327307860766
chr18	42350000	42400000	73847	78843.3	23.3115007842985
chr18	42400000	42450000	109115	78263.4333333333	22.9392826048768
chr18	42450000	42500000	78555	77784.7333333333	22.6320036169097
chr18	42500000	42550000	83920	77371.2666666667	22.3665981042891
chr18	42550000	42600000	115094	77227.3333333333	22.2742068592476
chr18	42600000	42650000	73610	76382.0333333333	21.7316062147341
chr18	42650000	42700000	63608	75406.5333333333	21.1054297936731
chr18	42700000	42750000	87514	74220.1333333333	20.3438760202781
chr18	42750000	42800000	75044	73891.8666666667	20.1331606471495
chr18	42800000	42850000	60567	74774	20.6994047205122
chr18	42850000	42900000	55165	74208.2	20.3362159772664
chr18	42900000	42950000	72495	73221.7666666667	19.7030214162392
chr18	42950000	43000000	64756	72066.4666666667	18.9614308275649
chr18	43000000	43050000	69628	71566.8	18.6406932724068
chr18	43050000	43100000	60008	70778.3	18.1345527208879
chr18	43100000	43150000	74039	71054.4333333333	18.3118035485684
chr18	43150000	43200000	58332	69793.8333333333	17.502620569184
chr18	43200000	43250000	63262	69458.3666666667	17.2872834941265
chr18	43250000	43300000	80101	69135.8333333333	17.0802483651264
chr18	43300000	43350000	67924	68034.4666666667	16.3732777473825
chr18	43350000	43400000	70463	68653.4666666667	16.7706157326585
chr18	43400000	43450000	62466	69573.7333333333	17.3613377088298
chr18	43450000	43500000	57790	68954.5	16.9638499461764
chr18	43500000	43550000	73210	69012.1666666667	17.000866355144
chr18	43550000	43600000	97607	70808.7333333333	18.1540879702448
chr18	43600000	43650000	69471	71613.2333333333	18.6704989704945
chr18	43650000	43700000	53535	71892.9	18.850017855603
chr18	43700000	43750000	30087	72300.6333333333	19.111743124095
chr18	43750000	43800000	57009	74281.2	20.383074899601
chr18	43800000	43850000	65127	78130	22.8536313418149
chr18	43850000	43900000	82131	80564.4333333333	24.4163015129869
chr18	43900000	43950000	71297	83087.7333333333	26.0360154681517
chr18	43950000	44000000	68491	84796.2666666667	27.1327282184644
chr18	44000000	44050000	74244	85320.2666666667	27.4690854144008
chr18	44050000	44100000	82053	86368.6333333333	28.1420351707237
chr18	44100000	44150000	92180	86536.9333333333	28.2500674533117
chr18	44150000	44200000	91216	87041.9	28.574207094612
chr18	44200000	44250000	68937	87782.4	29.0495362999382
chr18	44250000	44300000	76774	89073.7	29.878425702825
chr18	44300000	44350000	114464	89859.8	30.3830256870342
chr18	44350000	44400000	79300	90351.4	30.6985852242906
chr18	44400000	44450000	80885	94181.7666666667	33.1573092536957
chr18	44450000	44500000	76988	96135.9	34.4116733920275
chr18	44500000	44550000	129045	96763.9333333333	34.8148099014829
chr18	44550000	44600000	175472	98143.4666666667	35.7003365497668
chr18	44600000	44650000	147072	99242.7333333333	36.4059591711149
chr18	44650000	44700000	134031	99843.2	36.7914005532776
chr18	44700000	44750000	114518	100051.866666667	36.9253443221429
chr18	44750000	44800000	95821	101216.9	37.6731827671285
chr18	44800000	44850000	99375	102940.833333333	38.7797808243447
chr18	44850000	44900000	75512	103448.466666667	39.1056322071002
chr18	44900000	44950000	77615	104722.666666667	39.9235450679059
chr18	44950000	45000000	80005	105137.5	40.1898278480222
chr18	45000000	45050000	111949	107566.9	41.7492671071976
chr18	45050000	45100000	121190	108119.433333333	42.1039399367041
chr18	45100000	45150000	84219	108223.966666667	42.1710402017458
chr18	45150000	45200000	168446	108000.866666667	42.0278316322546
chr18	45200000	45250000	88711	110042.566666667	43.3384050806198
chr18	45250000	45300000	75850	108421.5	42.2978374500359
chr18	45300000	45350000	106513	106406.666666667	41.0045097968313
chr18	45350000	45400000	115109	104547.166666667	39.810891083389
chr18	45400000	45450000	89311	106028.566666667	40.7618062552596
chr18	45450000	45500000	74751	105114.533333333	40.1750854747397
chr18	45500000	45550000	109195	105080.2	40.1530468035047
chr18	45550000	45600000	133771	105631.433333333	40.5068851590518
chr18	45600000	45650000	107409	105742.666666667	40.5782861744996
chr18	45650000	45700000	129442	106005.566666667	40.747042485209
chr18	45700000	45750000	81382	107079.633333333	41.4364891498058
chr18	45750000	45800000	149656	106021.9	40.7575269016217
chr18	45800000	45850000	131040	104547.1	39.8108482898526
chr18	45850000	45900000	82436	104615.4	39.8546902678726
chr18	45900000	45950000	74192	102714.066666667	38.6342186103527
chr18	45950000	46000000	138239	102827.566666667	38.7070746060374
chr18	46000000	46050000	80413	102816.366666667	38.6998852919257
chr18	46050000	46100000	115027	101414.966666667	37.8003223637095
chr18	46100000	46150000	91287	99546.3666666667	36.6008623325516
chr18	46150000	46200000	178473	99809.9	36.7700251818565
chr18	46200000	46250000	87097	99814.9666666667	36.7732774906213
chr18	46250000	46300000	94791	99667.6	36.6786823784562
chr18	46300000	46350000	115912	97591.8	35.3462200362333
chr18	46350000	46400000	78849	96360.8666666667	34.5560801805374
chr18	46400000	46450000	85502	96340.3666666667	34.5429211681009
chr18	46450000	46500000	112227	96113.1	34.397038002586
chr18	46500000	46550000	80217	93771.0666666667	32.8936796728349
chr18	46550000	46600000	76946	91618.9	31.5121973346902
chr18	46600000	46650000	86268	91052.7666666667	31.1487946237624
chr18	46650000	46700000	111406	91330.5	31.327072496316
chr18	46700000	46750000	92116	89309.2	30.0295938700827
chr18	46750000	46800000	75514	89134.3666666667	29.9173678209296
chr18	46800000	46850000	64471	87836.3	29.0841348741003
chr18	46850000	46900000	59051	87238.4333333333	28.7003624398564
chr18	46900000	46950000	97217	83680.8	26.4167067677764
chr18	46950000	47000000	74903	83703.6666666667	26.4313849507543
chr18	47000000	47050000	104774	83666.3333333333	26.4074205703822
chr18	47050000	47100000	71497	82722.0666666667	25.8012929211146
chr18	47100000	47150000	70481	86834.5666666667	28.4411191964743
chr18	47150000	47200000	128827	91847.4333333333	31.6588935773963
chr18	47200000	47250000	74564	92681.1333333333	32.1940481465798
chr18	47250000	47300000	79395	98619.1666666667	36.0056898285969
chr18	47300000	47350000	66475	99287.6333333333	36.4347806178659
chr18	47350000	47400000	65452	100713.066666667	37.3497706159466
chr18	47400000	47450000	82524	102080.133333333	38.2272948729278
chr18	47450000	47500000	77600	102190.033333333	38.2978400176481
chr18	47500000	47550000	75168	102661.866666667	38.6007112713681
chr18	47550000	47600000	76085	104104.933333333	39.527020159821
chr18	47600000	47650000	73351	105028.633333333	40.1199460031158
chr18	47650000	47700000	71744	105871.7	40.6611130641606
chr18	47700000	47750000	87783	107004.233333333	41.3880896601616
chr18	47750000	47800000	93671	107342.433333333	41.6051812702106
chr18	47800000	47850000	87584	108374.566666667	42.2677108004253
chr18	47850000	47900000	202224	109147.6	42.7639232515043
chr18	47900000	47950000	235888	107699.7	41.8345118316639
chr18	47950000	48000000	137238	108021.1	42.0408194705455
chr18	48000000	48050000	258358	108083.133333333	42.0806388561459
chr18	48050000	48100000	97000	109449.266666667	42.9575640036178
chr18	48100000	48150000	129031	111568.133333333	44.3176709703413
chr18	48150000	48200000	152418	113380.966666667	45.4813342083185
chr18	48200000	48250000	95413	118795.966666667	48.9572392006766
chr18	48250000	48300000	89669	120013.7	49.7389059361696
chr18	48300000	48350000	107763	120186.066666667	49.8495486244767
chr18	48350000	48400000	86762	120092	49.7891669446463
chr18	48400000	48450000	122509	120018.1	49.7417303095706
chr18	48450000	48500000	108879	119727.366666667	49.5551076974232
chr18	48500000	48550000	114920	118666.433333333	48.8740913594929
chr18	48550000	48600000	102461	118476.9	48.7524293355683
chr18	48600000	48650000	93672	113992.666666667	45.8739863013611
chr18	48650000	48700000	85390	108662.433333333	42.4524932905084
chr18	48700000	48750000	84206	109387.466666667	42.9178943953947
chr18	48750000	48800000	81256	104365.4	39.6942145064525
chr18	48800000	48850000	107459	104896.6	40.0351934043178
chr18	48850000	48900000	129018	103816.333333333	39.3417669408377
chr18	48900000	48950000	136909	103654.333333333	39.2377786474375
chr18	48950000	49000000	240050	103507.4	39.1434616932589
chr18	49000000	49050000	111700	103060.966666667	38.8568947768991
chr18	49050000	49100000	81256	104116.866666667	39.5346802028328
chr18	49100000	49150000	70529	104317.233333333	39.6632961764189
chr18	49150000	49200000	69527	102552.833333333	38.5307224426208
chr18	49200000	49250000	79061	101061.633333333	37.5735166209025
chr18	49250000	49300000	61843	100440.066666667	37.1745310844759
chr18	49300000	49350000	81898	99916.5333333333	36.8384734432942
chr18	49350000	49400000	67697	100142.466666667	36.9835007380815
chr18	49400000	49450000	75981	101194.133333333	37.6585687744552
chr18	49450000	49500000	158989	101880.533333333	38.09917102501
chr18	49500000	49550000	107696	104424.933333333	39.7324291344387
chr18	49550000	49600000	112936	103147.6	38.9125049774232
chr18	49600000	49650000	96623	100474.533333333	37.1966553427837
chr18	49650000	49700000	147558	97641.9333333333	35.3784007755901
chr18	49700000	49750000	91005	91082.2666666667	31.16773076361
chr18	49750000	49800000	76276	88762.2333333333	29.6784943008638
chr18	49800000	49850000	139440	88596.9666666667	29.5724091241811
chr18	49850000	49900000	92773	92177.3333333333	31.8706573921662
chr18	49900000	49950000	69577	93836.4	32.935617338486
chr18	49950000	50000000	64143	94261.3333333333	33.2083833393636
chr18	50000000	50050000	96273	94875.4	33.6025546029477
chr18	50050000	50100000	86755	96357.4666666667	34.5538977101821
chr18	50100000	50150000	100450	99392.9666666667	36.5023944053442
chr18	50150000	50200000	116940	99584.3333333333	36.6252332515192
chr18	50200000	50250000	104798	97676.1	35.4003324629841
chr18	50250000	50300000	157588	97807.1333333333	35.4844431587364
chr18	50300000	50350000	69139	96822.4	34.852339832887
chr18	50350000	50400000	48826	99457.2	36.5436259776451
chr18	50400000	50450000	51931	99182.1	36.3670384497785
chr18	50450000	50500000	43260	99895.7333333333	36.825121859944
chr18	50500000	50550000	42099	100298.1	37.0834022487575
chr18	50550000	50600000	76298	98562.3333333333	35.9692083388341
chr18	50600000	50650000	177940	98322.7333333333	35.8154083690891
chr18	50650000	50700000	119299	98644.2333333333	36.0217801982753
chr18	50700000	50750000	91809	99054.2	36.284939050236
chr18	50750000	50800000	80265	98413.9	35.873928530087
chr18	50800000	50850000	126360	98174.1666666667	35.7200429732692
chr18	50850000	50900000	158762	98378.9666666667	35.8515047170245
chr18	50900000	50950000	81722	96014.9333333333	34.3340245202684
chr18	50950000	51000000	101742	94004.8	33.0437138113785
chr18	51000000	51050000	111627	89976.8333333333	30.4581497401469
chr18	51050000	51100000	83394	89367.9333333333	30.0672949756323
chr18	51100000	51150000	175667	90684.9333333333	30.9126812867931
chr18	51150000	51200000	139305	91430.9	31.3915195621023
chr18	51200000	51250000	112414	92168.5333333333	31.8650086453642
chr18	51250000	51300000	88347	93270.1666666667	32.5721504372537
chr18	51300000	51350000	87367	93174.9	32.5109984737685
chr18	51350000	51400000	85585	90248.6	30.6325975911946
chr18	51400000	51450000	79222	89889.4666666667	30.4020688107227
chr18	51450000	51500000	76442	89221.4666666667	29.9732775762083
chr18	51500000	51550000	77064	88934.8666666667	29.7893081633164
chr18	51550000	51600000	79563	87219.8333333333	28.6884230432067
chr18	51600000	51650000	106594	84103.9333333333	26.6883173431719
chr18	51650000	51700000	46019	83665.3	26.4067572705683
chr18	51700000	51750000	44494	82500.3666666667	25.6589830158873
chr18	51750000	51800000	36749	80889.3333333333	24.6248558125284
chr18	51800000	51850000	50872	80500.6	24.3753267019043
chr18	51850000	51900000	88336	77079.3	22.1791838117187
chr18	51900000	51950000	74310	74570.3666666667	20.5686918636435
chr18	51950000	52000000	65389	73207.6333333333	19.693949186527
chr18	52000000	52050000	75148	72601.2666666667	19.3047205763947
chr18	52050000	52100000	73440	72083.9666666667	18.9726641308643
chr18	52100000	52150000	90151	71442.8333333333	18.5611186915106
chr18	52150000	52200000	108525	71279.1333333333	18.4560391629328
chr18	52200000	52250000	71769	71042.8333333333	18.3043574732385
chr18	52250000	52300000	71667	70492.1	17.9508400692143
chr18	52300000	52350000	74909	69829.9333333333	17.525793269133
chr18	52350000	52400000	65285	68597.2666666667	16.7345407814913
chr18	52400000	52450000	68563	69164.9666666667	17.0989491405239
chr18	52450000	52500000	66794	69797.4	17.5049100233802
chr18	52500000	52550000	63296	70662.6666666667	18.0603273320391
chr18	52550000	52600000	71732	70815.3333333333	18.1583245303463
chr18	52600000	52650000	73028	70157.8666666667	17.7362946745798
chr18	52650000	52700000	64037	69700.5666666667	17.4427524117902
chr18	52700000	52750000	71532	69784.5	17.496629474091
chr18	52750000	52800000	70156	69650.2333333333	17.4104432918243
chr18	52800000	52850000	71848	69301	17.1862693515046
chr18	52850000	52900000	66351	68626.2333333333	16.7531345730478
chr18	52900000	52950000	74311	67222.2666666667	15.851924093681
chr18	52950000	53000000	69353	67256.9	15.8741553358298
chr18	53000000	53050000	60542	67929.2666666667	16.3057495469769
chr18	53050000	53100000	59698	68106.2333333333	16.4193449892941
chr18	53100000	53150000	69614	68157.4	16.4521890284648
chr18	53150000	53200000	63050	67912.1333333333	16.2947516081276
chr18	53200000	53250000	63467	68176	16.4641284251144
chr18	53250000	53300000	62707	68478.7333333333	16.65845387381
chr18	53300000	53350000	55452	68376.1	16.592573224555
chr18	53350000	53400000	68612	69909.7666666667	17.5770385289465
chr18	53400000	53450000	60591	72473.7333333333	19.2228565413023
chr18	53450000	53500000	67907	74281.4333333333	20.3832246769783
chr18	53500000	53550000	71120	78746.2333333333	23.2491933953312
chr18	53550000	53600000	62963	78958.9333333333	23.3857261731474
chr18	53600000	53650000	69908	80083.7666666667	24.1077601156966
chr18	53650000	53700000	66406	80439.7666666667	24.3362775999587
chr18	53700000	53750000	72808	80470.4333333333	24.3559626266929
chr18	53750000	53800000	91838	80795.5333333333	24.5646453068436
chr18	53800000	53850000	80218	81465.9666666667	24.9949985054357
chr18	53850000	53900000	66820	81783.9666666667	25.199123673962
chr18	53900000	53950000	61205	83075.5333333333	26.0281842509944
chr18	53950000	54000000	74710	85436.4666666667	27.5436745483089
chr18	54000000	54050000	72378	88263.5	29.3583558552149
chr18	54050000	54100000	68653	90861.0333333333	31.0257204131374
chr18	54100000	54150000	119038	91833.7333333333	31.6500995056705
chr18	54150000	54200000	140956	93021.7333333333	32.4126803239385
chr18	54200000	54250000	125763	95144.5	33.7752907125402
chr18	54250000	54300000	204100	95781.8666666667	34.1844183170886
chr18	54300000	54350000	78229	96739.3333333333	34.7990190865591
chr18	54350000	54400000	100096	97110.5333333333	35.0372934971156
chr18	54400000	54450000	84991	97067.2666666667	35.0095204920058
chr18	54450000	54500000	70273	97385.8333333333	35.2140094055914
chr18	54500000	54550000	70295	97242.9	35.1222600635955
chr18	54550000	54600000	79811	96784.6	34.8280758977603
chr18	54600000	54650000	79154	97085.0333333333	35.0209249694508
chr18	54650000	54700000	101797	97494.7	35.2838912504977
chr18	54700000	54750000	134295	97320.8333333333	35.1722857076221
chr18	54750000	54800000	147518	97285.1333333333	35.1493697688914
chr18	54800000	54850000	133378	97372.6	35.2055148886202
chr18	54850000	54900000	97793	95498.6	34.0025885810156
chr18	54900000	54950000	96231	92909.5	32.340637405445
chr18	54950000	55000000	131590	91248.5666666667	31.2744792401066
chr18	55000000	55050000	90241	87604.0666666667	28.9350635901252
chr18	55050000	55100000	91687	88152.3	29.2869762365353
chr18	55100000	55150000	81044	88091.1	29.2476917701397
chr18	55150000	55200000	65108	87990.2666666667	29.1829665463669
chr18	55200000	55250000	82365	88215.3333333333	29.3274375251813
chr18	55250000	55300000	87550	87886.6333333333	29.1164439940662
chr18	55300000	55350000	66469	87589.3666666667	28.9256276153537
chr18	55350000	55400000	75833	87394.5	28.8005421085188
chr18	55400000	55450000	73495	86296.8333333333	28.0959465320439
chr18	55450000	55500000	69494	84275.8333333333	26.7986604767243
chr18	55500000	55550000	71307	81714.2333333333	25.1543616349099
chr18	55550000	55600000	71277	79789.5	23.9188694461211
chr18	55600000	55650000	62818	79116.0666666667	23.4865905383919
chr18	55650000	55700000	63283	78513.4666666667	23.099779763065
chr18	55700000	55750000	75935	76289.2666666667	21.6720590088632
chr18	55750000	55800000	94765	75608.8	21.235265383046
chr18	55800000	55850000	94676	75241.8666666667	20.9997297588178
chr18	55850000	55900000	98260	75653.4	21.2638942588833
chr18	55900000	55950000	81966	76409.6666666667	21.7493441355631
chr18	55950000	56000000	77025	75774.3	21.3415003371061
chr18	56000000	56050000	60434	74934.6666666667	20.8025371431848
chr18	56050000	56100000	70893	75238.5	20.9975686852306
chr18	56100000	56150000	73308	75214.2	20.9819704412206
chr18	56150000	56200000	68867	74488.2	20.5159488300568
chr18	56200000	56250000	73665	74476.8333333333	20.5086525321042
chr18	56250000	56300000	70670	74363.9	20.4361602814788
chr18	56300000	56350000	75636	75080.2	20.8959554330995
chr18	56350000	56400000	77590	75898.8333333333	21.4214386630615
chr18	56400000	56450000	78153	76365.5333333333	21.7210148144804
chr18	56450000	56500000	64864	77098.3666666667	22.191422763123
chr18	56500000	56550000	69827	76607.6666666667	21.8764409386078
chr18	56550000	56600000	80679	76242.9	21.6422961043118
chr18	56600000	56650000	93390	75941.9333333333	21.4491046843303
chr18	56650000	56700000	87796	76369.1	21.7233042686767
chr18	56700000	56750000	63304	76629.8333333333	21.8906697894537
chr18	56750000	56800000	62361	77690.7666666667	22.5716861273839
chr18	56800000	56850000	75584	78085.7666666667	22.8252378304276
chr18	56850000	56900000	75104	79667.0666666667	23.8402791165617
chr18	56900000	56950000	51715	81951.2666666667	25.3065140535043
chr18	56950000	57000000	69153	84723.6333333333	27.0861046605799
chr18	57000000	57050000	67919	89215.5333333333	29.9694689514706
chr18	57050000	57100000	92766	92218.1333333333	31.8968470364299
chr18	57100000	57150000	87377	93065	32.4404533290483
chr18	57150000	57200000	77284	95138.7666666667	33.7716104684116
chr18	57200000	57250000	97920	96218.5	34.4646945836007
chr18	57250000	57300000	80044	99543.9	36.5992789717056
chr18	57300000	57350000	83733	99900.8333333333	36.828395565477
chr18	57350000	57400000	89231	99298.9666666667	36.4420555190503
chr18	57400000	57450000	94781	99748.8666666667	36.7308476993018
chr18	57450000	57500000	84847	103375.5	39.0587946815337
chr18	57500000	57550000	92262	104731.466666667	39.9291938147078
chr18	57550000	57600000	82743	105787.933333333	40.6073429857008
chr18	57600000	57650000	120747	105780.666666667	40.6026784902355
chr18	57650000	57700000	137393	107095.666666667	41.4467809953049
chr18	57700000	57750000	156836	107658.8	41.8082579970956
chr18	57750000	57800000	205427	109219.733333333	42.810225857866
chr18	57800000	57850000	165714	114096.3	45.9405088536617
chr18	57850000	57900000	102996	117482.366666667	48.1140353598712
chr18	57900000	57950000	140366	120156.6	49.8306338813973
chr18	57950000	58000000	97256	119027.1	49.1056043913015
chr18	58000000	58050000	169589	120794.5	50.2401038342367
chr18	58050000	58100000	91387	121720.866666667	50.8347414189866
chr18	58100000	58150000	75334	122842.966666667	51.5550208265443
chr18	58150000	58200000	101293	121737.066666667	50.8451402483266
chr18	58200000	58250000	172103	122401.966666667	51.2719415833994
chr18	58250000	58300000	103040	123708.433333333	52.1105665158123
chr18	58300000	58350000	107278	125190.733333333	53.062059400424
chr18	58350000	58400000	74886	124246.633333333	52.4560387349974
chr18	58400000	58450000	91165	122104.6	51.0810610143823
chr18	58450000	58500000	86047	119623.966666667	49.4887349224998
chr18	58500000	58550000	114747	115415.866666667	46.7875427159731
chr18	58550000	58600000	239063	112849.966666667	45.1404836910623
chr18	58600000	58650000	188959	112984.7	45.2269694280836
chr18	58650000	58700000	157511	111120.466666667	44.0303123735585
chr18	58700000	58750000	64035	112465.466666667	44.8936719699983
chr18	58750000	58800000	133066	110934.966666667	43.9112393585848
chr18	58800000	58850000	111524	110999.933333333	43.9529416597858
chr18	58850000	58900000	122894	111585.9	44.3290754477862
chr18	58900000	58950000	61604	111550.3	44.30622369936
chr18	58950000	59000000	104794	111893.3	44.5263964440283
chr18	59000000	59050000	131456	111755.633333333	44.4380277914063
chr18	59050000	59100000	127212	111729.466666667	44.4212313283777
chr18	59100000	59150000	92424	112924.2	45.18813429382
chr18	59150000	59200000	73132	116740.066666667	47.6375507290628
chr18	59200000	59250000	82417	119403.3	49.3470883170864
chr18	59250000	59300000	79184	119028.633333333	49.1065886426382
chr18	59300000	59350000	88737	114478.166666667	46.1856302300388
chr18	59350000	59400000	107038	110778	43.8104819771812
chr18	59400000	59450000	84439	108355.833333333	42.2556858167029
chr18	59450000	59500000	137606	108865.7	42.582970782927
chr18	59500000	59550000	123674	106765.066666667	41.234567848403
chr18	59550000	59600000	93336	105399.6	40.358070636295
chr18	59600000	59650000	92913	103540.8	39.1649012549846
chr18	59650000	59700000	100225	103736.966666667	39.2908212357789
chr18	59700000	59750000	182393	102788.233333333	38.6818264195739
chr18	59750000	59800000	98910	100984.733333333	37.5241542766897
chr18	59800000	59850000	106493	99077.2	36.2997028202866
chr18	59850000	59900000	110728	99173.3	36.3613897029765
chr18	59900000	59950000	205641	99510.7666666667	36.5780105841254
chr18	59950000	60000000	165944	98917.7666666667	36.197362078037
chr18	60000000	60050000	103507	98432.7666666667	35.8860391008821
chr18	60050000	60100000	102549	97959.1333333333	35.5820124216798
chr18	60100000	60150000	77954	98255.8666666667	35.7724864521013
chr18	60150000	60200000	84846	97954.6666666667	35.5791452547424
chr18	60200000	60250000	79331	96807.9	34.8430322387246
chr18	60250000	60300000	70047	95078.8	33.733117682439
chr18	60300000	60350000	70560	94553.1	33.3956692513249
chr18	60350000	60400000	67130	93894.2333333333	32.9727407312945
chr18	60400000	60450000	67489	92804.7333333333	32.2733873630259
chr18	60450000	60500000	76332	88885.2666666667	29.7574697722507
chr18	60500000	60550000	77351	87781.7666666667	29.0491297613426
chr18	60550000	60600000	69986	86775.6666666667	28.4033111070838
chr18	60600000	60650000	95307	85328.2666666667	27.4742206387663
chr18	60650000	60700000	83256	80823.9666666667	24.5828967501091
chr18	60700000	60750000	64627	77759.9	22.6160630246086
chr18	60750000	60800000	64634	76831.2	22.0199276660855
chr18	60800000	60850000	74528	76015.4666666667	21.4963059549559
chr18	60850000	60900000	115940	75894.6666666667	21.4187640670378
chr18	60900000	60950000	75403	75190.8	20.9669499099517
chr18	60950000	61000000	103203	75162.4333333333	20.9487412602226
chr18	61000000	61050000	71801	75473.2	21.1482233300518
chr18	61050000	61100000	77565	75410.1	21.1077192478694
chr18	61100000	61150000	73147	75907.2666666667	21.4268520454134
chr18	61150000	61200000	67540	75874.4333333333	21.4057762287469
chr18	61200000	61250000	64809	75717.4333333333	21.3049974505751
chr18	61250000	61300000	65805	75670	21.2745498494416
chr18	61300000	61350000	76310	75542.6	21.192771401422
chr18	61350000	61400000	67306	74558.6333333333	20.5611602012409
chr18	61400000	61450000	70512	75428.9	21.1197870251281
chr18	61450000	61500000	74022	75501.0333333333	21.1660896314899
chr18	61500000	61550000	75646	76111.1666666667	21.5577360764275
chr18	61550000	61600000	78077	78988.2666666667	23.404555329154
chr18	61600000	61650000	74330	77826.4	22.6587495771464
chr18	61650000	61700000	63730	81223.1	24.8391016524082
chr18	61700000	61750000	78480	82382.9666666667	25.5836235983245
chr18	61750000	61800000	79370	84931.0666666667	27.2192567490221
chr18	61800000	61850000	68667	85121.5	27.3414964856878
chr18	61850000	61900000	82045	87046.5	28.5771598486221
chr18	61900000	61950000	66504	88027.1333333333	29.2066313719843
chr18	61950000	62000000	71622	90937.9	31.075061360582
chr18	62000000	62050000	75928	94474.9	33.3454724331528
chr18	62050000	62100000	66164	95379.0333333333	33.9258383735204
chr18	62100000	62150000	65788	97544.4333333333	35.3158152286362
chr18	62150000	62200000	109364	98664.9666666667	36.0350889880891
chr18	62200000	62250000	66791	99125.0666666667	36.3304285794065
chr18	62250000	62300000	82938	99133.9666666667	36.3361415165131
chr18	62300000	62350000	160841	100518.866666667	37.2251130444755
chr18	62350000	62400000	81084	100776.366666667	37.3904030787382
chr18	62400000	62450000	177304	102223.2	38.3191298019964
chr18	62450000	62500000	137999	104506.333333333	39.784680042357
chr18	62500000	62550000	148244	104538.066666667	39.8050497656733
chr18	62550000	62600000	83278	106390.866666667	40.9943677287095
chr18	62600000	62650000	130897	107204.366666667	41.5165558563703
chr18	62650000	62700000	96959	110889	43.8817332152517
chr18	62700000	62750000	152132	114515.733333333	46.2097443877882
chr18	62750000	62800000	171915	117735.266666667	48.2763726401237
chr18	62800000	62850000	103434	120328.633333333	49.9410626020225
chr18	62850000	62900000	132268	121778.6	50.8718006214905
chr18	62900000	62950000	104128	124030.4	52.3172378997531
chr18	62950000	63000000	87825	126762.5	54.0709812108559
chr18	63000000	63050000	75913	128082.366666667	54.918207644081
chr18	63050000	63100000	119624	126959.8	54.1976286817686
chr18	63100000	63150000	82055	129044.066666667	55.5355258031116
chr18	63150000	63200000	107135	126008.733333333	53.5871360917904
chr18	63200000	63250000	146974	125669.633333333	53.3694667690003
chr18	63250000	63300000	80322	123457	51.9491706933601
chr18	63300000	63350000	124251	123199.866666667	51.7841160235476
chr18	63350000	63400000	106450	121331.333333333	50.584698785926
chr18	63400000	63450000	177043	120546.933333333	50.0811900368944
chr18	63450000	63500000	180424	117989.6	48.4396299814084
chr18	63500000	63550000	172514	114531.833333333	46.2200790268236
chr18	63550000	63600000	143965	113406.433333333	45.4976813392152
chr18	63600000	63650000	109287	111268.833333333	44.1255493887692
chr18	63650000	63700000	176918	110255.7	43.4752160164224
chr18	63700000	63750000	148754	109434.966666667	42.9483847900645
chr18	63750000	63800000	122534	108865.2	42.5826498314042
chr18	63800000	63850000	127164	107116.733333333	41.4603037528006
chr18	63850000	63900000	143612	106380.466666667	40.9876919370344
chr18	63900000	63950000	86244	105295.566666667	40.291291322776
chr18	63950000	64000000	127826	102614	38.5699855122483
chr18	64000000	64050000	81865	101963.033333333	38.1521280262787
chr18	64050000	64100000	75564	100064.9	36.9337104585049
chr18	64100000	64150000	74841	98474.6	35.9128920449597
chr18	64150000	64200000	73427	94337.9666666667	33.2575745094309
chr18	64200000	64250000	75412	90540.6333333333	30.8200546773014
chr18	64250000	64300000	68182	86793.9	28.4150151392833
chr18	64300000	64350000	69672	84259.9666666667	26.7884756150661
chr18	64350000	64400000	68140	82551.3	25.6916772776806
chr18	64400000	64450000	73734	78617.0666666667	23.1662809185975
chr18	64450000	64500000	63203	76050.5333333333	21.5188153550911
chr18	64500000	64550000	58820	74113.2	20.2752351879267
chr18	64550000	64600000	67170	71846.3333333333	18.8201265704425
chr18	64600000	64650000	59967	69357.3333333333	17.2224298897446
chr18	64650000	64700000	74588	68718.6333333333	16.8124464144687
chr18	64700000	64750000	66527	66659.6	15.490746646645
chr18	64750000	64800000	60793	66073.8	15.1147198424856
chr18	64800000	64850000	67307	65889.5666666667	14.9964599047031
chr18	64850000	64900000	58741	66109.0666666667	15.1373576232299
chr18	64900000	64950000	52944	66245.5333333333	15.224955992197
chr18	64950000	65000000	66504	66726.4333333333	15.5336471668646
chr18	65000000	65050000	60112	70056.9333333333	17.6715052605024
chr18	65050000	65100000	67947	70057.9333333333	17.6721471635481
chr18	65100000	65150000	58027	70337.3	17.851473477743
chr18	65150000	65200000	58891	70115.1	17.7088426209928
chr18	65200000	65250000	71758	70101.3333333333	17.7000057557306
chr18	65250000	65300000	64414	70457.4	17.9285660335292
chr18	65300000	65350000	59158	70396.4666666667	17.889452741279
chr18	65350000	65400000	68942	70576.5666666667	18.0050594798061
chr18	65400000	65450000	67083	70102.3	17.7006262620081
chr18	65450000	65500000	66055	69985	17.6253310347498
chr18	65500000	65550000	64291	69888.0666666667	17.5631092328553
chr18	65550000	65600000	70037	69775.0333333333	17.4905527919252
chr18	65600000	65650000	81426	70211.2666666667	17.7705722972191
chr18	65650000	65700000	77521	70555.1	17.9912799610921
chr18	65700000	65750000	89839	70321.2	17.8411388387075
chr18	65750000	65800000	168097	70612.7666666667	18.0282963700597
chr18	65800000	65850000	69702	70397.2	17.8899234701792
chr18	65850000	65900000	76521	70822.6333333333	18.1630104225798
chr18	65900000	65950000	67068	70949.3666666667	18.2443609352356
chr18	65950000	66000000	62790	70849.0333333333	18.1799566629857
chr18	66000000	66050000	69502	70862.6666666667	18.1887079411752
chr18	66050000	66100000	65342	70946.7666666667	18.2426919873168
chr18	66100000	66150000	65370	70861.1333333333	18.1877236898384
chr18	66150000	66200000	60360	70674.2333333333	18.0677520106008
chr18	66200000	66250000	63008	70535.0666666667	17.9784205034103
chr18	66250000	66300000	57885	70982.3333333333	18.2655223389749
chr18	66300000	66350000	63916	70753	18.1183125738322
chr18	66350000	66400000	71828	70720.5666666667	18.097493518384
chr18	66400000	66450000	63259	70680.6666666667	18.0718815868614
chr18	66450000	66500000	59487	70508.3666666667	17.9612816920907
chr18	66500000	66550000	68859	68445.7	16.6372496765344
chr18	66550000	66600000	61480	69095.4	17.0542940853128
chr18	66600000	66650000	70790	70474.1	17.939285814392
chr18	66650000	66700000	62693	71081	18.3288567728153
chr18	66700000	66750000	68748	70317.9333333333	17.839041955425
chr18	66750000	66800000	64823	70675.7	18.0686934684011
chr18	66800000	66850000	61681	71968.0666666667	18.89826756787
chr18	66850000	66900000	66373	74212.5666666667	20.3390189538992
chr18	66900000	66950000	61476	74734.3666666667	20.6739639631351
chr18	66950000	67000000	61880	76292.8333333333	21.6743484630594
chr18	67000000	67050000	77709	78240.8666666667	22.9247969928126
chr18	67050000	67100000	63157	78416.4	23.0374723740977
chr18	67100000	67150000	80453	78533.7	23.112767601356
chr18	67150000	67200000	76324	79005.1	23.4153606970896
chr18	67200000	67250000	84670	79500.7333333333	23.7335092432969
chr18	67250000	67300000	106217	79516.4333333333	23.7435871211141
chr18	67300000	67350000	89193	79759.6666666667	23.8997193385917
chr18	67350000	67400000	117882	80183.1666666667	24.1715652784372
chr18	67400000	67450000	85275	80915.2	24.6414597046433
chr18	67450000	67500000	39898	81567.3666666667	25.0600874742677
chr18	67500000	67550000	80235	82647.9	25.7536851118933
chr18	67550000	67600000	104113	82883.9	25.9051742306738
chr18	67600000	67650000	132705	82850.5333333333	25.8837560657163
chr18	67650000	67700000	76014	84104.1333333333	26.688445723781
chr18	67700000	67750000	109762	84800.7	27.1355739886336
chr18	67750000	67800000	116326	84781.9	27.1235062113748
chr18	67800000	67850000	69182	85247.2333333333	27.422205095298
chr18	67850000	67900000	75347	85328.7333333333	27.4745201935209
chr18	67900000	67950000	77401	85233.3333333333	27.413282642963
chr18	67950000	68000000	74356	85737.0333333333	27.7366092070721
chr18	68000000	68050000	69330	84754.7333333333	27.1060678453005
chr18	68050000	68100000	68777	85237.6666666667	27.4160642228277
chr18	68100000	68150000	83495	83605.4	26.3683072781321
chr18	68150000	68200000	84654	83076.9333333333	26.0290829152583
chr18	68200000	68250000	88313	83983.3	26.6108824390946
chr18	68250000	68300000	97239	83502.1333333333	26.3020200902815
chr18	68300000	68350000	68761	82074.2333333333	25.3854467313548
chr18	68350000	68400000	65372	79637.6	23.8213643734823
chr18	68400000	68450000	99084	79413.5333333333	23.6775352977136
chr18	68450000	68500000	82777	77943.0333333333	22.7336168690409
chr18	68500000	68550000	77145	76408.7666666667	21.748766422822
chr18	68550000	68600000	77117	76026	21.5030673337038
chr18	68600000	68650000	82898	75862.7	21.3982445663442
chr18	68650000	68700000	73462	75534.2	21.1873794158383
chr18	68700000	68750000	99781	75268.3666666667	21.0167401895283
chr18	68750000	68800000	76748	75289.7666666667	21.0304769147058
chr18	68800000	68850000	103681	75141.8666666667	20.9355394542498
chr18	68850000	68900000	68914	74859.5333333333	20.7543088276861
chr18	68900000	68950000	69421	74421.2	20.4729413259962
chr18	68950000	69000000	67089	74035	20.2250383697546
chr18	69000000	69050000	65800	73190.4333333333	19.6829084541413
chr18	69050000	69100000	61276	73890.0666666667	20.1320052216673
chr18	69100000	69150000	59606	73896.3	20.1360064173187
chr18	69150000	69200000	69292	72897.6333333333	19.4949592423661
chr18	69200000	69250000	65647	72381.5666666667	19.1636944772588
chr18	69250000	69300000	70298	72465.5666666667	19.2176143330959
chr18	69300000	69350000	57699	72175.6666666667	19.0315266401532
chr18	69350000	69400000	70448	72533.7	19.2613493272749
chr18	69400000	69450000	67546	74390.3666666667	20.4531493154211
chr18	69450000	69500000	66381	75371.5333333333	21.0829631870743
chr18	69500000	69550000	69972	77672.1666666667	22.5597467307343
chr18	69550000	69600000	64340	78910.7333333333	23.3547864463456
chr18	69600000	69650000	75025	84699.6333333333	27.0706989874835
chr18	69650000	69700000	71504	89165.6333333333	29.9374379894912
chr18	69700000	69750000	76727	90324.3333333333	30.6812110485208
chr18	69750000	69800000	71902	90601	30.8588042244923
chr18	69800000	69850000	89750	90844.3333333333	31.0150006322745
chr18	69850000	69900000	65559	91267.9333333333	31.2869107624246
chr18	69900000	69950000	69124	91170.5	31.2243680090072
chr18	69950000	70000000	67295	91257.4666666667	31.2801921772132
chr18	70000000	70050000	79665	91722.0333333333	31.578398935468
chr18	70050000	70100000	68420	91820.3	31.6414766080902
chr18	70100000	70150000	93639	91609.1333333333	31.5059280816107
chr18	70150000	70200000	129162	91555.5333333333	31.4715220783622
chr18	70200000	70250000	129216	91884.7666666667	31.6828579577683
chr18	70250000	70300000	145767	91847.5333333333	31.6589577677009
chr18	70300000	70350000	140838	91824.5333333333	31.6441939976502
chr18	70350000	70400000	242581	91484.9666666667	31.4262251201054
chr18	70400000	70450000	203401	91116.8	31.1898978154542
chr18	70450000	70500000	101850	90510.7666666667	30.8008831730038
chr18	70500000	70550000	74100	90035.5	30.4958080521602
chr18	70550000	70600000	68576	89326.6333333333	30.0407843798457
chr18	70600000	70650000	72314	89399.4666666667	30.0875363183394
chr18	70650000	70700000	66369	89645.5666666667	30.2455086578813
chr18	70700000	70750000	68256	139552.6	62.28098535541
chr18	70750000	70800000	84235	139078.2	61.9764665505393
chr18	70800000	70850000	60647	138626.166666667	61.6863049771236
chr18	70850000	70900000	64113	137568.1	61.0071287612576
chr18	70900000	70950000	65938	135679.133333333	59.794595304736
chr18	70950000	71000000	76258	133478.033333333	58.3817025108893
chr18	71000000	71050000	68855	130756.433333333	56.6346991817662
chr18	71050000	71100000	63650	128671.633333333	55.2964597121322
chr18	71100000	71150000	64838	122815.733333333	51.5375396669336
chr18	71150000	71200000	60459	117850.933333333	48.3506194257407
chr18	71200000	71250000	58546	116387.8	47.4114296828378
chr18	71250000	71300000	57644	115743.466666667	46.9978301537379
chr18	71300000	71350000	68484	115607.566666667	46.91059552983
chr18	71350000	71400000	67744	115558.1	46.878842725837
chr18	71400000	71450000	76507	115125.166666667	46.6009415005939
chr18	71450000	71500000	1564506	114835.6	46.4150677753331
chr18	71500000	71550000	65433	114094.733333333	45.9395032055568
chr18	71550000	71600000	54859	114078.233333333	45.9289118053031
chr18	71600000	71650000	61897	113963.133333333	45.8550287647453
chr18	71650000	71700000	72493	113984.033333333	45.8684445384
chr18	71700000	71750000	63183	113679.466666667	45.672942267454
chr18	71750000	71800000	64119	113431.066666667	45.5134935509071
chr18	71800000	71850000	78294	113963.8	45.8554567001091
chr18	71850000	71900000	66904	113882.8	45.803462553409
chr18	71900000	71950000	54457	114338.4	46.0959135810209
chr18	71950000	72000000	57956	114669.966666667	46.3087472342002
chr18	72000000	72050000	54770	115348.766666667	46.7444710216079
chr18	72050000	72100000	64499	115162.8	46.6250984518796
chr18	72100000	72150000	70830	115308.666666667	46.7187307094762
chr18	72150000	72200000	53381	114477.333333333	46.1850953108341
chr18	72200000	72250000	59569	63467.6666666667	13.4418349183703
chr18	72250000	72300000	62009	63334.8666666667	13.3565901939039
chr18	72300000	72350000	60152	63859.5666666667	13.6933967219723
chr18	72350000	72400000	60660	64494.4666666667	14.1009409656747
chr18	72400000	72450000	66565	64364.8	14.0177075374181
chr18	72450000	72500000	67121	65032.3666666667	14.446220613946
chr18	72500000	72550000	61403	66295.5	15.2570297477128
chr18	72550000	72600000	79632	68251.0666666667	16.5123139470768
chr18	72600000	72650000	62408	69167.2666666667	17.100425517529
chr18	72650000	72700000	74127	69872.4333333333	17.5530741485745
chr18	72700000	72750000	68493	70606.8333333333	18.024487745322
chr18	72750000	72800000	78008	71142.9666666667	18.3686333648793
chr18	72800000	72850000	62905	71513.6	18.6065440303766
chr18	72850000	72900000	72120	72282.5333333333	19.1001246789682
chr18	72900000	72950000	51567	74204.3333333333	20.3337339521564
chr18	72950000	73000000	34216	74639.8333333333	20.6132827285501
chr18	73000000	73050000	61449	75500.2333333333	21.1655761090533
chr18	73050000	73100000	70600	76203.8666666667	21.6172404887621
chr18	73100000	73150000	80944	76656	21.9074662524823
chr18	73150000	73200000	68603	76647.5666666667	21.9020528701304
chr18	73200000	73250000	83210	77046.3	22.1580010112113
chr18	73250000	73300000	102013	77520.9333333333	22.4626695934593
chr18	73300000	73350000	136961	77160.5333333333	22.2313277357961
chr18	73350000	73400000	94390	78228.6333333333	22.9169443788871
chr18	73400000	73450000	75612	78578.8	23.1417174287161
chr18	73450000	73500000	79988	79012.0333333333	23.419811224873
chr18	73500000	73550000	70854	79454.4666666667	23.7038105290501
chr18	73550000	73600000	75618	80184.6	24.1724853394694
chr18	73600000	73650000	93898	80685.1333333333	24.4937792106005
chr18	73650000	73700000	111035	81430.8666666667	24.9724677085324
chr18	73700000	73750000	72634	83444.2	26.2648325071684
chr18	73750000	73800000	87821	83925.3333333333	26.5736734592134
chr18	73800000	73850000	81261	84592.3333333333	27.001822790682
chr18	73850000	73900000	74224	83975.2333333333	26.6057044211928
chr18	73900000	73950000	66312	84154.6666666667	26.720883224356
chr18	73950000	74000000	79083	84174.9333333333	26.7338924594151
chr18	74000000	74050000	75642	83041.6333333333	26.0064237377458
chr18	74050000	74100000	68820	81013.4333333333	24.7045159804973
chr18	74100000	74150000	94451	80510.4666666667	24.3816601452883
chr18	74150000	74200000	84632	79833.4333333333	23.9470703865947
chr18	74200000	74250000	81490	79505.0333333333	23.7362694263933
chr18	74250000	74300000	91281	79025.9	23.4287122804397
chr18	74300000	74350000	84809	79084.6333333333	23.4664133859894
chr18	74350000	74400000	87136	78581.5	23.1434505669395
chr18	74400000	74450000	73939	77517.5	22.4604657263358
chr18	74450000	74500000	94616	78427.5	23.0445974979047
chr18	74500000	74550000	75883	77602.1333333333	22.5147921207685
chr18	74550000	74600000	90610	77447.9	22.4157892743564
chr18	74600000	74650000	62431	77585.2333333333	22.5039439592965
chr18	74650000	74700000	73986	78123.9333333333	22.8497371300044
chr18	74700000	74750000	83818	78391.5666666667	23.0215317817966
chr18	74750000	74800000	68014	78286.9666666667	22.9543887232185
chr18	74800000	74850000	76115	78346.0333333333	22.99230379645
chr18	74850000	74900000	79301	77652.5333333333	22.5471440342708
chr18	74900000	74950000	55301	77288.1666666667	22.3132559611931
chr18	74950000	75000000	70136	76972.4666666667	22.1106071696719
chr18	75000000	75050000	56480	76356.1333333333	21.714980925851
chr18	75050000	75100000	77380	75730.9	21.3136417449236
chr18	75100000	75150000	78804	75303.3666666667	21.0392067961271
chr18	75150000	75200000	79115	75099.9333333333	20.9086223198676
chr18	75200000	75250000	99934	74063.2333333333	20.2431614324109
chr18	75250000	75300000	63060	73775.1666666667	20.0582505617187
chr18	75300000	75350000	76634	72970.8333333333	19.5419465453099
chr18	75350000	75400000	78344	73233.7	19.710681459251
chr18	75400000	75450000	82473	72968.9	19.5407055327549
chr18	75450000	75500000	87112	72314.2666666667	19.1204944022845
chr18	75500000	75550000	72504	72621.6333333333	19.3177940017584
chr18	75550000	75600000	70592	72404.6666666667	19.178522437614
chr18	75600000	75650000	73646	72497.0666666667	19.2378342790348
chr18	75650000	75700000	73701	73292.7666666667	19.7485965324825
chr18	75700000	75750000	72019	73901.1333333333	20.1391089487062
chr18	75750000	75800000	72791	74512.2	20.5313545031531
chr18	75800000	75850000	66052	74948.3666666667	20.8113312149106
chr18	75850000	75900000	74310	74956.7333333333	20.8167018037262
chr18	75900000	75950000	67836	75174.0333333333	20.9561873355525
chr18	75950000	76000000	63515	74681.5	20.6400286887868
chr18	76000000	76050000	67241	75417.4666666667	21.1124479336392
chr18	76050000	76100000	66480	76118.2	21.5622507945155
chr18	76100000	76150000	70317	75557.9666666667	21.2026353115573
chr18	76150000	76200000	66042	74878.5666666667	20.7665263823222
chr18	76200000	76250000	64179	74534.2666666667	20.5455191636945
chr18	76250000	76300000	77235	74433.0666666667	20.4805585754716
chr18	76300000	76350000	69606	78130.7666666667	22.8541234674832
chr18	76350000	76400000	82073	80745.0666666667	24.5322505998049
chr18	76400000	76450000	79172	80931.1333333333	24.6516873598378
chr18	76450000	76500000	88387	82020.0333333333	25.3506555862789
chr18	76500000	76550000	74812	82509.2666666667	25.6646959529939
chr18	76550000	76600000	90465	83002.8333333333	25.9815178995734
chr18	76600000	76650000	79055	82777.2	25.8366831756998
chr18	76650000	76700000	85634	83275.5666666667	26.1565862568986
chr18	76700000	76750000	85158	83520.3333333333	26.3137027257129
chr18	76750000	76800000	85139	83587.1666666667	26.3566032459325
chr18	76800000	76850000	97656	83865.8	26.5354588312272
chr18	76850000	76900000	61537	83609.7333333333	26.3710888579967
chr18	76900000	76950000	62091	83766.3333333333	26.4716108749502
chr18	76950000	77000000	76783	83894.9	26.5541382098565
chr18	77000000	77050000	69468	83592.9	26.3602834900611
chr18	77050000	77100000	181523	83269.8	26.1528846160018
chr18	77100000	77150000	152075	83077.9666666667	26.0297462150722
chr18	77150000	77200000	79283	82477.0333333333	25.6440052781548
chr18	77200000	77250000	104686	81828.7333333333	25.2278595336403
chr18	77250000	77300000	87468	82069.8333333333	25.3826223579538
chr18	77300000	77350000	80859	81361	24.9276200824075
chr18	77350000	77400000	67541	81199.7333333333	24.8241025179075
chr18	77400000	77450000	82787	80687.7666666667	24.4954695552874
chr18	77450000	77500000	70858	80569.5666666667	24.419596615288
chr18	77500000	77550000	69246	79685.4	23.8520473390658
chr18	77550000	77600000	74839	78807.2666666667	23.2883708778859
chr18	77600000	77650000	62635	78840.9	23.3099602169889
chr18	77650000	77700000	70740	79432.2666666667	23.689560281436
chr18	77700000	77750000	68036	78915.4333333333	23.3578033906603
chr18	77750000	77800000	68175	77434.4666666667	22.4071663767761
chr18	77800000	77850000	59913	72235.3333333333	19.0698268552121
chr18	77850000	77900000	76318	67811.1	16.2298980037457
chr18	77900000	77950000	61144	67516.9666666667	16.041092921243
chr18	77950000	78000000	68938	66353.2	15.2940675534486
chr18	78000000	78050000	82045	65876.8666666667	14.9883077360229
chr18	78050000	78100000	69200	65724.1666666667	14.8902891409476
chr18	78100000	78150000	74217	65705.5333333333	14.8783283475297
chr18	78150000	78200000	70275	65054.1333333333	14.4601927035737
chr18	78200000	78250000	81612	63467.2	13.4415353636156
chr18	78250000	78300000	58614	62035.6666666667	12.5226297569562
chr18	78300000	78350000	71312	61143.9	11.9502020175869
chr18	78350000	78400000	62546	61675.6666666667	12.2915446605114
chr18	78400000	78450000	79832	61446.8666666667	12.1446772436598
chr18	78450000	78500000	61278	63208.1666666667	13.2752610780163
chr18	78500000	78550000	25039	62942.6666666667	13.1048358193882
chr18	78550000	78600000	25549	63147.2	13.236126388998
chr18	78600000	78650000	19348	63598	13.5254962819906
chr18	78650000	78700000	70459	63973.5	13.7665308756435
chr18	78700000	78750000	69773	64087.4666666667	13.8396864260828
chr18	78750000	78800000	73178	64010.6	13.7903454786382
chr18	78800000	78850000	76278	63552.7333333333	13.4964394707895
chr18	78850000	78900000	66982	62677.2333333333	12.9344533542965
chr18	78900000	78950000	63245	62011.0666666667	12.5068389420325
chr18	78950000	79000000	23250	60908.6666666667	11.7992050244747
chr18	79000000	79050000	26300	62192	12.6229805997643
chr18	79050000	79100000	48086	62440.0666666667	12.7822153486293
chr18	79100000	79150000	78588	62974	13.1249487814861
chr18	79150000	79200000	63876	62435.2666666667	12.77913421401
chr18	79200000	79250000	120875	64202.1666666667	13.9133127054223
chr18	79250000	79300000	60210	67378.2	15.9520181752708
chr18	79300000	79350000	66049	68879.6	16.915771408055
chr18	79350000	79400000	89842	71303.1666666667	18.4714662327973
chr18	79400000	79450000	72409	71565.9	18.6401155596656
chr18	79450000	79500000	72357	72015.3	18.9285867883943
chr18	79500000	79550000	79739	71094.7333333333	18.3376722413093
chr18	79550000	79600000	55464	68552.1333333333	16.7055695573629
chr18	79600000	79650000	47952	68606.275862069	16.7403238114591
chr18	79650000	79700000	50290	68797.75	16.8632316437661
chr18	79700000	79750000	48540	70484.7037037037	17.9460923640949
chr18	79750000	79800000	97114	72184.1153846154	19.0369498979366
chr18	79800000	79850000	78754	73148.04	19.6556960443581
chr18	79850000	79900000	78564	72921.375	19.510199090509
chr18	79900000	79950000	63670	73314.652173913	19.7626449062402
chr18	79950000	80000000	114285	71152.8181818182	18.3749570824596
chr18	80000000	80050000	120320	71673.9047619048	18.7094441452803
chr18	80050000	80100000	70591	71955.15	18.8899763201966
chr18	80100000	80150000	92055	71013.7368421053	18.2856803469006
chr18	80150000	80200000	78341	70936.2222222222	18.235923476313
chr18	80200000	80250000	83255	70852.6470588235	18.1822763243841
chr18	80250000	80300000	45561	70297.25	17.8257652607635
chr18	80300000	80350000	0	71286.1333333333	18.4605324842525
