# Supplementary material for: Chromosomal Mcm2-7 distribution and the genome replication program in species from yeast to humans
Source: PLoS Genet. 2021 Sep 2;17(9):e1009714. doi: 10.1371/journal.pgen.1009714 (PMC8443269; doi:10.1371/journal.pgen.1009714)
Supplement: S1 Source Files — (ZIP) [file pgen.1009714.s023.zip › source_files_for_Figure1_to_Figure7A/Figure2/Figure2A/cerevisiae_MCM2ChEC_trace/numbers_for_Figure2A_cerevisiae_MCM2ChEC_042421_1.txt]

chr	coord	MCM2ChEC_03_16747_aligned_with_gsnap	MCM2ChEC_normalized_to_sonicated_G1_WT_16535	MCM2ChEC_normalized_to_G1_smooth50bp
chrXI	40000	1	0.970595186013517	0.948251564780707
chrXI	40001	1	0.960124766326035	0.909427757340167
chrXI	40002	1	0.960124766326035	0.870603949899626
chrXI	40003	1	0.960124766326035	0.831780142459085
chrXI	40004	1	0.960124766326035	0.792956335018545
chrXI	40005	1	0.960124766326035	0.754132527578004
chrXI	40006	1	0.960124766326035	0.715308720137463
chrXI	40007	1	0.960124766326035	0.676484912696923
chrXI	40008	1	0.960124766326035	0.637661105256382
chrXI	40009	1	0.960124766326035	0.598837297815841
chrXI	40010	1	0.960124766326035	0.560013490375301
chrXI	40011	1	0.960124766326035	0.54060158665503
chrXI	40012	1	0.960124766326035	0.52118968293476
chrXI	40013	1	0.960124766326035	0.50177777921449
chrXI	40014	1	0.960124766326035	0.482365875494219
chrXI	40015	0	0	0.462953971773949
chrXI	40016	0	0	0.443542068053679
chrXI	40017	0	0	0.424130164333408
chrXI	40018	0	0	0.404718260613138
chrXI	40019	0	0	0.385306356892868
chrXI	40020	0	0	0.365894453172597
chrXI	40021	0	0	0.346482549452327
chrXI	40022	0	0	0.327070645732056
chrXI	40023	0	0	0.307658742011786
chrXI	40024	0	0	0.288246838291516
chrXI	40025	0	0	0.268834934571245
chrXI	40026	0	0	0.249632439244725
chrXI	40027	0	0	0.230429943918204
chrXI	40028	0	0	0.211227448591683
chrXI	40029	0	0	0.192024953265163
chrXI	40030	0	0	0.172822457938642
chrXI	40031	0	0	0.153619962612121
chrXI	40032	0	0	0.134417467285601
chrXI	40033	0	0	0.11521497195908
chrXI	40034	0	0	0.0960124766325593
chrXI	40035	0	0	0.0960124766325593
chrXI	40036	0	0	0.0960124766325593
chrXI	40037	0	0	0.0960124766325593
chrXI	40038	0	0	0.134417467285601
chrXI	40039	0	0	0.172822457938642
chrXI	40040	0	0	0.230429943918204
chrXI	40041	0	0	0.288037429897766
chrXI	40042	0	0	0.345644915877328
chrXI	40043	0	0	0.40325240185689
chrXI	40044	0	0	0.480062383162973
chrXI	40045	0	0	0.556872364469056
chrXI	40046	0	0	0.633682345775139
chrXI	40047	0	0	0.710492327081221
chrXI	40048	0	0	0.787302308387304
chrXI	40049	0	0	0.864112289693387
chrXI	40050	0	0	0.94092227099947
chrXI	40051	0	0	1.01773225230555
chrXI	40052	0	0	1.09454223361164
chrXI	40053	0	0	1.17135221491772
chrXI	40054	0	0	1.2481621962238
chrXI	40055	0	0	1.32497217752988
chrXI	40056	0	0	1.40178215883597
chrXI	40057	0	0	1.47859214014205
chrXI	40058	0	0	1.55540212144813
chrXI	40059	0	0	1.63221210275421
chrXI	40060	1	0.960124766326035	1.7090220840603
chrXI	40061	1	0.960124766326035	1.78583206536638
chrXI	40062	1	0.960124766326035	1.86264204667246
chrXI	40063	3	2.8803742989781	1.93945202797855
chrXI	40064	3	2.8803742989781	2.01626200928463
chrXI	40065	3	2.8803742989781	2.09307199059071
chrXI	40066	3	2.8803742989781	2.16988197189679
chrXI	40067	3	2.8803742989781	2.2658944485294
chrXI	40068	3	2.8803742989781	2.361906925162
chrXI	40069	4	3.84049906530414	2.4579194017946
chrXI	40070	4	3.84049906530414	2.55393187842721
chrXI	40071	4	3.84049906530414	2.64994435505981
chrXI	40072	4	3.84049906530414	2.74595683169242
chrXI	40073	4	3.84049906530414	2.84196930832502
chrXI	40074	4	3.84049906530414	2.93798178495762
chrXI	40075	4	3.84049906530414	3.03399426159023
chrXI	40076	4	3.84049906530414	3.13000673822283
chrXI	40077	4	3.84049906530414	3.22601921485543
chrXI	40078	4	3.84049906530414	3.32203169148804
chrXI	40079	4	3.84049906530414	3.41804416812064
chrXI	40080	4	3.84049906530414	3.51405664475324
chrXI	40081	4	3.84049906530414	3.61006912138585
chrXI	40082	4	3.84049906530414	3.70608159801845
chrXI	40083	4	3.84049906530414	3.80209407465105
chrXI	40084	4	3.84049906530414	3.89810655128366
chrXI	40085	4	3.84049906530414	3.95571403726322
chrXI	40086	4	3.84049906530414	4.0325240185693
chrXI	40087	4	3.84049906530414	4.10933399987538
chrXI	40088	4	3.84049906530414	4.10933399987538
chrXI	40089	4	3.84049906530414	4.1285364952019
chrXI	40090	4	3.84049906530414	4.14773899052842
chrXI	40091	4	3.84049906530414	4.16694148585495
chrXI	40092	5	4.80062383163017	4.18614398118147
chrXI	40093	5	4.80062383163017	4.20534647650799
chrXI	40094	5	4.80062383163017	4.18614398118147
chrXI	40095	5	4.80062383163017	4.16694148585495
chrXI	40096	5	4.80062383163017	4.14773899052842
chrXI	40097	5	4.80062383163017	4.1285364952019
chrXI	40098	5	4.80062383163017	4.10933399987538
chrXI	40099	5	4.80062383163017	4.09013150454886
chrXI	40100	5	4.80062383163017	4.07092900922234
chrXI	40101	5	4.80062383163017	4.05172651389582
chrXI	40102	5	4.80062383163017	4.0325240185693
chrXI	40103	5	4.80062383163017	4.01332152324278
chrXI	40104	5	4.80062383163017	3.99411902791626
chrXI	40105	5	4.80062383163017	3.97491653258974
chrXI	40106	5	4.80062383163017	3.95571403726322
chrXI	40107	5	4.80062383163017	3.9365115419367
chrXI	40108	5	4.80062383163017	3.91730904661018
chrXI	40109	5	4.80062383163017	3.89810655128366
chrXI	40110	4	3.84049906530414	3.87890405595714
chrXI	40111	5	4.80062383163017	3.85970156063062
chrXI	40112	5	4.80062383163017	3.84049906530409
chrXI	40113	3	2.8803742989781	3.82129656997757
chrXI	40114	4	3.84049906530414	3.80209407465105
chrXI	40115	4	3.84049906530414	3.78289157932453
chrXI	40116	4	3.84049906530414	3.76368908399801
chrXI	40117	4	3.84049906530414	3.70608159801845
chrXI	40118	4	3.84049906530414	3.64847411203889
chrXI	40119	3	2.8803742989781	3.59086662605933
chrXI	40120	3	2.8803742989781	3.53325914007976
chrXI	40121	3	2.8803742989781	3.4756516541002
chrXI	40122	3	2.8803742989781	3.41804416812064
chrXI	40123	3	2.8803742989781	3.36043668214108
chrXI	40124	3	2.8803742989781	3.30282919616152
chrXI	40125	3	2.8803742989781	3.24522171018195
chrXI	40126	3	2.8803742989781	3.18761422420239
chrXI	40127	3	2.8803742989781	3.13000673822283
chrXI	40128	3	2.8803742989781	3.07239925224327
chrXI	40129	3	2.8803742989781	3.03399426159023
chrXI	40130	3	2.8803742989781	2.99558927093718
chrXI	40131	3	2.8803742989781	2.95718428028414
chrXI	40132	3	2.8803742989781	2.9187792896311
chrXI	40133	3	2.8803742989781	2.88037429897806
chrXI	40134	3	2.8803742989781	2.84196930832502
chrXI	40135	3	2.8803742989781	2.8227668129985
chrXI	40136	3	2.8803742989781	2.76515932701894
chrXI	40137	3	2.8803742989781	2.70755184103937
chrXI	40138	3	2.8803742989781	2.68834934571285
chrXI	40139	3	2.8803742989781	2.63074185973329
chrXI	40140	3	2.8803742989781	2.57313437375373
chrXI	40141	3	2.8803742989781	2.51552688777417
chrXI	40142	2	1.92024953265207	2.4579194017946
chrXI	40143	2	1.92024953265207	2.40031191581504
chrXI	40144	2	1.92024953265207	2.361906925162
chrXI	40145	2	1.92024953265207	2.361906925162
chrXI	40146	2	1.92024953265207	2.361906925162
chrXI	40147	2	1.92024953265207	2.361906925162
chrXI	40148	2	1.92024953265207	2.361906925162
chrXI	40149	2	1.92024953265207	2.361906925162
chrXI	40150	2	1.92024953265207	2.361906925162
chrXI	40151	2	1.92024953265207	2.361906925162
chrXI	40152	2	1.92024953265207	2.361906925162
chrXI	40153	2	1.92024953265207	2.361906925162
chrXI	40154	3	2.8803742989781	2.361906925162
chrXI	40155	3	2.8803742989781	2.361906925162
chrXI	40156	3	2.8803742989781	2.38110942048852
chrXI	40157	3	2.8803742989781	2.40031191581504
chrXI	40158	3	2.8803742989781	2.41951441114156
chrXI	40159	3	2.8803742989781	2.43871690646808
chrXI	40160	3	2.8803742989781	2.4579194017946
chrXI	40161	2	1.92024953265207	2.47712189712112
chrXI	40162	2	1.92024953265207	2.49632439244765
chrXI	40163	2	1.92024953265207	2.51552688777417
chrXI	40164	1	0.960124766326035	2.53472938310069
chrXI	40165	1	0.960124766326035	2.55393187842721
chrXI	40166	1	0.960124766326035	2.57313437375373
chrXI	40167	1	0.960124766326035	2.63074185973329
chrXI	40168	1	0.960124766326035	2.68834934571285
chrXI	40169	1	0.960124766326035	2.74595683169241
chrXI	40170	3	2.8803742989781	2.80356431767198
chrXI	40171	3	2.8803742989781	2.86117180365154
chrXI	40172	3	2.8803742989781	2.9187792896311
chrXI	40173	3	2.8803742989781	2.97638677561066
chrXI	40174	3	2.8803742989781	3.03399426159023
chrXI	40175	3	2.8803742989781	3.09160174756979
chrXI	40176	3	2.8803742989781	3.14920923354935
chrXI	40177	3	2.8803742989781	3.20681671952891
chrXI	40178	3	2.8803742989781	3.26442420550847
chrXI	40179	3	2.8803742989781	3.28362670083499
chrXI	40180	3	2.8803742989781	3.30282919616152
chrXI	40181	4	3.84049906530414	3.32203169148804
chrXI	40182	4	3.84049906530414	3.34123418681456
chrXI	40183	4	3.84049906530414	3.36043668214108
chrXI	40184	4	3.84049906530414	3.39884167279412
chrXI	40185	4	3.84049906530414	3.43724666344716
chrXI	40186	4	3.84049906530414	3.49485414942672
chrXI	40187	4	3.84049906530414	3.55246163540628
chrXI	40188	4	3.84049906530414	3.61006912138585
chrXI	40189	4	3.84049906530414	3.68687910269193
chrXI	40190	4	3.84049906530414	3.76368908399801
chrXI	40191	4	3.84049906530414	3.84049906530409
chrXI	40192	5	4.80062383163017	3.91730904661018
chrXI	40193	5	4.80062383163017	3.99411902791626
chrXI	40194	5	4.80062383163017	4.07092900922234
chrXI	40195	5	4.80062383163017	4.07092900922234
chrXI	40196	5	4.80062383163017	4.07092900922234
chrXI	40197	5	4.80062383163017	4.07092900922234
chrXI	40198	5	4.80062383163017	4.09013150454886
chrXI	40199	5	4.80062383163017	4.10933399987538
chrXI	40200	5	4.80062383163017	4.1285364952019
chrXI	40201	5	4.80062383163017	4.14773899052842
chrXI	40202	5	4.80062383163017	4.16694148585495
chrXI	40203	5	4.80062383163017	4.18614398118147
chrXI	40204	4	3.84049906530414	4.20534647650799
chrXI	40205	4	3.84049906530414	4.22454897183451
chrXI	40206	4	3.84049906530414	4.20534647650799
chrXI	40207	4	3.84049906530414	4.18614398118147
chrXI	40208	4	3.84049906530414	4.16694148585495
chrXI	40209	5	4.80062383163017	4.14773899052842
chrXI	40210	5	4.80062383163017	4.1285364952019
chrXI	40211	5	4.80062383163017	4.10933399987538
chrXI	40212	5	4.80062383163017	4.09013150454886
chrXI	40213	5	4.80062383163017	4.07092900922234
chrXI	40214	5	4.80062383163017	4.05172651389582
chrXI	40215	5	4.80062383163017	4.0325240185693
chrXI	40216	5	4.80062383163017	4.01332152324278
chrXI	40217	5	4.80062383163017	3.95571403726322
chrXI	40218	5	4.80062383163017	3.89810655128366
chrXI	40219	5	4.80062383163017	3.84049906530409
chrXI	40220	3	2.8803742989781	3.78289157932453
chrXI	40221	3	2.8803742989781	3.72528409334497
chrXI	40222	3	2.8803742989781	3.66767660736541
chrXI	40223	4	3.84049906530414	3.61006912138585
chrXI	40224	4	3.84049906530414	3.55246163540628
chrXI	40225	4	3.84049906530414	3.49485414942672
chrXI	40226	4	3.84049906530414	3.43724666344716
chrXI	40227	4	3.84049906530414	3.3796391774676
chrXI	40228	4	3.84049906530414	3.32203169148804
chrXI	40229	4	3.84049906530414	3.28362670083499
chrXI	40230	4	3.84049906530414	3.24522171018195
chrXI	40231	3	2.8803742989781	3.20681671952891
chrXI	40232	3	2.8803742989781	3.16841172887587
chrXI	40233	3	2.8803742989781	3.13000673822283
chrXI	40234	3	2.8803742989781	3.05319675691675
chrXI	40235	3	2.8803742989781	2.97638677561066
chrXI	40236	3	2.8803742989781	2.89957679430458
chrXI	40237	3	2.8803742989781	2.8227668129985
chrXI	40238	3	2.8803742989781	2.74595683169241
chrXI	40239	3	2.8803742989781	2.66914685038633
chrXI	40240	3	2.8803742989781	2.59233686908025
chrXI	40241	3	2.8803742989781	2.51552688777417
chrXI	40242	2	1.92024953265207	2.43871690646808
chrXI	40243	2	1.92024953265207	2.361906925162
chrXI	40244	2	1.92024953265207	2.28509694385592
chrXI	40245	2	1.92024953265207	2.24669195320288
chrXI	40246	2	1.92024953265207	2.20828696254984
chrXI	40247	2	1.92024953265207	2.20828696254984
chrXI	40248	2	1.92024953265207	2.16988197189679
chrXI	40249	2	1.92024953265207	2.13147698124375
chrXI	40250	2	1.92024953265207	2.09307199059071
chrXI	40251	2	1.92024953265207	2.05466699993767
chrXI	40252	2	1.92024953265207	2.01626200928463
chrXI	40253	2	1.92024953265207	1.97785701863159
chrXI	40254	2	1.92024953265207	1.93945202797855
chrXI	40255	2	1.92024953265207	1.9010470373255
chrXI	40256	2	1.92024953265207	1.88184454199898
chrXI	40257	2	1.92024953265207	1.86264204667246
chrXI	40258	2	1.92024953265207	1.84343955134594
chrXI	40259	1	0.960124766326035	1.82423705601942
chrXI	40260	1	0.960124766326035	1.8050345606929
chrXI	40261	1	0.960124766326035	1.78583206536638
chrXI	40262	1	0.960124766326035	1.76662957003986
chrXI	40263	1	0.960124766326035	1.74742707471334
chrXI	40264	1	0.960124766326035	1.72822457938682
chrXI	40265	1	0.960124766326035	1.7090220840603
chrXI	40266	1	0.960124766326035	1.7090220840603
chrXI	40267	1	0.960124766326035	1.72822457938682
chrXI	40268	1	0.960124766326035	1.74742707471334
chrXI	40269	1	0.960124766326035	1.76662957003986
chrXI	40270	1	0.960124766326035	1.78583206536638
chrXI	40271	1	0.960124766326035	1.8050345606929
chrXI	40272	3	2.8803742989781	1.82423705601942
chrXI	40273	2	1.92024953265207	1.84343955134594
chrXI	40274	2	1.92024953265207	1.86264204667246
chrXI	40275	2	1.92024953265207	1.88184454199898
chrXI	40276	2	1.92024953265207	1.9010470373255
chrXI	40277	2	1.92024953265207	1.92024953265203
chrXI	40278	2	1.92024953265207	1.93945202797855
chrXI	40279	2	1.92024953265207	1.95865452330507
chrXI	40280	2	1.92024953265207	1.97785701863159
chrXI	40281	2	1.92024953265207	1.99705951395811
chrXI	40282	2	1.92024953265207	2.01626200928463
chrXI	40283	2	1.92024953265207	2.03546450461115
chrXI	40284	2	1.92024953265207	2.07386949526419
chrXI	40285	2	1.92024953265207	2.11227448591723
chrXI	40286	2	1.92024953265207	2.15067947657027
chrXI	40287	2	1.92024953265207	2.18908446722331
chrXI	40288	2	1.92024953265207	2.22748945787636
chrXI	40289	2	1.92024953265207	2.2658944485294
chrXI	40290	2	1.92024953265207	2.30429943918244
chrXI	40291	3	2.8803742989781	2.34270442983548
chrXI	40292	3	2.8803742989781	2.38110942048852
chrXI	40293	3	2.8803742989781	2.41951441114156
chrXI	40294	3	2.8803742989781	2.4579194017946
chrXI	40295	3	2.8803742989781	2.49632439244765
chrXI	40296	3	2.8803742989781	2.53472938310069
chrXI	40297	3	2.8803742989781	2.49632439244765
chrXI	40298	3	2.8803742989781	2.47712189712113
chrXI	40299	3	2.8803742989781	2.4579194017946
chrXI	40300	3	2.8803742989781	2.43871690646808
chrXI	40301	3	2.8803742989781	2.41951441114156
chrXI	40302	3	2.8803742989781	2.40031191581504
chrXI	40303	3	2.8803742989781	2.38110942048852
chrXI	40304	3	2.8803742989781	2.361906925162
chrXI	40305	3	2.8803742989781	2.34270442983548
chrXI	40306	3	2.8803742989781	2.34270442983548
chrXI	40307	3	2.8803742989781	2.34270442983548
chrXI	40308	3	2.8803742989781	2.34270442983548
chrXI	40309	3	2.8803742989781	2.34270442983548
chrXI	40310	3	2.8803742989781	2.34270442983548
chrXI	40311	3	2.8803742989781	2.34270442983548
chrXI	40312	3	2.8803742989781	2.34270442983548
chrXI	40313	3	2.8803742989781	2.34270442983548
chrXI	40314	3	2.8803742989781	2.34270442983548
chrXI	40315	3	2.8803742989781	2.361906925162
chrXI	40316	3	2.8803742989781	2.34270442983548
chrXI	40317	3	2.8803742989781	2.32350193450896
chrXI	40318	3	2.8803742989781	2.30429943918244
chrXI	40319	3	2.8803742989781	2.28509694385592
chrXI	40320	3	2.8803742989781	2.2658944485294
chrXI	40321	3	2.8803742989781	2.24669195320288
chrXI	40322	1	0.960124766326035	2.22748945787636
chrXI	40323	1	0.960124766326035	2.20828696254984
chrXI	40324	1	0.960124766326035	2.18908446722331
chrXI	40325	1	0.960124766326035	2.16988197189679
chrXI	40326	1	0.960124766326035	2.15067947657027
chrXI	40327	1	0.960124766326035	2.13147698124375
chrXI	40328	1	0.960124766326035	2.11227448591723
chrXI	40329	1	0.960124766326035	2.09307199059071
chrXI	40330	1	0.960124766326035	2.07386949526419
chrXI	40331	2	1.92024953265207	2.05466699993767
chrXI	40332	2	1.92024953265207	2.03546450461115
chrXI	40333	2	1.92024953265207	2.01626200928463
chrXI	40334	2	1.92024953265207	1.99705951395811
chrXI	40335	2	1.92024953265207	1.97785701863159
chrXI	40336	2	1.92024953265207	1.95865452330507
chrXI	40337	2	1.92024953265207	1.93945202797855
chrXI	40338	2	1.92024953265207	1.92024953265203
chrXI	40339	2	1.92024953265207	1.9010470373255
chrXI	40340	3	2.8803742989781	1.88184454199898
chrXI	40341	2	1.92024953265207	1.86264204667246
chrXI	40342	2	1.92024953265207	1.84343955134594
chrXI	40343	2	1.92024953265207	1.82423705601942
chrXI	40344	2	1.92024953265207	1.8050345606929
chrXI	40345	2	1.92024953265207	1.78583206536638
chrXI	40346	2	1.92024953265207	1.76662957003986
chrXI	40347	2	1.92024953265207	1.78583206536638
chrXI	40348	2	1.92024953265207	1.8050345606929
chrXI	40349	2	1.92024953265207	1.82423705601942
chrXI	40350	2	1.92024953265207	1.84343955134594
chrXI	40351	2	1.92024953265207	1.86264204667246
chrXI	40352	2	1.92024953265207	1.88184454199898
chrXI	40353	2	1.92024953265207	1.9010470373255
chrXI	40354	2	1.92024953265207	1.92024953265203
chrXI	40355	2	1.92024953265207	1.93945202797855
chrXI	40356	2	1.92024953265207	1.92024953265203
chrXI	40357	2	1.92024953265207	1.9010470373255
chrXI	40358	2	1.92024953265207	1.88184454199898
chrXI	40359	2	1.92024953265207	1.86264204667246
chrXI	40360	2	1.92024953265207	1.84343955134594
chrXI	40361	2	1.92024953265207	1.82423705601942
chrXI	40362	2	1.92024953265207	1.8050345606929
chrXI	40363	2	1.92024953265207	1.78583206536638
chrXI	40364	2	1.92024953265207	1.76662957003986
chrXI	40365	2	1.92024953265207	1.7090220840603
chrXI	40366	2	1.92024953265207	1.67061709340726
chrXI	40367	2	1.92024953265207	1.63221210275421
chrXI	40368	2	1.92024953265207	1.59380711210117
chrXI	40369	2	1.92024953265207	1.55540212144813
chrXI	40370	2	1.92024953265207	1.51699713079509
chrXI	40371	2	1.92024953265207	1.47859214014205
chrXI	40372	2	1.92024953265207	1.44018714948901
chrXI	40373	2	1.92024953265207	1.40178215883597
chrXI	40374	2	1.92024953265207	1.36337716818292
chrXI	40375	2	1.92024953265207	1.32497217752988
chrXI	40376	2	1.92024953265207	1.30576968220336
chrXI	40377	2	1.92024953265207	1.28656718687684
chrXI	40378	2	1.92024953265207	1.26736469155032
chrXI	40379	2	1.92024953265207	1.2481621962238
chrXI	40380	2	1.92024953265207	1.22895970089728
chrXI	40381	1	0.960124766326035	1.20975720557076
chrXI	40382	1	0.960124766326035	1.19055471024424
chrXI	40383	1	0.960124766326035	1.17135221491772
chrXI	40384	1	0.960124766326035	1.1521497195912
chrXI	40385	1	0.960124766326035	1.13294722426468
chrXI	40386	1	0.960124766326035	1.11374472893816
chrXI	40387	1	0.960124766326035	1.09454223361164
chrXI	40388	1	0.960124766326035	1.07533973828511
chrXI	40389	1	0.960124766326035	1.05613724295859
chrXI	40390	0	0	1.03693474763207
chrXI	40391	0	0	1.01773225230555
chrXI	40392	0	0	0.998529756979032
chrXI	40393	0	0	0.979327261652511
chrXI	40394	0	0	0.96012476632599
chrXI	40395	0	0	0.94092227099947
chrXI	40396	0	0	0.921719775672949
chrXI	40397	0	0	0.902517280346428
chrXI	40398	0	0	0.883314785019908
chrXI	40399	0	0	0.864112289693387
chrXI	40400	0	0	0.844909794366866
chrXI	40401	1	0.960124766326035	0.825707299040345
chrXI	40402	1	0.960124766326035	0.844909794366866
chrXI	40403	1	0.960124766326035	0.864112289693387
chrXI	40404	1	0.960124766326035	0.883314785019908
chrXI	40405	1	0.960124766326035	0.902517280346428
chrXI	40406	1	0.960124766326035	0.94092227099947
chrXI	40407	1	0.960124766326035	0.979327261652511
chrXI	40408	1	0.960124766326035	1.01773225230555
chrXI	40409	1	0.960124766326035	1.05613724295859
chrXI	40410	1	0.960124766326035	1.09454223361164
chrXI	40411	1	0.960124766326035	1.13294722426468
chrXI	40412	1	0.960124766326035	1.17135221491772
chrXI	40413	1	0.960124766326035	1.20975720557076
chrXI	40414	1	0.960124766326035	1.2481621962238
chrXI	40415	1	0.960124766326035	1.30576968220336
chrXI	40416	1	0.960124766326035	1.36337716818292
chrXI	40417	1	0.960124766326035	1.42098465416249
chrXI	40418	1	0.960124766326035	1.47859214014205
chrXI	40419	1	0.960124766326035	1.53619962612161
chrXI	40420	1	0.960124766326035	1.59380711210117
chrXI	40421	1	0.960124766326035	1.65141459808074
chrXI	40422	1	0.960124766326035	1.7090220840603
chrXI	40423	1	0.960124766326035	1.76662957003986
chrXI	40424	1	0.960124766326035	1.82423705601942
chrXI	40425	1	0.960124766326035	1.88184454199898
chrXI	40426	1	0.960124766326035	1.9010470373255
chrXI	40427	3	2.8803742989781	1.92024953265203
chrXI	40428	3	2.8803742989781	1.93945202797855
chrXI	40429	3	2.8803742989781	1.95865452330507
chrXI	40430	3	2.8803742989781	1.97785701863159
chrXI	40431	3	2.8803742989781	1.99705951395811
chrXI	40432	3	2.8803742989781	2.01626200928463
chrXI	40433	3	2.8803742989781	2.03546450461115
chrXI	40434	3	2.8803742989781	2.05466699993767
chrXI	40435	3	2.8803742989781	2.07386949526419
chrXI	40436	3	2.8803742989781	2.09307199059071
chrXI	40437	3	2.8803742989781	2.11227448591723
chrXI	40438	3	2.8803742989781	2.13147698124375
chrXI	40439	3	2.8803742989781	2.15067947657027
chrXI	40440	3	2.8803742989781	2.16988197189679
chrXI	40441	3	2.8803742989781	2.18908446722331
chrXI	40442	3	2.8803742989781	2.20828696254984
chrXI	40443	3	2.8803742989781	2.22748945787636
chrXI	40444	3	2.8803742989781	2.24669195320288
chrXI	40445	3	2.8803742989781	2.2658944485294
chrXI	40446	3	2.8803742989781	2.28509694385592
chrXI	40447	3	2.8803742989781	2.30429943918244
chrXI	40448	3	2.8803742989781	2.32350193450896
chrXI	40449	3	2.8803742989781	2.34270442983548
chrXI	40450	3	2.8803742989781	2.361906925162
chrXI	40451	2	1.92024953265207	2.38110942048852
chrXI	40452	2	1.92024953265207	2.32350193450896
chrXI	40453	2	1.92024953265207	2.2658944485294
chrXI	40454	2	1.92024953265207	2.20828696254984
chrXI	40455	2	1.92024953265207	2.15067947657027
chrXI	40456	2	1.92024953265207	2.09307199059071
chrXI	40457	2	1.92024953265207	2.03546450461115
chrXI	40458	2	1.92024953265207	1.97785701863159
chrXI	40459	2	1.92024953265207	1.92024953265203
chrXI	40460	2	1.92024953265207	1.86264204667246
chrXI	40461	2	1.92024953265207	1.8050345606929
chrXI	40462	2	1.92024953265207	1.74742707471334
chrXI	40463	2	1.92024953265207	1.68981958873378
chrXI	40464	2	1.92024953265207	1.63221210275421
chrXI	40465	2	1.92024953265207	1.57460461677465
chrXI	40466	2	1.92024953265207	1.51699713079509
chrXI	40467	2	1.92024953265207	1.45938964481553
chrXI	40468	2	1.92024953265207	1.40178215883597
chrXI	40469	2	1.92024953265207	1.3441746728564
chrXI	40470	2	1.92024953265207	1.28656718687684
chrXI	40471	2	1.92024953265207	1.22895970089728
chrXI	40472	2	1.92024953265207	1.17135221491772
chrXI	40473	2	1.92024953265207	1.11374472893816
chrXI	40474	2	1.92024953265207	1.05613724295859
chrXI	40475	2	1.92024953265207	0.998529756979032
chrXI	40476	2	1.92024953265207	0.96012476632599
chrXI	40477	0	0	0.921719775672949
chrXI	40478	0	0	0.883314785019908
chrXI	40479	0	0	0.844909794366866
chrXI	40480	0	0	0.806504803713825
chrXI	40481	0	0	0.768099813060783
chrXI	40482	0	0	0.748897317734263
chrXI	40483	0	0	0.729694822407742
chrXI	40484	0	0	0.710492327081221
chrXI	40485	0	0	0.691289831754701
chrXI	40486	0	0	0.67208733642818
chrXI	40487	0	0	0.652884841101659
chrXI	40488	0	0	0.633682345775139
chrXI	40489	0	0	0.614479850448618
chrXI	40490	0	0	0.595277355122097
chrXI	40491	0	0	0.576074859795576
chrXI	40492	0	0	0.556872364469056
chrXI	40493	0	0	0.537669869142535
chrXI	40494	0	0	0.518467373816014
chrXI	40495	0	0	0.499264878489494
chrXI	40496	0	0	0.480062383162973
chrXI	40497	0	0	0.460859887836452
chrXI	40498	0	0	0.441657392509932
chrXI	40499	0	0	0.422454897183411
chrXI	40500	0	0	0.40325240185689
chrXI	40501	0	0	0.38404990653037
chrXI	40502	0	0	0.40325240185689
chrXI	40503	0	0	0.422454897183411
chrXI	40504	0	0	0.441657392509932
chrXI	40505	0	0	0.460859887836452
chrXI	40506	0	0	0.480062383162973
chrXI	40507	1	0.960124766326035	0.499264878489494
chrXI	40508	1	0.960124766326035	0.518467373816014
chrXI	40509	1	0.960124766326035	0.537669869142535
chrXI	40510	1	0.960124766326035	0.556872364469056
chrXI	40511	1	0.960124766326035	0.576074859795576
chrXI	40512	1	0.960124766326035	0.595277355122097
chrXI	40513	1	0.960124766326035	0.614479850448618
chrXI	40514	1	0.960124766326035	0.633682345775139
chrXI	40515	1	0.960124766326035	0.652884841101659
chrXI	40516	1	0.960124766326035	0.67208733642818
chrXI	40517	1	0.960124766326035	0.691289831754701
chrXI	40518	1	0.960124766326035	0.710492327081221
chrXI	40519	1	0.960124766326035	0.729694822407742
chrXI	40520	1	0.960124766326035	0.748897317734263
chrXI	40521	1	0.960124766326035	0.768099813060783
chrXI	40522	1	0.960124766326035	0.787302308387304
chrXI	40523	1	0.960124766326035	0.806504803713825
chrXI	40524	1	0.960124766326035	0.825707299040345
chrXI	40525	1	0.960124766326035	0.844909794366866
chrXI	40526	1	0.960124766326035	0.864112289693387
chrXI	40527	1	0.960124766326035	0.883314785019908
chrXI	40528	1	0.960124766326035	0.902517280346428
chrXI	40529	1	0.960124766326035	0.921719775672949
chrXI	40530	1	0.960124766326035	0.94092227099947
chrXI	40531	1	0.960124766326035	0.96012476632599
chrXI	40532	1	0.960124766326035	0.94092227099947
chrXI	40533	1	0.960124766326035	0.921719775672949
chrXI	40534	1	0.960124766326035	0.902517280346428
chrXI	40535	1	0.960124766326035	0.883314785019908
chrXI	40536	1	0.960124766326035	0.864112289693387
chrXI	40537	1	0.960124766326035	0.844909794366866
chrXI	40538	1	0.960124766326035	0.844909794366866
chrXI	40539	1	0.960124766326035	0.844909794366866
chrXI	40540	1	0.960124766326035	0.864112289693387
chrXI	40541	1	0.960124766326035	0.883314785019908
chrXI	40542	1	0.960124766326035	0.902517280346428
chrXI	40543	1	0.960124766326035	0.921719775672949
chrXI	40544	1	0.960124766326035	0.94092227099947
chrXI	40545	1	0.960124766326035	0.96012476632599
chrXI	40546	1	0.960124766326035	0.979327261652511
chrXI	40547	1	0.960124766326035	0.998529756979032
chrXI	40548	1	0.960124766326035	1.03693474763207
chrXI	40549	1	0.960124766326035	1.07533973828511
chrXI	40550	1	0.960124766326035	1.11374472893816
chrXI	40551	1	0.960124766326035	1.1521497195912
chrXI	40552	1	0.960124766326035	1.19055471024424
chrXI	40553	1	0.960124766326035	1.22895970089728
chrXI	40554	1	0.960124766326035	1.26736469155032
chrXI	40555	1	0.960124766326035	1.30576968220336
chrXI	40556	1	0.960124766326035	1.3441746728564
chrXI	40557	0	0	1.38257966350945
chrXI	40558	0	0	1.42098465416249
chrXI	40559	0	0	1.45938964481553
chrXI	40560	0	0	1.49779463546857
chrXI	40561	0	0	1.53619962612161
chrXI	40562	0	0	1.57460461677465
chrXI	40563	1	0.960124766326035	1.61300960742769
chrXI	40564	1	0.960124766326035	1.65141459808074
chrXI	40565	2	1.92024953265207	1.68981958873378
chrXI	40566	2	1.92024953265207	1.72822457938682
chrXI	40567	2	1.92024953265207	1.76662957003986
chrXI	40568	2	1.92024953265207	1.8050345606929
chrXI	40569	2	1.92024953265207	1.84343955134594
chrXI	40570	2	1.92024953265207	1.88184454199898
chrXI	40571	2	1.92024953265207	1.92024953265203
chrXI	40572	2	1.92024953265207	1.95865452330507
chrXI	40573	3	2.8803742989781	1.99705951395811
chrXI	40574	3	2.8803742989781	2.05466699993767
chrXI	40575	3	2.8803742989781	2.11227448591723
chrXI	40576	3	2.8803742989781	2.16988197189679
chrXI	40577	3	2.8803742989781	2.22748945787636
chrXI	40578	3	2.8803742989781	2.28509694385592
chrXI	40579	3	2.8803742989781	2.34270442983548
chrXI	40580	3	2.8803742989781	2.40031191581504
chrXI	40581	3	2.8803742989781	2.4579194017946
chrXI	40582	3	2.8803742989781	2.53472938310069
chrXI	40583	3	2.8803742989781	2.61153936440677
chrXI	40584	3	2.8803742989781	2.68834934571285
chrXI	40585	3	2.8803742989781	2.76515932701894
chrXI	40586	3	2.8803742989781	2.84196930832502
chrXI	40587	3	2.8803742989781	2.9187792896311
chrXI	40588	3	2.8803742989781	2.95718428028414
chrXI	40589	3	2.8803742989781	2.99558927093718
chrXI	40590	3	2.8803742989781	2.99558927093718
chrXI	40591	3	2.8803742989781	2.99558927093718
chrXI	40592	3	2.8803742989781	2.99558927093718
chrXI	40593	3	2.8803742989781	2.99558927093718
chrXI	40594	3	2.8803742989781	2.99558927093718
chrXI	40595	3	2.8803742989781	2.99558927093718
chrXI	40596	3	2.8803742989781	2.99558927093718
chrXI	40597	3	2.8803742989781	2.99558927093718
chrXI	40598	3	2.8803742989781	2.95718428028414
chrXI	40599	4	3.84049906530414	2.9187792896311
chrXI	40600	4	3.84049906530414	2.9187792896311
chrXI	40601	4	3.84049906530414	2.9187792896311
chrXI	40602	4	3.84049906530414	2.9187792896311
chrXI	40603	4	3.84049906530414	2.9187792896311
chrXI	40604	4	3.84049906530414	2.9187792896311
chrXI	40605	4	3.84049906530414	2.9187792896311
chrXI	40606	4	3.84049906530414	2.9187792896311
chrXI	40607	4	3.84049906530414	2.9187792896311
chrXI	40608	4	3.84049906530414	2.9187792896311
chrXI	40609	4	3.84049906530414	2.9187792896311
chrXI	40610	4	3.84049906530414	2.93798178495762
chrXI	40611	4	3.84049906530414	2.95718428028414
chrXI	40612	4	3.84049906530414	2.97638677561066
chrXI	40613	3	2.8803742989781	2.99558927093718
chrXI	40614	3	2.8803742989781	3.0147917662637
chrXI	40615	2	1.92024953265207	3.05319675691675
chrXI	40616	2	1.92024953265207	3.09160174756979
chrXI	40617	2	1.92024953265207	3.13000673822283
chrXI	40618	2	1.92024953265207	3.16841172887587
chrXI	40619	2	1.92024953265207	3.20681671952891
chrXI	40620	2	1.92024953265207	3.24522171018195
chrXI	40621	2	1.92024953265207	3.28362670083499
chrXI	40622	2	1.92024953265207	3.32203169148804
chrXI	40623	1	0.960124766326035	3.36043668214108
chrXI	40624	1	0.960124766326035	3.36043668214108
chrXI	40625	3	2.8803742989781	3.36043668214108
chrXI	40626	3	2.8803742989781	3.36043668214108
chrXI	40627	3	2.8803742989781	3.36043668214108
chrXI	40628	3	2.8803742989781	3.36043668214108
chrXI	40629	3	2.8803742989781	3.36043668214108
chrXI	40630	3	2.8803742989781	3.36043668214108
chrXI	40631	3	2.8803742989781	3.36043668214108
chrXI	40632	3	2.8803742989781	3.36043668214108
chrXI	40633	3	2.8803742989781	3.36043668214108
chrXI	40634	3	2.8803742989781	3.36043668214108
chrXI	40635	4	3.84049906530414	3.36043668214108
chrXI	40636	4	3.84049906530414	3.36043668214108
chrXI	40637	4	3.84049906530414	3.36043668214108
chrXI	40638	4	3.84049906530414	3.3796391774676
chrXI	40639	4	3.84049906530414	3.39884167279412
chrXI	40640	5	4.80062383163017	3.43724666344716
chrXI	40641	5	4.80062383163017	3.4756516541002
chrXI	40642	5	4.80062383163017	3.51405664475324
chrXI	40643	5	4.80062383163017	3.55246163540628
chrXI	40644	5	4.80062383163017	3.59086662605933
chrXI	40645	5	4.80062383163017	3.62927161671237
chrXI	40646	5	4.80062383163017	3.66767660736541
chrXI	40647	5	4.80062383163017	3.70608159801845
chrXI	40648	5	4.80062383163017	3.76368908399801
chrXI	40649	4	3.84049906530414	3.82129656997757
chrXI	40650	4	3.84049906530414	3.80209407465105
chrXI	40651	4	3.84049906530414	3.78289157932453
chrXI	40652	4	3.84049906530414	3.76368908399801
chrXI	40653	4	3.84049906530414	3.74448658867149
chrXI	40654	4	3.84049906530414	3.72528409334497
chrXI	40655	4	3.84049906530414	3.70608159801845
chrXI	40656	4	3.84049906530414	3.68687910269193
chrXI	40657	4	3.84049906530414	3.66767660736541
chrXI	40658	4	3.84049906530414	3.64847411203889
chrXI	40659	4	3.84049906530414	3.62927161671237
chrXI	40660	4	3.84049906530414	3.5716641307328
chrXI	40661	4	3.84049906530414	3.51405664475324
chrXI	40662	4	3.84049906530414	3.45644915877368
chrXI	40663	4	3.84049906530414	3.39884167279412
chrXI	40664	4	3.84049906530414	3.34123418681456
chrXI	40665	4	3.84049906530414	3.26442420550847
chrXI	40666	4	3.84049906530414	3.18761422420239
chrXI	40667	4	3.84049906530414	3.11080424289631
chrXI	40668	4	3.84049906530414	3.03399426159023
chrXI	40669	4	3.84049906530414	2.95718428028414
chrXI	40670	4	3.84049906530414	2.88037429897806
chrXI	40671	4	3.84049906530414	2.80356431767198
chrXI	40672	4	3.84049906530414	2.72675433636589
chrXI	40673	4	3.84049906530414	2.64994435505981
chrXI	40674	4	3.84049906530414	2.59233686908025
chrXI	40675	2	1.92024953265207	2.53472938310069
chrXI	40676	2	1.92024953265207	2.47712189712113
chrXI	40677	2	1.92024953265207	2.41951441114156
chrXI	40678	2	1.92024953265207	2.361906925162
chrXI	40679	2	1.92024953265207	2.30429943918244
chrXI	40680	2	1.92024953265207	2.24669195320288
chrXI	40681	2	1.92024953265207	2.18908446722331
chrXI	40682	2	1.92024953265207	2.13147698124375
chrXI	40683	2	1.92024953265207	2.07386949526419
chrXI	40684	2	1.92024953265207	2.03546450461115
chrXI	40685	1	0.960124766326035	1.99705951395811
chrXI	40686	1	0.960124766326035	1.95865452330507
chrXI	40687	1	0.960124766326035	1.92024953265203
chrXI	40688	1	0.960124766326035	1.9010470373255
chrXI	40689	1	0.960124766326035	1.88184454199898
chrXI	40690	1	0.960124766326035	1.86264204667246
chrXI	40691	1	0.960124766326035	1.84343955134594
chrXI	40692	1	0.960124766326035	1.82423705601942
chrXI	40693	1	0.960124766326035	1.8050345606929
chrXI	40694	1	0.960124766326035	1.78583206536638
chrXI	40695	1	0.960124766326035	1.76662957003986
chrXI	40696	1	0.960124766326035	1.74742707471334
chrXI	40697	1	0.960124766326035	1.72822457938682
chrXI	40698	1	0.960124766326035	1.7090220840603
chrXI	40699	1	0.960124766326035	1.68981958873378
chrXI	40700	1	0.960124766326035	1.72822457938682
chrXI	40701	1	0.960124766326035	1.76662957003986
chrXI	40702	1	0.960124766326035	1.8050345606929
chrXI	40703	1	0.960124766326035	1.84343955134594
chrXI	40704	1	0.960124766326035	1.88184454199898
chrXI	40705	1	0.960124766326035	1.92024953265203
chrXI	40706	1	0.960124766326035	1.95865452330507
chrXI	40707	1	0.960124766326035	1.99705951395811
chrXI	40708	1	0.960124766326035	2.03546450461115
chrXI	40709	2	1.92024953265207	2.07386949526419
chrXI	40710	2	1.92024953265207	2.13147698124375
chrXI	40711	2	1.92024953265207	2.18908446722331
chrXI	40712	2	1.92024953265207	2.24669195320288
chrXI	40713	3	2.8803742989781	2.30429943918244
chrXI	40714	3	2.8803742989781	2.361906925162
chrXI	40715	3	2.8803742989781	2.40031191581504
chrXI	40716	3	2.8803742989781	2.43871690646808
chrXI	40717	3	2.8803742989781	2.47712189712113
chrXI	40718	3	2.8803742989781	2.51552688777417
chrXI	40719	3	2.8803742989781	2.55393187842721
chrXI	40720	3	2.8803742989781	2.59233686908025
chrXI	40721	3	2.8803742989781	2.63074185973329
chrXI	40722	3	2.8803742989781	2.66914685038633
chrXI	40723	3	2.8803742989781	2.70755184103937
chrXI	40724	3	2.8803742989781	2.74595683169242
chrXI	40725	4	3.84049906530414	2.78436182234546
chrXI	40726	4	3.84049906530414	2.8227668129985
chrXI	40727	4	3.84049906530414	2.86117180365154
chrXI	40728	4	3.84049906530414	2.89957679430458
chrXI	40729	4	3.84049906530414	2.93798178495762
chrXI	40730	4	3.84049906530414	2.97638677561066
chrXI	40731	4	3.84049906530414	3.0147917662637
chrXI	40732	4	3.84049906530414	3.05319675691675
chrXI	40733	4	3.84049906530414	3.09160174756979
chrXI	40734	4	3.84049906530414	3.09160174756979
chrXI	40735	4	3.84049906530414	3.13000673822283
chrXI	40736	4	3.84049906530414	3.16841172887587
chrXI	40737	4	3.84049906530414	3.20681671952891
chrXI	40738	4	3.84049906530414	3.20681671952891
chrXI	40739	4	3.84049906530414	3.20681671952891
chrXI	40740	3	2.8803742989781	3.20681671952891
chrXI	40741	3	2.8803742989781	3.20681671952891
chrXI	40742	3	2.8803742989781	3.20681671952891
chrXI	40743	3	2.8803742989781	3.20681671952891
chrXI	40744	3	2.8803742989781	3.20681671952891
chrXI	40745	3	2.8803742989781	3.20681671952891
chrXI	40746	3	2.8803742989781	3.22601921485543
chrXI	40747	3	2.8803742989781	3.24522171018195
chrXI	40748	3	2.8803742989781	3.26442420550847
chrXI	40749	3	2.8803742989781	3.28362670083499
chrXI	40750	3	2.8803742989781	3.26442420550847
chrXI	40751	3	2.8803742989781	3.24522171018195
chrXI	40752	3	2.8803742989781	3.22601921485543
chrXI	40753	3	2.8803742989781	3.20681671952891
chrXI	40754	3	2.8803742989781	3.18761422420239
chrXI	40755	3	2.8803742989781	3.16841172887587
chrXI	40756	3	2.8803742989781	3.14920923354935
chrXI	40757	3	2.8803742989781	3.13000673822283
chrXI	40758	3	2.8803742989781	3.11080424289631
chrXI	40759	2	1.92024953265207	3.09160174756979
chrXI	40760	4	3.84049906530414	3.07239925224327
chrXI	40761	4	3.84049906530414	3.05319675691675
chrXI	40762	4	3.84049906530414	3.03399426159023
chrXI	40763	3	2.8803742989781	3.0147917662637
chrXI	40764	3	2.8803742989781	2.99558927093718
chrXI	40765	3	2.8803742989781	2.99558927093718
chrXI	40766	3	2.8803742989781	3.0147917662637
chrXI	40767	3	2.8803742989781	3.03399426159023
chrXI	40768	3	2.8803742989781	3.05319675691675
chrXI	40769	3	2.8803742989781	3.07239925224327
chrXI	40770	3	2.8803742989781	3.09160174756979
chrXI	40771	4	3.84049906530414	3.11080424289631
chrXI	40772	4	3.84049906530414	3.13000673822283
chrXI	40773	4	3.84049906530414	3.14920923354935
chrXI	40774	4	3.84049906530414	3.16841172887587
chrXI	40775	3	2.8803742989781	3.18761422420239
chrXI	40776	3	2.8803742989781	3.24522171018195
chrXI	40777	3	2.8803742989781	3.30282919616152
chrXI	40778	3	2.8803742989781	3.36043668214108
chrXI	40779	3	2.8803742989781	3.41804416812064
chrXI	40780	3	2.8803742989781	3.4756516541002
chrXI	40781	3	2.8803742989781	3.53325914007976
chrXI	40782	3	2.8803742989781	3.59086662605933
chrXI	40783	3	2.8803742989781	3.64847411203889
chrXI	40784	3	2.8803742989781	3.72528409334497
chrXI	40785	3	2.8803742989781	3.72528409334497
chrXI	40786	3	2.8803742989781	3.72528409334497
chrXI	40787	3	2.8803742989781	3.72528409334497
chrXI	40788	3	2.8803742989781	3.74448658867149
chrXI	40789	3	2.8803742989781	3.76368908399801
chrXI	40790	3	2.8803742989781	3.78289157932453
chrXI	40791	4	3.84049906530414	3.80209407465105
chrXI	40792	4	3.84049906530414	3.82129656997757
chrXI	40793	4	3.84049906530414	3.84049906530409
chrXI	40794	4	3.84049906530414	3.91730904661018
chrXI	40795	4	3.84049906530414	3.99411902791626
chrXI	40796	4	3.84049906530414	4.0325240185693
chrXI	40797	4	3.84049906530414	4.07092900922234
chrXI	40798	4	3.84049906530414	4.10933399987538
chrXI	40799	4	3.84049906530414	4.14773899052842
chrXI	40800	4	3.84049906530414	4.20534647650799
chrXI	40801	6	5.76074859795621	4.26295396248755
chrXI	40802	6	5.76074859795621	4.32056144846711
chrXI	40803	6	5.76074859795621	4.37816893444667
chrXI	40804	6	5.76074859795621	4.43577642042624
chrXI	40805	6	5.76074859795621	4.4933839064058
chrXI	40806	6	5.76074859795621	4.55099139238536
chrXI	40807	6	5.76074859795621	4.60859887836492
chrXI	40808	6	5.76074859795621	4.66620636434448
chrXI	40809	6	5.76074859795621	4.72381385032405
chrXI	40810	4	3.84049906530414	4.78142133630361
chrXI	40811	4	3.84049906530414	4.83902882228317
chrXI	40812	4	3.84049906530414	4.89663630826273
chrXI	40813	4	3.84049906530414	4.95424379424229
chrXI	40814	4	3.84049906530414	5.01185128022186
chrXI	40815	4	3.84049906530414	5.06945876620142
chrXI	40816	4	3.84049906530414	5.08866126152794
chrXI	40817	4	3.84049906530414	5.10786375685446
chrXI	40818	4	3.84049906530414	5.12706625218098
chrXI	40819	7	6.72087336428224	5.1462687475075
chrXI	40820	7	6.72087336428224	5.16547124283402
chrXI	40821	6	5.76074859795621	5.18467373816054
chrXI	40822	6	5.76074859795621	5.20387623348706
chrXI	40823	6	5.76074859795621	5.22307872881358
chrXI	40824	6	5.76074859795621	5.2422812241401
chrXI	40825	6	5.76074859795621	5.26148371946663
chrXI	40826	6	5.76074859795621	5.22307872881358
chrXI	40827	6	5.76074859795621	5.18467373816054
chrXI	40828	6	5.76074859795621	5.1462687475075
chrXI	40829	6	5.76074859795621	5.10786375685446
chrXI	40830	6	5.76074859795621	5.06945876620142
chrXI	40831	6	5.76074859795621	5.03105377554838
chrXI	40832	6	5.76074859795621	4.99264878489534
chrXI	40833	6	5.76074859795621	4.95424379424229
chrXI	40834	6	5.76074859795621	4.91583880358925
chrXI	40835	6	5.76074859795621	4.91583880358925
chrXI	40836	6	5.76074859795621	4.91583880358925
chrXI	40837	6	5.76074859795621	4.91583880358925
chrXI	40838	6	5.76074859795621	4.91583880358925
chrXI	40839	6	5.76074859795621	4.93504129891577
chrXI	40840	6	5.76074859795621	4.95424379424229
chrXI	40841	5	4.80062383163017	4.97344628956882
chrXI	40842	5	4.80062383163017	4.99264878489534
chrXI	40843	5	4.80062383163017	5.01185128022186
chrXI	40844	5	4.80062383163017	4.91583880358925
chrXI	40845	5	4.80062383163017	4.81982632695665
chrXI	40846	5	4.80062383163017	4.74301634565057
chrXI	40847	5	4.80062383163017	4.66620636434448
chrXI	40848	5	4.80062383163017	4.5893963830384
chrXI	40849	5	4.80062383163017	4.51258640173232
chrXI	40850	5	4.80062383163017	4.43577642042624
chrXI	40851	4	3.84049906530414	4.35896643912015
chrXI	40852	4	3.84049906530414	4.28215645781407
chrXI	40853	4	3.84049906530414	4.20534647650799
chrXI	40854	4	3.84049906530414	4.1285364952019
chrXI	40855	4	3.84049906530414	4.07092900922234
chrXI	40856	4	3.84049906530414	4.01332152324278
chrXI	40857	4	3.84049906530414	3.95571403726322
chrXI	40858	4	3.84049906530414	3.89810655128366
chrXI	40859	4	3.84049906530414	3.84049906530409
chrXI	40860	4	3.84049906530414	3.80209407465105
chrXI	40861	4	3.84049906530414	3.76368908399801
chrXI	40862	4	3.84049906530414	3.72528409334497
chrXI	40863	4	3.84049906530414	3.68687910269193
chrXI	40864	5	4.80062383163017	3.64847411203889
chrXI	40865	5	4.80062383163017	3.61006912138585
chrXI	40866	5	4.80062383163017	3.59086662605933
chrXI	40867	5	4.80062383163017	3.57166413073281
chrXI	40868	5	4.80062383163017	3.55246163540628
chrXI	40869	2	1.92024953265207	3.53325914007976
chrXI	40870	2	1.92024953265207	3.51405664475324
chrXI	40871	2	1.92024953265207	3.49485414942672
chrXI	40872	2	1.92024953265207	3.4756516541002
chrXI	40873	2	1.92024953265207	3.45644915877368
chrXI	40874	2	1.92024953265207	3.43724666344716
chrXI	40875	2	1.92024953265207	3.41804416812064
chrXI	40876	2	1.92024953265207	3.39884167279412
chrXI	40877	2	1.92024953265207	3.3796391774676
chrXI	40878	2	1.92024953265207	3.36043668214108
chrXI	40879	2	1.92024953265207	3.34123418681456
chrXI	40880	3	2.8803742989781	3.34123418681456
chrXI	40881	3	2.8803742989781	3.34123418681456
chrXI	40882	3	2.8803742989781	3.34123418681456
chrXI	40883	3	2.8803742989781	3.34123418681456
chrXI	40884	3	2.8803742989781	3.34123418681456
chrXI	40885	4	3.84049906530414	3.34123418681456
chrXI	40886	4	3.84049906530414	3.34123418681456
chrXI	40887	4	3.84049906530414	3.34123418681456
chrXI	40888	4	3.84049906530414	3.34123418681456
chrXI	40889	4	3.84049906530414	3.30282919616152
chrXI	40890	4	3.84049906530414	3.26442420550847
chrXI	40891	4	3.84049906530414	3.24522171018195
chrXI	40892	4	3.84049906530414	3.22601921485543
chrXI	40893	4	3.84049906530414	3.20681671952891
chrXI	40894	4	3.84049906530414	3.26442420550847
chrXI	40895	4	3.84049906530414	3.32203169148804
chrXI	40896	4	3.84049906530414	3.3796391774676
chrXI	40897	4	3.84049906530414	3.43724666344716
chrXI	40898	4	3.84049906530414	3.49485414942672
chrXI	40899	4	3.84049906530414	3.55246163540628
chrXI	40900	4	3.84049906530414	3.61006912138585
chrXI	40901	3	2.8803742989781	3.66767660736541
chrXI	40902	3	2.8803742989781	3.72528409334497
chrXI	40903	3	2.8803742989781	3.78289157932453
chrXI	40904	3	2.8803742989781	3.84049906530409
chrXI	40905	4	3.84049906530414	3.85970156063062
chrXI	40906	4	3.84049906530414	3.87890405595714
chrXI	40907	4	3.84049906530414	3.89810655128366
chrXI	40908	4	3.84049906530414	3.91730904661018
chrXI	40909	4	3.84049906530414	3.9365115419367
chrXI	40910	4	3.84049906530414	3.91730904661018
chrXI	40911	4	3.84049906530414	3.89810655128366
chrXI	40912	4	3.84049906530414	3.87890405595714
chrXI	40913	4	3.84049906530414	3.85970156063062
chrXI	40914	3	2.8803742989781	3.84049906530409
chrXI	40915	3	2.8803742989781	3.82129656997757
chrXI	40916	4	3.84049906530414	3.80209407465105
chrXI	40917	4	3.84049906530414	3.78289157932453
chrXI	40918	4	3.84049906530414	3.76368908399801
chrXI	40919	5	4.80062383163017	3.74448658867149
chrXI	40920	5	4.80062383163017	3.72528409334497
chrXI	40921	5	4.80062383163017	3.70608159801845
chrXI	40922	5	4.80062383163017	3.68687910269193
chrXI	40923	5	4.80062383163017	3.66767660736541
chrXI	40924	5	4.80062383163017	3.64847411203889
chrXI	40925	5	4.80062383163017	3.62927161671237
chrXI	40926	5	4.80062383163017	3.62927161671237
chrXI	40927	5	4.80062383163017	3.62927161671237
chrXI	40928	5	4.80062383163017	3.62927161671237
chrXI	40929	5	4.80062383163017	3.62927161671237
chrXI	40930	4	3.84049906530414	3.59086662605933
chrXI	40931	4	3.84049906530414	3.55246163540628
chrXI	40932	4	3.84049906530414	3.51405664475324
chrXI	40933	4	3.84049906530414	3.4756516541002
chrXI	40934	4	3.84049906530414	3.43724666344716
chrXI	40935	3	2.8803742989781	3.39884167279412
chrXI	40936	3	2.8803742989781	3.36043668214108
chrXI	40937	3	2.8803742989781	3.32203169148804
chrXI	40938	3	2.8803742989781	3.28362670083499
chrXI	40939	3	2.8803742989781	3.26442420550847
chrXI	40940	3	2.8803742989781	3.24522171018195
chrXI	40941	3	2.8803742989781	3.18761422420239
chrXI	40942	3	2.8803742989781	3.13000673822283
chrXI	40943	3	2.8803742989781	3.07239925224327
chrXI	40944	3	2.8803742989781	2.97638677561066
chrXI	40945	3	2.8803742989781	2.89957679430458
chrXI	40946	3	2.8803742989781	2.8227668129985
chrXI	40947	3	2.8803742989781	2.74595683169242
chrXI	40948	3	2.8803742989781	2.66914685038633
chrXI	40949	3	2.8803742989781	2.61153936440677
chrXI	40950	3	2.8803742989781	2.55393187842721
chrXI	40951	3	2.8803742989781	2.49632439244765
chrXI	40952	3	2.8803742989781	2.43871690646808
chrXI	40953	3	2.8803742989781	2.38110942048852
chrXI	40954	3	2.8803742989781	2.32350193450896
chrXI	40955	2	1.92024953265207	2.28509694385592
chrXI	40956	2	1.92024953265207	2.24669195320288
chrXI	40957	2	1.92024953265207	2.22748945787636
chrXI	40958	2	1.92024953265207	2.20828696254984
chrXI	40959	2	1.92024953265207	2.18908446722331
chrXI	40960	2	1.92024953265207	2.18908446722331
chrXI	40961	2	1.92024953265207	2.18908446722331
chrXI	40962	2	1.92024953265207	2.18908446722331
chrXI	40963	2	1.92024953265207	2.18908446722331
chrXI	40964	2	1.92024953265207	2.18908446722331
chrXI	40965	2	1.92024953265207	2.18908446722331
chrXI	40966	1	0.960124766326035	2.18908446722331
chrXI	40967	1	0.960124766326035	2.18908446722331
chrXI	40968	1	0.960124766326035	2.18908446722331
chrXI	40969	0	0	2.18908446722331
chrXI	40970	1	0.960124766326035	2.18908446722331
chrXI	40971	1	0.960124766326035	2.18908446722331
chrXI	40972	1	0.960124766326035	2.18908446722331
chrXI	40973	1	0.960124766326035	2.18908446722331
chrXI	40974	2	1.92024953265207	2.18908446722331
chrXI	40975	2	1.92024953265207	2.18908446722331
chrXI	40976	2	1.92024953265207	2.19719594692169
chrXI	40977	2	1.92024953265207	2.20530742662007
chrXI	40978	2	1.92024953265207	2.21341890631844
chrXI	40979	2	1.92024953265207	2.22153038601682
chrXI	40980	2	1.92024953265207	2.24884436104171
chrXI	40981	2	1.92024953265207	2.27615833606661
chrXI	40982	3	2.8803742989781	2.32537863298415
chrXI	40983	3	2.8803742989781	2.37459892990169
chrXI	40984	3	2.8803742989781	2.42381922681924
chrXI	40985	3	2.8803742989781	2.47303952373678
chrXI	40986	3	2.8803742989781	2.52225982065432
chrXI	40987	3	2.8803742989781	2.57148011757186
chrXI	40988	3	2.8803742989781	2.6207004144894
chrXI	40989	3	2.8803742989781	2.66992071140695
chrXI	40990	3	2.8803742989781	2.71914100832449
chrXI	40991	3	2.8803742989781	2.78756380056855
chrXI	40992	3	2.8803742989781	2.85598659281261
chrXI	40993	3	2.8803742989781	2.92440938505668
chrXI	40994	3	2.8803742989781	3.01203467262726
chrXI	40995	3	2.8803742989781	3.08045746487132
chrXI	40996	3	2.8803742989781	3.14888025711538
chrXI	40997	3	2.8803742989781	3.21730304935945
chrXI	40998	3	2.8803742989781	3.28572584160351
chrXI	40999	3	2.8803742989781	3.31303981662841
chrXI	41000	3	2.8803742989781	3.36226011354595
chrXI	41001	3	3.28594828389688	3.43338673235614
chrXI	41002	3	3.28594828389688	3.50451335116632
chrXI	41003	3	3.28594828389688	3.57563996997651
chrXI	41004	3	3.28594828389688	3.6467665887867
chrXI	41005	3	3.28594828389688	3.71789320759689
chrXI	41006	3	3.28594828389688	3.78901982640708
chrXI	41007	4	4.38126437852917	3.8190376279981
chrXI	41008	4	4.38126437852917	3.84905542958912
chrXI	41009	4	4.38126437852917	3.87907323118014
chrXI	41010	4	4.38126437852917	3.90909103277116
chrXI	41011	4	4.38126437852917	3.93910883436218
chrXI	41012	4	4.38126437852917	3.9691266359532
chrXI	41013	4	4.38126437852917	4.02105075943687
chrXI	41014	4	4.38126437852917	4.07297488292054
chrXI	41015	4	4.38126437852917	4.12489900640421
chrXI	41016	4	4.38126437852917	4.17682312988787
chrXI	41017	4	4.38126437852917	4.22874725337154
chrXI	41018	4	4.38126437852917	4.28067137685521
chrXI	41019	4	4.38126437852917	4.33259550033887
chrXI	41020	4	4.38126437852917	4.38451962382254
chrXI	41021	4	4.38126437852917	4.43644374730621
chrXI	41022	4	4.38126437852917	4.48836787078988
chrXI	41023	4	4.38126437852917	4.54029199427354
chrXI	41024	3	3.28594828389688	4.59221611775721
chrXI	41025	4	4.38126437852917	4.64414024124088
chrXI	41026	5	5.47658047316146	4.68795288502617
chrXI	41027	5	5.47658047316146	4.73176552881146
chrXI	41028	5	5.47658047316146	4.77557817259675
chrXI	41029	5	5.47658047316146	4.81939081638204
chrXI	41030	5	5.47658047316146	4.86320346016734
chrXI	41031	5	5.47658047316146	4.90701610395263
chrXI	41032	4	4.38126437852917	4.90701610395263
chrXI	41033	4	4.38126437852917	4.90701610395263
chrXI	41034	4	4.38126437852917	4.95082874773792
chrXI	41035	4	4.38126437852917	5.01654771341586
chrXI	41036	4	4.38126437852917	5.08226667909379
chrXI	41037	4	4.38126437852917	5.14798564477173
chrXI	41038	5	5.47658047316146	5.21370461044967
chrXI	41039	5	5.47658047316146	5.27942357612761
chrXI	41040	5	5.47658047316146	5.34514254180554
chrXI	41041	5	5.47658047316146	5.41086150748348
chrXI	41042	5	5.47658047316146	5.47658047316142
chrXI	41043	5	5.47658047316146	5.54229943883936
chrXI	41044	5	5.47658047316146	5.60801840451729
chrXI	41045	5	5.47658047316146	5.65183104830259
chrXI	41046	5	5.47658047316146	5.69564369208788
chrXI	41047	5	5.47658047316146	5.73945633587317
chrXI	41048	5	5.47658047316146	5.78326897965846
chrXI	41049	5	5.47658047316146	5.8489879453364
chrXI	41050	5	5.47658047316146	5.87089426722904
chrXI	41051	5	5.47658047316146	5.8489879453364
chrXI	41052	5	5.47658047316146	5.82708162344375
chrXI	41053	5	5.47658047316146	5.80517530155111
chrXI	41054	5	5.47658047316146	5.78326897965846
chrXI	41055	5	5.47658047316146	5.76136265776582
chrXI	41056	5	5.47658047316146	5.73945633587317
chrXI	41057	4	4.38126437852917	5.73945633587317
chrXI	41058	4	4.38126437852917	5.76136265776582
chrXI	41059	6	6.57189656779376	5.78326897965846
chrXI	41060	7	7.66721266242605	5.80517530155111
chrXI	41061	7	7.66721266242605	5.82708162344375
chrXI	41062	7	7.66721266242605	5.8489879453364
chrXI	41063	7	7.66721266242605	5.82708162344375
chrXI	41064	7	7.66721266242605	5.80517530155111
chrXI	41065	7	7.66721266242605	5.78326897965846
chrXI	41066	7	7.66721266242605	5.78326897965846
chrXI	41067	7	7.66721266242605	5.78326897965846
chrXI	41068	7	7.66721266242605	5.78326897965846
chrXI	41069	7	7.66721266242605	5.78326897965846
chrXI	41070	6	6.57189656779376	5.78326897965846
chrXI	41071	6	6.57189656779376	5.78326897965846
chrXI	41072	6	6.57189656779376	5.78326897965846
chrXI	41073	6	6.57189656779376	5.78326897965846
chrXI	41074	6	6.57189656779376	5.78326897965846
chrXI	41075	5	5.47658047316146	5.78326897965846
chrXI	41076	4	4.38126437852917	5.78326897965846
chrXI	41077	4	4.38126437852917	5.78326897965846
chrXI	41078	4	4.38126437852917	5.78326897965846
chrXI	41079	4	4.38126437852917	5.78326897965846
chrXI	41080	4	4.38126437852917	5.78326897965846
chrXI	41081	4	4.38126437852917	5.78326897965846
chrXI	41082	4	4.38126437852917	5.80517530155111
chrXI	41083	5	5.47658047316146	5.82708162344375
chrXI	41084	5	5.47658047316146	5.76136265776582
chrXI	41085	5	5.47658047316146	5.65183104830259
chrXI	41086	5	5.47658047316146	5.54229943883936
chrXI	41087	5	5.47658047316146	5.43276782937613
chrXI	41088	4	4.38126437852917	5.3232362199129
chrXI	41089	4	4.38126437852917	5.21370461044967
chrXI	41090	4	4.38126437852917	5.10417300098644
chrXI	41091	5	5.47658047316146	4.99464139152321
chrXI	41092	5	5.47658047316146	4.88510978205998
chrXI	41093	5	5.47658047316146	4.77557817259675
chrXI	41094	5	5.47658047316146	4.66604656313352
chrXI	41095	5	5.47658047316146	4.57842127556294
chrXI	41096	5	5.47658047316146	4.49079598799236
chrXI	41097	5	5.47658047316146	4.40317070042177
chrXI	41098	5	5.47658047316146	4.31554541285119
chrXI	41099	5	5.47658047316146	4.22792012528061
chrXI	41100	5	5.47658047316146	4.16220115960267
chrXI	41101	5	5.47658047316146	4.11838851581738
chrXI	41102	5	5.47658047316146	4.07457587203209
chrXI	41103	5	5.47658047316146	4.05266955013944
chrXI	41104	5	5.47658047316146	4.03076322824679
chrXI	41105	5	5.47658047316146	4.00885690635415
chrXI	41106	5	5.47658047316146	3.9869505844615
chrXI	41107	5	5.47658047316146	3.96504426256886
chrXI	41108	5	5.47658047316146	3.89932529689092
chrXI	41109	3	3.28594828389688	3.83360633121298
chrXI	41110	2	2.19063218926459	3.76788736553504
chrXI	41111	2	2.19063218926459	3.70216839985711
chrXI	41112	2	2.19063218926459	3.63644943417917
chrXI	41113	2	2.19063218926459	3.59263679039388
chrXI	41114	2	2.19063218926459	3.54882414660858
chrXI	41115	2	2.19063218926459	3.50501150282329
chrXI	41116	2	2.19063218926459	3.41738621525271
chrXI	41117	2	2.19063218926459	3.32976092768213
chrXI	41118	2	2.19063218926459	3.24213564011154
chrXI	41119	2	2.19063218926459	3.15451035254096
chrXI	41120	2	2.19063218926459	3.06688506497038
chrXI	41121	2	2.19063218926459	2.97925977739979
chrXI	41122	2	2.19063218926459	2.89163448982921
chrXI	41123	2	2.19063218926459	2.80400920225863
chrXI	41124	2	2.19063218926459	2.71638391468804
chrXI	41125	2	2.19063218926459	2.62875862711746
chrXI	41126	2	2.19063218926459	2.54113333954687
chrXI	41127	2	2.19063218926459	2.45350805197629
chrXI	41128	3	3.28594828389688	2.36588276440571
chrXI	41129	3	3.28594828389688	2.27825747683513
chrXI	41130	3	3.28594828389688	2.19063218926454
chrXI	41131	3	3.28594828389688	2.10300690169396
chrXI	41132	3	3.28594828389688	2.01538161412337
chrXI	41133	2	2.19063218926459	1.92775632655279
chrXI	41134	2	2.19063218926459	1.8839436827675
chrXI	41135	2	2.19063218926459	1.86203736087485
chrXI	41136	2	2.19063218926459	1.84013103898221
chrXI	41137	2	2.19063218926459	1.81822471708956
chrXI	41138	2	2.19063218926459	1.79631839519692
chrXI	41139	2	2.19063218926459	1.77441207330427
chrXI	41140	2	2.19063218926459	1.75250575141162
chrXI	41141	1	1.09531609463229	1.73059942951898
chrXI	41142	1	1.09531609463229	1.70869310762633
chrXI	41143	1	1.09531609463229	1.68678678573369
chrXI	41144	1	1.09531609463229	1.66488046384104
chrXI	41145	1	1.09531609463229	1.6429741419484
chrXI	41146	1	1.09531609463229	1.6429741419484
chrXI	41147	1	1.09531609463229	1.6429741419484
chrXI	41148	1	1.09531609463229	1.6429741419484
chrXI	41149	1	1.09531609463229	1.6429741419484
chrXI	41150	1	1.09531609463229	1.6429741419484
chrXI	41151	1	1.09531609463229	1.6429741419484
chrXI	41152	1	1.09531609463229	1.6429741419484
chrXI	41153	1	1.09531609463229	1.5991614981631
chrXI	41154	1	1.09531609463229	1.55534885437781
chrXI	41155	1	1.09531609463229	1.51153621059252
chrXI	41156	1	1.09531609463229	1.46772356680723
chrXI	41157	1	1.09531609463229	1.44581724491458
chrXI	41158	1	1.09531609463229	1.44581724491458
chrXI	41159	1	1.09531609463229	1.44581724491458
chrXI	41160	1	1.09531609463229	1.44581724491458
chrXI	41161	1	1.09531609463229	1.44581724491458
chrXI	41162	1	1.09531609463229	1.44581724491458
chrXI	41163	1	1.09531609463229	1.44581724491458
chrXI	41164	1	1.09531609463229	1.44581724491458
chrXI	41165	1	1.09531609463229	1.44581724491458
chrXI	41166	1	1.09531609463229	1.46772356680723
chrXI	41167	1	1.09531609463229	1.48962988869987
chrXI	41168	1	1.09531609463229	1.51153621059252
chrXI	41169	1	1.09531609463229	1.53344253248517
chrXI	41170	1	1.09531609463229	1.55534885437781
chrXI	41171	2	2.19063218926459	1.57725517627046
chrXI	41172	2	2.19063218926459	1.5991614981631
chrXI	41173	2	2.19063218926459	1.62106782005575
chrXI	41174	2	2.19063218926459	1.6429741419484
chrXI	41175	2	2.19063218926459	1.66488046384104
chrXI	41176	2	2.19063218926459	1.70869310762633
chrXI	41177	2	2.19063218926459	1.75250575141162
chrXI	41178	1	1.09531609463229	1.79631839519692
chrXI	41179	1	1.09531609463229	1.84013103898221
chrXI	41180	1	1.09531609463229	1.8839436827675
chrXI	41181	1	1.09531609463229	1.92775632655279
chrXI	41182	2	2.19063218926459	1.97156897033808
chrXI	41183	2	2.19063218926459	2.01538161412337
chrXI	41184	2	2.19063218926459	2.05919425790867
chrXI	41185	2	2.19063218926459	2.10300690169396
chrXI	41186	2	2.19063218926459	2.14681954547925
chrXI	41187	2	2.19063218926459	2.19063218926454
chrXI	41188	2	2.19063218926459	2.23444483304983
chrXI	41189	2	2.19063218926459	2.27825747683513
chrXI	41190	2	2.19063218926459	2.32207012062042
chrXI	41191	2	2.19063218926459	2.36588276440571
chrXI	41192	2	2.19063218926459	2.409695408191
chrXI	41193	2	2.19063218926459	2.47541437386894
chrXI	41194	2	2.19063218926459	2.54113333954687
chrXI	41195	2	2.19063218926459	2.60685230522481
chrXI	41196	2	2.19063218926459	2.62875862711746
chrXI	41197	2	2.19063218926459	2.6506649490101
chrXI	41198	2	2.19063218926459	2.67257127090275
chrXI	41199	2	2.19063218926459	2.6944775927954
chrXI	41200	2	2.19063218926459	2.71638391468804
chrXI	41201	3	3.28594828389688	2.73829023658069
chrXI	41202	3	3.28594828389688	2.76019655847333
chrXI	41203	3	3.28594828389688	2.80400920225863
chrXI	41204	3	3.28594828389688	2.84782184604392
chrXI	41205	3	3.28594828389688	2.89163448982921
chrXI	41206	3	3.28594828389688	2.9354471336145
chrXI	41207	3	3.28594828389688	2.9354471336145
chrXI	41208	3	3.28594828389688	2.9354471336145
chrXI	41209	3	3.28594828389688	2.9354471336145
chrXI	41210	3	3.28594828389688	2.9354471336145
chrXI	41211	3	3.28594828389688	2.9354471336145
chrXI	41212	3	3.28594828389688	2.9354471336145
chrXI	41213	3	3.28594828389688	2.9354471336145
chrXI	41214	3	3.28594828389688	2.9354471336145
chrXI	41215	3	3.28594828389688	2.9354471336145
chrXI	41216	3	3.28594828389688	2.9354471336145
chrXI	41217	3	3.28594828389688	2.9354471336145
chrXI	41218	4	4.38126437852917	2.9354471336145
chrXI	41219	4	4.38126437852917	2.9354471336145
chrXI	41220	4	4.38126437852917	2.9354471336145
chrXI	41221	3	3.28594828389688	2.9354471336145
chrXI	41222	3	3.28594828389688	2.9354471336145
chrXI	41223	3	3.28594828389688	2.9354471336145
chrXI	41224	3	3.28594828389688	2.9354471336145
chrXI	41225	3	3.28594828389688	2.9354471336145
chrXI	41226	3	3.28594828389688	2.89163448982921
chrXI	41227	3	3.28594828389688	2.84782184604392
chrXI	41228	3	3.28594828389688	2.80400920225863
chrXI	41229	3	3.28594828389688	2.80400920225863
chrXI	41230	3	3.28594828389688	2.80400920225863
chrXI	41231	3	3.28594828389688	2.82591552415127
chrXI	41232	2	2.19063218926459	2.84782184604392
chrXI	41233	2	2.19063218926459	2.86972816793656
chrXI	41234	2	2.19063218926459	2.89163448982921
chrXI	41235	2	2.19063218926459	2.9354471336145
chrXI	41236	2	2.19063218926459	2.97925977739979
chrXI	41237	2	2.19063218926459	3.02307242118508
chrXI	41238	2	2.19063218926459	3.06688506497038
chrXI	41239	2	2.19063218926459	3.13260403064831
chrXI	41240	2	2.19063218926459	3.19832299632625
chrXI	41241	2	2.19063218926459	3.26404196200419
chrXI	41242	2	2.19063218926459	3.32976092768213
chrXI	41243	2	2.19063218926459	3.35166724957477
chrXI	41244	2	2.19063218926459	3.37357357146742
chrXI	41245	2	2.19063218926459	3.39547989336006
chrXI	41246	2	2.19063218926459	3.43929253714535
chrXI	41247	2	2.19063218926459	3.48310518093065
chrXI	41248	2	2.19063218926459	3.52691782471594
chrXI	41249	2	2.19063218926459	3.57073046850123
chrXI	41250	2	2.19063218926459	3.61454311228652
chrXI	41251	1	1.09531609463229	3.65835575607181
chrXI	41252	1	1.09531609463229	3.70216839985711
chrXI	41253	1	1.09531609463229	3.7459810436424
chrXI	41254	3	3.28594828389688	3.78979368742769
chrXI	41255	3	3.28594828389688	3.83360633121298
chrXI	41256	4	4.38126437852917	3.87741897499827
chrXI	41257	4	4.38126437852917	3.94313794067621
chrXI	41258	4	4.38126437852917	4.00885690635415
chrXI	41259	4	4.38126437852917	4.07457587203209
chrXI	41260	5	5.47658047316146	4.14029483771002
chrXI	41261	5	5.47658047316146	4.20601380338796
chrXI	41262	5	5.47658047316146	4.2717327690659
chrXI	41263	5	5.47658047316146	4.33745173474383
chrXI	41264	6	6.57189656779376	4.40317070042177
chrXI	41265	6	6.57189656779376	4.46888966609971
chrXI	41266	6	6.57189656779376	4.53460863177765
chrXI	41267	6	6.57189656779376	4.60032759745559
chrXI	41268	5	5.47658047316146	4.66604656313352
chrXI	41269	5	5.47658047316146	4.73176552881146
chrXI	41270	5	5.47658047316146	4.7974844944894
chrXI	41271	5	5.47658047316146	4.86320346016734
chrXI	41272	5	5.47658047316146	4.92892242584527
chrXI	41273	5	5.47658047316146	4.99464139152321
chrXI	41274	5	5.47658047316146	5.06036035720115
chrXI	41275	5	5.47658047316146	5.12607932287909
chrXI	41276	5	5.47658047316146	5.21370461044967
chrXI	41277	5	5.47658047316146	5.30132989802025
chrXI	41278	5	5.47658047316146	5.38895518559084
chrXI	41279	5	5.47658047316146	5.38895518559084
chrXI	41280	5	5.47658047316146	5.38895518559084
chrXI	41281	5	5.47658047316146	5.34514254180554
chrXI	41282	5	5.47658047316146	5.30132989802025
chrXI	41283	5	5.47658047316146	5.25751725423496
chrXI	41284	5	5.47658047316146	5.21370461044967
chrXI	41285	5	5.47658047316146	5.12607932287909
chrXI	41286	5	5.47658047316146	5.0384540353085
chrXI	41287	5	5.47658047316146	4.95082874773792
chrXI	41288	5	5.47658047316146	4.86320346016734
chrXI	41289	5	5.47658047316146	4.73176552881146
chrXI	41290	5	5.47658047316146	4.60032759745559
chrXI	41291	5	5.47658047316146	4.46888966609971
chrXI	41292	5	5.47658047316146	4.33745173474383
chrXI	41293	5	5.47658047316146	4.22792012528061
chrXI	41294	5	5.47658047316146	4.11838851581738
chrXI	41295	5	5.47658047316146	4.00885690635415
chrXI	41296	5	5.47658047316146	3.89932529689092
chrXI	41297	5	5.47658047316146	3.78979368742769
chrXI	41298	5	5.47658047316146	3.68026207796446
chrXI	41299	5	5.47658047316146	3.57073046850123
chrXI	41300	5	5.47658047316146	3.461198859038
chrXI	41301	5	5.47658047316146	3.35166724957477
chrXI	41302	5	5.47658047316146	3.24213564011154
chrXI	41303	5	5.47658047316146	3.13260403064831
chrXI	41304	3	3.28594828389688	3.02307242118508
chrXI	41305	3	3.28594828389688	2.91354081172185
chrXI	41306	2	2.19063218926459	2.80400920225863
chrXI	41307	2	2.19063218926459	2.6944775927954
chrXI	41308	2	2.19063218926459	2.58494598333217
chrXI	41309	2	2.19063218926459	2.47541437386894
chrXI	41310	1	1.09531609463229	2.36588276440571
chrXI	41311	1	1.09531609463229	2.30016379872777
chrXI	41312	1	1.09531609463229	2.23444483304983
chrXI	41313	1	1.09531609463229	2.1687258673719
chrXI	41314	0	0	2.10300690169396
chrXI	41315	0	0	2.03728793601602
chrXI	41316	0	0	1.97156897033808
chrXI	41317	0	0	1.90585000466015
chrXI	41318	0	0	1.84013103898221
chrXI	41319	0	0	1.77441207330427
chrXI	41320	0	0	1.70869310762633
chrXI	41321	0	0	1.6429741419484
chrXI	41322	0	0	1.5991614981631
chrXI	41323	0	0	1.55534885437781
chrXI	41324	0	0	1.51153621059252
chrXI	41325	0	0	1.46772356680723
chrXI	41326	0	0	1.42391092302194
chrXI	41327	0	0	1.38009827923664
chrXI	41328	0	0	1.33628563545135
chrXI	41329	0	0	1.33628563545135
chrXI	41330	0	0	1.33628563545135
chrXI	41331	0	0	1.358191957344
chrXI	41332	0	0	1.38009827923664
chrXI	41333	0	0	1.40200460112929
chrXI	41334	0	0	1.42391092302194
chrXI	41335	0	0	1.48962988869987
chrXI	41336	2	2.19063218926459	1.55534885437781
chrXI	41337	2	2.19063218926459	1.62106782005575
chrXI	41338	2	2.19063218926459	1.68678678573369
chrXI	41339	2	2.19063218926459	1.77441207330427
chrXI	41340	2	2.19063218926459	1.86203736087485
chrXI	41341	2	2.19063218926459	1.94966264844544
chrXI	41342	2	2.19063218926459	2.03728793601602
chrXI	41343	2	2.19063218926459	2.1249132235866
chrXI	41344	2	2.19063218926459	2.21253851115719
chrXI	41345	2	2.19063218926459	2.30016379872777
chrXI	41346	2	2.19063218926459	2.38778908629835
chrXI	41347	3	3.28594828389688	2.47541437386894
chrXI	41348	3	3.28594828389688	2.56303966143952
chrXI	41349	3	3.28594828389688	2.6506649490101
chrXI	41350	3	3.28594828389688	2.73829023658069
chrXI	41351	3	3.28594828389688	2.82591552415127
chrXI	41352	3	3.28594828389688	2.91354081172185
chrXI	41353	3	3.28594828389688	3.00116609929244
chrXI	41354	3	3.28594828389688	3.08879138686302
chrXI	41355	3	3.28594828389688	3.1764166744336
chrXI	41356	3	3.28594828389688	3.26404196200419
chrXI	41357	3	3.28594828389688	3.35166724957477
chrXI	41358	3	3.28594828389688	3.43929253714535
chrXI	41359	3	3.28594828389688	3.52691782471594
chrXI	41360	4	4.38126437852917	3.61454311228652
chrXI	41361	4	4.38126437852917	3.63644943417917
chrXI	41362	4	4.38126437852917	3.65835575607181
chrXI	41363	4	4.38126437852917	3.70216839985711
chrXI	41364	4	4.38126437852917	3.7459810436424
chrXI	41365	4	4.38126437852917	3.78979368742769
chrXI	41366	4	4.38126437852917	3.83360633121298
chrXI	41367	4	4.38126437852917	3.87741897499827
chrXI	41368	4	4.38126437852917	3.92123161878356
chrXI	41369	4	4.38126437852917	3.96504426256886
chrXI	41370	4	4.38126437852917	4.00885690635415
chrXI	41371	4	4.38126437852917	4.05266955013944
chrXI	41372	4	4.38126437852917	4.05266955013944
chrXI	41373	4	4.38126437852917	4.05266955013944
chrXI	41374	4	4.38126437852917	4.05266955013944
chrXI	41375	4	4.38126437852917	4.05266955013944
chrXI	41376	4	4.38126437852917	4.05266955013944
chrXI	41377	4	4.38126437852917	4.05266955013944
chrXI	41378	4	4.38126437852917	4.05266955013944
chrXI	41379	4	4.38126437852917	4.05266955013944
chrXI	41380	4	4.38126437852917	4.05266955013944
chrXI	41381	4	4.38126437852917	4.05266955013944
chrXI	41382	4	4.38126437852917	4.05266955013944
chrXI	41383	4	4.38126437852917	4.09648219392473
chrXI	41384	4	4.38126437852917	4.14029483771002
chrXI	41385	4	4.38126437852917	4.16220115960267
chrXI	41386	3	3.28594828389688	4.18410748149531
chrXI	41387	3	3.28594828389688	4.20601380338796
chrXI	41388	4	4.38126437852917	4.24982644717325
chrXI	41389	4	4.38126437852917	4.29363909095854
chrXI	41390	4	4.38126437852917	4.33745173474383
chrXI	41391	4	4.38126437852917	4.38126437852913
chrXI	41392	4	4.38126437852917	4.42507702231442
chrXI	41393	4	4.38126437852917	4.46888966609971
chrXI	41394	4	4.38126437852917	4.512702309885
chrXI	41395	4	4.38126437852917	4.55651495367029
chrXI	41396	4	4.38126437852917	4.60032759745559
chrXI	41397	3	3.28594828389688	4.64414024124088
chrXI	41398	3	3.28594828389688	4.68795288502617
chrXI	41399	3	3.28594828389688	4.73176552881146
chrXI	41400	3	3.28594828389688	4.77557817259675
chrXI	41401	3	3.28594828389688	4.81939081638204
chrXI	41402	3	3.28594828389688	4.88510978205998
chrXI	41403	3	3.28594828389688	4.95082874773792
chrXI	41404	3	3.28594828389688	5.01654771341586
chrXI	41405	3	3.28594828389688	5.08226667909379
chrXI	41406	3	3.28594828389688	5.14798564477173
chrXI	41407	3	3.28594828389688	5.21370461044967
chrXI	41408	5	5.47658047316146	5.27942357612761
chrXI	41409	5	5.47658047316146	5.34514254180554
chrXI	41410	5	5.47658047316146	5.41086150748348
chrXI	41411	5	5.47658047316146	5.47658047316142
chrXI	41412	5	5.47658047316146	5.58611208262465
chrXI	41413	6	6.57189656779376	5.65183104830259
chrXI	41414	6	6.57189656779376	5.71755001398052
chrXI	41415	6	6.57189656779376	5.78326897965846
chrXI	41416	6	6.57189656779376	5.87089426722904
chrXI	41417	6	6.57189656779376	5.95851955479963
chrXI	41418	6	6.57189656779376	6.04614484237021
chrXI	41419	6	6.57189656779376	6.13377012994079
chrXI	41420	6	6.57189656779376	6.22139541751138
chrXI	41421	6	6.57189656779376	6.30902070508196
chrXI	41422	6	6.57189656779376	6.41855231454519
chrXI	41423	6	6.57189656779376	6.52808392400842
chrXI	41424	6	6.57189656779376	6.63761553347165
chrXI	41425	6	6.57189656779376	6.74714714293488
chrXI	41426	6	6.57189656779376	6.85667875239811
chrXI	41427	7	7.66721266242605	6.98811668375398
chrXI	41428	7	7.66721266242605	7.11955461510986
chrXI	41429	7	7.66721266242605	7.25099254646573
chrXI	41430	7	7.66721266242605	7.44814944349955
chrXI	41431	7	7.66721266242605	7.64530634053336
chrXI	41432	7	7.66721266242605	7.84246323756717
chrXI	41433	7	7.66721266242605	7.9519948470304
chrXI	41434	7	7.66721266242605	8.06152645649363
chrXI	41435	7	7.66721266242605	8.14915174406421
chrXI	41436	6	6.57189656779376	8.2367770316348
chrXI	41437	8	8.76252875705834	8.32440231920538
chrXI	41438	7	7.66721266242605	8.36821496299067
chrXI	41439	7	7.66721266242605	8.41202760677596
chrXI	41440	7	7.66721266242605	8.45584025056126
chrXI	41441	8	8.76252875705834	8.49965289434655
chrXI	41442	8	8.76252875705834	8.54346553813184
chrXI	41443	8	8.76252875705834	8.58727818191713
chrXI	41444	8	8.76252875705834	8.63109082570242
chrXI	41445	8	8.76252875705834	8.67490346948771
chrXI	41446	8	8.76252875705834	8.71871611327301
chrXI	41447	8	8.76252875705834	8.7625287570583
chrXI	41448	8	8.76252875705834	8.80634140084359
chrXI	41449	8	8.76252875705834	8.85015404462888
chrXI	41450	8	8.76252875705834	8.89396668841417
chrXI	41451	8	8.76252875705834	8.93777933219946
chrXI	41452	9	9.85784485169063	8.93777933219946
chrXI	41453	9	9.85784485169063	8.93777933219946
chrXI	41454	9	9.85784485169063	8.93777933219946
chrXI	41455	12	13.1437931355875	8.93777933219946
chrXI	41456	12	13.1437931355875	8.93777933219946
chrXI	41457	12	13.1437931355875	8.93777933219946
chrXI	41458	10	10.9531609463229	8.93777933219946
chrXI	41459	10	10.9531609463229	8.93777933219946
chrXI	41460	9	9.85784485169063	8.93777933219946
chrXI	41461	9	9.85784485169063	8.95968565409211
chrXI	41462	9	9.85784485169063	8.89396668841417
chrXI	41463	8	8.76252875705834	8.85015404462888
chrXI	41464	8	8.76252875705834	8.80634140084359
chrXI	41465	8	8.76252875705834	8.7625287570583
chrXI	41466	8	8.76252875705834	8.67490346948771
chrXI	41467	8	8.76252875705834	8.58727818191713
chrXI	41468	8	8.76252875705834	8.49965289434655
chrXI	41469	8	8.76252875705834	8.41202760677596
chrXI	41470	8	8.76252875705834	8.32440231920538
chrXI	41471	8	8.76252875705834	8.2367770316348
chrXI	41472	8	8.76252875705834	8.14915174406421
chrXI	41473	8	8.76252875705834	8.06152645649363
chrXI	41474	8	8.76252875705834	7.97390116892305
chrXI	41475	8	8.76252875705834	7.88627588135246
chrXI	41476	8	8.76252875705834	7.79865059378188
chrXI	41477	7	7.66721266242605	7.667212662426
chrXI	41478	7	7.66721266242605	7.55768105296278
chrXI	41479	7	7.66721266242605	7.47005576539219
chrXI	41480	7	7.66721266242605	7.25099254646573
chrXI	41481	7	7.66721266242605	7.03192932753927
chrXI	41482	7	7.66721266242605	6.81286610861282
chrXI	41483	7	7.66721266242605	6.63761553347165
chrXI	41484	7	7.66721266242605	6.46236495833048
chrXI	41485	7	7.66721266242605	6.30902070508196
chrXI	41486	7	7.66721266242605	6.15567645183344
chrXI	41487	5	5.47658047316146	6.00233219858492
chrXI	41488	5	5.47658047316146	5.87089426722904
chrXI	41489	5	5.47658047316146	5.73945633587317
chrXI	41490	5	5.47658047316146	5.60801840451729
chrXI	41491	4	4.38126437852917	5.47658047316142
chrXI	41492	4	4.38126437852917	5.34514254180554
chrXI	41493	4	4.38126437852917	5.21370461044967
chrXI	41494	4	4.38126437852917	5.08226667909379
chrXI	41495	4	4.38126437852917	4.95082874773792
chrXI	41496	4	4.38126437852917	4.81939081638204
chrXI	41497	4	4.38126437852917	4.68795288502617
chrXI	41498	4	4.38126437852917	4.55651495367029
chrXI	41499	4	4.38126437852917	4.42507702231442
chrXI	41500	4	4.38126437852917	4.31554541285119
chrXI	41501	4	4.38126437852917	4.20601380338796
chrXI	41502	3	3.28594828389688	4.11838851581738
chrXI	41503	4	4.38126437852917	4.03076322824679
chrXI	41504	5	5.47658047316146	3.94313794067621
chrXI	41505	2	2.19063218926459	3.85551265310563
chrXI	41506	2	2.19063218926459	3.76788736553504
chrXI	41507	2	2.19063218926459	3.68026207796446
chrXI	41508	2	2.19063218926459	3.61454311228652
chrXI	41509	2	2.19063218926459	3.54882414660858
chrXI	41510	2	2.19063218926459	3.48310518093065
chrXI	41511	2	2.19063218926459	3.41738621525271
chrXI	41512	2	2.19063218926459	3.39547989336006
chrXI	41513	2	2.19063218926459	3.39547989336006
chrXI	41514	2	2.19063218926459	3.41738621525271
chrXI	41515	2	2.19063218926459	3.461198859038
chrXI	41516	2	2.19063218926459	3.52691782471594
chrXI	41517	2	2.19063218926459	3.59263679039388
chrXI	41518	2	2.19063218926459	3.65835575607181
chrXI	41519	2	2.19063218926459	3.72407472174975
chrXI	41520	2	2.19063218926459	3.78979368742769
chrXI	41521	2	2.19063218926459	3.85551265310563
chrXI	41522	2	2.19063218926459	3.92123161878356
chrXI	41523	2	2.19063218926459	3.9869505844615
chrXI	41524	2	2.19063218926459	4.05266955013944
chrXI	41525	3	3.28594828389688	4.11838851581738
chrXI	41526	3	3.28594828389688	4.18410748149531
chrXI	41527	3	3.28594828389688	4.2717327690659
chrXI	41528	3	3.28594828389688	4.33745173474383
chrXI	41529	3	3.28594828389688	4.35935805663648
chrXI	41530	3	3.28594828389688	4.44698334420706
chrXI	41531	3	3.28594828389688	4.53460863177765
chrXI	41532	3	3.28594828389688	4.62223391934823
chrXI	41533	4	4.38126437852917	4.70985920691881
chrXI	41534	4	4.38126437852917	4.7974844944894
chrXI	41535	4	4.38126437852917	4.88510978205998
chrXI	41536	4	4.38126437852917	4.97273506963056
chrXI	41537	4	4.38126437852917	5.06036035720115
chrXI	41538	5	5.47658047316146	5.14798564477173
chrXI	41539	6	6.57189656779376	5.23561093234231
chrXI	41540	7	7.66721266242605	5.34514254180554
chrXI	41541	7	7.66721266242605	5.45467415126877
chrXI	41542	7	7.66721266242605	5.564205760732
chrXI	41543	7	7.66721266242605	5.67373737019523
chrXI	41544	7	7.66721266242605	5.78326897965846
chrXI	41545	7	7.66721266242605	5.89280058912169
chrXI	41546	7	7.66721266242605	6.00233219858492
chrXI	41547	7	7.66721266242605	6.11186380804815
chrXI	41548	7	7.66721266242605	6.22139541751138
chrXI	41549	7	7.66721266242605	6.33092702697461
chrXI	41550	7	7.66721266242605	6.39664599265255
chrXI	41551	7	7.66721266242605	6.46236495833048
chrXI	41552	7	7.66721266242605	6.52808392400842
chrXI	41553	7	7.66721266242605	6.59380288968636
chrXI	41554	6	6.57189656779376	6.65952185536429
chrXI	41555	6	6.57189656779376	6.72524082104223
chrXI	41556	6	6.57189656779376	6.79095978672017
chrXI	41557	6	6.57189656779376	6.85667875239811
chrXI	41558	6	6.57189656779376	6.87858507429075
chrXI	41559	6	6.57189656779376	6.9004913961834
chrXI	41560	6	6.57189656779376	6.92239771807605
chrXI	41561	6	6.57189656779376	6.94430403996869
chrXI	41562	6	6.57189656779376	6.98811668375398
chrXI	41563	6	6.57189656779376	6.98811668375398
chrXI	41564	6	6.57189656779376	6.94430403996869
chrXI	41565	7	7.66721266242605	6.85667875239811
chrXI	41566	7	7.66721266242605	6.76905346482752
chrXI	41567	7	7.66721266242605	6.70333449914959
chrXI	41568	7	7.66721266242605	6.63761553347165
chrXI	41569	7	7.66721266242605	6.57189656779371
chrXI	41570	7	7.66721266242605	6.50617760211577
chrXI	41571	7	7.66721266242605	6.44045863643784
chrXI	41572	7	7.66721266242605	6.3747396707599
chrXI	41573	7	7.66721266242605	6.30902070508196
chrXI	41574	7	7.66721266242605	6.30902070508196
chrXI	41575	6	6.57189656779376	6.30902070508196
chrXI	41576	6	6.57189656779376	6.30902070508196
chrXI	41577	6	6.57189656779376	6.30902070508196
chrXI	41578	6	6.57189656779376	6.30902070508196
chrXI	41579	6	6.57189656779376	6.33092702697461
chrXI	41580	6	6.57189656779376	6.35283334886725
chrXI	41581	6	6.57189656779376	6.3747396707599
chrXI	41582	6	6.57189656779376	6.39664599265255
chrXI	41583	5	5.47658047316146	6.41855231454519
chrXI	41584	5	5.47658047316146	6.44045863643784
chrXI	41585	5	5.47658047316146	6.46236495833048
chrXI	41586	5	5.47658047316146	6.48427128022313
chrXI	41587	6	6.57189656779376	6.50617760211577
chrXI	41588	5	5.47658047316146	6.52808392400842
chrXI	41589	4	4.38126437852917	6.54999024590107
chrXI	41590	3	3.28594828389688	6.52808392400842
chrXI	41591	3	3.28594828389688	6.50617760211577
chrXI	41592	4	4.38126437852917	6.48427128022313
chrXI	41593	4	4.38126437852917	6.46236495833048
chrXI	41594	4	4.38126437852917	6.44045863643784
chrXI	41595	4	4.38126437852917	6.41855231454519
chrXI	41596	4	4.38126437852917	6.39664599265255
chrXI	41597	4	4.38126437852917	6.3747396707599
chrXI	41598	4	4.38126437852917	6.35283334886725
chrXI	41599	7	7.66721266242605	6.35283334886725
chrXI	41600	7	7.66721266242605	6.39664599265255
chrXI	41601	7	7.66721266242605	6.44045863643784
chrXI	41602	7	7.66721266242605	6.48427128022313
chrXI	41603	7	7.66721266242605	6.52808392400842
chrXI	41604	7	7.66721266242605	6.57189656779371
chrXI	41605	7	7.66721266242605	6.615709211579
chrXI	41606	7	7.66721266242605	6.68142817725694
chrXI	41607	7	7.66721266242605	6.74714714293488
chrXI	41608	7	7.66721266242605	6.83477243050546
chrXI	41609	7	7.66721266242605	6.92239771807605
chrXI	41610	7	7.66721266242605	7.01002300564663
chrXI	41611	7	7.66721266242605	7.09764829321721
chrXI	41612	7	7.66721266242605	7.1414609370025
chrXI	41613	7	7.66721266242605	7.20717990268044
chrXI	41614	7	7.66721266242605	7.29480519025102
chrXI	41615	6	6.57189656779376	7.40433679971425
chrXI	41616	6	6.57189656779376	7.51386840917748
chrXI	41617	6	6.57189656779376	7.57958737485542
chrXI	41618	6	6.57189656779376	7.64530634053336
chrXI	41619	6	6.57189656779376	7.73293162810394
chrXI	41620	6	6.57189656779376	7.84246323756717
chrXI	41621	6	6.57189656779376	7.9519948470304
chrXI	41622	6	6.57189656779376	8.06152645649363
chrXI	41623	6	6.57189656779376	8.17105806595686
chrXI	41624	7	7.66721266242605	8.14915174406421
chrXI	41625	8	8.76252875705834	8.12724542217157
chrXI	41626	8	8.76252875705834	8.10533910027892
chrXI	41627	8	8.76252875705834	8.08343277838628
chrXI	41628	8	8.76252875705834	8.03962013460098
chrXI	41629	8	8.76252875705834	7.99580749081569
chrXI	41630	8	8.76252875705834	7.9519948470304
chrXI	41631	9	9.85784485169063	7.90818220324511
chrXI	41632	9	9.85784485169063	7.86436955945982
chrXI	41633	9	9.85784485169063	7.82055691567453
chrXI	41634	9	9.85784485169063	7.79865059378188
chrXI	41635	9	9.85784485169063	7.77674427188923
chrXI	41636	9	9.85784485169063	7.75483794999659
chrXI	41637	8	8.76252875705834	7.73293162810394
chrXI	41638	8	8.76252875705834	7.7110253062113
chrXI	41639	8	8.76252875705834	7.68911898431865
chrXI	41640	8	8.76252875705834	7.7110253062113
chrXI	41641	8	8.76252875705834	7.73293162810394
chrXI	41642	7	7.66721266242605	7.75483794999659
chrXI	41643	7	7.66721266242605	7.77674427188923
chrXI	41644	8	8.76252875705834	7.79865059378188
chrXI	41645	9	9.85784485169063	7.82055691567453
chrXI	41646	9	9.85784485169063	7.84246323756717
chrXI	41647	9	9.85784485169063	7.86436955945982
chrXI	41648	9	9.85784485169063	7.88627588135246
chrXI	41649	6	6.57189656779376	7.86436955945982
chrXI	41650	6	6.57189656779376	7.79865059378188
chrXI	41651	6	6.57189656779376	7.73293162810394
chrXI	41652	6	6.57189656779376	7.68911898431865
chrXI	41653	5	5.47658047316146	7.68911898431865
chrXI	41654	5	5.47658047316146	7.68911898431865
chrXI	41655	5	5.47658047316146	7.68911898431865
chrXI	41656	5	5.47658047316146	7.64530634053336
chrXI	41657	5	5.47658047316146	7.60149369674807
chrXI	41658	5	5.47658047316146	7.55768105296278
chrXI	41659	6	6.57189656779376	7.51386840917748
chrXI	41660	6	6.57189656779376	7.47005576539219
chrXI	41661	6	6.57189656779376	7.44814944349955
chrXI	41662	6	6.57189656779376	7.44814944349955
chrXI	41663	6	6.57189656779376	7.44814944349955
chrXI	41664	6	6.57189656779376	7.44814944349955
chrXI	41665	7	7.66721266242605	7.44814944349955
chrXI	41666	7	7.66721266242605	7.44814944349955
chrXI	41667	7	7.66721266242605	7.47005576539219
chrXI	41668	7	7.66721266242605	7.49196208728484
chrXI	41669	7	7.66721266242605	7.47005576539219
chrXI	41670	7	7.66721266242605	7.40433679971425
chrXI	41671	7	7.66721266242605	7.40433679971425
chrXI	41672	7	7.66721266242605	7.40433679971425
chrXI	41673	7	7.66721266242605	7.40433679971425
chrXI	41674	6	6.57189656779376	7.47005576539219
chrXI	41675	5	5.47658047316146	7.53577473107013
chrXI	41676	5	5.47658047316146	7.60149369674807
chrXI	41677	6	6.57189656779376	7.667212662426
chrXI	41678	8	8.76252875705834	7.75483794999659
chrXI	41679	8	8.76252875705834	7.84246323756717
chrXI	41680	8	8.76252875705834	7.93008852513776
chrXI	41681	7	7.66721266242605	8.01771381270834
chrXI	41682	7	7.66721266242605	8.10533910027892
chrXI	41683	7	7.66721266242605	8.19296438784951
chrXI	41684	7	7.66721266242605	8.2367770316348
chrXI	41685	7	7.66721266242605	8.28058967542009
chrXI	41686	8	8.76252875705834	8.32440231920538
chrXI	41687	8	8.76252875705834	8.36821496299067
chrXI	41688	8	8.76252875705834	8.41202760677596
chrXI	41689	8	8.76252875705834	8.45584025056126
chrXI	41690	8	8.76252875705834	8.45584025056126
chrXI	41691	8	8.76252875705834	8.45584025056126
chrXI	41692	8	8.76252875705834	8.45584025056126
chrXI	41693	8	8.76252875705834	8.45584025056126
chrXI	41694	7	7.66721266242605	8.45584025056126
chrXI	41695	6	6.57189656779376	8.45584025056126
chrXI	41696	9	9.85784485169063	8.45584025056126
chrXI	41697	9	9.85784485169063	8.4777465724539
chrXI	41698	9	9.85784485169063	8.49965289434655
chrXI	41699	9	9.85784485169063	8.54346553813184
chrXI	41700	9	9.85784485169063	8.60918450380978
chrXI	41701	9	9.85784485169063	8.67490346948771
chrXI	41702	9	9.85784485169063	8.69680979138036
chrXI	41703	9	9.85784485169063	8.63109082570242
chrXI	41704	9	9.85784485169063	8.56537186002448
chrXI	41705	9	9.85784485169063	8.49965289434655
chrXI	41706	9	9.85784485169063	8.45584025056126
chrXI	41707	9	9.85784485169063	8.41202760677596
chrXI	41708	9	9.85784485169063	8.36821496299067
chrXI	41709	8	8.76252875705834	8.32440231920538
chrXI	41710	8	8.76252875705834	8.28058967542009
chrXI	41711	8	8.76252875705834	8.19296438784951
chrXI	41712	8	8.76252875705834	8.10533910027892
chrXI	41713	8	8.76252875705834	8.01771381270834
chrXI	41714	8	8.76252875705834	7.93008852513775
chrXI	41715	7	7.66721266242605	7.84246323756717
chrXI	41716	7	7.66721266242605	7.75483794999659
chrXI	41717	7	7.66721266242605	7.667212662426
chrXI	41718	7	7.66721266242605	7.57958737485542
chrXI	41719	7	7.66721266242605	7.51386840917748
chrXI	41720	7	7.66721266242605	7.47005576539219
chrXI	41721	7	7.66721266242605	7.29480519025102
chrXI	41722	8	8.76252875705834	7.11955461510986
chrXI	41723	8	8.76252875705834	6.96621036186134
chrXI	41724	8	8.76252875705834	6.85667875239811
chrXI	41725	8	8.76252875705834	6.74714714293488
chrXI	41726	8	8.76252875705834	6.63761553347165
chrXI	41727	7	7.66721266242605	6.52808392400842
chrXI	41728	5	5.47658047316146	6.41855231454519
chrXI	41729	5	5.47658047316146	6.30902070508196
chrXI	41730	5	5.47658047316146	6.19948909561873
chrXI	41731	5	5.47658047316146	6.0899574861555
chrXI	41732	5	5.47658047316146	5.98042587669227
chrXI	41733	5	5.47658047316146	5.87089426722904
chrXI	41734	5	5.47658047316146	5.78326897965846
chrXI	41735	5	5.47658047316146	5.69564369208788
chrXI	41736	4	4.38126437852917	5.60801840451729
chrXI	41737	4	4.38126437852917	5.52039311694671
chrXI	41738	4	4.38126437852917	5.43276782937613
chrXI	41739	4	4.38126437852917	5.36704886369819
chrXI	41740	4	4.38126437852917	5.3232362199129
chrXI	41741	4	4.38126437852917	5.27942357612761
chrXI	41742	4	4.38126437852917	5.23561093234231
chrXI	41743	4	4.38126437852917	5.19179828855702
chrXI	41744	4	4.38126437852917	5.14798564477173
chrXI	41745	4	4.38126437852917	5.10417300098644
chrXI	41746	1	1.09531609463229	5.06036035720115
chrXI	41747	1	1.09531609463229	4.97273506963056
chrXI	41748	2	2.19063218926459	4.88510978205998
chrXI	41749	4	4.38126437852917	4.7974844944894
chrXI	41750	4	4.38126437852917	4.70985920691881
chrXI	41751	4	4.38126437852917	4.62223391934823
chrXI	41752	4	4.38126437852917	4.55651495367029
chrXI	41753	4	4.38126437852917	4.53460863177765
chrXI	41754	4	4.38126437852917	4.512702309885
chrXI	41755	4	4.38126437852917	4.49079598799236
chrXI	41756	4	4.38126437852917	4.46888966609971
chrXI	41757	4	4.38126437852917	4.46888966609971
chrXI	41758	4	4.38126437852917	4.49079598799236
chrXI	41759	4	4.38126437852917	4.512702309885
chrXI	41760	4	4.38126437852917	4.55651495367029
chrXI	41761	4	4.38126437852917	4.62223391934823
chrXI	41762	4	4.38126437852917	4.68795288502617
chrXI	41763	4	4.38126437852917	4.75367185070411
chrXI	41764	5	5.47658047316146	4.81939081638204
chrXI	41765	5	5.47658047316146	4.88510978205998
chrXI	41766	5	5.47658047316146	4.97273506963056
chrXI	41767	5	5.47658047316146	5.06036035720115
chrXI	41768	5	5.47658047316146	5.14798564477173
chrXI	41769	5	5.47658047316146	5.23561093234231
chrXI	41770	5	5.47658047316146	5.34514254180554
chrXI	41771	5	5.47658047316146	5.52039311694671
chrXI	41772	4	4.38126437852917	5.69564369208788
chrXI	41773	4	4.38126437852917	5.82708162344375
chrXI	41774	4	4.38126437852917	5.87089426722904
chrXI	41775	4	4.38126437852917	5.91470691101434
chrXI	41776	4	4.38126437852917	5.95851955479963
chrXI	41777	4	4.38126437852917	6.00233219858492
chrXI	41778	4	4.38126437852917	6.04614484237021
chrXI	41779	4	4.38126437852917	6.11186380804815
chrXI	41780	4	4.38126437852917	6.19948909561873
chrXI	41781	4	4.38126437852917	6.28711438318932
chrXI	41782	5	5.47658047316146	6.3747396707599
chrXI	41783	6	6.57189656779376	6.46236495833048
chrXI	41784	6	6.57189656779376	6.54999024590107
chrXI	41785	7	7.66721266242605	6.65952185536429
chrXI	41786	7	7.66721266242605	6.76905346482752
chrXI	41787	7	7.66721266242605	6.87858507429075
chrXI	41788	7	7.66721266242605	6.98811668375398
chrXI	41789	7	7.66721266242605	7.05383564943192
chrXI	41790	7	7.66721266242605	7.11955461510986
chrXI	41791	8	8.76252875705834	7.1852735807878
chrXI	41792	8	8.76252875705834	7.25099254646573
chrXI	41793	8	8.76252875705834	7.31671151214367
chrXI	41794	8	8.76252875705834	7.38243047782161
chrXI	41795	9	9.85784485169063	7.49196208728484
chrXI	41796	9	9.85784485169063	7.60149369674807
chrXI	41797	9	9.85784485169063	7.73293162810394
chrXI	41798	8	8.76252875705834	7.86436955945982
chrXI	41799	6	6.57189656779376	7.99580749081569
chrXI	41800	6	6.57189656779376	8.17105806595686
chrXI	41801	6	6.57189656779376	8.34630864109803
chrXI	41802	6	6.57189656779376	8.52155921623919
chrXI	41803	6	6.57189656779376	8.69680979138036
chrXI	41804	7	7.66721266242605	8.87206036652153
chrXI	41805	8	8.76252875705834	9.04731094166269
chrXI	41806	8	8.76252875705834	9.22256151680386
chrXI	41807	8	8.76252875705834	9.35399944815974
chrXI	41808	8	8.76252875705834	9.44162473573032
chrXI	41809	8	8.76252875705834	9.5292500233009
chrXI	41810	9	9.85784485169063	9.57306266708619
chrXI	41811	9	9.85784485169063	9.61687531087149
chrXI	41812	9	9.85784485169063	9.66068795465678
chrXI	41813	9	9.85784485169063	9.70450059844207
chrXI	41814	8	8.76252875705834	9.74831324222736
chrXI	41815	8	8.76252875705834	9.79212588601265
chrXI	41816	8	8.76252875705834	9.79212588601265
chrXI	41817	8	8.76252875705834	9.79212588601265
chrXI	41818	8	8.76252875705834	9.8140322079053
chrXI	41819	8	8.76252875705834	9.83593852979794
chrXI	41820	10	10.9531609463229	9.8140322079053
chrXI	41821	10	10.9531609463229	9.79212588601265
chrXI	41822	10	10.9531609463229	9.79212588601265
chrXI	41823	10	10.9531609463229	9.8140322079053
chrXI	41824	10	10.9531609463229	9.90165749547588
chrXI	41825	12	13.1437931355875	10.0111891049391
chrXI	41826	12	13.1437931355875	10.1645333581876
chrXI	41827	12	13.1437931355875	10.3178776114362
chrXI	41828	12	13.1437931355875	10.4712218646847
chrXI	41829	12	13.1437931355875	10.5807534741479
chrXI	41830	12	13.1437931355875	10.6464724398258
chrXI	41831	12	13.1437931355875	10.7779103711817
chrXI	41832	11	12.0484770409552	10.9093483025376
chrXI	41833	10	10.9531609463229	11.0407862338935
chrXI	41834	10	10.9531609463229	11.1722241652493
chrXI	41835	9	9.85784485169063	11.2598494528199
chrXI	41836	9	9.85784485169063	11.3474747403905
chrXI	41837	9	9.85784485169063	11.4351000279611
chrXI	41838	9	9.85784485169063	11.5446316374243
chrXI	41839	9	9.85784485169063	11.6760695687802
chrXI	41840	9	9.85784485169063	11.8294138220287
chrXI	41841	8	8.76252875705834	11.9827580752772
chrXI	41842	8	8.76252875705834	12.1361023285258
chrXI	41843	9	9.85784485169063	12.3332592255596
chrXI	41844	9	9.85784485169063	12.552322444486
chrXI	41845	8	8.76252875705834	12.7494793415198
chrXI	41846	8	8.76252875705834	12.9466362385537
chrXI	41847	9	9.85784485169063	13.1437931355875
chrXI	41848	9	9.85784485169063	13.3409500326213
chrXI	41849	10	10.9531609463229	13.5381069296551
chrXI	41850	11	12.0484770409552	13.6476385391183
chrXI	41851	13	14.2391092302198	13.7571701485816
chrXI	41852	13	14.2391092302198	13.8667017580448
chrXI	41853	13	14.2391092302198	13.976233367508
chrXI	41854	12	13.1437931355875	14.0857649769712
chrXI	41855	11	12.0484770409552	14.2391092302198
chrXI	41856	14	15.3344253248521	14.4143598053609
chrXI	41857	14	15.3344253248521	14.6115167023947
chrXI	41858	14	15.3344253248521	14.8305799213212
chrXI	41859	14	15.3344253248521	15.0496431402477
chrXI	41860	13	14.2391092302198	15.2906126810668
chrXI	41861	13	14.2391092302198	15.5315822218859
chrXI	41862	13	14.2391092302198	15.772551762705
chrXI	41863	14	15.3344253248521	16.0135213035241
chrXI	41864	14	15.3344253248521	16.2763971662358
chrXI	41865	15	16.4297414194844	16.5392730289476
chrXI	41866	15	16.4297414194844	16.824055213552
chrXI	41867	15	16.4297414194844	17.1088373981564
chrXI	41868	17	18.620373608749	17.3498069389755
chrXI	41869	18	19.7156897033813	17.5907764797946
chrXI	41870	19	20.8110057980136	17.8536523425063
chrXI	41871	19	20.8110057980136	18.1165282052181
chrXI	41872	19	20.8110057980136	18.3355914241445
chrXI	41873	19	20.8110057980136	18.554654643071
chrXI	41874	19	20.8110057980136	18.7737178619975
chrXI	41875	17	18.620373608749	18.9489684371386
chrXI	41876	17	18.620373608749	19.0365937247092
chrXI	41877	17	18.620373608749	19.1461253341724
chrXI	41878	17	18.620373608749	19.2556569436357
chrXI	41879	17	18.620373608749	19.3870948749915
chrXI	41880	19	20.8110057980136	19.5404391282401
chrXI	41881	20	21.9063218926459	19.5623454501327
chrXI	41882	20	21.9063218926459	19.606158093918
chrXI	41883	20	21.9063218926459	19.6718770595959
chrXI	41884	20	21.9063218926459	19.8471276347371
chrXI	41885	20	21.9063218926459	20.0442845317709
chrXI	41886	20	21.9063218926459	20.2414414288047
chrXI	41887	20	21.9063218926459	20.4385983258385
chrXI	41888	20	21.9063218926459	20.5919425790871
chrXI	41889	21	23.0016379872781	20.7452868323356
chrXI	41890	21	23.0016379872781	20.8548184417988
chrXI	41891	21	23.0016379872781	20.964350051262
chrXI	41892	21	23.0016379872781	21.0738816607253
chrXI	41893	20	21.9063218926459	21.1396006264032
chrXI	41894	20	21.9063218926459	21.1615069482959
chrXI	41895	20	21.9063218926459	21.1396006264032
chrXI	41896	20	21.9063218926459	21.1396006264032
chrXI	41897	19	20.8110057980136	21.1396006264032
chrXI	41898	19	20.8110057980136	21.1615069482959
chrXI	41899	20	21.9063218926459	21.1834132701885
chrXI	41900	19	20.8110057980136	21.2491322358664
chrXI	41901	17	18.620373608749	21.3148512015444
chrXI	41902	18	19.7156897033813	21.3805701672223
chrXI	41903	18	19.7156897033813	21.4462891329002
chrXI	41904	18	19.7156897033813	21.5339144204708
chrXI	41905	18	19.7156897033813	21.5339144204708
chrXI	41906	15	16.4297414194844	21.4901017766855
chrXI	41907	16	17.5250575141167	21.4462891329002
chrXI	41908	17	18.620373608749	21.5120080985782
chrXI	41909	22	24.0969540819104	21.6215397080414
chrXI	41910	22	24.0969540819104	21.7310713175046
chrXI	41911	22	24.0969540819104	21.8406029269679
chrXI	41912	22	24.0969540819104	21.9501345364311
chrXI	41913	21	23.0016379872781	22.0596661458943
chrXI	41914	21	23.0016379872781	22.1253851115723
chrXI	41915	20	21.9063218926459	22.1911040772502
chrXI	41916	20	21.9063218926459	22.2568230429281
chrXI	41917	20	21.9063218926459	22.3225420086061
chrXI	41918	20	21.9063218926459	22.4101672961767
chrXI	41919	19	20.8110057980136	22.5635115494252
chrXI	41920	18	19.7156897033813	22.7168558026737
chrXI	41921	19	20.8110057980136	22.8702000559222
chrXI	41922	19	20.8110057980136	23.0454506310634
chrXI	41923	20	21.9063218926459	23.2207012062046
chrXI	41924	20	21.9063218926459	23.3302328156678
chrXI	41925	20	21.9063218926459	23.505483390809
chrXI	41926	20	21.9063218926459	23.7245466097354
chrXI	41927	20	21.9063218926459	23.8997971848766
chrXI	41928	20	21.9063218926459	24.0750477600177
chrXI	41929	21	23.0016379872781	24.2722046570516
chrXI	41930	19	20.8110057980136	24.4693615540854
chrXI	41931	18	19.7156897033813	24.7322374167971
chrXI	41932	18	19.7156897033813	24.9513006357236
chrXI	41933	23	25.1922701765427	25.1265512108648
chrXI	41934	25	27.3829023658073	25.1046448889721
chrXI	41935	25	27.3829023658073	25.0827385670795
chrXI	41936	25	27.3829023658073	25.0608322451868
chrXI	41937	25	27.3829023658073	25.0608322451868
chrXI	41938	25	27.3829023658073	25.2579891422206
chrXI	41939	24	26.287586271175	25.4551460392544
chrXI	41940	24	26.287586271175	25.6742092581809
chrXI	41941	24	26.287586271175	25.8932724771074
chrXI	41942	24	26.287586271175	26.1561483398191
chrXI	41943	24	26.287586271175	26.4409305244235
chrXI	41944	27	29.5735345550719	26.7695253528132
chrXI	41945	27	29.5735345550719	27.0762138593102
chrXI	41946	27	29.5735345550719	27.339089722022
chrXI	41947	27	29.5735345550719	27.6019655847337
chrXI	41948	27	29.5735345550719	27.8210288036602
chrXI	41949	25	27.3829023658073	28.0619983444793
chrXI	41950	27	29.5735345550719	28.3029678852984
chrXI	41951	27	29.5735345550719	28.5439374261175
chrXI	41952	26	28.4782184604396	28.7849069669366
chrXI	41953	26	28.4782184604396	29.069689151541
chrXI	41954	27	29.5735345550719	29.3544713361454
chrXI	41955	27	29.5735345550719	29.6830661645351
chrXI	41956	27	29.5735345550719	30.0335673148174
chrXI	41957	26	28.4782184604396	30.4059747869924
chrXI	41958	25	27.3829023658073	30.5812253621336
chrXI	41959	21	23.0016379872781	30.6907569715968
chrXI	41960	21	23.0016379872781	30.80028858106
chrXI	41961	21	23.0016379872781	30.9317265124159
chrXI	41962	22	24.0969540819104	31.0631644437718
chrXI	41963	30	32.8594828389688	31.2603213408056
chrXI	41964	30	32.8594828389688	31.479384559732
chrXI	41965	30	32.8594828389688	31.6984477786585
chrXI	41966	30	32.8594828389688	31.9832299632629
chrXI	41967	32	35.0501150282334	32.3118247916526
chrXI	41968	33	36.1454311228657	32.6404196200423
chrXI	41969	34	37.240747217498	32.8375765170761
chrXI	41970	32	35.0501150282334	33.0347334141099
chrXI	41971	31	33.9547989336011	33.2318903111437
chrXI	41972	31	33.9547989336011	33.4290472081775
chrXI	41973	30	32.8594828389688	33.6262041052113
chrXI	41974	31	33.9547989336011	33.8671736460304
chrXI	41975	31	33.9547989336011	34.020517899279
chrXI	41976	31	33.9547989336011	34.2613382257789
chrXI	41977	31	33.9547989336011	34.5240648741714
chrXI	41978	33	36.1454311228657	34.786791522564
chrXI	41979	34	37.240747217498	35.0044926541305
chrXI	41980	34	37.240747217498	35.222193785697
chrXI	41981	34	37.240747217498	35.532371696997
chrXI	41982	35	38.3360633121302	35.8644559301897
chrXI	41983	31	33.9547989336011	36.218446485275
chrXI	41984	30	32.8594828389688	36.6369431329975
chrXI	41985	30	32.8594828389688	37.05543978072
chrXI	41986	31	33.9547989336011	37.4970556233759
chrXI	41987	31	33.9547989336011	37.8705267542724
chrXI	41988	34	37.240747217498	37.9069129454941
chrXI	41989	34	37.240747217498	37.9432991367159
chrXI	41990	34	37.240747217498	37.9796853279376
chrXI	41991	37	40.5266955013948	38.0160715191593
chrXI	41992	39	42.7173276906594	37.9624066767291
chrXI	41993	39	42.7173276906594	37.817477927606
chrXI	41994	36	39.4313794067625	37.6275236616569
chrXI	41995	36	39.4313794067625	37.5045012344265
chrXI	41996	36	39.4313794067625	37.4033851290888
chrXI	41997	36	39.4313794067625	37.302269023751
chrXI	41998	36	39.4313794067625	37.2230592403059
[truncated: 238,002 more rows]
