# Supplementary material for: Chromosomal Mcm2-7 distribution and the genome replication program in species from yeast to humans
Source: PLoS Genet. 2021 Sep 2;17(9):e1009714. doi: 10.1371/journal.pgen.1009714 (PMC8443269; doi:10.1371/journal.pgen.1009714)
Supplement: S1 Source Files — (ZIP) [file pgen.1009714.s023.zip › source_files_for_Figure1_to_Figure7A/Figure2/Figure2A/pombe_MCM2ChEC_trace/numbers_for_Figure2A_pombe_MCM2ChEC_black_and_green_traces_042521_1.txt]

chr	bedstart	bedend	MCM	binned
chrII	239999	240000	2357.04337263308	not_binned
chrII	240000	240001	2357.04337263308	not_binned
chrII	240001	240002	2249.9050375134	not_binned
chrII	240002	240003	2249.9050375134	not_binned
chrII	240003	240004	2249.9050375134	not_binned
chrII	240004	240005	1928.49003215434	not_binned
chrII	240005	240006	1928.49003215434	not_binned
chrII	240006	240007	1928.49003215434	not_binned
chrII	240007	240008	2035.62836727403	not_binned
chrII	240008	240009	2142.76670239371	not_binned
chrII	240009	240010	2142.76670239371	not_binned
chrII	240010	240011	2142.76670239371	not_binned
chrII	240011	240012	2142.76670239371	not_binned
chrII	240012	240013	2249.9050375134	not_binned
chrII	240013	240014	2249.9050375134	not_binned
chrII	240014	240015	2464.18170775277	not_binned
chrII	240015	240016	2357.04337263308	not_binned
chrII	240016	240017	2357.04337263308	not_binned
chrII	240017	240018	2357.04337263308	not_binned
chrII	240018	240019	2464.18170775277	not_binned
chrII	240019	240020	2571.32004287245	not_binned
chrII	240020	240021	2249.9050375134	not_binned
chrII	240021	240022	2357.04337263308	not_binned
chrII	240022	240023	2249.9050375134	not_binned
chrII	240023	240024	2249.9050375134	not_binned
chrII	240024	240025	1928.49003215434	not_binned
chrII	240025	240026	1821.35169703466	not_binned
chrII	240026	240027	1928.49003215434	not_binned
chrII	240027	240028	2035.62836727403	not_binned
chrII	240028	240029	2142.76670239371	not_binned
chrII	240029	240030	2142.76670239371	not_binned
chrII	240030	240031	2142.76670239371	not_binned
chrII	240031	240032	2249.9050375134	not_binned
chrII	240032	240033	2249.9050375134	not_binned
chrII	240033	240034	2249.9050375134	not_binned
chrII	240034	240035	2142.76670239371	not_binned
chrII	240035	240036	2142.76670239371	not_binned
chrII	240036	240037	2142.76670239371	not_binned
chrII	240037	240038	2035.62836727403	not_binned
chrII	240038	240039	2249.9050375134	not_binned
chrII	240039	240040	2249.9050375134	not_binned
chrII	240040	240041	2464.18170775277	not_binned
chrII	240041	240042	2678.45837799214	not_binned
chrII	240042	240043	2678.45837799214	not_binned
chrII	240043	240044	2678.45837799214	not_binned
chrII	240044	240045	2999.8733833512	not_binned
chrII	240045	240046	3214.15005359057	not_binned
chrII	240046	240047	3214.15005359057	not_binned
chrII	240047	240048	3214.15005359057	not_binned
chrII	240048	240049	3214.15005359057	not_binned
chrII	240049	240050	3214.15005359057	not_binned
chrII	240050	240051	3214.15005359057	not_binned
chrII	240051	240052	3107.01171847088	not_binned
chrII	240052	240053	3214.15005359057	not_binned
chrII	240053	240054	3214.15005359057	not_binned
chrII	240054	240055	3214.15005359057	not_binned
chrII	240055	240056	3214.15005359057	not_binned
chrII	240056	240057	3214.15005359057	not_binned
chrII	240057	240058	3214.15005359057	not_binned
chrII	240058	240059	3214.15005359057	not_binned
chrII	240059	240060	3321.28838871025	not_binned
chrII	240060	240061	3321.28838871025	not_binned
chrII	240061	240062	3321.28838871025	not_binned
chrII	240062	240063	3214.15005359057	not_binned
chrII	240063	240064	3321.28838871025	not_binned
chrII	240064	240065	3214.15005359057	not_binned
chrII	240065	240066	3214.15005359057	not_binned
chrII	240066	240067	3214.15005359057	not_binned
chrII	240067	240068	3214.15005359057	not_binned
chrII	240068	240069	3107.01171847088	not_binned
chrII	240069	240070	2999.8733833512	not_binned
chrII	240070	240071	2999.8733833512	not_binned
chrII	240071	240072	2892.73504823151	not_binned
chrII	240072	240073	2892.73504823151	not_binned
chrII	240073	240074	2785.59671311183	not_binned
chrII	240074	240075	2785.59671311183	not_binned
chrII	240075	240076	2785.59671311183	not_binned
chrII	240076	240077	2785.59671311183	not_binned
chrII	240077	240078	2678.45837799214	not_binned
chrII	240078	240079	2571.32004287245	not_binned
chrII	240079	240080	2571.32004287245	not_binned
chrII	240080	240081	2571.32004287245	not_binned
chrII	240081	240082	2464.18170775277	not_binned
chrII	240082	240083	2464.18170775277	not_binned
chrII	240083	240084	2678.45837799214	not_binned
chrII	240084	240085	2678.45837799214	not_binned
chrII	240085	240086	2892.73504823151	not_binned
chrII	240086	240087	2892.73504823151	not_binned
chrII	240087	240088	2892.73504823151	not_binned
chrII	240088	240089	2571.32004287245	not_binned
chrII	240089	240090	2571.32004287245	not_binned
chrII	240090	240091	2464.18170775277	not_binned
chrII	240091	240092	2249.9050375134	not_binned
chrII	240092	240093	2357.04337263308	not_binned
chrII	240093	240094	2357.04337263308	not_binned
chrII	240094	240095	2142.76670239371	not_binned
chrII	240095	240096	1821.35169703466	not_binned
chrII	240096	240097	1928.49003215434	not_binned
chrII	240097	240098	1821.35169703466	not_binned
chrII	240098	240099	1928.49003215434	not_binned
chrII	240099	240100	1928.49003215434	not_binned
chrII	240100	240101	1928.49003215434	not_binned
chrII	240101	240102	1928.49003215434	not_binned
chrII	240102	240103	1821.35169703466	not_binned
chrII	240103	240104	1821.35169703466	not_binned
chrII	240104	240105	1821.35169703466	not_binned
chrII	240105	240106	1821.35169703466	not_binned
chrII	240106	240107	1821.35169703466	not_binned
chrII	240107	240108	1607.07502679528	not_binned
chrII	240108	240109	1607.07502679528	not_binned
chrII	240109	240110	1607.07502679528	not_binned
chrII	240110	240111	1714.21336191497	not_binned
chrII	240111	240112	1714.21336191497	not_binned
chrII	240112	240113	1714.21336191497	not_binned
chrII	240113	240114	1714.21336191497	not_binned
chrII	240114	240115	1607.07502679528	not_binned
chrII	240115	240116	1607.07502679528	not_binned
chrII	240116	240117	1714.21336191497	not_binned
chrII	240117	240118	1714.21336191497	not_binned
chrII	240118	240119	1821.35169703466	not_binned
chrII	240119	240120	1821.35169703466	not_binned
chrII	240120	240121	1821.35169703466	not_binned
chrII	240121	240122	1928.49003215434	not_binned
chrII	240122	240123	2035.62836727403	not_binned
chrII	240123	240124	2142.76670239371	not_binned
chrII	240124	240125	2249.9050375134	not_binned
chrII	240125	240126	2249.9050375134	not_binned
chrII	240126	240127	2249.9050375134	not_binned
chrII	240127	240128	2249.9050375134	not_binned
chrII	240128	240129	2249.9050375134	not_binned
chrII	240129	240130	2249.9050375134	not_binned
chrII	240130	240131	2249.9050375134	not_binned
chrII	240131	240132	2142.76670239371	not_binned
chrII	240132	240133	2142.76670239371	not_binned
chrII	240133	240134	1928.49003215434	not_binned
chrII	240134	240135	1928.49003215434	not_binned
chrII	240135	240136	1821.35169703466	not_binned
chrII	240136	240137	1821.35169703466	not_binned
chrII	240137	240138	1928.49003215434	not_binned
chrII	240138	240139	1928.49003215434	not_binned
chrII	240139	240140	2249.9050375134	not_binned
chrII	240140	240141	2249.9050375134	not_binned
chrII	240141	240142	2464.18170775277	not_binned
chrII	240142	240143	2571.32004287245	not_binned
chrII	240143	240144	2892.73504823151	not_binned
chrII	240144	240145	2785.59671311183	not_binned
chrII	240145	240146	2785.59671311183	not_binned
chrII	240146	240147	3214.15005359057	not_binned
chrII	240147	240148	3214.15005359057	not_binned
chrII	240148	240149	3107.01171847088	not_binned
chrII	240149	240150	3107.01171847088	not_binned
chrII	240150	240151	3107.01171847088	not_binned
chrII	240151	240152	3107.01171847088	not_binned
chrII	240152	240153	3107.01171847088	not_binned
chrII	240153	240154	3107.01171847088	not_binned
chrII	240154	240155	3107.01171847088	not_binned
chrII	240155	240156	3107.01171847088	not_binned
chrII	240156	240157	3107.01171847088	not_binned
chrII	240157	240158	3107.01171847088	not_binned
chrII	240158	240159	3107.01171847088	not_binned
chrII	240159	240160	2999.8733833512	not_binned
chrII	240160	240161	2892.73504823151	not_binned
chrII	240161	240162	2892.73504823151	not_binned
chrII	240162	240163	2999.8733833512	not_binned
chrII	240163	240164	2999.8733833512	not_binned
chrII	240164	240165	2999.8733833512	not_binned
chrII	240165	240166	2999.8733833512	not_binned
chrII	240166	240167	2892.73504823151	not_binned
chrII	240167	240168	2999.8733833512	not_binned
chrII	240168	240169	2999.8733833512	not_binned
chrII	240169	240170	3107.01171847088	not_binned
chrII	240170	240171	3321.28838871025	not_binned
chrII	240171	240172	3321.28838871025	not_binned
chrII	240172	240173	3214.15005359057	not_binned
chrII	240173	240174	3107.01171847088	not_binned
chrII	240174	240175	2999.8733833512	not_binned
chrII	240175	240176	3107.01171847088	not_binned
chrII	240176	240177	2999.8733833512	not_binned
chrII	240177	240178	2999.8733833512	not_binned
chrII	240178	240179	2999.8733833512	not_binned
chrII	240179	240180	2999.8733833512	not_binned
chrII	240180	240181	3107.01171847088	not_binned
chrII	240181	240182	3321.28838871025	not_binned
chrII	240182	240183	3321.28838871025	not_binned
chrII	240183	240184	3321.28838871025	not_binned
chrII	240184	240185	3321.28838871025	not_binned
chrII	240185	240186	3428.42672382994	not_binned
chrII	240186	240187	3428.42672382994	not_binned
chrII	240187	240188	3428.42672382994	not_binned
chrII	240188	240189	3428.42672382994	not_binned
chrII	240189	240190	2892.73504823151	not_binned
chrII	240190	240191	2892.73504823151	not_binned
chrII	240191	240192	2892.73504823151	not_binned
chrII	240192	240193	2678.45837799214	not_binned
chrII	240193	240194	2464.18170775277	not_binned
chrII	240194	240195	2571.32004287245	not_binned
chrII	240195	240196	2571.32004287245	not_binned
chrII	240196	240197	2035.62836727403	not_binned
chrII	240197	240198	2035.62836727403	not_binned
chrII	240198	240199	2035.62836727403	not_binned
chrII	240199	240200	2249.9050375134	not_binned
chrII	240200	240201	2249.9050375134	not_binned
chrII	240201	240202	2249.9050375134	not_binned
chrII	240202	240203	2249.9050375134	not_binned
chrII	240203	240204	2249.9050375134	not_binned
chrII	240204	240205	2249.9050375134	not_binned
chrII	240205	240206	2464.18170775277	not_binned
chrII	240206	240207	2464.18170775277	not_binned
chrII	240207	240208	2464.18170775277	not_binned
chrII	240208	240209	2464.18170775277	not_binned
chrII	240209	240210	2464.18170775277	not_binned
chrII	240210	240211	2571.32004287245	not_binned
chrII	240211	240212	2785.59671311183	not_binned
chrII	240212	240213	2678.45837799214	not_binned
chrII	240213	240214	2571.32004287245	not_binned
chrII	240214	240215	2571.32004287245	not_binned
chrII	240215	240216	2571.32004287245	not_binned
chrII	240216	240217	2571.32004287245	not_binned
chrII	240217	240218	2464.18170775277	not_binned
chrII	240218	240219	2357.04337263308	not_binned
chrII	240219	240220	2249.9050375134	not_binned
chrII	240220	240221	2035.62836727403	not_binned
chrII	240221	240222	1928.49003215434	not_binned
chrII	240222	240223	1928.49003215434	not_binned
chrII	240223	240224	1928.49003215434	not_binned
chrII	240224	240225	2035.62836727403	not_binned
chrII	240225	240226	1928.49003215434	not_binned
chrII	240226	240227	1928.49003215434	not_binned
chrII	240227	240228	2035.62836727403	not_binned
chrII	240228	240229	2035.62836727403	not_binned
chrII	240229	240230	2035.62836727403	not_binned
chrII	240230	240231	1928.49003215434	not_binned
chrII	240231	240232	1714.21336191497	not_binned
chrII	240232	240233	1714.21336191497	not_binned
chrII	240233	240234	1714.21336191497	not_binned
chrII	240234	240235	1714.21336191497	not_binned
chrII	240235	240236	1499.9366916756	not_binned
chrII	240236	240237	1714.21336191497	not_binned
chrII	240237	240238	1821.35169703466	not_binned
chrII	240238	240239	1821.35169703466	not_binned
chrII	240239	240240	1928.49003215434	not_binned
chrII	240240	240241	1928.49003215434	not_binned
chrII	240241	240242	1714.21336191497	not_binned
chrII	240242	240243	1714.21336191497	not_binned
chrII	240243	240244	1607.07502679528	not_binned
chrII	240244	240245	1499.9366916756	not_binned
chrII	240245	240246	1607.07502679528	not_binned
chrII	240246	240247	1607.07502679528	not_binned
chrII	240247	240248	1714.21336191497	not_binned
chrII	240248	240249	1714.21336191497	not_binned
chrII	240249	240250	1499.9366916756	not_binned
chrII	240250	240251	1499.9366916756	not_binned
chrII	240251	240252	1499.9366916756	not_binned
chrII	240252	240253	1499.9366916756	not_binned
chrII	240253	240254	1499.9366916756	not_binned
chrII	240254	240255	1607.07502679528	not_binned
chrII	240255	240256	1392.79835655591	not_binned
chrII	240256	240257	1392.79835655591	not_binned
chrII	240257	240258	1392.79835655591	not_binned
chrII	240258	240259	1392.79835655591	not_binned
chrII	240259	240260	1392.79835655591	not_binned
chrII	240260	240261	1285.66002143623	not_binned
chrII	240261	240262	1071.38335119686	not_binned
chrII	240262	240263	1071.38335119686	not_binned
chrII	240263	240264	1071.38335119686	not_binned
chrII	240264	240265	1071.38335119686	not_binned
chrII	240265	240266	1178.52168631654	not_binned
chrII	240266	240267	1392.79835655591	not_binned
chrII	240267	240268	1392.79835655591	not_binned
chrII	240268	240269	1392.79835655591	not_binned
chrII	240269	240270	1499.9366916756	not_binned
chrII	240270	240271	1607.07502679528	not_binned
chrII	240271	240272	1607.07502679528	not_binned
chrII	240272	240273	1607.07502679528	not_binned
chrII	240273	240274	1714.21336191497	not_binned
chrII	240274	240275	1607.07502679528	not_binned
chrII	240275	240276	1607.07502679528	not_binned
chrII	240276	240277	1607.07502679528	not_binned
chrII	240277	240278	1499.9366916756	not_binned
chrII	240278	240279	1499.9366916756	not_binned
chrII	240279	240280	1499.9366916756	not_binned
chrII	240280	240281	1499.9366916756	not_binned
chrII	240281	240282	1499.9366916756	not_binned
chrII	240282	240283	1714.21336191497	not_binned
chrII	240283	240284	1714.21336191497	not_binned
chrII	240284	240285	1714.21336191497	not_binned
chrII	240285	240286	1928.49003215434	not_binned
chrII	240286	240287	1714.21336191497	not_binned
chrII	240287	240288	1499.9366916756	not_binned
chrII	240288	240289	1499.9366916756	not_binned
chrII	240289	240290	1392.79835655591	not_binned
chrII	240290	240291	1607.07502679528	not_binned
chrII	240291	240292	1607.07502679528	not_binned
chrII	240292	240293	1607.07502679528	not_binned
chrII	240293	240294	1714.21336191497	not_binned
chrII	240294	240295	1714.21336191497	not_binned
chrII	240295	240296	1607.07502679528	not_binned
chrII	240296	240297	1607.07502679528	not_binned
chrII	240297	240298	1607.07502679528	not_binned
chrII	240298	240299	1607.07502679528	not_binned
chrII	240299	240300	1607.07502679528	not_binned
chrII	240300	240301	1607.07502679528	not_binned
chrII	240301	240302	1607.07502679528	not_binned
chrII	240302	240303	1607.07502679528	not_binned
chrII	240303	240304	1714.21336191497	not_binned
chrII	240304	240305	1821.35169703466	not_binned
chrII	240305	240306	1821.35169703466	not_binned
chrII	240306	240307	1821.35169703466	not_binned
chrII	240307	240308	1821.35169703466	not_binned
chrII	240308	240309	1821.35169703466	not_binned
chrII	240309	240310	1821.35169703466	not_binned
chrII	240310	240311	1928.49003215434	not_binned
chrII	240311	240312	1928.49003215434	not_binned
chrII	240312	240313	1928.49003215434	not_binned
chrII	240313	240314	1928.49003215434	not_binned
chrII	240314	240315	2035.62836727403	not_binned
chrII	240315	240316	1928.49003215434	not_binned
chrII	240316	240317	1714.21336191497	not_binned
chrII	240317	240318	1714.21336191497	not_binned
chrII	240318	240319	1714.21336191497	not_binned
chrII	240319	240320	1714.21336191497	not_binned
chrII	240320	240321	1714.21336191497	not_binned
chrII	240321	240322	1714.21336191497	not_binned
chrII	240322	240323	1714.21336191497	not_binned
chrII	240323	240324	1607.07502679528	not_binned
chrII	240324	240325	1607.07502679528	not_binned
chrII	240325	240326	1499.9366916756	not_binned
chrII	240326	240327	1499.9366916756	not_binned
chrII	240327	240328	1821.35169703466	not_binned
chrII	240328	240329	1821.35169703466	not_binned
chrII	240329	240330	1928.49003215434	not_binned
chrII	240330	240331	1928.49003215434	not_binned
chrII	240331	240332	1928.49003215434	not_binned
chrII	240332	240333	1821.35169703466	not_binned
chrII	240333	240334	1821.35169703466	not_binned
chrII	240334	240335	1821.35169703466	not_binned
chrII	240335	240336	1607.07502679528	not_binned
chrII	240336	240337	1607.07502679528	not_binned
chrII	240337	240338	1607.07502679528	not_binned
chrII	240338	240339	1607.07502679528	not_binned
chrII	240339	240340	1714.21336191497	not_binned
chrII	240340	240341	1499.9366916756	not_binned
chrII	240341	240342	1499.9366916756	not_binned
chrII	240342	240343	1499.9366916756	not_binned
chrII	240343	240344	1499.9366916756	not_binned
chrII	240344	240345	1821.35169703466	not_binned
chrII	240345	240346	1821.35169703466	not_binned
chrII	240346	240347	1821.35169703466	not_binned
chrII	240347	240348	1714.21336191497	not_binned
chrII	240348	240349	1714.21336191497	not_binned
chrII	240349	240350	1714.21336191497	not_binned
chrII	240350	240351	1714.21336191497	not_binned
chrII	240351	240352	1821.35169703466	not_binned
chrII	240352	240353	1821.35169703466	not_binned
chrII	240353	240354	1714.21336191497	not_binned
chrII	240354	240355	1499.9366916756	not_binned
chrII	240355	240356	1499.9366916756	not_binned
chrII	240356	240357	1499.9366916756	not_binned
chrII	240357	240358	1499.9366916756	not_binned
chrII	240358	240359	1499.9366916756	not_binned
chrII	240359	240360	1607.07502679528	not_binned
chrII	240360	240361	1499.9366916756	not_binned
chrII	240361	240362	1499.9366916756	not_binned
chrII	240362	240363	1607.07502679528	not_binned
chrII	240363	240364	1607.07502679528	not_binned
chrII	240364	240365	1499.9366916756	not_binned
chrII	240365	240366	1499.9366916756	not_binned
chrII	240366	240367	1714.21336191497	not_binned
chrII	240367	240368	1714.21336191497	not_binned
chrII	240368	240369	1928.49003215434	not_binned
chrII	240369	240370	1821.35169703466	not_binned
chrII	240370	240371	1714.21336191497	not_binned
chrII	240371	240372	1714.21336191497	not_binned
chrII	240372	240373	1714.21336191497	not_binned
chrII	240373	240374	1714.21336191497	not_binned
chrII	240374	240375	1714.21336191497	not_binned
chrII	240375	240376	1714.21336191497	not_binned
chrII	240376	240377	1714.21336191497	not_binned
chrII	240377	240378	1714.21336191497	not_binned
chrII	240378	240379	1714.21336191497	not_binned
chrII	240379	240380	1607.07502679528	not_binned
chrII	240380	240381	1928.49003215434	not_binned
chrII	240381	240382	1928.49003215434	not_binned
chrII	240382	240383	1821.35169703466	not_binned
chrII	240383	240384	1928.49003215434	not_binned
chrII	240384	240385	1928.49003215434	not_binned
chrII	240385	240386	1928.49003215434	not_binned
chrII	240386	240387	2035.62836727403	not_binned
chrII	240387	240388	2035.62836727403	not_binned
chrII	240388	240389	2035.62836727403	not_binned
chrII	240389	240390	2142.76670239371	not_binned
chrII	240390	240391	2142.76670239371	not_binned
chrII	240391	240392	2142.76670239371	not_binned
chrII	240392	240393	2249.9050375134	not_binned
chrII	240393	240394	2249.9050375134	not_binned
chrII	240394	240395	1928.49003215434	not_binned
chrII	240395	240396	1928.49003215434	not_binned
chrII	240396	240397	1928.49003215434	not_binned
chrII	240397	240398	1928.49003215434	not_binned
chrII	240398	240399	1928.49003215434	not_binned
chrII	240399	240400	2035.62836727403	not_binned
chrII	240400	240401	2035.62836727403	not_binned
chrII	240401	240402	1928.49003215434	not_binned
chrII	240402	240403	1928.49003215434	not_binned
chrII	240403	240404	2035.62836727403	not_binned
chrII	240404	240405	2035.62836727403	not_binned
chrII	240405	240406	2035.62836727403	not_binned
chrII	240406	240407	2249.9050375134	not_binned
chrII	240407	240408	2249.9050375134	not_binned
chrII	240408	240409	2249.9050375134	not_binned
chrII	240409	240410	2142.76670239371	not_binned
chrII	240410	240411	2142.76670239371	not_binned
chrII	240411	240412	2142.76670239371	not_binned
chrII	240412	240413	2142.76670239371	not_binned
chrII	240413	240414	2142.76670239371	not_binned
chrII	240414	240415	2035.62836727403	not_binned
chrII	240415	240416	2035.62836727403	not_binned
chrII	240416	240417	1821.35169703466	not_binned
chrII	240417	240418	2035.62836727403	not_binned
chrII	240418	240419	1928.49003215434	not_binned
chrII	240419	240420	2249.9050375134	not_binned
chrII	240420	240421	2249.9050375134	not_binned
chrII	240421	240422	2464.18170775277	not_binned
chrII	240422	240423	2464.18170775277	not_binned
chrII	240423	240424	2464.18170775277	not_binned
chrII	240424	240425	2571.32004287245	not_binned
chrII	240425	240426	2678.45837799214	not_binned
chrII	240426	240427	2892.73504823151	not_binned
chrII	240427	240428	2892.73504823151	not_binned
chrII	240428	240429	2892.73504823151	not_binned
chrII	240429	240430	2892.73504823151	not_binned
chrII	240430	240431	2571.32004287245	not_binned
chrII	240431	240432	2571.32004287245	not_binned
chrII	240432	240433	2571.32004287245	not_binned
chrII	240433	240434	2571.32004287245	not_binned
chrII	240434	240435	2678.45837799214	not_binned
chrII	240435	240436	2571.32004287245	not_binned
chrII	240436	240437	2464.18170775277	not_binned
chrII	240437	240438	2464.18170775277	not_binned
chrII	240438	240439	2464.18170775277	not_binned
chrII	240439	240440	2249.9050375134	not_binned
chrII	240440	240441	2357.04337263308	not_binned
chrII	240441	240442	2249.9050375134	not_binned
chrII	240442	240443	2249.9050375134	not_binned
chrII	240443	240444	2249.9050375134	not_binned
chrII	240444	240445	2249.9050375134	not_binned
chrII	240445	240446	2249.9050375134	not_binned
chrII	240446	240447	2249.9050375134	not_binned
chrII	240447	240448	2464.18170775277	not_binned
chrII	240448	240449	2464.18170775277	not_binned
chrII	240449	240450	2464.18170775277	not_binned
chrII	240450	240451	2464.18170775277	not_binned
chrII	240451	240452	2464.18170775277	not_binned
chrII	240452	240453	2571.32004287245	not_binned
chrII	240453	240454	2464.18170775277	not_binned
chrII	240454	240455	2571.32004287245	not_binned
chrII	240455	240456	2678.45837799214	not_binned
chrII	240456	240457	2464.18170775277	not_binned
chrII	240457	240458	2464.18170775277	not_binned
chrII	240458	240459	2464.18170775277	not_binned
chrII	240459	240460	2678.45837799214	not_binned
chrII	240460	240461	2678.45837799214	not_binned
chrII	240461	240462	2678.45837799214	not_binned
chrII	240462	240463	2678.45837799214	not_binned
chrII	240463	240464	2678.45837799214	not_binned
chrII	240464	240465	2678.45837799214	not_binned
chrII	240465	240466	2678.45837799214	not_binned
chrII	240466	240467	2571.32004287245	not_binned
chrII	240467	240468	2249.9050375134	not_binned
chrII	240468	240469	2142.76670239371	not_binned
chrII	240469	240470	1821.35169703466	not_binned
chrII	240470	240471	1821.35169703466	not_binned
chrII	240471	240472	1607.07502679528	not_binned
chrII	240472	240473	1607.07502679528	not_binned
chrII	240473	240474	1607.07502679528	not_binned
chrII	240474	240475	1607.07502679528	not_binned
chrII	240475	240476	1499.9366916756	not_binned
chrII	240476	240477	1392.79835655591	not_binned
chrII	240477	240478	1499.9366916756	not_binned
chrII	240478	240479	1499.9366916756	not_binned
chrII	240479	240480	1499.9366916756	not_binned
chrII	240480	240481	1499.9366916756	not_binned
chrII	240481	240482	1499.9366916756	not_binned
chrII	240482	240483	1499.9366916756	not_binned
chrII	240483	240484	1392.79835655591	not_binned
chrII	240484	240485	1392.79835655591	not_binned
chrII	240485	240486	1392.79835655591	not_binned
chrII	240486	240487	1392.79835655591	not_binned
chrII	240487	240488	1499.9366916756	not_binned
chrII	240488	240489	1607.07502679528	not_binned
chrII	240489	240490	1607.07502679528	not_binned
chrII	240490	240491	1499.9366916756	not_binned
chrII	240491	240492	1499.9366916756	not_binned
chrII	240492	240493	1499.9366916756	not_binned
chrII	240493	240494	1499.9366916756	not_binned
chrII	240494	240495	1499.9366916756	not_binned
chrII	240495	240496	1499.9366916756	not_binned
chrII	240496	240497	1499.9366916756	not_binned
chrII	240497	240498	1285.66002143623	not_binned
chrII	240498	240499	1285.66002143623	not_binned
chrII	240499	240500	1285.66002143623	not_binned
chrII	240500	240501	1285.66002143623	not_binned
chrII	240501	240502	1285.66002143623	not_binned
chrII	240502	240503	1178.52168631654	not_binned
chrII	240503	240504	1178.52168631654	not_binned
chrII	240504	240505	1071.38335119686	not_binned
chrII	240505	240506	964.24501607717	not_binned
chrII	240506	240507	964.24501607717	not_binned
chrII	240507	240508	1178.52168631654	not_binned
chrII	240508	240509	1178.52168631654	not_binned
chrII	240509	240510	964.24501607717	not_binned
chrII	240510	240511	964.24501607717	not_binned
chrII	240511	240512	964.24501607717	not_binned
chrII	240512	240513	964.24501607717	not_binned
chrII	240513	240514	1071.38335119686	not_binned
chrII	240514	240515	1071.38335119686	not_binned
chrII	240515	240516	1178.52168631654	not_binned
chrII	240516	240517	1178.52168631654	not_binned
chrII	240517	240518	1178.52168631654	not_binned
chrII	240518	240519	1178.52168631654	not_binned
chrII	240519	240520	1178.52168631654	not_binned
chrII	240520	240521	1178.52168631654	not_binned
chrII	240521	240522	1178.52168631654	not_binned
chrII	240522	240523	1178.52168631654	not_binned
chrII	240523	240524	1392.79835655591	not_binned
chrII	240524	240525	1285.66002143623	not_binned
chrII	240525	240526	1285.66002143623	not_binned
chrII	240526	240527	1178.52168631654	not_binned
chrII	240527	240528	1071.38335119686	not_binned
chrII	240528	240529	1071.38335119686	not_binned
chrII	240529	240530	1178.52168631654	not_binned
chrII	240530	240531	1178.52168631654	not_binned
chrII	240531	240532	1178.52168631654	not_binned
chrII	240532	240533	1178.52168631654	not_binned
chrII	240533	240534	1178.52168631654	not_binned
chrII	240534	240535	1071.38335119686	not_binned
chrII	240535	240536	1071.38335119686	not_binned
chrII	240536	240537	1071.38335119686	not_binned
chrII	240537	240538	964.24501607717	not_binned
chrII	240538	240539	857.106680957485	not_binned
chrII	240539	240540	964.24501607717	not_binned
chrII	240540	240541	964.24501607717	not_binned
chrII	240541	240542	964.24501607717	not_binned
chrII	240542	240543	857.106680957485	not_binned
chrII	240543	240544	857.106680957485	not_binned
chrII	240544	240545	1071.38335119686	not_binned
chrII	240545	240546	1071.38335119686	not_binned
chrII	240546	240547	1071.38335119686	not_binned
chrII	240547	240548	1607.07502679528	not_binned
chrII	240548	240549	1714.21336191497	not_binned
chrII	240549	240550	1714.21336191497	not_binned
chrII	240550	240551	1714.21336191497	not_binned
chrII	240551	240552	1821.35169703466	not_binned
chrII	240552	240553	1821.35169703466	not_binned
chrII	240553	240554	1821.35169703466	not_binned
chrII	240554	240555	1821.35169703466	not_binned
chrII	240555	240556	1821.35169703466	not_binned
chrII	240556	240557	1821.35169703466	not_binned
chrII	240557	240558	1607.07502679528	not_binned
chrII	240558	240559	1607.07502679528	not_binned
chrII	240559	240560	1607.07502679528	not_binned
chrII	240560	240561	1607.07502679528	not_binned
chrII	240561	240562	1928.49003215434	not_binned
chrII	240562	240563	1928.49003215434	not_binned
chrII	240563	240564	1821.35169703466	not_binned
chrII	240564	240565	1821.35169703466	not_binned
chrII	240565	240566	1714.21336191497	not_binned
chrII	240566	240567	1714.21336191497	not_binned
chrII	240567	240568	1714.21336191497	not_binned
chrII	240568	240569	1821.35169703466	not_binned
chrII	240569	240570	1821.35169703466	not_binned
chrII	240570	240571	1928.49003215434	not_binned
chrII	240571	240572	1928.49003215434	not_binned
chrII	240572	240573	2035.62836727403	not_binned
chrII	240573	240574	1821.35169703466	not_binned
chrII	240574	240575	1821.35169703466	not_binned
chrII	240575	240576	1821.35169703466	not_binned
chrII	240576	240577	1928.49003215434	not_binned
chrII	240577	240578	1928.49003215434	not_binned
chrII	240578	240579	1928.49003215434	not_binned
chrII	240579	240580	1821.35169703466	not_binned
chrII	240580	240581	1821.35169703466	not_binned
chrII	240581	240582	1821.35169703466	not_binned
chrII	240582	240583	1821.35169703466	not_binned
chrII	240583	240584	1821.35169703466	not_binned
chrII	240584	240585	1821.35169703466	not_binned
chrII	240585	240586	1821.35169703466	not_binned
chrII	240586	240587	1821.35169703466	not_binned
chrII	240587	240588	2249.9050375134	not_binned
chrII	240588	240589	2249.9050375134	not_binned
chrII	240589	240590	2571.32004287245	not_binned
chrII	240590	240591	2571.32004287245	not_binned
chrII	240591	240592	2571.32004287245	not_binned
chrII	240592	240593	2571.32004287245	not_binned
chrII	240593	240594	2571.32004287245	not_binned
chrII	240594	240595	2678.45837799214	not_binned
chrII	240595	240596	2678.45837799214	not_binned
chrII	240596	240597	2678.45837799214	not_binned
chrII	240597	240598	2142.76670239371	not_binned
chrII	240598	240599	2035.62836727403	not_binned
chrII	240599	240600	2142.76670239371	not_binned
chrII	240600	240601	2571.32004287245	not_binned
chrII	240601	240602	2999.8733833512	not_binned
chrII	240602	240603	2999.8733833512	not_binned
chrII	240603	240604	3321.28838871025	not_binned
chrII	240604	240605	3321.28838871025	not_binned
chrII	240605	240606	3321.28838871025	not_binned
chrII	240606	240607	3321.28838871025	not_binned
chrII	240607	240608	3964.11839942837	not_binned
chrII	240608	240609	4071.25673454805	not_binned
chrII	240609	240610	4499.8100750268	not_binned
chrII	240610	240611	4714.08674526617	not_binned
chrII	240611	240612	4499.8100750268	not_binned
chrII	240612	240613	4499.8100750268	not_binned
chrII	240613	240614	4499.8100750268	not_binned
chrII	240614	240615	4499.8100750268	not_binned
chrII	240615	240616	4499.8100750268	not_binned
chrII	240616	240617	4714.08674526617	not_binned
chrII	240617	240618	5035.50175062522	not_binned
chrII	240618	240619	4928.36341550554	not_binned
chrII	240619	240620	4928.36341550554	not_binned
chrII	240620	240621	4928.36341550554	not_binned
chrII	240621	240622	4928.36341550554	not_binned
chrII	240622	240623	4821.22508038585	not_binned
chrII	240623	240624	4821.22508038585	not_binned
chrII	240624	240625	4821.22508038585	not_binned
chrII	240625	240626	4821.22508038585	not_binned
chrII	240626	240627	4714.08674526617	not_binned
chrII	240627	240628	4714.08674526617	not_binned
chrII	240628	240629	4821.22508038585	not_binned
chrII	240629	240630	4821.22508038585	not_binned
chrII	240630	240631	4821.22508038585	not_binned
chrII	240631	240632	4821.22508038585	not_binned
chrII	240632	240633	4821.22508038585	not_binned
chrII	240633	240634	4821.22508038585	not_binned
chrII	240634	240635	5142.64008574491	not_binned
chrII	240635	240636	5142.64008574491	not_binned
chrII	240636	240637	5142.64008574491	not_binned
chrII	240637	240638	4928.36341550554	not_binned
chrII	240638	240639	4928.36341550554	not_binned
chrII	240639	240640	4606.94841014648	not_binned
chrII	240640	240641	4606.94841014648	not_binned
chrII	240641	240642	4821.22508038585	not_binned
chrII	240642	240643	4821.22508038585	not_binned
chrII	240643	240644	4821.22508038585	not_binned
chrII	240644	240645	4499.8100750268	not_binned
chrII	240645	240646	4499.8100750268	not_binned
chrII	240646	240647	4606.94841014648	not_binned
chrII	240647	240648	4606.94841014648	not_binned
chrII	240648	240649	4606.94841014648	not_binned
chrII	240649	240650	4499.8100750268	not_binned
chrII	240650	240651	4071.25673454805	not_binned
chrII	240651	240652	3535.56505894962	not_binned
chrII	240652	240653	3535.56505894962	not_binned
chrII	240653	240654	3214.15005359057	not_binned
chrII	240654	240655	3214.15005359057	not_binned
chrII	240655	240656	3214.15005359057	not_binned
chrII	240656	240657	3321.28838871025	not_binned
chrII	240657	240658	2678.45837799214	not_binned
chrII	240658	240659	2571.32004287245	not_binned
chrII	240659	240660	2142.76670239371	not_binned
chrII	240660	240661	1928.49003215434	not_binned
chrII	240661	240662	1821.35169703466	not_binned
chrII	240662	240663	1821.35169703466	not_binned
chrII	240663	240664	1821.35169703466	not_binned
chrII	240664	240665	1821.35169703466	not_binned
chrII	240665	240666	1821.35169703466	not_binned
chrII	240666	240667	1607.07502679528	not_binned
chrII	240667	240668	1285.66002143623	not_binned
chrII	240668	240669	1392.79835655591	not_binned
chrII	240669	240670	1392.79835655591	not_binned
chrII	240670	240671	1392.79835655591	not_binned
chrII	240671	240672	1392.79835655591	not_binned
chrII	240672	240673	1392.79835655591	not_binned
chrII	240673	240674	1392.79835655591	not_binned
chrII	240674	240675	1499.9366916756	not_binned
chrII	240675	240676	1607.07502679528	not_binned
chrII	240676	240677	1607.07502679528	not_binned
chrII	240677	240678	1607.07502679528	not_binned
chrII	240678	240679	1714.21336191497	not_binned
chrII	240679	240680	1714.21336191497	not_binned
chrII	240680	240681	1714.21336191497	not_binned
chrII	240681	240682	1714.21336191497	not_binned
chrII	240682	240683	1714.21336191497	not_binned
chrII	240683	240684	1714.21336191497	not_binned
chrII	240684	240685	1499.9366916756	not_binned
chrII	240685	240686	1499.9366916756	not_binned
chrII	240686	240687	1499.9366916756	not_binned
chrII	240687	240688	1392.79835655591	not_binned
chrII	240688	240689	1607.07502679528	not_binned
chrII	240689	240690	1714.21336191497	not_binned
chrII	240690	240691	1714.21336191497	not_binned
chrII	240691	240692	1499.9366916756	not_binned
chrII	240692	240693	1607.07502679528	not_binned
chrII	240693	240694	1821.35169703466	not_binned
chrII	240694	240695	1821.35169703466	not_binned
chrII	240695	240696	1821.35169703466	not_binned
chrII	240696	240697	1821.35169703466	not_binned
chrII	240697	240698	1821.35169703466	not_binned
chrII	240698	240699	1821.35169703466	not_binned
chrII	240699	240700	1821.35169703466	not_binned
chrII	240700	240701	1928.49003215434	not_binned
chrII	240701	240702	2035.62836727403	not_binned
chrII	240702	240703	2035.62836727403	not_binned
chrII	240703	240704	2035.62836727403	not_binned
chrII	240704	240705	2142.76670239371	not_binned
chrII	240705	240706	2357.04337263308	not_binned
chrII	240706	240707	2249.9050375134	not_binned
chrII	240707	240708	2357.04337263308	not_binned
chrII	240708	240709	2464.18170775277	not_binned
chrII	240709	240710	2571.32004287245	not_binned
chrII	240710	240711	2999.8733833512	not_binned
chrII	240711	240712	2999.8733833512	not_binned
chrII	240712	240713	3107.01171847088	not_binned
chrII	240713	240714	3428.42672382994	not_binned
chrII	240714	240715	3428.42672382994	not_binned
chrII	240715	240716	3535.56505894962	not_binned
chrII	240716	240717	3642.70339406931	not_binned
chrII	240717	240718	3642.70339406931	not_binned
chrII	240718	240719	3428.42672382994	not_binned
chrII	240719	240720	3428.42672382994	not_binned
chrII	240720	240721	3535.56505894962	not_binned
chrII	240721	240722	3535.56505894962	not_binned
chrII	240722	240723	3535.56505894962	not_binned
chrII	240723	240724	3535.56505894962	not_binned
chrII	240724	240725	3535.56505894962	not_binned
chrII	240725	240726	3428.42672382994	not_binned
chrII	240726	240727	3428.42672382994	not_binned
chrII	240727	240728	3428.42672382994	not_binned
chrII	240728	240729	3214.15005359057	not_binned
chrII	240729	240730	3321.28838871025	not_binned
chrII	240730	240731	3428.42672382994	not_binned
chrII	240731	240732	3428.42672382994	not_binned
chrII	240732	240733	3428.42672382994	not_binned
chrII	240733	240734	3428.42672382994	not_binned
chrII	240734	240735	3321.28838871025	not_binned
chrII	240735	240736	3321.28838871025	not_binned
chrII	240736	240737	3321.28838871025	not_binned
chrII	240737	240738	3321.28838871025	not_binned
chrII	240738	240739	3214.15005359057	not_binned
chrII	240739	240740	3107.01171847088	not_binned
chrII	240740	240741	3107.01171847088	not_binned
chrII	240741	240742	3107.01171847088	not_binned
chrII	240742	240743	2999.8733833512	not_binned
chrII	240743	240744	2785.59671311183	not_binned
chrII	240744	240745	2785.59671311183	not_binned
chrII	240745	240746	2892.73504823151	not_binned
chrII	240746	240747	2785.59671311183	not_binned
chrII	240747	240748	2785.59671311183	not_binned
chrII	240748	240749	2785.59671311183	not_binned
chrII	240749	240750	2785.59671311183	not_binned
chrII	240750	240751	2785.59671311183	not_binned
chrII	240751	240752	2571.32004287245	not_binned
chrII	240752	240753	2571.32004287245	not_binned
chrII	240753	240754	2571.32004287245	not_binned
chrII	240754	240755	2571.32004287245	not_binned
chrII	240755	240756	2464.18170775277	not_binned
chrII	240756	240757	2464.18170775277	not_binned
chrII	240757	240758	2464.18170775277	not_binned
chrII	240758	240759	2357.04337263308	not_binned
chrII	240759	240760	2249.9050375134	not_binned
chrII	240760	240761	1928.49003215434	not_binned
chrII	240761	240762	1928.49003215434	not_binned
chrII	240762	240763	1821.35169703466	not_binned
chrII	240763	240764	1499.9366916756	not_binned
chrII	240764	240765	1499.9366916756	not_binned
chrII	240765	240766	1392.79835655591	not_binned
chrII	240766	240767	1392.79835655591	not_binned
chrII	240767	240768	1499.9366916756	not_binned
chrII	240768	240769	1499.9366916756	not_binned
chrII	240769	240770	1499.9366916756	not_binned
chrII	240770	240771	1392.79835655591	not_binned
chrII	240771	240772	1499.9366916756	not_binned
chrII	240772	240773	1499.9366916756	not_binned
chrII	240773	240774	1499.9366916756	not_binned
chrII	240774	240775	1392.79835655591	not_binned
chrII	240775	240776	1392.79835655591	not_binned
chrII	240776	240777	1392.79835655591	not_binned
chrII	240777	240778	1392.79835655591	not_binned
chrII	240778	240779	1392.79835655591	not_binned
chrII	240779	240780	1285.66002143623	not_binned
chrII	240780	240781	1178.52168631654	not_binned
chrII	240781	240782	1178.52168631654	not_binned
chrII	240782	240783	1178.52168631654	not_binned
chrII	240783	240784	1178.52168631654	not_binned
chrII	240784	240785	1285.66002143623	not_binned
chrII	240785	240786	1285.66002143623	not_binned
chrII	240786	240787	1285.66002143623	not_binned
chrII	240787	240788	1178.52168631654	not_binned
chrII	240788	240789	1071.38335119686	not_binned
chrII	240789	240790	1178.52168631654	not_binned
chrII	240790	240791	1285.66002143623	not_binned
chrII	240791	240792	1285.66002143623	not_binned
chrII	240792	240793	1285.66002143623	not_binned
chrII	240793	240794	1499.9366916756	not_binned
chrII	240794	240795	1499.9366916756	not_binned
chrII	240795	240796	1392.79835655591	not_binned
chrII	240796	240797	1499.9366916756	not_binned
chrII	240797	240798	1499.9366916756	not_binned
chrII	240798	240799	1607.07502679528	not_binned
chrII	240799	240800	1607.07502679528	not_binned
chrII	240800	240801	1607.07502679528	not_binned
chrII	240801	240802	1607.07502679528	not_binned
chrII	240802	240803	1607.07502679528	not_binned
chrII	240803	240804	1714.21336191497	not_binned
chrII	240804	240805	1607.07502679528	not_binned
chrII	240805	240806	1607.07502679528	not_binned
chrII	240806	240807	1607.07502679528	not_binned
chrII	240807	240808	1499.9366916756	not_binned
chrII	240808	240809	1499.9366916756	not_binned
chrII	240809	240810	1499.9366916756	not_binned
chrII	240810	240811	1392.79835655591	not_binned
chrII	240811	240812	1392.79835655591	not_binned
chrII	240812	240813	1392.79835655591	not_binned
chrII	240813	240814	1499.9366916756	not_binned
chrII	240814	240815	1499.9366916756	not_binned
chrII	240815	240816	1499.9366916756	not_binned
chrII	240816	240817	1499.9366916756	not_binned
chrII	240817	240818	1392.79835655591	not_binned
chrII	240818	240819	1499.9366916756	not_binned
chrII	240819	240820	1607.07502679528	not_binned
chrII	240820	240821	1499.9366916756	not_binned
chrII	240821	240822	1392.79835655591	not_binned
chrII	240822	240823	1392.79835655591	not_binned
chrII	240823	240824	1499.9366916756	not_binned
chrII	240824	240825	1499.9366916756	not_binned
chrII	240825	240826	1499.9366916756	not_binned
chrII	240826	240827	1607.07502679528	not_binned
chrII	240827	240828	1607.07502679528	not_binned
chrII	240828	240829	1607.07502679528	not_binned
chrII	240829	240830	1714.21336191497	not_binned
chrII	240830	240831	1714.21336191497	not_binned
chrII	240831	240832	1714.21336191497	not_binned
chrII	240832	240833	1714.21336191497	not_binned
chrII	240833	240834	1714.21336191497	not_binned
chrII	240834	240835	1607.07502679528	not_binned
chrII	240835	240836	1607.07502679528	not_binned
chrII	240836	240837	1607.07502679528	not_binned
chrII	240837	240838	1607.07502679528	not_binned
chrII	240838	240839	1607.07502679528	not_binned
chrII	240839	240840	1499.9366916756	not_binned
chrII	240840	240841	1499.9366916756	not_binned
chrII	240841	240842	1499.9366916756	not_binned
chrII	240842	240843	1499.9366916756	not_binned
chrII	240843	240844	1285.66002143623	not_binned
chrII	240844	240845	1285.66002143623	not_binned
chrII	240845	240846	1285.66002143623	not_binned
chrII	240846	240847	1392.79835655591	not_binned
chrII	240847	240848	1392.79835655591	not_binned
chrII	240848	240849	1285.66002143623	not_binned
chrII	240849	240850	1285.66002143623	not_binned
chrII	240850	240851	1392.79835655591	not_binned
chrII	240851	240852	1499.9366916756	not_binned
chrII	240852	240853	1499.9366916756	not_binned
chrII	240853	240854	1499.9366916756	not_binned
chrII	240854	240855	1499.9366916756	not_binned
chrII	240855	240856	1499.9366916756	not_binned
chrII	240856	240857	1499.9366916756	not_binned
chrII	240857	240858	1499.9366916756	not_binned
chrII	240858	240859	1499.9366916756	not_binned
chrII	240859	240860	1499.9366916756	not_binned
chrII	240860	240861	1607.07502679528	not_binned
chrII	240861	240862	1714.21336191497	not_binned
chrII	240862	240863	1714.21336191497	not_binned
chrII	240863	240864	1714.21336191497	not_binned
chrII	240864	240865	1714.21336191497	not_binned
chrII	240865	240866	1714.21336191497	not_binned
chrII	240866	240867	1607.07502679528	not_binned
chrII	240867	240868	1821.35169703466	not_binned
chrII	240868	240869	1821.35169703466	not_binned
chrII	240869	240870	1714.21336191497	not_binned
chrII	240870	240871	1714.21336191497	not_binned
chrII	240871	240872	1714.21336191497	not_binned
chrII	240872	240873	1714.21336191497	not_binned
chrII	240873	240874	1607.07502679528	not_binned
chrII	240874	240875	1607.07502679528	not_binned
chrII	240875	240876	1607.07502679528	not_binned
chrII	240876	240877	1499.9366916756	not_binned
chrII	240877	240878	1499.9366916756	not_binned
chrII	240878	240879	1499.9366916756	not_binned
chrII	240879	240880	1392.79835655591	not_binned
chrII	240880	240881	1392.79835655591	not_binned
chrII	240881	240882	1392.79835655591	not_binned
chrII	240882	240883	1392.79835655591	not_binned
chrII	240883	240884	1392.79835655591	not_binned
chrII	240884	240885	1499.9366916756	not_binned
chrII	240885	240886	1499.9366916756	not_binned
chrII	240886	240887	1607.07502679528	not_binned
chrII	240887	240888	1607.07502679528	not_binned
chrII	240888	240889	1607.07502679528	not_binned
chrII	240889	240890	1607.07502679528	not_binned
chrII	240890	240891	1499.9366916756	not_binned
chrII	240891	240892	1499.9366916756	not_binned
chrII	240892	240893	1499.9366916756	not_binned
chrII	240893	240894	1499.9366916756	not_binned
chrII	240894	240895	1499.9366916756	not_binned
chrII	240895	240896	1499.9366916756	not_binned
chrII	240896	240897	1285.66002143623	not_binned
chrII	240897	240898	1392.79835655591	not_binned
chrII	240898	240899	1392.79835655591	not_binned
chrII	240899	240900	1392.79835655591	not_binned
chrII	240900	240901	1178.52168631654	not_binned
chrII	240901	240902	1071.38335119686	not_binned
chrII	240902	240903	1178.52168631654	not_binned
chrII	240903	240904	1285.66002143623	not_binned
chrII	240904	240905	1285.66002143623	not_binned
chrII	240905	240906	1285.66002143623	not_binned
chrII	240906	240907	1285.66002143623	not_binned
chrII	240907	240908	1285.66002143623	not_binned
chrII	240908	240909	1285.66002143623	not_binned
chrII	240909	240910	1285.66002143623	not_binned
chrII	240910	240911	1285.66002143623	not_binned
chrII	240911	240912	1178.52168631654	not_binned
chrII	240912	240913	1285.66002143623	not_binned
chrII	240913	240914	1178.52168631654	not_binned
chrII	240914	240915	1178.52168631654	not_binned
chrII	240915	240916	1178.52168631654	not_binned
chrII	240916	240917	1285.66002143623	not_binned
chrII	240917	240918	1071.38335119686	not_binned
chrII	240918	240919	964.24501607717	not_binned
chrII	240919	240920	964.24501607717	not_binned
chrII	240920	240921	964.24501607717	not_binned
chrII	240921	240922	1071.38335119686	not_binned
chrII	240922	240923	1071.38335119686	not_binned
chrII	240923	240924	1178.52168631654	not_binned
chrII	240924	240925	1178.52168631654	not_binned
chrII	240925	240926	1392.79835655591	not_binned
chrII	240926	240927	1392.79835655591	not_binned
chrII	240927	240928	1392.79835655591	not_binned
chrII	240928	240929	1499.9366916756	not_binned
chrII	240929	240930	1499.9366916756	not_binned
chrII	240930	240931	1499.9366916756	not_binned
chrII	240931	240932	1499.9366916756	not_binned
chrII	240932	240933	1499.9366916756	not_binned
chrII	240933	240934	1499.9366916756	not_binned
chrII	240934	240935	1499.9366916756	not_binned
chrII	240935	240936	1499.9366916756	not_binned
chrII	240936	240937	1392.79835655591	not_binned
chrII	240937	240938	1392.79835655591	not_binned
chrII	240938	240939	1499.9366916756	not_binned
chrII	240939	240940	1499.9366916756	not_binned
chrII	240940	240941	1499.9366916756	not_binned
chrII	240941	240942	1499.9366916756	not_binned
chrII	240942	240943	1499.9366916756	not_binned
chrII	240943	240944	1607.07502679528	not_binned
chrII	240944	240945	1821.35169703466	not_binned
chrII	240945	240946	1821.35169703466	not_binned
chrII	240946	240947	2142.76670239371	not_binned
chrII	240947	240948	2035.62836727403	not_binned
chrII	240948	240949	2142.76670239371	not_binned
chrII	240949	240950	2142.76670239371	not_binned
chrII	240950	240951	2035.62836727403	not_binned
chrII	240951	240952	2035.62836727403	not_binned
chrII	240952	240953	1928.49003215434	not_binned
chrII	240953	240954	1821.35169703466	not_binned
chrII	240954	240955	1821.35169703466	not_binned
chrII	240955	240956	1821.35169703466	not_binned
chrII	240956	240957	1821.35169703466	not_binned
chrII	240957	240958	1928.49003215434	not_binned
chrII	240958	240959	1928.49003215434	not_binned
chrII	240959	240960	2035.62836727403	not_binned
chrII	240960	240961	2035.62836727403	not_binned
chrII	240961	240962	2035.62836727403	not_binned
chrII	240962	240963	1928.49003215434	not_binned
chrII	240963	240964	1928.49003215434	not_binned
chrII	240964	240965	1928.49003215434	not_binned
chrII	240965	240966	1928.49003215434	not_binned
chrII	240966	240967	1928.49003215434	not_binned
chrII	240967	240968	1928.49003215434	not_binned
chrII	240968	240969	1928.49003215434	not_binned
chrII	240969	240970	2035.62836727403	not_binned
chrII	240970	240971	2035.62836727403	not_binned
chrII	240971	240972	1928.49003215434	not_binned
chrII	240972	240973	1928.49003215434	not_binned
chrII	240973	240974	1821.35169703466	not_binned
chrII	240974	240975	1928.49003215434	not_binned
chrII	240975	240976	1821.35169703466	not_binned
chrII	240976	240977	1821.35169703466	not_binned
chrII	240977	240978	1821.35169703466	not_binned
chrII	240978	240979	1714.21336191497	not_binned
chrII	240979	240980	1821.35169703466	not_binned
chrII	240980	240981	1928.49003215434	not_binned
chrII	240981	240982	1928.49003215434	not_binned
chrII	240982	240983	1928.49003215434	not_binned
chrII	240983	240984	1928.49003215434	not_binned
chrII	240984	240985	1928.49003215434	not_binned
chrII	240985	240986	1928.49003215434	not_binned
chrII	240986	240987	1928.49003215434	not_binned
chrII	240987	240988	1928.49003215434	not_binned
chrII	240988	240989	1821.35169703466	not_binned
chrII	240989	240990	1821.35169703466	not_binned
chrII	240990	240991	1821.35169703466	not_binned
chrII	240991	240992	1821.35169703466	not_binned
chrII	240992	240993	1821.35169703466	not_binned
chrII	240993	240994	1714.21336191497	not_binned
chrII	240994	240995	1499.9366916756	not_binned
chrII	240995	240996	1499.9366916756	not_binned
chrII	240996	240997	1178.52168631654	not_binned
chrII	240997	240998	1178.52168631654	not_binned
chrII	240998	240999	1178.52168631654	not_binned
chrII	240999	241000	1178.52168631654	not_binned
chrII	241000	241001	1178.52168631654	not_binned
chrII	241001	241002	1178.52168631654	not_binned
chrII	241002	241003	1178.52168631654	not_binned
chrII	241003	241004	1178.52168631654	not_binned
chrII	241004	241005	1178.52168631654	not_binned
chrII	241005	241006	1178.52168631654	not_binned
chrII	241006	241007	1178.52168631654	not_binned
chrII	241007	241008	1071.38335119686	not_binned
chrII	241008	241009	1071.38335119686	not_binned
chrII	241009	241010	964.24501607717	not_binned
chrII	241010	241011	964.24501607717	not_binned
chrII	241011	241012	964.24501607717	not_binned
chrII	241012	241013	1071.38335119686	not_binned
chrII	241013	241014	1071.38335119686	not_binned
chrII	241014	241015	1178.52168631654	not_binned
chrII	241015	241016	1178.52168631654	not_binned
chrII	241016	241017	1071.38335119686	not_binned
chrII	241017	241018	1071.38335119686	not_binned
chrII	241018	241019	1071.38335119686	not_binned
chrII	241019	241020	964.24501607717	not_binned
chrII	241020	241021	964.24501607717	not_binned
chrII	241021	241022	964.24501607717	not_binned
chrII	241022	241023	1071.38335119686	not_binned
chrII	241023	241024	1071.38335119686	not_binned
chrII	241024	241025	964.24501607717	not_binned
chrII	241025	241026	857.106680957485	not_binned
chrII	241026	241027	857.106680957485	not_binned
chrII	241027	241028	857.106680957485	not_binned
chrII	241028	241029	857.106680957485	not_binned
chrII	241029	241030	857.106680957485	not_binned
chrII	241030	241031	749.968345837799	not_binned
chrII	241031	241032	857.106680957485	not_binned
chrII	241032	241033	857.106680957485	not_binned
chrII	241033	241034	857.106680957485	not_binned
chrII	241034	241035	749.968345837799	not_binned
chrII	241035	241036	749.968345837799	not_binned
chrII	241036	241037	749.968345837799	not_binned
chrII	241037	241038	964.24501607717	not_binned
chrII	241038	241039	964.24501607717	not_binned
chrII	241039	241040	1071.38335119686	not_binned
chrII	241040	241041	1071.38335119686	not_binned
chrII	241041	241042	1071.38335119686	not_binned
chrII	241042	241043	1071.38335119686	not_binned
chrII	241043	241044	1285.66002143623	not_binned
chrII	241044	241045	1285.66002143623	not_binned
chrII	241045	241046	1285.66002143623	not_binned
chrII	241046	241047	1285.66002143623	not_binned
chrII	241047	241048	1285.66002143623	not_binned
chrII	241048	241049	1178.52168631654	not_binned
chrII	241049	241050	1178.52168631654	not_binned
chrII	241050	241051	1178.52168631654	not_binned
chrII	241051	241052	1178.52168631654	not_binned
chrII	241052	241053	1178.52168631654	not_binned
chrII	241053	241054	1071.38335119686	not_binned
chrII	241054	241055	1071.38335119686	not_binned
chrII	241055	241056	1071.38335119686	not_binned
chrII	241056	241057	1071.38335119686	not_binned
chrII	241057	241058	1071.38335119686	not_binned
chrII	241058	241059	1071.38335119686	not_binned
chrII	241059	241060	1071.38335119686	not_binned
chrII	241060	241061	1071.38335119686	not_binned
chrII	241061	241062	1178.52168631654	not_binned
chrII	241062	241063	1071.38335119686	not_binned
chrII	241063	241064	1071.38335119686	not_binned
chrII	241064	241065	964.24501607717	not_binned
chrII	241065	241066	964.24501607717	not_binned
chrII	241066	241067	964.24501607717	not_binned
chrII	241067	241068	1071.38335119686	not_binned
chrII	241068	241069	1071.38335119686	not_binned
chrII	241069	241070	1178.52168631654	not_binned
chrII	241070	241071	1178.52168631654	not_binned
chrII	241071	241072	1285.66002143623	not_binned
chrII	241072	241073	1178.52168631654	not_binned
chrII	241073	241074	1178.52168631654	not_binned
chrII	241074	241075	1178.52168631654	not_binned
chrII	241075	241076	1178.52168631654	not_binned
chrII	241076	241077	1178.52168631654	not_binned
chrII	241077	241078	1178.52168631654	not_binned
chrII	241078	241079	1178.52168631654	not_binned
chrII	241079	241080	1071.38335119686	not_binned
chrII	241080	241081	1071.38335119686	not_binned
chrII	241081	241082	964.24501607717	not_binned
chrII	241082	241083	964.24501607717	not_binned
chrII	241083	241084	1071.38335119686	not_binned
chrII	241084	241085	1071.38335119686	not_binned
chrII	241085	241086	1071.38335119686	not_binned
chrII	241086	241087	1071.38335119686	not_binned
chrII	241087	241088	857.106680957485	not_binned
chrII	241088	241089	857.106680957485	not_binned
chrII	241089	241090	964.24501607717	not_binned
chrII	241090	241091	964.24501607717	not_binned
chrII	241091	241092	964.24501607717	not_binned
chrII	241092	241093	1071.38335119686	not_binned
chrII	241093	241094	857.106680957485	not_binned
chrII	241094	241095	857.106680957485	not_binned
chrII	241095	241096	857.106680957485	not_binned
chrII	241096	241097	964.24501607717	not_binned
chrII	241097	241098	1071.38335119686	not_binned
chrII	241098	241099	1178.52168631654	not_binned
chrII	241099	241100	1285.66002143623	not_binned
chrII	241100	241101	1285.66002143623	not_binned
chrII	241101	241102	1285.66002143623	not_binned
chrII	241102	241103	1285.66002143623	not_binned
chrII	241103	241104	1392.79835655591	not_binned
chrII	241104	241105	1392.79835655591	not_binned
chrII	241105	241106	1499.9366916756	not_binned
chrII	241106	241107	1499.9366916756	not_binned
chrII	241107	241108	1499.9366916756	not_binned
chrII	241108	241109	1499.9366916756	not_binned
chrII	241109	241110	1607.07502679528	not_binned
chrII	241110	241111	1607.07502679528	not_binned
chrII	241111	241112	1499.9366916756	not_binned
chrII	241112	241113	1821.35169703466	not_binned
chrII	241113	241114	1821.35169703466	not_binned
chrII	241114	241115	1821.35169703466	not_binned
chrII	241115	241116	1821.35169703466	not_binned
chrII	241116	241117	1821.35169703466	not_binned
chrII	241117	241118	1714.21336191497	not_binned
chrII	241118	241119	1714.21336191497	not_binned
chrII	241119	241120	1607.07502679528	not_binned
chrII	241120	241121	1714.21336191497	not_binned
chrII	241121	241122	1607.07502679528	not_binned
chrII	241122	241123	1607.07502679528	not_binned
chrII	241123	241124	1607.07502679528	not_binned
chrII	241124	241125	1607.07502679528	not_binned
chrII	241125	241126	1607.07502679528	not_binned
chrII	241126	241127	1607.07502679528	not_binned
chrII	241127	241128	1607.07502679528	not_binned
chrII	241128	241129	1607.07502679528	not_binned
chrII	241129	241130	1607.07502679528	not_binned
chrII	241130	241131	1714.21336191497	not_binned
chrII	241131	241132	1714.21336191497	not_binned
chrII	241132	241133	1821.35169703466	not_binned
chrII	241133	241134	1821.35169703466	not_binned
chrII	241134	241135	1928.49003215434	not_binned
chrII	241135	241136	1928.49003215434	not_binned
chrII	241136	241137	1928.49003215434	not_binned
chrII	241137	241138	1928.49003215434	not_binned
chrII	241138	241139	2035.62836727403	not_binned
chrII	241139	241140	1821.35169703466	not_binned
chrII	241140	241141	1821.35169703466	not_binned
chrII	241141	241142	1821.35169703466	not_binned
chrII	241142	241143	1714.21336191497	not_binned
chrII	241143	241144	1714.21336191497	not_binned
chrII	241144	241145	2035.62836727403	not_binned
chrII	241145	241146	2249.9050375134	not_binned
chrII	241146	241147	2142.76670239371	not_binned
chrII	241147	241148	2035.62836727403	not_binned
chrII	241148	241149	1928.49003215434	not_binned
chrII	241149	241150	1821.35169703466	not_binned
chrII	241150	241151	1928.49003215434	not_binned
chrII	241151	241152	2035.62836727403	not_binned
chrII	241152	241153	2142.76670239371	not_binned
chrII	241153	241154	2035.62836727403	not_binned
chrII	241154	241155	2249.9050375134	not_binned
chrII	241155	241156	2142.76670239371	not_binned
chrII	241156	241157	2142.76670239371	not_binned
chrII	241157	241158	2142.76670239371	not_binned
chrII	241158	241159	2142.76670239371	not_binned
chrII	241159	241160	2035.62836727403	not_binned
chrII	241160	241161	2035.62836727403	not_binned
chrII	241161	241162	2142.76670239371	not_binned
chrII	241162	241163	1821.35169703466	not_binned
chrII	241163	241164	1821.35169703466	not_binned
chrII	241164	241165	1821.35169703466	not_binned
chrII	241165	241166	1821.35169703466	not_binned
chrII	241166	241167	2142.76670239371	not_binned
chrII	241167	241168	2357.04337263308	not_binned
chrII	241168	241169	2357.04337263308	not_binned
chrII	241169	241170	2357.04337263308	not_binned
chrII	241170	241171	2249.9050375134	not_binned
chrII	241171	241172	2249.9050375134	not_binned
chrII	241172	241173	2249.9050375134	not_binned
chrII	241173	241174	2357.04337263308	not_binned
chrII	241174	241175	2357.04337263308	not_binned
chrII	241175	241176	2357.04337263308	not_binned
chrII	241176	241177	2357.04337263308	not_binned
chrII	241177	241178	2357.04337263308	not_binned
chrII	241178	241179	2357.04337263308	not_binned
chrII	241179	241180	2357.04337263308	not_binned
chrII	241180	241181	2249.9050375134	not_binned
chrII	241181	241182	2249.9050375134	not_binned
chrII	241182	241183	2249.9050375134	not_binned
chrII	241183	241184	2142.76670239371	not_binned
chrII	241184	241185	2142.76670239371	not_binned
chrII	241185	241186	2142.76670239371	not_binned
chrII	241186	241187	2142.76670239371	not_binned
chrII	241187	241188	2142.76670239371	not_binned
chrII	241188	241189	2035.62836727403	not_binned
chrII	241189	241190	2035.62836727403	not_binned
chrII	241190	241191	2035.62836727403	not_binned
chrII	241191	241192	2035.62836727403	not_binned
chrII	241192	241193	2035.62836727403	not_binned
chrII	241193	241194	2142.76670239371	not_binned
chrII	241194	241195	1821.35169703466	not_binned
chrII	241195	241196	1607.07502679528	not_binned
chrII	241196	241197	1607.07502679528	not_binned
chrII	241197	241198	1607.07502679528	not_binned
chrII	241198	241199	1607.07502679528	not_binned
chrII	241199	241200	1607.07502679528	not_binned
chrII	241200	241201	1499.9366916756	not_binned
chrII	241201	241202	1392.79835655591	not_binned
chrII	241202	241203	1285.66002143623	not_binned
chrII	241203	241204	1285.66002143623	not_binned
chrII	241204	241205	1071.38335119686	not_binned
chrII	241205	241206	1071.38335119686	not_binned
chrII	241206	241207	1071.38335119686	not_binned
chrII	241207	241208	1071.38335119686	not_binned
chrII	241208	241209	1178.52168631654	not_binned
chrII	241209	241210	1178.52168631654	not_binned
chrII	241210	241211	1178.52168631654	not_binned
chrII	241211	241212	1071.38335119686	not_binned
chrII	241212	241213	1071.38335119686	not_binned
chrII	241213	241214	1071.38335119686	not_binned
chrII	241214	241215	1071.38335119686	not_binned
chrII	241215	241216	1071.38335119686	not_binned
chrII	241216	241217	749.968345837799	not_binned
chrII	241217	241218	749.968345837799	not_binned
chrII	241218	241219	749.968345837799	not_binned
chrII	241219	241220	749.968345837799	not_binned
chrII	241220	241221	749.968345837799	not_binned
chrII	241221	241222	749.968345837799	not_binned
chrII	241222	241223	749.968345837799	not_binned
chrII	241223	241224	642.830010718114	not_binned
chrII	241224	241225	642.830010718114	not_binned
chrII	241225	241226	642.830010718114	not_binned
chrII	241226	241227	749.968345837799	not_binned
chrII	241227	241228	1071.38335119686	not_binned
chrII	241228	241229	1071.38335119686	not_binned
chrII	241229	241230	1071.38335119686	not_binned
chrII	241230	241231	1071.38335119686	not_binned
chrII	241231	241232	1071.38335119686	not_binned
chrII	241232	241233	964.24501607717	not_binned
chrII	241233	241234	1071.38335119686	not_binned
chrII	241234	241235	1178.52168631654	not_binned
chrII	241235	241236	1178.52168631654	not_binned
chrII	241236	241237	1178.52168631654	not_binned
chrII	241237	241238	1285.66002143623	not_binned
chrII	241238	241239	1285.66002143623	not_binned
chrII	241239	241240	1285.66002143623	not_binned
chrII	241240	241241	1285.66002143623	not_binned
chrII	241241	241242	1285.66002143623	not_binned
chrII	241242	241243	1285.66002143623	not_binned
chrII	241243	241244	1178.52168631654	not_binned
chrII	241244	241245	1392.79835655591	not_binned
chrII	241245	241246	1392.79835655591	not_binned
chrII	241246	241247	1392.79835655591	not_binned
chrII	241247	241248	1392.79835655591	not_binned
chrII	241248	241249	1392.79835655591	not_binned
chrII	241249	241250	1392.79835655591	not_binned
chrII	241250	241251	1499.9366916756	not_binned
chrII	241251	241252	1607.07502679528	not_binned
chrII	241252	241253	1607.07502679528	not_binned
chrII	241253	241254	1607.07502679528	not_binned
chrII	241254	241255	1607.07502679528	not_binned
chrII	241255	241256	1607.07502679528	not_binned
chrII	241256	241257	1607.07502679528	not_binned
chrII	241257	241258	1607.07502679528	not_binned
chrII	241258	241259	1499.9366916756	not_binned
chrII	241259	241260	1499.9366916756	not_binned
chrII	241260	241261	1607.07502679528	not_binned
chrII	241261	241262	1714.21336191497	not_binned
chrII	241262	241263	1714.21336191497	not_binned
chrII	241263	241264	1928.49003215434	not_binned
chrII	241264	241265	1928.49003215434	not_binned
chrII	241265	241266	1928.49003215434	not_binned
chrII	241266	241267	1928.49003215434	not_binned
chrII	241267	241268	1714.21336191497	not_binned
chrII	241268	241269	1714.21336191497	not_binned
chrII	241269	241270	1714.21336191497	not_binned
chrII	241270	241271	1714.21336191497	not_binned
chrII	241271	241272	1714.21336191497	not_binned
chrII	241272	241273	1714.21336191497	not_binned
chrII	241273	241274	1714.21336191497	not_binned
chrII	241274	241275	1928.49003215434	not_binned
chrII	241275	241276	1928.49003215434	not_binned
chrII	241276	241277	1928.49003215434	not_binned
chrII	241277	241278	1607.07502679528	not_binned
chrII	241278	241279	1607.07502679528	not_binned
chrII	241279	241280	1607.07502679528	not_binned
chrII	241280	241281	1607.07502679528	not_binned
chrII	241281	241282	1607.07502679528	not_binned
chrII	241282	241283	1607.07502679528	not_binned
chrII	241283	241284	1499.9366916756	not_binned
chrII	241284	241285	1285.66002143623	not_binned
chrII	241285	241286	1285.66002143623	not_binned
chrII	241286	241287	1285.66002143623	not_binned
chrII	241287	241288	1178.52168631654	not_binned
chrII	241288	241289	1285.66002143623	not_binned
chrII	241289	241290	1285.66002143623	not_binned
chrII	241290	241291	1285.66002143623	not_binned
chrII	241291	241292	1285.66002143623	not_binned
chrII	241292	241293	1285.66002143623	not_binned
chrII	241293	241294	1607.07502679528	not_binned
chrII	241294	241295	1392.79835655591	not_binned
chrII	241295	241296	1392.79835655591	not_binned
chrII	241296	241297	1392.79835655591	not_binned
chrII	241297	241298	1392.79835655591	not_binned
chrII	241298	241299	1392.79835655591	not_binned
chrII	241299	241300	1392.79835655591	not_binned
chrII	241300	241301	1392.79835655591	not_binned
chrII	241301	241302	1285.66002143623	not_binned
chrII	241302	241303	1285.66002143623	not_binned
chrII	241303	241304	1285.66002143623	not_binned
chrII	241304	241305	1285.66002143623	not_binned
chrII	241305	241306	1285.66002143623	not_binned
chrII	241306	241307	1285.66002143623	not_binned
chrII	241307	241308	1285.66002143623	not_binned
chrII	241308	241309	1285.66002143623	not_binned
chrII	241309	241310	1285.66002143623	not_binned
chrII	241310	241311	1178.52168631654	not_binned
chrII	241311	241312	1178.52168631654	not_binned
chrII	241312	241313	1178.52168631654	not_binned
chrII	241313	241314	964.24501607717	not_binned
chrII	241314	241315	1071.38335119686	not_binned
chrII	241315	241316	1071.38335119686	not_binned
chrII	241316	241317	1071.38335119686	not_binned
chrII	241317	241318	1071.38335119686	not_binned
chrII	241318	241319	1178.52168631654	not_binned
chrII	241319	241320	1178.52168631654	not_binned
chrII	241320	241321	1285.66002143623	not_binned
chrII	241321	241322	1499.9366916756	not_binned
chrII	241322	241323	1499.9366916756	not_binned
chrII	241323	241324	1607.07502679528	not_binned
chrII	241324	241325	1714.21336191497	not_binned
chrII	241325	241326	1714.21336191497	not_binned
chrII	241326	241327	1607.07502679528	not_binned
chrII	241327	241328	1607.07502679528	not_binned
chrII	241328	241329	1607.07502679528	not_binned
chrII	241329	241330	1821.35169703466	not_binned
chrII	241330	241331	1821.35169703466	not_binned
chrII	241331	241332	1821.35169703466	not_binned
chrII	241332	241333	1821.35169703466	not_binned
chrII	241333	241334	2035.62836727403	not_binned
chrII	241334	241335	2035.62836727403	not_binned
chrII	241335	241336	2035.62836727403	not_binned
chrII	241336	241337	2035.62836727403	not_binned
chrII	241337	241338	2035.62836727403	not_binned
chrII	241338	241339	1928.49003215434	not_binned
chrII	241339	241340	1928.49003215434	not_binned
chrII	241340	241341	2035.62836727403	not_binned
chrII	241341	241342	2035.62836727403	not_binned
chrII	241342	241343	2035.62836727403	not_binned
chrII	241343	241344	1714.21336191497	not_binned
chrII	241344	241345	1714.21336191497	not_binned
chrII	241345	241346	1821.35169703466	not_binned
chrII	241346	241347	1821.35169703466	not_binned
chrII	241347	241348	1821.35169703466	not_binned
chrII	241348	241349	1928.49003215434	not_binned
chrII	241349	241350	2035.62836727403	not_binned
chrII	241350	241351	2035.62836727403	not_binned
chrII	241351	241352	2035.62836727403	not_binned
chrII	241352	241353	2035.62836727403	not_binned
chrII	241353	241354	2035.62836727403	not_binned
chrII	241354	241355	2035.62836727403	not_binned
chrII	241355	241356	2142.76670239371	not_binned
chrII	241356	241357	2142.76670239371	not_binned
chrII	241357	241358	2249.9050375134	not_binned
chrII	241358	241359	2785.59671311183	not_binned
chrII	241359	241360	2999.8733833512	not_binned
chrII	241360	241361	2999.8733833512	not_binned
chrII	241361	241362	2892.73504823151	not_binned
chrII	241362	241363	2892.73504823151	not_binned
chrII	241363	241364	2999.8733833512	not_binned
chrII	241364	241365	2999.8733833512	not_binned
chrII	241365	241366	2999.8733833512	not_binned
chrII	241366	241367	3214.15005359057	not_binned
chrII	241367	241368	3214.15005359057	not_binned
chrII	241368	241369	3214.15005359057	not_binned
chrII	241369	241370	3214.15005359057	not_binned
chrII	241370	241371	3107.01171847088	not_binned
chrII	241371	241372	2999.8733833512	not_binned
chrII	241372	241373	3214.15005359057	not_binned
chrII	241373	241374	3107.01171847088	not_binned
chrII	241374	241375	3535.56505894962	not_binned
chrII	241375	241376	3749.841729189	not_binned
chrII	241376	241377	3856.98006430868	not_binned
chrII	241377	241378	3856.98006430868	not_binned
chrII	241378	241379	3964.11839942837	not_binned
chrII	241379	241380	3856.98006430868	not_binned
chrII	241380	241381	3964.11839942837	not_binned
chrII	241381	241382	3964.11839942837	not_binned
chrII	241382	241383	3964.11839942837	not_binned
chrII	241383	241384	3856.98006430868	not_binned
chrII	241384	241385	4178.39506966774	not_binned
chrII	241385	241386	4285.53340478742	not_binned
chrII	241386	241387	4606.94841014648	not_binned
chrII	241387	241388	4606.94841014648	not_binned
chrII	241388	241389	4606.94841014648	not_binned
chrII	241389	241390	4606.94841014648	not_binned
chrII	241390	241391	4499.8100750268	not_binned
chrII	241391	241392	4499.8100750268	not_binned
chrII	241392	241393	4499.8100750268	not_binned
chrII	241393	241394	4499.8100750268	not_binned
chrII	241394	241395	4499.8100750268	not_binned
chrII	241395	241396	4392.67173990711	not_binned
chrII	241396	241397	4392.67173990711	not_binned
chrII	241397	241398	4392.67173990711	not_binned
chrII	241398	241399	4499.8100750268	not_binned
chrII	241399	241400	4392.67173990711	not_binned
chrII	241400	241401	4285.53340478742	not_binned
chrII	241401	241402	4285.53340478742	not_binned
chrII	241402	241403	4285.53340478742	not_binned
chrII	241403	241404	4499.8100750268	not_binned
chrII	241404	241405	4499.8100750268	not_binned
chrII	241405	241406	4392.67173990711	not_binned
chrII	241406	241407	4392.67173990711	not_binned
chrII	241407	241408	4285.53340478742	not_binned
chrII	241408	241409	3749.841729189	not_binned
chrII	241409	241410	3535.56505894962	not_binned
chrII	241410	241411	3535.56505894962	not_binned
chrII	241411	241412	3535.56505894962	not_binned
chrII	241412	241413	3535.56505894962	not_binned
chrII	241413	241414	3535.56505894962	not_binned
chrII	241414	241415	3428.42672382994	not_binned
chrII	241415	241416	3749.841729189	not_binned
chrII	241416	241417	3535.56505894962	not_binned
chrII	241417	241418	3535.56505894962	not_binned
chrII	241418	241419	3428.42672382994	not_binned
chrII	241419	241420	3428.42672382994	not_binned
chrII	241420	241421	3428.42672382994	not_binned
chrII	241421	241422	3321.28838871025	not_binned
chrII	241422	241423	3107.01171847088	not_binned
chrII	241423	241424	3107.01171847088	not_binned
chrII	241424	241425	2357.04337263308	not_binned
chrII	241425	241426	2142.76670239371	not_binned
chrII	241426	241427	2035.62836727403	not_binned
chrII	241427	241428	2035.62836727403	not_binned
chrII	241428	241429	2035.62836727403	not_binned
chrII	241429	241430	1928.49003215434	not_binned
chrII	241430	241431	1821.35169703466	not_binned
chrII	241431	241432	1821.35169703466	not_binned
chrII	241432	241433	1821.35169703466	not_binned
chrII	241433	241434	1821.35169703466	not_binned
chrII	241434	241435	1499.9366916756	not_binned
chrII	241435	241436	1499.9366916756	not_binned
chrII	241436	241437	1178.52168631654	not_binned
chrII	241437	241438	1178.52168631654	not_binned
chrII	241438	241439	1178.52168631654	not_binned
chrII	241439	241440	1178.52168631654	not_binned
chrII	241440	241441	1178.52168631654	not_binned
chrII	241441	241442	1178.52168631654	not_binned
chrII	241442	241443	1178.52168631654	not_binned
chrII	241443	241444	1285.66002143623	not_binned
chrII	241444	241445	1392.79835655591	not_binned
chrII	241445	241446	1392.79835655591	not_binned
chrII	241446	241447	1392.79835655591	not_binned
chrII	241447	241448	1392.79835655591	not_binned
chrII	241448	241449	1178.52168631654	not_binned
chrII	241449	241450	1178.52168631654	not_binned
chrII	241450	241451	1178.52168631654	not_binned
chrII	241451	241452	1178.52168631654	not_binned
chrII	241452	241453	1178.52168631654	not_binned
chrII	241453	241454	964.24501607717	not_binned
chrII	241454	241455	964.24501607717	not_binned
chrII	241455	241456	964.24501607717	not_binned
chrII	241456	241457	964.24501607717	not_binned
chrII	241457	241458	964.24501607717	not_binned
chrII	241458	241459	1071.38335119686	not_binned
chrII	241459	241460	1071.38335119686	not_binned
chrII	241460	241461	1071.38335119686	not_binned
chrII	241461	241462	1071.38335119686	not_binned
chrII	241462	241463	1071.38335119686	not_binned
chrII	241463	241464	964.24501607717	not_binned
chrII	241464	241465	964.24501607717	not_binned
chrII	241465	241466	857.106680957485	not_binned
chrII	241466	241467	857.106680957485	not_binned
chrII	241467	241468	964.24501607717	not_binned
chrII	241468	241469	964.24501607717	not_binned
chrII	241469	241470	964.24501607717	not_binned
chrII	241470	241471	964.24501607717	not_binned
chrII	241471	241472	964.24501607717	not_binned
chrII	241472	241473	964.24501607717	not_binned
chrII	241473	241474	1071.38335119686	not_binned
chrII	241474	241475	1285.66002143623	not_binned
chrII	241475	241476	1285.66002143623	not_binned
chrII	241476	241477	1285.66002143623	not_binned
chrII	241477	241478	1285.66002143623	not_binned
chrII	241478	241479	1178.52168631654	not_binned
chrII	241479	241480	1285.66002143623	not_binned
chrII	241480	241481	1499.9366916756	not_binned
chrII	241481	241482	1499.9366916756	not_binned
chrII	241482	241483	1499.9366916756	not_binned
chrII	241483	241484	1392.79835655591	not_binned
chrII	241484	241485	1392.79835655591	not_binned
chrII	241485	241486	1285.66002143623	not_binned
chrII	241486	241487	1285.66002143623	not_binned
chrII	241487	241488	1285.66002143623	not_binned
chrII	241488	241489	1285.66002143623	not_binned
chrII	241489	241490	1392.79835655591	not_binned
chrII	241490	241491	1392.79835655591	not_binned
chrII	241491	241492	1607.07502679528	not_binned
chrII	241492	241493	1607.07502679528	not_binned
chrII	241493	241494	1499.9366916756	not_binned
chrII	241494	241495	1392.79835655591	not_binned
chrII	241495	241496	1607.07502679528	not_binned
chrII	241496	241497	1714.21336191497	not_binned
chrII	241497	241498	1714.21336191497	not_binned
chrII	241498	241499	1821.35169703466	not_binned
chrII	241499	241500	1821.35169703466	not_binned
chrII	241500	241501	1928.49003215434	not_binned
chrII	241501	241502	1928.49003215434	not_binned
chrII	241502	241503	2035.62836727403	not_binned
chrII	241503	241504	2035.62836727403	not_binned
chrII	241504	241505	2035.62836727403	not_binned
chrII	241505	241506	2035.62836727403	not_binned
chrII	241506	241507	2142.76670239371	not_binned
chrII	241507	241508	2142.76670239371	not_binned
chrII	241508	241509	2035.62836727403	not_binned
chrII	241509	241510	2035.62836727403	not_binned
chrII	241510	241511	2035.62836727403	not_binned
chrII	241511	241512	2035.62836727403	not_binned
chrII	241512	241513	2035.62836727403	not_binned
chrII	241513	241514	2035.62836727403	not_binned
chrII	241514	241515	2035.62836727403	not_binned
chrII	241515	241516	1821.35169703466	not_binned
chrII	241516	241517	1821.35169703466	not_binned
chrII	241517	241518	2035.62836727403	not_binned
chrII	241518	241519	2035.62836727403	not_binned
chrII	241519	241520	2035.62836727403	not_binned
chrII	241520	241521	2035.62836727403	not_binned
chrII	241521	241522	2035.62836727403	not_binned
chrII	241522	241523	2035.62836727403	not_binned
chrII	241523	241524	1928.49003215434	not_binned
chrII	241524	241525	1928.49003215434	not_binned
chrII	241525	241526	1928.49003215434	not_binned
chrII	241526	241527	1928.49003215434	not_binned
chrII	241527	241528	1928.49003215434	not_binned
chrII	241528	241529	1928.49003215434	not_binned
chrII	241529	241530	1821.35169703466	not_binned
chrII	241530	241531	1607.07502679528	not_binned
chrII	241531	241532	1714.21336191497	not_binned
chrII	241532	241533	1714.21336191497	not_binned
chrII	241533	241534	1714.21336191497	not_binned
chrII	241534	241535	1821.35169703466	not_binned
chrII	241535	241536	1821.35169703466	not_binned
chrII	241536	241537	1821.35169703466	not_binned
chrII	241537	241538	1928.49003215434	not_binned
chrII	241538	241539	2142.76670239371	not_binned
chrII	241539	241540	2035.62836727403	not_binned
chrII	241540	241541	2035.62836727403	not_binned
chrII	241541	241542	1821.35169703466	not_binned
chrII	241542	241543	1821.35169703466	not_binned
chrII	241543	241544	1821.35169703466	not_binned
chrII	241544	241545	2035.62836727403	not_binned
chrII	241545	241546	1821.35169703466	not_binned
chrII	241546	241547	1714.21336191497	not_binned
chrII	241547	241548	1714.21336191497	not_binned
chrII	241548	241549	1607.07502679528	not_binned
chrII	241549	241550	1607.07502679528	not_binned
chrII	241550	241551	1499.9366916756	not_binned
chrII	241551	241552	1499.9366916756	not_binned
chrII	241552	241553	1392.79835655591	not_binned
chrII	241553	241554	1392.79835655591	not_binned
chrII	241554	241555	1392.79835655591	not_binned
chrII	241555	241556	1392.79835655591	not_binned
chrII	241556	241557	1285.66002143623	not_binned
chrII	241557	241558	1285.66002143623	not_binned
chrII	241558	241559	1607.07502679528	not_binned
chrII	241559	241560	1607.07502679528	not_binned
chrII	241560	241561	1607.07502679528	not_binned
chrII	241561	241562	1607.07502679528	not_binned
chrII	241562	241563	1607.07502679528	not_binned
chrII	241563	241564	1607.07502679528	not_binned
chrII	241564	241565	1607.07502679528	not_binned
chrII	241565	241566	1607.07502679528	not_binned
chrII	241566	241567	1607.07502679528	not_binned
chrII	241567	241568	1285.66002143623	not_binned
chrII	241568	241569	1392.79835655591	not_binned
chrII	241569	241570	1392.79835655591	not_binned
chrII	241570	241571	1607.07502679528	not_binned
chrII	241571	241572	1607.07502679528	not_binned
chrII	241572	241573	1607.07502679528	not_binned
chrII	241573	241574	1607.07502679528	not_binned
chrII	241574	241575	1392.79835655591	not_binned
chrII	241575	241576	1392.79835655591	not_binned
chrII	241576	241577	1392.79835655591	not_binned
chrII	241577	241578	1392.79835655591	not_binned
chrII	241578	241579	1392.79835655591	not_binned
chrII	241579	241580	1392.79835655591	not_binned
chrII	241580	241581	1392.79835655591	not_binned
chrII	241581	241582	1499.9366916756	not_binned
chrII	241582	241583	1714.21336191497	not_binned
chrII	241583	241584	1714.21336191497	not_binned
chrII	241584	241585	1607.07502679528	not_binned
chrII	241585	241586	1607.07502679528	not_binned
chrII	241586	241587	1607.07502679528	not_binned
chrII	241587	241588	1499.9366916756	not_binned
chrII	241588	241589	1285.66002143623	not_binned
chrII	241589	241590	1285.66002143623	not_binned
chrII	241590	241591	1285.66002143623	not_binned
chrII	241591	241592	1285.66002143623	not_binned
chrII	241592	241593	1285.66002143623	not_binned
chrII	241593	241594	1285.66002143623	not_binned
chrII	241594	241595	1178.52168631654	not_binned
chrII	241595	241596	1178.52168631654	not_binned
chrII	241596	241597	1178.52168631654	not_binned
chrII	241597	241598	1178.52168631654	not_binned
chrII	241598	241599	1178.52168631654	not_binned
chrII	241599	241600	1178.52168631654	not_binned
chrII	241600	241601	1285.66002143623	not_binned
chrII	241601	241602	1285.66002143623	not_binned
chrII	241602	241603	1392.79835655591	not_binned
chrII	241603	241604	1499.9366916756	not_binned
chrII	241604	241605	1714.21336191497	not_binned
chrII	241605	241606	1714.21336191497	not_binned
chrII	241606	241607	1714.21336191497	not_binned
chrII	241607	241608	1714.21336191497	not_binned
chrII	241608	241609	1499.9366916756	not_binned
chrII	241609	241610	1821.35169703466	not_binned
chrII	241610	241611	1821.35169703466	not_binned
chrII	241611	241612	1928.49003215434	not_binned
chrII	241612	241613	2035.62836727403	not_binned
chrII	241613	241614	2035.62836727403	not_binned
chrII	241614	241615	2035.62836727403	not_binned
chrII	241615	241616	2571.32004287245	not_binned
chrII	241616	241617	2571.32004287245	not_binned
chrII	241617	241618	2571.32004287245	not_binned
chrII	241618	241619	2571.32004287245	not_binned
chrII	241619	241620	2571.32004287245	not_binned
chrII	241620	241621	2357.04337263308	not_binned
chrII	241621	241622	2357.04337263308	not_binned
chrII	241622	241623	2571.32004287245	not_binned
chrII	241623	241624	2571.32004287245	not_binned
chrII	241624	241625	2571.32004287245	not_binned
chrII	241625	241626	2571.32004287245	not_binned
chrII	241626	241627	2571.32004287245	not_binned
chrII	241627	241628	2678.45837799214	not_binned
chrII	241628	241629	2678.45837799214	not_binned
chrII	241629	241630	2678.45837799214	not_binned
chrII	241630	241631	2678.45837799214	not_binned
chrII	241631	241632	2464.18170775277	not_binned
chrII	241632	241633	2249.9050375134	not_binned
chrII	241633	241634	2249.9050375134	not_binned
chrII	241634	241635	2249.9050375134	not_binned
chrII	241635	241636	2357.04337263308	not_binned
chrII	241636	241637	2571.32004287245	not_binned
chrII	241637	241638	2571.32004287245	not_binned
chrII	241638	241639	2571.32004287245	not_binned
chrII	241639	241640	2571.32004287245	not_binned
chrII	241640	241641	2678.45837799214	not_binned
chrII	241641	241642	2678.45837799214	not_binned
chrII	241642	241643	2678.45837799214	not_binned
chrII	241643	241644	2892.73504823151	not_binned
chrII	241644	241645	2999.8733833512	not_binned
chrII	241645	241646	3107.01171847088	not_binned
chrII	241646	241647	3107.01171847088	not_binned
chrII	241647	241648	3107.01171847088	not_binned
chrII	241648	241649	3107.01171847088	not_binned
chrII	241649	241650	3107.01171847088	not_binned
chrII	241650	241651	2999.8733833512	not_binned
chrII	241651	241652	2999.8733833512	not_binned
chrII	241652	241653	2892.73504823151	not_binned
chrII	241653	241654	2785.59671311183	not_binned
chrII	241654	241655	2571.32004287245	not_binned
chrII	241655	241656	2571.32004287245	not_binned
chrII	241656	241657	2571.32004287245	not_binned
chrII	241657	241658	2571.32004287245	not_binned
chrII	241658	241659	2464.18170775277	not_binned
chrII	241659	241660	2142.76670239371	not_binned
chrII	241660	241661	2142.76670239371	not_binned
chrII	241661	241662	2035.62836727403	not_binned
chrII	241662	241663	2035.62836727403	not_binned
chrII	241663	241664	2035.62836727403	not_binned
chrII	241664	241665	2035.62836727403	not_binned
chrII	241665	241666	1499.9366916756	not_binned
chrII	241666	241667	1499.9366916756	not_binned
chrII	241667	241668	1499.9366916756	not_binned
chrII	241668	241669	1392.79835655591	not_binned
chrII	241669	241670	1392.79835655591	not_binned
chrII	241670	241671	1392.79835655591	not_binned
chrII	241671	241672	1392.79835655591	not_binned
chrII	241672	241673	1178.52168631654	not_binned
chrII	241673	241674	1178.52168631654	not_binned
chrII	241674	241675	1178.52168631654	not_binned
chrII	241675	241676	1178.52168631654	not_binned
chrII	241676	241677	1178.52168631654	not_binned
chrII	241677	241678	1071.38335119686	not_binned
chrII	241678	241679	1178.52168631654	not_binned
chrII	241679	241680	1178.52168631654	not_binned
chrII	241680	241681	1178.52168631654	not_binned
chrII	241681	241682	1178.52168631654	not_binned
chrII	241682	241683	1178.52168631654	not_binned
chrII	241683	241684	1178.52168631654	not_binned
chrII	241684	241685	1178.52168631654	not_binned
chrII	241685	241686	1178.52168631654	not_binned
chrII	241686	241687	964.24501607717	not_binned
chrII	241687	241688	964.24501607717	not_binned
chrII	241688	241689	964.24501607717	not_binned
chrII	241689	241690	964.24501607717	not_binned
chrII	241690	241691	857.106680957485	not_binned
chrII	241691	241692	857.106680957485	not_binned
chrII	241692	241693	857.106680957485	not_binned
chrII	241693	241694	642.830010718114	not_binned
chrII	241694	241695	428.553340478742	not_binned
chrII	241695	241696	428.553340478742	not_binned
chrII	241696	241697	428.553340478742	not_binned
chrII	241697	241698	428.553340478742	not_binned
chrII	241698	241699	428.553340478742	not_binned
chrII	241699	241700	428.553340478742	not_binned
chrII	241700	241701	428.553340478742	not_binned
chrII	241701	241702	428.553340478742	not_binned
chrII	241702	241703	428.553340478742	not_binned
chrII	241703	241704	428.553340478742	not_binned
chrII	241704	241705	428.553340478742	not_binned
chrII	241705	241706	535.691675598428	not_binned
chrII	241706	241707	642.830010718114	not_binned
chrII	241707	241708	749.968345837799	not_binned
chrII	241708	241709	749.968345837799	not_binned
chrII	241709	241710	1071.38335119686	not_binned
chrII	241710	241711	1071.38335119686	not_binned
chrII	241711	241712	1071.38335119686	not_binned
chrII	241712	241713	964.24501607717	not_binned
chrII	241713	241714	964.24501607717	not_binned
chrII	241714	241715	1071.38335119686	not_binned
chrII	241715	241716	1071.38335119686	not_binned
chrII	241716	241717	1071.38335119686	not_binned
chrII	241717	241718	1178.52168631654	not_binned
chrII	241718	241719	1178.52168631654	not_binned
chrII	241719	241720	1178.52168631654	not_binned
chrII	241720	241721	1499.9366916756	not_binned
chrII	241721	241722	1714.21336191497	not_binned
chrII	241722	241723	1714.21336191497	not_binned
chrII	241723	241724	1714.21336191497	not_binned
chrII	241724	241725	1928.49003215434	not_binned
chrII	241725	241726	2142.76670239371	not_binned
chrII	241726	241727	2142.76670239371	not_binned
chrII	241727	241728	2142.76670239371	not_binned
chrII	241728	241729	2035.62836727403	not_binned
chrII	241729	241730	2035.62836727403	not_binned
chrII	241730	241731	2142.76670239371	not_binned
chrII	241731	241732	2142.76670239371	not_binned
chrII	241732	241733	2142.76670239371	not_binned
chrII	241733	241734	2464.18170775277	not_binned
chrII	241734	241735	2571.32004287245	not_binned
chrII	241735	241736	2571.32004287245	not_binned
chrII	241736	241737	2571.32004287245	not_binned
chrII	241737	241738	2678.45837799214	not_binned
chrII	241738	241739	2678.45837799214	not_binned
chrII	241739	241740	2678.45837799214	not_binned
chrII	241740	241741	2678.45837799214	not_binned
chrII	241741	241742	2678.45837799214	not_binned
chrII	241742	241743	2678.45837799214	not_binned
chrII	241743	241744	2678.45837799214	not_binned
chrII	241744	241745	2678.45837799214	not_binned
chrII	241745	241746	2571.32004287245	not_binned
chrII	241746	241747	2571.32004287245	not_binned
chrII	241747	241748	2571.32004287245	not_binned
chrII	241748	241749	2678.45837799214	not_binned
chrII	241749	241750	2678.45837799214	not_binned
chrII	241750	241751	2678.45837799214	not_binned
chrII	241751	241752	2678.45837799214	not_binned
chrII	241752	241753	2785.59671311183	not_binned
chrII	241753	241754	2785.59671311183	not_binned
chrII	241754	241755	2785.59671311183	not_binned
chrII	241755	241756	2678.45837799214	not_binned
chrII	241756	241757	2571.32004287245	not_binned
chrII	241757	241758	2464.18170775277	not_binned
chrII	241758	241759	2464.18170775277	not_binned
chrII	241759	241760	2142.76670239371	not_binned
chrII	241760	241761	2249.9050375134	not_binned
chrII	241761	241762	2249.9050375134	not_binned
chrII	241762	241763	2249.9050375134	not_binned
chrII	241763	241764	2249.9050375134	not_binned
chrII	241764	241765	2678.45837799214	not_binned
chrII	241765	241766	2999.8733833512	not_binned
chrII	241766	241767	3107.01171847088	not_binned
chrII	241767	241768	2999.8733833512	not_binned
chrII	241768	241769	2999.8733833512	not_binned
chrII	241769	241770	2999.8733833512	not_binned
chrII	241770	241771	2678.45837799214	not_binned
chrII	241771	241772	2785.59671311183	not_binned
chrII	241772	241773	2785.59671311183	not_binned
chrII	241773	241774	2785.59671311183	not_binned
chrII	241774	241775	2571.32004287245	not_binned
chrII	241775	241776	2357.04337263308	not_binned
chrII	241776	241777	2357.04337263308	not_binned
chrII	241777	241778	2357.04337263308	not_binned
chrII	241778	241779	2357.04337263308	not_binned
chrII	241779	241780	2571.32004287245	not_binned
chrII	241780	241781	2464.18170775277	not_binned
chrII	241781	241782	2785.59671311183	not_binned
chrII	241782	241783	2785.59671311183	not_binned
chrII	241783	241784	2464.18170775277	not_binned
chrII	241784	241785	2357.04337263308	not_binned
chrII	241785	241786	2249.9050375134	not_binned
chrII	241786	241787	2357.04337263308	not_binned
chrII	241787	241788	2249.9050375134	not_binned
chrII	241788	241789	2357.04337263308	not_binned
chrII	241789	241790	2357.04337263308	not_binned
chrII	241790	241791	2357.04337263308	not_binned
chrII	241791	241792	2357.04337263308	not_binned
chrII	241792	241793	2357.04337263308	not_binned
chrII	241793	241794	2464.18170775277	not_binned
chrII	241794	241795	2464.18170775277	not_binned
chrII	241795	241796	2464.18170775277	not_binned
chrII	241796	241797	2464.18170775277	not_binned
chrII	241797	241798	2464.18170775277	not_binned
chrII	241798	241799	2357.04337263308	not_binned
chrII	241799	241800	2357.04337263308	not_binned
chrII	241800	241801	2357.04337263308	not_binned
chrII	241801	241802	2357.04337263308	not_binned
chrII	241802	241803	2357.04337263308	not_binned
chrII	241803	241804	2357.04337263308	not_binned
chrII	241804	241805	2357.04337263308	not_binned
chrII	241805	241806	2357.04337263308	not_binned
chrII	241806	241807	2357.04337263308	not_binned
chrII	241807	241808	2357.04337263308	not_binned
chrII	241808	241809	2464.18170775277	not_binned
chrII	241809	241810	2464.18170775277	not_binned
chrII	241810	241811	2357.04337263308	not_binned
chrII	241811	241812	2357.04337263308	not_binned
chrII	241812	241813	2357.04337263308	not_binned
chrII	241813	241814	2571.32004287245	not_binned
chrII	241814	241815	2142.76670239371	not_binned
chrII	241815	241816	1821.35169703466	not_binned
chrII	241816	241817	1714.21336191497	not_binned
chrII	241817	241818	1714.21336191497	not_binned
chrII	241818	241819	1714.21336191497	not_binned
chrII	241819	241820	1821.35169703466	not_binned
chrII	241820	241821	1821.35169703466	not_binned
chrII	241821	241822	1821.35169703466	not_binned
chrII	241822	241823	2035.62836727403	not_binned
chrII	241823	241824	2035.62836727403	not_binned
chrII	241824	241825	2142.76670239371	not_binned
chrII	241825	241826	2142.76670239371	not_binned
chrII	241826	241827	2142.76670239371	not_binned
chrII	241827	241828	2142.76670239371	not_binned
chrII	241828	241829	2142.76670239371	not_binned
chrII	241829	241830	1928.49003215434	not_binned
chrII	241830	241831	1928.49003215434	not_binned
chrII	241831	241832	1607.07502679528	not_binned
chrII	241832	241833	1607.07502679528	not_binned
chrII	241833	241834	1607.07502679528	not_binned
chrII	241834	241835	1607.07502679528	not_binned
chrII	241835	241836	1607.07502679528	not_binned
chrII	241836	241837	1714.21336191497	not_binned
chrII	241837	241838	1714.21336191497	not_binned
chrII	241838	241839	1499.9366916756	not_binned
chrII	241839	241840	1499.9366916756	not_binned
chrII	241840	241841	1607.07502679528	not_binned
chrII	241841	241842	1607.07502679528	not_binned
chrII	241842	241843	1714.21336191497	not_binned
chrII	241843	241844	1821.35169703466	not_binned
chrII	241844	241845	1821.35169703466	not_binned
chrII	241845	241846	2035.62836727403	not_binned
chrII	241846	241847	2035.62836727403	not_binned
chrII	241847	241848	2142.76670239371	not_binned
chrII	241848	241849	2142.76670239371	not_binned
chrII	241849	241850	2142.76670239371	not_binned
chrII	241850	241851	2357.04337263308	not_binned
chrII	241851	241852	2357.04337263308	not_binned
chrII	241852	241853	2249.9050375134	not_binned
chrII	241853	241854	2357.04337263308	not_binned
chrII	241854	241855	2357.04337263308	not_binned
chrII	241855	241856	2357.04337263308	not_binned
chrII	241856	241857	2357.04337263308	not_binned
chrII	241857	241858	2357.04337263308	not_binned
chrII	241858	241859	2249.9050375134	not_binned
chrII	241859	241860	2249.9050375134	not_binned
chrII	241860	241861	2249.9050375134	not_binned
chrII	241861	241862	2357.04337263308	not_binned
chrII	241862	241863	2464.18170775277	not_binned
chrII	241863	241864	2249.9050375134	not_binned
chrII	241864	241865	2249.9050375134	not_binned
chrII	241865	241866	2785.59671311183	not_binned
chrII	241866	241867	2892.73504823151	not_binned
chrII	241867	241868	3214.15005359057	not_binned
chrII	241868	241869	3214.15005359057	not_binned
chrII	241869	241870	3107.01171847088	not_binned
chrII	241870	241871	3107.01171847088	not_binned
chrII	241871	241872	2892.73504823151	not_binned
chrII	241872	241873	2678.45837799214	not_binned
chrII	241873	241874	2678.45837799214	not_binned
chrII	241874	241875	2571.32004287245	not_binned
chrII	241875	241876	2571.32004287245	not_binned
chrII	241876	241877	2571.32004287245	not_binned
chrII	241877	241878	2571.32004287245	not_binned
chrII	241878	241879	2571.32004287245	not_binned
chrII	241879	241880	2571.32004287245	not_binned
chrII	241880	241881	2678.45837799214	not_binned
chrII	241881	241882	2678.45837799214	not_binned
chrII	241882	241883	2678.45837799214	not_binned
chrII	241883	241884	2678.45837799214	not_binned
chrII	241884	241885	2678.45837799214	not_binned
chrII	241885	241886	2678.45837799214	not_binned
chrII	241886	241887	2464.18170775277	not_binned
chrII	241887	241888	2464.18170775277	not_binned
chrII	241888	241889	2464.18170775277	not_binned
chrII	241889	241890	2464.18170775277	not_binned
chrII	241890	241891	2357.04337263308	not_binned
chrII	241891	241892	2357.04337263308	not_binned
chrII	241892	241893	2357.04337263308	not_binned
chrII	241893	241894	2249.9050375134	not_binned
chrII	241894	241895	2249.9050375134	not_binned
chrII	241895	241896	2035.62836727403	not_binned
chrII	241896	241897	2035.62836727403	not_binned
chrII	241897	241898	1928.49003215434	not_binned
chrII	241898	241899	1928.49003215434	not_binned
chrII	241899	241900	1928.49003215434	not_binned
chrII	241900	241901	1714.21336191497	not_binned
chrII	241901	241902	1714.21336191497	not_binned
chrII	241902	241903	1714.21336191497	not_binned
chrII	241903	241904	1607.07502679528	not_binned
chrII	241904	241905	1714.21336191497	not_binned
chrII	241905	241906	1714.21336191497	not_binned
chrII	241906	241907	1714.21336191497	not_binned
chrII	241907	241908	2249.9050375134	not_binned
chrII	241908	241909	2464.18170775277	not_binned
chrII	241909	241910	2571.32004287245	not_binned
chrII	241910	241911	2571.32004287245	not_binned
chrII	241911	241912	2464.18170775277	not_binned
chrII	241912	241913	2357.04337263308	not_binned
chrII	241913	241914	2464.18170775277	not_binned
chrII	241914	241915	2464.18170775277	not_binned
chrII	241915	241916	1928.49003215434	not_binned
chrII	241916	241917	1821.35169703466	not_binned
chrII	241917	241918	1499.9366916756	not_binned
chrII	241918	241919	1499.9366916756	not_binned
chrII	241919	241920	1499.9366916756	not_binned
chrII	241920	241921	1714.21336191497	not_binned
chrII	241921	241922	1607.07502679528	not_binned
chrII	241922	241923	1928.49003215434	not_binned
chrII	241923	241924	1928.49003215434	not_binned
chrII	241924	241925	2035.62836727403	not_binned
chrII	241925	241926	2142.76670239371	not_binned
chrII	241926	241927	2142.76670239371	not_binned
chrII	241927	241928	2249.9050375134	not_binned
chrII	241928	241929	2249.9050375134	not_binned
chrII	241929	241930	2249.9050375134	not_binned
chrII	241930	241931	2142.76670239371	not_binned
chrII	241931	241932	2249.9050375134	not_binned
chrII	241932	241933	2249.9050375134	not_binned
chrII	241933	241934	2249.9050375134	not_binned
chrII	241934	241935	2249.9050375134	not_binned
chrII	241935	241936	2357.04337263308	not_binned
chrII	241936	241937	2464.18170775277	not_binned
chrII	241937	241938	3214.15005359057	not_binned
chrII	241938	241939	3321.28838871025	not_binned
chrII	241939	241940	3428.42672382994	not_binned
chrII	241940	241941	3428.42672382994	not_binned
chrII	241941	241942	3749.841729189	not_binned
chrII	241942	241943	3642.70339406931	not_binned
chrII	241943	241944	3535.56505894962	not_binned
chrII	241944	241945	3535.56505894962	not_binned
chrII	241945	241946	3535.56505894962	not_binned
chrII	241946	241947	3642.70339406931	not_binned
chrII	241947	241948	3642.70339406931	not_binned
chrII	241948	241949	3642.70339406931	not_binned
chrII	241949	241950	3642.70339406931	not_binned
chrII	241950	241951	3642.70339406931	not_binned
chrII	241951	241952	3642.70339406931	not_binned
chrII	241952	241953	3642.70339406931	not_binned
chrII	241953	241954	3749.841729189	not_binned
chrII	241954	241955	3749.841729189	not_binned
chrII	241955	241956	3856.98006430868	not_binned
chrII	241956	241957	3856.98006430868	not_binned
chrII	241957	241958	3321.28838871025	not_binned
chrII	241958	241959	3107.01171847088	not_binned
chrII	241959	241960	3214.15005359057	not_binned
chrII	241960	241961	3214.15005359057	not_binned
chrII	241961	241962	3214.15005359057	not_binned
chrII	241962	241963	3321.28838871025	not_binned
chrII	241963	241964	3214.15005359057	not_binned
chrII	241964	241965	3214.15005359057	not_binned
chrII	241965	241966	3214.15005359057	not_binned
chrII	241966	241967	3214.15005359057	not_binned
chrII	241967	241968	3214.15005359057	not_binned
chrII	241968	241969	3214.15005359057	not_binned
chrII	241969	241970	3214.15005359057	not_binned
chrII	241970	241971	2999.8733833512	not_binned
chrII	241971	241972	3107.01171847088	not_binned
chrII	241972	241973	2892.73504823151	not_binned
chrII	241973	241974	2892.73504823151	not_binned
chrII	241974	241975	2892.73504823151	not_binned
chrII	241975	241976	2785.59671311183	not_binned
chrII	241976	241977	2785.59671311183	not_binned
chrII	241977	241978	2785.59671311183	not_binned
chrII	241978	241979	2785.59671311183	not_binned
chrII	241979	241980	2785.59671311183	not_binned
chrII	241980	241981	2785.59671311183	not_binned
chrII	241981	241982	2999.8733833512	not_binned
chrII	241982	241983	2999.8733833512	not_binned
chrII	241983	241984	2999.8733833512	not_binned
chrII	241984	241985	2999.8733833512	not_binned
chrII	241985	241986	2892.73504823151	not_binned
chrII	241986	241987	2785.59671311183	not_binned
chrII	241987	241988	1928.49003215434	not_binned
chrII	241988	241989	1928.49003215434	not_binned
chrII	241989	241990	1928.49003215434	not_binned
chrII	241990	241991	2035.62836727403	not_binned
chrII	241991	241992	1714.21336191497	not_binned
chrII	241992	241993	1714.21336191497	not_binned
chrII	241993	241994	1821.35169703466	not_binned
chrII	241994	241995	1821.35169703466	not_binned
chrII	241995	241996	1821.35169703466	not_binned
chrII	241996	241997	1714.21336191497	not_binned
chrII	241997	241998	1714.21336191497	not_binned
[truncated: 238,242 more rows]
