# Supplementary material for: Chromosomal Mcm2-7 distribution and the genome replication program in species from yeast to humans
Source: PLoS Genet. 2021 Sep 2;17(9):e1009714. doi: 10.1371/journal.pgen.1009714 (PMC8443269; doi:10.1371/journal.pgen.1009714)
Supplement: S1 Source Files — (ZIP) [file pgen.1009714.s023.zip › source_files_for_Figure1_to_Figure7A/Figure2/Figure2A/cerevisiae_replication/numbers_for_cerevisiae_replication_Figure2A_triptych_042521_1.txt]

chr	coord	G1_WT_15213	S_WT_15213	despiked_G1_WT_15213	despiked_S_WT_15213	smooth20kb_despiked_G1_WT_15213	smooth20kb_despiked_S_WT_15213	smooth20kb_despiked_S_WT_15213_to_smooth20kb_despiked_G1_WT_15213	norm_smooth20kb_despiked_S_WT_15213_to_smooth20kb_despiked_G1_WT_15213
chrXI	40000	53	54	53	54	43.4429	49.92995	1.14932359487972	21922.1746754197
chrXI	40001	55	52	55	52	43.44265	49.9315	1.14936588813067	21922.6540511595
chrXI	40002	55	51	55	51	43.44225	49.933	1.14941099966047	21923.1653708731
chrXI	40003	57	51	57	51	43.4419	49.93455	1.14945594000262	21923.6747502488
chrXI	40004	57	52	57	52	43.4417	49.93595	1.14949345904972	21924.100012449
chrXI	40005	57	52	57	52	43.44165	49.9373	1.14952585824894	21924.4672433841
chrXI	40006	56	52	56	52	43.4417	49.93875	1.14955791324925	21924.8305729731
chrXI	40007	57	52	57	52	43.4418	49.94015	1.14958749407253	21925.1658588337
chrXI	40008	57	51	57	51	43.442	49.94145	1.14961212651351	21925.4450569174
chrXI	40009	56	50	56	50	43.4422	49.9426	1.14963330586388	21925.6851157098
chrXI	40010	57	47	57	47	43.44235	49.94375	1.1496558082148	21925.9401701422
chrXI	40011	56	48	56	48	43.4425	49.94485	1.14967715946366	21926.1821773298
chrXI	40012	54	48	54	48	43.44255	49.94585	1.14969885515468	21926.4280886206
chrXI	40013	53	48	53	48	43.4427	49.947	1.14972135709797	21926.6831384327
chrXI	40014	53	49	53	49	43.4429	49.9481	1.14974138466815	21926.9101422939
chrXI	40015	52	50	52	50	43.44315	49.9491	1.14975778690081	21927.0960545196
chrXI	40016	52	49	52	49	43.44325	49.9501	1.14977815886242	21927.3269619091
chrXI	40017	52	49	52	49	43.44325	49.9511	1.1498011773981	21927.5878670729
chrXI	40018	51	49	51	49	43.44345	49.9521	1.14981890250429	21927.7887734988
chrXI	40019	52	49	52	49	43.44365	49.9532	1.14983892927965	21928.0157683512
chrXI	40020	52	51	52	51	43.44385	49.9543	1.14985895587062	21928.2427611135
chrXI	40021	51	51	51	51	43.444	49.9555	1.14988260749471	21928.510842061
chrXI	40022	51	50	51	50	43.44405	49.95665	1.14990775491696	21928.795877235
chrXI	40023	49	49	49	49	43.44405	49.9578	1.14993422574553	21929.0959126483
chrXI	40024	49	48	49	48	43.4441	49.9589	1.14995822217516	21929.367901818
chrXI	40025	48	46	48	46	43.44415	49.95985	1.14997876584074	21929.6007553977
chrXI	40026	47	44	47	44	43.44415	49.96065	1.14999718028779	21929.8094752048
chrXI	40027	47	45	47	45	43.4442	49.96135	1.15001196937681	21929.9771031437
chrXI	40028	49	46	49	46	43.44415	49.962	1.1500282546672	21930.1616898792
chrXI	40029	50	47	50	47	43.4441	49.9626	1.15004338909081	21930.3332320366
chrXI	40030	50	47	50	47	43.44385	49.9632	1.15006381800876	21930.5647850016
chrXI	40031	50	46	50	46	43.4437	49.9637	1.15007929803401	21930.7402444044
chrXI	40032	52	47	52	47	43.4436	49.964	1.15008885083188	21930.8485212439
chrXI	40033	53	47	53	47	43.4434	49.9644	1.15010335286833	21931.0128955659
chrXI	40034	54	46	54	46	43.44335	49.96475	1.15011273301898	21931.1192155237
chrXI	40035	54	44	54	44	43.44325	49.96505	1.15012228597078	21931.2274941079
chrXI	40036	53	46	53	46	43.44305	49.9655	1.15013793921007	21931.4049168171
chrXI	40037	51	45	51	45	43.4428	49.96595	1.15015491634977	21931.5973453659
chrXI	40038	51	46	51	46	43.44265	49.9663	1.15016694423568	21931.7336762597
chrXI	40039	50	44	50	44	43.44245	49.9667	1.15018144694878	21931.8980582513
chrXI	40040	51	43	51	43	43.4422	49.96715	1.15019842457334	21932.0904922957
chrXI	40041	51	47	51	47	43.4419	49.9676	1.15021672624816	21932.2979338782
chrXI	40042	51	50	51	50	43.4416	49.96815	1.15023733011675	21932.5314698331
chrXI	40043	51	49	51	49	43.44125	49.96875	1.15026040917331	21932.793060975
chrXI	40044	50	48	50	48	43.4411	49.96935	1.15027819277136	21932.9946303809
chrXI	40045	48	48	48	48	43.4409	49.96985	1.1502949984922	21933.185115971
chrXI	40046	49	49	49	49	43.44065	49.9702	1.15030967538469	21933.3514722107
chrXI	40047	50	49	50	49	43.4406	49.97065	1.15032135836061	21933.4838936987
chrXI	40048	50	54	50	54	43.4405	49.971	1.15033206339706	21933.605230665
chrXI	40049	52	55	52	55	43.4403	49.9713	1.15034426557828	21933.7435371209
chrXI	40050	53	54	53	54	43.44	49.9715	1.15035681399632	21933.8857680217
chrXI	40051	51	54	51	54	43.43975	49.97165	1.15036688747058	21933.9999465033
chrXI	40052	51	53	51	53	43.43965	49.9717	1.15037068668831	21934.043008996
chrXI	40053	49	51	49	51	43.4395	49.9718	1.15037696106079	21934.1141262991
chrXI	40054	49	52	49	52	43.4392	49.97195	1.15038835890164	21934.2433159042
chrXI	40055	50	51	50	51	43.43885	49.9721	1.15040108105993	21934.3875160757
chrXI	40056	48	53	48	53	43.4385	49.97225	1.15041380342323	21934.531718571
chrXI	40057	48	51	48	51	43.4382	49.97245	1.15042635284151	21934.6739608091
chrXI	40058	49	53	49	53	43.4379	49.97245	1.15043429815898	21934.7640175523
chrXI	40059	50	52	50	52	43.4375	49.97255	1.1504471942446	21934.910189115
chrXI	40060	50	52	50	52	43.4372	49.9728	1.15046089526949	21935.0654843168
chrXI	40061	52	51	52	51	43.4369	49.97305	1.15047459648363	21935.2207816637
chrXI	40062	53	52	53	52	43.43675	49.97345	1.15048777820624	21935.3701907984
chrXI	40063	52	51	52	51	43.43645	49.9737	1.150501479748	21935.5254918587
chrXI	40064	53	50	53	50	43.43615	49.97395	1.15051518147902	21935.6807950642
chrXI	40065	56	51	56	51	43.43585	49.9743	1.15053118564504	21935.8621953763
chrXI	40066	57	53	57	53	43.4357	49.9746	1.15054206562804	21935.9855152863
chrXI	40067	57	53	57	53	43.43555	49.9749	1.15055294568619	21936.1088360481
chrXI	40068	58	55	58	55	43.43535	49.9751	1.15056284800284	21936.2210745319
chrXI	40069	56	55	56	55	43.4352	49.97535	1.15057257708034	21936.331349425
chrXI	40070	56	55	56	55	43.4351	49.97565	1.15058213288331	21936.439660326
chrXI	40071	54	53	54	53	43.435	49.9757	1.15058593300334	21936.4827330459
chrXI	40072	53	54	53	54	43.4349	49.97585	1.15059203543694	21936.5519014961
chrXI	40073	52	54	52	54	43.4348	49.9763	1.15060504480278	21936.6993570412
chrXI	40074	54	56	54	56	43.43485	49.97675	1.1506140806288	21936.801774228
chrXI	40075	54	57	54	57	43.435	49.9772	1.15062046736503	21936.8741651256
chrXI	40076	53	57	53	57	43.4352	49.9777	1.15062668066453	21936.944590193
chrXI	40077	53	55	53	55	43.43525	49.9782	1.1506368675212	21937.0600538152
chrXI	40078	51	54	51	54	43.43525	49.97875	1.1506495300476	21937.203578085
chrXI	40079	53	53	53	53	43.4352	49.97935	1.15066466828747	21937.3751634981
chrXI	40080	53	53	53	53	43.4353	49.97985	1.1506735305155	21937.4756130267
chrXI	40081	54	52	54	52	43.4355	49.9803	1.15067859239562	21937.5329872524
chrXI	40082	52	51	52	51	43.4358	49.98095	1.1506856095663	21937.6125238524
chrXI	40083	53	51	53	51	43.43615	49.98165	1.15069245317552	21937.6900932083
chrXI	40084	53	51	53	51	43.4364	49.9823	1.15070079472516	21937.784641072
chrXI	40085	53	50	53	50	43.4368	49.983	1.15070631354059	21937.8471944622
chrXI	40086	53	49	53	49	43.43725	49.98355	1.15070705442909	21937.8555921135
chrXI	40087	54	49	54	49	43.4376	49.98415	1.1507115954841	21937.9070630114
chrXI	40088	54	49	54	49	43.4378	49.98485	1.15072241227686	21938.0296666874
chrXI	40089	53	49	53	49	43.43805	49.9856	1.15073305546635	21938.150302645
chrXI	40090	53	51	53	51	43.43835	49.9862	1.15073892079234	21938.2167835829
chrXI	40091	52	48	52	48	43.43875	49.9869	1.15074443900895	21938.2793301857
chrXI	40092	53	46	53	46	43.4391	49.98745	1.15074782856919	21938.3177493876
chrXI	40093	56	47	56	47	43.4396	49.98805	1.15074839547325	21938.3241750004
chrXI	40094	56	49	56	49	43.43995	49.98865	1.15075293594951	21938.3756393385
chrXI	40095	56	48	56	48	43.4403	49.98935	1.15075977836249	21938.4531951354
chrXI	40096	55	46	55	46	43.44065	49.99005	1.15076662066521	21938.5307496826
chrXI	40097	53	46	53	46	43.4409	49.9908	1.15077726290201	21938.6513748421
chrXI	40098	53	42	53	42	43.4412	49.99155	1.1507865804812	21938.7569855794
chrXI	40099	52	40	52	40	43.4415	49.99225	1.15079474695855	21938.8495490743
chrXI	40100	51	40	51	40	43.4418	49.99295	1.15080291332311	21938.9421112909
chrXI	40101	51	40	51	40	43.4421	49.99375	1.15081338148938	21939.060763436
chrXI	40102	52	41	52	41	43.44225	49.9945	1.15082667219124	21939.2114078034
chrXI	40103	53	44	53	44	43.4424	49.9953	1.15084111375062	21939.3750966439
chrXI	40104	52	41	52	41	43.44255	49.9961	1.15085555521027	21939.5387843541
chrXI	40105	52	42	52	42	43.4426	49.99685	1.15087149480004	21939.7194527222
chrXI	40106	54	39	54	39	43.44265	49.99755	1.15088628341043	21939.8870752362
chrXI	40107	54	40	54	40	43.44275	49.9982	1.15089859642863	21940.0266379815
chrXI	40108	52	40	52	40	43.4429	49.99895	1.1509118866374	21940.1772767599
chrXI	40109	50	41	50	41	43.443	49.9997	1.15092650139263	21940.3429287006
chrXI	40110	50	42	50	42	43.44315	50.00015	1.15093288585197	21940.4152937908
chrXI	40111	48	44	48	44	43.44335	50.00065	1.15093909654757	21940.485689344
chrXI	40112	47	45	47	45	43.4435	50.00105	1.15094432999183	21940.5450081752
chrXI	40113	48	45	48	45	43.44375	50.0015	1.15094806502661	21940.5873431819
chrXI	40114	50	47	50	47	43.44405	50.0019	1.15094932447596	21940.6016184965
chrXI	40115	47	47	47	47	43.4444	50.00225	1.15094810838681	21940.587834651
chrXI	40116	48	45	48	45	43.44475	50.0026	1.15094689231725	21940.5740510276
chrXI	40117	48	46	48	46	43.4451	50.0029	1.15094452538951	21940.5472229236
chrXI	40118	46	45	46	45	43.44555	50.00335	1.15094296193741	21940.529501869
chrXI	40119	46	47	46	47	43.4459	50.0038	1.15094404765467	21940.5418080054
chrXI	40120	46	46	46	46	43.44615	50.0042	1.15094663163479	21940.5710963045
chrXI	40121	46	47	46	47	43.4465	50.00475	1.15095001898887	21940.6094905005
chrXI	40122	47	46	47	46	43.44695	50.0053	1.15095075718779	21940.6178576665
chrXI	40123	47	47	47	47	43.4475	50.00555	1.15094194142356	21940.517934785
chrXI	40124	47	45	47	45	43.4479	50.00575	1.15093594857289	21940.4500084101
chrXI	40125	50	45	50	45	43.44815	50.006	1.15093508008972	21940.4401645283
chrXI	40126	51	45	51	45	43.44835	50.00615	1.15093323451869	21940.4192457775
chrXI	40127	51	46	51	46	43.44855	50.00635	1.15093253975104	21940.4113708862
chrXI	40128	51	47	51	47	43.44885	50.0065	1.15092804527623	21940.3604279546
chrXI	40129	48	47	48	47	43.44915	50.0066	1.15092240009298	21940.2964422398
chrXI	40130	48	48	48	48	43.44945	50.0068	1.1509190565128	21940.258544202
chrXI	40131	47	45	47	45	43.44965	50.0069	1.15091606031349	21940.2245835764
chrXI	40132	48	45	48	45	43.4498	50.00695	1.15091323780547	21940.1925916666
chrXI	40133	48	46	48	46	43.4501	50.0069	1.15090414061187	21940.0894789048
chrXI	40134	48	47	48	47	43.4504	50.00695	1.15089734501869	21940.01245379
chrXI	40135	47	48	47	48	43.45065	50.00695	1.15089072315374	21939.9373978098
chrXI	40136	49	47	49	47	43.451	50.0071	1.15088490483533	21939.8714496826
chrXI	40137	48	46	48	46	43.4514	50.00725	1.15087776228154	21939.7904919191
chrXI	40138	50	47	50	47	43.45195	50.0075	1.15086894834409	21939.6905897435
chrXI	40139	50	49	50	49	43.45245	50.0077	1.15086030822198	21939.5926576896
chrXI	40140	51	49	51	49	43.45295	50.00805	1.15085512030829	21939.5338549278
chrXI	40141	51	49	51	49	43.4534	50.00815	1.15084550345888	21939.4248520918
chrXI	40142	52	51	52	51	43.45385	50.0083	1.15083703745468	21939.3288935893
chrXI	40143	50	52	50	52	43.45435	50.0084	1.15082609681194	21939.2048861274
chrXI	40144	51	52	51	52	43.45505	50.00855	1.15081101045793	21939.0338888182
chrXI	40145	51	52	51	52	43.45575	50.00855	1.15079247280279	21938.8237725007
chrXI	40146	53	52	53	52	43.4565	50.00865	1.15077491284388	21938.6247379477
chrXI	40147	53	55	53	55	43.4573	50.00865	1.15075372837245	21938.3846211103
chrXI	40148	54	55	54	55	43.4581	50.0086	1.15073139414747	21938.1314723128
chrXI	40149	54	57	54	57	43.45895	50.0087	1.15071118837432	21937.9024485978
chrXI	40150	54	59	54	59	43.45975	50.00885	1.15069345773963	21937.7014795087
chrXI	40151	54	60	54	60	43.4605	50.00905	1.15067820204554	21937.5285628027
chrXI	40152	53	59	53	59	43.4613	50.00935	1.15066392399675	21937.3667272842
chrXI	40153	52	57	52	57	43.4621	50.00975	1.15065194732882	21937.230976924
chrXI	40154	52	57	52	57	43.463	50.01025	1.1506396245082	21937.0913030726
chrXI	40155	53	57	53	57	43.4639	50.01085	1.15062960295786	21936.9777131261
chrXI	40156	51	57	51	57	43.4649	50.0114	1.15061578423049	21936.8210838176
chrXI	40157	51	57	51	57	43.46585	50.0121	1.15060674069413	21936.7185792374
chrXI	40158	51	57	51	57	43.46675	50.0129	1.15060132169992	21936.6571572776
chrXI	40159	52	58	52	58	43.4676	50.01365	1.15059607615787	21936.5977013233
chrXI	40160	51	61	51	61	43.46845	50.01445	1.15059198108053	21936.5512853896
chrXI	40161	50	61	50	61	43.46925	50.0152	1.15058805937531	21936.5068345541
chrXI	40162	53	60	53	60	43.4701	50.016	1.15058396461016	21936.460422159
chrXI	40163	54	59	54	59	43.471	50.0169	1.15058084700145	21936.4250854103
chrXI	40164	51	59	51	59	43.4719	50.01795	1.15058118002664	21936.428860107
chrXI	40165	50	58	50	58	43.47275	50.0189	1.15058053608295	21936.4215612833
chrXI	40166	48	59	48	59	43.47365	50.01995	1.15058086910117	21936.4253359011
chrXI	40167	47	58	47	58	43.4746	50.021	1.1505798788258	21936.4141115573
chrXI	40168	47	58	47	58	43.4754	50.02205	1.15058285835208	21936.4478832013
chrXI	40169	46	56	46	56	43.4761	50.0231	1.15058848424767	21936.5116502988
chrXI	40170	46	56	46	56	43.47695	50.0241	1.15058899025806	21936.5173857081
chrXI	40171	46	56	46	56	43.47785	50.02505	1.15058702304737	21936.4950882243
chrXI	40172	46	57	46	57	43.4786	50.02585	1.15058557543251	21936.4786801349
chrXI	40173	45	57	45	57	43.47925	50.02665	1.15058677415089	21936.4922670902
chrXI	40174	44	56	44	56	43.48	50.02745	1.15058532658694	21936.4758595777
chrXI	40175	40	57	40	57	43.48065	50.02825	1.15058652527044	21936.4894461377
chrXI	40176	43	56	43	56	43.4813	50.02915	1.15059002375734	21936.5290999763
chrXI	40177	42	55	42	55	43.482	50.02995	1.15058989926866	21936.5276889509
chrXI	40178	42	55	42	55	43.48265	50.0308	1.15059224771259	21936.5543075489
chrXI	40179	42	56	42	56	43.4833	50.03175	1.15059689581977	21936.606991837
chrXI	40180	42	55	42	55	43.4838	50.0327	1.15060551285766	21936.7046622412
chrXI	40181	41	56	41	56	43.4844	50.0338	1.15061493317144	21936.8114374306
chrXI	40182	40	57	40	57	43.48495	50.0349	1.15062567623971	21936.9332054713
chrXI	40183	38	57	38	57	43.48535	50.03595	1.1506392382722	21937.0869252542
chrXI	40184	37	56	37	56	43.4857	50.03695	1.15065297327627	21937.2426055954
chrXI	40185	37	56	37	56	43.48605	50.038	1.15066785785327	21937.4113158493
chrXI	40186	36	58	36	58	43.4864	50.039	1.1506815924059	21937.5669910737
chrXI	40187	35	58	35	58	43.48685	50.03995	1.15069153088807	21937.6796394782
chrXI	40188	36	56	36	56	43.48725	50.0409	1.15070279219771	21937.807281561
chrXI	40189	36	54	36	54	43.4877	50.0418	1.15071158051587	21937.906893353
chrXI	40190	35	52	35	52	43.4882	50.04265	1.150717895889	21937.9784753808
chrXI	40191	34	53	34	53	43.4889	50.0437	1.15072351795516	21938.0421990734
chrXI	40192	33	49	33	49	43.4897	50.0448	1.15072764355698	21938.0889609889
chrXI	40193	33	48	33	48	43.4905	50.04595	1.15073291868339	21938.1487522693
chrXI	40194	34	46	34	46	43.49115	50.047	1.15073986316756	21938.2274649991
chrXI	40195	35	46	35	46	43.49185	50.0481	1.1507466341395	21938.3042110427
chrXI	40196	35	46	35	46	43.49245	50.04895	1.15075030263873	21938.3457918977
chrXI	40197	35	45	35	45	43.49305	50.04985	1.15075512064571	21938.4004019267
chrXI	40198	34	45	34	45	43.4936	50.0509	1.15076471021024	21938.5090955003
chrXI	40199	33	44	33	44	43.49415	50.05185	1.15077200037246	21938.5917263417
chrXI	40200	33	42	33	42	43.49505	50.0527	1.15076773104066	21938.5433353089
chrXI	40201	34	42	34	42	43.4961	50.05345	1.15075719432317	21938.4239061653
chrXI	40202	33	43	33	43	43.4971	50.05425	1.1507491304018	21938.3325050981
chrXI	40203	34	43	34	43	43.49805	50.05495	1.15074009064774	21938.2300433887
chrXI	40204	34	44	34	44	43.49885	50.05555	1.1507327205202	21938.146506175
chrXI	40205	31	44	31	44	43.49965	50.05615	1.15072535066374	21938.062972034
chrXI	40206	31	44	31	44	43.50035	50.05685	1.15072292521784	21938.0354806519
chrXI	40207	30	46	30	46	43.5011	50.05745	1.15071687842376	21937.9669428517
chrXI	40208	31	44	31	44	43.5019	50.05815	1.15071180799	21937.909471674
chrXI	40209	30	43	30	43	43.50265	50.0588	1.1507069109583	21937.853965934
chrXI	40210	29	40	29	40	43.50345	50.0595	1.15070184088848	21937.7964988816
chrXI	40211	31	40	31	40	43.5044	50.0602	1.15069280348654	21937.6940638325
chrXI	40212	28	40	28	40	43.50535	50.06095	1.15068491576323	21937.6046598942
chrXI	40213	27	41	27	41	43.50615	50.0617	1.15068099567532	21937.5602273902
chrXI	40214	26	40	26	40	43.5069	50.06235	1.15067609965316	21937.5047330928
chrXI	40215	27	40	27	40	43.5077	50.06305	1.15067103064515	21937.4472780755
chrXI	40216	27	39	27	39	43.5085	50.06375	1.15066596182355	21937.3898251711
chrXI	40217	27	39	27	39	43.50925	50.06435	1.15065991714406	21937.3213113388
chrXI	40218	28	40	28	40	43.5101	50.06495	1.15065122810566	21937.22282484
chrXI	40219	28	41	28	41	43.5109	50.0656	1.1506450107904	21937.1523542558
chrXI	40220	29	42	29	42	43.5116	50.0664	1.1506448855018	21937.1509341636
chrXI	40221	33	41	33	41	43.5122	50.06735	1.15065085194497	21937.218561221
chrXI	40222	33	39	33	39	43.51295	50.0684	1.15065514978874	21937.2672754246
chrXI	40223	35	39	35	39	43.5138	50.0695	1.15065795218988	21937.2990394315
chrXI	40224	35	41	35	41	43.51455	50.0706	1.1506633987942	21937.3607743399
chrXI	40225	37	39	37	39	43.51535	50.0717	1.15066752306945	21937.4075212193
chrXI	40226	35	39	35	39	43.5162	50.07295	1.15067377206649	21937.4783509029
chrXI	40227	37	40	37	40	43.517	50.07425	1.15068249189972	21937.5771864477
chrXI	40228	37	39	37	39	43.51765	50.0755	1.15069402874466	21937.7079516042
chrXI	40229	37	38	37	38	43.5183	50.0767	1.15070441630303	21937.8256900935
chrXI	40230	36	41	36	41	43.5192	50.07795	1.15070934208349	21937.8815216885
chrXI	40231	36	42	36	42	43.51995	50.0793	1.15072053161826	21938.008350234
chrXI	40232	39	43	39	43	43.52075	50.08065	1.15073039871785	21938.1201895479
chrXI	40233	40	42	40	42	43.5216	50.0822	1.15074353884048	21938.2691271647
chrXI	40234	41	42	41	42	43.5226	50.0837	1.15075156355549	21938.3600838447
chrXI	40235	42	41	42	41	43.5236	50.08505	1.15075614149565	21938.4119728199
chrXI	40236	41	40	41	40	43.5244	50.08635	1.15076485833234	21938.5107744004
chrXI	40237	42	44	42	44	43.5251	50.0877	1.15077736754195	21938.6525608905
chrXI	40238	42	45	42	45	43.52575	50.08895	1.15078890082308	21938.7832856527
chrXI	40239	44	48	44	48	43.5263	50.0903	1.15080537514101	21938.9700149338
chrXI	40240	44	47	44	47	43.52675	50.0916	1.15082334426531	21939.1736871997
chrXI	40241	44	47	44	47	43.52705	50.0928	1.15084298154826	21939.3962673237
chrXI	40242	44	49	44	49	43.52725	50.094	1.1508652625654	21939.6488130334
chrXI	40243	45	48	45	48	43.52735	50.0952	1.15089018743388	21939.9313256564
chrXI	40244	41	50	41	50	43.52745	50.09645	1.15091626088824	21940.2268570047
chrXI	40245	41	51	41	51	43.52755	50.09785	1.15094578031614	21940.5614469751
chrXI	40246	41	52	41	52	43.5277	50.09945	1.15097857226548	21940.9331295631
chrXI	40247	42	51	42	51	43.5278	50.1012	1.15101613221895	21941.3588554195
chrXI	40248	41	50	41	50	43.52785	50.1029	1.15105386551369	21941.7865460243
chrXI	40249	42	49	42	49	43.52775	50.1045	1.1510932680876	21942.2331571878
chrXI	40250	44	51	44	51	43.5274	50.10615	1.15114043108479	21942.7677293987
chrXI	40251	43	50	43	50	43.52695	50.10775	1.15118909089656	21943.3192673566
chrXI	40252	43	52	43	52	43.5265	50.1092	1.15123430553801	21943.8317557963
chrXI	40253	42	53	42	53	43.52615	50.11055	1.15127457861538	21944.2882337408
chrXI	40254	42	55	42	55	43.52585	50.11195	1.15131467851863	21944.7427488312
chrXI	40255	43	56	43	56	43.52565	50.1131	1.15134639000222	21945.1021848065
chrXI	40256	43	59	43	59	43.52545	50.1143	1.15137925053044	21945.4746447066
chrXI	40257	43	58	43	58	43.52515	50.1155	1.15141475675558	21945.877092439
chrXI	40258	43	59	43	59	43.52485	50.1165	1.15144566839403	21946.227462515
chrXI	40259	45	59	45	59	43.52455	50.1176	1.15147887801252	21946.6038792026
chrXI	40260	47	58	47	58	43.5242	50.11865	1.15151226214382	21946.9822739175
chrXI	40261	45	58	45	58	43.52375	50.11965	1.1515471438008	21947.3776424395
chrXI	40262	47	57	47	57	43.52335	50.12065	1.15158070323171	21947.7580240999
chrXI	40263	47	57	47	57	43.5231	50.12155	1.15160799667303	21948.0673834734
chrXI	40264	47	58	47	58	43.52275	50.12245	1.1516379364815	21948.4067382761
chrXI	40265	46	58	46	58	43.5224	50.1235	1.15167132327261	21948.7851631389
chrXI	40266	46	58	46	58	43.522	50.12455	1.15170603373007	21949.1785911882
chrXI	40267	46	59	46	59	43.52155	50.12565	1.15174321686613	21949.6000459819
chrXI	40268	45	58	45	58	43.52115	50.1267	1.15177792866227	21949.9934892046
chrXI	40269	46	57	46	57	43.5209	50.12765	1.15180637348952	21950.3158990406
chrXI	40270	46	56	46	56	43.5206	50.1286	1.15183614196495	21950.6533118574
chrXI	40271	43	58	43	58	43.52035	50.1294	1.15186114082263	21950.936663116
chrXI	40272	42	60	42	60	43.52005	50.13005	1.15188401667737	21951.1959510531
chrXI	40273	42	60	42	60	43.5196	50.13065	1.1519097142437	21951.4872218726
chrXI	40274	41	59	41	59	43.51905	50.13125	1.15193805930966	21951.8085009575
chrXI	40275	39	59	39	59	43.51865	50.13185	1.15196243449647	21952.0847831763
chrXI	40276	39	59	39	59	43.51835	50.13235	1.15198186512126	21952.3050209193
chrXI	40277	38	61	38	61	43.5181	50.13285	1.15199997242527	21952.5102593924
chrXI	40278	38	62	38	62	43.51795	50.13345	1.15201773061461	21952.7115408016
chrXI	40279	39	62	39	62	43.51775	50.13415	1.15203911047791	21952.9538723216
chrXI	40280	39	60	39	60	43.5175	50.1348	1.15206066524961	21953.1981863527
chrXI	40281	40	58	40	58	43.5175	50.13535	1.15207330384328	21953.3414393553
chrXI	40282	38	58	38	58	43.5174	50.136	1.15209088778282	21953.5407457182
chrXI	40283	37	59	37	59	43.5173	50.1366	1.15210732283483	21953.727029937
chrXI	40284	37	61	37	61	43.51705	50.1373	1.15213002719624	21953.9843740712
chrXI	40285	37	62	37	62	43.5168	50.1382	1.15215732774469	21954.2938140011
chrXI	40286	38	62	38	62	43.51665	50.13905	1.15218083193444	21954.5602238442
chrXI	40287	38	58	38	58	43.51665	50.1401	1.15220496063001	21954.8337121911
chrXI	40288	40	57	40	57	43.51665	50.14115	1.15222908932558	21955.107200538
chrXI	40289	38	54	38	54	43.51665	50.1422	1.15225321802115	21955.3806888848
chrXI	40290	38	54	38	54	43.51665	50.14335	1.15227964468772	21955.680223741
chrXI	40291	38	54	38	54	43.5166	50.1444	1.15230509736514	21955.9687188505
chrXI	40292	38	53	38	53	43.51655	50.14545	1.15233055010105	21956.257214623
chrXI	40293	37	54	37	54	43.51645	50.14655	1.15235847593266	21956.5737418676
chrXI	40294	37	52	37	52	43.51625	50.14765	1.1523890500675	21956.9202864858
chrXI	40295	36	54	36	54	43.516	50.14875	1.1524209486166	21957.2818427679
chrXI	40296	35	55	35	55	43.51575	50.1497	1.15244940050442	21957.6043326323
chrXI	40297	34	55	34	55	43.51545	50.15055	1.15247687890163	21957.9157884012
chrXI	40298	35	56	35	56	43.51525	50.1515	1.15250400721586	21958.2232761305
chrXI	40299	35	57	35	57	43.51515	50.15255	1.15253078525525	21958.5267936458
chrXI	40300	37	56	37	56	43.51515	50.1538	1.15255951088299	21958.8523862342
chrXI	40301	37	56	37	56	43.51515	50.15525	1.15259283261117	21959.2300736367
chrXI	40302	37	53	37	53	43.51515	50.1568	1.15262845238957	21959.6338084463
chrXI	40303	38	54	38	54	43.5151	50.15845	1.15266769466231	21960.0786026652
chrXI	40304	40	52	40	52	43.51495	50.1601	1.15270958601584	21960.5534230712
chrXI	40305	39	51	39	51	43.5147	50.1619	1.15275757387733	21961.0973447628
chrXI	40306	41	48	41	48	43.51425	50.16365	1.15280971176109	21961.6883051651
chrXI	40307	41	47	41	47	43.51385	50.1653	1.15285822789755	21962.2382146254
chrXI	40308	42	49	42	49	43.51335	50.16705	1.15291169261847	21962.844214154
chrXI	40309	40	49	40	49	43.51285	50.1689	1.15296745673979	21963.4762763934
chrXI	40310	39	51	39	51	43.5123	50.17085	1.15302684528283	21964.1494198882
chrXI	40311	39	49	39	49	43.51175	50.17285	1.15308738444213	21964.8356051216
chrXI	40312	39	51	39	51	43.5111	50.17475	1.1531482771063	21965.52579718
chrXI	40313	40	52	40	52	43.51045	50.1767	1.15321032073904	21966.2290349702
chrXI	40314	41	52	41	52	43.50985	50.17875	1.15327333925536	21966.9433226449
chrXI	40315	41	53	41	53	43.5093	50.1808	1.15333503411914	21967.6426072896
chrXI	40316	42	54	42	54	43.50875	50.18275	1.15339443215445	21968.3158583751
chrXI	40317	44	55	44	55	43.5083	50.1846	1.15344888216731	21968.9330257625
chrXI	40318	44	54	44	54	43.5078	50.1864	1.1535035097155	21969.5522054362
chrXI	40319	44	56	44	56	43.50725	50.1883	1.15356176269472	21970.2124778054
chrXI	40320	42	56	42	56	43.50665	50.1901	1.15361904444493	21970.861741713
chrXI	40321	41	56	41	56	43.506	50.1919	1.15367765365697	21971.5260518274
chrXI	40322	41	53	41	53	43.5052	50.19385	1.15374369040942	21972.2745499056
chrXI	40323	40	53	40	53	43.50455	50.19585	1.15380690065752	21972.9910107772
chrXI	40324	41	53	41	53	43.50395	50.19805	1.15387338391112	21973.7445697531
chrXI	40325	43	55	43	55	43.50325	50.20025	1.15394252153575	21974.5282148786
chrXI	40326	43	55	43	55	43.50255	50.20235	1.15400936266954	21975.285830272
chrXI	40327	44	52	44	52	43.5018	50.20445	1.15407753242395	21976.0585050064
chrXI	40328	44	56	44	56	43.50115	50.2064	1.15413960320589	21976.7620505212
chrXI	40329	42	56	42	56	43.5005	50.20825	1.15419937701865	21977.4395608819
chrXI	40330	42	55	42	55	43.49995	50.2101	1.1542564991454	21978.0870155266
chrXI	40331	43	55	43	55	43.49925	50.21195	1.15431760317707	21978.7796033443
chrXI	40332	42	56	42	56	43.4985	50.2136	1.1543754382335	21979.4351387391
chrXI	40333	42	56	42	56	43.4978	50.2152	1.15443079879902	21980.0626268477
chrXI	40334	41	58	41	58	43.49715	50.21675	1.15448368456324	21980.6620641522
chrXI	40335	40	58	40	58	43.49655	50.2183	1.1545352447493	21981.2464766004
chrXI	40336	40	58	40	58	43.4959	50.21985	1.1545881335942	21981.845948823
chrXI	40337	41	60	41	60	43.49505	50.22115	1.15464058553789	21982.440468959
chrXI	40338	40	60	40	60	43.4941	50.22235	1.15469339519613	21983.0390436349
chrXI	40339	40	61	40	61	43.4932	50.2235	1.15474373005435	21983.6095675212
chrXI	40340	39	64	39	64	43.4923	50.22465	1.15479406699577	21984.1801150195
chrXI	40341	40	64	40	64	43.49145	50.22595	1.15484652730594	21984.774729986
chrXI	40342	39	65	39	65	43.49055	50.22715	1.15489801807519	21985.3583556247
chrXI	40343	38	64	38	64	43.4899	50.2282	1.15493942271654	21985.8276593582
chrXI	40344	39	64	39	64	43.48925	50.22915	1.15497852917675	21986.2709142008
chrXI	40345	41	62	41	62	43.48865	50.22995	1.15501285967718	21986.6600356012
chrXI	40346	42	59	42	59	43.48805	50.23105	1.15505408957173	21987.1273586553
chrXI	40347	43	60	43	60	43.48755	50.23215	1.15509266445224	21987.5645882714
chrXI	40348	44	60	44	60	43.4871	50.23315	1.15512761255637	21987.9607099431
chrXI	40349	44	62	44	62	43.4865	50.2342	1.15516769572166	21988.4150353161
chrXI	40350	42	61	42	61	43.48585	50.23505	1.15520450905294	21988.8322985323
chrXI	40351	42	61	42	61	43.48525	50.2359	1.15523999517078	21989.2345183571
chrXI	40352	43	62	43	62	43.48465	50.2369	1.15527893176098	21989.6758477964
chrXI	40353	45	60	45	60	43.4842	50.2379	1.15531388412343	21990.0720177344
chrXI	40354	43	59	43	59	43.4839	50.23895	1.15534600162359	21990.4360557322
chrXI	40355	43	59	43	59	43.48355	50.24	1.15537944809014	21990.8151569903
chrXI	40356	42	59	42	59	43.48345	50.24105	1.15540625226379	21991.1189707262
chrXI	40357	43	59	43	59	43.48335	50.24225	1.15543650615695	21991.4618855433
chrXI	40358	43	56	43	56	43.48335	50.2436	1.15546755252298	21991.8137826981
chrXI	40359	46	56	46	56	43.48345	50.2449	1.15549479169661	21992.1225269709
chrXI	40360	46	54	46	54	43.4837	50.2462	1.15551804469261	21992.3860896413
chrXI	40361	47	54	47	54	43.48395	50.2474	1.15553899772215	21992.6235831848
chrXI	40362	46	53	46	53	43.4842	50.2487	1.15556225019662	21992.8871399439
chrXI	40363	45	51	45	51	43.4844	50.25015	1.15559028065237	21993.2048530578
chrXI	40364	45	49	45	49	43.48465	50.2515	1.15561468242242	21993.481436586
chrXI	40365	46	47	46	47	43.48485	50.2528	1.15563926286971	21993.7600453437
chrXI	40366	45	46	45	46	43.485	50.2541	1.15566517189836	21994.0537129973
chrXI	40367	43	44	43	44	43.48505	50.2555	1.15569603806366	21994.4035676548
chrXI	40368	43	45	43	45	43.48505	50.2569	1.15572823303641	21994.768483771
chrXI	40369	42	43	42	43	43.4851	50.2582	1.15575679945545	21995.0922717974
chrXI	40370	43	43	43	43	43.48515	50.25955	1.1557865156266	21995.4290917677
chrXI	40371	44	41	44	41	43.4852	50.26085	1.15581508191293	21995.75287829
chrXI	40372	44	42	44	42	43.48535	50.2621	1.15583984031404	21996.0335040773
chrXI	40373	45	41	45	41	43.4854	50.2634	1.15586840640767	21996.3572884154
chrXI	40374	44	43	44	43	43.48565	50.2645	1.15588705699466	21996.5686847667
chrXI	40375	42	41	42	41	43.48595	50.26565	1.15590552810735	21996.7780468543
chrXI	40376	43	42	43	42	43.48615	50.26695	1.15593010648218	21997.0566321214
chrXI	40377	41	43	41	43	43.4863	50.2683	1.15595716352047	21997.3633119687
chrXI	40378	43	39	43	39	43.48625	50.2698	1.15599298628877	21997.7693475812
chrXI	40379	47	39	47	39	43.48635	50.27125	1.15602367179586	21998.1171545559
chrXI	40380	47	40	47	40	43.48635	50.27275	1.15605816537833	21998.5081244208
chrXI	40381	45	42	45	42	43.48635	50.2743	1.15609380874688	21998.9121266146
chrXI	40382	45	39	45	39	43.48645	50.2761	1.15613254243563	21999.3511562536
chrXI	40383	45	43	45	43	43.4865	50.27795	1.15617375507341	21999.8182837096
chrXI	40384	47	41	47	41	43.4865	50.2798	1.15621629701172	22000.3004782131
chrXI	40385	49	40	49	40	43.48655	50.28145	1.15625291038264	22000.7154749649
chrXI	40386	49	40	49	40	43.48665	50.2832	1.15629049374923	22001.1414661989
chrXI	40387	47	39	47	39	43.48685	50.2851	1.15632886723228	22001.5764130618
chrXI	40388	45	41	45	41	43.48725	50.2871	1.15636422169716	22001.9771406573
chrXI	40389	45	41	45	41	43.48765	50.289	1.15639727600825	22002.3517970024
chrXI	40390	47	40	47	40	43.4881	50.29095	1.15643014985709	22002.724407886
chrXI	40391	46	39	46	39	43.4885	50.29295	1.15646550237419	22003.1251134042
chrXI	40392	46	39	46	39	43.4889	50.29485	1.15649855480364	22003.4997484219
chrXI	40393	47	42	47	42	43.4891	50.29685	1.15653922477126	22003.9607249459
chrXI	40394	48	43	48	43	43.48925	50.2989	1.15658237380502	22004.4498006143
chrXI	40395	48	46	48	46	43.4894	50.30105	1.15662782195202	22004.9649357386
chrXI	40396	47	47	47	47	43.48955	50.30305	1.15666982068106	22005.4409731997
chrXI	40397	46	49	46	49	43.48975	50.30505	1.15671048925321	22005.9019339067
chrXI	40398	45	48	45	48	43.4899	50.3072	1.15675593643582	22006.4170581
chrXI	40399	44	47	44	47	43.4901	50.30925	1.15679775397159	22006.8910418136
chrXI	40400	42	48	42	48	43.49035	50.3114	1.15684054048772	22007.3760085011
chrXI	40401	44	48	44	48	43.4906	50.3135	1.15688217683821	22007.8479385578
chrXI	40402	45	47	45	47	43.4908	50.31545	1.15692169378351	22008.2958460716
chrXI	40403	44	47	44	47	43.49085	50.31745	1.15696635039324	22008.8020094628
chrXI	40404	45	50	45	50	43.4908	50.31935	1.15701136792149	22009.3122637095
chrXI	40405	48	49	48	49	43.4908	50.32125	1.15705505532205	22009.807441533
chrXI	40406	47	49	47	49	43.49075	50.3232	1.15710122267379	22010.3307285326
chrXI	40407	47	48	47	48	43.4907	50.3251	1.1571462404606	22010.8409857101
chrXI	40408	47	49	47	49	43.4906	50.32685	1.15718913972215	22011.3272303182
chrXI	40409	45	50	45	50	43.4905	50.32865	1.15723318885734	22011.8265082477
chrXI	40410	43	52	43	52	43.4902	50.33035	1.15728026084037	22012.3600488525
chrXI	40411	45	53	45	53	43.48985	50.33215	1.1573309634317	22012.9347408347
chrXI	40412	44	56	44	56	43.48955	50.33395	1.15738033619571	22013.4943597984
chrXI	40413	45	58	45	58	43.4892	50.3356	1.15742759121805	22014.0299750746
chrXI	40414	45	60	45	60	43.4889	50.3372	1.15747236651191	22014.5374836992
chrXI	40415	45	60	45	60	43.4885	50.3388	1.15751980408614	22015.0751681222
chrXI	40416	46	60	46	60	43.4882	50.34065	1.15757032942269	22015.6478509981
chrXI	40417	46	60	46	60	43.488	50.34245	1.15761704378219	22016.1773380945
chrXI	40418	48	62	48	62	43.48785	50.34425	1.1576624275516	22016.6917435266
chrXI	40419	48	64	48	64	43.4877	50.34615	1.15771011113487	22017.232216356
chrXI	40420	48	64	48	64	43.4877	50.34805	1.15775380164966	22017.7274294781
chrXI	40421	49	65	49	65	43.4876	50.34995	1.15780015452681	22018.252819328
chrXI	40422	50	64	50	64	43.4876	50.35185	1.15784384514206	22018.7480335888
chrXI	40423	48	64	48	64	43.48775	50.35375	1.15788354191698	22019.1979793937
chrXI	40424	48	65	48	65	43.48785	50.35575	1.15792686922899	22019.6890757691
chrXI	40425	49	65	49	65	43.48785	50.3576	1.15796940984666	22020.1712553038
chrXI	40426	47	65	47	65	43.48775	50.3594	1.15801346356158	22020.6705851425
chrXI	40427	47	64	47	64	43.4878	50.36125	1.15805467280479	22021.1376741225
chrXI	40428	47	65	47	65	43.48795	50.36295	1.15808976969482	22021.5354822183
chrXI	40429	44	66	44	66	43.488	50.36465	1.15812752943341	22021.9634725526
chrXI	40430	46	66	46	66	43.4881	50.36625	1.15816165801679	22022.3503053105
chrXI	40431	47	65	47	65	43.4882	50.36795	1.15819808591756	22022.7631998382
chrXI	40432	47	67	47	67	43.4884	50.36965	1.1582318503325	22023.1459049041
chrXI	40433	49	62	49	62	43.4886	50.37135	1.15826561443689	22023.5286064499
chrXI	40434	47	61	47	61	43.4888	50.37295	1.1582970787881	22023.8852412864
chrXI	40435	46	64	46	64	43.489	50.3747	1.15833199199798	22024.2809674468
chrXI	40436	46	64	46	64	43.48925	50.3765	1.15836672281081	22024.6746262155
chrXI	40437	46	63	46	63	43.48955	50.37815	1.15839667230404	22025.0140907908
chrXI	40438	49	64	49	64	43.48975	50.37975	1.15842813536523	22025.3707110055
chrXI	40439	50	67	50	67	43.48995	50.38145	1.15846189751885	22025.7533904402
chrXI	40440	48	66	48	66	43.4901	50.3831	1.15849584158234	22026.1381317447
chrXI	40441	49	67	49	67	43.4903	50.38465	1.15852615410793	22026.4817111351
chrXI	40442	50	68	50	68	43.4906	50.38625	1.15855495210459	22026.8081239939
chrXI	40443	49	65	49	65	43.4909	50.3876	1.158578001375	22027.0693775227
chrXI	40444	48	64	48	64	43.4913	50.3891	1.15860183530959	22027.3395248811
chrXI	40445	49	60	49	60	43.49165	50.3904	1.15862240223123	22027.5726420583
chrXI	40446	51	59	51	59	43.49205	50.39155	1.15863818789871	22027.7515657838
chrXI	40447	52	56	52	56	43.49245	50.39275	1.15865512290064	22027.9435167192
chrXI	40448	52	57	52	57	43.49295	50.3938	1.15866594471058	22028.0661772626
chrXI	40449	54	56	54	56	43.49355	50.3948	1.1586729526562	22028.1456093005
chrXI	40450	54	55	54	55	43.49405	50.3957	1.15868032523989	22028.2291743536
chrXI	40451	53	59	53	59	43.4945	50.39645	1.15868558093552	22028.2887453945
chrXI	40452	51	59	51	59	43.495	50.39715	1.15868835498333	22028.3201880288
chrXI	40453	52	59	52	59	43.49555	50.39775	1.15868749791645	22028.3104735457
chrXI	40454	50	60	50	60	43.49615	50.3983	1.15868415940261	22028.2726329327
chrXI	40455	50	62	50	62	43.4966	50.39895	1.15868711577457	22028.3061421324
chrXI	40456	51	64	51	64	43.49705	50.3995	1.15868777307886	22028.3135923928
chrXI	40457	52	64	52	64	43.4976	50.4001	1.15868691605974	22028.3038784511
chrXI	40458	53	66	53	66	43.49825	50.4008	1.15868569425207	22028.2900297886
chrXI	40459	53	65	53	65	43.49865	50.40145	1.15868998233278	22028.3386333322
chrXI	40460	56	64	56	64	43.49915	50.40215	1.15869275606535	22028.3700723933
chrXI	40461	54	66	54	66	43.4997	50.40275	1.15869189902459	22028.3603582063
chrXI	40462	55	65	55	65	43.5001	50.4032	1.15869158921474	22028.3568466454
chrXI	40463	54	65	54	65	43.5005	50.4036	1.15869012999851	22028.3403070594
chrXI	40464	54	63	54	63	43.5007	50.4041	1.1586962968412	22028.4102055589
chrXI	40465	56	63	56	63	43.5009	50.4046	1.15870246362719	22028.4801034156
chrXI	40466	56	63	56	63	43.5011	50.40485	1.15870288337536	22028.4848610799
chrXI	40467	58	64	58	64	43.5013	50.4051	1.15870330311968	22028.4896187005
chrXI	40468	57	61	57	61	43.50155	50.40545	1.15870468983289	22028.5053364961
chrXI	40469	57	61	57	61	43.50165	50.40575	1.15870892253512	22028.5533123484
chrXI	40470	56	61	56	61	43.5015	50.406	1.15871866487362	22028.6637375492
chrXI	40471	55	60	55	60	43.5016	50.4064	1.15872519631462	22028.7377686129
chrXI	40472	54	60	54	60	43.50155	50.4068	1.15873572320986	22028.8570864256
chrXI	40473	55	61	55	61	43.50135	50.4072	1.15875024568203	22029.0216923777
chrXI	40474	57	58	57	58	43.5011	50.4076	1.15876610016758	22029.2013961263
chrXI	40475	58	59	58	59	43.501	50.40815	1.15878140732397	22029.3748961352
chrXI	40476	58	62	58	62	43.501	50.40865	1.15879290131261	22029.5051755341
chrXI	40477	60	64	60	64	43.50115	50.40915	1.15880039952967	22029.5901645871
chrXI	40478	58	65	58	65	43.5014	50.40975	1.15880753263113	22029.6710152125
chrXI	40479	57	68	57	68	43.5017	50.41055	1.15881793125326	22029.7888791048
chrXI	40480	56	67	56	67	43.5021	50.4114	1.15882681525719	22029.8895754538
chrXI	40481	55	68	55	68	43.50245	50.4122	1.15883588165724	22029.992339184
chrXI	40482	56	66	56	66	43.5027	50.4128	1.15884301434164	22030.0731850821
chrXI	40483	57	66	57	66	43.50285	50.4134	1.15885281079286	22030.1842236271
chrXI	40484	57	66	57	66	43.50315	50.41415	1.15886205941409	22030.2890527558
chrXI	40485	55	65	55	65	43.50345	50.41475	1.15886785990536	22030.3547988201
chrXI	40486	55	66	55	66	43.5037	50.4153	1.15887384291451	22030.4226136456
chrXI	40487	55	67	55	67	43.5039	50.41595	1.15888345642575	22030.5315786449
chrXI	40488	52	65	52	65	43.5042	50.4167	1.15889270461243	22030.6364028481
chrXI	40489	51	61	51	61	43.5044	50.4174	1.1589034672355	22030.758392534
chrXI	40490	51	62	51	62	43.50455	50.41795	1.1589121137904	22030.8563975006
chrXI	40491	52	65	52	65	43.50465	50.41845	1.15892094293369	22030.9564720279
chrXI	40492	51	62	51	62	43.5047	50.419	1.15893225329677	22031.0846701103
chrXI	40493	51	65	51	65	43.5047	50.41975	1.15894949281342	22031.2800725885
chrXI	40494	51	65	51	65	43.5048	50.4205	1.15896406833269	22031.4452798065
chrXI	40495	48	66	48	66	43.5049	50.42155	1.15898553955991	22031.6886468971
chrXI	40496	48	66	48	66	43.505	50.42265	1.15900815998161	22031.9450396108
chrXI	40497	48	66	48	66	43.5052	50.4239	1.15903156404292	22032.2103145412
chrXI	40498	47	65	47	65	43.5053	50.42505	1.1590553334881	22032.4797309401
chrXI	40499	45	65	45	65	43.50545	50.42615	1.15907662143479	22032.7210206248
chrXI	40500	45	66	45	66	43.50565	50.4273	1.15909772638726	22032.9602361493
chrXI	40501	45	64	45	64	43.5059	50.4285	1.15911864827529	22033.1973767172
chrXI	40502	46	64	46	64	43.5062	50.4299	1.15914283481435	22033.4715206951
chrXI	40503	44	63	44	63	43.5065	50.43135	1.15916817027341	22033.7586871851
chrXI	40504	45	60	45	60	43.5067	50.4329	1.1591984682819	22034.1021020304
chrXI	40505	42	58	42	58	43.50705	50.43445	1.159224769319	22034.4002129306
chrXI	40506	42	57	42	57	43.5074	50.4361	1.1592533683925	22034.7243710814
chrXI	40507	39	58	39	58	43.50775	50.4376	1.15927851934425	22035.0094462608
chrXI	40508	36	56	36	56	43.508	50.439	1.15930403603935	22035.298666983
chrXI	40509	35	56	35	56	43.50835	50.44035	1.15932573862259	22035.5446563941
chrXI	40510	35	57	35	57	43.50875	50.4418	1.15934840692964	22035.8015918677
chrXI	40511	37	54	37	54	43.50915	50.4433	1.15937222400346	22036.0715481165
chrXI	40512	39	51	39	51	43.50965	50.4452	1.15940256931508	22036.4154991224
chrXI	40513	40	52	40	52	43.51025	50.44705	1.15942910003965	22036.7162134309
chrXI	40514	39	53	39	53	43.511	50.44875	1.15944818551631	22036.9325390689
chrXI	40515	37	55	37	55	43.5118	50.45045	1.15946593797545	22037.1337555287
chrXI	40516	36	55	36	55	43.51255	50.45215	1.15948502213729	22037.3500662638
chrXI	40517	35	56	35	56	43.51315	50.4538	1.15950695364505	22037.5986504354
chrXI	40518	34	56	34	56	43.51365	50.45545	1.15953154929545	22037.8774315138
chrXI	40519	34	54	34	54	43.51435	50.4571	1.15955081484614	22038.095798213
chrXI	40520	36	54	36	54	43.51515	50.45865	1.1595651169765	22038.2579066859
chrXI	40521	35	55	35	55	43.51575	50.4601	1.15958245003246	22038.4543693917
chrXI	40522	35	57	35	57	43.51645	50.46165	1.15959941585309	22038.6466696437
chrXI	40523	36	57	36	57	43.5172	50.46305	1.15961160184938	22038.7847926505
chrXI	40524	35	58	35	58	43.518	50.46445	1.15962245507606	22038.9078092891
chrXI	40525	33	57	33	57	43.51875	50.4657	1.1596311934511	22039.0068549974
chrXI	40526	33	54	33	54	43.51955	50.46685	1.15963630138639	22039.0647512386
chrXI	40527	33	52	33	52	43.5201	50.46795	1.15964692176718	22039.1851286697
chrXI	40528	35	49	35	49	43.5205	50.46895	1.15965924104732	22039.3247623913
chrXI	40529	35	46	35	46	43.5209	50.4698	1.15966811348111	22039.4253275976
chrXI	40530	35	47	35	47	43.52105	50.47055	1.15968134959979	22039.5753532883
chrXI	40531	35	47	35	47	43.52125	50.47125	1.15969210443174	22039.6972546652
chrXI	40532	34	47	34	47	43.52135	50.47195	1.1597055238406	22039.8493578708
chrXI	40533	32	47	32	47	43.52145	50.4726	1.159717794329	22039.9884385592
chrXI	40534	35	46	35	46	43.5214	50.47325	1.15973406186382	22040.1728240429
chrXI	40535	37	45	37	45	43.5213	50.4739	1.15975166182995	22040.3723120604
chrXI	40536	38	44	38	44	43.52125	50.47465	1.15977022718787	22040.5827423769
chrXI	40537	38	43	38	43	43.52125	50.4753	1.15978516242066	22040.7520267924
chrXI	40538	38	43	38	43	43.5212	50.47585	1.15979913237686	22040.9103702146
chrXI	40539	39	43	39	43	43.52125	50.47625	1.15980699083781	22040.9994424766
chrXI	40540	40	42	40	42	43.5215	50.4768	1.15981296600531	22041.0671684204
chrXI	40541	39	38	39	38	43.52175	50.4775	1.15982238765675	22041.1739587718
chrXI	40542	41	37	41	37	43.52205	50.47825	1.1598316255783	22041.2786666241
chrXI	40543	41	36	41	36	43.52245	50.47885	1.15983475194986	22041.314102696
chrXI	40544	41	36	41	36	43.5227	50.47945	1.15984187561893	22041.3948464093
chrXI	40545	41	37	41	37	43.523	50.4798	1.15984192266158	22041.3953796175
chrXI	40546	39	38	39	38	43.52325	50.48005	1.15984100452057	22041.3849728855
chrXI	40547	38	38	38	38	43.5234	50.4802	1.15984045364103	22041.3787289038
chrXI	40548	39	39	39	39	43.52355	50.4805	1.15984334917533	22041.4115485349
chrXI	40549	40	41	40	41	43.5236	50.4809	1.15985120716117	22041.5006154118
chrXI	40550	41	40	41	40	43.52355	50.48115	1.15985828361887	22041.5808240046
chrXI	40551	41	39	41	39	43.52345	50.4814	1.15986669255309	22041.6761356436
chrXI	40552	41	40	41	40	43.5235	50.48155	1.15986880650683	22041.7000963965
chrXI	40553	41	40	41	40	43.52345	50.4819	1.15987818061298	22041.8063478425
chrXI	40554	43	40	43	40	43.52345	50.48215	1.15988392464292	22041.8714539419
chrXI	40555	43	40	43	40	43.5235	50.4823	1.15988603857686	22041.8954144704
chrXI	40556	42	40	42	40	43.5236	50.4825	1.15988796882611	22041.9172930123
chrXI	40557	43	39	43	39	43.52355	50.4829	1.15989849173608	22042.0365656537
chrXI	40558	44	38	44	38	43.5235	50.4833	1.15990901467024	22042.1558385691
chrXI	40559	44	39	44	39	43.52345	50.48365	1.15991838882258	22042.2620905387
chrXI	40560	45	37	45	37	43.52335	50.4839	1.15992679791422	22042.3574039619
chrXI	40561	45	38	45	38	43.52335	50.48415	1.15993254195736	22042.4225102109
chrXI	40562	43	38	43	38	43.5233	50.4842	1.15993502330935	22042.4506352645
chrXI	40563	42	36	42	36	43.5232	50.4844	1.15994228365561	22042.5329281547
chrXI	40564	42	35	42	35	43.5232	50.4848	1.15995147415631	22042.6370985122
chrXI	40565	41	33	41	33	43.5232	50.48525	1.1599618134696	22042.7542901644
chrXI	40566	41	35	41	35	43.52325	50.4857	1.1599708201938	22042.8563774947
chrXI	40567	42	33	42	33	43.5235	50.4863	1.15997794295036	22042.937110865
chrXI	40568	44	33	44	33	43.5238	50.4868	1.15998143544452	22042.9766967784
chrXI	40569	45	35	45	35	43.52415	50.48745	1.15998704167686	22043.0402410016
chrXI	40570	43	35	43	35	43.52455	50.4882	1.15999361280013	22043.1147218469
chrXI	40571	43	34	43	34	43.5251	50.4889	1.15999503734627	22043.1308684623
chrXI	40572	44	33	44	33	43.52565	50.4896	1.1599964618564	22043.1470146696
chrXI	40573	45	33	45	33	43.52625	50.4904	1.15999885126791	22043.1740976175
chrXI	40574	45	34	45	34	43.5268	50.49115	1.16000142440979	22043.2032630697
chrXI	40575	46	34	46	34	43.5274	50.4919	1.16000266498803	22043.2173244885
chrXI	40576	47	35	47	35	43.52795	50.49275	1.16000753538818	22043.2725283714
chrXI	40577	46	36	46	36	43.5286	50.4935	1.16000744338205	22043.2714855217
chrXI	40578	44	38	44	38	43.5293	50.4944	1.16000946488917	22043.294398432
chrXI	40579	48	38	48	38	43.53	50.49535	1.16001263496439	22043.3303298661
chrXI	40580	48	39	48	39	43.53075	50.4963	1.16001447252804	22043.3511578567
chrXI	40581	49	37	49	37	43.5315	50.4973	1.16001745862192	22043.3850039415
chrXI	40582	50	38	50	38	43.53235	50.49835	1.16001892845206	22043.4016638316
chrXI	40583	51	40	51	40	43.5333	50.49935	1.16001658500504	22043.3751018714
chrXI	40584	49	42	49	42	43.5344	50.50025	1.16000794773788	22043.2772021772
chrXI	40585	48	41	48	41	43.53545	50.5012	1.16000179164336	22043.2074255037
chrXI	40586	48	40	48	40	43.53635	50.502	1.15999618709423	22043.1439003591
chrXI	40587	48	43	48	43	43.53725	50.5029	1.15999287966052	22043.1064120259
chrXI	40588	51	43	51	43	43.5381	50.504	1.15999549819583	22043.1360919931
chrXI	40589	52	43	52	43	43.53905	50.5053	1.16000004593577	22043.1876386619
chrXI	40590	52	42	52	42	43.5399	50.5066	1.16000725771074	22043.2693810175
chrXI	40591	52	42	52	42	43.5408	50.50795	1.16001428545181	22043.3490374283
chrXI	40592	50	44	50	44	43.5417	50.50935	1.16002246122682	22043.4417063083
chrXI	40593	51	44	51	44	43.5426	50.5109	1.1600340815661	22043.573417837
chrXI	40594	51	44	51	44	43.54365	50.51245	1.16004170527735	22043.6598293125
chrXI	40595	53	43	53	43	43.5446	50.514	1.16005199266958	22043.776432462
chrXI	40596	53	43	53	43	43.54555	50.51565	1.16006457605886	22043.9190597467
chrXI	40597	54	43	54	43	43.54645	50.5173	1.1600784908988	22044.0767784498
chrXI	40598	55	44	55	44	43.54725	50.5189	1.1600939209709	22044.2516716552
chrXI	40599	55	41	55	41	43.54795	50.5205	1.16011201445763	22044.4567535155
chrXI	40600	55	42	55	42	43.5487	50.5221	1.16012877537102	22044.6467312325
chrXI	40601	54	44	54	44	43.54935	50.52365	1.16014705156334	22044.8538839818
chrXI	40602	54	44	54	44	43.54985	50.5251	1.16016702698172	22045.0802967249
chrXI	40603	55	48	55	48	43.55025	50.5263	1.16018392546541	22045.2718337417
chrXI	40604	53	48	53	48	43.5506	50.52765	1.16020559992285	22045.517504359
chrXI	40605	53	49	53	49	43.55095	50.529	1.16022727403191	22045.7631710276
chrXI	40606	54	48	54	48	43.55125	50.5302	1.16024683562469	22045.9848932362
chrXI	40607	55	50	55	50	43.55155	50.5313	1.16026410081846	22046.1805867534
chrXI	40608	56	52	56	52	43.5519	50.53255	1.16028347787353	22046.4002173067
chrXI	40609	56	51	56	51	43.55235	50.53385	1.16030133850412	22046.6026598433
chrXI	40610	55	52	55	52	43.5528	50.53525	1.16032149482926	22046.8311230864
chrXI	40611	55	53	55	53	43.553	50.53665	1.16034831125296	22047.1350756712
chrXI	40612	54	53	54	53	43.55325	50.538	1.16037264727661	22047.4109139924
chrXI	40613	56	52	56	52	43.5536	50.5393	1.16039317071379	22047.643538292
chrXI	40614	57	52	57	52	43.55395	50.54055	1.16041254581961	22047.8631467514
chrXI	40615	58	53	58	53	43.5544	50.54185	1.16043040427603	22048.0655646447
chrXI	40616	58	51	58	51	43.5547	50.54325	1.16045455484712	22048.3393009412
chrXI	40617	57	51	57	51	43.5549	50.54455	1.16047907353708	22048.6172097061
chrXI	40618	56	51	56	51	43.55505	50.54595	1.16050722017309	22048.9362396732
chrXI	40619	56	51	56	51	43.55505	50.54725	1.16053706745831	22049.2745457648
chrXI	40620	57	51	57	51	43.5551	50.54865	1.16056787838852	22049.6237743564
chrXI	40621	57	51	57	51	43.55505	50.5502	1.1606047978363	22050.0422403572
chrXI	40622	56	50	56	50	43.5549	50.5516	1.1606409382182	22050.4518759828
chrXI	40623	54	49	54	49	43.55485	50.5531	1.1606767099416	22050.8573330233
chrXI	40624	55	50	55	50	43.5547	50.55455	1.16071399871885	22051.2799852143
chrXI	40625	56	51	56	51	43.5545	50.5561	1.16075491625435	22051.7437678133
chrXI	40626	57	50	57	50	43.5543	50.55765	1.16079583416563	22052.2075546717
chrXI	40627	56	50	56	50	43.5541	50.55935	1.16084019644534	22052.7103819591
chrXI	40628	58	49	58	49	43.554	50.56105	1.1608818937411	22053.1830028041
chrXI	40629	54	49	54	49	43.5538	50.5627	1.16092510871612	22053.6728258881
chrXI	40630	53	47	53	47	43.5536	50.56435	1.16096832408802	22054.1626534707
chrXI	40631	54	49	54	49	43.55345	50.56605	1.16101135501321	22054.6503904295
chrXI	40632	53	48	53	48	43.5534	50.56765	1.16104942438478	22055.08189032
chrXI	40633	52	46	52	46	43.5533	50.56925	1.16108882679384	22055.528499615
chrXI	40634	53	45	53	45	43.553	50.5709	1.16113470943448	22056.0485595372
chrXI	40635	53	46	53	46	43.55275	50.57255	1.16117925963343	22056.5535168081
chrXI	40636	52	46	52	46	43.5526	50.57425	1.16122229212492	22057.0412715202
chrXI	40637	53	46	53	46	43.5523	50.5759	1.16126817642237	22057.5613502216
chrXI	40638	51	47	51	47	43.552	50.57735	1.16130946914034	22058.0293853519
chrXI	40639	53	48	53	48	43.5516	50.5788	1.1613534290359	22058.5276517888
chrXI	40640	53	48	53	48	43.5512	50.5803	1.16139853781296	22059.0389403014
chrXI	40641	54	48	54	48	43.55075	50.58155	1.1614392404264	22059.5002868516
chrXI	40642	55	47	55	47	43.55025	50.5827	1.16147898117692	22059.950731101
chrXI	40643	54	48	54	48	43.54975	50.58385	1.16151872283997	22060.4011856935
chrXI	40644	54	48	54	48	43.54925	50.58505	1.16155961354099	22060.8646641353
chrXI	40645	52	47	52	47	43.54885	50.58635	1.16160013410228	22061.3239472031
chrXI	40646	52	47	52	47	43.54845	50.5877	1.16164180355443	22061.7962524528
chrXI	40647	52	48	52	48	43.54805	50.58915	1.16168577008615	22062.2945941075
chrXI	40648	51	47	51	47	43.54775	50.5906	1.16172706971083	22062.7627075226
chrXI	40649	51	47	51	47	43.5477	50.59205	1.16176170038831	22063.1552313002
chrXI	40650	50	47	50	47	43.5478	50.5936	1.16179462567569	22063.5284252175
chrXI	40651	51	45	51	45	43.54785	50.5952	1.16183003294078	22063.9297512803
chrXI	40652	51	46	51	46	43.5478	50.5968	1.16186810814783	22064.3613173136
chrXI	40653	50	44	50	44	43.5479	50.5985	1.16190447759823	22064.7735493317
chrXI	40654	49	43	49	43	43.54785	50.6001	1.16194255284704	22065.2051158382
chrXI	40655	51	43	51	43	43.5478	50.6018	1.16198292451054	22065.6627112138
chrXI	40656	52	45	52	45	43.54775	50.60355	1.16202444443169	22066.1333215941
chrXI	40657	51	43	51	43	43.5478	50.60535	1.16206444412806	22066.5867008829
chrXI	40658	48	41	48	41	43.54785	50.607	1.16210099924566	22067.0010373585
chrXI	40659	49	42	49	42	43.5478	50.60865	1.16214022292745	22067.4456208571
chrXI	40660	49	41	49	41	43.5477	50.61025	1.16217963290828	22067.8923159748
chrXI	40661	49	39	49	39	43.54775	50.61185	1.16221503981262	22068.2936379488
chrXI	40662	51	41	51	41	43.5478	50.61355	1.16225274296291	22068.7209868793
chrXI	40663	50	41	50	41	43.54775	50.6154	1.16229655952374	22069.2176286789
chrXI	40664	51	43	51	43	43.5475	50.61725	1.16234571444974	22069.7747785428
chrXI	40665	51	43	51	43	43.5471	50.61895	1.16239542931676	22070.3382750965
chrXI	40666	52	43	52	43	43.5468	50.6206	1.16244132749134	22070.8585110891
chrXI	40667	51	45	51	45	43.5466	50.6223	1.16248570496893	22071.361510638
chrXI	40668	50	46	50	46	43.5463	50.62395	1.16253160429244	22071.8817596533
chrXI	40669	50	46	50	46	43.546	50.6256	1.16257750424838	22072.4020158369
chrXI	40670	50	47	50	47	43.54575	50.62705	1.16261747702129	22072.8550899599
chrXI	40671	50	48	50	48	43.5456	50.62845	1.16265363205467	22073.2648916536
chrXI	40672	50	48	50	48	43.5454	50.6298	1.16268997414193	22073.6768135222
chrXI	40673	49	48	49	48	43.54505	50.631	1.16272687710773	22074.095092707
chrXI	40674	47	46	47	46	43.5448	50.6323	1.16276340688211	22074.5091419281
chrXI	40675	46	46	46	46	43.5445	50.63355	1.16280012401107	22074.9253147325
chrXI	40676	46	45	46	45	43.54415	50.63485	1.16283932514471	22075.3696426575
chrXI	40677	47	44	47	44	43.5438	50.63615	1.16287852690854	22075.8139777255
chrXI	40678	46	43	46	43	43.5433	50.63745	1.16292173537605	22076.3037270498
chrXI	40679	46	44	46	44	43.54285	50.6388	1.16296475770419	22076.7913665647
chrXI	40680	45	45	45	45	43.5423	50.6402	1.16301160021404	22077.32230619
chrXI	40681	43	45	43	45	43.54165	50.64145	1.16305767006992	22077.844488116
chrXI	40682	46	46	46	46	43.54085	50.6428	1.16311004493481	22078.4381345971
chrXI	40683	46	49	46	49	43.54005	50.64425	1.16316471846036	22079.0578354043
chrXI	40684	46	51	46	51	43.53925	50.6458	1.16322169077327	22079.7035919737
chrXI	40685	46	52	46	52	43.5385	50.6473	1.16327618085143	22080.321213484
chrXI	40686	46	52	46	52	43.53775	50.64895	1.16333411809292	22080.9779071023
chrXI	40687	45	50	45	50	43.5371	50.65055	1.16338823669927	22081.5913181401
chrXI	40688	44	49	44	49	43.53655	50.65215	1.16343968458686	22082.1744577336
chrXI	40689	40	49	40	49	43.53605	50.65365	1.16348750058859	22082.716431469
chrXI	40690	39	52	39	52	43.53555	50.65515	1.16353531768865	22083.2584176535
chrXI	40691	38	53	38	53	43.535	50.6567	1.1635856207649	22083.8285813048
chrXI	40692	37	52	37	52	43.53445	50.6582	1.16363477659647	22084.385741433
chrXI	40693	38	52	38	52	43.5339	50.65965	1.16368278513986	22084.929897545
chrXI	40694	37	53	37	53	43.5333	50.66105	1.16373098294869	22085.476198899
chrXI	40695	38	54	38	54	43.5326	50.66235	1.16377955830803	22086.0267796251
chrXI	40696	38	53	38	53	43.53185	50.6636	1.16382832339999	22086.5795108886
chrXI	40697	36	54	36	54	43.53095	50.66465	1.16387650625589	22087.1256427576
chrXI	40698	38	56	38	56	43.5301	50.6658	1.16392565144578	22087.6826822669
chrXI	40699	38	57	38	57	43.52915	50.66695	1.16397747256723	22088.2700523052
chrXI	40700	39	58	39	58	43.5281	50.6681	1.16403197015261	22088.8877589065
chrXI	40701	38	58	38	58	43.5273	50.66915	1.16407748700241	22089.4036727474
chrXI	40702	39	56	39	56	43.52655	50.67025	1.16412281699331	22089.9174686233
chrXI	40703	40	56	40	56	43.5258	50.6714	1.16416929729034	22090.4443027227
chrXI	40704	40	57	40	57	43.5252	50.67245	1.16420946945677	22090.8996368852
chrXI	40705	38	56	38	56	43.5246	50.67335	1.16424619640387	22091.315920974
chrXI	40706	36	55	36	55	43.5241	50.6742	1.1642791005443	22091.6888751996
chrXI	40707	35	55	35	55	43.52355	50.67495	1.16431104539956	22092.050956342
chrXI	40708	35	55	35	55	43.52305	50.6757	1.1643416534457	22092.3978853303
chrXI	40709	35	53	35	53	43.5225	50.6764	1.16437245103108	22092.7469626638
chrXI	40710	33	55	33	55	43.522	50.677	1.16439961398833	22093.0548430569
chrXI	40711	32	55	32	55	43.5215	50.67755	1.16442562871225	22093.3497087208
chrXI	40712	30	54	30	54	43.5211	50.67795	1.16444552182734	22093.5751885917
chrXI	40713	30	55	30	55	43.52065	50.6782	1.16446330649933	22093.7767701703
chrXI	40714	28	54	28	54	43.52035	50.67835	1.16447478018904	22093.9068194895
chrXI	40715	28	53	28	53	43.52015	50.6786	1.16448587608269	22094.0325866534
chrXI	40716	28	56	28	56	43.5199	50.67875	1.16449601216915	22094.1474748172
chrXI	40717	31	54	31	54	43.51955	50.67885	1.16450767528616	22094.2796712132
chrXI	40718	32	57	32	57	43.51935	50.6789	1.16451417587809	22094.353352616
chrXI	40719	31	57	31	57	43.51925	50.67895	1.16451800065488	22094.3967048097
chrXI	40720	31	55	31	55	43.519	50.67915	1.16452928605896	22094.5246199926
chrXI	40721	31	54	31	54	43.51875	50.6793	1.16453942266265	22094.6395140189
chrXI	40722	32	54	32	54	43.5187	50.67945	1.16454420743267	22094.6937473213
chrXI	40723	34	55	34	55	43.51875	50.67965	1.16454746517306	22094.7306724021
chrXI	40724	34	54	34	54	43.5187	50.67985	1.1645533988837	22094.7979284504
chrXI	40725	33	53	33	53	43.5187	50.68005	1.16455799460921	22094.850019015
chrXI	40726	31	54	31	54	43.51865	50.68015	1.16456163047337	22094.8912299654
chrXI	40727	32	54	32	54	43.5187	50.68015	1.16456029247197	22094.8760642972
chrXI	40728	31	56	31	56	43.51885	50.68005	1.16455398063138	22094.8045223092
chrXI	40729	31	55	31	55	43.5192	50.67995	1.16454231695436	22094.6723195659
chrXI	40730	32	56	32	56	43.51965	50.6799	1.16452912649803	22094.5228114383
chrXI	40731	33	54	33	54	43.52015	50.6799	1.16451574730326	22094.3711640419
chrXI	40732	31	53	31	53	43.52085	50.67995	1.16449816582167	22094.1718855388
chrXI	40733	32	50	32	50	43.52165	50.68	1.16447790927044	22093.9422862762
chrXI	40734	30	48	30	48	43.5225	50.67995	1.16445401803665	22093.671489456
chrXI	40735	30	46	30	46	43.52335	50.67995	1.16443127654466	22093.4137244628
chrXI	40736	30	47	30	47	43.5242	50.67985	1.16440623836854	22093.1299275465
chrXI	40737	30	47	30	47	43.5249	50.6797	1.16438406521325	22092.8786044044
chrXI	40738	31	46	31	46	43.5255	50.67955	1.16436456789698	22092.6576107423
chrXI	40739	32	45	32	45	43.5261	50.67945	1.16434621985429	22092.4496436001
chrXI	40740	32	42	32	42	43.52675	50.6793	1.16432538611314	22092.2135021389
chrXI	40741	33	41	33	41	43.5275	50.6793	1.16430532422032	22091.9861092454
chrXI	40742	33	42	33	42	43.5283	50.6793	1.16428392562999	22091.7435654627
chrXI	40743	32	40	32	40	43.52915	50.67925	1.16426004183404	22091.4728529472
chrXI	40744	32	39	32	39	43.52995	50.6791	1.16423519898369	22091.1912699642
chrXI	40745	31	39	31	39	43.5308	50.67905	1.16421131704448	22090.9205784942
chrXI	40746	33	41	33	41	43.53165	50.67895	1.16418628744833	22090.6368788281
chrXI	40747	33	39	33	39	43.5326	50.67895	1.16416088173001	22090.3489159798
chrXI	40748	35	37	35	37	43.5334	50.67895	1.16413948830094	22090.1064306976
chrXI	40749	34	36	34	36	43.53435	50.67895	1.16411408462513	22089.8184910002
chrXI	40750	33	34	33	34	43.53535	50.679	1.16408849360347	22089.5284278185
chrXI	40751	34	37	34	37	43.53635	50.6792	1.16406634915421	22089.2774300468
chrXI	40752	33	39	33	39	43.53745	50.67955	1.16404497737006	22089.0351901005
chrXI	40753	32	40	32	40	43.5386	50.6798	1.16401997308136	22088.7517772835
chrXI	40754	32	39	32	39	43.5398	50.6801	1.16399478178586	22088.4662448252
chrXI	40755	34	39	34	39	43.54095	50.68025	1.16396748348394	22088.1568303587
chrXI	40756	35	39	35	39	43.542	50.68045	1.16394400808415	22087.8907468375
chrXI	40757	35	39	35	39	43.54305	50.6807	1.16392168210541	22087.6376915075
chrXI	40758	37	40	37	40	43.54415	50.681	1.16389916900433	22087.3825152267
chrXI	40759	37	42	37	42	43.5454	50.68115	1.16386920317646	22087.0428655052
chrXI	40760	38	40	38	40	43.5466	50.6813	1.16384057538361	22086.7183818332
chrXI	40761	38	42	38	42	43.54785	50.6815	1.16381176108579	22086.3917842078
chrXI	40762	38	41	38	41	43.5491	50.68175	1.16378409657146	22086.0782188817
chrXI	40763	37	41	37	41	43.5505	50.68215	1.16375586962262	22085.7582786034
chrXI	40764	37	41	37	41	43.5518	50.6826	1.16373146460077	22085.4816582175
chrXI	40765	36	41	36	41	43.55305	50.6831	1.16370954502612	22085.2332093024
chrXI	40766	35	39	35	39	43.55435	50.68365	1.16368743879773	22084.9826447478
chrXI	40767	33	40	33	40	43.55565	50.68435	1.16366877775903	22084.7711299309
chrXI	40768	35	36	35	36	43.55695	50.68525	1.16365470952397	22084.6116725603
chrXI	40769	38	34	38	34	43.55805	50.68615	1.1636459850705	22084.5127846469
chrXI	40770	40	35	40	35	43.5591	50.68705	1.16363859675705	22084.4290413039
chrXI	40771	42	36	42	36	43.55995	50.68795	1.16363655146528	22084.4058588047
chrXI	40772	42	37	42	37	43.5606	50.68895	1.16364214450673	22084.4692535148
chrXI	40773	42	37	42	37	43.56125	50.6901	1.16365118080863	22084.5716760955
chrXI	40774	42	37	42	37	43.56205	50.6912	1.16365506214698	22084.6156693899
chrXI	40775	42	37	42	37	43.56265	50.6923	1.16366428580447	22084.7202155653
chrXI	40776	42	37	42	37	43.56345	50.69345	1.16366931452858	22084.777213982
chrXI	40777	40	38	40	38	43.5642	50.69455	1.16367453092218	22084.8363395513
chrXI	40778	40	37	40	37	43.5649	50.69575	1.1636833781324	22084.9366188594
chrXI	40779	40	38	40	38	43.5655	50.69685	1.1636926007965	22085.0411537752
chrXI	40780	39	38	39	38	43.56615	50.6979	1.16369933996922	22085.1175393884
chrXI	40781	38	40	38	40	43.5667	50.69895	1.16370875003156	22085.2241983823
chrXI	40782	37	40	37	40	43.5673	50.7	1.16371682431548	22085.3157169045
chrXI	40783	37	43	37	43	43.5679	50.701	1.16372375074309	22085.3942249711
chrXI	40784	38	45	38	45	43.5685	50.70215	1.16373411983428	22085.5117541429
chrXI	40785	38	45	38	45	43.56915	50.70335	1.16374430072655	22085.6271501612
chrXI	40786	39	44	39	44	43.56975	50.70445	1.16375352165206	22085.7316653709
chrXI	40787	39	44	39	44	43.57055	50.7058	1.16376313817475	22085.8406645037
chrXI	40788	38	48	38	48	43.5714	50.7072	1.16377256640824	22085.9475294597
chrXI	40789	38	51	38	51	43.57215	50.70865	1.16378581272671	22086.0976707605
chrXI	40790	38	52	38	52	43.57275	50.71005	1.16380191748283	22086.2802112181
chrXI	40791	36	53	36	53	43.5733	50.7113	1.16381591479186	22086.4388646726
chrXI	40792	37	53	37	53	43.57385	50.71275	1.16383450165638	22086.6495387573
chrXI	40793	37	54	37	54	43.57435	50.71425	1.16385557099532	22086.8883506177
chrXI	40794	41	54	41	54	43.5747	50.71585	1.16388294124802	22087.1985806151
chrXI	40795	41	55	41	55	43.575	50.7174	1.16391049913941	22087.5109374161
chrXI	40796	39	53	39	53	43.5754	50.719	1.16393653299798	22087.806019963
chrXI	40797	40	53	40	53	43.5758	50.7205	1.16396027152686	22088.0750859389
chrXI	40798	36	52	36	52	43.5763	50.72185	1.16397789624176	22088.2748544731
chrXI	40799	36	52	36	52	43.57665	50.7231	1.1639972324628	22088.4940221902
chrXI	40800	39	53	39	53	43.577	50.7243	1.16401542097896	22088.7001811681
chrXI	40801	38	49	38	49	43.57725	50.72535	1.16403283823555	22088.8975982518
chrXI	40802	37	47	37	47	43.57745	50.7262	1.16404700137342	22089.0581313047
chrXI	40803	37	48	37	48	43.57755	50.727	1.164062688242	22089.2359351874
chrXI	40804	37	49	37	49	43.5776	50.7277	1.16407741592011	22089.4028670602
chrXI	40805	37	49	37	49	43.57765	50.72865	1.16409788045018	22089.6348236732
chrXI	40806	36	51	36	51	43.57775	50.7296	1.16411700925358	22089.8516404009
chrXI	40807	36	52	36	52	43.57795	50.73055	1.16413346658115	22090.0381771037
chrXI	40808	35	50	35	50	43.57805	50.73145	1.16415144780457	22090.2419865079
chrXI	40809	34	49	34	49	43.5781	50.7324	1.16417191203839	22090.4739397629
chrXI	40810	34	49	34	49	43.57815	50.73335	1.16419237622524	22090.7058924856
chrXI	40811	34	49	34	49	43.5782	50.7343	1.16421284036514	22090.9378446761
chrXI	40812	35	52	35	52	43.57815	50.7352	1.16423482869282	22091.1870728771
chrXI	40813	36	50	36	50	43.57815	50.73595	1.16425203915265	22091.3821460088
chrXI	40814	37	51	37	51	43.57805	50.73675	1.16427306866645	22091.6205064684
chrXI	40815	38	54	38	54	43.578	50.73745	1.16429046766717	22091.8177166297
chrXI	40816	39	54	39	54	43.57785	50.7381	1.16430939112416	22092.0322058446
chrXI	40817	38	53	38	53	43.5778	50.73865	1.1643233481268	22092.1904024437
chrXI	40818	35	53	35	53	43.5779	50.739	1.16432870790011	22092.25115316
chrXI	40819	31	54	31	54	43.57815	50.7392	1.16432661781191	22092.2274629127
chrXI	40820	30	54	30	54	43.57845	50.73935	1.16432204449676	22092.17562636
chrXI	40821	29	55	29	55	43.57885	50.7396	1.16431709418674	22092.1195167332
chrXI	40822	28	55	28	55	43.5794	50.73985	1.16430813641308	22092.0179842362
chrXI	40823	28	54	28	54	43.57985	50.74	1.16429955587273	22091.9207275159
chrXI	40824	29	56	29	56	43.58035	50.74015	1.16428963971148	22091.8083321093
chrXI	40825	30	59	30	59	43.58105	50.74045	1.16427782258573	22091.674390091
chrXI	40826	30	58	30	58	43.5816	50.7407	1.16426886575986	22091.5728683368
chrXI	40827	30	59	30	59	43.5819	50.7409	1.16426544046955	22091.53404415
chrXI	40828	30	58	30	58	43.58225	50.741	1.16425838500766	22091.4540735355
chrXI	40829	31	57	31	57	43.58255	50.7412	1.16425495984058	22091.4152507455
chrXI	40830	33	56	33	56	43.5828	50.7414	1.16425287039841	22091.3915678207
chrXI	40831	33	57	33	57	43.58305	50.74155	1.16424963374523	22091.3548817542
chrXI	40832	33	58	33	58	43.58315	50.74155	1.16424696241552	22091.3246033853
chrXI	40833	32	55	32	55	43.5833	50.74165	1.16424524990076	22091.3051927699
chrXI	40834	31	55	31	55	43.58355	50.74155	1.16423627721927	22091.2034912991
chrXI	40835	31	56	31	56	43.5837	50.7414	1.1642288286676	22091.1190651817
chrXI	40836	30	57	30	57	43.5839	50.7412	1.16421889734512	22091.0064979292
chrXI	40837	31	57	31	57	43.5841	50.74085	1.16420552449173	22090.8549224096
chrXI	40838	31	54	31	54	43.5843	50.7404	1.16418985735689	22090.6773422004
chrXI	40839	31	52	31	52	43.5845	50.74	1.16417533756267	22090.5127666017
chrXI	40840	33	52	33	52	43.58475	50.7397	1.16416177676825	22090.3590608517
chrXI	40841	33	51	33	51	43.5851	50.73945	1.16414669233293	22090.18808529
chrXI	40842	33	52	33	52	43.5854	50.73895	1.1641272077347	22089.9672357814
chrXI	40843	34	51	34	51	43.5857	50.7382	1.16410198757849	22089.6813761994
chrXI	40844	33	52	33	52	43.5862	50.7375	1.1640725734292	22089.3479795165
chrXI	40845	33	50	33	50	43.5868	50.7368	1.16404048932246	22088.9843200186
chrXI	40846	34	52	34	52	43.58735	50.7364	1.16401662408933	22088.7138179048
chrXI	40847	33	52	33	52	43.58795	50.7361	1.16399371844741	22088.454192343
chrXI	40848	35	54	35	54	43.58855	50.73585	1.16397196052633	22088.2075757013
chrXI	40849	35	54	35	54	43.58915	50.7357	1.16395249735313	22087.9869690361
chrXI	40850	33	53	33	53	43.58975	50.73555	1.16393303471573	22087.7663684441
chrXI	40851	34	54	34	54	43.59025	50.73545	1.16391738978327	22087.5890398892
chrXI	40852	35	55	35	55	43.59075	50.73535	1.16390174520971	22087.4117154023
chrXI	40853	36	52	36	52	43.59135	50.7353	1.16388457801835	22087.2171327001
chrXI	40854	36	53	36	53	43.59195	50.7354	1.16387085230186	22087.0615576297
chrXI	40855	36	52	36	52	43.5925	50.73545	1.16385731490509	22086.9081170819
chrXI	40856	38	50	38	50	43.593	50.7356	1.16384740669373	22086.795811784
chrXI	40857	39	49	39	49	43.5934	50.7357	1.16383902150326	22086.7007692702
chrXI	40858	40	53	40	53	43.59385	50.73585	1.16383044856098	22086.6035986708
chrXI	40859	40	52	40	52	43.5943	50.73595	1.16382072885675	22086.4934300198
chrXI	40860	40	55	40	55	43.59475	50.7361	1.16381215628029	22086.3962635667
chrXI	40861	40	54	40	54	43.5952	50.73625	1.16380358388079	22086.2990991195
chrXI	40862	40	52	40	52	43.5956	50.7364	1.16379634642028	22086.2170656293
chrXI	40863	40	54	40	54	43.59595	50.7365	1.16378929694157	22086.1371628318
chrXI	40864	39	54	39	54	43.5964	50.73665	1.16378072501399	22086.0400037335
chrXI	40865	39	51	39	51	43.59675	50.73675	1.16377367579005	22085.9601038236
chrXI	40866	39	51	39	51	43.59725	50.73695	1.16376491636514	22085.860819524
chrXI	40867	41	53	41	53	43.5976	50.7371	1.16375901425767	22085.793921684
chrXI	40868	42	55	42	55	43.5977	50.73735	1.16376207919225	22085.8286613942
chrXI	40869	42	54	42	54	43.5978	50.73765	1.16376629095964	22085.8763999591
chrXI	40870	40	54	40	54	43.598	50.738	1.16376898022845	22085.9068816601
chrXI	40871	41	52	41	52	43.59825	50.73835	1.16377033481848	22085.9222353533
chrXI	40872	43	52	43	52	43.59845	50.73875	1.16377417087075	22085.9657153496
chrXI	40873	42	52	42	52	43.59865	50.7392	1.16377915371233	22086.0221937075
chrXI	40874	42	51	42	51	43.59885	50.7396	1.16378298968895	22086.0656728464
chrXI	40875	43	49	43	49	43.59915	50.73995	1.16378300953115	22086.0658977491
chrXI	40876	44	49	44	49	43.59965	50.7403	1.16377769087596	22086.0056130888
chrXI	40877	46	48	46	48	43.6002	50.7408	1.16377447809872	22085.969197646
chrXI	40878	46	51	46	51	43.6007	50.74135	1.16377374675177	22085.960908144
chrXI	40879	46	50	46	50	43.6011	50.7418	1.1637733910383	22085.9568762854
chrXI	40880	44	49	44	49	43.60155	50.7422	1.16377055402847	22085.9247200038
chrXI	40881	45	48	45	48	43.60205	50.74275	1.16376982274916	22085.9164312686
chrXI	40882	46	48	46	48	43.6025	50.7434	1.16377271945416	22085.9492641691
chrXI	40883	47	49	47	49	43.6029	50.74405	1.16377695061567	22085.9972225581
chrXI	40884	47	49	47	49	43.6033	50.74485	1.16378462180615	22086.0841721902
chrXI	40885	47	48	47	48	43.60375	50.74565	1.16379095834647	22086.155994139
chrXI	40886	47	47	47	47	43.6042	50.74655	1.16379958811307	22086.2538088175
chrXI	40887	48	46	48	46	43.6046	50.74745	1.16380955220321	22086.3667474773
chrXI	40888	48	46	48	46	43.60495	50.7485	1.16382429059086	22086.5338007382
chrXI	40889	48	48	48	48	43.60535	50.74955	1.16383769422789	22086.6857251769
chrXI	40890	46	48	46	48	43.6058	50.7505	1.16384746983199	22086.796527429
chrXI	40891	47	50	47	50	43.6061	50.75155	1.16386354202738	22086.9786988246
chrXI	40892	46	48	46	48	43.60655	50.75275	1.16387905028029	22087.1544781758
chrXI	40893	46	50	46	50	43.60705	50.7541	1.16389666349822	22087.3541163966
chrXI	40894	44	50	44	50	43.6075	50.7555	1.16391675743851	22087.5818725344
chrXI	40895	44	51	44	51	43.6079	50.757	1.16394047867474	22087.8507425056
chrXI	40896	44	50	44	50	43.60835	50.75825	1.16395713206301	22088.0395014717
chrXI	40897	45	50	45	50	43.6088	50.75935	1.16397034543487	22088.1892693369
chrXI	40898	43	48	43	48	43.609	50.76045	1.16399023137426	22088.4146678743
chrXI	40899	45	48	45	48	43.60905	50.7615	1.16401297437115	22088.6724499249
chrXI	40900	44	50	44	50	43.6092	50.76255	1.16403304807243	22088.8999766622
chrXI	40901	44	49	44	49	43.60945	50.76365	1.16405159890803	22089.1102423747
chrXI	40902	45	49	45	49	43.6097	50.76475	1.16407014953095	22089.3205056764
chrXI	40903	44	50	44	50	43.60985	50.76585	1.16409136926635	22089.5610222156
chrXI	40904	44	48	44	48	43.6101	50.767	1.16411106601452	22089.7842763522
chrXI	40905	42	48	42	48	43.61045	50.7681	1.16412694663779	22089.9642763606
chrXI	40906	40	48	40	48	43.61085	50.7691	1.16413919930476	22090.1031550507
chrXI	40907	40	50	40	50	43.6112	50.7701	1.16415278644018	22090.2571593646
chrXI	40908	40	47	40	47	43.6115	50.77115	1.16416885454525	22090.4392843982
chrXI	40909	40	47	40	47	43.61185	50.7724	1.16418817362712	22090.6582578504
chrXI	40910	42	44	42	44	43.6122	50.7737	1.16420863886711	22090.8902225099
chrXI	40911	43	45	43	45	43.61245	50.775	1.16423177326658	22091.1524409398
chrXI	40912	42	45	42	45	43.6127	50.7763	1.16425490740083	22091.4146563635
chrXI	40913	42	44	42	44	43.6129	50.77765	1.16428052250596	22091.704992521
chrXI	40914	45	44	45	44	43.6131	50.77885	1.16430269804256	22091.9563426543
chrXI	40915	45	45	45	45	43.6134	50.78005	1.16432220372638	22092.177431159
chrXI	40916	45	45	45	45	43.61375	50.7811	1.16433693502622	22092.3444040826
chrXI	40917	43	44	43	44	43.61415	50.7821	1.16434918484024	22092.4832504357
chrXI	40918	43	42	43	42	43.6145	50.78305	1.16436162285478	22092.6242299605
chrXI	40919	45	45	45	45	43.6149	50.7841	1.16437501862895	22092.7760652772
chrXI	40920	45	46	45	46	43.61535	50.78525	1.16438937209033	22092.9387555649
chrXI	40921	44	46	44	46	43.6157	50.78615	1.16440066306399	22093.0667338766
chrXI	40922	42	49	42	49	43.61605	50.787	1.16441080748944	22093.1817165593
chrXI	40923	42	49	42	49	43.61645	50.7878	1.16441847055411	22093.2685740889
chrXI	40924	42	49	42	49	43.61685	50.78865	1.1644272798242	22093.3684233619
chrXI	40925	41	48	41	48	43.6172	50.7895	1.16443742376861	22093.4834005922
chrXI	40926	40	49	40	49	43.6175	50.79025	1.16444660973233	22093.5875195251
chrXI	40927	38	49	38	49	43.6179	50.79105	1.16445427221393	22093.6743704458
chrXI	40928	39	47	39	47	43.61835	50.7919	1.1644617460312	22093.7590829378
chrXI	40929	39	48	39	48	43.6188	50.7928	1.16447036598898	22093.8567864376
chrXI	40930	41	50	41	50	43.6192	50.79375	1.16448146687697	22093.9826102103
chrXI	40931	41	48	41	48	43.61955	50.7946	1.16449160984008	22094.097576318
chrXI	40932	41	46	41	46	43.6199	50.79545	1.16450175264042	22094.2125405808
chrXI	40933	41	46	41	46	43.62025	50.79625	1.16451074902138	22094.3145106748
chrXI	40934	45	46	45	46	43.6206	50.797	1.16451859901056	22094.403486913
chrXI	40935	45	48	45	48	43.6209	50.7978	1.16452892993955	22094.5205835327
chrXI	40936	48	49	48	49	43.62115	50.7986	1.16454059555972	22094.6528083009
chrXI	40937	47	50	47	50	43.6214	50.79935	1.16455111481979	22094.7720395721
chrXI	40938	48	51	48	51	43.62165	50.79995	1.16455819529981	22094.8522937562
chrXI	40939	47	49	47	49	43.6219	50.8005	1.16456412948542	22094.9195551881
chrXI	40940	48	49	48	49	43.62215	50.80105	1.16457006360301	22094.9868158489
chrXI	40941	49	46	49	46	43.6226	50.8015	1.16456836593876	22094.9675735576
chrXI	40942	50	46	50	46	43.62295	50.802	1.16457048411444	22094.9915821644
chrXI	40943	51	45	51	45	43.6232	50.80255	1.16457641805278	22095.0588407936
chrXI	40944	51	44	51	44	43.62345	50.8031	1.16458235192311	22095.1260986518
chrXI	40945	52	44	52	44	43.62375	50.8036	1.16458580475085	22095.1652349636
chrXI	40946	51	43	51	43	43.62395	50.8041	1.16459192714094	22095.234629612
chrXI	40947	51	43	51	43	43.62415	50.80475	1.1646014879373	22095.3429971109
chrXI	40948	52	45	52	45	43.62455	50.80565	1.16461144011801	22095.4558007824
chrXI	40949	50	46	50	46	43.6251	50.80655	1.16461738769653	22095.5232140172
chrXI	40950	51	44	51	44	43.62565	50.80745	1.16462333512509	22095.5906255522
chrXI	40951	51	44	51	44	43.62615	50.80835	1.16463061718717	22095.6731645818
chrXI	40952	51	47	51	47	43.62665	50.8094	1.1646413373477	22095.7946729731
chrXI	40953	53	47	53	47	43.6272	50.8106	1.16465416070708	22095.9400202153
chrXI	40954	56	49	56	49	43.6277	50.8119	1.16467061064416	22096.1264731499
chrXI	40955	56	49	56	49	43.6281	50.8133	1.16469202188498	22096.3691603205
chrXI	40956	56	51	56	51	43.6285	50.8147	1.16471343273319	22096.611843041
chrXI	40957	55	50	55	50	43.6289	50.81615	1.16473598921816	22096.8675110595
chrXI	40958	53	51	53	51	43.62925	50.81765	1.16476102614645	22097.1512938322
chrXI	40959	53	52	53	52	43.62955	50.81895	1.16478281348306	22097.3982438862
chrXI	40960	51	53	51	53	43.62995	50.82025	1.16480193078378	22097.6149302361
chrXI	40961	51	53	51	53	43.63045	50.8216	1.16481952397924	22097.8143415108
chrXI	40962	51	54	51	54	43.63105	50.8229	1.1648333010551	22097.9704987175
chrXI	40963	51	53	51	53	43.63165	50.82425	1.16484822370917	22098.1396405587
chrXI	40964	49	53	49	53	43.6323	50.82575	1.16486524890964	22098.3326138555
chrXI	40965	48	54	48	54	43.63295	50.82735	1.16488456544882	22098.5515584873
chrXI	40966	47	53	47	53	43.6335	50.8291	1.16490998888469	22098.8397221565
chrXI	40967	49	53	49	53	43.6341	50.83085	1.16493407678857	22099.1127481472
chrXI	40968	48	54	48	54	43.63485	50.83255	1.16495301347432	22099.3273873045
chrXI	40969	47	52	47	52	43.6355	50.83415	1.16497232757732	22099.5463043232
chrXI	40970	47	51	47	51	43.63605	50.83575	1.16499431089661	22099.7954757563
chrXI	40971	47	56	47	56	43.63665	50.83735	1.165014958756	22100.0295103279
chrXI	40972	51	53	51	53	43.6372	50.83885	1.16503464933589	22100.2526945497
chrXI	40973	50	53	50	53	43.63775	50.8402	1.16505090202863	22100.436911805
chrXI	40974	49	55	49	55	43.63825	50.84155	1.16506848922677	22100.6362551027
chrXI	40975	48	57	48	57	43.6387	50.843	1.16508970248885	22100.8766982697
chrXI	40976	49	60	49	60	43.63905	50.8446	1.1651170224833	22101.1863586116
chrXI	40977	49	60	49	60	43.63935	50.84615	1.16514453125448	22101.4981586562
chrXI	40978	49	60	49	60	43.63965	50.8477	1.16517203964743	22101.8099544138
chrXI	40979	48	59	48	59	43.63995	50.8492	1.16519840192301	22102.1087594257
chrXI	40980	46	57	46	57	43.6402	50.85075	1.16522724460475	22102.4356787706
chrXI	40981	45	57	45	57	43.64035	50.85225	1.16525761136196	22102.779872853
chrXI	40982	47	59	47	59	43.64045	50.8537	1.16528816728517	22103.1262110503
chrXI	40983	47	58	47	58	43.6405	50.85505	1.16531776675336	22103.4617082429
chrXI	40984	44	56	44	56	43.64065	50.8563	1.16534240438674	22103.7409651801
chrXI	40985	44	55	44	55	43.6408	50.85755	1.16536704185075	22104.0202201976
chrXI	40986	42	54	42	54	43.64105	50.85875	1.16538786303263	22104.2562193048
chrXI	40987	41	54	41	54	43.64125	50.85995	1.16541001919056	22104.5073497892
chrXI	40988	40	54	40	54	43.64135	50.86115	1.16543484562233	22104.7887466747
chrXI	40989	43	54	43	54	43.64145	50.86235	1.16545967194032	22105.0701422706
chrXI	40990	42	54	42	54	43.6416	50.8636	1.16548430854964	22105.3493876006
chrXI	40991	40	54	40	54	43.6416	50.86485	1.16551295094589	22105.6740367959
chrXI	40992	39	54	39	54	43.64155	50.86595	1.16553949160834	22105.9748637461
chrXI	40993	38	54	38	54	43.64155	50.8671	1.16556584264308	22106.2735413479
chrXI	40994	39	56	39	56	43.64155	50.86815	1.16558990228349	22106.5462469844
chrXI	40995	38	56	38	56	43.6415	50.86905	1.16561186027061	22106.7951312883
chrXI	40996	41	56	41	56	43.6415	50.86985	1.16563019144622	22107.0029072494
chrXI	40997	41	56	41	56	43.64145	50.87065	1.16564985810508	22107.2258203367
chrXI	40998	43	54	43	54	43.6415	50.8713	1.16566341670199	22107.3795011789
chrXI	40999	45	56	45	56	43.64175	50.872	1.16567277893302	22107.4856180254
chrXI	41000	44	59	44	59	43.64185	50.8727	1.1656861475854	22107.6371459284
chrXI	41001	44	62	44	62	43.642	50.8734	1.16569818065167	22107.7735355393
chrXI	41002	45	59	45	59	43.64215	50.87405	1.1657090679538	22107.8969384085
chrXI	41003	44	59	44	59	43.64235	50.8746	1.16571632829121	22107.9792311985
chrXI	41004	43	59	43	59	43.6427	50.87505	1.16571729063509	22107.9901389508
chrXI	41005	43	59	43	59	43.64305	50.87555	1.16571939862132	22108.0140320646
chrXI	41006	44	58	44	58	43.6434	50.87615	1.16572379787093	22108.0638956596
chrXI	41007	44	59	44	59	43.6438	50.8767	1.16572571590925	22108.0856357959
chrXI	41008	44	57	44	57	43.64425	50.87715	1.16572400717162	22108.0662679926
chrXI	41009	46	56	46	56	43.6447	50.8777	1.16572458969818	22108.0728706796
chrXI	41010	46	56	46	56	43.6451	50.8783	1.16572765327608	22108.1075950125
chrXI	41011	46	57	46	57	43.64545	50.8789	1.16573205225287	22108.1574555152
chrXI	41012	47	59	47	59	43.6457	50.87955	1.16574026765523	22108.250573554
chrXI	41013	47	61	47	61	43.64595	50.88015	1.16574733738182	22108.3307058526
chrXI	41014	48	62	48	62	43.6462	50.88055	1.16574982472701	22108.3588988364
chrXI	41015	49	63	49	63	43.6465	50.88095	1.16575097659606	22108.3719547748
chrXI	41016	52	62	52	62	43.64685	50.88145	1.16575308412864	22108.3958427466
chrXI	41017	50	61	50	61	43.6472	50.88195	1.16575519162741	22108.4197303354
chrXI	41018	50	62	50	62	43.64745	50.8825	1.16576111548326	22108.4868746839
chrXI	41019	50	63	50	63	43.64765	50.8829	1.16576493808945	22108.5302022746
chrXI	41020	50	62	50	62	43.64785	50.8832	1.16576646959701	22108.5475612516
chrXI	41021	50	59	50	59	43.64805	50.8836	1.16577029214364	22108.5908881672
chrXI	41022	46	60	46	60	43.6483	50.88405	1.16577392475767	22108.6320622789
chrXI	41023	47	61	47	61	43.64845	50.8844	1.16577793713179	22108.6775408072
chrXI	41024	49	58	49	58	43.6485	50.88485	1.16578691134861	22108.7792596804
chrXI	41025	50	57	50	57	43.64865	50.88515	1.16578977814892	22108.8117536242
chrXI	41026	50	55	50	55	43.64885	50.8855	1.16579245501313	22108.8420947243
chrXI	41027	50	55	50	55	43.64915	50.88595	1.16579475201694	22108.8681302707
chrXI	41028	50	55	50	55	43.64945	50.8865	1.16579933996877	22108.920132724
chrXI	41029	50	56	50	56	43.6497	50.88705	1.16580526326641	22108.9872707454
chrXI	41030	50	56	50	56	43.65	50.88765	1.16581099656357	22109.0522551934
chrXI	41031	50	56	50	56	43.6504	50.8884	1.16581749537232	22109.1259163847
chrXI	41032	47	56	47	56	43.6509	50.8891	1.16582017781993	22109.1563207702
chrXI	41033	48	57	48	57	43.65135	50.8899	1.16582648646605	22109.2278265503
chrXI	41034	48	57	48	57	43.65165	50.89085	1.16584023742516	22109.3836877349
chrXI	41035	47	56	47	56	43.65195	50.89175	1.16585284277106	22109.5265638884
chrXI	41036	47	58	47	58	43.65235	50.8927	1.16586392256087	22109.6521485223
chrXI	41037	49	60	49	60	43.65265	50.8937	1.16587881835352	22109.8209859009
chrXI	41038	50	62	50	62	43.65305	50.89475	1.16589218851833	22109.9725309465
chrXI	41039	50	62	50	62	43.65355	50.8957	1.16590059685867	22110.0678358541
chrXI	41040	50	61	50	61	43.654	50.89665	1.16591034040409	22110.1782747346
chrXI	41041	50	64	50	64	43.6544	50.89755	1.16592027378683	22110.2908653394
chrXI	41042	50	64	50	64	43.6548	50.8985	1.16593135233697	22110.4164359221
chrXI	41043	49	65	49	65	43.6551	50.8995	1.16594624683027	22110.5852585731
chrXI	41044	48	64	48	64	43.65535	50.9004	1.16596018586496	22110.7432515132
chrXI	41045	48	64	48	64	43.65565	50.90135	1.16597393464534	22110.8990880029
chrXI	41046	45	65	45	65	43.65595	50.90235	1.16598882855602	22111.0679040501
chrXI	41047	44	67	44	67	43.6563	50.90325	1.16600009620605	22111.1956179984
chrXI	41048	42	69	42	69	43.6566	50.904	1.16600926320419	22111.2995219646
chrXI	41049	40	67	40	67	43.65655	50.90485	1.16603006879838	22111.5353443921
chrXI	41050	41	66	41	66	43.6566	50.9057	1.16604820347897	22111.7408931671
chrXI	41051	40	65	40	65	43.65655	50.90655	1.16606900911776	22111.9767161001
chrXI	41052	38	64	38	64	43.65635	50.9074	1.16609382140284	22112.257952639
chrXI	41053	38	63	38	63	43.6561	50.9083	1.16612111480412	22112.5673115587
chrXI	41054	38	62	38	62	43.6558	50.9093	1.16615203478117	22112.9177761492
chrXI	41055	39	63	39	63	43.65555	50.91025	1.16618047418942	22113.2401245631
chrXI	41056	40	65	40	65	43.6552	50.911	1.16620700397662	22113.540828247
chrXI	41057	41	64	41	64	43.6548	50.91165	1.16623257923527	22113.8307127619
chrXI	41058	42	66	42	66	43.65435	50.9122	1.16625720002703	22114.1097788066
chrXI	41059	40	66	40	66	43.6539	50.91285	1.16628411207246	22114.4148152225
chrXI	41060	39	65	39	65	43.65345	50.91335	1.1663075885182	22114.6809105992
chrXI	41061	41	64	41	64	43.6532	50.9137	1.16632228565145	22114.8474962592
chrXI	41062	40	63	40	63	43.653	50.91405	1.16633564703457	22114.9989417682
chrXI	41063	42	63	42	63	43.65285	50.91435	1.16634652720269	22115.1222637764
chrXI	41064	40	62	40	62	43.65265	50.9148	1.16636217961567	22115.2996771197
chrXI	41065	39	60	39	60	43.65245	50.91515	1.16637554134991	22115.4511266085
chrXI	41066	36	60	36	60	43.65215	50.91535	1.16638813895765	22115.5939150533
chrXI	41067	39	62	39	62	43.65185	50.9155	1.16639959131171	22115.7237225421
chrXI	41068	39	60	39	60	43.65165	50.9157	1.16640951716602	22115.8362278153
chrXI	41069	39	60	39	60	43.6516	50.91605	1.16641887124412	22115.942252252
chrXI	41070	38	61	38	61	43.6515	50.91625	1.16642612510452	22116.0244716278
chrXI	41071	38	60	38	60	43.6516	50.9165	1.1664291801446	22116.0590991881
chrXI	41072	38	58	38	58	43.65175	50.91675	1.16643089910485	22116.0785828604
chrXI	41073	39	58	39	58	43.65185	50.9171	1.16643624497014	22116.1391759355
chrXI	41074	37	59	37	59	43.65205	50.9174	1.16643777325464	22116.1564983804
chrXI	41075	38	60	38	60	43.6521	50.9176	1.16644101887424	22116.1932860773
chrXI	41076	43	58	43	58	43.652	50.91765	1.16644483643361	22116.2365564646
chrXI	41077	46	57	46	57	43.6518	50.91755	1.16644788989228	22116.2711661004
chrXI	41078	46	56	46	56	43.65155	50.9173	1.16644884316823	22116.2819710716
chrXI	41079	46	55	46	55	43.65145	50.91715	1.16644807904434	22116.2733100572
chrXI	41080	48	55	48	55	43.6512	50.91695	1.16645017777289	22116.2970982393
chrXI	41081	49	55	49	55	43.6509	50.91665	1.16645132173678	22116.310064576
chrXI	41082	49	54	49	54	43.6505	50.9163	1.16645399250868	22116.3403366224
chrXI	41083	48	53	48	53	43.6503	50.9159	1.16645017330923	22116.2970476456
chrXI	41084	48	54	48	54	43.65015	50.91545	1.16644387247237	22116.2256303802
chrXI	41085	50	56	50	56	43.65	50.91495	1.16643642611684	22116.1412291551
chrXI	41086	49	57	49	57	43.6498	50.91435	1.16642802487068	22116.046004657
chrXI	41087	46	55	46	55	43.6497	50.9137	1.16641580583601	22115.9075071745
chrXI	41088	45	53	45	53	43.64975	50.91305	1.16639957846265	22115.7235769035
chrXI	41089	42	54	42	54	43.6498	50.9125	1.16638564208771	22115.5656141105
chrXI	41090	43	54	43	54	43.64975	50.9119	1.16637323237819	22115.424955411
chrXI	41091	45	54	45	54	43.6498	50.9113	1.16635815055281	22115.2540094317
chrXI	41092	49	56	49	56	43.64975	50.9107	1.1663457408118	22115.1133503752
chrXI	41093	49	55	49	55	43.6498	50.91	1.16632836805667	22114.9164376963
chrXI	41094	49	56	49	56	43.6499	50.90935	1.16631080483575	22114.71736617
chrXI	41095	49	55	49	55	43.6499	50.90865	1.1662947681438	22114.5355971905
chrXI	41096	50	55	50	55	43.6499	50.9079	1.16627758597385	22114.3408447124
chrXI	41097	51	55	51	55	43.6498	50.9072	1.16626422114191	22114.1893601124
chrXI	41098	51	53	51	53	43.6496	50.90655	1.16625467358235	22114.0811426469
chrXI	41099	53	54	53	54	43.6495	50.9057	1.16623787214057	22113.8907055583
chrXI	41100	53	55	53	55	43.64945	50.9049	1.16622088021728	22113.6981094439
chrXI	41101	54	55	54	55	43.6495	50.90415	1.16620236199727	22113.4882134153
chrXI	41102	53	56	53	56	43.6496	50.90335	1.16618136248671	22113.2501930294
chrXI	41103	55	56	55	56	43.64965	50.90255	1.16616169889106	22113.0273146623
chrXI	41104	55	55	55	55	43.64955	50.9016	1.16614260628116	22112.8109081722
chrXI	41105	55	54	55	54	43.64935	50.90065	1.16612618515511	22112.6247817981
chrXI	41106	53	51	53	51	43.6493	50.89995	1.16611148403296	22112.4581509257
chrXI	41107	54	51	54	51	43.6493	50.8993	1.16609659261431	22112.2893631246
chrXI	41108	53	49	53	49	43.64935	50.8988	1.16608380193519	22112.144386299
chrXI	41109	55	50	55	50	43.64935	50.89825	1.16607120151846	22112.0015660155
chrXI	41110	55	51	55	51	43.6494	50.89775	1.16605841088308	22111.8565896857
chrXI	41111	52	51	52	51	43.6493	50.8974	1.16605306385211	22111.7959833982
chrXI	41112	54	49	54	49	43.6492	50.89695	1.16604542580391	22111.7094094195
chrXI	41113	51	48	51	48	43.64885	50.89655	1.16604561174006	22111.7115169255
chrXI	41114	51	48	51	48	43.64865	50.89605	1.16603949950342	22111.6422373621
chrXI	41115	52	47	52	47	43.6483	50.8956	1.16603853987441	22111.6313603815
chrXI	41116	52	49	52	49	43.6479	50.89525	1.16604120702256	22111.6615913543
chrXI	41117	50	48	50	48	43.64745	50.89495	1.16604635551447	22111.7199472873
chrXI	41118	51	48	51	48	43.64695	50.89475	1.16605513099999	22111.8194136269
chrXI	41119	51	47	51	47	43.6464	50.89465	1.16606753363393	22111.9599921279
chrXI	41120	51	47	51	47	43.6459	50.89465	1.16608089190508	22112.1114023641
chrXI	41121	53	46	53	46	43.64515	50.8947	1.16610207548834	22112.3515091345
chrXI	41122	54	46	54	46	43.6444	50.8948	1.166124405422	22112.6046092917
chrXI	41123	54	46	54	46	43.6438	50.8949	1.16614272817674	22112.812289806
chrXI	41124	57	46	57	46	43.6431	50.895	1.16616372347519	22113.0502624493
chrXI	41125	55	44	55	44	43.64245	50.8952	1.16618567472724	22113.2990704141
chrXI	41126	50	46	50	46	43.6419	50.89545	1.16620610010105	22113.5305832077
chrXI	41127	47	47	47	47	43.64135	50.89575	1.1662276716921	22113.7750878788
chrXI	41128	48	49	48	49	43.64085	50.89605	1.166247907637	22114.0044535775
chrXI	41129	49	50	49	50	43.64025	50.89625	1.16626852504282	22114.2381429711
chrXI	41130	49	53	49	53	43.6398	50.89645	1.16628513421235	22114.4264007368
chrXI	41131	49	54	49	54	43.63935	50.89665	1.16630174372441	22114.6146623851
chrXI	41132	49	52	49	52	43.63895	50.89685	1.16631701725179	22114.7877812236
chrXI	41133	49	54	49	54	43.6384	50.897	1.16633515435946	22114.9933575086
chrXI	41134	49	55	49	55	43.63795	50.89715	1.16635061912853	22115.1686439892
chrXI	41135	48	55	48	55	43.63755	50.89735	1.16636589359393	22115.3417734599
chrXI	41136	48	51	48	51	43.6371	50.89765	1.16638479642323	22115.5560288687
chrXI	41137	48	51	48	51	43.63655	50.89795	1.16640637263945	22115.8005859643
chrXI	41138	48	52	48	52	43.63595	50.8983	1.16643043178847	22116.073286031
chrXI	41139	49	51	49	51	43.6353	50.89865	1.16645582819415	22116.3611433247
chrXI	41140	49	52	49	52	43.63475	50.89895	1.16647740619575	22116.6057206567
chrXI	41141	49	50	49	50	43.63415	50.8994	1.16650375909695	22116.9044194141
chrXI	41142	45	51	45	51	43.63355	50.89985	1.16653011272289	22117.2031263862
chrXI	41143	46	53	46	53	43.633	50.9005	1.16655971397795	22117.5386438322
chrXI	41144	45	51	45	51	43.63245	50.90115	1.16658931597928	22117.8741697368
chrXI	41145	46	53	46	53	43.632	50.90185	1.16661739090576	22118.1923869073
chrXI	41146	46	55	46	55	43.6315	50.90255	1.16664680334162	22118.5257641692
chrXI	41147	46	53	46	53	43.63115	50.90325	1.16667220552289	22118.8136869267
chrXI	41148	47	54	47	54	43.6308	50.9039	1.16669646213226	22119.0886251212
chrXI	41149	45	52	45	52	43.6306	50.90445	1.16671441602912	22119.2921247907
chrXI	41150	49	49	49	49	43.6303	50.905	1.16673504422385	22119.525936472
chrXI	41151	49	48	49	48	43.6299	50.9055	1.16675720091039	22119.7770729478
chrXI	41152	49	48	49	48	43.6296	50.9061	1.16677897574124	22120.0238812544
chrXI	41153	48	47	48	47	43.62935	50.9067	1.16679941369743	22120.2555366639
chrXI	41154	46	47	46	47	43.6292	50.9072	1.16681488544369	22120.430902228
chrXI	41155	46	49	46	49	43.62905	50.90755	1.16682691922011	22120.5672998881
chrXI	41156	46	50	46	50	43.62895	50.90785	1.16683646982107	22120.6755518267
chrXI	41157	44	53	44	53	43.6289	50.9081	1.16684353719667	22120.7556574778
chrXI	41158	45	54	45	54	43.6288	50.9083	1.16685079580461	22120.8379306649
chrXI	41159	43	55	43	55	43.6287	50.9085	1.16685805444581	22120.9202042291
chrXI	41160	44	55	44	55	43.6284	50.9087	1.16687066222919	22121.0631080104
chrXI	41161	44	56	44	56	43.62805	50.90875	1.16688116933945	22121.1822015688
chrXI	41162	43	57	43	57	43.62755	50.9089	1.1668979807484	22121.3727516311
chrXI	41163	43	56	43	56	43.62725	50.90905	1.16690944306597	22121.502672052
chrXI	41164	43	58	43	58	43.6269	50.90925	1.16692338900999	22121.6607433064
chrXI	41165	42	58	42	58	43.6266	50.90945	1.16693599776283	22121.8036580761
chrXI	41166	42	57	42	57	43.6264	50.90965	1.1669459318211	22121.9162563376
chrXI	41167	42	57	42	57	43.62625	50.90985	1.16695452852354	22122.0136962482
chrXI	41168	42	57	42	57	43.626	50.90985	1.16696121578875	22122.0894935122
chrXI	41169	43	58	43	58	43.62575	50.90975	1.1669656109064	22122.1393102732
chrXI	41170	42	58	42	58	43.6255	50.9096	1.16696885995576	22122.1761368449
chrXI	41171	41	59	41	59	43.62535	50.9096	1.16697287242395	22122.2216164394
chrXI	41172	41	59	41	59	43.62515	50.9096	1.16697822242445	22122.2822563853
chrXI	41173	40	59	40	59	43.6249	50.90975	1.16698834839736	22122.3970299165
chrXI	41174	38	58	38	58	43.62465	50.90985	1.16699732834533	22122.4988137496
chrXI	41175	41	58	41	58	43.62445	50.91005	1.16700726312882	22122.6114202312
chrXI	41176	40	56	40	56	43.62425	50.9103	1.16701834415491	22122.7370188779
chrXI	41177	40	56	40	56	43.624	50.9106	1.16703190904089	22122.8907710039
chrXI	41178	40	54	40	54	43.6238	50.9109	1.16704413645762	22123.0293634934
chrXI	41179	39	53	39	53	43.62365	50.9114	1.16705961101375	22123.2047609061
chrXI	41180	38	51	38	51	43.62355	50.91195	1.16707489417986	22123.3779889956
chrXI	41181	37	51	37	51	43.62345	50.91255	1.16709132358857	22123.5642092501
chrXI	41182	39	53	39	53	43.6234	50.9132	1.16710756153807	22123.7482593971
chrXI	41183	39	52	39	52	43.6234	50.9139	1.16712360797187	22123.9301387962
chrXI	41184	39	50	39	50	43.6234	50.91465	1.16714080057951	22124.125009581
chrXI	41185	39	50	39	50	43.62335	50.91545	1.16716047712979	22124.3480347833
chrXI	41186	39	50	39	50	43.6233	50.9163	1.16718129990166	22124.5840519123
chrXI	41187	40	51	40	51	43.62335	50.9171	1.16719830090995	22124.7767510012
chrXI	41188	41	49	41	49	43.62335	50.91785	1.16721549353729	22124.9716220094
chrXI	41189	41	50	41	50	43.6233	50.9186	1.16723402401927	22125.1816570222
chrXI	41190	40	49	40	49	43.62315	50.9194	1.16725637648817	22125.4350126067
chrXI	41191	39	48	39	48	43.62295	50.9202	1.16728006702894	22125.703534658
chrXI	41192	39	46	39	46	43.6227	50.92095	1.1673039495492	22125.9742327142
chrXI	41193	38	46	38	46	43.6224	50.92155	1.16732573173415	22126.2211243763
chrXI	41194	40	47	40	47	43.62215	50.92235	1.16735076102393	22126.5048205697
chrXI	41195	40	45	40	45	43.6218	50.92325	1.1673807591617	22126.8448365099
chrXI	41196	39	43	39	43	43.6215	50.92425	1.16741171211444	22127.1956748654
chrXI	41197	40	43	40	43	43.6213	50.9256	1.16744801278275	22127.6071272681
chrXI	41198	38	44	38	44	43.62115	50.9271	1.16748641427381	22128.0423915898
chrXI	41199	39	45	39	45	43.62085	50.92875	1.16753226954541	22128.5621412957
chrXI	41200	34	48	34	48	43.6206	50.93035	1.16757564086693	22129.0537364999
chrXI	41201	34	51	34	51	43.6203	50.9319	1.16761920481977	22129.547515097
chrXI	41202	33	51	33	51	43.61995	50.9333	1.16766066902874	22130.0174940037
chrXI	41203	34	51	34	51	43.6194	50.93465	1.16770634167366	22130.5351737151
chrXI	41204	35	54	35	54	43.61885	50.93615	1.16775545435058	22131.091844704
chrXI	41205	35	52	35	52	43.6184	50.9377	1.16780303725033	22131.6311763291
chrXI	41206	36	53	36	53	43.6178	50.93925	1.16785463732696	22132.2160409197
chrXI	41207	36	51	36	51	43.6172	50.94085	1.16790738515998	22132.8139148335
chrXI	41208	35	52	35	52	43.61665	50.9425	1.16795994190292	22133.4096228237
chrXI	41209	35	50	35	50	43.6161	50.9441	1.16801135360566	22133.9923522777
chrXI	41210	35	50	35	50	43.61565	50.9457	1.16806008852327	22134.5447415278
chrXI	41211	37	52	37	52	43.61525	50.94745	1.16811092450462	22135.1209454283
chrXI	41212	36	51	36	51	43.615	50.949	1.16815315831709	22135.5996474586
chrXI	41213	36	52	36	52	43.6147	50.95055	1.16819673183583	22136.0935344809
chrXI	41214	36	51	36	51	43.61435	50.9521	1.16824164523832	22136.6026085072
chrXI	41215	36	52	36	52	43.61395	50.9536	1.16828675228912	22137.1138774533
chrXI	41216	36	52	36	52	43.61355	50.95505	1.16833071373461	22137.6121614579
chrXI	41217	36	51	36	51	43.61305	50.9564	1.16837506205138	22138.1148304815
chrXI	41218	36	52	36	52	43.6127	50.9579	1.16841883212917	22138.6109454159
chrXI	41219	35	53	35	53	43.61245	50.95945	1.16846107017606	22139.0896954414
chrXI	41220	38	53	38	53	43.6122	50.96105	1.16850445517539	22139.5814456776
chrXI	41221	38	55	38	55	43.612	50.9624	1.1685407685958	22139.9930426199
chrXI	41222	38	56	38	56	43.61185	50.96375	1.16857574260207	22140.3894578812
chrXI	41223	43	56	43	56	43.6116	50.965	1.16861110346788	22140.7902580284
chrXI	41224	43	57	43	57	43.6114	50.96625	1.16864512489854	22141.1758762564
chrXI	41225	42	60	42	60	43.6111	50.9674	1.16867953342154	22141.565882009
chrXI	41226	42	60	42	60	43.61085	50.9685	1.16871145597942	22141.9277104202
chrXI	41227	42	59	42	59	43.6106	50.96955	1.16874223239304	22142.2765477812
chrXI	41228	42	59	42	59	43.61035	50.97055	1.1687718626427	22142.6123938684
chrXI	41229	43	59	43	59	43.6101	50.97145	1.16879920018528	22142.9222531107
chrXI	41230	43	58	43	58	43.6098	50.9723	1.1688267316062	22143.2343098804
chrXI	41231	43	58	43	58	43.6094	50.97325	1.16885923677005	22143.6027418788
chrXI	41232	41	57	41	57	43.609	50.97425	1.16889288908253	22143.9841763116
chrXI	41233	40	57	40	57	43.60875	50.97525	1.168922521283	22144.3200445105
chrXI	41234	40	58	40	58	43.6084	50.9762	1.16895368782161	22144.6733037697
chrXI	41235	39	59	39	59	43.60805	50.97715	1.16898485486051	22145.0265686995
chrXI	41236	41	60	41	60	43.6077	50.97805	1.16901487581322	22145.3668432371
chrXI	41237	41	58	41	58	43.60735	50.979	1.16904604384353	22145.7201194041
chrXI	41238	40	58	40	58	43.607	50.97995	1.16907721237416	22146.073401242
chrXI	41239	39	57	39	57	43.60665	50.98085	1.16910723479102	22146.4136923752
chrXI	41240	39	59	39	59	43.60635	50.98185	1.16913821037532	22146.7647872498
chrXI	41241	38	59	38	59	43.60615	50.9828	1.16916535855608	22147.0725001576
chrXI	41242	38	58	38	58	43.60625	50.9839	1.16918790311022	22147.3280329454
chrXI	41243	39	57	39	57	43.60635	50.985	1.16921044756096	22147.5835645611
chrXI	41244	38	59	38	59	43.6064	50.98605	1.16923318595436	22147.8412944331
chrXI	41245	38	59	38	59	43.6065	50.98705	1.16925343698761	22148.0708311518
chrXI	41246	40	59	40	59	43.60655	50.9881	1.16927617525349	22148.3285595785
chrXI	41247	40	59	40	59	43.60655	50.98875	1.16929108127105	22148.497512852
chrXI	41248	40	59	40	59	43.60665	50.9894	1.16930330580313	22148.6360726452
chrXI	41249	39	60	39	60	43.6067	50.98995	1.1693145778057	22148.7638359278
chrXI	41250	41	58	41	58	43.6067	50.9904	1.16932489732082	22148.8808031763
chrXI	41251	41	56	41	56	43.6068	50.9909	1.16933368190282	22148.9803726206
chrXI	41252	43	58	43	58	43.60695	50.99155	1.16934456548784	22149.1037333579
chrXI	41253	41	58	41	58	43.60735	50.99225	1.16934989170404	22149.1641037189
chrXI	41254	40	55	40	55	43.60775	50.99295	1.16935521782252	22149.2244729724
chrXI	41255	39	58	39	58	43.6081	50.9937	1.16936303117999	22149.3130340059
chrXI	41256	38	58	38	58	43.60855	50.9944	1.16936701633051	22149.3582039666
chrXI	41257	39	56	39	56	43.60895	50.9952	1.16937463525263	22149.4445611593
chrXI	41258	41	54	41	54	43.6094	50.9958	1.16937632712213	22149.4637377698
chrXI	41259	42	55	42	55	43.61	50.9965	1.16937628984178	22149.463315213
chrXI	41260	41	56	41	56	43.6106	50.9973	1.16937854558295	22149.4888830654
chrXI	41261	39	52	39	52	43.6111	50.99805	1.16938233614837	22149.5318474877
chrXI	41262	40	51	40	51	43.6115	50.999	1.16939339394426	22149.6571828301
chrXI	41263	41	51	41	51	43.61185	50.99995	1.16940579223307	22149.7977120809
chrXI	41264	42	50	42	50	43.6121	51.00085	1.16941972525973	22149.9556369226
chrXI	41265	43	50	43	50	43.61245	51.00175	1.16943097670505	22150.0831671975
chrXI	41266	44	49	44	49	43.61295	51.0027	1.16943935230247	22150.1781009782
chrXI	41267	43	51	43	51	43.61355	51.0037	1.16944619275432	22150.2556345466
chrXI	41268	43	51	43	51	43.6141	51.0047	1.16945437370025	22150.3483620366
chrXI	41269	46	49	46	49	43.61445	51.0057	1.16946791716965	22150.5018714151
chrXI	41270	44	48	44	48	43.6148	51.00675	1.16948260682154	22150.668372277
chrXI	41271	44	47	44	47	43.61515	51.0079	1.16949958901895	22150.8608581528
chrXI	41272	45	46	45	46	43.61535	51.009	1.16951944670856	22151.085936491
chrXI	41273	41	45	41	45	43.6155	51.01015	1.16954179133565	22151.339203192
chrXI	41274	40	44	40	44	43.61575	51.01135	1.16956260066604	22151.5750679678
chrXI	41275	38	41	38	41	43.61605	51.0126	1.16958321535306	22151.8087265449
chrXI	41276	39	41	39	41	43.61625	51.0139	1.16960765769639	22152.0857699536
chrXI	41277	38	43	38	43	43.61645	51.0152	1.16963209981555	22152.3628108217
chrXI	41278	39	45	39	45	43.61665	51.0165	1.16965654171056	22152.639849149
chrXI	41279	39	46	39	46	43.61685	51.01775	1.16967983703546	22152.9038915991
chrXI	41280	38	48	38	48	43.61715	51.01895	1.16969930405815	22153.1245418966
chrXI	41281	39	48	39	48	43.6176	51.02005	1.16971245552254	22153.2736080674
chrXI	41282	40	47	40	47	43.61795	51.02115	1.16972828846839	22153.4530676729
chrXI	41283	40	48	40	48	43.61825	51.0223	1.16974660835774	22153.6607157092
chrXI	41284	41	48	41	48	43.6185	51.0234	1.16976512259706	22153.8705666185
chrXI	41285	41	47	41	47	43.6188	51.02445	1.16978114941264	22154.0522236536
chrXI	41286	42	48	42	48	43.61915	51.02555	1.16979698137171	22154.2316720744
chrXI	41287	41	48	41	48	43.61945	51.02665	1.16981415400699	22154.426316481
chrXI	41288	41	50	41	50	43.61985	51.02775	1.16982864452766	22154.5905602768
chrXI	41289	41	50	41	50	43.6202	51.0288	1.16984332946662	22154.7570077198
chrXI	41290	42	48	42	48	43.6206	51.0298	1.16985552697579	22154.8952612199
chrXI	41291	44	50	44	50	43.6209	51.0307	1.16986811367945	22155.0379260718
chrXI	41292	46	51	46	51	43.62105	51.03135	1.16987899190872	22155.161226104
chrXI	41293	45	50	45	50	43.6212	51.03195	1.16988872383153	22155.2715332473
chrXI	41294	44	47	44	47	43.6215	51.03245	1.16989214034364	22155.310257937
chrXI	41295	43	48	43	48	43.6218	51.03305	1.16989784924052	22155.3749658183
chrXI	41296	43	50	43	50	43.6221	51.0337	1.16990470426687	22155.4526645825
chrXI	41297	41	51	41	51	43.62235	51.0343	1.16991175395182	22155.5325697177
chrXI	41298	42	49	42	49	43.62245	51.03475	1.16991938783814	22155.6190965233
chrXI	41299	43	47	43	47	43.62265	51.0353	1.16992663215096	22155.7012076814
chrXI	41300	41	49	41	49	43.6229	51.03595	1.16993482780833	22155.7941019193
chrXI	41301	41	48	41	48	43.6231	51.03655	1.16994321815735	22155.889202903
chrXI	41302	39	45	39	45	43.6233	51.03705	1.1699493160765	22155.9583201838
chrXI	41303	41	49	41	49	43.62345	51.0376	1.16995790108302	22156.0556275262
chrXI	41304	42	51	42	51	43.62355	51.03805	1.16996553467107	22156.1421509509
chrXI	41305	44	49	44	49	43.62375	51.03865	1.16997392475429	22156.2372489219
chrXI	41306	45	47	45	47	43.62385	51.03915	1.16998270441513	22156.336762587
chrXI	41307	44	48	44	48	43.62395	51.0396	1.16999033787633	22156.423284574
chrXI	41308	43	51	43	51	43.62395	51.0401	1.17000179947025	22156.5531967926
chrXI	41309	43	50	43	50	43.62395	51.0405	1.17001096874538	22156.6571265674
chrXI	41310	46	49	46	49	43.62395	51.04075	1.17001669954234	22156.7220826768
chrXI	41311	47	49	47	49	43.62415	51.04105	1.17001821238924	22156.7392301432
chrXI	41312	47	51	47	51	43.62445	51.04135	1.17001704319481	22156.7259778292
chrXI	41313	47	50	47	50	43.62485	51.0418	1.17001663042967	22156.7212993145
chrXI	41314	46	50	46	50	43.62525	51.04225	1.1700162176721	22156.7166208857
chrXI	41315	47	49	47	49	43.62565	51.04275	1.17001695103683	22156.7249332583
chrXI	41316	46	52	46	52	43.6259	51.04325	1.17002170728856	22156.7788433181
chrXI	41317	47	50	47	50	43.6259	51.0439	1.17003660669465	22156.9477216534
chrXI	41318	46	51	46	51	43.62585	51.04445	1.1700505548889	22157.1058184132
chrXI	41319	43	51	43	51	43.62585	51.045	1.17006316209312	22157.24871563
chrXI	41320	42	53	42	53	43.62585	51.04555	1.17007576929733	22157.3916128467
chrXI	41321	42	51	42	51	43.62575	51.04595	1.17008762027014	22157.5259385069
chrXI	41322	40	54	40	54	43.6258	51.0465	1.17009888643876	22157.6536356641
chrXI	41323	41	54	41	54	43.6257	51.04695	1.17011188359155	22157.8009527796
chrXI	41324	41	54	41	54	43.6255	51.0472	1.1701229785332	22157.926709153
chrXI	41325	42	56	42	56	43.62545	51.04735	1.17012775799447	22157.980882283
chrXI	41326	41	56	41	56	43.62545	51.0474	1.17012890411446	22157.9938730582
chrXI	41327	42	56	42	56	43.62555	51.0474	1.17012622190437	22157.9634713649
chrXI	41328	40	55	40	55	43.6257	51.04745	1.1701233447257	22157.9308597869
chrXI	41329	42	54	42	54	43.62595	51.04755	1.17011893150751	22157.8808378641
chrXI	41330	42	53	42	53	43.6261	51.0478	1.17012063879192	22157.9001891957
chrXI	41331	41	52	41	52	43.62625	51.0481	1.17012349216355	22157.9325309312
chrXI	41332	41	52	41	52	43.6265	51.04835	1.17012251727734	22157.921481017
chrXI	41333	41	52	41	52	43.6266	51.04855	1.17012441950553	22157.9430419522
chrXI	41334	41	52	41	52	43.62665	51.0488	1.17012880888173	22157.9927936363
chrXI	41335	43	52	43	52	43.62665	51.0492	1.17013797758939	22158.0967169791
chrXI	41336	41	51	41	51	43.6266	51.04955	1.17014734130095	22158.202850607
chrXI	41337	42	52	42	52	43.62655	51.04975	1.17015326676072	22158.2700131353
chrXI	41338	42	50	42	50	43.6263	51.0499	1.17016341060324	22158.3849892106
chrXI	41339	42	50	42	50	43.62605	51.0501	1.17017470066623	22158.5129572003
chrXI	41340	42	51	42	51	43.62565	51.05025	1.17018886824609	22158.6735406012
chrXI	41341	40	51	40	51	43.62515	51.05035	1.1702045723625	22158.8515399806
chrXI	41342	38	51	38	51	43.62465	51.0506	1.1702237152619	22159.0685164805
chrXI	41343	40	52	40	52	43.62415	51.0507	1.1702394201377	22159.2465244672
chrXI	41344	42	52	42	52	43.62355	51.05095	1.17026124650561	22159.4939169242
chrXI	41345	42	52	42	52	43.6229	51.0511	1.1702821224632	22159.7305368904
chrXI	41346	40	52	40	52	43.62225	51.05115	1.1703007066348	22159.9411804519
chrXI	41347	41	52	41	52	43.6216	51.0514	1.1703238762448	22160.2037979779
chrXI	41348	40	52	40	52	43.62095	51.05175	1.17034933902173	22160.4924075611
chrXI	41349	40	55	40	55	43.6202	51.0521	1.17037748566031	22160.8114375573
chrXI	41350	42	52	42	52	43.6194	51.0525	1.1704081211571	22161.1586776867
chrXI	41351	42	51	42	51	43.6186	51.05285	1.17043761147767	22161.4929377382
chrXI	41352	43	53	43	53	43.61755	51.0531	1.17047151891842	22161.8772639397
chrXI	41353	41	50	41	50	43.6166	51.0533	1.17050159801543	22162.218197518
chrXI	41354	40	53	40	53	43.61565	51.0535	1.17053167842277	22162.5591459481
chrXI	41355	39	52	39	52	43.61465	51.05355	1.17055966286557	22162.8763375253
chrXI	41356	41	54	41	54	43.61375	51.0538	1.17058955031383	22163.2150988476
chrXI	41357	41	54	41	54	43.61275	51.05405	1.17062212311767	22163.584297516
chrXI	41358	40	53	40	53	43.61175	51.0543	1.17065469741526	22163.9535131155
chrXI	41359	40	53	40	53	43.61065	51.0546	1.1706911041225	22164.3661674238
chrXI	41360	37	54	37	54	43.6096	51.05505	1.17072960999413	22164.802614854
chrXI	41361	39	54	39	54	43.6084	51.05545	1.17077099824804	22165.2717328431
chrXI	41362	38	52	38	52	43.6072	51.0558	1.17081124218019	22165.7278804389
chrXI	41363	39	52	39	52	43.60605	51.05605	1.17084785253422	22166.1428429957
chrXI	41364	40	52	40	52	43.60505	51.05635	1.17088158366978	22166.525170854
chrXI	41365	39	54	39	54	43.60405	51.0566	1.17091416967002	22166.894519098
chrXI	41366	39	51	39	51	43.60305	51.0568	1.17094561045615	22167.2508868344
chrXI	41367	39	54	39	54	43.6023	51.05685	1.17096689853517	22167.4921780191
chrXI	41368	40	52	40	52	43.60175	51.05695	1.17098396279966	22167.6855940898
chrXI	41369	41	52	41	52	43.6012	51.0572	1.17100446776694	22167.9180090411
chrXI	41370	41	50	41	50	43.6007	51.0574	1.17102248358398	22168.122210549
chrXI	41371	41	52	41	52	43.6003	51.05765	1.1710389607411	22168.308972011
chrXI	41372	41	51	41	51	43.5998	51.0578	1.17105583053133	22168.5001837999
chrXI	41373	39	52	39	52	43.59955	51.05805	1.17106827937444	22168.6412860619
chrXI	41374	41	52	41	52	43.5992	51.0584	1.17108570799464	22168.8388319472
chrXI	41375	41	50	41	50	43.59865	51.0589	1.17111194956725	22169.136268843
chrXI	41376	44	51	44	51	43.598	51.0594	1.17114087802193	22169.4641603872
chrXI	41377	44	49	44	49	43.59725	51.05995	1.17117364053925	22169.8355093761
chrXI	41378	47	48	47	48	43.5964	51.0605	1.17120909065886	22170.2373211766
chrXI	41379	44	48	44	48	43.5954	51.061	1.17124742518706	22170.6718265031
chrXI	41380	44	48	44	48	43.59445	51.06145	1.17128327115034	22171.0781250206
chrXI	41381	45	48	45	48	43.59345	51.06185	1.17131931517235	22171.4866684483
chrXI	41382	45	49	45	49	43.59235	51.0622	1.17135690092413	22171.9126867174
chrXI	41383	45	48	45	48	43.59135	51.06255	1.17139180135509	22172.3082680343
chrXI	41384	43	47	43	47	43.5904	51.063	1.17142765379533	22172.7146399654
chrXI	41385	43	46	43	46	43.5896	51.0634	1.17145832950979	22173.0623359448
chrXI	41386	43	47	43	47	43.58885	51.0638	1.17148766255591	22173.3948133582
chrXI	41387	43	46	43	46	43.58815	51.0644	1.17152024116646	22173.7640778433
chrXI	41388	43	49	43	49	43.58765	51.06505	1.17154859231915	22174.0854259187
chrXI	41389	43	49	43	49	43.5872	51.0658	1.17157789442772	22174.4175526683
chrXI	41390	43	48	43	48	43.5868	51.06645	1.17160355887562	22174.7084481048
chrXI	41391	43	47	43	47	43.58645	51.06705	1.17162673261989	22174.971112491
chrXI	41392	43	47	43	47	43.5862	51.0677	1.17164836576715	22175.2163148752
chrXI	41393	43	46	43	46	43.586	51.06865	1.17167553801679	22175.5243005936
chrXI	41394	42	49	42	49	43.5857	51.06945	1.17170195729333	22175.8237516868
chrXI	41395	43	49	43	49	43.5854	51.0701	1.17172493541415	22176.0841987656
chrXI	41396	43	48	43	48	43.5851	51.071	1.17175364975645	22176.4096634384
chrXI	41397	42	47	42	47	43.5847	51.072	1.17178734739484	22176.7916116209
chrXI	41398	47	50	47	50	43.58425	51.07305	1.17182353717226	22177.2018071232
chrXI	41399	47	49	47	49	43.58395	51.0741	1.17185569458482	22177.5662975109
chrXI	41400	46	51	46	51	43.58365	51.07525	1.17189014687847	22177.9567993849
chrXI	41401	47	51	47	51	43.58345	51.07645	1.17192305794975	22178.3298321687
chrXI	41402	47	49	47	49	43.5834	51.07755	1.17194964137722	22178.6311438419
chrXI	41403	48	49	48	49	43.58325	51.0785	1.17197547222844	22178.9239253882
chrXI	41404	50	45	50	45	43.5831	51.07955	1.17200359772481	22179.2427157465
chrXI	41405	50	46	50	46	43.58295	51.08055	1.17203057617715	22179.5485048561
chrXI	41406	48	46	48	46	43.5827	51.08145	1.17205794959927	22179.8587707775
chrXI	41407	51	48	51	48	43.5825	51.0824	1.17208512591063	22180.1668025337
chrXI	41408	52	49	52	49	43.58235	51.0834	1.17211210501499	22180.4725990335
chrXI	41409	51	52	51	52	43.5821	51.0844	1.17214177380163	22180.8088819208
chrXI	41410	52	52	52	52	43.5818	51.0852	1.17216819865173	22181.108396188
chrXI	41411	51	54	51	54	43.5815	51.086	1.17219462386563	22181.4079145787
chrXI	41412	52	55	52	55	43.5814	51.0869	1.17221796454451	22181.6724710966
chrXI	41413	51	54	51	54	43.58125	51.0878	1.17224265022229	22181.9522725963
chrXI	41414	50	55	50	55	43.5811	51.08885	1.17227077792896	22182.2710880076
chrXI	41415	50	54	50	54	43.581	51.08985	1.17229641357472	22182.5616569843
chrXI	41416	50	55	50	55	43.58095	51.09095	1.17232299892499	22182.8629904515
chrXI	41417	51	52	51	52	43.58095	51.0921	1.17234938660126	22183.1620833693
chrXI	41418	51	53	51	53	43.5808	51.09335	1.17238210404582	22183.5329214779
chrXI	41419	53	53	53	53	43.58055	51.0944	1.17241292273732	22183.8822380404
chrXI	41420	53	53	53	53	43.58025	51.0955	1.17244623424602	22184.2598096094
chrXI	41421	54	54	54	54	43.57995	51.0966	1.17247954621334	22184.6373863768
chrXI	41422	55	54	55	54	43.57965	51.0977	1.1725128586393	22185.0149683427
chrXI	41423	56	53	56	53	43.5793	51.0988	1.17254751682565	22185.4078039216
chrXI	41424	54	54	54	54	43.579	51.09975	1.17257738819156	22185.7463829574
chrXI	41425	54	54	54	54	43.5789	51.1006	1.17259958374351	22185.997959956
chrXI	41426	51	53	51	53	43.5789	51.1015	1.17262023593987	22186.2320436853
chrXI	41427	50	54	50	54	43.57905	51.1023	1.17263455720122	22186.3943689997
chrXI	41428	47	55	47	55	43.5792	51.1031	1.17264887836399	22186.5566931966
chrXI	41429	48	58	48	58	43.5794	51.10385	1.17266070666416	22186.6907618722
chrXI	41430	48	59	48	59	43.5796	51.1046	1.17267253485576	22186.8248293173
chrXI	41431	48	60	48	60	43.5799	51.10535	1.17268167205524	22186.9283955284
chrXI	41432	48	62	48	62	43.58015	51.1061	1.17269215457037	22187.0472103117
chrXI	41433	49	61	49	61	43.5805	51.1068	1.17269879877468	22187.122519499
chrXI	41434	50	64	50	64	43.58085	51.10745	1.17270429557937	22187.1848234069
chrXI	41435	49	64	49	64	43.5812	51.10795	1.17270635044469	22187.2081144181
chrXI	41436	49	63	49	63	43.5815	51.10845	1.17270975069697	22187.2466548097
chrXI	41437	48	64	48	64	43.5818	51.1088	1.17270970909875	22187.2461833119
chrXI	41438	49	62	49	62	43.5822	51.10905	1.17270468218676	22187.1892054348
chrXI	41439	51	62	51	62	43.5825	51.1092	1.17270005162623	22187.1367200303
chrXI	41440	50	63	50	63	43.5829	51.10945	1.17269502488361	22187.0797440731
chrXI	41441	52	64	52	64	43.5834	51.10975	1.17268845477865	22187.00527477
chrXI	41442	52	64	52	64	43.58375	51.10985	1.17268133191843	22186.9245402246
chrXI	41443	50	66	50	66	43.5841	51.1099	1.17267306196526	22186.8308038759
chrXI	41444	49	65	49	65	43.5844	51.10995	1.17266613742532	22186.7523172052
chrXI	41445	51	65	51	65	43.58485	51.11015	1.17265861876317	22186.6670964159
chrXI	41446	52	64	52	64	43.5853	51.1102	1.17264765872898	22186.5428691603
chrXI	41447	52	65	52	65	43.5858	51.1101	1.17263191222829	22186.3643893735
chrXI	41448	47	63	47	63	43.58645	51.11	1.17261213060481	22186.1401732118
chrXI	41449	46	62	46	62	43.58695	51.1099	1.17259638492714	22185.9617027535
chrXI	41450	47	63	47	63	43.5875	51.1097	1.17257700028678	22185.7419862242
chrXI	41451	46	63	46	63	43.58795	51.1096	1.17256260044347	22185.5787702173
chrXI	41452	45	64	45	64	43.5884	51.1097	1.17255278927421	22185.4675648497
chrXI	41453	45	63	45	63	43.58885	51.10985	1.17254412538986	22185.3693634612
chrXI	41454	44	63	44	63	43.5893	51.11005	1.1725366087549	22185.2841656491
chrXI	41455	43	65	43	65	43.5897	51.11025	1.17253043723632	22185.2142141505
chrXI	41456	42	63	42	63	43.59005	51.11045	1.17252561077585	22185.1595083049
chrXI	41457	39	60	39	60	43.5905	51.11065	1.17251809453895	22185.0743150047
chrXI	41458	39	58	39	58	43.59095	51.1109	1.1725117254843	22185.0021245201
chrXI	41459	40	59	40	59	43.5914	51.1111	1.17250420954592	22184.9169346034
chrXI	41460	42	58	42	58	43.5919	51.11145	1.1724987899128	22184.855505402
chrXI	41461	40	58	40	58	43.5923	51.11185	1.17249720707556	22184.8375646252
chrXI	41462	39	58	39	58	43.59255	51.11225	1.17249965877197	22184.8653535455
chrXI	41463	38	62	38	62	43.5928	51.1127	1.17250325741866	22184.906142652
chrXI	41464	38	62	38	62	43.593	51.11305	1.17250590691166	22184.9361735113
chrXI	41465	38	63	38	63	43.59315	51.11345	1.17251104818073	22184.9944475765
chrXI	41466	38	63	38	63	43.5932	51.11375	1.17251658515548	22185.0572067948
chrXI	41467	36	65	36	65	43.59315	51.11395	1.17252251787265	22185.1244515824
chrXI	41468	36	64	36	64	43.5931	51.1143	1.17253189151494	22185.2306977708
chrXI	41469	33	65	33	65	43.59315	51.1148	1.1725420163489	22185.3454583924
chrXI	41470	33	67	33	67	43.5931	51.11535	1.17255597789558	22185.5037064963
chrXI	41471	33	64	33	64	43.59295	51.11595	1.17257377626428	22185.7054433211
chrXI	41472	32	62	32	62	43.59275	51.11655	1.17259291969422	22185.9224258344
chrXI	41473	32	64	32	64	43.5925	51.11705	1.17261111429718	22186.1286538037
chrXI	41474	33	63	33	63	43.5922	51.11765	1.17263294809622	22186.3761304892
chrXI	41475	32	64	32	64	43.59185	51.11835	1.17265842124159	22186.6648575941
chrXI	41476	34	65	34	65	43.5915	51.1189	1.17268045375819	22186.9145866574
chrXI	41477	36	64	36	64	43.59105	51.1196	1.17270861793877	22187.2338154846
chrXI	41478	36	63	36	63	43.5906	51.1205	1.17274137084601	22187.6050555473
chrXI	41479	35	60	35	60	43.59	51.12145	1.17277930718055	22188.0350475206
chrXI	41480	36	60	36	60	43.58935	51.12235	1.17281744279279	22188.4672982206
chrXI	41481	35	60	35	60	43.58865	51.1232	1.1728557778229	22188.901809236
chrXI	41482	36	57	36	57	43.58805	51.12415	1.17289371742943	22189.3318382959
chrXI	41483	37	60	37	60	43.58735	51.12525	1.1729377904369	22189.8313868074
chrXI	41484	37	58	37	58	43.58655	51.1263	1.17298340887269	22190.3484520816
chrXI	41485	37	58	37	58	43.5856	51.1274	1.17303421313461	22190.9242964562
chrXI	41486	38	57	38	57	43.58465	51.12845	1.17308387241839	22191.4871629977
chrXI	41487	38	56	38	56	43.58375	51.1296	1.17313448246193	22192.0608059907
chrXI	41488	38	55	38	55	43.58275	51.13085	1.17319008093799	22192.6909907126
chrXI	41489	38	55	38	55	43.5819	51.1321	1.17324164389345	22193.2754345509
chrXI	41490	42	54	42	54	43.58115	51.13335	1.17329051665686	22193.8293862237
chrXI	41491	41	52	41	52	43.5803	51.13465	1.1733432307717	22194.4268779565
chrXI	41492	41	55	41	55	43.57955	51.1361	1.17339669638626	22195.0328876142
chrXI	41493	42	52	42	52	43.57875	51.1374	1.17344806815248	22195.6151644049
chrXI	41494	42	51	42	51	43.578	51.1388	1.1735003901051	22196.2082111482
chrXI	41495	41	51	41	51	43.5771	51.1402	1.17355675343242	22196.847065129
chrXI	41496	41	52	41	52	43.57615	51.1416	1.17361446571117	22197.5012088918
chrXI	41497	45	53	45	53	43.5752	51.143	1.17367218050634	22198.1553811771
chrXI	41498	47	54	47	54	43.5741	51.1443	1.17373164333859	22198.8293667079
chrXI	41499	47	54	47	54	43.57325	51.14555	1.1737832270946	22199.4140463115
chrXI	41500	45	52	45	52	43.57245	51.1467	1.17383117084304	22199.9574680007
chrXI	41501	44	56	44	56	43.57175	51.14785	1.17387642222311	22200.4703728568
chrXI	41502	45	57	45	57	43.57105	51.14895	1.17392052750622	22200.9702871987
chrXI	41503	44	59	44	59	43.57035	51.1501	1.17396578177591	22201.4832248075
chrXI	41504	43	59	43	59	43.56965	51.15115	1.17400874232407	22201.970164073
chrXI	41505	43	57	43	57	43.56905	51.15225	1.17405015716432	22202.4395834066
chrXI	41506	43	58	43	58	43.5686	51.15335	1.17408753092824	22202.8631988848
chrXI	41507	44	59	44	59	43.568	51.15435	1.17412665258906	22203.3066260197
chrXI	41508	43	57	43	57	43.56755	51.15545	1.17416402804381	22203.7302606627
chrXI	41509	45	54	45	54	43.56715	51.1566	1.17420120434777	22204.1516380176
chrXI	41510	42	53	42	53	43.5667	51.1578	1.17424087663284	22204.6013062406
chrXI	41511	43	51	43	51	43.56635	51.15895	1.17427670667843	22205.0074243381
chrXI	41512	44	52	44	52	43.566	51.16005	1.17431138961576	22205.4005404585
chrXI	41513	44	49	44	49	43.5655	51.16105	1.17434782109697	22205.813475569
chrXI	41514	45	49	45	49	43.5649	51.16195	1.17438465370057	22206.2309572287
chrXI	41515	44	48	44	48	43.56435	51.1629	1.17442128713042	22206.6461813398
chrXI	41516	47	48	47	48	43.56385	51.16375	1.17445427803098	22207.0201189541
chrXI	41517	47	47	47	47	43.5634	51.1648	1.17449051267807	22207.4308230348
chrXI	41518	48	47	48	47	43.5631	51.16565	1.17451811280648	22207.7436585742
chrXI	41519	53	47	53	47	43.5628	51.1665	1.17454571331503	22208.0564984223
chrXI	41520	53	45	53	45	43.5626	51.1672	1.17456717459472	22208.2997527618
chrXI	41521	51	45	51	45	43.5625	51.168	1.17458823529412	22208.5384666967
chrXI	41522	51	45	51	45	43.5625	51.169	1.17461119081779	22208.7986576466
chrXI	41523	51	43	51	43	43.56255	51.17015	1.17463624145051	22209.0825957531
chrXI	41524	53	43	53	43	43.56265	51.1714	1.17466223932658	22209.3772704539
chrXI	41525	54	42	54	42	43.5628	51.1726	1.17468574104511	22209.6436522868
chrXI	41526	53	41	53	41	43.56285	51.174	1.17471653025456	22209.9926346829
chrXI	41527	53	43	53	43	43.56295	51.1755	1.17474826658892	22210.352352331
chrXI	41528	54	43	54	43	43.56305	51.17685	1.17477655949251	22210.6730401778
chrXI	41529	55	42	55	42	43.5634	51.1782	1.17479811034033	22210.9173097335
chrXI	41530	54	41	54	41	43.5638	51.17975	1.17482290341981	22211.1983285852
chrXI	41531	55	42	55	42	43.5642	51.1814	1.17484999150679	22211.505360356
chrXI	41532	55	44	55	44	43.56455	51.1829	1.17487498436229	22211.7886435826
chrXI	41533	53	41	53	41	43.5649	51.18435	1.17489882910325	22212.0589134266
chrXI	41534	53	40	53	40	43.56545	51.18575	1.17491613193482	22212.2550335522
chrXI	41535	52	41	52	41	43.5661	51.1872	1.17493188511251	22212.4335890199
chrXI	41536	51	42	51	42	43.5667	51.1887	1.17495013393257	22212.6404315165
chrXI	41537	51	43	51	43	43.5672	51.1902	1.17497107916047	22212.8778366318
chrXI	41538	50	45	50	45	43.56765	51.19165	1.17499222473556	22213.1175125959
chrXI	41539	49	45	49	45	43.568	51.19325	1.17501950973191	22213.4267762496
chrXI	41540	45	45	45	45	43.56825	51.1949	1.17505063894005	22213.779612384
chrXI	41541	44	45	44	45	43.5685	51.1966	1.17508291540907	22214.1454522252
chrXI	41542	45	41	45	41	43.56865	51.19825	1.17511674105119	22214.5288512747
chrXI	41543	44	42	44	42	43.56875	51.19995	1.17515306268828	22214.9405413495
chrXI	41544	44	41	44	41	43.5688	51.20155	1.17518843759755	22215.3415006732
chrXI	41545	46	41	46	41	43.5688	51.20315	1.17522516112447	22215.7577459958
chrXI	41546	48	41	48	41	43.5688	51.20475	1.1752618846514	22216.1739913184
chrXI	41547	44	39	44	39	43.56875	51.20625	1.1752976617415	22216.5795091882
chrXI	41548	42	38	42	38	43.56875	51.20775	1.17533209008751	22216.969739626
chrXI	41549	44	37	44	37	43.5687	51.2093	1.17536901491208	22217.3882665705
chrXI	41550	44	37	44	37	43.56855	51.21095	1.17541093288622	22217.8633887096
chrXI	41551	44	33	44	33	43.56835	51.21245	1.17545075725842	22218.3147807746
chrXI	41552	44	33	44	33	43.5682	51.21395	1.17548923297267	22218.7508863841
chrXI	41553	45	33	45	33	43.5681	51.21545	1.17552635988257	22219.1717038785
chrXI	41554	46	33	46	33	43.568	51.21695	1.17556348696291	22219.5925233048
chrXI	41555	46	32	46	32	43.56775	51.21845	1.17560466170505	22220.05922123
chrXI	41556	46	32	46	32	43.5675	51.21995	1.17564583691972	22220.5259245113
chrXI	41557	47	32	47	32	43.5674	51.2215	1.17568411243269	22220.9597609256
chrXI	41558	47	34	47	34	43.56715	51.223	1.17572528843406	22221.4264731237
chrXI	41559	45	35	45	35	43.5669	51.2245	1.17576646490799	22221.8931906781
chrXI	41560	45	37	45	37	43.5666	51.2258	1.17580440061882	22222.3231755819
chrXI	41561	44	37	44	37	43.56625	51.2271	1.17584368633977	22222.7684622675
chrXI	41562	44	36	44	36	43.5658	51.2284	1.17588567178842	22223.2443492011
chrXI	41563	45	36	45	36	43.56545	51.23	1.17593184507448	22223.7677034636
chrXI	41564	46	37	46	37	43.56515	51.23165	1.17597781713135	22224.2887768801
chrXI	41565	46	36	46	36	43.5647	51.2333	1.17602783905318	22224.8557537674
chrXI	41566	44	35	44	35	43.56415	51.235	1.17608170938719	22225.4663507453
chrXI	41567	46	34	46	34	43.56355	51.23645	1.17613119224673	22226.0272175944
chrXI	41568	45	36	45	36	43.5627	51.23785	1.17618627862828	22226.6515979461
chrXI	41569	41	36	41	36	43.5618	51.23925	1.17624271724309	22227.291305278
chrXI	41570	42	36	42	36	43.561	51.24075	1.17629875347214	22227.9264517411
chrXI	41571	43	36	43	36	43.5603	51.24215	1.17634979557074	22228.5049918916
chrXI	41572	45	38	45	38	43.55965	51.24345	1.17639719327405	22229.0422243951
chrXI	41573	44	38	44	38	43.5591	51.24465	1.17643959585942	22229.5228393932
chrXI	41574	42	39	42	39	43.5584	51.2458	1.17648490302674	22230.0363765738
chrXI	41575	41	39	41	39	43.5576	51.24705	1.17653520855144	22230.6065679772
chrXI	41576	40	41	40	41	43.5569	51.2481	1.17657822296812	22231.0941178191
chrXI	41577	38	40	38	40	43.5562	51.249	1.17661779494079	22231.5426490444
chrXI	41578	37	44	37	44	43.5556	51.24985	1.1766535187209	22231.9475626685
chrXI	41579	36	46	36	46	43.5549	51.25085	1.17669538903774	22232.4221446327
chrXI	41580	36	46	36	46	43.55425	51.25175	1.17673361382643	22232.8554061093
chrXI	41581	35	47	35	47	43.55355	51.2527	1.17677433871636	22233.3170051539
chrXI	41582	33	45	33	45	43.553	51.25395	1.17681790002985	22233.810753835
chrXI	41583	35	45	35	45	43.55245	51.25525	1.1768626104846	22234.3175275362
chrXI	41584	35	46	35	46	43.55195	51.25675	1.17691056313208	22234.8610500922
chrXI	41585	35	46	35	46	43.5513	51.2581	1.17695912636362	22235.4114933549
chrXI	41586	34	46	34	46	43.55055	51.2594	1.17700924557784	22235.9795730095
chrXI	41587	37	45	37	45	43.5498	51.26055	1.17705592218564	22236.5086322066
chrXI	41588	39	44	39	44	43.54905	51.26175	1.17710374853183	22237.050723192
chrXI	41589	39	45	39	45	43.54825	51.2628	1.17714948361874	22237.5691106564
chrXI	41590	39	47	39	47	43.54735	51.2639	1.17719907181493	22238.1311714509
chrXI	41591	39	48	39	48	43.54655	51.2649	1.1772436622419	22238.636584689
chrXI	41592	38	48	38	48	43.54575	51.266	1.17729055074261	22239.1680456008
chrXI	41593	39	48	39	48	43.5451	51.26705	1.17733223715183	22239.6405430514
chrXI	41594	39	49	39	49	43.54445	51.26835	1.17737966606537	22240.1781293093
chrXI	41595	36	48	36	48	43.544	51.26965	1.17742168840713	22240.6544344104
chrXI	41596	34	47	34	47	43.5435	51.27085	1.17746276711794	22241.120043862
chrXI	41597	34	50	34	50	43.54295	51.27215	1.17750749547286	22241.6270204539
chrXI	41598	36	50	36	50	43.54245	51.27345	1.17755087276899	22242.1186833777
chrXI	41599	36	51	36	51	43.542	51.27485	1.17759519544348	22242.6210617571
chrXI	41600	36	51	36	51	43.5415	51.27615	1.17763857469311	22243.1127468229
chrXI	41601	36	52	36	52	43.54095	51.27745	1.17768330732334	22243.6197718736
chrXI	41602	35	51	35	51	43.5405	51.27875	1.17772533618126	22244.0961508325
chrXI	41603	35	50	35	50	43.53995	51.28005	1.17777007093485	22244.6031999506
chrXI	41604	35	50	35	50	43.53935	51.28135	1.17781615940523	22245.1255928639
chrXI	41605	35	53	35	53	43.5389	51.28265	1.17785819118076	22245.6020048927
chrXI	41606	37	55	37	55	43.5383	51.2839	1.17790313356286	22246.1114073903
chrXI	41607	35	55	35	55	43.53755	51.2851	1.17795098713639	22246.6538069858
chrXI	41608	36	53	36	53	43.53675	51.2863	1.17800019523736	22247.211559565
chrXI	41609	35	55	35	55	43.53605	51.28755	1.17804784770323	22247.751679692
chrXI	41610	35	55	35	55	43.5354	51.2889	1.17809644565113	22248.3025164497
chrXI	41611	36	57	36	57	43.5348	51.29035	1.17814598895596	22248.86406842
chrXI	41612	35	57	35	57	43.53425	51.29165	1.17819073488116	22249.3712441634
chrXI	41613	34	57	34	57	43.53375	51.2927	1.17822838602234	22249.7980035931
chrXI	41614	34	56	34	56	43.5333	51.29375	1.17826468473559	22250.2094338361
chrXI	41615	35	56	35	56	43.533	51.2947	1.17829462706453	22250.5488172072
chrXI	41616	35	57	35	57	43.53255	51.2957	1.17832977852205	22250.9472438019
chrXI	41617	33	57	33	57	43.53215	51.2968	1.17836587441695	22251.3563751865
chrXI	41618	32	56	32	56	43.5318	51.29795	1.17840176606527	22251.7631915242
chrXI	41619	31	56	31	56	43.5315	51.299	1.17843400755775	22252.1286349214
chrXI	41620	30	57	30	57	43.53115	51.30005	1.17846760308423	22252.5094257094
chrXI	41621	30	57	30	57	43.53065	51.30105	1.17850411147088	22252.9232325099
chrXI	41622	28	56	28	56	43.53005	51.302	1.17854217948291	22253.3547169907
chrXI	41623	29	57	29	57	43.52945	51.30305	1.17858254583966	22253.8122522165
chrXI	41624	29	56	29	56	43.52905	51.3042	1.17861979528614	22254.2344586102
chrXI	41625	30	58	30	58	43.5287	51.30535	1.17865569153225	22254.641327062
chrXI	41626	31	57	31	57	43.5283	51.30655	1.1786940909707	22255.0765681182
chrXI	41627	32	57	32	57	43.52785	51.30785	1.17873614249268	22255.5532039644
chrXI	41628	33	54	33	54	43.5274	51.30925	1.17878049228762	22256.0558897423
chrXI	41629	34	53	34	53	43.52695	51.31045	1.17882024814511	22256.5065052227
chrXI	41630	34	52	34	52	43.5264	51.3116	1.17886156447581	22256.9748079931
chrXI	41631	36	51	36	51	43.52585	51.31245	1.17889598939481	22257.3649995873
chrXI	41632	37	52	37	52	43.5253	51.31315	1.17892696891233	22257.7161390432
chrXI	41633	35	52	35	52	43.52475	51.3138	1.17895680044113	22258.0542665426
chrXI	41634	34	51	34	51	43.524	51.31415	1.17898515761419	22258.3756828562
chrXI	41635	36	51	36	51	43.5233	51.31465	1.17901560773195	22258.7208217944
chrXI	41636	38	53	38	53	43.5227	51.3152	1.17904449861796	22259.048287514
chrXI	41637	36	53	36	53	43.5222	51.31605	1.17907757420351	22259.423184996
chrXI	41638	36	54	36	54	43.5217	51.3169	1.17911065054904	22259.7980910921
chrXI	41639	36	52	36	52	43.5213	51.3177	1.17913986944324	22260.1292746428
chrXI	41640	38	51	38	51	43.52105	51.3184	1.17916272700222	22260.3883552053
chrXI	41641	39	51	39	51	43.5207	51.31915	1.17918944318451	22260.691171597
chrXI	41642	39	53	39	53	43.5205	51.31985	1.17921094656541	22260.9349031356
chrXI	41643	38	53	38	53	43.52025	51.3206	1.17923495384333	22261.2070152658
chrXI	41644	39	55	39	55	43.5201	51.3212	1.17925280502572	22261.4093507112
chrXI	41645	39	54	39	54	43.51985	51.32185	1.17927451496271	22261.6554234739
chrXI	41646	38	54	38	54	43.5197	51.3225	1.17929351535052	22261.8707846664
chrXI	41647	39	52	39	52	43.51965	51.32315	1.17930980603015	22262.0554324866
chrXI	41648	37	52	37	52	43.51965	51.3238	1.17932474181203	22262.2247231258
chrXI	41649	35	52	35	52	43.5195	51.3242	1.17933799790898	22262.3749752616
chrXI	41650	35	51	35	51	43.51945	51.32475	1.17935199089143	22262.5335796762
chrXI	41651	40	50	40	50	43.5195	51.3253	1.17936327393467	22262.6614681
chrXI	41652	41	49	41	49	43.5194	51.32575	1.17937632412212	22262.8093863404
chrXI	41653	41	49	41	49	43.51935	51.32635	1.17939146609497	22262.9810140652
chrXI	41654	41	49	41	49	43.51935	51.32705	1.17940755089403	22263.163328318
chrXI	41655	42	48	42	48	43.5193	51.3276	1.17942154400461	22263.3219341851
chrXI	41656	41	47	41	47	43.5194	51.3282	1.17943262085415	22263.4474854922
chrXI	41657	42	46	42	46	43.51965	51.32895	1.17944307916079	22263.5660258828
chrXI	41658	41	46	41	46	43.51985	51.32975	1.17945604132367	22263.7129464027
chrXI	41659	41	44	41	44	43.5201	51.3305	1.17946649938764	22263.8314840426
chrXI	41660	43	42	43	42	43.5204	51.3312	1.1794744533598	22263.921638883
chrXI	41661	46	40	46	40	43.5207	51.33185	1.17948125834373	22263.9987704378
chrXI	41662	46	39	46	39	43.52105	51.3326	1.17948900589485	22264.0865855848
chrXI	41663	48	39	48	39	43.52135	51.33335	1.17949810839967	22264.189758547
chrXI	41664	47	39	47	39	43.52175	51.3341	1.17950450062325	22264.2622116415
chrXI	41665	47	39	47	39	43.5222	51.33485	1.17950953766124	22264.3193042924
chrXI	41666	46	40	46	40	43.523	51.3357	1.17950738689888	22264.2949263296
chrXI	41667	47	40	47	40	43.5237	51.3366	1.17950909504477	22264.3142874258
chrXI	41668	47	40	47	40	43.5245	51.33755	1.17950924192122	22264.3159522069
chrXI	41669	48	39	48	39	43.5253	51.33845	1.17950824003511	22264.3045962604
chrXI	41670	49	38	49	38	43.52595	51.33925	1.17950900554727	22264.3132730102
chrXI	41671	49	39	49	39	43.5266	51.34005	1.17950977103656	22264.3219495009
chrXI	41672	50	41	50	41	43.52735	51.34085	1.17950782668828	22264.2999111525
chrXI	41673	49	42	49	42	43.52805	51.3417	1.1795083859718	22264.3062503899
chrXI	41674	48	42	48	42	43.5287	51.3424	1.17950685409856	22264.288887268
chrXI	41675	48	41	48	41	43.5294	51.34305	1.17950281878455	22264.2431487259
chrXI	41676	47	41	47	41	43.53015	51.3439	1.17950202331028	22264.2341323685
chrXI	41677	48	41	48	41	43.5309	51.3446	1.17949778203529	22264.1860593476
chrXI	41678	47	40	47	40	43.5316	51.34515	1.17949144988928	22264.1142872064
chrXI	41679	46	39	46	39	43.5323	51.34575	1.17948626651934	22264.0555359461
chrXI	41680	47	42	47	42	43.53315	51.34635	1.17947701923706	22263.9507219939
chrXI	41681	47	43	47	43	43.534	51.34715	1.17947236642624	22263.8979843921
chrXI	41682	46	43	46	43	43.5348	51.3479	1.17946791991694	22263.8475851289
chrXI	41683	47	44	47	44	43.53555	51.34855	1.17946253119577	22263.786506301
chrXI	41684	47	44	47	44	43.53635	51.34935	1.17945923349109	22263.7491282422
chrXI	41685	46	44	46	44	43.53705	51.35	1.17945519965179	22263.7034064153
chrXI	41686	44	44	44	44	43.5378	51.35075	1.17945210828292	22263.6683670838
chrXI	41687	44	44	44	44	43.53855	51.3515	1.17944901702055	22263.6333289595
chrXI	41688	42	43	42	43	43.53925	51.35225	1.17944728032752	22263.6136442938
chrXI	41689	43	44	43	44	43.53995	51.3532	1.17945013717287	22263.6460254024
chrXI	41690	41	45	41	45	43.54065	51.3542	1.17945414227854	22263.691421546
chrXI	41691	43	45	43	45	43.54135	51.3552	1.17945814725543	22263.7368162299
chrXI	41692	44	44	44	44	43.5419	51.3562	1.17946621530066	22263.8282640394
chrXI	41693	44	45	44	45	43.54255	51.35725	1.17947272265864	22263.9020221325
chrXI	41694	43	43	43	43	43.54315	51.3583	1.17948058420211	22263.9911293335
chrXI	41695	42	45	42	45	43.5438	51.3594	1.17948823942789	22264.0778980127
chrXI	41696	43	46	43	46	43.54445	51.36045	1.17949474617316	22264.1516491611
chrXI	41697	43	46	43	46	43.54515	51.3615	1.17949989838134	22264.2100472163
chrXI	41698	45	46	45	46	43.5458	51.3626	1.17950755296722	22264.2968086425
chrXI	41699	46	45	46	45	43.54645	51.3638	1.17951750372304	22264.4095961635
chrXI	41700	49	46	49	46	43.54715	51.36485	1.17952265532876	22264.4679873903
chrXI	41701	47	46	47	46	43.5478	51.36605	1.17953260555068	22264.5807688598
chrXI	41702	47	47	47	47	43.5485	51.36735	1.17954349747982	22264.7042241741
chrXI	41703	46	46	46	46	43.5492	51.36855	1.17955209280538	22264.8016484783
chrXI	41704	47	46	47	46	43.54985	51.3697	1.17956089400997	22264.9014063325
chrXI	41705	48	44	48	44	43.5505	51.37105	1.17957428732162	22265.0532137375
chrXI	41706	48	42	48	42	43.55115	51.37235	1.17958653215816	22265.1920036732
chrXI	41707	47	43	47	43	43.55165	51.37365	1.17960283938726	22265.3768390744
chrXI	41708	48	46	48	46	43.5522	51.3748	1.17961434784006	22265.5072824183
chrXI	41709	49	46	49	46	43.55285	51.37585	1.1796208514483	22265.5809980098
chrXI	41710	47	46	47	46	43.5535	51.3768	1.17962505883568	22265.6286869293
chrXI	41711	46	46	46	46	43.5542	51.37775	1.17962791188909	22265.6610250579
chrXI	41712	50	49	50	49	43.5548	51.3788	1.17963576919191	22265.750084193
chrXI	41713	50	50	50	50	43.55535	51.37975	1.17964268453818	22265.8284666573
chrXI	41714	50	50	50	50	43.55575	51.38065	1.17965251430638	22265.9398828359
chrXI	41715	50	50	50	50	43.55615	51.3817	1.17966578772458	22266.0903313005
chrXI	41716	51	49	51	49	43.5566	51.38265	1.17967541084474	22266.1994052128
chrXI	41717	52	49	52	49	43.55715	51.38365	1.17968347332183	22266.2907899098
chrXI	41718	53	49	53	49	43.5577	51.3846	1.17969038769265	22266.3691613177
chrXI	41719	54	49	54	49	43.55815	51.3856	1.17970115810704	22266.4912393148
chrXI	41720	54	49	54	49	43.5586	51.38665	1.17971307617784	22266.6263255018
chrXI	41721	54	48	54	48	43.559	51.38775	1.17972749603985	22266.7897684121
chrXI	41722	53	45	53	45	43.5593	51.3888	1.17974347613483	22266.9708958894
chrXI	41723	54	44	54	44	43.5596	51.38995	1.17976175171489	22267.178041699
chrXI	41724	55	46	55	46	43.55985	51.3913	1.17978597263306	22267.4525753492
chrXI	41725	55	46	55	46	43.56015	51.3925	1.17980539552779	22267.6727254753
chrXI	41726	55	45	55	45	43.5604	51.39345	1.17982043323753	22267.8431714227
chrXI	41727	55	44	55	44	43.56065	51.3946	1.17984006207437	22268.0656558138
chrXI	41728	57	45	57	45	43.5608	51.3958	1.17986354704229	22268.3318477857
chrXI	41729	58	47	58	47	43.561	51.39695	1.1798845297399	22268.569677604
chrXI	41730	57	44	57	44	43.5612	51.39815	1.17990666005528	22268.8205151742
chrXI	41731	56	42	56	42	43.5613	51.39935	1.17993149883038	22269.102051966
chrXI	41732	56	41	56	41	43.5614	51.40075	1.17996092871212	22269.4356269693
chrXI	41733	56	40	56	40	43.5615	51.4022	1.17999150626126	22269.7822102873
chrXI	41734	56	40	56	40	43.5616	51.40365	1.18002208367002	22270.128792014
chrXI	41735	56	43	56	43	43.5619	51.4054	1.18005412987037	22270.4920218592
chrXI	41736	57	43	57	43	43.56225	51.40695	1.18008023001567	22270.7878557376
chrXI	41737	57	42	57	42	43.5626	51.40845	1.18010518196802	22271.0706753447
chrXI	41738	57	42	57	42	43.56295	51.40975	1.18012554246212	22271.3014527548
chrXI	41739	57	44	57	44	43.56325	51.411	1.18014610939266	22271.534570033
chrXI	41740	57	43	57	43	43.56345	51.41225	1.18016938511527	22271.7983902996
chrXI	41741	54	42	54	42	43.5636	51.41345	1.18019286743979	22272.0645523097
chrXI	41742	53	43	53	43	43.56375	51.41465	1.18021634960259	22272.3307124868
chrXI	41743	56	44	56	44	43.5639	51.4158	1.18023868386439	22272.5838617017
chrXI	41744	56	43	56	43	43.56405	51.4168	1.18025757476635	22272.7979819193
chrXI	41745	60	42	60	42	43.56415	51.4177	1.1802755247147	22273.0014368342
chrXI	41746	59	42	59	42	43.56425	51.41855	1.18029232685057	22273.19188179
chrXI	41747	59	42	59	42	43.56425	51.41935	1.1803106905318	22273.4000261884
chrXI	41748	59	44	59	44	43.5644	51.42025	1.18032728558181	22273.5881239154
chrXI	41749	58	46	58	46	43.56455	51.4212	1.1803450282397	22273.7892292824
chrXI	41750	55	46	55	46	43.56455	51.42225	1.18036913040534	22274.062416924
chrXI	41751	52	47	52	47	43.56445	51.42315	1.18039249892975	22274.3272890589
chrXI	41752	51	46	51	46	43.5642	51.42395	1.18041763649969	22274.6122125614
chrXI	41753	53	46	53	46	43.56395	51.4248	1.18044392209614	22274.9101484484
chrXI	41754	52	46	52	46	43.5637	51.42555	1.18046791250514	22275.1820693767
chrXI	41755	51	48	51	48	43.56345	51.4262	1.18048960768718	22275.4279748985
chrXI	41756	50	48	50	48	43.56305	51.42675	1.1805130724318	22275.693937648
chrXI	41757	52	48	52	48	43.56285	51.4273	1.18053111768399	22275.8984727907
chrXI	41758	53	45	53	45	43.56275	51.42785	1.180546453105	22276.0722931669
chrXI	41759	57	44	57	44	43.5625	51.4285	1.1805681492109	22276.3182091602
chrXI	41760	58	45	58	45	43.56225	51.4293	1.18059328891414	22276.6031568425
chrXI	41761	55	45	55	45	43.562	51.43	1.18061613332721	22276.8620884017
chrXI	41762	51	42	51	42	43.56175	51.43065	1.18063783020655	22277.1080131615
chrXI	41763	51	41	51	41	43.5616	51.4313	1.18065681701315	22277.323220417
chrXI	41764	51	43	51	43	43.5615	51.432	1.18067559657037	22277.5360785901
chrXI	41765	51	43	51	43	43.5613	51.43255	1.18069364321083	22277.7406294682
chrXI	41766	50	44	50	44	43.56105	51.43315	1.18071419306927	22277.9735532414
chrXI	41767	49	45	49	45	43.56075	51.43375	1.18073609843724	22278.2218411299
chrXI	41768	49	45	49	45	43.56035	51.4343	1.18075956689972	22278.4878460197
chrXI	41769	48	46	48	46	43.56	51.43495	1.18078397612489	22278.7645140485
chrXI	41770	47	46	47	46	43.5597	51.4357	1.18080932605137	22279.0518445206
chrXI	41771	46	47	46	47	43.5595	51.4365	1.18083311332775	22279.3214630283
chrXI	41772	48	47	48	47	43.5594	51.4372	1.18085189419505	22279.5343360507
chrXI	41773	47	46	47	46	43.5593	51.43785	1.18086952728809	22279.7341995473
chrXI	41774	46	44	46	44	43.5592	51.43835	1.18088371687267	22279.8950323623
chrXI	41775	46	44	46	44	43.55895	51.4389	1.180903120943	22280.1149691219
chrXI	41776	46	44	46	44	43.5587	51.43945	1.18092252523606	22280.3349084061
chrXI	41777	44	45	44	45	43.55845	51.4398	1.18093733822025	22280.5028071865
chrXI	41778	41	45	41	45	43.5582	51.4402	1.18095329926397	22280.683718726
chrXI	41779	42	45	42	45	43.55795	51.44065	1.18097040838699	22280.8776432487
chrXI	41780	42	46	42	46	43.55765	51.441	1.18098657755871	22281.0609138292
chrXI	41781	43	47	43	47	43.5575	51.4413	1.18099753199793	22281.1850776683
chrXI	41782	43	47	43	47	43.5573	51.44145	1.18100639846822	22281.285575281
chrXI	41783	42	49	42	49	43.55715	51.44155	1.18101276139509	22281.3576963099
chrXI	41784	42	48	42	48	43.55695	51.44155	1.18101818423925	22281.4191619073
chrXI	41785	41	46	41	46	43.55665	51.4414	1.18102287480787	22281.4723274773
chrXI	41786	40	46	40	46	43.55625	51.44115	1.18102798105898	22281.5302046291
chrXI	41787	40	47	40	47	43.5558	51.44085	1.1810332952213	22281.5904383647
chrXI	41788	42	47	42	47	43.55535	51.44055	1.18103860949344	22281.650673345
chrXI	41789	42	46	42	46	43.5549	51.44025	1.18104392387538	22281.7109095699
chrXI	41790	44	49	44	49	43.55445	51.4399	1.18104809037882	22281.7581350875
chrXI	41791	45	50	45	50	43.5542	51.4397	1.18105027758517	22281.7829261271
chrXI	41792	45	49	45	49	43.554	51.4396	1.18105340496854	22281.8183736675
chrXI	41793	43	46	43	46	43.55375	51.4395	1.18105788824154	22281.8691896313
chrXI	41794	43	46	43	46	43.55365	51.43945	1.18105945196327	22281.8869137419
chrXI	41795	40	46	40	46	43.5535	51.4394	1.181062371566	22281.9200061784
chrXI	41796	40	45	40	45	43.5534	51.4395	1.181067379355	22281.9767673046
chrXI	41797	40	46	40	46	43.5534	51.43965	1.18107082340299	22282.0158041017
chrXI	41798	38	45	38	45	43.55325	51.43965	1.18107489108161	22282.0619094826
chrXI	41799	38	43	38	43	43.55305	51.4397	1.1810814627219	22282.136396188
chrXI	41800	38	43	38	43	43.5529	51.43975	1.18108667849902	22282.1955147698
chrXI	41801	38	42	38	42	43.5529	51.43985	1.18108897455738	22282.2215396
chrXI	41802	40	45	40	45	43.5529	51.44	1.18109241864491	22282.2605768452
chrXI	41803	39	45	39	45	43.55295	51.44015	1.18109450680149	22282.2842451985
chrXI	41804	39	47	39	47	43.553	51.44015	1.18109315087365	22282.2688763418
chrXI	41805	39	45	39	45	43.55315	51.44015	1.1810890831088	22282.2227699835
chrXI	41806	42	45	42	45	43.55345	51.44025	1.18108324369252	22282.1565827211
chrXI	41807	40	45	40	45	43.55345	51.44025	1.18108324369252	22282.1565827211
chrXI	41808	39	46	39	46	43.5534	51.44035	1.18108689562698	22282.1979758215
chrXI	41809	34	47	34	47	43.5533	51.4404	1.18109075546514	22282.2417254206
chrXI	41810	37	48	37	48	43.55305	51.44035	1.18109638704982	22282.3055570015
chrXI	41811	39	50	39	50	43.5527	51.4403	1.18110473059076	22282.4001274358
chrXI	41812	41	51	41	51	43.5524	51.4404	1.18111516242503	22282.5183677734
chrXI	41813	40	51	40	51	43.55205	51.44055	1.18112809844772	22282.6649920056
chrXI	41814	40	50	40	50	43.5516	51.4406	1.18114145060113	22282.8163328997
chrXI	41815	39	51	39	51	43.55115	51.4406	1.18115365495515	22282.9546639835
chrXI	41816	39	51	39	51	43.5506	51.44065	1.18116971982016	22283.1367522925
chrXI	41817	39	51	39	51	43.55005	51.44055	1.18118234077802	22283.2798054008
chrXI	41818	38	51	38	51	43.5496	51.44035	1.18118995352426	22283.3660925927
chrXI	41819	37	50	37	50	43.54905	51.4401	1.18119913063546	22283.4701111859
chrXI	41820	39	50	39	50	43.54865	51.4399	1.18120538753785	22283.5410304732
chrXI	41821	39	52	39	52	43.54825	51.4397	1.18121164455518	22283.6119510632
chrXI	41822	37	55	37	55	43.5478	51.43955	1.18122040608251	22283.7112591928
chrXI	41823	40	56	40	56	43.54735	51.4393	1.18122687143994	22283.7845412279
chrXI	41824	44	58	44	58	43.5469	51.43905	1.18123333693099	22283.8578247775
chrXI	41825	44	58	44	58	43.5465	51.43885	1.1812395944565	22283.9287511275
chrXI	41826	45	59	45	59	43.5462	51.43875	1.18124543588189	22283.9949611623
chrXI	41827	46	62	46	62	43.5459	51.4386	1.18125012917404	22284.0481576026
chrXI	41828	48	61	48	61	43.54565	51.4384	1.18125231796976	22284.0729666571
chrXI	41829	50	59	50	59	43.5454	51.4382	1.18125450679061	22284.0977759964
chrXI	41830	52	58	52	58	43.54505	51.4381	1.18126170483212	22284.1793626892
chrXI	41831	51	59	51	59	43.5446	51.43805	1.18127276401666	22284.3047137713
chrXI	41832	53	60	53	60	43.54415	51.43795	1.18128267516991	22284.4170524143
chrXI	41833	54	58	54	58	43.54375	51.43785	1.18129123008468	22284.5140186797
chrXI	41834	54	58	54	58	43.5435	51.43785	1.18129801233249	22284.5908925304
chrXI	41835	55	56	55	56	43.54325	51.43775	1.18130249809098	22284.6417366662
chrXI	41836	55	54	55	54	43.54295	51.438	1.18131637842636	22284.799064275
chrXI	41837	54	53	54	53	43.5426	51.43815	1.18132931887393	22284.9457386612
chrXI	41838	54	54	54	54	43.5423	51.43835	1.18134205129265	22285.0900551303
chrXI	41839	53	56	53	56	43.542	51.4386	1.18135593220339	22285.2473892606
chrXI	41840	51	54	51	54	43.54165	51.4388	1.18137002157704	22285.4070862279
chrXI	41841	50	54	50	54	43.54125	51.4389	1.18138317113082	22285.5561307428
chrXI	41842	50	54	50	54	43.54095	51.43895	1.18139245928258	22285.6614079329
chrXI	41843	50	54	50	54	43.54065	51.43905	1.18140289591451	22285.7797026498
chrXI	41844	51	54	51	54	43.5401	51.4392	1.18142126453545	22285.9879030377
chrXI	41845	53	53	53	53	43.5396	51.43945	1.18144057363871	22286.2067633866
chrXI	41846	54	54	54	54	43.53895	51.4396	1.18146165674643	22286.4457313101
chrXI	41847	53	52	53	52	43.5383	51.4397	1.18148159206951	22286.6716895903
chrXI	41848	53	52	53	52	43.53765	51.43985	1.18150267641915	22286.9106715904
chrXI	41849	55	54	55	54	43.53705	51.43985	1.1815189591394	22287.0952291946
chrXI	41850	56	54	56	54	43.5366	51.4398	1.18153002301512	22287.2206334491
chrXI	41851	56	54	56	54	43.5361	51.4398	1.18154359255882	22287.3744383684
chrXI	41852	54	51	54	51	43.5357	51.4398	1.18155444841819	22287.4974848475
chrXI	41853	54	52	54	52	43.53515	51.4398	1.18156937555056	22287.6666774482
chrXI	41854	57	50	57	50	43.53465	51.44005	1.18158868855038	22287.8855819629
chrXI	41855	56	51	56	51	43.53405	51.44045	1.1816141617883	22288.1743101168
chrXI	41856	54	51	54	51	43.5334	51.4409	1.18164214143623	22288.4914473461
chrXI	41857	54	51	54	51	43.53295	51.4415	1.1816681387317	22288.7861154661
chrXI	41858	53	51	53	51	43.53245	51.44205	1.18169434525279	22289.0831550682
chrXI	41859	54	52	54	52	43.5319	51.4428	1.181726504012	22289.4476607195
chrXI	41860	51	52	51	52	43.53155	51.4436	1.18175438274079	22289.763654074
chrXI	41861	49	52	49	52	43.53125	51.4445	1.1817832017229	22290.0903047938
chrXI	41862	47	54	47	54	43.531	51.44525	1.18180721784475	22290.3625171662
chrXI	41863	46	54	46	54	43.5307	51.44605	1.18183374032579	22290.6631380379
chrXI	41864	45	55	45	55	43.53045	51.44695	1.18186120290509	22290.9744145175
chrXI	41865	46	55	46	55	43.53025	51.44795	1.18188960550422	22291.296345716
chrXI	41866	48	54	48	54	43.53015	51.4489	1.18191414456417	22291.574485366
chrXI	41867	48	55	48	55	43.53015	51.4499	1.18193711714754	22291.8348696802
chrXI	41868	49	55	49	55	43.53005	51.4511	1.18196739953205	22292.1781074344
chrXI	41869	51	56	51	56	43.5299	51.45225	1.18199789110473	22292.5237162463
chrXI	41870	50	56	50	56	43.52965	51.4533	1.18202880105859	22292.8740672281
chrXI	41871	53	53	53	53	43.5293	51.4543	1.18206127826544	22293.242182346
chrXI	41872	53	50	53	50	43.5289	51.4553	1.18209511382093	22293.6256937593
chrXI	41873	50	51	50	51	43.52825	51.4563	1.18213573943359	22294.0861675389
chrXI	41874	46	50	46	50	43.5277	51.4572	1.18217135295456	22294.4898314232
chrXI	41875	47	52	47	52	43.527	51.45795	1.18220759528568	22294.9006225992
chrXI	41876	47	50	47	50	43.52635	51.4587	1.18224248070422	22295.2960337567
chrXI	41877	46	48	46	48	43.52575	51.45955	1.1822783065197	22295.7021039077
chrXI	41878	44	50	44	50	43.5252	51.46045	1.18231392388777	22296.1058113972
chrXI	41879	40	53	40	53	43.52465	51.46125	1.18234724460737	22296.4834873679
chrXI	41880	39	54	39	54	43.52415	51.4619	1.18237576150252	22296.8067140625
chrXI	41881	39	52	39	52	43.52375	51.4627	1.18240500875959	22297.138219094
chrXI	41882	37	53	37	53	43.5234	51.4636	1.18243519577974	22297.4803759345
chrXI	41883	39	54	39	54	43.5231	51.4646	1.18246632248162	22297.8331836616
chrXI	41884	39	54	39	54	43.5226	51.4656	1.18250288355935	22298.2475876926
chrXI	41885	38	55	38	55	43.5221	51.4668	1.18254404084362	22298.7140877405
chrXI	41886	40	56	40	56	43.52175	51.46795	1.18257997438063	22299.1213788684
chrXI	41887	39	56	39	56	43.5215	51.4691	1.18261319118137	22299.4978769638
chrXI	41888	38	56	38	56	43.52125	51.47035	1.18264870609185	22299.9004231408
chrXI	41889	37	52	37	52	43.52105	51.4715	1.18268056492203	22300.2615292261
chrXI	41890	37	51	37	51	43.52085	51.47275	1.18271472179427	22300.6486826259
chrXI	41891	37	50	37	50	43.52065	51.47405	1.18275002786034	22301.0488616416
chrXI	41892	37	49	37	49	43.52025	51.47525	1.18278847203313	22301.4846097423
chrXI	41893	36	51	36	51	43.5199	51.4764	1.18282440906344	22301.8919404653
chrXI	41894	37	51	37	51	43.5197	51.4775	1.18285512078438	22302.2400445626
chrXI	41895	36	53	36	53	43.5194	51.47855	1.18288740194028	22302.6059375276
chrXI	41896	36	54	36	54	43.5192	51.4797	1.18291926322175	22302.9670713972
chrXI	41897	36	56	36	56	43.519	51.4809	1.18295227371952	22303.3412311374
chrXI	41898	37	57	37	57	43.5189	51.48205	1.18298141726928	22303.6715606913
chrXI	41899	35	56	35	56	43.5188	51.4834	1.18301515666792	22304.0539822082
chrXI	41900	36	58	36	58	43.5186	51.4848	1.18305276364589	22304.480241067
chrXI	41901	36	61	36	61	43.5185	51.4862	1.18308765237772	22304.8756897794
chrXI	41902	36	61	36	61	43.51825	51.48755	1.18312547034865	22305.3043401521
chrXI	41903	36	61	36	61	43.5181	51.48885	1.18315942102252	22305.6891563825
chrXI	41904	32	60	32	60	43.5178	51.4901	1.18319630128361	22306.1071782192
chrXI	41905	33	60	33	60	43.51745	51.49105	1.18322764775969	22306.462476992
chrXI	41906	33	62	33	62	43.5169	51.49205	1.18326558187739	22306.8924438383
chrXI	41907	34	64	34	64	43.5164	51.49305	1.18330215734757	22307.3070110017
chrXI	41908	35	63	35	63	43.5157	51.494	1.18334302332262	22307.7702091852
chrXI	41909	34	62	34	62	43.515	51.4949	1.18338274158336	22308.2203985227
chrXI	41910	34	60	34	60	43.5143	51.4958	1.18342246112198	22308.6706023443
chrXI	41911	35	60	35	60	43.5135	51.49655	1.18346145449113	22309.1125753486
chrXI	41912	36	57	36	57	43.51255	51.49725	1.18350338005932	22309.5877835629
chrXI	41913	38	58	38	58	43.5117	51.4978	1.18353914004739	22309.9931075886
chrXI	41914	38	57	38	57	43.51085	51.4984	1.18357605057129	22310.4114724412
chrXI	41915	39	59	39	59	43.50985	51.4992	1.18362163969768	22310.928205506
chrXI	41916	38	60	38	60	43.5087	51.49985	1.18366786412832	22311.4521394703
chrXI	41917	39	60	39	60	43.5074	51.50055	1.18371932131086	22312.0353844181
chrXI	41918	38	59	38	59	43.5062	51.50125	1.18376806064423	22312.587823719
chrXI	41919	36	59	36	59	43.50515	51.5019	1.18381157173346	22313.0810031298
chrXI	41920	35	59	35	59	43.5041	51.50255	1.18385508492303	22313.5742063471
chrXI	41921	32	60	32	60	43.5031	51.5031	1.18389494082031	22314.0259557353
chrXI	41922	33	64	33	64	43.50215	51.5037	1.1839345871411	22314.4753296644
chrXI	41923	33	62	33	62	43.50135	51.50435	1.18397130204005	22314.8914771927
chrXI	41924	35	63	35	63	43.5006	51.50515	1.18401010560774	22315.3312988793
chrXI	41925	34	62	34	62	43.49985	51.506	1.18405005994274	22315.7841640165
chrXI	41926	34	63	34	63	43.4992	51.50685	1.18408729355942	22316.2061909863
chrXI	41927	34	64	34	64	43.49855	51.5077	1.18412452828887	22316.6282305688
chrXI	41928	34	63	34	63	43.4979	51.50855	1.18416176413114	22317.0502827646
chrXI	41929	35	61	35	61	43.49715	51.50935	1.1842005740606	22317.4901765591
chrXI	41930	37	61	37	61	43.49645	51.51025	1.18424032306085	22317.9407143156
chrXI	41931	37	61	37	61	43.49565	51.511	1.18427934747498	22318.3830392012
chrXI	41932	39	59	39	59	43.49485	51.51165	1.18431607420189	22318.7993207943
chrXI	41933	37	58	37	58	43.49405	51.51235	1.18435395186238	22319.2286477226
chrXI	41934	37	60	37	60	43.49345	51.51315	1.18438868381331	22319.6223193911
chrXI	41935	38	61	38	61	43.49295	51.5137	1.18441494541069	22319.9199832592
chrXI	41936	36	63	36	63	43.4924	51.5142	1.18444141965033	22320.2200573354
chrXI	41937	36	64	36	64	43.49185	51.51475	1.18446904420024	22320.5331696819
chrXI	41938	38	63	38	63	43.49125	51.5152	1.18449573190009	22320.8356632376
chrXI	41939	39	63	39	63	43.49075	51.5155	1.18451624770785	22321.0682010609
chrXI	41940	39	66	39	66	43.4903	51.5158	1.18453540214715	22321.2853083606
chrXI	41941	43	67	43	67	43.48985	51.51615	1.18455570667639	22321.5154514332
chrXI	41942	44	68	44	68	43.48945	51.51675	1.18458039823451	22321.7953195842
chrXI	41943	44	68	44	68	43.4889	51.51735	1.1846091761346	22322.121504657
chrXI	41944	42	70	42	70	43.48825	51.518	1.18464182853989	22322.4916055736
chrXI	41945	41	70	41	70	43.48775	51.51855	1.18466809618801	22322.7893380241
chrXI	41946	41	68	41	68	43.4872	51.51915	1.18469687632223	22323.1155484199
chrXI	41947	41	67	41	67	43.48655	51.51975	1.18472838153406	22323.4726463938
chrXI	41948	40	65	40	65	43.48585	51.5205	1.18476469932173	22323.8842928372
chrXI	41949	40	65	40	65	43.48515	51.52115	1.18479871864303	22324.2698871565
chrXI	41950	38	64	38	64	43.48445	51.5216	1.18482813971431	22324.6033622971
chrXI	41951	39	61	39	61	43.4837	51.522	1.18485777429244	22324.9392574457
chrXI	41952	39	61	39	61	43.48315	51.52255	1.18488540963569	22325.2524921301
chrXI	41953	40	61	40	61	43.4826	51.52315	1.18491419556328	22325.5787681913
chrXI	41954	40	62	40	62	43.48215	51.5239	1.18494370678543	22325.913265153
chrXI	41955	40	62	40	62	43.48175	51.5248	1.18497530573172	22326.2714255666
chrXI	41956	41	60	41	60	43.48145	51.52565	1.18500303002775	22326.5856684923
chrXI	41957	40	57	40	57	43.481	51.52645	1.18503369287735	22326.9332186541
chrXI	41958	41	60	41	60	43.4809	51.52725	1.1850548171726	22327.1726534205
chrXI	41959	42	60	42	60	43.481	51.528	1.18506934063154	22327.3372705572
chrXI	41960	42	61	42	61	43.48105	51.52875	1.1850852267827	22327.5173332219
chrXI	41961	43	60	43	60	43.4812	51.52965	1.18510183711581	22327.7056041763
chrXI	41962	42	60	42	60	43.48155	51.53075	1.18511759585387	22327.8842226685
chrXI	41963	40	59	40	59	43.48185	51.532	1.18513816684433	22328.117385964
chrXI	41964	41	57	41	57	43.48215	51.5333	1.18515988744807	22328.3635796297
chrXI	41965	39	57	39	57	43.4826	51.53435	1.18517176985737	22328.4982616089
chrXI	41966	39	56	39	56	43.4832	51.53555	1.1851830132097	22328.6257001534
chrXI	41967	37	54	37	54	43.4838	51.53675	1.18519425625175	22328.753135181
chrXI	41968	37	54	37	54	43.48435	51.53785	1.18520456210108	22328.8699475336
chrXI	41969	39	54	39	54	43.48485	51.539	1.18521738030601	22329.0152363524
chrXI	41970	40	54	40	54	43.48535	51.54015	1.18523019821618	22329.1605218301
chrXI	41971	41	53	41	53	43.4859	51.5412	1.1852393534456	22329.2642924028
chrXI	41972	42	49	42	49	43.48645	51.54225	1.18524850844343	22329.3680603507
chrXI	41973	43	52	43	52	43.4871	51.54325	1.18525378790492	22329.4279007672
chrXI	41974	41	50	41	50	43.48765	51.54415	1.18525949321244	22329.4925679648
chrXI	41975	40	48	40	48	43.4884	51.545	1.18525859769502	22329.4824176614
chrXI	41976	41	47	41	47	43.489	51.5459	1.18526294005381	22329.5316364235
chrXI	41977	41	46	41	46	43.4895	51.5469	1.18527230710861	22329.6378079456
chrXI	41978	41	48	41	48	43.49	51.5479	1.18528167394803	22329.7439770264
chrXI	41979	41	47	41	47	43.4905	51.549	1.18529333992481	22329.8762058364
chrXI	41980	41	48	41	48	43.491	51.55	1.18530270630705	22329.9823697353
chrXI	41981	44	47	44	47	43.4915	51.5511	1.18531437177379	22330.1145927643
chrXI	41982	43	47	43	47	43.4918	51.55225	1.18533263741671	22330.3216259407
chrXI	41983	42	47	42	47	43.49195	51.55335	1.18535384134305	22330.5619632912
chrXI	41984	44	46	44	46	43.49195	51.5543	1.18537568446575	22330.8095456563
chrXI	41985	44	45	44	45	43.4919	51.5553	1.18540004000745	22331.0856052062
chrXI	41986	45	43	45	43	43.49185	51.5562	1.18542209632379	22331.3356040293
chrXI	41987	48	47	48	47	43.49175	51.5572	1.18544781481545	22331.6271120285
chrXI	41988	46	49	46	49	43.49175	51.5582	1.18547080768192	22331.8877262428
chrXI	41989	46	51	46	51	43.4916	51.5596	1.18550708642588	22332.2989301426
chrXI	41990	49	49	49	49	43.49145	51.56095	1.18554221576885	22332.6971060783
chrXI	41991	45	48	45	48	43.49125	51.56225	1.18557755870434	22333.097702993
chrXI	41992	47	48	47	48	43.4911	51.56335	1.18560694027054	22333.4307303606
chrXI	41993	47	48	47	48	43.4911	51.5645	1.18563338246216	22333.7304411864
chrXI	41994	47	47	47	47	43.49115	51.5655	1.18565501257152	22333.9756091374
chrXI	41995	47	49	47	49	43.4911	51.5665	1.18567936888237	22334.2516774052
chrXI	41996	47	50	47	50	43.491	51.56735	1.18570163941965	22334.5041043302
chrXI	41997	47	50	47	50	43.49105	51.56815	1.18571867085297	22334.6971482736
chrXI	41998	50	50	50	50	43.4911	51.5688	1.18573225326561	22334.8510990568
[truncated: 238,002 more rows]
