# Supplementary material for: Chromosomal Mcm2-7 distribution and the genome replication program in species from yeast to humans
Source: PLoS Genet. 2021 Sep 2;17(9):e1009714. doi: 10.1371/journal.pgen.1009714 (PMC8443269; doi:10.1371/journal.pgen.1009714)
Supplement: S1 Source Files — (ZIP) [file pgen.1009714.s023.zip › source_files_for_Figure1_to_Figure7A/Figure2/Figure2B/numbers_for_Figure2B_organism_specific_MCM_distribution_042621_1.txt]

cerevisiae_bin	cerevisiae_MCM2ChEC	pombe_bin	pombe_MCM2ChEC	HeLa_bin	HeLa_MCM2ChEC
0.0413564929693962	NA	0.0399361022364217	NA	0.00624297665126732	NA
0.0827129859387924	NA	0.0798722044728434	NA	0.0124859533025346	NA
0.124069478908189	NA	0.119808306709265	NA	0.018728929953802	NA
0.165425971877585	NA	0.159744408945687	NA	0.0249719066050693	NA
0.206782464846981	NA	0.199680511182109	NA	0.0312148832563366	NA
0.248138957816377	NA	0.23961661341853	NA	0.0374578599076039	NA
0.289495450785773	NA	0.279552715654952	NA	0.0437008365588713	NA
0.33085194375517	NA	0.319488817891374	NA	0.0499438132101386	NA
0.372208436724566	NA	0.359424920127796	NA	0.0561867898614059	NA
0.413564929693962	NA	0.399361022364217	NA	0.0624297665126732	NA
0.454921422663358	NA	0.439297124600639	NA	0.0686727431639406	NA
0.496277915632754	NA	0.479233226837061	NA	0.0749157198152079	NA
0.537634408602151	NA	0.519169329073482	NA	0.0811586964664752	NA
0.578990901571547	NA	0.559105431309904	NA	0.0874016731177425	NA
0.620347394540943	NA	0.599041533546326	NA	0.0936446497690099	NA
0.661703887510339	NA	0.638977635782748	NA	0.0998876264202772	NA
0.703060380479735	NA	0.678913738019169	NA	0.106130603071545	NA
0.744416873449132	NA	0.718849840255591	NA	0.112373579722812	NA
0.785773366418528	NA	0.758785942492013	NA	0.118616556374079	NA
0.827129859387924	NA	0.798722044728434	NA	0.124859533025346	NA
0.86848635235732	NA	0.838658146964856	NA	0.131102509676614	NA
0.909842845326716	NA	0.878594249201278	NA	0.137345486327881	NA
0.951199338296113	NA	0.9185303514377	NA	0.143588462979148	NA
0.992555831265509	NA	0.958466453674121	NA	0.149831439630416	NA
1.0339123242349	NA	0.998402555910543	NA	0.156074416281683	NA
1.0752688172043	NA	1.03833865814696	NA	0.16231739293295	NA
1.1166253101737	NA	1.07827476038339	NA	0.168560369584218	NA
1.15798180314309	NA	1.11821086261981	NA	0.174803346235485	NA
1.19933829611249	NA	1.15814696485623	NA	0.181046322886752	NA
1.24069478908189	NA	1.19808306709265	NA	0.18728929953802	NA
1.28205128205128	NA	1.23801916932907	NA	0.193532276189287	NA
1.32340777502068	NA	1.2779552715655	NA	0.199775252840554	NA
1.36476426799007	NA	1.31789137380192	NA	0.206018229491822	NA
1.40612076095947	NA	1.35782747603834	NA	0.212261206143089	NA
1.44747725392887	NA	1.39776357827476	NA	0.218504182794356	NA
1.48883374689826	NA	1.43769968051118	NA	0.224747159445624	NA
1.53019023986766	NA	1.4776357827476	NA	0.230990136096891	NA
1.57154673283706	NA	1.51757188498403	NA	0.237233112748158	NA
1.61290322580645	NA	1.55750798722045	NA	0.243476089399426	NA
1.65425971877585	NA	1.59744408945687	NA	0.249719066050693	NA
1.69561621174524	NA	1.63738019169329	NA	0.25596204270196	NA
1.73697270471464	NA	1.67731629392971	NA	0.262205019353228	NA
1.77832919768404	NA	1.71725239616613	NA	0.268447996004495	NA
1.81968569065343	NA	1.75718849840256	NA	0.274690972655762	NA
1.86104218362283	NA	1.79712460063898	NA	0.28093394930703	NA
1.90239867659223	NA	1.8370607028754	NA	0.287176925958297	NA
1.94375516956162	NA	1.87699680511182	NA	0.293419902609564	NA
1.98511166253102	NA	1.91693290734824	NA	0.299662879260832	NA
2.02646815550041	NA	1.95686900958466	NA	0.305905855912099	NA
2.06782464846981	NA	1.99680511182109	NA	0.312148832563366	NA
2.10918114143921	NA	2.03674121405751	NA	0.318391809214634	NA
2.1505376344086	NA	2.07667731629393	NA	0.324634785865901	NA
2.191894127378	NA	2.11661341853035	NA	0.330877762517168	NA
2.23325062034739	NA	2.15654952076677	NA	0.337120739168435	NA
2.27460711331679	NA	2.19648562300319	NA	0.343363715819703	NA
2.31596360628619	NA	2.23642172523962	NA	0.34960669247097	NA
2.35732009925558	NA	2.27635782747604	NA	0.355849669122237	NA
2.39867659222498	NA	2.31629392971246	NA	0.362092645773505	NA
2.44003308519438	NA	2.35623003194888	NA	0.368335622424772	NA
2.48138957816377	NA	2.3961661341853	NA	0.374578599076039	NA
2.52274607113317	NA	2.43610223642173	NA	0.380821575727307	NA
2.56410256410256	NA	2.47603833865815	NA	0.387064552378574	NA
2.60545905707196	NA	2.51597444089457	NA	0.393307529029841	NA
2.64681555004136	NA	2.55591054313099	NA	0.399550505681109	NA
2.68817204301075	NA	2.59584664536741	NA	0.405793482332376	NA
2.72952853598015	NA	2.63578274760383	NA	0.412036458983643	NA
2.77088502894955	NA	2.67571884984026	NA	0.418279435634911	NA
2.81224152191894	NA	2.71565495207668	NA	0.424522412286178	NA
2.85359801488834	NA	2.7555910543131	NA	0.430765388937445	NA
2.89495450785773	NA	2.79552715654952	NA	0.437008365588713	NA
2.93631100082713	NA	2.83546325878594	NA	0.44325134223998	NA
2.97766749379653	NA	2.87539936102236	NA	0.449494318891247	NA
3.01902398676592	NA	2.91533546325879	NA	0.455737295542515	NA
3.06038047973532	NA	2.95527156549521	NA	0.461980272193782	NA
3.10173697270471	NA	2.99520766773163	NA	0.468223248845049	NA
3.14309346567411	NA	3.03514376996805	NA	0.474466225496317	NA
3.18444995864351	NA	3.07507987220447	NA	0.480709202147584	NA
3.2258064516129	NA	3.11501597444089	NA	0.486952178798851	NA
3.2671629445823	NA	3.15495207667732	NA	0.493195155450119	NA
3.3085194375517	NA	3.19488817891374	NA	0.499438132101386	NA
3.34987593052109	NA	3.23482428115016	NA	0.505681108752653	NA
3.39123242349049	NA	3.27476038338658	NA	0.511924085403921	NA
3.43258891645988	NA	3.314696485623	NA	0.518167062055188	NA
3.47394540942928	NA	3.35463258785942	NA	0.524410038706455	NA
3.51530190239868	NA	3.39456869009585	NA	0.530653015357723	NA
3.55665839536807	NA	3.43450479233227	NA	0.53689599200899	NA
3.59801488833747	NA	3.47444089456869	NA	0.543138968660257	NA
3.63937138130687	NA	3.51437699680511	NA	0.549381945311525	NA
3.68072787427626	NA	3.55431309904153	NA	0.555624921962792	NA
3.72208436724566	NA	3.59424920127796	NA	0.561867898614059	NA
3.76344086021505	NA	3.63418530351438	NA	0.568110875265326	NA
3.80479735318445	NA	3.6741214057508	NA	0.574353851916594	NA
3.84615384615385	NA	3.71405750798722	NA	0.580596828567861	NA
3.88751033912324	NA	3.75399361022364	NA	0.586839805219128	NA
3.92886683209264	NA	3.79392971246006	NA	0.593082781870396	NA
3.97022332506203	NA	3.83386581469649	NA	0.599325758521663	NA
4.01157981803143	NA	3.87380191693291	NA	0.60556873517293	NA
4.05293631100083	NA	3.91373801916933	NA	0.611811711824198	NA
4.09429280397022	NA	3.95367412140575	NA	0.618054688475465	NA
4.13564929693962	NA	3.99361022364217	NA	0.624297665126732	NA
4.17700578990902	NA	4.03354632587859	NA	0.630540641778	NA
4.21836228287841	NA	4.07348242811502	NA	0.636783618429267	NA
4.25971877584781	NA	4.11341853035144	NA	0.643026595080534	NA
4.3010752688172	NA	4.15335463258786	NA	0.649269571731802	NA
4.3424317617866	NA	4.19329073482428	NA	0.655512548383069	NA
4.383788254756	NA	4.2332268370607	NA	0.661755525034336	NA
4.42514474772539	NA	4.27316293929712	NA	0.667998501685604	NA
4.46650124069479	NA	4.31309904153355	NA	0.674241478336871	NA
4.50785773366419	NA	4.35303514376997	NA	0.680484454988138	NA
4.54921422663358	NA	4.39297124600639	NA	0.686727431639406	NA
4.59057071960298	NA	4.43290734824281	NA	0.692970408290673	NA
4.63192721257237	NA	4.47284345047923	NA	0.69921338494194	NA
4.67328370554177	NA	4.51277955271565	NA	0.705456361593208	NA
4.71464019851117	NA	4.55271565495208	NA	0.711699338244475	NA
4.75599669148056	NA	4.5926517571885	NA	0.717942314895742	NA
4.79735318444996	NA	4.63258785942492	NA	0.72418529154701	NA
4.83870967741935	NA	4.67252396166134	NA	0.730428268198277	NA
4.88006617038875	NA	4.71246006389776	NA	0.736671244849544	NA
4.92142266335815	NA	4.75239616613418	NA	0.742914221500812	NA
4.96277915632754	NA	4.79233226837061	NA	0.749157198152079	NA
5.00413564929694	NA	4.83226837060703	NA	0.755400174803346	NA
5.04549214226634	NA	4.87220447284345	NA	0.761643151454613	NA
5.08684863523573	NA	4.91214057507987	NA	0.767886128105881	NA
5.12820512820513	NA	4.95207667731629	NA	0.774129104757148	NA
5.16956162117453	NA	4.99201277955272	NA	0.780372081408416	NA
5.21091811414392	NA	5.03194888178914	NA	0.786615058059683	NA
5.25227460711332	NA	5.07188498402556	NA	0.79285803471095	NA
5.29363110008271	NA	5.11182108626198	NA	0.799101011362217	NA
5.33498759305211	NA	5.1517571884984	NA	0.805343988013485	NA
5.37634408602151	NA	5.19169329073482	NA	0.811586964664752	NA
5.4177005789909	NA	5.23162939297125	NA	0.817829941316019	NA
5.4590570719603	NA	5.27156549520767	NA	0.824072917967287	NA
5.50041356492969	NA	5.31150159744409	NA	0.830315894618554	NA
5.54177005789909	NA	5.35143769968051	NA	0.836558871269821	NA
5.58312655086849	NA	5.39137380191693	NA	0.842801847921089	NA
5.62448304383788	NA	5.43130990415335	NA	0.849044824572356	NA
5.66583953680728	NA	5.47124600638978	NA	0.855287801223623	NA
5.70719602977668	NA	5.5111821086262	NA	0.861530777874891	NA
5.74855252274607	NA	5.55111821086262	NA	0.867773754526158	NA
5.78990901571547	NA	5.59105431309904	NA	0.874016731177425	NA
5.83126550868486	NA	5.63099041533546	NA	0.880259707828693	NA
5.87262200165426	NA	5.67092651757188	NA	0.88650268447996	NA
5.91397849462366	NA	5.71086261980831	NA	0.892745661131227	NA
5.95533498759305	NA	5.75079872204473	NA	0.898988637782495	NA
5.99669148056245	NA	5.79073482428115	NA	0.905231614433762	NA
6.03804797353185	NA	5.83067092651757	NA	0.911474591085029	NA
6.07940446650124	NA	5.87060702875399	NA	0.917717567736297	NA
6.12076095947064	NA	5.91054313099042	NA	0.923960544387564	NA
6.16211745244003	NA	5.95047923322684	NA	0.930203521038831	NA
6.20347394540943	NA	5.99041533546326	NA	0.936446497690099	NA
6.24483043837883	NA	6.03035143769968	NA	0.942689474341366	NA
6.28618693134822	NA	6.0702875399361	NA	0.948932450992633	NA
6.32754342431762	NA	6.11022364217252	NA	0.955175427643901	NA
6.36889991728701	NA	6.15015974440895	NA	0.961418404295168	NA
6.41025641025641	NA	6.19009584664537	NA	0.967661380946435	NA
6.45161290322581	NA	6.23003194888179	NA	0.973904357597703	NA
6.4929693961952	NA	6.26996805111821	NA	0.98014733424897	NA
6.5343258891646	NA	6.30990415335463	NA	0.986390310900237	NA
6.575682382134	NA	6.34984025559105	NA	0.992633287551504	NA
6.61703887510339	NA	6.38977635782748	NA	0.998876264202772	NA
6.65839536807279	NA	6.4297124600639	NA	1.00511924085404	NA
6.69975186104218	NA	6.46964856230032	NA	1.01136221750531	NA
6.74110835401158	NA	6.50958466453674	NA	1.01760519415657	NA
6.78246484698098	NA	6.54952076677316	NA	1.02384817080784	NA
6.82382133995037	NA	6.58945686900958	NA	1.03009114745911	NA
6.86517783291977	NA	6.62939297124601	NA	1.03633412411038	NA
6.90653432588917	NA	6.66932907348243	NA	1.04257710076164	NA
6.94789081885856	NA	6.70926517571885	NA	1.04882007741291	NA
6.98924731182796	NA	6.74920127795527	NA	1.05506305406418	NA
7.03060380479735	NA	6.78913738019169	NA	1.06130603071545	NA
7.07196029776675	NA	6.82907348242811	NA	1.06754900736671	NA
7.11331679073615	NA	6.86900958466454	NA	1.07379198401798	NA
7.15467328370554	NA	6.90894568690096	NA	1.08003496066925	NA
7.19602977667494	NA	6.94888178913738	NA	1.08627793732051	NA
7.23738626964433	NA	6.9888178913738	NA	1.09252091397178	NA
7.27874276261373	NA	7.02875399361022	NA	1.09876389062305	NA
7.32009925558313	NA	7.06869009584665	NA	1.10500686727432	NA
7.36145574855252	NA	7.10862619808307	NA	1.11124984392558	NA
7.40281224152192	NA	7.14856230031949	NA	1.11749282057685	NA
7.44416873449132	NA	7.18849840255591	NA	1.12373579722812	NA
7.48552522746071	NA	7.22843450479233	NA	1.12997877387939	NA
7.52688172043011	NA	7.26837060702875	NA	1.13622175053065	NA
7.5682382133995	NA	7.30830670926518	NA	1.14246472718192	NA
7.6095947063689	NA	7.3482428115016	NA	1.14870770383319	NA
7.6509511993383	NA	7.38817891373802	NA	1.15495068048445	NA
7.69230769230769	NA	7.42811501597444	NA	1.16119365713572	NA
7.73366418527709	NA	7.46805111821086	NA	1.16743663378699	NA
7.77502067824649	NA	7.50798722044728	NA	1.17367961043826	NA
7.81637717121588	NA	7.54792332268371	NA	1.17992258708952	NA
7.85773366418528	NA	7.58785942492013	NA	1.18616556374079	NA
7.89909015715467	NA	7.62779552715655	NA	1.19240854039206	NA
7.94044665012407	NA	7.66773162939297	NA	1.19865151704333	NA
7.98180314309347	NA	7.70766773162939	NA	1.20489449369459	NA
8.02315963606286	NA	7.74760383386581	NA	1.21113747034586	NA
8.06451612903226	NA	7.78753993610224	NA	1.21738044699713	NA
8.10587262200166	NA	7.82747603833866	NA	1.2236234236484	NA
8.14722911497105	NA	7.86741214057508	NA	1.22986640029966	NA
8.18858560794045	NA	7.9073482428115	NA	1.23610937695093	NA
8.22994210090984	NA	7.94728434504792	NA	1.2423523536022	NA
8.27129859387924	NA	7.98722044728434	NA	1.24859533025346	NA
8.31265508684864	NA	8.02715654952077	NA	1.25483830690473	NA
8.35401157981803	NA	8.06709265175719	NA	1.261081283556	NA
8.39536807278743	NA	8.10702875399361	NA	1.26732426020727	NA
8.43672456575682	NA	8.14696485623003	NA	1.27356723685853	NA
8.47808105872622	NA	8.18690095846645	NA	1.2798102135098	NA
8.51943755169562	NA	8.22683706070288	NA	1.28605319016107	NA
8.56079404466501	NA	8.2667731629393	NA	1.29229616681234	NA
8.60215053763441	NA	8.30670926517572	NA	1.2985391434636	NA
8.64350703060381	NA	8.34664536741214	NA	1.30478212011487	NA
8.6848635235732	NA	8.38658146964856	NA	1.31102509676614	NA
8.7262200165426	NA	8.42651757188498	NA	1.31726807341741	NA
8.76757650951199	NA	8.46645367412141	NA	1.32351105006867	NA
8.80893300248139	NA	8.50638977635783	NA	1.32975402671994	NA
8.85028949545079	NA	8.54632587859425	NA	1.33599700337121	NA
8.89164598842018	NA	8.58626198083067	NA	1.34223998002247	NA
8.93300248138958	NA	8.62619808306709	NA	1.34848295667374	NA
8.97435897435897	NA	8.66613418530351	NA	1.35472593332501	NA
9.01571546732837	NA	8.70607028753994	NA	1.36096890997628	NA
9.05707196029777	NA	8.74600638977636	NA	1.36721188662754	NA
9.09842845326716	NA	8.78594249201278	NA	1.37345486327881	NA
9.13978494623656	NA	8.8258785942492	NA	1.37969783993008	NA
9.18114143920596	NA	8.86581469648562	NA	1.38594081658135	NA
9.22249793217535	NA	8.90575079872204	NA	1.39218379323261	NA
9.26385442514475	NA	8.94568690095847	NA	1.39842676988388	NA
9.30521091811414	NA	8.98562300319489	NA	1.40466974653515	NA
9.34656741108354	NA	9.02555910543131	NA	1.41091272318642	NA
9.38792390405294	NA	9.06549520766773	NA	1.41715569983768	NA
9.42928039702233	NA	9.10543130990415	NA	1.42339867648895	NA
9.47063688999173	NA	9.14536741214057	NA	1.42964165314022	NA
9.51199338296112	NA	9.185303514377	NA	1.43588462979148	NA
9.55334987593052	NA	9.22523961661342	NA	1.44212760644275	NA
9.59470636889992	NA	9.26517571884984	NA	1.44837058309402	NA
9.63606286186931	NA	9.30511182108626	NA	1.45461355974529	NA
9.67741935483871	NA	9.34504792332268	NA	1.46085653639655	NA
9.71877584780811	NA	9.3849840255591	NA	1.46709951304782	NA
9.7601323407775	NA	9.42492012779553	NA	1.47334248969909	NA
9.8014888337469	NA	9.46485623003195	NA	1.47958546635036	NA
9.8428453267163	NA	9.50479233226837	NA	1.48582844300162	NA
9.88420181968569	NA	9.54472843450479	NA	1.49207141965289	NA
9.92555831265509	NA	9.58466453674121	NA	1.49831439630416	NA
9.96691480562448	NA	9.62460063897764	NA	1.50455737295543	NA
10.0082712985939	NA	9.66453674121406	NA	1.51080034960669	NA
10.0496277915633	NA	9.70447284345048	NA	1.51704332625796	NA
10.0909842845327	NA	9.7444089456869	NA	1.52328630290923	NA
10.1323407775021	NA	9.78434504792332	NA	1.52952927956049	NA
10.1736972704715	NA	9.82428115015974	NA	1.53577225621176	NA
10.2150537634409	NA	9.86421725239617	NA	1.54201523286303	NA
10.2564102564103	NA	9.90415335463259	NA	1.5482582095143	NA
10.2977667493797	NA	9.94408945686901	NA	1.55450118616556	NA
10.3391232423491	NA	9.98402555910543	NA	1.56074416281683	NA
10.3804797353184	NA	10.0239616613419	NA	1.5669871394681	NA
10.4218362282878	NA	10.0638977635783	NA	1.57323011611937	NA
10.4631927212572	NA	10.1038338658147	NA	1.57947309277063	NA
10.5045492142266	NA	10.1437699680511	NA	1.5857160694219	NA
10.545905707196	NA	10.1837060702875	NA	1.59195904607317	NA
10.5872622001654	NA	10.223642172524	NA	1.59820202272443	NA
10.6286186931348	NA	10.2635782747604	NA	1.6044449993757	NA
10.6699751861042	NA	10.3035143769968	NA	1.61068797602697	NA
10.7113316790736	NA	10.3434504792332	NA	1.61693095267824	NA
10.752688172043	NA	10.3833865814696	NA	1.6231739293295	NA
10.7940446650124	NA	10.4233226837061	NA	1.62941690598077	NA
10.8354011579818	NA	10.4632587859425	NA	1.63565988263204	NA
10.8767576509512	NA	10.5031948881789	NA	1.64190285928331	NA
10.9181141439206	NA	10.5431309904153	NA	1.64814583593457	NA
10.95947063689	NA	10.5830670926518	NA	1.65438881258584	NA
11.0008271298594	NA	10.6230031948882	NA	1.66063178923711	NA
11.0421836228288	NA	10.6629392971246	NA	1.66687476588838	NA
11.0835401157982	NA	10.702875399361	NA	1.67311774253964	NA
11.1248966087676	NA	10.7428115015974	NA	1.67936071919091	NA
11.166253101737	NA	10.7827476038339	NA	1.68560369584218	NA
11.2076095947064	NA	10.8226837060703	NA	1.69184667249344	NA
11.2489660876758	NA	10.8626198083067	NA	1.69808964914471	NA
11.2903225806452	NA	10.9025559105431	NA	1.70433262579598	NA
11.3316790736146	NA	10.9424920127796	NA	1.71057560244725	NA
11.373035566584	NA	10.982428115016	NA	1.71681857909851	NA
11.4143920595534	NA	11.0223642172524	NA	1.72306155574978	NA
11.4557485525227	NA	11.0623003194888	NA	1.72930453240105	NA
11.4971050454921	NA	11.1022364217252	NA	1.73554750905232	NA
11.5384615384615	NA	11.1421725239617	NA	1.74179048570358	NA
11.5798180314309	NA	11.1821086261981	NA	1.74803346235485	NA
11.6211745244003	NA	11.2220447284345	NA	1.75427643900612	NA
11.6625310173697	NA	11.2619808306709	NA	1.76051941565739	NA
11.7038875103391	NA	11.3019169329073	NA	1.76676239230865	NA
11.7452440033085	NA	11.3418530351438	NA	1.77300536895992	NA
11.7866004962779	NA	11.3817891373802	NA	1.77924834561119	NA
11.8279569892473	NA	11.4217252396166	NA	1.78549132226245	NA
11.8693134822167	NA	11.461661341853	NA	1.79173429891372	NA
11.9106699751861	NA	11.5015974440895	NA	1.79797727556499	NA
11.9520264681555	NA	11.5415335463259	NA	1.80422025221626	NA
11.9933829611249	NA	11.5814696485623	NA	1.81046322886752	NA
12.0347394540943	NA	11.6214057507987	NA	1.81670620551879	NA
12.0760959470637	NA	11.6613418530351	NA	1.82294918217006	NA
12.1174524400331	NA	11.7012779552716	NA	1.82919215882133	NA
12.1588089330025	NA	11.741214057508	NA	1.83543513547259	NA
12.2001654259719	NA	11.7811501597444	NA	1.84167811212386	NA
12.2415219189413	NA	11.8210862619808	NA	1.84792108877513	NA
12.2828784119107	NA	11.8610223642173	NA	1.8541640654264	NA
12.3242349048801	NA	11.9009584664537	NA	1.86040704207766	NA
12.3655913978495	NA	11.9408945686901	NA	1.86665001872893	NA
12.4069478908189	NA	11.9808306709265	NA	1.8728929953802	NA
12.4483043837883	NA	12.0207667731629	NA	1.87913597203146	NA
12.4896608767577	NA	12.0607028753994	NA	1.88537894868273	NA
12.531017369727	NA	12.1006389776358	NA	1.891621925334	NA
12.5723738626964	NA	12.1405750798722	NA	1.89786490198527	NA
12.6137303556658	NA	12.1805111821086	NA	1.90410787863653	NA
12.6550868486352	NA	12.220447284345	NA	1.9103508552878	NA
12.6964433416046	NA	12.2603833865815	NA	1.91659383193907	NA
12.737799834574	NA	12.3003194888179	NA	1.92283680859034	NA
12.7791563275434	NA	12.3402555910543	NA	1.9290797852416	NA
12.8205128205128	NA	12.3801916932907	NA	1.93532276189287	NA
12.8618693134822	NA	12.4201277955272	NA	1.94156573854414	NA
12.9032258064516	NA	12.4600638977636	NA	1.94780871519541	NA
12.944582299421	NA	12.5	NA	1.95405169184667	NA
12.9859387923904	NA	12.5399361022364	NA	1.96029466849794	NA
13.0272952853598	NA	12.5798722044728	NA	1.96653764514921	NA
13.0686517783292	NA	12.6198083067093	NA	1.97278062180047	NA
13.1100082712986	NA	12.6597444089457	NA	1.97902359845174	NA
13.151364764268	NA	12.6996805111821	NA	1.98526657510301	NA
13.1927212572374	NA	12.7396166134185	NA	1.99150955175428	NA
13.2340777502068	NA	12.779552715655	NA	1.99775252840554	NA
13.2754342431762	NA	12.8194888178914	NA	2.00399550505681	NA
13.3167907361456	NA	12.8594249201278	NA	2.01023848170808	NA
13.358147229115	NA	12.8993610223642	NA	2.01648145835935	NA
13.3995037220844	NA	12.9392971246006	NA	2.02272443501061	NA
13.4408602150538	NA	12.9792332268371	NA	2.02896741166188	NA
13.4822167080232	NA	13.0191693290735	NA	2.03521038831315	NA
13.5235732009926	NA	13.0591054313099	NA	2.04145336496441	NA
13.564929693962	NA	13.0990415335463	NA	2.04769634161568	NA
13.6062861869313	NA	13.1389776357827	NA	2.05393931826695	NA
13.6476426799007	NA	13.1789137380192	NA	2.06018229491822	NA
13.6889991728701	NA	13.2188498402556	NA	2.06642527156948	NA
13.7303556658395	NA	13.258785942492	NA	2.07266824822075	NA
13.7717121588089	NA	13.2987220447284	NA	2.07891122487202	NA
13.8130686517783	NA	13.3386581469649	NA	2.08515420152329	NA
13.8544251447477	NA	13.3785942492013	NA	2.09139717817455	NA
13.8957816377171	NA	13.4185303514377	NA	2.09764015482582	NA
13.9371381306865	NA	13.4584664536741	NA	2.10388313147709	NA
13.9784946236559	NA	13.4984025559105	NA	2.11012610812836	NA
14.0198511166253	NA	13.538338658147	NA	2.11636908477962	NA
14.0612076095947	NA	13.5782747603834	NA	2.12261206143089	NA
14.1025641025641	NA	13.6182108626198	NA	2.12885503808216	NA
14.1439205955335	NA	13.6581469648562	NA	2.13509801473342	NA
14.1852770885029	NA	13.6980830670927	NA	2.14134099138469	NA
14.2266335814723	NA	13.7380191693291	NA	2.14758396803596	NA
14.2679900744417	NA	13.7779552715655	NA	2.15382694468723	NA
14.3093465674111	NA	13.8178913738019	NA	2.16006992133849	NA
14.3507030603805	NA	13.8578274760383	NA	2.16631289798976	NA
14.3920595533499	NA	13.8977635782748	NA	2.17255587464103	NA
14.4334160463193	NA	13.9376996805112	NA	2.1787988512923	NA
14.4747725392887	NA	13.9776357827476	NA	2.18504182794356	NA
14.5161290322581	NA	14.017571884984	NA	2.19128480459483	NA
14.5574855252275	NA	14.0575079872204	NA	2.1975277812461	NA
14.5988420181969	NA	14.0974440894569	NA	2.20377075789737	NA
14.6401985111663	NA	14.1373801916933	NA	2.21001373454863	NA
14.6815550041356	NA	14.1773162939297	NA	2.2162567111999	NA
14.722911497105	NA	14.2172523961661	NA	2.22249968785117	NA
14.7642679900744	NA	14.2571884984026	NA	2.22874266450243	NA
14.8056244830438	NA	14.297124600639	NA	2.2349856411537	NA
14.8469809760132	NA	14.3370607028754	NA	2.24122861780497	NA
14.8883374689826	NA	14.3769968051118	NA	2.24747159445624	NA
14.929693961952	NA	14.4169329073482	NA	2.2537145711075	NA
14.9710504549214	NA	14.4568690095847	NA	2.25995754775877	NA
15.0124069478908	NA	14.4968051118211	NA	2.26620052441004	NA
15.0537634408602	NA	14.5367412140575	NA	2.27244350106131	NA
15.0951199338296	NA	14.5766773162939	NA	2.27868647771257	NA
15.136476426799	NA	14.6166134185304	NA	2.28492945436384	NA
15.1778329197684	NA	14.6565495207668	NA	2.29117243101511	NA
15.2191894127378	NA	14.6964856230032	NA	2.29741540766638	NA
15.2605459057072	NA	14.7364217252396	NA	2.30365838431764	NA
15.3019023986766	NA	14.776357827476	NA	2.30990136096891	NA
15.343258891646	NA	14.8162939297125	NA	2.31614433762018	NA
15.3846153846154	NA	14.8562300319489	NA	2.32238731427144	NA
15.4259718775848	NA	14.8961661341853	NA	2.32863029092271	NA
15.4673283705542	NA	14.9361022364217	NA	2.33487326757398	NA
15.5086848635236	NA	14.9760383386581	NA	2.34111624422525	NA
15.550041356493	NA	15.0159744408946	NA	2.34735922087651	NA
15.5913978494624	NA	15.055910543131	NA	2.35360219752778	NA
15.6327543424318	NA	15.0958466453674	NA	2.35984517417905	NA
15.6741108354012	NA	15.1357827476038	NA	2.36608815083032	NA
15.7154673283706	NA	15.1757188498403	NA	2.37233112748158	NA
15.75682382134	NA	15.2156549520767	NA	2.37857410413285	NA
15.7981803143093	NA	15.2555910543131	NA	2.38481708078412	NA
15.8395368072787	NA	15.2955271565495	NA	2.39106005743538	NA
15.8808933002481	NA	15.3354632587859	NA	2.39730303408665	NA
15.9222497932175	NA	15.3753993610224	NA	2.40354601073792	NA
15.9636062861869	NA	15.4153354632588	NA	2.40978898738919	NA
16.0049627791563	NA	15.4552715654952	NA	2.41603196404045	NA
16.0463192721257	NA	15.4952076677316	NA	2.42227494069172	NA
16.0876757650951	NA	15.535143769968	NA	2.42851791734299	NA
16.1290322580645	NA	15.5750798722045	NA	2.43476089399426	NA
16.1703887510339	NA	15.6150159744409	NA	2.44100387064552	NA
16.2117452440033	NA	15.6549520766773	NA	2.44724684729679	NA
16.2531017369727	NA	15.6948881789137	NA	2.45348982394806	NA
16.2944582299421	NA	15.7348242811502	NA	2.45973280059933	NA
16.3358147229115	NA	15.7747603833866	NA	2.46597577725059	NA
16.3771712158809	NA	15.814696485623	NA	2.47221875390186	NA
16.4185277088503	NA	15.8546325878594	NA	2.47846173055313	NA
16.4598842018197	NA	15.8945686900958	NA	2.48470470720439	NA
16.5012406947891	NA	15.9345047923323	NA	2.49094768385566	NA
16.5425971877585	NA	15.9744408945687	NA	2.49719066050693	NA
16.5839536807279	NA	16.0143769968051	NA	2.5034336371582	NA
16.6253101736973	NA	16.0543130990415	NA	2.50967661380946	NA
16.6666666666667	NA	16.094249201278	NA	2.51591959046073	NA
16.7080231596361	NA	16.1341853035144	NA	2.522162567112	NA
16.7493796526055	NA	16.1741214057508	NA	2.52840554376327	NA
16.7907361455749	NA	16.2140575079872	NA	2.53464852041453	NA
16.8320926385443	NA	16.2539936102236	NA	2.5408914970658	NA
16.8734491315136	NA	16.2939297124601	NA	2.54713447371707	NA
16.914805624483	NA	16.3338658146965	NA	2.55337745036834	NA
16.9561621174524	NA	16.3738019169329	NA	2.5596204270196	NA
16.9975186104218	NA	16.4137380191693	NA	2.56586340367087	NA
17.0388751033912	NA	16.4536741214058	NA	2.57210638032214	NA
17.0802315963606	NA	16.4936102236422	NA	2.5783493569734	NA
17.12158808933	NA	16.5335463258786	NA	2.58459233362467	NA
17.1629445822994	NA	16.573482428115	NA	2.59083531027594	NA
17.2043010752688	NA	16.6134185303514	NA	2.59707828692721	NA
17.2456575682382	NA	16.6533546325879	NA	2.60332126357847	NA
17.2870140612076	NA	16.6932907348243	NA	2.60956424022974	NA
17.328370554177	NA	16.7332268370607	NA	2.61580721688101	NA
17.3697270471464	NA	16.7731629392971	NA	2.62205019353228	NA
17.4110835401158	NA	16.8130990415335	NA	2.62829317018354	NA
17.4524400330852	NA	16.85303514377	NA	2.63453614683481	NA
17.4937965260546	NA	16.8929712460064	NA	2.64077912348608	NA
17.535153019024	NA	16.9329073482428	NA	2.64702210013735	NA
17.5765095119934	NA	16.9728434504792	NA	2.65326507678861	NA
17.6178660049628	NA	17.0127795527157	NA	2.65950805343988	NA
17.6592224979322	NA	17.0527156549521	NA	2.66575103009115	NA
17.7005789909016	NA	17.0926517571885	NA	2.67199400674241	NA
17.741935483871	NA	17.1325878594249	NA	2.67823698339368	NA
17.7832919768404	NA	17.1725239616613	NA	2.68447996004495	NA
17.8246484698098	NA	17.2124600638978	NA	2.69072293669622	NA
17.8660049627792	NA	17.2523961661342	NA	2.69696591334748	NA
17.9073614557486	NA	17.2923322683706	NA	2.70320888999875	NA
17.9487179487179	NA	17.332268370607	NA	2.70945186665002	NA
17.9900744416873	NA	17.3722044728434	NA	2.71569484330129	NA
18.0314309346567	NA	17.4121405750799	NA	2.72193781995255	NA
18.0727874276261	NA	17.4520766773163	NA	2.72818079660382	NA
18.1141439205955	NA	17.4920127795527	NA	2.73442377325509	NA
18.1555004135649	NA	17.5319488817891	NA	2.74066674990636	NA
18.1968569065343	NA	17.5718849840256	NA	2.74690972655762	NA
18.2382133995037	NA	17.611821086262	NA	2.75315270320889	NA
18.2795698924731	NA	17.6517571884984	NA	2.75939567986016	NA
18.3209263854425	NA	17.6916932907348	NA	2.76563865651142	NA
18.3622828784119	NA	17.7316293929712	NA	2.77188163316269	NA
18.4036393713813	NA	17.7715654952077	NA	2.77812460981396	NA
18.4449958643507	NA	17.8115015974441	NA	2.78436758646523	NA
18.4863523573201	NA	17.8514376996805	NA	2.79061056311649	NA
18.5277088502895	NA	17.8913738019169	NA	2.79685353976776	NA
18.5690653432589	NA	17.9313099041534	NA	2.80309651641903	NA
18.6104218362283	NA	17.9712460063898	NA	2.8093394930703	NA
18.6517783291977	NA	18.0111821086262	NA	2.81558246972156	NA
18.6931348221671	NA	18.0511182108626	NA	2.82182544637283	NA
18.7344913151365	NA	18.091054313099	NA	2.8280684230241	NA
18.7758478081059	NA	18.1309904153355	NA	2.83431139967536	NA
18.8172043010753	NA	18.1709265175719	NA	2.84055437632663	NA
18.8585607940447	NA	18.2108626198083	NA	2.8467973529779	NA
18.8999172870141	NA	18.2507987220447	NA	2.85304032962917	NA
18.9412737799835	NA	18.2907348242811	NA	2.85928330628043	NA
18.9826302729529	NA	18.3306709265176	NA	2.8655262829317	NA
19.0239867659222	NA	18.370607028754	NA	2.87176925958297	NA
19.0653432588916	NA	18.4105431309904	NA	2.87801223623424	NA
19.106699751861	NA	18.4504792332268	NA	2.8842552128855	NA
19.1480562448304	NA	18.4904153354633	NA	2.89049818953677	NA
19.1894127377998	NA	18.5303514376997	NA	2.89674116618804	NA
19.2307692307692	NA	18.5702875399361	NA	2.90298414283931	NA
19.2721257237386	NA	18.6102236421725	NA	2.90922711949057	NA
19.313482216708	NA	18.6501597444089	NA	2.91547009614184	NA
19.3548387096774	NA	18.6900958466454	NA	2.92171307279311	NA
19.3961952026468	NA	18.7300319488818	NA	2.92795604944437	NA
19.4375516956162	NA	18.7699680511182	NA	2.93419902609564	NA
19.4789081885856	NA	18.8099041533546	NA	2.94044200274691	NA
19.520264681555	NA	18.8498402555911	NA	2.94668497939818	NA
19.5616211745244	NA	18.8897763578275	NA	2.95292795604944	NA
19.6029776674938	NA	18.9297124600639	NA	2.95917093270071	NA
19.6443341604632	NA	18.9696485623003	NA	2.96541390935198	NA
19.6856906534326	NA	19.0095846645367	NA	2.97165688600325	NA
19.727047146402	NA	19.0495207667732	NA	2.97789986265451	NA
19.7684036393714	NA	19.0894568690096	NA	2.98414283930578	NA
19.8097601323408	NA	19.129392971246	NA	2.99038581595705	NA
19.8511166253102	NA	19.1693290734824	NA	2.99662879260832	NA
19.8924731182796	NA	19.2092651757188	NA	3.00287176925958	NA
19.933829611249	NA	19.2492012779553	NA	3.00911474591085	NA
19.9751861042184	NA	19.2891373801917	NA	3.01535772256212	NA
20.0165425971878	NA	19.3290734824281	NA	3.02160069921338	NA
20.0578990901572	NA	19.3690095846645	NA	3.02784367586465	NA
20.0992555831266	NA	19.408945686901	NA	3.03408665251592	NA
20.1406120760959	NA	19.4488817891374	NA	3.04032962916719	NA
20.1819685690653	NA	19.4888178913738	NA	3.04657260581845	NA
20.2233250620347	NA	19.5287539936102	NA	3.05281558246972	NA
20.2646815550041	NA	19.5686900958466	NA	3.05905855912099	NA
20.3060380479735	NA	19.6086261980831	NA	3.06530153577226	NA
20.3473945409429	NA	19.6485623003195	NA	3.07154451242352	NA
20.3887510339123	NA	19.6884984025559	NA	3.07778748907479	NA
20.4301075268817	NA	19.7284345047923	NA	3.08403046572606	NA
20.4714640198511	NA	19.7683706070288	NA	3.09027344237733	NA
20.5128205128205	NA	19.8083067092652	NA	3.09651641902859	NA
20.5541770057899	NA	19.8482428115016	NA	3.10275939567986	NA
20.5955334987593	NA	19.888178913738	NA	3.10900237233113	NA
20.6368899917287	NA	19.9281150159744	NA	3.11524534898239	NA
20.6782464846981	NA	19.9680511182109	NA	3.12148832563366	NA
20.7196029776675	NA	20.0079872204473	NA	3.12773130228493	NA
20.7609594706369	NA	20.0479233226837	NA	3.1339742789362	NA
20.8023159636063	NA	20.0878594249201	NA	3.14021725558746	NA
20.8436724565757	NA	20.1277955271566	NA	3.14646023223873	NA
20.8850289495451	NA	20.167731629393	NA	3.15270320889	NA
20.9263854425145	NA	20.2076677316294	NA	3.15894618554127	NA
20.9677419354839	NA	20.2476038338658	NA	3.16518916219253	NA
21.0090984284533	NA	20.2875399361022	NA	3.1714321388438	NA
21.0504549214227	NA	20.3274760383387	NA	3.17767511549507	NA
21.0918114143921	NA	20.3674121405751	NA	3.18391809214634	NA
21.1331679073615	NA	20.4073482428115	NA	3.1901610687976	NA
21.1745244003309	NA	20.4472843450479	NA	3.19640404544887	NA
21.2158808933002	NA	20.4872204472843	NA	3.20264702210014	NA
21.2572373862696	NA	20.5271565495208	NA	3.2088899987514	NA
21.298593879239	NA	20.5670926517572	NA	3.21513297540267	NA
21.3399503722084	NA	20.6070287539936	NA	3.22137595205394	NA
21.3813068651778	NA	20.64696485623	NA	3.22761892870521	NA
21.4226633581472	NA	20.6869009584665	NA	3.23386190535647	NA
21.4640198511166	NA	20.7268370607029	NA	3.24010488200774	NA
21.505376344086	NA	20.7667731629393	NA	3.24634785865901	NA
21.5467328370554	NA	20.8067092651757	NA	3.25259083531028	NA
21.5880893300248	NA	20.8466453674121	NA	3.25883381196154	NA
21.6294458229942	NA	20.8865814696486	NA	3.26507678861281	NA
21.6708023159636	NA	20.926517571885	NA	3.27131976526408	NA
21.712158808933	NA	20.9664536741214	NA	3.27756274191534	NA
21.7535153019024	NA	21.0063897763578	NA	3.28380571856661	NA
21.7948717948718	NA	21.0463258785942	NA	3.29004869521788	NA
21.8362282878412	NA	21.0862619808307	NA	3.29629167186915	NA
21.8775847808106	NA	21.1261980830671	NA	3.30253464852041	NA
21.91894127378	NA	21.1661341853035	NA	3.30877762517168	NA
21.9602977667494	NA	21.2060702875399	NA	3.31502060182295	NA
22.0016542597188	NA	21.2460063897764	NA	3.32126357847422	NA
22.0430107526882	NA	21.2859424920128	NA	3.32750655512548	NA
22.0843672456576	NA	21.3258785942492	NA	3.33374953177675	NA
22.125723738627	NA	21.3658146964856	NA	3.33999250842802	NA
22.1670802315964	NA	21.405750798722	NA	3.34623548507929	NA
22.2084367245658	NA	21.4456869009585	NA	3.35247846173055	NA
22.2497932175352	NA	21.4856230031949	NA	3.35872143838182	NA
22.2911497105045	NA	21.5255591054313	NA	3.36496441503309	NA
22.3325062034739	NA	21.5654952076677	NA	3.37120739168435	NA
22.3738626964433	NA	21.6054313099042	NA	3.37745036833562	NA
22.4152191894127	NA	21.6453674121406	NA	3.38369334498689	NA
22.4565756823821	NA	21.685303514377	NA	3.38993632163816	NA
22.4979321753515	NA	21.7252396166134	NA	3.39617929828942	NA
22.5392886683209	NA	21.7651757188498	NA	3.40242227494069	NA
22.5806451612903	NA	21.8051118210863	NA	3.40866525159196	NA
22.6220016542597	NA	21.8450479233227	NA	3.41490822824323	NA
22.6633581472291	NA	21.8849840255591	NA	3.42115120489449	NA
22.7047146401985	NA	21.9249201277955	NA	3.42739418154576	NA
22.7460711331679	NA	21.9648562300319	NA	3.43363715819703	NA
22.7874276261373	NA	22.0047923322684	NA	3.4398801348483	NA
22.8287841191067	NA	22.0447284345048	NA	3.44612311149956	NA
22.8701406120761	NA	22.0846645367412	NA	3.45236608815083	NA
22.9114971050455	NA	22.1246006389776	NA	3.4586090648021	NA
22.9528535980149	NA	22.1645367412141	NA	3.46485204145336	NA
22.9942100909843	NA	22.2044728434505	NA	3.47109501810463	NA
23.0355665839537	NA	22.2444089456869	NA	3.4773379947559	NA
23.0769230769231	NA	22.2843450479233	NA	3.48358097140717	NA
23.1182795698925	NA	22.3242811501597	NA	3.48982394805843	NA
23.1596360628619	NA	22.3642172523962	NA	3.4960669247097	NA
23.2009925558313	NA	22.4041533546326	NA	3.50230990136097	NA
23.2423490488007	NA	22.444089456869	NA	3.50855287801224	NA
23.2837055417701	NA	22.4840255591054	NA	3.5147958546635	NA
23.3250620347395	NA	22.5239616613419	NA	3.52103883131477	NA
23.3664185277089	NA	22.5638977635783	NA	3.52728180796604	NA
23.4077750206782	NA	22.6038338658147	NA	3.53352478461731	NA
23.4491315136476	NA	22.6437699680511	NA	3.53976776126857	NA
23.490488006617	NA	22.6837060702875	NA	3.54601073791984	NA
23.5318444995864	NA	22.723642172524	NA	3.55225371457111	NA
23.5732009925558	NA	22.7635782747604	NA	3.55849669122237	NA
23.6145574855252	NA	22.8035143769968	NA	3.56473966787364	NA
23.6559139784946	NA	22.8434504792332	NA	3.57098264452491	NA
23.697270471464	NA	22.8833865814696	NA	3.57722562117618	NA
23.7386269644334	NA	22.9233226837061	NA	3.58346859782744	NA
23.7799834574028	NA	22.9632587859425	NA	3.58971157447871	NA
23.8213399503722	NA	23.0031948881789	NA	3.59595455112998	NA
23.8626964433416	NA	23.0431309904153	NA	3.60219752778125	NA
23.904052936311	NA	23.0830670926518	NA	3.60844050443251	NA
23.9454094292804	NA	23.1230031948882	NA	3.61468348108378	NA
23.9867659222498	NA	23.1629392971246	NA	3.62092645773505	NA
24.0281224152192	NA	23.202875399361	NA	3.62716943438632	NA
24.0694789081886	NA	23.2428115015974	NA	3.63341241103758	NA
24.110835401158	NA	23.2827476038339	NA	3.63965538768885	NA
24.1521918941274	NA	23.3226837060703	NA	3.64589836434012	NA
24.1935483870968	NA	23.3626198083067	NA	3.65214134099138	NA
24.2349048800662	NA	23.4025559105431	NA	3.65838431764265	NA
24.2762613730356	NA	23.4424920127796	NA	3.66462729429392	NA
24.317617866005	NA	23.482428115016	NA	3.67087027094519	NA
24.3589743589744	NA	23.5223642172524	NA	3.67711324759645	NA
24.4003308519438	NA	23.5623003194888	NA	3.68335622424772	NA
24.4416873449132	NA	23.6022364217252	NA	3.68959920089899	NA
24.4830438378825	NA	23.6421725239617	NA	3.69584217755026	NA
24.5244003308519	NA	23.6821086261981	NA	3.70208515420152	NA
24.5657568238213	NA	23.7220447284345	NA	3.70832813085279	NA
24.6071133167907	NA	23.7619808306709	NA	3.71457110750406	NA
24.6484698097601	NA	23.8019169329073	NA	3.72081408415533	NA
24.6898263027295	NA	23.8418530351438	NA	3.72705706080659	NA
24.7311827956989	NA	23.8817891373802	NA	3.73330003745786	NA
24.7725392886683	NA	23.9217252396166	NA	3.73954301410913	NA
24.8138957816377	NA	23.961661341853	NA	3.74578599076039	NA
24.8552522746071	NA	24.0015974440895	NA	3.75202896741166	NA
24.8966087675765	NA	24.0415335463259	NA	3.75827194406293	NA
24.9379652605459	NA	24.0814696485623	NA	3.7645149207142	NA
24.9793217535153	NA	24.1214057507987	NA	3.77075789736546	NA
25.0206782464847	NA	24.1613418530351	NA	3.77700087401673	NA
25.0620347394541	NA	24.2012779552716	NA	3.783243850668	NA
25.1033912324235	NA	24.241214057508	NA	3.78948682731927	NA
25.1447477253929	NA	24.2811501597444	NA	3.79572980397053	NA
25.1861042183623	NA	24.3210862619808	NA	3.8019727806218	NA
25.2274607113317	NA	24.3610223642173	NA	3.80821575727307	NA
25.2688172043011	NA	24.4009584664537	NA	3.81445873392433	NA
25.3101736972705	NA	24.4408945686901	NA	3.8207017105756	NA
25.3515301902399	NA	24.4808306709265	NA	3.82694468722687	NA
25.3928866832093	NA	24.5207667731629	NA	3.83318766387814	NA
25.4342431761787	NA	24.5607028753994	NA	3.8394306405294	NA
25.4755996691481	NA	24.6006389776358	NA	3.84567361718067	NA
25.5169561621175	NA	24.6405750798722	NA	3.85191659383194	NA
25.5583126550869	NA	24.6805111821086	NA	3.85815957048321	NA
25.5996691480562	NA	24.720447284345	NA	3.86440254713447	NA
25.6410256410256	NA	24.7603833865815	NA	3.87064552378574	NA
25.682382133995	NA	24.8003194888179	NA	3.87688850043701	NA
25.7237386269644	NA	24.8402555910543	NA	3.88313147708828	NA
25.7650951199338	NA	24.8801916932907	NA	3.88937445373954	NA
25.8064516129032	NA	24.9201277955272	NA	3.89561743039081	NA
25.8478081058726	NA	24.9600638977636	NA	3.90186040704208	NA
25.889164598842	NA	25	NA	3.90810338369334	NA
25.9305210918114	NA	25.0399361022364	NA	3.91434636034461	NA
25.9718775847808	NA	25.0798722044728	NA	3.92058933699588	NA
26.0132340777502	NA	25.1198083067093	NA	3.92683231364715	NA
26.0545905707196	NA	25.1597444089457	NA	3.93307529029841	NA
26.095947063689	NA	25.1996805111821	NA	3.93931826694968	NA
26.1373035566584	NA	25.2396166134185	NA	3.94556124360095	NA
26.1786600496278	NA	25.279552715655	NA	3.95180422025222	NA
26.2200165425972	NA	25.3194888178914	NA	3.95804719690348	NA
26.2613730355666	NA	25.3594249201278	NA	3.96429017355475	NA
26.302729528536	NA	25.3993610223642	NA	3.97053315020602	NA
26.3440860215054	NA	25.4392971246006	NA	3.97677612685729	NA
26.3854425144748	NA	25.4792332268371	NA	3.98301910350855	NA
26.4267990074442	NA	25.5191693290735	NA	3.98926208015982	NA
26.4681555004136	NA	25.5591054313099	NA	3.99550505681109	NA
26.509511993383	NA	25.5990415335463	NA	4.00174803346235	NA
26.5508684863524	NA	25.6389776357827	NA	4.00799101011362	NA
26.5922249793218	NA	25.6789137380192	NA	4.01423398676489	NA
26.6335814722912	NA	25.7188498402556	NA	4.02047696341616	NA
26.6749379652605	NA	25.758785942492	NA	4.02671994006742	NA
26.7162944582299	NA	25.7987220447284	NA	4.03296291671869	NA
26.7576509511993	NA	25.8386581469649	NA	4.03920589336996	NA
26.7990074441687	NA	25.8785942492013	NA	4.04544887002123	NA
26.8403639371381	NA	25.9185303514377	NA	4.05169184667249	NA
26.8817204301075	NA	25.9584664536741	NA	4.05793482332376	NA
26.9230769230769	NA	25.9984025559105	NA	4.06417779997503	NA
26.9644334160463	NA	26.038338658147	NA	4.0704207766263	NA
27.0057899090157	NA	26.0782747603834	NA	4.07666375327756	NA
27.0471464019851	NA	26.1182108626198	NA	4.08290672992883	NA
27.0885028949545	NA	26.1581469648562	NA	4.0891497065801	NA
27.1298593879239	NA	26.1980830670927	NA	4.09539268323136	NA
27.1712158808933	NA	26.2380191693291	NA	4.10163565988263	NA
27.2125723738627	NA	26.2779552715655	NA	4.1078786365339	NA
27.2539288668321	NA	26.3178913738019	NA	4.11412161318517	NA
27.2952853598015	NA	26.3578274760383	NA	4.12036458983643	NA
27.3366418527709	NA	26.3977635782748	NA	4.1266075664877	NA
27.3779983457403	NA	26.4376996805112	NA	4.13285054313897	NA
27.4193548387097	NA	26.4776357827476	NA	4.13909351979024	NA
27.4607113316791	NA	26.517571884984	NA	4.1453364964415	NA
27.5020678246485	NA	26.5575079872204	NA	4.15157947309277	NA
27.5434243176179	NA	26.5974440894569	NA	4.15782244974404	NA
27.5847808105873	NA	26.6373801916933	NA	4.1640654263953	NA
27.6261373035567	NA	26.6773162939297	NA	4.17030840304657	NA
27.6674937965261	NA	26.7172523961661	NA	4.17655137969784	NA
27.7088502894955	NA	26.7571884984026	NA	4.18279435634911	NA
27.7502067824648	NA	26.797124600639	NA	4.18903733300037	NA
27.7915632754342	NA	26.8370607028754	NA	4.19528030965164	NA
27.8329197684036	NA	26.8769968051118	NA	4.20152328630291	NA
27.874276261373	NA	26.9169329073482	NA	4.20776626295418	NA
27.9156327543424	NA	26.9568690095847	NA	4.21400923960544	NA
27.9569892473118	NA	26.9968051118211	NA	4.22025221625671	NA
27.9983457402812	NA	27.0367412140575	NA	4.22649519290798	NA
28.0397022332506	NA	27.0766773162939	NA	4.23273816955925	NA
28.08105872622	NA	27.1166134185303	NA	4.23898114621051	NA
28.1224152191894	NA	27.1565495207668	NA	4.24522412286178	NA
28.1637717121588	NA	27.1964856230032	NA	4.25146709951305	NA
28.2051282051282	NA	27.2364217252396	NA	4.25771007616432	NA
28.2464846980976	NA	27.276357827476	NA	4.26395305281558	NA
28.287841191067	NA	27.3162939297125	NA	4.27019602946685	NA
28.3291976840364	NA	27.3562300319489	NA	4.27643900611812	NA
28.3705541770058	NA	27.3961661341853	NA	4.28268198276938	NA
28.4119106699752	NA	27.4361022364217	NA	4.28892495942065	NA
28.4532671629446	NA	27.4760383386581	NA	4.29516793607192	NA
28.494623655914	NA	27.5159744408946	NA	4.30141091272319	NA
28.5359801488834	NA	27.555910543131	NA	4.30765388937445	NA
28.5773366418528	NA	27.5958466453674	NA	4.31389686602572	NA
28.6186931348222	NA	27.6357827476038	NA	4.32013984267699	NA
28.6600496277916	NA	27.6757188498403	NA	4.32638281932826	NA
28.701406120761	NA	27.7156549520767	NA	4.33262579597952	NA
28.7427626137304	NA	27.7555910543131	NA	4.33886877263079	NA
28.7841191066998	NA	27.7955271565495	NA	4.34511174928206	NA
28.8254755996692	NA	27.8354632587859	NA	4.35135472593332	NA
28.8668320926385	NA	27.8753993610224	NA	4.35759770258459	NA
28.9081885856079	NA	27.9153354632588	NA	4.36384067923586	NA
28.9495450785773	NA	27.9552715654952	NA	4.37008365588713	NA
28.9909015715467	NA	27.9952076677316	NA	4.37632663253839	NA
29.0322580645161	NA	28.0351437699681	NA	4.38256960918966	NA
29.0736145574855	NA	28.0750798722045	NA	4.38881258584093	NA
29.1149710504549	NA	28.1150159744409	NA	4.3950555624922	NA
29.1563275434243	NA	28.1549520766773	NA	4.40129853914346	NA
29.1976840363937	NA	28.1948881789137	NA	4.40754151579473	NA
29.2390405293631	NA	28.2348242811502	NA	4.413784492446	NA
29.2803970223325	NA	28.2747603833866	NA	4.42002746909727	NA
29.3217535153019	NA	28.314696485623	NA	4.42627044574853	NA
29.3631100082713	NA	28.3546325878594	NA	4.4325134223998	NA
29.4044665012407	NA	28.3945686900958	NA	4.43875639905107	NA
29.4458229942101	NA	28.4345047923323	NA	4.44499937570233	NA
29.4871794871795	NA	28.4744408945687	NA	4.4512423523536	NA
29.5285359801489	NA	28.5143769968051	NA	4.45748532900487	NA
29.5698924731183	NA	28.5543130990415	NA	4.46372830565614	NA
29.6112489660877	NA	28.594249201278	NA	4.4699712823074	NA
29.6526054590571	NA	28.6341853035144	NA	4.47621425895867	NA
29.6939619520265	NA	28.6741214057508	NA	4.48245723560994	NA
29.7353184449959	NA	28.7140575079872	NA	4.48870021226121	NA
29.7766749379653	NA	28.7539936102236	NA	4.49494318891247	NA
29.8180314309347	NA	28.7939297124601	NA	4.50118616556374	NA
29.8593879239041	NA	28.8338658146965	NA	4.50742914221501	NA
29.9007444168735	NA	28.8738019169329	NA	4.51367211886627	NA
29.9421009098428	NA	28.9137380191693	NA	4.51991509551754	NA
29.9834574028122	NA	28.9536741214058	NA	4.52615807216881	NA
30.0248138957816	NA	28.9936102236422	NA	4.53240104882008	NA
30.066170388751	NA	29.0335463258786	NA	4.53864402547134	NA
30.1075268817204	NA	29.073482428115	NA	4.54488700212261	NA
30.1488833746898	NA	29.1134185303514	NA	4.55112997877388	NA
30.1902398676592	NA	29.1533546325879	NA	4.55737295542515	NA
30.2315963606286	NA	29.1932907348243	NA	4.56361593207641	NA
30.272952853598	NA	29.2332268370607	NA	4.56985890872768	NA
30.3143093465674	NA	29.2731629392971	NA	4.57610188537895	NA
30.3556658395368	NA	29.3130990415335	NA	4.58234486203022	NA
30.3970223325062	NA	29.35303514377	NA	4.58858783868148	NA
30.4383788254756	NA	29.3929712460064	NA	4.59483081533275	NA
30.479735318445	NA	29.4329073482428	NA	4.60107379198402	NA
30.5210918114144	NA	29.4728434504792	NA	4.60731676863529	NA
30.5624483043838	NA	29.5127795527157	NA	4.61355974528655	NA
30.6038047973532	NA	29.5527156549521	NA	4.61980272193782	NA
30.6451612903226	NA	29.5926517571885	NA	4.62604569858909	NA
30.686517783292	NA	29.6325878594249	NA	4.63228867524035	NA
30.7278742762614	NA	29.6725239616613	NA	4.63853165189162	NA
30.7692307692308	NA	29.7124600638978	NA	4.64477462854289	NA
30.8105872622002	NA	29.7523961661342	NA	4.65101760519416	NA
30.8519437551696	NA	29.7923322683706	NA	4.65726058184542	NA
30.893300248139	NA	29.832268370607	NA	4.66350355849669	NA
30.9346567411084	NA	29.8722044728434	NA	4.66974653514796	NA
30.9760132340778	NA	29.9121405750799	NA	4.67598951179923	NA
31.0173697270471	NA	29.9520766773163	NA	4.68223248845049	NA
31.0587262200165	NA	29.9920127795527	NA	4.68847546510176	NA
31.1000827129859	NA	30.0319488817891	NA	4.69471844175303	NA
31.1414392059553	NA	30.0718849840256	NA	4.70096141840429	NA
31.1827956989247	NA	30.111821086262	NA	4.70720439505556	NA
31.2241521918941	NA	30.1517571884984	NA	4.71344737170683	NA
31.2655086848635	NA	30.1916932907348	NA	4.7196903483581	NA
31.3068651778329	NA	30.2316293929712	NA	4.72593332500936	NA
31.3482216708023	NA	30.2715654952077	NA	4.73217630166063	NA
31.3895781637717	NA	30.3115015974441	NA	4.7384192783119	NA
31.4309346567411	NA	30.3514376996805	NA	4.74466225496317	NA
31.4722911497105	NA	30.3913738019169	NA	4.75090523161443	NA
31.5136476426799	NA	30.4313099041534	NA	4.7571482082657	NA
31.5550041356493	NA	30.4712460063898	NA	4.76339118491697	NA
31.5963606286187	NA	30.5111821086262	NA	4.76963416156824	NA
31.6377171215881	NA	30.5511182108626	NA	4.7758771382195	NA
31.6790736145575	NA	30.591054313099	NA	4.78212011487077	NA
31.7204301075269	NA	30.6309904153355	NA	4.78836309152204	NA
31.7617866004963	NA	30.6709265175719	NA	4.79460606817331	NA
31.8031430934657	NA	30.7108626198083	NA	4.80084904482457	NA
31.8444995864351	NA	30.7507987220447	NA	4.80709202147584	NA
31.8858560794045	NA	30.7907348242811	NA	4.81333499812711	NA
31.9272125723739	NA	30.8306709265176	NA	4.81957797477837	NA
31.9685690653433	NA	30.870607028754	NA	4.82582095142964	NA
32.0099255583127	NA	30.9105431309904	NA	4.83206392808091	NA
32.0512820512821	NA	30.9504792332268	NA	4.83830690473218	NA
32.0926385442515	NA	30.9904153354633	NA	4.84454988138344	NA
32.1339950372208	NA	31.0303514376997	NA	4.85079285803471	NA
32.1753515301902	NA	31.0702875399361	NA	4.85703583468598	NA
32.2167080231596	NA	31.1102236421725	NA	4.86327881133725	NA
32.258064516129	NA	31.1501597444089	NA	4.86952178798851	NA
32.2994210090984	NA	31.1900958466454	NA	4.87576476463978	NA
32.3407775020678	NA	31.2300319488818	NA	4.88200774129105	NA
32.3821339950372	NA	31.2699680511182	NA	4.88825071794231	NA
32.4234904880066	NA	31.3099041533546	NA	4.89449369459358	NA
32.464846980976	NA	31.3498402555911	NA	4.90073667124485	NA
32.5062034739454	NA	31.3897763578275	NA	4.90697964789612	NA
32.5475599669148	NA	31.4297124600639	NA	4.91322262454738	NA
32.5889164598842	NA	31.4696485623003	NA	4.91946560119865	NA
32.6302729528536	NA	31.5095846645367	NA	4.92570857784992	NA
32.671629445823	NA	31.5495207667732	NA	4.93195155450119	NA
32.7129859387924	NA	31.5894568690096	NA	4.93819453115245	NA
32.7543424317618	NA	31.629392971246	NA	4.94443750780372	NA
32.7956989247312	NA	31.6693290734824	NA	4.95068048445499	NA
32.8370554177006	NA	31.7092651757188	NA	4.95692346110626	NA
32.87841191067	NA	31.7492012779553	NA	4.96316643775752	NA
32.9197684036394	NA	31.7891373801917	NA	4.96940941440879	NA
32.9611248966088	NA	31.8290734824281	NA	4.97565239106006	NA
33.0024813895782	NA	31.8690095846645	NA	4.98189536771132	NA
33.0438378825476	NA	31.908945686901	NA	4.98813834436259	NA
33.085194375517	NA	31.9488817891374	NA	4.99438132101386	NA
33.1265508684864	NA	31.9888178913738	NA	5.00062429766513	NA
33.1679073614557	NA	32.0287539936102	NA	5.00686727431639	NA
33.2092638544251	NA	32.0686900958466	NA	5.01311025096766	NA
33.2506203473945	NA	32.1086261980831	NA	5.01935322761893	NA
33.2919768403639	NA	32.1485623003195	NA	5.0255962042702	NA
33.3333333333333	NA	32.1884984025559	NA	5.03183918092146	NA
33.3746898263027	NA	32.2284345047923	NA	5.03808215757273	NA
33.4160463192721	NA	32.2683706070287	NA	5.044325134224	NA
33.4574028122415	NA	32.3083067092652	NA	5.05056811087526	NA
33.4987593052109	NA	32.3482428115016	NA	5.05681108752653	NA
33.5401157981803	NA	32.388178913738	NA	5.0630540641778	NA
33.5814722911497	NA	32.4281150159744	NA	5.06929704082907	NA
33.6228287841191	NA	32.4680511182109	NA	5.07554001748033	NA
33.6641852770885	NA	32.5079872204473	NA	5.0817829941316	NA
33.7055417700579	NA	32.5479233226837	NA	5.08802597078287	NA
33.7468982630273	NA	32.5878594249201	NA	5.09426894743414	NA
33.7882547559967	NA	32.6277955271566	NA	5.1005119240854	NA
33.8296112489661	NA	32.667731629393	NA	5.10675490073667	NA
33.8709677419355	NA	32.7076677316294	NA	5.11299787738794	NA
33.9123242349049	NA	32.7476038338658	NA	5.11924085403921	NA
33.9536807278743	NA	32.7875399361022	NA	5.12548383069047	NA
33.9950372208437	NA	32.8274760383387	NA	5.13172680734174	NA
34.0363937138131	NA	32.8674121405751	NA	5.13796978399301	NA
34.0777502067825	NA	32.9073482428115	NA	5.14421276064428	NA
34.1191066997519	NA	32.9472843450479	NA	5.15045573729554	NA
34.1604631927213	NA	32.9872204472843	NA	5.15669871394681	NA
34.2018196856907	NA	33.0271565495208	NA	5.16294169059808	NA
34.2431761786601	NA	33.0670926517572	NA	5.16918466724934	NA
34.2845326716294	NA	33.1070287539936	NA	5.17542764390061	NA
34.3258891645988	NA	33.14696485623	NA	5.18167062055188	NA
34.3672456575682	NA	33.1869009584665	NA	5.18791359720315	NA
34.4086021505376	NA	33.2268370607029	NA	5.19415657385441	NA
34.449958643507	NA	33.2667731629393	NA	5.20039955050568	NA
34.4913151364764	NA	33.3067092651757	NA	5.20664252715695	NA
34.5326716294458	NA	33.3466453674121	NA	5.21288550380822	NA
34.5740281224152	NA	33.3865814696486	NA	5.21912848045948	NA
34.6153846153846	NA	33.426517571885	NA	5.22537145711075	NA
34.656741108354	NA	33.4664536741214	NA	5.23161443376202	NA
34.6980976013234	NA	33.5063897763578	NA	5.23785741041328	NA
34.7394540942928	NA	33.5463258785942	NA	5.24410038706455	NA
34.7808105872622	NA	33.5862619808307	NA	5.25034336371582	NA
34.8221670802316	NA	33.6261980830671	NA	5.25658634036709	NA
34.863523573201	NA	33.6661341853035	NA	5.26282931701835	NA
34.9048800661704	NA	33.7060702875399	NA	5.26907229366962	NA
34.9462365591398	NA	33.7460063897764	NA	5.27531527032089	NA
34.9875930521092	NA	33.7859424920128	NA	5.28155824697216	NA
35.0289495450786	NA	33.8258785942492	NA	5.28780122362342	NA
35.070306038048	NA	33.8658146964856	NA	5.29404420027469	NA
35.1116625310174	NA	33.905750798722	NA	5.30028717692596	NA
35.1530190239868	NA	33.9456869009585	NA	5.30653015357723	NA
35.1943755169562	NA	33.9856230031949	NA	5.31277313022849	NA
35.2357320099256	NA	34.0255591054313	NA	5.31901610687976	NA
35.277088502895	NA	34.0654952076677	NA	5.32525908353103	NA
35.3184449958644	NA	34.1054313099042	NA	5.33150206018229	NA
35.3598014888337	NA	34.1453674121406	NA	5.33774503683356	NA
35.4011579818031	NA	34.185303514377	NA	5.34398801348483	NA
35.4425144747725	NA	34.2252396166134	NA	5.3502309901361	NA
35.4838709677419	NA	34.2651757188498	NA	5.35647396678736	NA
35.5252274607113	NA	34.3051118210863	NA	5.36271694343863	NA
35.5665839536807	NA	34.3450479233227	NA	5.3689599200899	NA
35.6079404466501	NA	34.3849840255591	NA	5.37520289674117	NA
35.6492969396195	NA	34.4249201277955	NA	5.38144587339243	NA
35.6906534325889	NA	34.4648562300319	NA	5.3876888500437	NA
35.7320099255583	NA	34.5047923322684	NA	5.39393182669497	NA
35.7733664185277	NA	34.5447284345048	NA	5.40017480334623	NA
35.8147229114971	NA	34.5846645367412	NA	5.4064177799975	NA
35.8560794044665	NA	34.6246006389776	NA	5.41266075664877	NA
35.8974358974359	NA	34.6645367412141	NA	5.41890373330004	NA
35.9387923904053	NA	34.7044728434505	NA	5.4251467099513	NA
35.9801488833747	NA	34.7444089456869	NA	5.43138968660257	NA
36.0215053763441	NA	34.7843450479233	NA	5.43763266325384	NA
36.0628618693135	NA	34.8242811501597	NA	5.44387563990511	NA
36.1042183622829	NA	34.8642172523962	NA	5.45011861655637	NA
36.1455748552523	NA	34.9041533546326	NA	5.45636159320764	NA
36.1869313482217	NA	34.944089456869	NA	5.46260456985891	NA
36.2282878411911	NA	34.9840255591054	NA	5.46884754651018	NA
36.2696443341605	NA	35.0239616613419	NA	5.47509052316144	NA
36.3110008271299	NA	35.0638977635783	NA	5.48133349981271	NA
36.3523573200993	NA	35.1038338658147	NA	5.48757647646398	NA
36.3937138130687	NA	35.1437699680511	NA	5.49381945311525	NA
36.435070306038	NA	35.1837060702875	NA	5.50006242976651	NA
36.4764267990074	NA	35.223642172524	NA	5.50630540641778	NA
36.5177832919768	NA	35.2635782747604	NA	5.51254838306905	NA
36.5591397849462	NA	35.3035143769968	NA	5.51879135972031	NA
36.6004962779156	NA	35.3434504792332	NA	5.52503433637158	NA
36.641852770885	NA	35.3833865814696	NA	5.53127731302285	NA
36.6832092638544	NA	35.4233226837061	NA	5.53752028967412	NA
36.7245657568238	NA	35.4632587859425	NA	5.54376326632538	NA
36.7659222497932	NA	35.5031948881789	NA	5.55000624297665	NA
36.8072787427626	NA	35.5431309904153	NA	5.55624921962792	NA
36.848635235732	NA	35.5830670926518	NA	5.56249219627919	NA
36.8899917287014	NA	35.6230031948882	NA	5.56873517293045	NA
36.9313482216708	NA	35.6629392971246	NA	5.57497814958172	NA
36.9727047146402	NA	35.702875399361	NA	5.58122112623299	NA
37.0140612076096	NA	35.7428115015974	NA	5.58746410288425	NA
37.055417700579	NA	35.7827476038339	NA	5.59370707953552	NA
37.0967741935484	NA	35.8226837060703	NA	5.59995005618679	NA
37.1381306865178	NA	35.8626198083067	NA	5.60619303283806	NA
37.1794871794872	NA	35.9025559105431	NA	5.61243600948932	NA
37.2208436724566	NA	35.9424920127796	NA	5.61867898614059	NA
37.262200165426	NA	35.982428115016	NA	5.62492196279186	NA
37.3035566583954	NA	36.0223642172524	NA	5.63116493944313	NA
37.3449131513648	NA	36.0623003194888	NA	5.63740791609439	NA
37.3862696443342	NA	36.1022364217252	NA	5.64365089274566	NA
37.4276261373036	NA	36.1421725239617	NA	5.64989386939693	NA
37.468982630273	NA	36.1821086261981	NA	5.6561368460482	NA
37.5103391232424	NA	36.2220447284345	NA	5.66237982269946	NA
37.5516956162117	NA	36.2619808306709	NA	5.66862279935073	NA
37.5930521091811	NA	36.3019169329073	NA	5.674865776002	NA
37.6344086021505	NA	36.3418530351438	NA	5.68110875265327	NA
37.6757650951199	NA	36.3817891373802	NA	5.68735172930453	NA
37.7171215880893	NA	36.4217252396166	NA	5.6935947059558	NA
37.7584780810587	NA	36.461661341853	NA	5.69983768260707	NA
37.7998345740281	NA	36.5015974440895	NA	5.70608065925833	NA
37.8411910669975	NA	36.5415335463259	NA	5.7123236359096	NA
37.8825475599669	NA	36.5814696485623	NA	5.71856661256087	NA
37.9239040529363	NA	36.6214057507987	NA	5.72480958921214	NA
37.9652605459057	NA	36.6613418530351	NA	5.7310525658634	NA
38.0066170388751	NA	36.7012779552716	NA	5.73729554251467	NA
38.0479735318445	NA	36.741214057508	NA	5.74353851916594	NA
38.0893300248139	NA	36.7811501597444	NA	5.74978149581721	NA
38.1306865177833	NA	36.8210862619808	NA	5.75602447246847	NA
38.1720430107527	NA	36.8610223642172	NA	5.76226744911974	NA
38.2133995037221	NA	36.9009584664537	NA	5.76851042577101	NA
38.2547559966915	NA	36.9408945686901	NA	5.77475340242227	NA
38.2961124896609	NA	36.9808306709265	NA	5.78099637907354	NA
38.3374689826303	NA	37.0207667731629	NA	5.78723935572481	NA
38.3788254755997	NA	37.0607028753994	NA	5.79348233237608	NA
38.4201819685691	NA	37.1006389776358	NA	5.79972530902734	NA
38.4615384615385	NA	37.1405750798722	NA	5.80596828567861	NA
38.5028949545079	NA	37.1805111821086	NA	5.81221126232988	NA
38.5442514474773	NA	37.220447284345	NA	5.81845423898115	NA
38.5856079404466	NA	37.2603833865815	NA	5.82469721563241	NA
38.626964433416	NA	37.3003194888179	NA	5.83094019228368	NA
38.6683209263854	NA	37.3402555910543	NA	5.83718316893495	NA
38.7096774193548	NA	37.3801916932907	NA	5.84342614558622	NA
38.7510339123242	NA	37.4201277955272	NA	5.84966912223748	NA
38.7923904052936	NA	37.4600638977636	NA	5.85591209888875	NA
38.833746898263	NA	37.5	NA	5.86215507554002	NA
38.8751033912324	NA	37.5399361022364	NA	5.86839805219128	NA
38.9164598842018	NA	37.5798722044728	NA	5.87464102884255	NA
38.9578163771712	NA	37.6198083067093	NA	5.88088400549382	NA
38.9991728701406	NA	37.6597444089457	NA	5.88712698214509	NA
39.04052936311	NA	37.6996805111821	NA	5.89336995879635	NA
39.0818858560794	NA	37.7396166134185	NA	5.89961293544762	NA
39.1232423490488	NA	37.779552715655	NA	5.90585591209889	NA
39.1645988420182	NA	37.8194888178914	NA	5.91209888875016	NA
39.2059553349876	NA	37.8594249201278	NA	5.91834186540142	NA
39.247311827957	NA	37.8993610223642	NA	5.92458484205269	NA
39.2886683209264	NA	37.9392971246006	NA	5.93082781870396	NA
39.3300248138958	NA	37.9792332268371	NA	5.93707079535522	NA
39.3713813068652	NA	38.0191693290735	NA	5.94331377200649	NA
39.4127377998346	NA	38.0591054313099	NA	5.94955674865776	NA
39.454094292804	NA	38.0990415335463	NA	5.95579972530903	NA
39.4954507857734	NA	38.1389776357827	NA	5.96204270196029	NA
39.5368072787428	NA	38.1789137380192	NA	5.96828567861156	NA
39.5781637717122	NA	38.2188498402556	NA	5.97452865526283	NA
39.6195202646816	NA	38.258785942492	NA	5.9807716319141	NA
39.660876757651	NA	38.2987220447284	NA	5.98701460856536	NA
39.7022332506204	NA	38.3386581469649	NA	5.99325758521663	NA
39.7435897435897	NA	38.3785942492013	NA	5.9995005618679	NA
39.7849462365591	NA	38.4185303514377	NA	6.00574353851917	NA
39.8263027295285	NA	38.4584664536741	NA	6.01198651517043	NA
39.8676592224979	NA	38.4984025559105	NA	6.0182294918217	NA
39.9090157154673	NA	38.538338658147	NA	6.02447246847297	NA
39.9503722084367	NA	38.5782747603834	NA	6.03071544512424	NA
39.9917287014061	NA	38.6182108626198	NA	6.0369584217755	NA
40.0330851943755	NA	38.6581469648562	NA	6.04320139842677	NA
40.0744416873449	NA	38.6980830670927	NA	6.04944437507804	NA
40.1157981803143	NA	38.7380191693291	NA	6.0556873517293	NA
40.1571546732837	NA	38.7779552715655	NA	6.06193032838057	NA
40.1985111662531	NA	38.8178913738019	NA	6.06817330503184	NA
40.2398676592225	NA	38.8578274760383	NA	6.07441628168311	NA
40.2812241521919	NA	38.8977635782748	NA	6.08065925833437	NA
40.3225806451613	NA	38.9376996805112	NA	6.08690223498564	NA
40.3639371381307	NA	38.9776357827476	NA	6.09314521163691	NA
40.4052936311001	NA	39.017571884984	NA	6.09938818828818	NA
40.4466501240695	NA	39.0575079872204	NA	6.10563116493944	NA
40.4880066170389	NA	39.0974440894569	NA	6.11187414159071	NA
40.5293631100083	NA	39.1373801916933	NA	6.11811711824198	NA
40.5707196029777	NA	39.1773162939297	NA	6.12436009489324	NA
40.6120760959471	NA	39.2172523961661	NA	6.13060307154451	NA
40.6534325889165	NA	39.2571884984026	NA	6.13684604819578	NA
40.6947890818859	NA	39.297124600639	NA	6.14308902484705	NA
40.7361455748553	NA	39.3370607028754	NA	6.14933200149831	NA
40.7775020678246	NA	39.3769968051118	NA	6.15557497814958	NA
40.818858560794	NA	39.4169329073482	NA	6.16181795480085	NA
40.8602150537634	NA	39.4568690095847	NA	6.16806093145212	NA
40.9015715467328	NA	39.4968051118211	NA	6.17430390810338	NA
40.9429280397022	NA	39.5367412140575	NA	6.18054688475465	NA
40.9842845326716	NA	39.5766773162939	NA	6.18678986140592	NA
41.025641025641	NA	39.6166134185303	NA	6.19303283805719	NA
41.0669975186104	NA	39.6565495207668	NA	6.19927581470845	NA
41.1083540115798	NA	39.6964856230032	NA	6.20551879135972	NA
41.1497105045492	NA	39.7364217252396	NA	6.21176176801099	NA
41.1910669975186	NA	39.776357827476	NA	6.21800474466225	NA
41.232423490488	NA	39.8162939297125	NA	6.22424772131352	NA
41.2737799834574	NA	39.8562300319489	NA	6.23049069796479	NA
41.3151364764268	NA	39.8961661341853	NA	6.23673367461606	NA
41.3564929693962	NA	39.9361022364217	NA	6.24297665126732	NA
41.3978494623656	NA	39.9760383386581	NA	6.24921962791859	NA
41.439205955335	NA	40.0159744408946	NA	6.25546260456986	NA
41.4805624483044	NA	40.055910543131	NA	6.26170558122113	NA
41.5219189412738	NA	40.0958466453674	NA	6.26794855787239	NA
41.5632754342432	NA	40.1357827476038	NA	6.27419153452366	NA
41.6046319272126	NA	40.1757188498403	NA	6.28043451117493	NA
41.645988420182	NA	40.2156549520767	NA	6.2866774878262	NA
41.6873449131514	NA	40.2555910543131	NA	6.29292046447746	NA
41.7287014061208	NA	40.2955271565495	NA	6.29916344112873	NA
41.7700578990902	NA	40.3354632587859	NA	6.30540641778	NA
41.8114143920596	NA	40.3753993610224	NA	6.31164939443126	NA
41.852770885029	NA	40.4153354632588	NA	6.31789237108253	NA
41.8941273779983	NA	40.4552715654952	NA	6.3241353477338	NA
41.9354838709677	NA	40.4952076677316	NA	6.33037832438507	NA
41.9768403639371	NA	40.5351437699681	NA	6.33662130103633	NA
42.0181968569065	NA	40.5750798722045	NA	6.3428642776876	NA
42.0595533498759	NA	40.6150159744409	NA	6.34910725433887	NA
42.1009098428453	NA	40.6549520766773	NA	6.35535023099014	NA
42.1422663358147	NA	40.6948881789137	NA	6.3615932076414	NA
42.1836228287841	NA	40.7348242811502	NA	6.36783618429267	NA
42.2249793217535	NA	40.7747603833866	NA	6.37407916094394	NA
42.2663358147229	NA	40.814696485623	NA	6.38032213759521	NA
42.3076923076923	NA	40.8546325878594	NA	6.38656511424647	NA
42.3490488006617	NA	40.8945686900958	NA	6.39280809089774	NA
42.3904052936311	NA	40.9345047923323	NA	6.39905106754901	NA
42.4317617866005	NA	40.9744408945687	NA	6.40529404420027	NA
42.4731182795699	NA	41.0143769968051	NA	6.41153702085154	NA
42.5144747725393	NA	41.0543130990415	NA	6.41777999750281	NA
42.5558312655087	NA	41.094249201278	NA	6.42402297415408	NA
42.5971877584781	NA	41.1341853035144	NA	6.43026595080534	NA
42.6385442514475	NA	41.1741214057508	NA	6.43650892745661	NA
42.6799007444169	NA	41.2140575079872	NA	6.44275190410788	NA
42.7212572373863	NA	41.2539936102236	NA	6.44899488075915	NA
42.7626137303557	NA	41.2939297124601	NA	6.45523785741041	NA
42.8039702233251	NA	41.3338658146965	NA	6.46148083406168	NA
42.8453267162945	NA	41.3738019169329	NA	6.46772381071295	NA
42.8866832092639	NA	41.4137380191693	NA	6.47396678736421	NA
42.9280397022332	NA	41.4536741214057	NA	6.48020976401548	NA
42.9693961952026	NA	41.4936102236422	NA	6.48645274066675	NA
43.010752688172	NA	41.5335463258786	NA	6.49269571731802	NA
43.0521091811414	NA	41.573482428115	NA	6.49893869396928	NA
43.0934656741108	NA	41.6134185303514	NA	6.50518167062055	NA
43.1348221670802	NA	41.6533546325879	NA	6.51142464727182	NA
43.1761786600496	NA	41.6932907348243	NA	6.51766762392309	NA
43.217535153019	NA	41.7332268370607	NA	6.52391060057435	NA
43.2588916459884	NA	41.7731629392971	NA	6.53015357722562	NA
43.3002481389578	NA	41.8130990415335	NA	6.53639655387689	NA
43.3416046319272	NA	41.85303514377	NA	6.54263953052816	NA
43.3829611248966	NA	41.8929712460064	NA	6.54888250717942	NA
43.424317617866	NA	41.9329073482428	NA	6.55512548383069	NA
43.4656741108354	NA	41.9728434504792	NA	6.56136846048196	NA
43.5070306038048	NA	42.0127795527157	NA	6.56761143713323	NA
43.5483870967742	NA	42.0527156549521	NA	6.57385441378449	NA
43.5897435897436	NA	42.0926517571885	NA	6.58009739043576	NA
43.631100082713	NA	42.1325878594249	NA	6.58634036708703	NA
43.6724565756824	NA	42.1725239616613	NA	6.59258334373829	NA
43.7138130686518	NA	42.2124600638978	NA	6.59882632038956	NA
43.7551695616212	NA	42.2523961661342	NA	6.60506929704083	NA
43.7965260545906	NA	42.2923322683706	NA	6.6113122736921	NA
43.83788254756	NA	42.332268370607	NA	6.61755525034336	NA
43.8792390405294	NA	42.3722044728434	NA	6.62379822699463	NA
43.9205955334988	NA	42.4121405750799	NA	6.6300412036459	NA
43.9619520264682	NA	42.4520766773163	NA	6.63628418029717	NA
44.0033085194376	NA	42.4920127795527	NA	6.64252715694843	NA
44.044665012407	NA	42.5319488817891	NA	6.6487701335997	NA
44.0860215053763	NA	42.5718849840256	NA	6.65501311025097	NA
44.1273779983457	NA	42.611821086262	NA	6.66125608690223	NA
44.1687344913151	NA	42.6517571884984	NA	6.6674990635535	NA
44.2100909842845	NA	42.6916932907348	NA	6.67374204020477	NA
44.2514474772539	NA	42.7316293929712	NA	6.67998501685604	NA
44.2928039702233	NA	42.7715654952077	NA	6.6862279935073	NA
44.3341604631927	NA	42.8115015974441	NA	6.69247097015857	NA
44.3755169561621	NA	42.8514376996805	NA	6.69871394680984	NA
44.4168734491315	NA	42.8913738019169	NA	6.70495692346111	NA
44.4582299421009	NA	42.9313099041534	NA	6.71119990011237	NA
44.4995864350703	NA	42.9712460063898	NA	6.71744287676364	NA
44.5409429280397	NA	43.0111821086262	NA	6.72368585341491	NA
44.5822994210091	NA	43.0511182108626	NA	6.72992883006618	NA
44.6236559139785	NA	43.091054313099	NA	6.73617180671744	NA
44.6650124069479	NA	43.1309904153355	NA	6.74241478336871	NA
44.7063688999173	NA	43.1709265175719	NA	6.74865776001998	NA
44.7477253928867	NA	43.2108626198083	NA	6.75490073667124	NA
44.7890818858561	NA	43.2507987220447	NA	6.76114371332251	NA
44.8304383788255	NA	43.2907348242811	NA	6.76738668997378	NA
44.8717948717949	NA	43.3306709265176	NA	6.77362966662505	NA
44.9131513647643	NA	43.370607028754	NA	6.77987264327631	NA
44.9545078577337	NA	43.4105431309904	NA	6.78611561992758	NA
44.9958643507031	NA	43.4504792332268	NA	6.79235859657885	NA
45.0372208436725	NA	43.4904153354633	NA	6.79860157323012	NA
45.0785773366419	NA	43.5303514376997	NA	6.80484454988138	NA
45.1199338296112	NA	43.5702875399361	NA	6.81108752653265	NA
45.1612903225806	NA	43.6102236421725	NA	6.81733050318392	NA
45.20264681555	NA	43.6501597444089	NA	6.82357347983518	NA
45.2440033085194	NA	43.6900958466454	NA	6.82981645648645	NA
45.2853598014888	NA	43.7300319488818	NA	6.83605943313772	NA
45.3267162944582	NA	43.7699680511182	NA	6.84230240978899	NA
45.3680727874276	NA	43.8099041533546	NA	6.84854538644025	NA
45.409429280397	NA	43.8498402555911	NA	6.85478836309152	NA
45.4507857733664	NA	43.8897763578275	NA	6.86103133974279	NA
45.4921422663358	NA	43.9297124600639	NA	6.86727431639406	NA
45.5334987593052	NA	43.9696485623003	NA	6.87351729304532	NA
45.5748552522746	NA	44.0095846645367	NA	6.87976026969659	NA
45.616211745244	NA	44.0495207667732	NA	6.88600324634786	NA
45.6575682382134	NA	44.0894568690096	NA	6.89224622299913	NA
45.6989247311828	NA	44.129392971246	NA	6.89848919965039	NA
45.7402812241522	NA	44.1693290734824	NA	6.90473217630166	NA
45.7816377171216	NA	44.2092651757188	NA	6.91097515295293	NA
45.822994210091	NA	44.2492012779553	NA	6.9172181296042	NA
45.8643507030604	NA	44.2891373801917	NA	6.92346110625546	NA
45.9057071960298	NA	44.3290734824281	NA	6.92970408290673	NA
45.9470636889992	NA	44.3690095846645	NA	6.935947059558	NA
45.9884201819686	NA	44.408945686901	NA	6.94219003620926	NA
46.029776674938	NA	44.4488817891374	NA	6.94843301286053	NA
46.0711331679074	NA	44.4888178913738	NA	6.9546759895118	NA
46.1124896608768	NA	44.5287539936102	NA	6.96091896616307	NA
46.1538461538462	NA	44.5686900958466	NA	6.96716194281433	NA
46.1952026468156	NA	44.6086261980831	NA	6.9734049194656	NA
46.236559139785	NA	44.6485623003195	NA	6.97964789611687	NA
46.2779156327543	NA	44.6884984025559	NA	6.98589087276814	NA
46.3192721257237	NA	44.7284345047923	NA	6.9921338494194	NA
46.3606286186931	NA	44.7683706070287	NA	6.99837682607067	NA
46.4019851116625	NA	44.8083067092652	NA	7.00461980272194	NA
46.4433416046319	NA	44.8482428115016	NA	7.0108627793732	NA
46.4846980976013	NA	44.888178913738	NA	7.01710575602447	NA
46.5260545905707	NA	44.9281150159744	NA	7.02334873267574	NA
46.5674110835401	NA	44.9680511182109	NA	7.02959170932701	NA
46.6087675765095	NA	45.0079872204473	NA	7.03583468597827	NA
46.6501240694789	NA	45.0479233226837	NA	7.04207766262954	NA
46.6914805624483	NA	45.0878594249201	NA	7.04832063928081	NA
46.7328370554177	NA	45.1277955271566	NA	7.05456361593208	NA
46.7741935483871	NA	45.167731629393	NA	7.06080659258334	NA
46.8155500413565	NA	45.2076677316294	NA	7.06704956923461	NA
46.8569065343259	NA	45.2476038338658	NA	7.07329254588588	NA
46.8982630272953	NA	45.2875399361022	NA	7.07953552253715	NA
46.9396195202647	NA	45.3274760383387	NA	7.08577849918841	NA
46.9809760132341	NA	45.3674121405751	NA	7.09202147583968	NA
47.0223325062035	NA	45.4073482428115	NA	7.09826445249095	NA
47.0636889991729	NA	45.4472843450479	NA	7.10450742914221	NA
47.1050454921423	NA	45.4872204472843	NA	7.11075040579348	NA
47.1464019851117	NA	45.5271565495208	NA	7.11699338244475	NA
47.1877584780811	NA	45.5670926517572	NA	7.12323635909602	NA
47.2291149710505	NA	45.6070287539936	NA	7.12947933574728	NA
47.2704714640199	NA	45.64696485623	NA	7.13572231239855	NA
47.3118279569892	NA	45.6869009584665	NA	7.14196528904982	NA
47.3531844499586	NA	45.7268370607029	NA	7.14820826570109	NA
47.394540942928	NA	45.7667731629393	NA	7.15445124235235	NA
47.4358974358974	NA	45.8067092651757	NA	7.16069421900362	NA
47.4772539288668	NA	45.8466453674121	NA	7.16693719565489	NA
47.5186104218362	NA	45.8865814696486	NA	7.17318017230616	NA
47.5599669148056	NA	45.926517571885	NA	7.17942314895742	NA
47.601323407775	NA	45.9664536741214	NA	7.18566612560869	NA
47.6426799007444	NA	46.0063897763578	NA	7.19190910225996	NA
47.6840363937138	NA	46.0463258785942	NA	7.19815207891122	NA
47.7253928866832	NA	46.0862619808307	NA	7.20439505556249	NA
47.7667493796526	NA	46.1261980830671	NA	7.21063803221376	NA
47.808105872622	NA	46.1661341853035	NA	7.21688100886503	NA
47.8494623655914	NA	46.2060702875399	NA	7.22312398551629	NA
47.8908188585608	NA	46.2460063897764	NA	7.22936696216756	NA
47.9321753515302	NA	46.2859424920128	NA	7.23560993881883	NA
47.9735318444996	NA	46.3258785942492	NA	7.2418529154701	NA
48.014888337469	NA	46.3658146964856	NA	7.24809589212136	NA
48.0562448304384	NA	46.405750798722	NA	7.25433886877263	NA
48.0976013234078	NA	46.4456869009585	NA	7.2605818454239	NA
48.1389578163772	NA	46.4856230031949	NA	7.26682482207517	NA
48.1803143093466	NA	46.5255591054313	NA	7.27306779872643	NA
48.221670802316	NA	46.5654952076677	NA	7.2793107753777	NA
48.2630272952854	NA	46.6054313099041	NA	7.28555375202897	NA
48.3043837882548	NA	46.6453674121406	NA	7.29179672868023	NA
48.3457402812242	NA	46.685303514377	NA	7.2980397053315	NA
48.3870967741936	NA	46.7252396166134	NA	7.30428268198277	NA
48.4284532671629	NA	46.7651757188498	NA	7.31052565863404	NA
48.4698097601323	NA	46.8051118210863	NA	7.3167686352853	NA
48.5111662531017	NA	46.8450479233227	NA	7.32301161193657	NA
48.5525227460711	NA	46.8849840255591	NA	7.32925458858784	NA
48.5938792390405	NA	46.9249201277955	NA	7.33549756523911	NA
48.6352357320099	NA	46.9648562300319	NA	7.34174054189037	NA
48.6765922249793	NA	47.0047923322684	NA	7.34798351854164	NA
48.7179487179487	NA	47.0447284345048	NA	7.35422649519291	NA
48.7593052109181	NA	47.0846645367412	NA	7.36046947184417	NA
48.8006617038875	NA	47.1246006389776	NA	7.36671244849544	NA
48.8420181968569	NA	47.1645367412141	NA	7.37295542514671	NA
48.8833746898263	NA	47.2044728434505	NA	7.37919840179798	NA
48.9247311827957	NA	47.2444089456869	NA	7.38544137844924	NA
48.9660876757651	NA	47.2843450479233	NA	7.39168435510051	NA
49.0074441687345	NA	47.3242811501597	NA	7.39792733175178	NA
49.0488006617039	NA	47.3642172523962	NA	7.40417030840305	NA
49.0901571546733	NA	47.4041533546326	NA	7.41041328505431	NA
49.1315136476427	NA	47.444089456869	NA	7.41665626170558	NA
49.1728701406121	NA	47.4840255591054	NA	7.42289923835685	NA
49.2142266335815	NA	47.5239616613419	NA	7.42914221500812	NA
49.2555831265509	NA	47.5638977635783	NA	7.43538519165938	NA
49.2969396195203	NA	47.6038338658147	NA	7.44162816831065	NA
49.3382961124897	NA	47.6437699680511	NA	7.44787114496192	NA
49.3796526054591	NA	47.6837060702875	NA	7.45411412161318	NA
49.4210090984285	NA	47.723642172524	NA	7.46035709826445	NA
49.4623655913978	NA	47.7635782747604	NA	7.46660007491572	NA
49.5037220843672	NA	47.8035143769968	NA	7.47284305156699	NA
49.5450785773366	NA	47.8434504792332	NA	7.47908602821825	NA
49.586435070306	NA	47.8833865814696	NA	7.48532900486952	NA
49.6277915632754	NA	47.9233226837061	NA	7.49157198152079	NA
49.6691480562448	NA	47.9632587859425	NA	7.49781495817206	NA
49.7105045492142	NA	48.0031948881789	NA	7.50405793482332	NA
49.7518610421836	NA	48.0431309904153	NA	7.51030091147459	NA
49.793217535153	NA	48.0830670926518	NA	7.51654388812586	NA
49.8345740281224	NA	48.1230031948882	NA	7.52278686477713	NA
49.8759305210918	NA	48.1629392971246	NA	7.52902984142839	NA
49.9172870140612	NA	48.202875399361	NA	7.53527281807966	NA
49.9586435070306	NA	48.2428115015974	NA	7.54151579473093	NA
50	NA	48.2827476038339	NA	7.54775877138219	NA
50.0413564929694	NA	48.3226837060703	NA	7.55400174803346	NA
50.0827129859388	NA	48.3626198083067	NA	7.56024472468473	NA
50.1240694789082	NA	48.4025559105431	NA	7.566487701336	NA
50.1654259718776	NA	48.4424920127796	NA	7.57273067798726	NA
50.206782464847	NA	48.482428115016	NA	7.57897365463853	NA
50.2481389578164	NA	48.5223642172524	NA	7.5852166312898	NA
50.2894954507858	NA	48.5623003194888	NA	7.59145960794107	NA
50.3308519437552	NA	48.6022364217252	NA	7.59770258459233	NA
50.3722084367246	NA	48.6421725239617	NA	7.6039455612436	NA
50.413564929694	NA	48.6821086261981	NA	7.61018853789487	NA
50.4549214226634	NA	48.7220447284345	NA	7.61643151454613	NA
50.4962779156328	NA	48.7619808306709	NA	7.6226744911974	NA
50.5376344086022	NA	48.8019169329073	NA	7.62891746784867	NA
50.5789909015716	NA	48.8418530351438	NA	7.63516044449994	NA
50.6203473945409	NA	48.8817891373802	NA	7.6414034211512	NA
50.6617038875103	NA	48.9217252396166	NA	7.64764639780247	NA
50.7030603804797	NA	48.961661341853	NA	7.65388937445374	NA
50.7444168734491	NA	49.0015974440895	NA	7.66013235110501	NA
50.7857733664185	NA	49.0415335463259	NA	7.66637532775627	NA
50.8271298593879	NA	49.0814696485623	NA	7.67261830440754	NA
50.8684863523573	NA	49.1214057507987	NA	7.67886128105881	NA
50.9098428453267	NA	49.1613418530351	NA	7.68510425771008	NA
50.9511993382961	NA	49.2012779552716	NA	7.69134723436134	NA
50.9925558312655	NA	49.241214057508	NA	7.69759021101261	NA
51.0339123242349	NA	49.2811501597444	NA	7.70383318766388	NA
51.0752688172043	NA	49.3210862619808	NA	7.71007616431514	NA
51.1166253101737	NA	49.3610223642172	NA	7.71631914096641	NA
51.1579818031431	NA	49.4009584664537	NA	7.72256211761768	NA
51.1993382961125	NA	49.4408945686901	NA	7.72880509426895	NA
51.2406947890819	NA	49.4808306709265	NA	7.73504807092021	NA
51.2820512820513	NA	49.5207667731629	NA	7.74129104757148	NA
51.3234077750207	NA	49.5607028753994	NA	7.74753402422275	NA
51.3647642679901	NA	49.6006389776358	NA	7.75377700087402	NA
51.4061207609595	NA	49.6405750798722	NA	7.76001997752528	NA
51.4474772539289	NA	49.6805111821086	NA	7.76626295417655	NA
51.4888337468983	NA	49.720447284345	NA	7.77250593082782	NA
51.5301902398677	NA	49.7603833865815	NA	7.77874890747909	NA
51.5715467328371	NA	49.8003194888179	NA	7.78499188413035	NA
51.6129032258065	NA	49.8402555910543	NA	7.79123486078162	NA
51.6542597187758	NA	49.8801916932907	NA	7.79747783743289	NA
51.6956162117452	NA	49.9201277955272	NA	7.80372081408415	NA
51.7369727047146	NA	49.9600638977636	NA	7.80996379073542	NA
51.778329197684	NA	50	NA	7.81620676738669	NA
51.8196856906534	NA	50.0399361022364	NA	7.82244974403796	NA
51.8610421836228	NA	50.0798722044728	NA	7.82869272068922	NA
51.9023986765922	NA	50.1198083067093	NA	7.83493569734049	NA
51.9437551695616	NA	50.1597444089457	NA	7.84117867399176	NA
51.985111662531	NA	50.1996805111821	NA	7.84742165064303	NA
52.0264681555004	NA	50.2396166134185	NA	7.85366462729429	NA
52.0678246484698	NA	50.279552715655	NA	7.85990760394556	NA
52.1091811414392	NA	50.3194888178914	NA	7.86615058059683	NA
52.1505376344086	NA	50.3594249201278	NA	7.8723935572481	NA
52.191894127378	NA	50.3993610223642	NA	7.87863653389936	NA
52.2332506203474	NA	50.4392971246006	NA	7.88487951055063	NA
52.2746071133168	NA	50.4792332268371	NA	7.8911224872019	NA
52.3159636062862	NA	50.5191693290735	NA	7.89736546385316	NA
52.3573200992556	NA	50.5591054313099	NA	7.90360844050443	NA
52.398676592225	NA	50.5990415335463	NA	7.9098514171557	NA
52.4400330851944	NA	50.6389776357827	NA	7.91609439380697	NA
52.4813895781638	NA	50.6789137380192	NA	7.92233737045823	NA
52.5227460711332	NA	50.7188498402556	NA	7.9285803471095	NA
52.5641025641026	NA	50.758785942492	NA	7.93482332376077	NA
52.605459057072	NA	50.7987220447284	NA	7.94106630041204	NA
52.6468155500414	NA	50.8386581469649	NA	7.9473092770633	NA
52.6881720430108	NA	50.8785942492013	NA	7.95355225371457	NA
52.7295285359802	NA	50.9185303514377	NA	7.95979523036584	NA
52.7708850289496	NA	50.9584664536741	NA	7.9660382070171	NA
52.8122415219189	NA	50.9984025559105	NA	7.97228118366837	NA
52.8535980148883	NA	51.038338658147	NA	7.97852416031964	NA
52.8949545078577	NA	51.0782747603834	NA	7.98476713697091	NA
52.9363110008271	NA	51.1182108626198	NA	7.99101011362217	NA
52.9776674937965	NA	51.1581469648562	NA	7.99725309027344	NA
53.0190239867659	NA	51.1980830670926	NA	8.00349606692471	NA
53.0603804797353	NA	51.2380191693291	NA	8.00973904357598	NA
53.1017369727047	NA	51.2779552715655	NA	8.01598202022724	NA
53.1430934656741	NA	51.3178913738019	NA	8.02222499687851	NA
53.1844499586435	NA	51.3578274760383	NA	8.02846797352978	NA
53.2258064516129	NA	51.3977635782748	NA	8.03471095018105	NA
53.2671629445823	NA	51.4376996805112	NA	8.04095392683231	NA
53.3085194375517	NA	51.4776357827476	NA	8.04719690348358	NA
53.3498759305211	NA	51.517571884984	NA	8.05343988013485	NA
53.3912324234905	NA	51.5575079872204	NA	8.05968285678611	NA
53.4325889164599	NA	51.5974440894569	NA	8.06592583343738	NA
53.4739454094293	NA	51.6373801916933	NA	8.07216881008865	NA
53.5153019023987	NA	51.6773162939297	NA	8.07841178673992	NA
53.5566583953681	NA	51.7172523961661	NA	8.08465476339118	NA
53.5980148883375	NA	51.7571884984026	NA	8.09089774004245	NA
53.6393713813069	NA	51.797124600639	NA	8.09714071669372	NA
53.6807278742763	NA	51.8370607028754	NA	8.10338369334499	NA
53.7220843672457	NA	51.8769968051118	NA	8.10962666999625	NA
53.7634408602151	NA	51.9169329073482	NA	8.11586964664752	NA
53.8047973531845	NA	51.9568690095847	NA	8.12211262329879	NA
53.8461538461538	NA	51.9968051118211	NA	8.12835559995005	NA
53.8875103391232	NA	52.0367412140575	NA	8.13459857660132	NA
53.9288668320926	NA	52.0766773162939	NA	8.14084155325259	NA
53.970223325062	NA	52.1166134185303	NA	8.14708452990386	NA
54.0115798180314	NA	52.1565495207668	NA	8.15332750655512	NA
54.0529363110008	NA	52.1964856230032	NA	8.15957048320639	NA
54.0942928039702	NA	52.2364217252396	NA	8.16581345985766	NA
54.1356492969396	NA	52.276357827476	NA	8.17205643650893	NA
54.177005789909	NA	52.3162939297125	NA	8.17829941316019	NA
54.2183622828784	NA	52.3562300319489	NA	8.18454238981146	NA
54.2597187758478	NA	52.3961661341853	NA	8.19078536646273	NA
54.3010752688172	NA	52.4361022364217	NA	8.197028343114	NA
54.3424317617866	NA	52.4760383386581	NA	8.20327131976526	NA
54.383788254756	NA	52.5159744408946	NA	8.20951429641653	NA
54.4251447477254	NA	52.555910543131	NA	8.2157572730678	NA
54.4665012406948	NA	52.5958466453674	NA	8.22200024971907	NA
54.5078577336642	NA	52.6357827476038	NA	8.22824322637033	NA
54.5492142266336	NA	52.6757188498403	NA	8.2344862030216	NA
54.590570719603	NA	52.7156549520767	NA	8.24072917967287	NA
54.6319272125724	NA	52.7555910543131	NA	8.24697215632414	NA
54.6732837055418	NA	52.7955271565495	NA	8.2532151329754	NA
54.7146401985112	NA	52.8354632587859	NA	8.25945810962667	NA
54.7559966914806	NA	52.8753993610224	NA	8.26570108627794	NA
54.79735318445	NA	52.9153354632588	NA	8.2719440629292	NA
54.8387096774194	NA	52.9552715654952	NA	8.27818703958047	NA
54.8800661703888	NA	52.9952076677316	NA	8.28443001623174	NA
54.9214226633582	NA	53.0351437699681	NA	8.29067299288301	NA
54.9627791563275	NA	53.0750798722045	NA	8.29691596953427	NA
55.0041356492969	NA	53.1150159744409	NA	8.30315894618554	NA
55.0454921422663	NA	53.1549520766773	NA	8.30940192283681	NA
55.0868486352357	NA	53.1948881789137	NA	8.31564489948808	NA
55.1282051282051	NA	53.2348242811502	NA	8.32188787613934	NA
55.1695616211745	NA	53.2747603833866	NA	8.32813085279061	NA
55.2109181141439	NA	53.314696485623	NA	8.33437382944188	NA
55.2522746071133	NA	53.3546325878594	NA	8.34061680609314	NA
55.2936311000827	NA	53.3945686900958	NA	8.34685978274441	NA
55.3349875930521	NA	53.4345047923323	NA	8.35310275939568	NA
55.3763440860215	NA	53.4744408945687	NA	8.35934573604695	NA
55.4177005789909	NA	53.5143769968051	NA	8.36558871269821	NA
55.4590570719603	NA	53.5543130990415	NA	8.37183168934948	NA
55.5004135649297	NA	53.594249201278	NA	8.37807466600075	NA
55.5417700578991	NA	53.6341853035144	NA	8.38431764265202	NA
55.5831265508685	NA	53.6741214057508	NA	8.39056061930328	NA
55.6244830438379	NA	53.7140575079872	NA	8.39680359595455	NA
55.6658395368073	NA	53.7539936102236	NA	8.40304657260582	NA
55.7071960297767	NA	53.7939297124601	NA	8.40928954925709	NA
55.7485525227461	NA	53.8338658146965	NA	8.41553252590835	NA
55.7899090157155	NA	53.8738019169329	NA	8.42177550255962	NA
55.8312655086849	NA	53.9137380191693	NA	8.42801847921089	NA
55.8726220016543	NA	53.9536741214057	NA	8.43426145586215	NA
55.9139784946237	NA	53.9936102236422	NA	8.44050443251342	NA
55.9553349875931	NA	54.0335463258786	NA	8.44674740916469	NA
55.9966914805625	NA	54.073482428115	NA	8.45299038581596	NA
56.0380479735318	NA	54.1134185303514	NA	8.45923336246722	NA
56.0794044665012	NA	54.1533546325879	NA	8.46547633911849	NA
56.1207609594706	NA	54.1932907348243	NA	8.47171931576976	NA
56.16211745244	NA	54.2332268370607	NA	8.47796229242103	NA
56.2034739454094	NA	54.2731629392971	NA	8.48420526907229	NA
56.2448304383788	NA	54.3130990415335	NA	8.49044824572356	NA
56.2861869313482	NA	54.35303514377	NA	8.49669122237483	NA
56.3275434243176	NA	54.3929712460064	NA	8.50293419902609	NA
56.368899917287	NA	54.4329073482428	NA	8.50917717567736	NA
56.4102564102564	NA	54.4728434504792	NA	8.51542015232863	NA
56.4516129032258	NA	54.5127795527156	NA	8.5216631289799	NA
56.4929693961952	NA	54.5527156549521	NA	8.52790610563116	NA
56.5343258891646	NA	54.5926517571885	NA	8.53414908228243	NA
56.575682382134	NA	54.6325878594249	NA	8.5403920589337	NA
56.6170388751034	NA	54.6725239616613	NA	8.54663503558497	NA
56.6583953680728	NA	54.7124600638978	NA	8.55287801223623	NA
56.6997518610422	NA	54.7523961661342	NA	8.5591209888875	NA
56.7411083540116	NA	54.7923322683706	NA	8.56536396553877	NA
56.782464846981	NA	54.832268370607	NA	8.57160694219004	NA
56.8238213399504	NA	54.8722044728434	NA	8.5778499188413	NA
56.8651778329198	NA	54.9121405750799	NA	8.58409289549257	NA
56.9065343258892	NA	54.9520766773163	NA	8.59033587214384	NA
56.9478908188586	NA	54.9920127795527	NA	8.5965788487951	NA
56.989247311828	NA	55.0319488817891	NA	8.60282182544637	NA
57.0306038047974	NA	55.0718849840256	NA	8.60906480209764	NA
57.0719602977668	NA	55.111821086262	NA	8.61530777874891	NA
57.1133167907361	NA	55.1517571884984	NA	8.62155075540017	NA
57.1546732837055	NA	55.1916932907348	NA	8.62779373205144	NA
57.1960297766749	NA	55.2316293929712	NA	8.63403670870271	NA
57.2373862696443	NA	55.2715654952077	NA	8.64027968535398	NA
57.2787427626137	NA	55.3115015974441	NA	8.64652266200524	NA
57.3200992555831	NA	55.3514376996805	NA	8.65276563865651	NA
57.3614557485525	NA	55.3913738019169	NA	8.65900861530778	NA
57.4028122415219	NA	55.4313099041534	NA	8.66525159195904	NA
57.4441687344913	NA	55.4712460063898	NA	8.67149456861031	NA
57.4855252274607	NA	55.5111821086262	NA	8.67773754526158	NA
57.5268817204301	NA	55.5511182108626	NA	8.68398052191285	NA
57.5682382133995	NA	55.591054313099	NA	8.69022349856411	NA
57.6095947063689	NA	55.6309904153355	NA	8.69646647521538	NA
57.6509511993383	NA	55.6709265175719	NA	8.70270945186665	NA
57.6923076923077	NA	55.7108626198083	NA	8.70895242851792	NA
57.7336641852771	NA	55.7507987220447	NA	8.71519540516918	NA
57.7750206782465	NA	55.7907348242811	NA	8.72143838182045	NA
57.8163771712159	NA	55.8306709265176	NA	8.72768135847172	NA
57.8577336641853	NA	55.870607028754	NA	8.73392433512299	NA
57.8990901571547	NA	55.9105431309904	NA	8.74016731177425	NA
57.9404466501241	NA	55.9504792332268	NA	8.74641028842552	NA
57.9818031430935	NA	55.9904153354633	NA	8.75265326507679	NA
58.0231596360629	NA	56.0303514376997	NA	8.75889624172805	NA
58.0645161290323	NA	56.0702875399361	NA	8.76513921837932	NA
58.1058726220017	NA	56.1102236421725	NA	8.77138219503059	NA
58.1472291149711	NA	56.1501597444089	NA	8.77762517168186	NA
58.1885856079404	NA	56.1900958466454	NA	8.78386814833313	NA
58.2299421009098	NA	56.2300319488818	NA	8.79011112498439	NA
58.2712985938792	NA	56.2699680511182	NA	8.79635410163566	NA
58.3126550868486	NA	56.3099041533546	NA	8.80259707828693	NA
58.354011579818	NA	56.3498402555911	NA	8.80884005493819	NA
58.3953680727874	NA	56.3897763578275	NA	8.81508303158946	NA
58.4367245657568	NA	56.4297124600639	NA	8.82132600824073	NA
58.4780810587262	NA	56.4696485623003	NA	8.827568984892	NA
58.5194375516956	NA	56.5095846645367	NA	8.83381196154326	NA
58.560794044665	NA	56.5495207667732	NA	8.84005493819453	NA
58.6021505376344	NA	56.5894568690096	NA	8.8462979148458	NA
58.6435070306038	NA	56.629392971246	NA	8.85254089149707	NA
58.6848635235732	NA	56.6693290734824	NA	8.85878386814833	NA
58.7262200165426	NA	56.7092651757188	NA	8.8650268447996	NA
58.767576509512	NA	56.7492012779553	NA	8.87126982145087	NA
58.8089330024814	NA	56.7891373801917	NA	8.87751279810213	NA
58.8502894954508	NA	56.8290734824281	NA	8.8837557747534	NA
58.8916459884202	NA	56.8690095846645	NA	8.88999875140467	NA
58.9330024813896	NA	56.908945686901	NA	8.89624172805594	NA
58.974358974359	NA	56.9488817891374	NA	8.9024847047072	NA
59.0157154673284	NA	56.9888178913738	NA	8.90872768135847	NA
59.0570719602978	NA	57.0287539936102	NA	8.91497065800974	NA
59.0984284532672	NA	57.0686900958466	NA	8.92121363466101	NA
59.1397849462366	NA	57.1086261980831	NA	8.92745661131227	NA
59.181141439206	NA	57.1485623003195	NA	8.93369958796354	NA
59.2224979321754	NA	57.1884984025559	NA	8.93994256461481	NA
59.2638544251447	NA	57.2284345047923	NA	8.94618554126608	NA
59.3052109181141	NA	57.2683706070287	NA	8.95242851791734	NA
59.3465674110835	NA	57.3083067092652	NA	8.95867149456861	NA
59.3879239040529	NA	57.3482428115016	NA	8.96491447121988	NA
59.4292803970223	NA	57.388178913738	NA	8.97115744787114	NA
59.4706368899917	NA	57.4281150159744	NA	8.97740042452241	NA
59.5119933829611	NA	57.4680511182109	NA	8.98364340117368	NA
59.5533498759305	NA	57.5079872204473	NA	8.98988637782495	NA
59.5947063688999	NA	57.5479233226837	NA	8.99612935447621	NA
59.6360628618693	NA	57.5878594249201	NA	9.00237233112748	NA
59.6774193548387	NA	57.6277955271566	NA	9.00861530777875	NA
59.7187758478081	NA	57.667731629393	NA	9.01485828443002	NA
59.7601323407775	NA	57.7076677316294	NA	9.02110126108128	NA
59.8014888337469	NA	57.7476038338658	NA	9.02734423773255	NA
59.8428453267163	NA	57.7875399361022	NA	9.03358721438382	NA
59.8842018196857	NA	57.8274760383387	NA	9.03983019103508	NA
59.9255583126551	NA	57.8674121405751	NA	9.04607316768635	NA
59.9669148056245	NA	57.9073482428115	NA	9.05231614433762	NA
60.0082712985939	NA	57.9472843450479	NA	9.05855912098889	NA
60.0496277915633	NA	57.9872204472843	NA	9.06480209764015	NA
60.0909842845327	NA	58.0271565495208	NA	9.07104507429142	NA
60.1323407775021	NA	58.0670926517572	NA	9.07728805094269	NA
60.1736972704715	NA	58.1070287539936	NA	9.08353102759396	NA
60.2150537634409	NA	58.14696485623	NA	9.08977400424522	NA
60.2564102564103	NA	58.1869009584665	NA	9.09601698089649	NA
60.2977667493797	NA	58.2268370607029	NA	9.10225995754776	NA
60.3391232423491	NA	58.2667731629393	NA	9.10850293419903	NA
60.3804797353184	NA	58.3067092651757	NA	9.11474591085029	NA
60.4218362282878	NA	58.3466453674121	NA	9.12098888750156	NA
60.4631927212572	NA	58.3865814696486	NA	9.12723186415283	NA
60.5045492142266	NA	58.426517571885	NA	9.13347484080409	NA
60.545905707196	NA	58.4664536741214	NA	9.13971781745536	NA
60.5872622001654	NA	58.5063897763578	NA	9.14596079410663	NA
60.6286186931348	NA	58.5463258785942	NA	9.1522037707579	NA
60.6699751861042	NA	58.5862619808307	NA	9.15844674740916	NA
60.7113316790736	NA	58.6261980830671	NA	9.16468972406043	NA
60.752688172043	NA	58.6661341853035	NA	9.1709327007117	NA
60.7940446650124	NA	58.7060702875399	NA	9.17717567736297	NA
60.8354011579818	NA	58.7460063897764	NA	9.18341865401423	NA
60.8767576509512	NA	58.7859424920128	NA	9.1896616306655	NA
60.9181141439206	NA	58.8258785942492	NA	9.19590460731677	NA
60.95947063689	NA	58.8658146964856	NA	9.20214758396803	NA
61.0008271298594	NA	58.905750798722	NA	9.2083905606193	NA
61.0421836228288	NA	58.9456869009585	NA	9.21463353727057	NA
61.0835401157982	NA	58.9856230031949	NA	9.22087651392184	NA
61.1248966087676	NA	59.0255591054313	NA	9.2271194905731	NA
61.166253101737	NA	59.0654952076677	NA	9.23336246722437	NA
61.2076095947064	NA	59.1054313099041	NA	9.23960544387564	NA
61.2489660876758	NA	59.1453674121406	NA	9.24584842052691	NA
61.2903225806452	NA	59.185303514377	NA	9.25209139717817	NA
61.3316790736146	NA	59.2252396166134	NA	9.25833437382944	NA
61.373035566584	NA	59.2651757188498	NA	9.26457735048071	NA
61.4143920595534	NA	59.3051118210863	NA	9.27082032713198	NA
61.4557485525227	NA	59.3450479233227	NA	9.27706330378324	NA
61.4971050454921	NA	59.3849840255591	NA	9.28330628043451	NA
61.5384615384615	NA	59.4249201277955	NA	9.28954925708578	NA
61.5798180314309	NA	59.4648562300319	NA	9.29579223373704	NA
61.6211745244003	NA	59.5047923322684	NA	9.30203521038831	NA
61.6625310173697	NA	59.5447284345048	NA	9.30827818703958	NA
61.7038875103391	NA	59.5846645367412	NA	9.31452116369085	NA
61.7452440033085	NA	59.6246006389776	NA	9.32076414034212	NA
61.7866004962779	NA	59.6645367412141	NA	9.32700711699338	NA
61.8279569892473	NA	59.7044728434505	NA	9.33325009364465	NA
61.8693134822167	NA	59.7444089456869	NA	9.33949307029592	NA
61.9106699751861	NA	59.7843450479233	NA	9.34573604694718	NA
61.9520264681555	NA	59.8242811501597	NA	9.35197902359845	NA
61.9933829611249	NA	59.8642172523962	NA	9.35822200024972	NA
62.0347394540943	NA	59.9041533546326	NA	9.36446497690098	NA
62.0760959470637	NA	59.944089456869	NA	9.37070795355225	NA
62.1174524400331	NA	59.9840255591054	NA	9.37695093020352	NA
62.1588089330025	NA	60.0239616613419	NA	9.38319390685479	NA
62.2001654259719	NA	60.0638977635783	NA	9.38943688350606	NA
62.2415219189413	NA	60.1038338658147	NA	9.39567986015732	NA
62.2828784119107	NA	60.1437699680511	NA	9.40192283680859	NA
62.3242349048801	NA	60.1837060702875	NA	9.40816581345986	NA
62.3655913978495	NA	60.223642172524	NA	9.41440879011112	NA
62.4069478908189	NA	60.2635782747604	NA	9.42065176676239	NA
62.4483043837883	NA	60.3035143769968	NA	9.42689474341366	NA
62.4896608767577	NA	60.3434504792332	NA	9.43313772006493	NA
62.5310173697271	NA	60.3833865814696	NA	9.43938069671619	NA
62.5723738626964	NA	60.4233226837061	NA	9.44562367336746	NA
62.6137303556658	NA	60.4632587859425	NA	9.45186665001873	NA
62.6550868486352	NA	60.5031948881789	NA	9.45810962667	NA
62.6964433416046	NA	60.5431309904153	NA	9.46435260332126	NA
62.737799834574	NA	60.5830670926518	NA	9.47059557997253	NA
62.7791563275434	NA	60.6230031948882	NA	9.4768385566238	NA
62.8205128205128	NA	60.6629392971246	NA	9.48308153327507	NA
62.8618693134822	NA	60.702875399361	NA	9.48932450992633	NA
62.9032258064516	NA	60.7428115015974	NA	9.4955674865776	NA
62.944582299421	NA	60.7827476038339	NA	9.50181046322887	NA
62.9859387923904	NA	60.8226837060703	NA	9.50805343988013	NA
63.0272952853598	NA	60.8626198083067	NA	9.5142964165314	NA
63.0686517783292	NA	60.9025559105431	NA	9.52053939318267	NA
63.1100082712986	NA	60.9424920127796	NA	9.52678236983394	NA
63.151364764268	NA	60.982428115016	NA	9.5330253464852	NA
63.1927212572374	NA	61.0223642172524	NA	9.53926832313647	NA
63.2340777502068	NA	61.0623003194888	NA	9.54551129978774	NA
63.2754342431762	NA	61.1022364217252	NA	9.55175427643901	NA
63.3167907361456	NA	61.1421725239617	NA	9.55799725309027	NA
63.358147229115	NA	61.1821086261981	NA	9.56424022974154	NA
63.3995037220844	NA	61.2220447284345	NA	9.57048320639281	NA
63.4408602150538	NA	61.2619808306709	NA	9.57672618304407	NA
63.4822167080232	NA	61.3019169329073	NA	9.58296915969534	NA
63.5235732009926	NA	61.3418530351438	NA	9.58921213634661	NA
63.564929693962	NA	61.3817891373802	NA	9.59545511299788	NA
63.6062861869313	NA	61.4217252396166	NA	9.60169808964914	NA
63.6476426799007	NA	61.461661341853	NA	9.60794106630041	NA
63.6889991728701	NA	61.5015974440895	NA	9.61418404295168	NA
63.7303556658395	NA	61.5415335463259	NA	9.62042701960295	NA
63.7717121588089	NA	61.5814696485623	NA	9.62666999625421	NA
63.8130686517783	NA	61.6214057507987	NA	9.63291297290548	NA
63.8544251447477	NA	61.6613418530351	NA	9.63915594955675	NA
63.8957816377171	NA	61.7012779552716	NA	9.64539892620802	NA
63.9371381306865	NA	61.741214057508	NA	9.65164190285928	NA
63.9784946236559	NA	61.7811501597444	NA	9.65788487951055	NA
64.0198511166253	NA	61.8210862619808	NA	9.66412785616182	NA
64.0612076095947	NA	61.8610223642172	NA	9.67037083281308	NA
64.1025641025641	NA	61.9009584664537	NA	9.67661380946435	NA
64.1439205955335	NA	61.9408945686901	NA	9.68285678611562	NA
64.1852770885029	NA	61.9808306709265	NA	9.68909976276689	NA
64.2266335814723	NA	62.0207667731629	NA	9.69534273941815	NA
64.2679900744417	NA	62.0607028753994	NA	9.70158571606942	NA
64.3093465674111	NA	62.1006389776358	NA	9.70782869272069	NA
64.3507030603805	NA	62.1405750798722	NA	9.71407166937196	NA
64.3920595533499	NA	62.1805111821086	NA	9.72031464602322	NA
64.4334160463193	NA	62.220447284345	NA	9.72655762267449	NA
64.4747725392887	NA	62.2603833865815	NA	9.73280059932576	NA
64.5161290322581	NA	62.3003194888179	NA	9.73904357597702	NA
64.5574855252275	NA	62.3402555910543	NA	9.74528655262829	NA
64.5988420181969	NA	62.3801916932907	NA	9.75152952927956	NA
64.6401985111663	NA	62.4201277955272	NA	9.75777250593083	NA
64.6815550041356	NA	62.4600638977636	NA	9.76401548258209	NA
64.722911497105	NA	62.5	NA	9.77025845923336	NA
64.7642679900744	NA	62.5399361022364	NA	9.77650143588463	NA
64.8056244830438	NA	62.5798722044728	NA	9.7827444125359	NA
64.8469809760132	NA	62.6198083067093	NA	9.78898738918716	NA
64.8883374689826	NA	62.6597444089457	NA	9.79523036583843	NA
64.929693961952	NA	62.6996805111821	NA	9.8014733424897	NA
64.9710504549214	NA	62.7396166134185	NA	9.80771631914097	NA
65.0124069478908	NA	62.779552715655	NA	9.81395929579223	NA
65.0537634408602	NA	62.8194888178914	NA	9.8202022724435	NA
65.0951199338296	NA	62.8594249201278	NA	9.82644524909477	NA
65.136476426799	NA	62.8993610223642	NA	9.83268822574603	NA
65.1778329197684	NA	62.9392971246006	NA	9.8389312023973	NA
65.2191894127378	NA	62.9792332268371	NA	9.84517417904857	NA
65.2605459057072	NA	63.0191693290735	NA	9.85141715569984	NA
65.3019023986766	NA	63.0591054313099	NA	9.8576601323511	NA
65.343258891646	NA	63.0990415335463	NA	9.86390310900237	NA
65.3846153846154	NA	63.1389776357827	NA	9.87014608565364	NA
65.4259718775848	NA	63.1789137380192	NA	9.87638906230491	NA
65.4673283705542	NA	63.2188498402556	NA	9.88263203895617	NA
65.5086848635236	NA	63.258785942492	NA	9.88887501560744	NA
65.550041356493	NA	63.2987220447284	NA	9.89511799225871	NA
65.5913978494624	NA	63.3386581469649	NA	9.90136096890997	NA
65.6327543424318	NA	63.3785942492013	NA	9.90760394556124	NA
65.6741108354012	NA	63.4185303514377	NA	9.91384692221251	NA
65.7154673283706	NA	63.4584664536741	NA	9.92008989886378	NA
65.7568238213399	NA	63.4984025559105	NA	9.92633287551505	NA
65.7981803143093	NA	63.538338658147	NA	9.93257585216631	NA
65.8395368072787	NA	63.5782747603834	NA	9.93881882881758	NA
65.8808933002481	NA	63.6182108626198	NA	9.94506180546885	NA
65.9222497932175	NA	63.6581469648562	NA	9.95130478212011	NA
65.9636062861869	NA	63.6980830670926	NA	9.95754775877138	NA
66.0049627791563	NA	63.7380191693291	NA	9.96379073542265	NA
66.0463192721257	NA	63.7779552715655	NA	9.97003371207392	NA
66.0876757650951	NA	63.8178913738019	NA	9.97627668872518	NA
66.1290322580645	NA	63.8578274760383	NA	9.98251966537645	NA
66.1703887510339	NA	63.8977635782748	NA	9.98876264202772	NA
66.2117452440033	NA	63.9376996805112	NA	9.99500561867899	NA
66.2531017369727	NA	63.9776357827476	NA	10.0012485953303	NA
66.2944582299421	NA	64.017571884984	NA	10.0074915719815	NA
66.3358147229115	NA	64.0575079872204	NA	10.0137345486328	NA
66.3771712158809	NA	64.0974440894569	NA	10.0199775252841	NA
66.4185277088503	NA	64.1373801916933	NA	10.0262205019353	NA
66.4598842018197	NA	64.1773162939297	NA	10.0324634785866	NA
66.5012406947891	NA	64.2172523961661	NA	10.0387064552379	NA
66.5425971877585	NA	64.2571884984026	NA	10.0449494318891	NA
66.5839536807279	NA	64.297124600639	NA	10.0511924085404	NA
66.6253101736973	NA	64.3370607028754	NA	10.0574353851917	NA
66.6666666666667	NA	64.3769968051118	NA	10.0636783618429	NA
66.7080231596361	NA	64.4169329073482	NA	10.0699213384942	NA
66.7493796526055	NA	64.4568690095847	NA	10.0761643151455	NA
66.7907361455749	NA	64.4968051118211	NA	10.0824072917967	NA
66.8320926385443	NA	64.5367412140575	NA	10.088650268448	NA
66.8734491315137	NA	64.5766773162939	NA	10.0948932450993	NA
66.9148056244831	NA	64.6166134185303	NA	10.1011362217505	NA
66.9561621174524	NA	64.6565495207668	NA	10.1073791984018	NA
66.9975186104218	NA	64.6964856230032	NA	10.1136221750531	NA
67.0388751033912	NA	64.7364217252396	NA	10.1198651517043	NA
67.0802315963606	NA	64.776357827476	NA	10.1261081283556	NA
67.12158808933	NA	64.8162939297125	NA	10.1323511050069	NA
67.1629445822994	NA	64.8562300319489	NA	10.1385940816581	NA
67.2043010752688	NA	64.8961661341853	NA	10.1448370583094	NA
67.2456575682382	NA	64.9361022364217	NA	10.1510800349607	NA
67.2870140612076	NA	64.9760383386581	NA	10.1573230116119	NA
67.328370554177	NA	65.0159744408946	NA	10.1635659882632	NA
67.3697270471464	NA	65.055910543131	NA	10.1698089649145	NA
67.4110835401158	NA	65.0958466453674	NA	10.1760519415657	NA
67.4524400330852	NA	65.1357827476038	NA	10.182294918217	NA
67.4937965260546	NA	65.1757188498403	NA	10.1885378948683	NA
67.535153019024	NA	65.2156549520767	NA	10.1947808715195	NA
67.5765095119934	NA	65.2555910543131	NA	10.2010238481708	NA
67.6178660049628	NA	65.2955271565495	NA	10.2072668248221	NA
67.6592224979322	NA	65.3354632587859	NA	10.2135098014733	NA
67.7005789909016	NA	65.3753993610224	NA	10.2197527781246	NA
67.741935483871	NA	65.4153354632588	NA	10.2259957547759	NA
67.7832919768404	NA	65.4552715654952	NA	10.2322387314271	NA
67.8246484698098	NA	65.4952076677316	NA	10.2384817080784	NA
67.8660049627792	NA	65.535143769968	NA	10.2447246847297	NA
67.9073614557486	NA	65.5750798722045	NA	10.2509676613809	NA
67.948717948718	NA	65.6150159744409	NA	10.2572106380322	NA
67.9900744416873	NA	65.6549520766773	NA	10.2634536146835	NA
68.0314309346567	NA	65.6948881789137	NA	10.2696965913347	NA
68.0727874276261	NA	65.7348242811502	NA	10.275939567986	NA
68.1141439205955	NA	65.7747603833866	NA	10.2821825446373	NA
68.1555004135649	NA	65.814696485623	NA	10.2884255212886	NA
68.1968569065343	NA	65.8546325878594	NA	10.2946684979398	NA
68.2382133995037	NA	65.8945686900958	NA	10.3009114745911	NA
68.2795698924731	NA	65.9345047923323	NA	10.3071544512424	NA
68.3209263854425	NA	65.9744408945687	NA	10.3133974278936	NA
68.3622828784119	NA	66.0143769968051	NA	10.3196404045449	NA
68.4036393713813	NA	66.0543130990415	NA	10.3258833811962	NA
68.4449958643507	NA	66.0942492012779	NA	10.3321263578474	NA
68.4863523573201	NA	66.1341853035144	NA	10.3383693344987	NA
68.5277088502895	NA	66.1741214057508	NA	10.34461231115	NA
68.5690653432589	NA	66.2140575079872	NA	10.3508552878012	NA
68.6104218362283	NA	66.2539936102236	NA	10.3570982644525	NA
68.6517783291977	NA	66.2939297124601	NA	10.3633412411038	NA
68.6931348221671	NA	66.3338658146965	NA	10.369584217755	NA
68.7344913151365	NA	66.3738019169329	NA	10.3758271944063	NA
68.7758478081059	NA	66.4137380191693	NA	10.3820701710576	NA
68.8172043010753	NA	66.4536741214058	NA	10.3883131477088	NA
68.8585607940447	NA	66.4936102236422	NA	10.3945561243601	NA
68.8999172870141	NA	66.5335463258786	NA	10.4007991010114	NA
68.9412737799835	NA	66.573482428115	NA	10.4070420776626	NA
68.9826302729529	NA	66.6134185303514	NA	10.4132850543139	NA
69.0239867659223	NA	66.6533546325879	NA	10.4195280309652	NA
69.0653432588916	NA	66.6932907348243	NA	10.4257710076164	NA
69.106699751861	NA	66.7332268370607	NA	10.4320139842677	NA
69.1480562448304	NA	66.7731629392971	NA	10.438256960919	NA
69.1894127377998	NA	66.8130990415335	NA	10.4444999375702	NA
69.2307692307692	NA	66.85303514377	NA	10.4507429142215	NA
69.2721257237386	NA	66.8929712460064	NA	10.4569858908728	NA
69.313482216708	NA	66.9329073482428	NA	10.463228867524	NA
69.3548387096774	NA	66.9728434504792	NA	10.4694718441753	NA
69.3961952026468	NA	67.0127795527157	NA	10.4757148208266	NA
69.4375516956162	NA	67.0527156549521	NA	10.4819577974778	NA
69.4789081885856	NA	67.0926517571885	NA	10.4882007741291	NA
69.520264681555	NA	67.1325878594249	NA	10.4944437507804	NA
69.5616211745244	NA	67.1725239616613	NA	10.5006867274316	NA
69.6029776674938	NA	67.2124600638978	NA	10.5069297040829	NA
69.6443341604632	NA	67.2523961661342	NA	10.5131726807342	NA
69.6856906534326	NA	67.2923322683706	NA	10.5194156573854	NA
69.727047146402	NA	67.332268370607	NA	10.5256586340367	NA
69.7684036393714	NA	67.3722044728434	NA	10.531901610688	NA
69.8097601323408	NA	67.4121405750799	NA	10.5381445873392	NA
69.8511166253102	NA	67.4520766773163	NA	10.5443875639905	NA
69.8924731182796	NA	67.4920127795527	NA	10.5506305406418	NA
69.933829611249	NA	67.5319488817891	NA	10.556873517293	NA
69.9751861042184	NA	67.5718849840256	NA	10.5631164939443	NA
70.0165425971878	NA	67.611821086262	NA	10.5693594705956	NA
70.0578990901572	NA	67.6517571884984	NA	10.5756024472468	NA
70.0992555831265	NA	67.6916932907348	NA	10.5818454238981	NA
70.1406120760959	NA	67.7316293929712	NA	10.5880884005494	NA
70.1819685690653	NA	67.7715654952077	NA	10.5943313772006	NA
70.2233250620347	NA	67.8115015974441	NA	10.6005743538519	NA
70.2646815550041	NA	67.8514376996805	NA	10.6068173305032	NA
70.3060380479735	NA	67.8913738019169	NA	10.6130603071545	NA
70.3473945409429	NA	67.9313099041534	NA	10.6193032838057	NA
70.3887510339123	NA	67.9712460063898	NA	10.625546260457	NA
70.4301075268817	NA	68.0111821086262	NA	10.6317892371083	NA
70.4714640198511	NA	68.0511182108626	NA	10.6380322137595	NA
70.5128205128205	NA	68.091054313099	NA	10.6442751904108	NA
70.5541770057899	NA	68.1309904153355	NA	10.6505181670621	NA
70.5955334987593	NA	68.1709265175719	NA	10.6567611437133	NA
70.6368899917287	NA	68.2108626198083	NA	10.6630041203646	NA
70.6782464846981	NA	68.2507987220447	NA	10.6692470970159	NA
70.7196029776675	NA	68.2907348242811	NA	10.6754900736671	NA
70.7609594706369	NA	68.3306709265176	NA	10.6817330503184	NA
70.8023159636063	NA	68.370607028754	NA	10.6879760269697	NA
70.8436724565757	NA	68.4105431309904	NA	10.6942190036209	NA
70.8850289495451	NA	68.4504792332268	NA	10.7004619802722	NA
70.9263854425145	NA	68.4904153354633	NA	10.7067049569235	NA
70.9677419354839	NA	68.5303514376997	NA	10.7129479335747	NA
71.0090984284533	NA	68.5702875399361	NA	10.719190910226	NA
71.0504549214227	NA	68.6102236421725	NA	10.7254338868773	NA
71.0918114143921	NA	68.6501597444089	NA	10.7316768635285	NA
71.1331679073615	NA	68.6900958466454	NA	10.7379198401798	NA
71.1745244003309	NA	68.7300319488818	NA	10.7441628168311	NA
71.2158808933003	NA	68.7699680511182	NA	10.7504057934823	NA
71.2572373862697	NA	68.8099041533546	NA	10.7566487701336	NA
71.298593879239	NA	68.849840255591	NA	10.7628917467849	NA
71.3399503722084	NA	68.8897763578275	NA	10.7691347234361	NA
71.3813068651778	NA	68.9297124600639	NA	10.7753777000874	NA
71.4226633581472	NA	68.9696485623003	NA	10.7816206767387	NA
71.4640198511166	NA	69.0095846645367	NA	10.7878636533899	NA
71.505376344086	NA	69.0495207667732	NA	10.7941066300412	NA
71.5467328370554	NA	69.0894568690096	NA	10.8003496066925	NA
71.5880893300248	NA	69.129392971246	NA	10.8065925833437	NA
71.6294458229942	NA	69.1693290734824	NA	10.812835559995	NA
71.6708023159636	NA	69.2092651757188	NA	10.8190785366463	NA
71.712158808933	NA	69.2492012779553	NA	10.8253215132975	NA
71.7535153019024	NA	69.2891373801917	NA	10.8315644899488	NA
71.7948717948718	NA	69.3290734824281	NA	10.8378074666001	NA
71.8362282878412	NA	69.3690095846645	NA	10.8440504432513	NA
71.8775847808106	NA	69.4089456869009	NA	10.8502934199026	NA
71.91894127378	NA	69.4488817891374	NA	10.8565363965539	NA
71.9602977667494	NA	69.4888178913738	NA	10.8627793732051	NA
72.0016542597188	NA	69.5287539936102	NA	10.8690223498564	NA
72.0430107526882	NA	69.5686900958466	NA	10.8752653265077	NA
72.0843672456576	NA	69.6086261980831	NA	10.8815083031589	NA
72.125723738627	NA	69.6485623003195	NA	10.8877512798102	NA
72.1670802315964	NA	69.6884984025559	NA	10.8939942564615	NA
72.2084367245658	NA	69.7284345047923	NA	10.9002372331127	NA
72.2497932175352	NA	69.7683706070288	NA	10.906480209764	NA
72.2911497105046	NA	69.8083067092652	NA	10.9127231864153	NA
72.332506203474	NA	69.8482428115016	NA	10.9189661630665	NA
72.3738626964433	NA	69.888178913738	NA	10.9252091397178	NA
72.4152191894127	NA	69.9281150159744	NA	10.9314521163691	NA
72.4565756823821	NA	69.9680511182109	NA	10.9376950930204	NA
72.4979321753515	NA	70.0079872204473	NA	10.9439380696716	NA
72.5392886683209	NA	70.0479233226837	NA	10.9501810463229	NA
72.5806451612903	NA	70.0878594249201	NA	10.9564240229742	NA
72.6220016542597	NA	70.1277955271566	NA	10.9626669996254	NA
72.6633581472291	NA	70.167731629393	NA	10.9689099762767	NA
72.7047146401985	NA	70.2076677316294	NA	10.975152952928	NA
72.7460711331679	NA	70.2476038338658	NA	10.9813959295792	NA
72.7874276261373	NA	70.2875399361022	NA	10.9876389062305	NA
72.8287841191067	NA	70.3274760383387	NA	10.9938818828818	NA
72.8701406120761	NA	70.3674121405751	NA	11.000124859533	NA
72.9114971050455	NA	70.4073482428115	NA	11.0063678361843	NA
72.9528535980149	NA	70.4472843450479	NA	11.0126108128356	NA
72.9942100909843	NA	70.4872204472843	NA	11.0188537894868	NA
73.0355665839537	NA	70.5271565495208	NA	11.0250967661381	NA
73.0769230769231	NA	70.5670926517572	NA	11.0313397427894	NA
73.1182795698925	NA	70.6070287539936	NA	11.0375827194406	NA
73.1596360628619	NA	70.64696485623	NA	11.0438256960919	NA
73.2009925558313	NA	70.6869009584665	NA	11.0500686727432	NA
73.2423490488007	NA	70.7268370607029	NA	11.0563116493944	NA
73.2837055417701	NA	70.7667731629393	NA	11.0625546260457	NA
73.3250620347395	NA	70.8067092651757	NA	11.068797602697	NA
73.3664185277089	NA	70.8466453674121	NA	11.0750405793482	NA
73.4077750206782	NA	70.8865814696486	NA	11.0812835559995	NA
73.4491315136476	NA	70.926517571885	NA	11.0875265326508	NA
73.490488006617	NA	70.9664536741214	NA	11.093769509302	NA
73.5318444995864	NA	71.0063897763578	NA	11.1000124859533	NA
73.5732009925558	NA	71.0463258785942	NA	11.1062554626046	NA
73.6145574855252	NA	71.0862619808307	NA	11.1124984392558	NA
73.6559139784946	NA	71.1261980830671	NA	11.1187414159071	NA
73.697270471464	NA	71.1661341853035	NA	11.1249843925584	NA
73.7386269644334	NA	71.2060702875399	NA	11.1312273692096	NA
73.7799834574028	NA	71.2460063897764	NA	11.1374703458609	NA
73.8213399503722	NA	71.2859424920128	NA	11.1437133225122	NA
73.8626964433416	NA	71.3258785942492	NA	11.1499562991634	NA
73.904052936311	NA	71.3658146964856	NA	11.1561992758147	NA
73.9454094292804	NA	71.405750798722	NA	11.162442252466	NA
73.9867659222498	NA	71.4456869009585	NA	11.1686852291172	NA
74.0281224152192	NA	71.4856230031949	NA	11.1749282057685	NA
74.0694789081886	NA	71.5255591054313	NA	11.1811711824198	NA
74.110835401158	NA	71.5654952076677	NA	11.187414159071	NA
74.1521918941274	NA	71.6054313099041	NA	11.1936571357223	NA
74.1935483870968	NA	71.6453674121406	NA	11.1999001123736	NA
74.2349048800662	NA	71.685303514377	NA	11.2061430890248	NA
74.2762613730356	NA	71.7252396166134	NA	11.2123860656761	NA
74.317617866005	NA	71.7651757188498	NA	11.2186290423274	NA
74.3589743589744	NA	71.8051118210863	NA	11.2248720189786	NA
74.4003308519438	NA	71.8450479233227	NA	11.2311149956299	NA
74.4416873449131	NA	71.8849840255591	NA	11.2373579722812	NA
74.4830438378825	NA	71.9249201277955	NA	11.2436009489324	NA
74.5244003308519	NA	71.9648562300319	NA	11.2498439255837	NA
74.5657568238213	NA	72.0047923322684	NA	11.256086902235	NA
74.6071133167907	NA	72.0447284345048	NA	11.2623298788863	NA
74.6484698097601	NA	72.0846645367412	NA	11.2685728555375	NA
74.6898263027295	NA	72.1246006389776	NA	11.2748158321888	NA
74.7311827956989	NA	72.1645367412141	NA	11.2810588088401	NA
74.7725392886683	NA	72.2044728434505	NA	11.2873017854913	NA
74.8138957816377	NA	72.2444089456869	NA	11.2935447621426	NA
74.8552522746071	NA	72.2843450479233	NA	11.2997877387939	NA
74.8966087675765	NA	72.3242811501597	NA	11.3060307154451	NA
74.9379652605459	NA	72.3642172523962	NA	11.3122736920964	NA
74.9793217535153	NA	72.4041533546326	NA	11.3185166687477	NA
75.0206782464847	NA	72.444089456869	NA	11.3247596453989	NA
75.0620347394541	NA	72.4840255591054	NA	11.3310026220502	NA
75.1033912324235	NA	72.5239616613418	NA	11.3372455987015	NA
75.1447477253929	NA	72.5638977635783	NA	11.3434885753527	NA
75.1861042183623	NA	72.6038338658147	NA	11.349731552004	NA
75.2274607113317	NA	72.6437699680511	NA	11.3559745286553	NA
75.2688172043011	NA	72.6837060702875	NA	11.3622175053065	NA
75.3101736972705	NA	72.723642172524	NA	11.3684604819578	NA
75.3515301902399	NA	72.7635782747604	NA	11.3747034586091	NA
75.3928866832093	NA	72.8035143769968	NA	11.3809464352603	NA
75.4342431761787	NA	72.8434504792332	NA	11.3871894119116	NA
75.4755996691481	NA	72.8833865814697	NA	11.3934323885629	NA
75.5169561621175	NA	72.9233226837061	NA	11.3996753652141	NA
75.5583126550869	NA	72.9632587859425	NA	11.4059183418654	NA
75.5996691480563	NA	73.0031948881789	NA	11.4121613185167	NA
75.6410256410256	NA	73.0431309904153	NA	11.4184042951679	NA
75.682382133995	NA	73.0830670926518	NA	11.4246472718192	NA
75.7237386269644	NA	73.1230031948882	NA	11.4308902484705	NA
75.7650951199338	NA	73.1629392971246	NA	11.4371332251217	NA
75.8064516129032	NA	73.202875399361	NA	11.443376201773	NA
75.8478081058726	NA	73.2428115015974	NA	11.4496191784243	NA
75.889164598842	NA	73.2827476038339	NA	11.4558621550755	NA
75.9305210918114	NA	73.3226837060703	NA	11.4621051317268	NA
75.9718775847808	NA	73.3626198083067	NA	11.4683481083781	NA
76.0132340777502	NA	73.4025559105431	NA	11.4745910850293	NA
76.0545905707196	NA	73.4424920127796	NA	11.4808340616806	NA
76.095947063689	NA	73.482428115016	NA	11.4870770383319	NA
76.1373035566584	NA	73.5223642172524	NA	11.4933200149831	NA
76.1786600496278	NA	73.5623003194888	NA	11.4995629916344	NA
76.2200165425972	NA	73.6022364217252	NA	11.5058059682857	NA
76.2613730355666	NA	73.6421725239617	NA	11.5120489449369	NA
76.302729528536	NA	73.6821086261981	NA	11.5182919215882	NA
76.3440860215054	NA	73.7220447284345	NA	11.5245348982395	NA
76.3854425144748	NA	73.7619808306709	NA	11.5307778748907	NA
76.4267990074442	NA	73.8019169329073	NA	11.537020851542	NA
76.4681555004136	NA	73.8418530351438	NA	11.5432638281933	NA
76.509511993383	NA	73.8817891373802	NA	11.5495068048445	NA
76.5508684863524	NA	73.9217252396166	NA	11.5557497814958	NA
76.5922249793218	NA	73.961661341853	NA	11.5619927581471	NA
76.6335814722912	NA	74.0015974440895	NA	11.5682357347984	NA
76.6749379652606	NA	74.0415335463259	NA	11.5744787114496	NA
76.7162944582299	NA	74.0814696485623	NA	11.5807216881009	NA
76.7576509511993	NA	74.1214057507987	NA	11.5869646647522	NA
76.7990074441687	NA	74.1613418530351	NA	11.5932076414034	NA
76.8403639371381	NA	74.2012779552716	NA	11.5994506180547	NA
76.8817204301075	NA	74.241214057508	NA	11.605693594706	NA
76.9230769230769	NA	74.2811501597444	NA	11.6119365713572	NA
76.9644334160463	NA	74.3210862619808	NA	11.6181795480085	NA
77.0057899090157	NA	74.3610223642172	NA	11.6244225246598	NA
77.0471464019851	NA	74.4009584664537	NA	11.630665501311	NA
77.0885028949545	NA	74.4408945686901	NA	11.6369084779623	NA
77.1298593879239	NA	74.4808306709265	NA	11.6431514546136	NA
77.1712158808933	NA	74.5207667731629	NA	11.6493944312648	NA
77.2125723738627	NA	74.5607028753994	NA	11.6556374079161	NA
77.2539288668321	NA	74.6006389776358	NA	11.6618803845674	NA
77.2952853598015	NA	74.6405750798722	NA	11.6681233612186	NA
77.3366418527709	NA	74.6805111821086	NA	11.6743663378699	NA
77.3779983457403	NA	74.720447284345	NA	11.6806093145212	NA
77.4193548387097	NA	74.7603833865815	NA	11.6868522911724	NA
77.4607113316791	NA	74.8003194888179	NA	11.6930952678237	NA
77.5020678246485	NA	74.8402555910543	NA	11.699338244475	NA
77.5434243176179	NA	74.8801916932907	NA	11.7055812211262	NA
77.5847808105873	NA	74.9201277955272	NA	11.7118241977775	NA
77.6261373035567	NA	74.9600638977636	NA	11.7180671744288	NA
77.6674937965261	NA	75	NA	11.72431015108	NA
77.7088502894955	NA	75.0399361022364	NA	11.7305531277313	NA
77.7502067824648	NA	75.0798722044728	NA	11.7367961043826	NA
77.7915632754342	NA	75.1198083067093	NA	11.7430390810338	NA
77.8329197684036	NA	75.1597444089457	NA	11.7492820576851	NA
77.874276261373	NA	75.1996805111821	NA	11.7555250343364	NA
77.9156327543424	NA	75.2396166134185	NA	11.7617680109876	NA
77.9569892473118	NA	75.2795527156549	NA	11.7680109876389	NA
77.9983457402812	NA	75.3194888178914	NA	11.7742539642902	NA
78.0397022332506	NA	75.3594249201278	NA	11.7804969409414	NA
78.08105872622	NA	75.3993610223642	NA	11.7867399175927	NA
78.1224152191894	NA	75.4392971246006	NA	11.792982894244	NA
78.1637717121588	NA	75.4792332268371	NA	11.7992258708952	NA
78.2051282051282	NA	75.5191693290735	NA	11.8054688475465	NA
78.2464846980976	NA	75.5591054313099	NA	11.8117118241978	NA
78.287841191067	NA	75.5990415335463	NA	11.817954800849	NA
78.3291976840364	NA	75.6389776357828	NA	11.8241977775003	NA
78.3705541770058	NA	75.6789137380192	NA	11.8304407541516	NA
78.4119106699752	NA	75.7188498402556	NA	11.8366837308028	NA
78.4532671629446	NA	75.758785942492	NA	11.8429267074541	NA
78.494623655914	NA	75.7987220447284	NA	11.8491696841054	NA
78.5359801488834	NA	75.8386581469648	NA	11.8554126607566	NA
78.5773366418528	NA	75.8785942492013	NA	11.8616556374079	NA
78.6186931348222	NA	75.9185303514377	NA	11.8678986140592	NA
78.6600496277916	NA	75.9584664536741	NA	11.8741415907104	NA
78.701406120761	NA	75.9984025559105	NA	11.8803845673617	NA
78.7427626137304	NA	76.038338658147	NA	11.886627544013	NA
78.7841191066997	NA	76.0782747603834	NA	11.8928705206643	NA
78.8254755996691	NA	76.1182108626198	NA	11.8991134973155	NA
78.8668320926385	NA	76.1581469648562	NA	11.9053564739668	NA
78.9081885856079	NA	76.1980830670927	NA	11.9115994506181	NA
78.9495450785773	NA	76.2380191693291	NA	11.9178424272693	NA
78.9909015715467	NA	76.2779552715655	NA	11.9240854039206	NA
79.0322580645161	NA	76.3178913738019	NA	11.9303283805719	NA
79.0736145574855	NA	76.3578274760383	NA	11.9365713572231	NA
79.1149710504549	NA	76.3977635782748	NA	11.9428143338744	NA
79.1563275434243	NA	76.4376996805112	NA	11.9490573105257	NA
79.1976840363937	NA	76.4776357827476	NA	11.9553002871769	NA
79.2390405293631	NA	76.517571884984	NA	11.9615432638282	NA
79.2803970223325	NA	76.5575079872204	NA	11.9677862404795	NA
79.3217535153019	NA	76.5974440894569	NA	11.9740292171307	NA
79.3631100082713	NA	76.6373801916933	NA	11.980272193782	NA
79.4044665012407	NA	76.6773162939297	NA	11.9865151704333	NA
79.4458229942101	NA	76.7172523961661	NA	11.9927581470845	NA
79.4871794871795	NA	76.7571884984026	NA	11.9990011237358	NA
79.5285359801489	NA	76.797124600639	NA	12.0052441003871	NA
79.5698924731183	NA	76.8370607028754	NA	12.0114870770383	NA
79.6112489660877	NA	76.8769968051118	NA	12.0177300536896	NA
79.6526054590571	NA	76.9169329073482	NA	12.0239730303409	NA
79.6939619520265	NA	76.9568690095847	NA	12.0302160069921	NA
79.7353184449959	NA	76.9968051118211	NA	12.0364589836434	NA
79.7766749379653	NA	77.0367412140575	NA	12.0427019602947	NA
79.8180314309347	NA	77.0766773162939	NA	12.0489449369459	NA
79.8593879239041	NA	77.1166134185303	NA	12.0551879135972	NA
79.9007444168735	NA	77.1565495207668	NA	12.0614308902485	NA
79.9421009098428	NA	77.1964856230032	NA	12.0676738668997	NA
79.9834574028122	NA	77.2364217252396	NA	12.073916843551	NA
80.0248138957816	NA	77.276357827476	NA	12.0801598202023	NA
80.066170388751	NA	77.3162939297125	NA	12.0864027968535	NA
80.1075268817204	NA	77.3562300319489	NA	12.0926457735048	NA
80.1488833746898	NA	77.3961661341853	NA	12.0988887501561	NA
80.1902398676592	NA	77.4361022364217	NA	12.1051317268073	NA
80.2315963606286	NA	77.4760383386581	NA	12.1113747034586	NA
80.272952853598	NA	77.5159744408946	NA	12.1176176801099	NA
80.3143093465674	NA	77.555910543131	NA	12.1238606567611	NA
80.3556658395368	NA	77.5958466453674	NA	12.1301036334124	NA
80.3970223325062	NA	77.6357827476038	NA	12.1363466100637	NA
80.4383788254756	NA	77.6757188498403	NA	12.1425895867149	NA
80.479735318445	NA	77.7156549520767	NA	12.1488325633662	NA
80.5210918114144	NA	77.7555910543131	NA	12.1550755400175	NA
80.5624483043838	NA	77.7955271565495	NA	12.1613185166687	NA
80.6038047973532	NA	77.8354632587859	NA	12.16756149332	NA
80.6451612903226	NA	77.8753993610224	NA	12.1738044699713	NA
80.686517783292	NA	77.9153354632588	NA	12.1800474466225	NA
80.7278742762614	NA	77.9552715654952	NA	12.1862904232738	NA
80.7692307692308	NA	77.9952076677316	NA	12.1925333999251	NA
80.8105872622002	NA	78.035143769968	NA	12.1987763765764	NA
80.8519437551696	NA	78.0750798722045	NA	12.2050193532276	NA
80.893300248139	NA	78.1150159744409	NA	12.2112623298789	NA
80.9346567411084	NA	78.1549520766773	NA	12.2175053065302	NA
80.9760132340778	NA	78.1948881789137	NA	12.2237482831814	NA
81.0173697270472	NA	78.2348242811502	NA	12.2299912598327	NA
81.0587262200166	NA	78.2747603833866	NA	12.236234236484	NA
81.1000827129859	NA	78.314696485623	NA	12.2424772131352	NA
81.1414392059553	NA	78.3546325878594	NA	12.2487201897865	NA
81.1827956989247	NA	78.3945686900958	NA	12.2549631664378	NA
81.2241521918941	NA	78.4345047923323	NA	12.261206143089	NA
81.2655086848635	NA	78.4744408945687	NA	12.2674491197403	NA
81.3068651778329	NA	78.5143769968051	NA	12.2736920963916	NA
81.3482216708023	NA	78.5543130990415	NA	12.2799350730428	NA
81.3895781637717	NA	78.5942492012779	NA	12.2861780496941	NA
81.4309346567411	NA	78.6341853035144	NA	12.2924210263454	NA
81.4722911497105	NA	78.6741214057508	NA	12.2986640029966	NA
81.5136476426799	NA	78.7140575079872	NA	12.3049069796479	NA
81.5550041356493	NA	78.7539936102236	NA	12.3111499562992	NA
81.5963606286187	NA	78.7939297124601	NA	12.3173929329504	NA
81.6377171215881	NA	78.8338658146965	NA	12.3236359096017	NA
81.6790736145575	NA	78.8738019169329	NA	12.329878886253	NA
81.7204301075269	NA	78.9137380191693	NA	12.3361218629042	NA
81.7617866004963	NA	78.9536741214058	NA	12.3423648395555	NA
81.8031430934657	NA	78.9936102236422	NA	12.3486078162068	NA
81.8444995864351	NA	79.0335463258786	NA	12.354850792858	NA
81.8858560794045	NA	79.073482428115	NA	12.3610937695093	NA
81.9272125723739	NA	79.1134185303514	NA	12.3673367461606	NA
81.9685690653433	NA	79.1533546325879	NA	12.3735797228118	NA
82.0099255583127	NA	79.1932907348243	NA	12.3798226994631	NA
82.0512820512821	NA	79.2332268370607	NA	12.3860656761144	NA
82.0926385442515	NA	79.2731629392971	NA	12.3923086527656	NA
82.1339950372208	NA	79.3130990415335	NA	12.3985516294169	NA
82.1753515301902	NA	79.35303514377	NA	12.4047946060682	NA
82.2167080231596	NA	79.3929712460064	NA	12.4110375827194	NA
82.258064516129	NA	79.4329073482428	NA	12.4172805593707	NA
82.2994210090984	NA	79.4728434504792	NA	12.423523536022	NA
82.3407775020678	NA	79.5127795527157	NA	12.4297665126732	NA
82.3821339950372	NA	79.5527156549521	NA	12.4360094893245	NA
82.4234904880066	NA	79.5926517571885	NA	12.4422524659758	NA
82.464846980976	NA	79.6325878594249	NA	12.448495442627	NA
82.5062034739454	NA	79.6725239616613	NA	12.4547384192783	NA
82.5475599669148	NA	79.7124600638978	NA	12.4609813959296	NA
82.5889164598842	NA	79.7523961661342	NA	12.4672243725808	NA
82.6302729528536	NA	79.7923322683706	NA	12.4734673492321	NA
82.671629445823	NA	79.832268370607	NA	12.4797103258834	NA
[truncated: 14,019 more rows]
