# Supplementary material for: Chromosomal Mcm2-7 distribution and the genome replication program in species from yeast to humans
Source: PLoS Genet. 2021 Sep 2;17(9):e1009714. doi: 10.1371/journal.pgen.1009714 (PMC8443269; doi:10.1371/journal.pgen.1009714)
Supplement: S1 Source Files — (ZIP) [file pgen.1009714.s023.zip › source_files_for_Figure1_to_Figure7A/Figure2/Figure2C/numbers_for_Figure2C_organism_specific_MCM_distribution_042621_1.txt]

cerevisiae_bin	cerevisiae_MCM2ChEC	pombe_bin	pombe_MCM2ChEC	HeLa_bin	HeLa_MCM2ChEC
0.0413564929693962	0	0.0399361022364217	0	0.00622200099552016	0
0.0827129859387924	0.00171760552735587	0.0798722044728434	0.0176161043601537	0.0124440019910403	0
0.124069478908189	0.0034826708855488	0.119808306709265	0.0390650797581626	0.0186660029865605	0
0.165425971877585	0.00527966154232028	0.159744408945687	0.0612764398797749	0.0248880039820806	0
0.206782464846981	0.00709010730577236	0.199680511182109	0.0839547247467983	0.0311100049776008	0
0.248138957816377	0.0089497253681845	0.23961661341853	0.106831334379058	0.037332005973121	0
0.289495450785773	0.010810933579568	0.279552715654952	0.129765887277481	0.0435540069686411	0
0.33085194375517	0.0126848629827222	0.319488817891374	0.152926638523988	0.0497760079641613	0
0.372208436724566	0.0145737153223768	0.359424920127796	0.176111040083216	0.0559980089596814	0
0.413564929693962	0.0164669711514905	0.399361022364217	0.199492414961238	0.0622200099552016	0
0.454921422663358	0.018383834576871	0.439297124600639	0.22289118971219	0.0684420109507217	0
0.496277915632754	0.0203170887685716	0.479233226837061	0.246304999304799	0.0746640119462419	0
0.537634408602151	0.0222713818543546	0.519169329073482	0.269885712532888	0.0808860129417621	0
0.578990901571547	0.0242459799193101	0.559105431309904	0.293577075438345	0.0871080139372822	0
0.620347394540943	0.0262279171333642	0.599041533546326	0.317316583623267	0.0933300149328024	0
0.661703887510339	0.0282222085817341	0.638977635782748	0.341079066397689	0.0995520159283226	0
0.703060380479735	0.0302613911587566	0.678913738019169	0.364926352436291	0.105774016923843	0
0.744416873449132	0.0323340891833289	0.718849840255591	0.388921790791003	0.111996017919363	0
0.785773366418528	0.0344275814636804	0.758785942492013	0.412975172411878	0.118218018914883	0
0.827129859387924	0.0365278012973722	0.798722044728434	0.437177044210472	0.124440019910403	0
0.86848635235732	0.0386418431951995	0.838658146964856	0.461423851603234	0.130662020905923	0
0.909842845326716	0.0408159437964831	0.878594249201278	0.485671672580827	0.136884021901443	0
0.951199338296113	0.0430081476322096	0.9185303514377	0.509920000350836	0.143106022896964	0
0.992555831265509	0.045208913808551	0.958466453674121	0.534232521826798	0.149328023892484	0
1.0339123242349	0.0474214226234501	0.998402555910543	0.558600959399261	0.155550024888004	0
1.0752688172043	0.0496849385245839	1.03833865814696	0.58298662791385	0.161772025883524	0
1.1166253101737	0.051955181979058	1.07827476038339	0.607397467118404	0.167994026879044	0
1.15798180314309	0.0542546597107745	1.11821086261981	0.631814894624359	0.174216027874564	0
1.19933829611249	0.0565756656131799	1.15814696485623	0.656293981874191	0.180438028870085	0
1.24069478908189	0.0589109828563275	1.19808306709265	0.680773744847243	0.186660029865605	0
1.28205128205128	0.0612645256530697	1.23801916932907	0.705280029956702	0.192882030861125	0
1.32340777502068	0.0636394743013493	1.2779552715655	0.729835811792068	0.199104031856645	0
1.36476426799007	0.0660174809284199	1.31789137380192	0.754472342552292	0.205326032852165	0
1.40612076095947	0.0683975669810684	1.35782747603834	0.779110900482177	0.211548033847685	0
1.44747725392887	0.0707818118848727	1.39776357827476	0.803783582434701	0.217770034843206	0
1.48883374689826	0.0731884411934275	1.43769968051118	0.828478394322698	0.223992035838726	0
1.53019023986766	0.0756737217164881	1.4776357827476	0.853237568847454	0.230214036834246	0
1.57154673283706	0.0781706225589547	1.51757188498403	0.878009919975011	0.236436037829766	0
1.61290322580645	0.0806727831249418	1.55750798722045	0.902787170095917	0.242658038825286	0
1.65425971877585	0.0831760445632937	1.59744408945687	0.927605470402473	0.248880039820806	0
1.69561621174524	0.0856919048742648	1.63738019169329	0.952465665548704	0.255102040816327	0
1.73697270471464	0.0882179176748221	1.67731629392971	0.977424854146748	0.261324041811847	0
1.77832919768404	0.0907698621355276	1.71725239616613	1.00241140953522	0.267546042807367	0
1.81968569065343	0.0933454141924999	1.75718849840256	1.02742313561367	0.273768043802887	0
1.86104218362283	0.0960281178263105	1.79712460063898	1.05250091363692	0.279990044798407	0
1.90239867659223	0.0987144910346704	1.8370607028754	1.07758088776064	0.286212045793927	0
1.94375516956162	0.101423248647781	1.87699680511182	1.10267319383313	0.292434046789448	0
1.98511166253102	0.104164910112683	1.91693290734824	1.12779573851975	0.298656047784968	0
2.02646815550041	0.106907060854191	1.95686900958466	1.1529226754073	0.304878048780488	0
2.06782464846981	0.109650434787216	1.99680511182109	1.17807647229287	0.311100049776008	0
2.10918114143921	0.112414969933475	2.03674121405751	1.20323753320305	0.317322050771528	0
2.1505376344086	0.115181462186161	2.07667731629393	1.22845366555572	0.323544051767048	0
2.191894127378	0.117948566034604	2.11661341853035	1.25368246771877	0.329766052762568	0.000121291439279191
2.23325062034739	0.120715914521351	2.15654952076677	1.27894556283526	0.335988053758089	0.000402957114938645
2.27460711331679	0.123498797540357	2.19648562300319	1.30432217945281	0.342210054753609	0.000839606296343732
2.31596360628619	0.126333910837113	2.23642172523962	1.3297298793385	0.348432055749129	0.00127760316040748
2.35732009925558	0.129245840561101	2.27635782747604	1.3551407889095	0.354654056744649	0.00174794440827901
2.39867659222498	0.132158137242543	2.31629392971246	1.38055828678189	0.360876057740169	0.00225332540527563
2.44003308519438	0.135089638030793	2.35623003194888	1.40599639421251	0.367098058735689	0.00279239846873871
2.48138957816377	0.138057712245385	2.3961661341853	1.43144244139097	0.37332005973121	0.00336516359866822
2.52274607113317	0.141045357524239	2.43610223642173	1.45691636215228	0.37954206072673	0.00400531286153061
2.56410256410256	0.144036305420187	2.47603833865815	1.48241275071067	0.38576406172225	0.00471284625732589
2.60545905707196	0.147040463784513	2.51597444089457	1.50792366731831	0.39198606271777	0.00543655184502507
2.64681555004136	0.150050126510662	2.55591054313099	1.53344877411358	0.39820806371329	0.00617710346595746
2.68817204301075	0.153061990981541	2.59584664536741	1.55899111185097	0.40443006470881	0.00693113191347643
2.72952853598015	0.156083763303703	2.63578274760383	1.58454983587646	0.410652065704331	0.0076898772503007
2.77088502894955	0.159138072520202	2.67571884984026	1.61011413461852	0.416874066699851	0.00846479477902886
2.81224152191894	0.162215989332968	2.71565495207668	1.63568181197668	0.423096067695371	0.00930507491670193
2.85359801488834	0.165302101528893	2.7555910543131	1.66126891637744	0.429318068690891	0.0101467027370336
2.89495450785773	0.168407907108233	2.79552715654952	1.68692916781682	0.435540069686411	0.0109890043986947
2.93631100082713	0.171523620538856	2.83546325878594	1.71260648126752	0.441762070681931	0.0118488259349183
2.97766749379653	0.174670403033996	2.87539936102236	1.73829241018928	0.447984071677451	0.0127248196630458
3.01902398676592	0.177834310210366	2.91533546325879	1.76399557005317	0.454206072672972	0.0136008133911733
3.06038047973532	0.181001886961286	2.95527156549521	1.78970143280994	0.460428073668492	0.0144970223591806
3.10173697270471	0.184188667819013	2.99520766773163	1.81540780235912	0.466650074664012	0.0154053604711159
3.14309346567411	0.187378506655531	3.03514376996805	1.84112937568077	0.472872075659532	0.0163480644908469
3.18444995864351	0.190568590130352	3.07507987220447	1.86685753730382	0.479094076655052	0.0172914423519073
3.2258064516129	0.193784115988715	3.11501597444089	1.89258586785767	0.485316077650572	0.0182348202129677
3.2671629445823	0.197013708549516	3.15495207667732	1.91832044885131	0.491538078646093	0.0191781980740281
3.3085194375517	0.200253942876511	3.19488817891374	1.94406144921555	0.497760079641613	0.0201579633668722
3.34987593052109	0.203500782437694	3.23482428115016	1.96980565926509	0.503982080637133	0.0211592915822548
3.39123242349049	0.206748845190394	3.27476038338658	1.9955919330851	0.510204081632653	0.0221687058935894
3.43258891645988	0.20999813113461	3.314696485623	2.02143868413336	0.516426082628173	0.0231794678875827
3.47394540942928	0.21328496905838	3.35463258785942	2.0473408444857	0.522648083623693	0.024190229881576
3.51530190239868	0.216589543259138	3.39456869009585	2.07325956005695	0.528870084619214	0.0252009918755692
3.55665839536807	0.21991601258804	3.43450479233227	2.09917861348981	0.535092085614734	0.0262454459360289
3.59801488833747	0.223244805980823	3.47444089456869	2.12513804138509	0.541314086610254	0.0272898999964886
3.63937138130687	0.226576168075791	3.51437699680511	2.15109865179602	0.547536087605774	0.0283343540569483
3.68072787427626	0.229914380043251	3.55431309904153	2.17706753981639	0.553758088601294	0.0294077832945692
3.72208436724566	0.233259441883202	3.59424920127796	2.20305484129453	0.559980089596814	0.0304859294214953
3.76344086021505	0.236605604595519	3.63418530351438	2.22904248063427	0.566202090592335	0.0315640755484214
3.80479735318445	0.239952623541897	3.6741214057508	2.25503670827542	0.572424091587855	0.032675913741814
3.84615384615385	0.243315054701381	3.71405750798722	2.28103397667105	0.578646092583375	0.0337877519352066
3.88751033912324	0.246680299201354	3.75399361022364	2.30707246418315	0.584868093578895	0.0348995901285992
3.92886683209264	0.25005178197806	3.79392971246006	2.33312463509046	0.591090094574415	0.0360114283219918
3.97022332506203	0.253431337818775	3.83386581469649	2.3591909961854	0.597312095569935	0.0371232665153843
4.01157981803143	0.256829853127994	3.87380191693291	2.38526022910403	0.603534096565455	0.0382351047087769
4.05293631100083	0.260229346990426	3.91373801916933	2.41134483472592	0.609756097560976	0.0393469429021695
4.09429280397022	0.263630186363527	3.95367412140575	2.43744261695062	0.615978098556496	0.0404924731620285
4.13564929693962	0.267038609524029	3.99361022364217	2.46357874646808	0.622200099552016	0.0416622617097434
4.17700578990902	0.270449356748412	4.03354632587859	2.48973328944331	0.628422100547536	0.0428387886707516
4.21836228287841	0.273860470930251	4.07348242811502	2.51591080700803	0.634644101543056	0.0440173371557477
4.25971877584781	0.277273786856818	4.11341853035144	2.54209525073577	0.640866102538576	0.0452093624673304
4.3010752688172	0.280689549166419	4.15335463258786	2.56828138377155	0.647088103534097	0.0464222768601223
4.3424317617866	0.284110815837844	4.19329073482428	2.59447005076942	0.653310104529617	0.0476351912529142
4.383788254756	0.287533305700785	4.2332268370607	2.62066158959097	0.659532105525137	0.0488481056457061
4.42514474772539	0.290973654159865	4.27316293929712	2.64688032627215	0.665754106520657	0.050061020038498
4.46650124069479	0.294416938278585	4.31309904153355	2.67311494244901	0.671976107516177	0.0513386231989055
4.50785773366419	0.297869763291134	4.35303514376997	2.69935074114151	0.678198108511697	0.052618247883301
4.54921422663358	0.301353168091592	4.39297124600639	2.7256061358074	0.684420109507218	0.0538985464090258
4.59057071960298	0.304838163041022	4.43290734824281	2.7518714973908	0.690642110502738	0.0551788449347506
4.63192721257237	0.308328540033124	4.47284345047923	2.77815054236941	0.696864111498258	0.0564591434604754
4.67328370554177	0.31183775417458	4.51277955271565	2.80443229024091	0.703086112493778	0.0577394419862002
4.71464019851117	0.315348191507551	4.55271565495208	2.83072789043843	0.709308113489298	0.0590197405119249
4.75599669148056	0.318903275330872	4.5926517571885	2.8570287274909	0.715530114484818	0.0603296880561402
4.79735318444996	0.322476707026939	4.63258785942492	2.88336368856602	0.721752115480338	0.0616430048070021
4.83870967741935	0.326056621638043	4.67252396166134	2.90969915643355	0.727974116475859	0.0629569953991933
4.88006617038875	0.329644731632307	4.71246006389776	2.93605422027448	0.734196117471379	0.0642709859913846
4.92142266335815	0.333242871797006	4.75239616613418	2.96247398461378	0.740418118466899	0.0655849765835758
4.96277915632754	0.336847250238439	4.79233226837061	2.98891233134164	0.746640119462419	0.0669137916850123
5.00413564929694	0.340452117956478	4.83226837060703	3.01535777316332	0.752862120457939	0.0682486713584127
5.04549214226634	0.344075333547263	4.87220447284345	3.04180355284661	0.759084121453459	0.0695963540170704
5.08684863523573	0.347705032053085	4.91214057507987	3.06825862372418	0.76530612244898	0.0709608827089613
5.12820512820513	0.351335586792969	4.95207667731629	3.09472146541878	0.7715281234445	0.0723301282901575
5.16956162117453	0.354972746767042	4.99201277955272	3.12118734786789	0.77775012444002	0.0737034169193296
5.21091811414392	0.35861406559227	5.03194888178914	3.1476603254108	0.78397212543554	0.0750794009138191
5.25227460711332	0.36227483316261	5.07188498402556	3.17414479024847	0.79019412643106	0.0764816647201525
5.29363110008271	0.365943796116109	5.11182108626198	3.20063736376478	0.79641612742658	0.077896731511743
5.33498759305211	0.369622666920892	5.1517571884984	3.22713365375881	0.802638128422101	0.0793117983033336
5.37634408602151	0.373302883236342	5.19169329073482	3.25363163306088	0.808860129417621	0.0807268650949241
5.4177005789909	0.376993985956289	5.23162939297125	3.28015410732971	0.815082130413141	0.0821419318865147
5.4590570719603	0.380686434186903	5.27156549520767	3.30668688637764	0.821304131408661	0.0835569986781053
5.50041356492969	0.384379616332428	5.31150159744409	3.33322490228054	0.827526132404181	0.0849720654696958
5.54177005789909	0.388087843733604	5.35143769968051	3.35979011604306	0.833748133399701	0.0863871322612864
5.58312655086849	0.391809281603158	5.39137380191693	3.38636039772974	0.839970134395222	0.0878035467355356
5.62448304383788	0.395541483558057	5.43130990415335	3.41293203086286	0.846192135390742	0.0892442194976407
5.66583953680728	0.399275397981078	5.47124600638978	3.43951008336658	0.852414136386262	0.0906889353077217
5.70719602977668	0.403015917638288	5.5111821086262	3.46608864266271	0.858636137381782	0.0921356726417907
5.74855252274607	0.406759005997682	5.55111821086262	3.49266906019769	0.864858138377302	0.0935844314998477
5.78990901571547	0.410514203953089	5.59105431309904	3.51925792427294	0.871080139372822	0.0950331903579047
5.83126550868486	0.414270502780861	5.63099041533546	3.54586283677467	0.877302140368343	0.0964819492159617
5.87262200165426	0.418036097864158	5.67092651757188	3.57247399971619	0.883524141363863	0.0979367726459827
5.91397849462366	0.421804017011335	5.71086261980831	3.59909918391454	0.889746142359383	0.0994057467439195
5.95533498759305	0.425575483413911	5.75079872204473	3.62573315251475	0.895968143354903	0.100886849985784
5.99669148056245	0.429352576497462	5.79073482428115	3.65237979092536	0.902190144350423	0.102369300910308
6.03804797353185	0.433147161219697	5.83067092651757	3.67903031474448	0.908412145345943	0.103851751834831
6.07940446650124	0.436945904793089	5.87060702875399	3.70571107717772	0.914634146341463	0.105334202759355
6.12076095947064	0.440753944622005	5.91054313099042	3.73240045508202	0.920856147336984	0.106816653683878
6.16211745244003	0.444570424472385	5.95047923322684	3.75909202908679	0.927078148332504	0.108299778449731
6.20347394540943	0.448393631876105	5.99041533546326	3.78578917780813	0.933300149328024	0.109787620104889
6.24483043837883	0.452226747131108	6.03035143769968	3.81253176891605	0.939522150323544	0.111290286269292
6.28618693134822	0.456060718620172	6.0702875399361	3.83927469788558	0.945744151319064	0.112805755418953
6.32754342431762	0.459898848960392	6.11022364217252	3.86606661678861	0.951966152314584	0.114321224568613
6.36889991728701	0.463745786279531	6.15015974440895	3.89286039393049	0.958188153310105	0.115837367559603
6.41025641025641	0.467593579832731	6.19009584664537	3.91965552251881	0.964410154305625	0.117353510550593
6.45161290322581	0.471454950811763	6.23003194888179	3.9464596044398	0.970632155301145	0.118869653541583
6.4929693961952	0.475316566429098	6.26996805111821	3.97327348434749	0.976854156296665	0.120385796532573
6.5343258891646	0.479178915961344	6.30990415335463	4.00010543985134	0.983076157292185	0.121901939523563
6.575682382134	0.483042733323409	6.34984025559105	4.02695547095133	0.989298158287705	0.123418082514553
6.61703887510339	0.486913033600511	6.38977635782748	4.05381884758493	0.995520159283225	0.124940290077507
6.65839536807279	0.49078981679265	6.4297124600639	4.08068273101094	1.00174216027875	0.126476648308376
6.69975186104218	0.49466745621885	6.46964856230032	4.10754779695259	1.00796416127427	0.128018397269881
6.74110835401158	0.498562342645432	6.50958466453674	4.13441691723356	1.01418616226979	0.129562841596702
6.78246484698098	0.502458452263531	6.54952076677316	4.1612912743695	1.02040816326531	0.131109981288841
6.82382133995037	0.506355662753994	6.58945686900958	4.18817948383145	1.02663016426083	0.132659816346298
6.86517783291977	0.510261068627618	6.62939297124601	4.21507056511709	1.03285216525635	0.134209651403754
6.90653432588917	0.514166719139544	6.66932907348243	4.24197465407473	1.03907416625187	0.13575948646121
6.94789081885856	0.518085335481545	6.70926517571885	4.268879925548	1.04529616724739	0.137312016883984
6.98924731182796	0.522005664291668	6.74920127795527	4.29579938720891	1.05151816824291	0.138875328768027
7.03060380479735	0.525933087612587	6.78913738019169	4.32272797113329	1.05774016923843	0.140450095954668
7.07196029776675	0.529867850082604	6.82907348242811	4.34965706185009	1.06396217023395	0.142026884665298
7.11331679073615	0.533806771403778	6.86900958466454	4.37659747093084	1.07018417122947	0.143610411789221
7.15467328370554	0.537755478257082	6.90894568690096	4.40355054982196	1.07640617222499	0.145193938913143
7.19602977667494	0.541708343961542	6.94888178913738	4.43053048871111	1.08262817322051	0.146777466037066
7.23738626964433	0.545665980112917	6.9888178913738	4.45751938093293	1.08885017421603	0.148360993160989
7.27874276261373	0.549637560647578	7.02875399361022	4.48452989629781	1.09507217521155	0.149944520284912
7.32009925558313	0.553611098288666	7.06869009584665	4.51154074952429	1.10129417620707	0.151528047408834
7.36145574855252	0.55758879478091	7.10862619808307	4.53856173859909	1.10751617720259	0.153111574532757
7.40281224152192	0.561570160847703	7.14856230031949	4.56559826930796	1.11373817819811	0.154696449339339
7.44416873449132	0.565556541999713	7.18849840255591	4.59264020580259	1.11996017919363	0.156286714876555
7.48552522746071	0.569551240854035	7.22843450479233	4.61968349374366	1.12618218018915	0.157892478764345
7.52688172043011	0.57355364581491	7.26837060702875	4.64672695061554	1.13240418118467	0.159501611858783
7.5682382133995	0.577570117478224	7.30830670926518	4.67379524031578	1.13862618218019	0.161118831049172
7.6095947063689	0.581589280162875	7.3482428115016	4.70091083064145	1.14484818317571	0.162736050239561
7.6509511993383	0.585613947209349	7.38817891373802	4.72802811027518	1.15107018417123	0.16435326942995
7.69230769230769	0.589655983575356	7.42811501597444	4.75516380336666	1.15729218516675	0.165970488620339
7.73366418527709	0.593708417069253	7.46805111821086	4.78230067897379	1.16351418616227	0.167591077017375
7.77502067824649	0.597766966520732	7.50798722044728	4.80944076426621	1.16973618715779	0.169219751510363
7.81637717121588	0.601825638291363	7.54792332268371	4.83658456603634	1.17595818815331	0.170853816733986
7.85773366418528	0.605885043976903	7.58785942492013	4.86373191535338	1.18218018914883	0.172502032625524
7.89909015715467	0.609959250279792	7.62779552715655	4.89088061611686	1.18840219014435	0.17415294388238
7.94044665012407	0.614033578901833	7.66773162939297	4.91803810128221	1.19462419113987	0.175803855139235
7.98180314309347	0.61811133246012	7.70766773162939	4.94519558644756	1.20084619213539	0.177454766396091
8.02315963606286	0.622190309209923	7.74760383386581	4.97236067349915	1.20706819313091	0.179105677652947
8.06451612903226	0.626272466257669	7.78753993610224	4.99953538960662	1.21329019412643	0.180756588909802
8.10587262200166	0.630357558965054	7.82747603833866	5.02671061250651	1.21951219512195	0.182408174007987
8.14722911497105	0.63444644356614	7.86741214057508	5.05388718685284	1.22573419611747	0.18406178063016
8.18858560794045	0.638539364699231	7.9073482428115	5.08109670270617	1.23195619711299	0.185716734934992
8.22994210090984	0.642637056279235	7.94728434504792	5.10832395629405	1.23817819810851	0.18737505844647
8.27129859387924	0.646743432519006	7.98722044728434	5.13555779818332	1.24440019910403	0.189034729640607
8.31265508684864	0.650872193163527	8.02715654952077	5.16279772158158	1.25062220009955	0.190699117724049
8.35401157981803	0.655003767148536	8.06709265175719	5.19003882749547	1.25684420109507	0.192378330316737
8.39536807278743	0.659135708091001	8.10702875399361	5.21729969831357	1.26306620209059	0.194062259798729
8.43672456575682	0.663280492544387	8.14696485623003	5.24457188749561	1.26928820308611	0.195746863122052
8.47808105872622	0.667425521636077	8.18690095846645	5.27186569982071	1.27551020408163	0.197431466445374
8.51943755169562	0.671584005834447	8.22683706070288	5.29916474900077	1.28173220507715	0.199116069768696
8.56079404466501	0.67574640424567	8.2667731629393	5.32646683893532	1.28795420607267	0.200800673092018
8.60215053763441	0.679914307018717	8.30670926517572	5.35376892886987	1.29417620706819	0.20248527641534
8.64350703060381	0.684082576749219	8.34664536741214	5.38107625565938	1.30039820806371	0.204169879738662
8.6848635235732	0.688252069671237	8.38658146964856	5.40839017075029	1.30662020905923	0.205854483061984
8.7262200165426	0.692421684912407	8.42651757188498	5.43571591099756	1.31284221005475	0.207539086385306
8.76757650951199	0.696593257260003	8.46645367412141	5.46304925313106	1.31906421105027	0.209225037391287
8.80893300248139	0.700768988458755	8.50638977635783	5.49039256218207	1.32528621204579	0.210921096017208
8.85028949545079	0.704959153317401	8.54632587859425	5.51773924984918	1.33150821304131	0.212626588421739
8.89164598842018	0.709158981389026	8.58626198083067	5.5450962422954	1.33773021403683	0.214334102350258
8.93300248138958	0.713363335269262	8.62619808306709	5.57246877637569	1.34395221503235	0.216042290120107
8.97435897435897	0.717577107724175	8.66613418530351	5.59984857448061	1.35017421602787	0.21775586862059
9.01571546732837	0.721804946881526	8.70607028753994	5.62724290063477	1.35639621702339	0.219470120962403
9.05707196029777	0.726038779677308	8.74600638977636	5.65463840930456	1.36261821801892	0.221188416352191
9.09842845326716	0.730276282047639	8.78594249201278	5.68204320916864	1.36884021901444	0.22290671174198
9.13978494623656	0.734517943269126	8.8258785942492	5.70945358374929	1.37506222000996	0.224625007131768
9.18114143920596	0.738763029426859	8.86581469648562	5.73686801266926	1.38128422100548	0.22635004093485
9.22249793217535	0.743008482542047	8.90575079872204	5.76428886095982	1.387506222001	0.22808653004053
9.26385442514475	0.747256259721116	8.94568690095847	5.79171595969018	1.39372822299652	0.22982369298754
9.30521091811414	0.7515125992408	8.98562300319489	5.81915133602998	1.39995022399204	0.231572985078478
9.34656741108354	0.755771752100971	9.02555910543131	5.84658772595462	1.40617222498756	0.233323624852074
9.38792390405294	0.760032739748418	9.06549520766773	5.87402783235697	1.41239422598308	0.235075612308329
9.42928039702233	0.764301922779024	9.10543130990415	5.90147773674602	1.4186162269786	0.236827599764584
9.47063688999173	0.768580524384307	9.14536741214057	5.92893406050567	1.42483822797412	0.238579587220839
9.51199338296112	0.772865241947172	9.185303514377	5.95640220942167	1.43106022896964	0.240331574677094
9.55334987593052	0.777155219233557	9.22523961661342	5.98389181254993	1.43728222996516	0.242083562133349
9.59470636889992	0.781447887541279	9.26517571884984	6.01138242926302	1.44350423096068	0.243838244954921
9.63606286186931	0.785742512955427	9.30511182108626	6.03887338383772	1.4497262319562	0.245601687713775
9.67741935483871	0.790040930263276	9.34504792332268	6.06638427224743	1.45594823295172	0.247377259616556
9.71877584780811	0.794357817763022	9.3849840255591	6.09389651210357	1.46217023394724	0.249156874567314
9.7601323407775	0.798676050773437	9.42492012779553	6.1214276722099	1.46839223494276	0.250939184883389
9.8014888337469	0.802995384656217	9.46485623003195	6.14896727885648	1.47461423593828	0.25272486440611
9.8428453267163	0.807336124390533	9.50479233226837	6.17650992625755	1.4808362369338	0.254510543928831
9.88420181968569	0.81167833195467	9.54472843450479	6.20408619088884	1.48705823792932	0.256296223451553
9.92555831265509	0.816022007348626	9.58466453674121	6.23166718558268	1.49328023892484	0.258081902974274
9.96691480562448	0.820369841593738	9.62460063897764	6.25925138996182	1.49950223992036	0.259871625544972
10.0082712985939	0.824725993541162	9.66453674121406	6.28684978452859	1.50572424091588	0.26167010805295
10.0496277915633	0.829084102595012	9.70447284345048	6.31445645670481	1.5119462419114	0.263473307450234
10.0909842845327	0.833446859776625	9.7444089456869	6.34207900837671	1.51816824290692	0.265290657515434
10.1323407775021	0.837810840149754	9.78434504792332	6.36972183174524	1.52439024390244	0.267109355263293
10.1736972704715	0.842183382863497	9.82428115015974	6.39739641410512	1.53061224489796	0.268928726852481
10.2150537634409	0.846560451385852	9.86421725239617	6.4250968428782	1.53683424589348	0.270748098441668
10.2564102564103	0.850952075887252	9.90415335463259	6.45281940158675	1.543056246889	0.272567470030856
10.2977667493797	0.855362904495459	9.94408945686901	6.48054381853415	1.54927824788452	0.274386841620044
10.3391232423491	0.859778748188885	9.98402555910543	6.50827195195927	1.55550024888004	0.276206213209232
10.3804797353184	0.864201931031408	10.0239616613419	6.53600464651613	1.56172224987556	0.27802558479842
10.4218362282878	0.868625970107993	10.0638977635783	6.56374612547485	1.56794425087108	0.279847651752925
10.4631927212572	0.873056369780464	10.1038338658147	6.59151378870837	1.5741662518666	0.281671066390089
10.5045492142266	0.877487136410389	10.1437699680511	6.61928618200443	1.58038825286212	0.283503240964534
10.545905707196	0.881920227104195	10.1837060702875	6.64706499467109	1.58661025385764	0.285346197000248
10.5872622001654	0.886356008819338	10.223642172524	6.67484803060788	1.59283225485316	0.287193196083939
10.6286186931348	0.890794848513272	10.2635782747604	6.70263664126124	1.59905425584868	0.289041542850288
10.6699751861042	0.895234299802964	10.3035143769968	6.73042609656863	1.6052762568442	0.290890563457966
10.7113316790736	0.899684515178	10.3434504792332	6.7582250120011	1.61149825783972	0.29274362711362
10.752688172043	0.904135342148795	10.3833865814696	6.78603372542027	1.61772025883524	0.294596690769275
10.7940446650124	0.908586903034499	10.4233226837061	6.81385646009626	1.62394225983076	0.296449754424929
10.8354011579818	0.913040910303236	10.4632587859425	6.84168139087273	1.63016426082628	0.298302818080583
10.8767576509512	0.917497730912462	10.5031948881789	6.86951443032784	1.6363862618218	0.300155881736238
10.9181141439206	0.921958955011146	10.5431309904153	6.89734949695261	1.64260826281732	0.302008945391892
10.95947063689	0.926427273620625	10.5830670926518	6.92518456357738	1.64883026381284	0.303862009047546
11.0008271298594	0.930896203825863	10.6230031948882	6.95304902416225	1.65505226480836	0.305715072703201
11.0421836228288	0.935369170563105	10.6629392971246	6.98091584977839	1.66127426580388	0.307568810200184
11.0835401157982	0.939847152385564	10.702875399361	7.00878656080305	1.6674962667994	0.30942995995179
11.1248966087676	0.944325990442084	10.7428115015974	7.0366603125822	1.67371826779492	0.311295152751373
11.166253101737	0.948814491711585	10.7827476038339	7.06453440222296	1.67994026879044	0.313163040916272
11.2076095947064	0.953303604576843	10.8226837060703	7.09242014808927	1.68616226978596	0.315031602922501
11.2489660876758	0.957798955718835	10.8626198083067	7.12031231332618	1.69238427078148	0.316904881818035
11.2903225806452	0.962300178180106	10.9025559105431	7.14820633680195	1.698606271777	0.318791637540156
11.3316790736146	0.966803113109501	10.9424920127796	7.17610340103221	1.70482827277252	0.320678393262277
11.373035566584	0.971312653273083	10.982428115016	7.20400249243213	1.71105027376804	0.322565148984397
11.4143920595534	0.975822805032424	11.0223642172524	7.23190530030976	1.71727227476356	0.324451904706518
11.4557485525227	0.980335403174798	11.0623003194888	7.25982077799778	1.72349427575908	0.326338660428639
11.4971050454921	0.984855952062028	11.1022364217252	7.28775500700517	1.7297162767546	0.32822541615076
11.5384615384615	0.989377968779079	11.1421725239617	7.31569785148362	1.73593827775012	0.33011217187288
11.5798180314309	0.993913195964506	11.1821086261981	7.34364728426348	1.74216027874564	0.331998927595001
11.6211745244003	0.998448545469085	11.2220447284345	7.37159806848977	1.74838227974116	0.333887030999781
11.6625310173697	1.00298695295246	11.2619808306709	7.39955104881653	1.75460428073669	0.33577513440456
11.7038875103391	1.0075269505848	11.3019169329073	7.42751348926838	1.76082628173221	0.337664585491998
11.7452440033085	1.01206878300441	11.3418530351438	7.45548319374485	1.76704828272773	0.339562122675388
11.7866004962779	1.01661269484961	11.3817891373802	7.48347925142692	1.77327028372325	0.341461007541437
11.8279569892473	1.02115709597141	11.4217252396166	7.51147615376302	1.77949228471877	0.343361913931473
11.8693134822167	1.0257083469657	11.461661341853	7.5394855569787	1.78571428571429	0.345271580258791
11.9106699751861	1.03026241130048	11.5015974440895	7.56750273101142	1.79193628670981	0.347185289634085
11.9520264681555	1.0348229585503	11.5415335463259	7.59552463510667	1.79815828770533	0.349104389740014
11.9933829611249	1.03938717537467	11.5814696485623	7.62356005366634	1.80438028870085	0.351024163687272
12.0347394540943	1.04395371626291	11.6214057507987	7.65160054015017	1.81060228969637	0.352944611475859
12.0760959470637	1.04853297834293	11.6613418530351	7.6796577507837	1.81682429069189	0.354865059264446
12.1174524400331	1.05311272969956	11.7012779552716	7.70771867789495	1.82304629168741	0.356785507053033
12.1588089330025	1.05770691471608	11.741214057508	7.7357829836223	1.82926829268293	0.35870595484162
12.2001654259719	1.06230232292411	11.7811501597444	7.76385016117333	1.83549029367845	0.360635836408818
12.2415219189413	1.06689797577045	11.8210862619808	7.79192088627128	1.84171229467397	0.362572456389309
12.2828784119107	1.07149521876576	11.8610223642173	7.81999566570855	1.84793429566949	0.364511771735118
12.3242349048801	1.07609539742071	11.9009584664537	7.84807483734675	1.85415629666501	0.366453782446243
12.3655913978495	1.08069790013954	11.9408945686901	7.8761555293622	1.86037829766053	0.368397140840028
12.4069478908189	1.08530199300734	11.9808306709265	7.90423639030845	1.86660029865605	0.370343868440459
12.4483043837883	1.08990889921563	12.0207667731629	7.93232113666322	1.87282229965157	0.372296660612854
12.4896608767577	1.09451861876441	12.0607028753994	7.96040791018765	1.87904430064709	0.374249452785249
12.531017369727	1.09913139629198	12.1006389776358	7.98849535943531	1.88526630164261	0.376203592640302
12.5723738626964	1.10375090137289	12.1405750798722	8.0165875387455	1.89148830263813	0.378157732495356
12.6137303556658	1.10837199660277	12.1805111821086	8.04469052962723	1.89771030363365	0.38011187235041
12.6550868486352	1.11300642462018	12.220447284345	8.07279689912506	1.90393230462917	0.382066012205463
12.6964433416046	1.11764574540365	12.2603833865815	8.100913573402	1.91015430562469	0.384020152060517
12.737799834574	1.12229240533622	12.3003194888179	8.12903447094908	1.91637630662021	0.38598507337684
12.7791563275434	1.12694053309862	12.3402555910543	8.15715874711225	1.92259830761573	0.38795269005848
12.8205128205128	1.13159220811641	12.3801916932907	8.18528792226877	1.92882030861125	0.389921654422779
12.8618693134822	1.13624975445348	12.4201277955272	8.21341861780254	1.93504230960677	0.391892640311066
12.9032258064516	1.14091256051407	12.4600638977636	8.24156350352395	1.94126431060229	0.393864300040682
12.944582299421	1.14557769063854	12.5	8.26973051918082	1.94748631159781	0.395837307452957
12.9859387923904	1.15025541963563	12.5399361022364	8.29789821056092	1.95370831259333	0.397810988706561
13.0272952853598	1.15494012082436	12.5798722044728	8.32607012521114	1.95993031358885	0.399786017642824
13.0686517783292	1.15962494433225	12.6198083067093	8.35424913495518	1.96615231458437	0.401765763468392
13.1100082712986	1.1643149052445	12.6597444089457	8.38244115237122	1.97237431557989	0.403748878500607
13.151364764268	1.1690120829867	12.6996805111821	8.41064212311993	1.97859631657541	0.40573334121548
13.1927212572374	1.17371390885667	12.7396166134185	8.438854919025	1.98481831757093	0.407721173137
13.2340777502068	1.17841720255645	12.779552715655	8.46707683719354	1.99104031856645	0.40970900505852
13.2754342431762	1.18312061857539	12.8194888178914	8.49530314756302	1.99726231956197	0.41169683698004
13.3167907361456	1.18782648097735	12.8594249201278	8.52355006749073	2.00348432055749	0.41368466890156
13.358147229115	1.19254420833703	12.8993610223642	8.55180425144306	2.00970632155301	0.41567250082308
13.3995037220844	1.19726315888823	12.9392971246006	8.58006012470344	2.01592832254853	0.4176603327446
13.4408602150538	1.20198614597142	12.9792332268371	8.6083220794728	2.02215032354405	0.419651533872767
13.4822167080232	1.20670962233123	13.0191693290735	8.63659231185162	2.02837232453957	0.421643408842263
13.5235732009926	1.21143395492509	13.0591054313099	8.66486710536217	2.03459432553509	0.423642696066382
13.564929693962	1.21620917228604	13.0990415335463	8.69315254151345	2.04081632653061	0.425641983290501
13.6062861869313	1.22098585747681	13.1389776357827	8.72144372131211	2.04703832752613	0.427641270514619
13.6476426799007	1.22576327658249	13.1789137380192	8.74974892236759	2.05326032852165	0.429654034565324
13.6889991728701	1.23054363134781	13.2188498402556	8.77806442820218	2.05948232951717	0.431668146298688
13.7303556658395	1.23533169221968	13.258785942492	8.80638213013724	2.06570433051269	0.433686301080028
13.7717121588089	1.24013418675144	13.2987220447284	8.83470321068841	2.07192633150821	0.435707825068015
13.8130686517783	1.24494475434722	13.3386581469649	8.86302631840923	2.07814833250373	0.437729349056001
13.8544251447477	1.24976975560289	13.3785942492013	8.89136479883333	2.08437033349925	0.439750873043988
13.8957816377171	1.25459598005007	13.4185303514377	8.91970530642709	2.09059233449477	0.441772397031974
13.9371381306865	1.25942832045484	13.4584664536741	8.94805966634686	2.09681433549029	0.443793921019961
13.9784946236559	1.26427142494495	13.4984025559105	8.97641824953677	2.10303633648581	0.445815445007947
14.0198511166253	1.26911465175421	13.538338658147	9.00477818417311	2.10925833748133	0.447836968995934
14.0612076095947	1.27395873479753	13.5782747603834	9.03314420031845	2.11548033847685	0.44985849298392
14.1025641025641	1.27881064626656	13.6182108626198	9.06152254841255	2.12170233947237	0.451880016971907
14.1439205955335	1.28366390324626	13.6581469648562	9.08990258581471	2.12792434046789	0.453901540959893
14.1852770885029	1.2885205851622	13.6980830670927	9.11828836686425	2.13414634146341	0.455923738789209
14.2266335814723	1.29337910186542	13.7380191693291	9.14669610891845	2.14036834245894	0.457947284301184
14.2679900744417	1.29824361220706	13.7779552715655	9.17512327801524	2.14659034345445	0.459972851337146
14.3093465674111	1.30310934574023	13.8178913738019	9.2035526432125	2.15281234444998	0.461999766055767
14.3507030603805	1.30797997203946	13.8578274760383	9.23198251520218	2.1590343454455	0.46403476687034
14.3920595533499	1.31285084297699	13.8977635782748	9.26042911134156	2.16525634644102	0.466071115367572
14.4334160463193	1.31772342638265	13.9376996805112	9.28889699276239	2.17147834743654	0.468118919167403
14.4747725392887	1.32259637674576	13.9776357827476	9.31736707028369	2.17770034843206	0.470172787539197
14.5161290322581	1.32747042798123	14.017571884984	9.34585032440779	2.18392234942758	0.47222732975232
14.5574855252275	1.33234472385501	14.0575079872204	9.37435148519724	2.1901443504231	0.474282545806773
14.5988420181969	1.33722109915437	14.0974440894569	9.40286210611177	2.19636635141862	0.476337761861226
14.6401985111663	1.34209771909203	14.1373801916933	9.43137678136563	2.20258835241414	0.478392977915679
14.6815550041356	1.34697617381696	14.1773162939297	9.45989348378914	2.20881035340966	0.480448193970132
14.722911497105	1.35186771669112	14.2172523961661	9.48841103086669	2.21503235440518	0.482503410024585
14.7642679900744	1.35677039060808	14.2571884984026	9.51694783605602	2.2212543554007	0.484558626079038
14.8056244830438	1.36167514395062	14.297124600639	9.54548683734582	2.22747635639622	0.486613842133491
14.8469809760132	1.36659934603827	14.3370607028754	9.57402837259769	2.23369835739174	0.488673775077249
14.8883374689826	1.37152367044507	14.3769968051118	9.60257058357278	2.23992035838726	0.490735729544996
14.929693961952	1.37645288761794	14.4169329073482	9.63111330134029	2.24614235938278	0.492800379378059
14.9710504549214	1.38138308334402	14.4568690095847	9.65965669483102	2.2523643603783	0.494865029211123
15.0124069478908	1.38631841647446	14.4968051118211	9.6882049873151	2.25858636137382	0.496933048250833
15.0537634408602	1.39125387192406	14.5367412140575	9.71676476709393	2.26480836236934	0.499007131862507
15.0951199338296	1.39619825667173	14.5766773162939	9.74534076423006	2.27103036336486	0.501084584680828
15.136476426799	1.40114325301516	14.6166134185304	9.77391912639745	2.27725236436038	0.503168102071113
15.1778329197684	1.40610353925254	14.6565495207668	9.8025091447904	2.2834743653559	0.505255662509373
15.2191894127378	1.4110651710006	14.6964856230032	9.83110271073026	2.28969636635142	0.507344570630293
15.2605459057072	1.41602778130186	14.7364217252396	9.85971097365016	2.29591836734694	0.509433478751212
15.3019023986766	1.42099137015634	14.776357827476	9.8883432247444	2.30214036834246	0.511522386872132
15.343258891646	1.42595605988318	14.8162939297125	9.91697632049266	2.30836236933798	0.513611294993051
15.3846153846154	1.43092209512069	14.8562300319489	9.94562242391292	2.3145843703335	0.51570020311397
15.4259718775848	1.43589326776257	14.8961661341853	9.97426869626398	2.32080637132902	0.51778911123489
15.4673283705542	1.44086798765985	14.9361022364217	10.002914968615	2.32702837232454	0.519878019355809
15.5086848635236	1.44585909832344	14.9760383386581	10.0315808369395	2.33325037332006	0.521966927476729
15.550041356493	1.45085118754025	15.0159744408946	10.0602543071502	2.33947237431558	0.524057857121636
15.5913978494624	1.45584584545925	15.055910543131	10.0889306491846	2.3456943753111	0.526150808290531
15.6327543424318	1.46084307208043	15.0958466453674	10.1176269250539	2.35191637630662	0.528249824031391
15.6741108354012	1.46584910568053	15.1357827476038	10.1463416143811	2.35813837730214	0.530352208978897
15.7154673283706	1.47086504713191	15.1757188498403	10.1750633988021	2.36436037829766	0.53245728929172
15.75682382134	1.47588416888123	15.2156549520767	10.2038186315224	2.37058237929318	0.5345751725898
15.7981803143093	1.48090402454546	15.2555910543131	10.2325899126693	2.3768043802887	0.536695077411869
15.8395368072787	1.48592400252885	15.2955271565495	10.2613657549479	2.38302638128422	0.538815656075267
15.8808933002481	1.49094630457611	15.3354632587859	10.2901470030123	2.38924838227974	0.540936234738665
15.9222497932175	1.4959814501343	15.3753993610224	10.3189356840321	2.39547038327526	0.543058161084721
15.9636062861869	1.50102002062873	15.4153354632588	10.3477365280698	2.40169238427078	0.545180761272107
16.0049627791563	1.50606030359129	15.4552715654952	10.3765395682081	2.4079143852663	0.547303361459493
16.0463192721257	1.51110156510706	15.4952076677316	10.4053529131254	2.41413638626182	0.549425961646879
16.0876757650951	1.51614588460162	15.535143769968	10.4341809550228	2.42035838725734	0.551548561834265
16.1290322580645	1.52119265047922	15.5750798722045	10.4630279171704	2.42658038825286	0.55367116202165
16.1703887510339	1.52624015027172	15.6150159744409	10.4919012325235	2.43280238924838	0.555793762209036
16.2117452440033	1.53129927038363	15.6549520766773	10.5207752235999	2.4390243902439	0.557916362396422
16.2531017369727	1.53636389485736	15.6948881789137	10.5496551272545	2.44524639123942	0.560038962583808
16.2944582299421	1.54142962020346	15.7348242811502	10.5785368891479	2.45146839223494	0.562161562771194
16.3358147229115	1.54652592533747	15.7747603833866	10.6074331790906	2.45769039323046	0.56428416295858
16.3771712158809	1.55163250528022	15.814696485623	10.6363433213593	2.46391239422598	0.566409458511283
16.4185277088503	1.55674471190394	15.8546325878594	10.665259545137	2.4701343952215	0.568538797111962
16.4598842018197	1.56186107737882	15.8945686900958	10.6941788096692	2.47635639621702	0.570674200284605
16.5012406947891	1.56699676927966	15.9345047923323	10.7230989188553	2.48257839721254	0.572810951139907
16.5425971877585	1.57214151279772	15.9744408945687	10.7520259542046	2.48880039820806	0.574948375836538
16.5839536807279	1.57728906965626	16.0143769968051	10.7809568749623	2.49502239920358	0.577087148215828
16.6253101736973	1.58244103000427	16.0543130990415	10.8098952286754	2.5012444001991	0.579227268277776
16.6666666666667	1.58759506977785	16.094249201278	10.8388460832682	2.50746640119462	0.581369409863712
16.7080231596361	1.59275534782817	16.1341853035144	10.8678118037717	2.51368840219014	0.583512225290978
16.7493796526055	1.59792969258093	16.1741214057508	10.8967788757218	2.51991040318566	0.58565840992489
16.7907361455749	1.60311932722764	16.2140575079872	10.9257625028907	2.52613240418118	0.587805268400132
16.8320926385443	1.60831544478939	16.2539936102236	10.9547554212539	2.5323544051767	0.589954148399362
16.8734491315136	1.61351339713841	16.2939297124601	10.9837572929498	2.53857640617223	0.592103702239921
16.914805624483	1.61871257267895	16.3338658146965	11.0127613607461	2.54479840716775	0.594255951445797
16.9561621174524	1.62391211517695	16.3738019169329	11.0417691450202	2.55102040816327	0.596408200651673
16.9975186104218	1.62912022001556	16.4137380191693	11.0707782807407	2.55724240915879	0.598561797540208
17.0388751033912	1.63432832485417	16.4536741214058	11.0997884300461	2.56346441015431	0.600716068270073
17.0802315963606	1.63955600075704	16.4936102236422	11.1287999307978	2.56968641114983	0.602872360523925
17.12158808933	1.64478526680888	16.5335463258786	11.1578117694112	2.57590841214535	0.605028652777777
17.1629445822994	1.6500315352228	16.573482428115	11.1868246216094	2.58213041314087	0.607184945031629
17.2043010752688	1.6552793937857	16.6134185303514	11.2158411902854	2.58835241413639	0.609341237285482
17.2456575682382	1.66053459149769	16.6533546325879	11.2448592793386	2.59457441513191	0.611497529539334
17.2870140612076	1.6657912570395	16.6932907348243	11.2738829431083	2.60079641612743	0.613653821793186
17.328370554177	1.67105257070907	16.7332268370607	11.3029405619699	2.60701841712295	0.615810114047039
17.3697270471464	1.6763140066978	16.7731629392971	11.3320000390703	2.61324041811847	0.61796708014222
17.4110835401158	1.68157825602701	16.8130990415335	11.3610669491262	2.61946241911399	0.62012606776139
17.4524400330852	1.68684800971805	16.85303514377	11.3901401096218	2.62568442010951	0.622286403063218
17.4937965260546	1.69212412400497	16.8929712460064	11.4192139458407	2.63190642110503	0.624450781413022
17.535153019024	1.69740097220681	16.9329073482428	11.4482903160217	2.63812842210055	0.626617181286814
17.5765095119934	1.7026786766427	16.9728434504792	11.4773899986537	2.64435042309607	0.628786950367253
17.6178660049628	1.70795748195096	17.0127795527157	11.5064915395246	2.65057242409159	0.630966153226303
17.6592224979322	1.71324203625935	17.0527156549521	11.5355947697036	2.65679442508711	0.633146029926682
17.7005789909016	1.71852952622737	17.0926517571885	11.5647030678067	2.66301642608263	0.635327254309719
17.741935483871	1.72381713851455	17.1325878594249	11.5938292725752	2.66923842707815	0.637510500216744
17.7832919768404	1.72910511775918	17.1725239616613	11.6229585180982	2.67546042807367	0.639695767647758
17.8246484698098	1.73439321932296	17.2124600638978	11.652088777206	2.68168242906919	0.641883730444089
17.8660049627792	1.7396814432059	17.2523961661342	11.6812268071308	2.68790443006471	0.644072367081749
17.9073614557486	1.74498067581248	17.2923322683706	11.7103695671182	2.69412643106023	0.646261677560738
17.9487179487179	1.75028247712125	17.332268370607	11.7395184086145	2.70034843205575	0.648451661881057
17.9900744416873	1.75559235149402	17.3722044728434	11.7686721491042	2.70657043305127	0.650641646201376
18.0314309346567	1.76090430529238	17.4121405750799	11.7978321400337	2.71279243404679	0.652831630521694
18.0727874276261	1.76621992866528	17.4520766773163	11.8269982124722	2.71901443504231	0.655021614842013
18.1141439205955	1.77153738682546	17.4920127795527	11.8561708732121	2.72523643603783	0.657211599162332
18.1555004135649	1.77685533426224	17.5319488817891	11.8853639745794	2.73145843703335	0.65940158348265
18.1968569065343	1.78218367882692	17.5718849840256	11.9145660292794	2.73768043802887	0.661594263168287
18.2382133995037	1.78751948485984	17.611821086262	11.9437741654883	2.74390243902439	0.663788290536581
18.2795698924731	1.79285920510562	17.6517571884984	11.9729865249674	2.75012444001991	0.665991077842157
18.3209263854425	1.79820332884085	17.6916932907348	12.0022007426854	2.75634644101543	0.66819656051305
18.3622828784119	1.80355320157622	17.7316293929712	12.0314225622895	2.76256844201095	0.67040541239059
18.4036393713813	1.80891787492893	17.7715654952077	12.0606524905724	2.76879044300647	0.672618307316106
18.4449958643507	1.81429722657984	17.8115015974441	12.0898849528173	2.77501244400199	0.674835245289598
18.4863523573201	1.81967743446481	17.8514376996805	12.1191229897787	2.78123444499751	0.677058921676383
18.5277088502895	1.82506204583923	17.8913738019169	12.1483635607023	2.78745644599303	0.679282598063168
18.5690653432589	1.83046390421404	17.9313099041534	12.1776049762799	2.79367844698855	0.681506274449954
18.6104218362283	1.83586833129104	17.9712460063898	12.2068499394044	2.79990044798407	0.683729950836739
18.6517783291977	1.84127459315531	18.0111821086262	12.2361101063013	2.80612244897959	0.685953627223524
18.6931348221671	1.84668293444516	18.0511182108626	12.2653706110599	2.81234444997511	0.688177303610309
18.7344913151365	1.85210754418217	18.091054313099	12.2946377041198	2.81856645097063	0.690400979997094
18.7758478081059	1.85753472262137	18.1309904153355	12.3239076690035	2.82478845196615	0.692633416321161
18.8172043010753	1.86296202337973	18.1709265175719	12.353186418289	2.83101045296167	0.694869895693203
18.8585607940447	1.86839164820196	18.2108626198083	12.3824693908446	2.83723245395719	0.697107048906575
18.8999172870141	1.87382482027959	18.2507987220447	12.4117535459159	2.84345445495271	0.699345549802605
18.9412737799835	1.87925921554874	18.2907348242811	12.4410382077796	2.84967645594823	0.701588093746612
18.9826302729529	1.88469789198819	18.3306709265176	12.4703299647371	2.85589845694375	0.703834006897265
19.0239867659222	1.89013730234256	18.370607028754	12.4996342225742	2.86212045793927	0.706084636937223
19.0653432588916	1.89557891444165	18.4105431309904	12.5289661850633	2.86834245893479	0.70833661465984
19.106699751861	1.90102382915784	18.4504792332268	12.5582986543448	2.87456445993031	0.710588592382457
19.1480562448304	1.90646984474639	18.4904153354633	12.5876387255126	2.88078646092583	0.712843265470391
19.1894127377998	1.91191916295204	18.5303514376997	12.6169891014595	2.88700846192135	0.715099960082314
19.2307692307692	1.91736872579599	18.5702875399361	12.6463550190405	2.89323046291687	0.717356654694236
19.2721257237386	1.92282782953377	18.6102236421725	12.6757222880679	2.89945246391239	0.719614023147487
19.313482216708	1.92828815646307	18.6501597444089	12.7050971589815	2.90567446490791	0.721871391600739
19.3548387096774	1.93375349847758	18.6900958466454	12.7344819968127	2.91189646590343	0.724128760053991
19.3961952026468	1.93922299934325	18.7300319488818	12.7638761258381	2.91811846689895	0.726386128507242
19.4375516956162	1.94469641442177	18.7699680511182	12.7932739713412	2.92434046789448	0.728643496960494
19.4789081885856	1.95017227588332	18.8099041533546	12.8226745197372	2.93056246888999	0.730900865413745
19.520264681555	1.95565510953652	18.8498402555911	12.8520765885105	2.93678446988552	0.733158233866997
19.5616211745244	1.96115103133894	18.8897763578275	12.881512274514	2.94300647088104	0.735415602320249
19.6029776674938	1.96665979665229	18.9297124600639	12.9109491430331	2.94922847187656	0.7376729707735
19.6443341604632	1.9721699074763	18.9696485623003	12.940406114318	2.95545047287208	0.739930339226752
19.6856906534326	1.97768845832178	19.0095846645367	12.9698635923954	2.9616724738676	0.742187707680004
19.727047146402	1.98320982250774	19.0495207667732	12.9993285034282	2.96789447486312	0.744447771498572
19.7684036393714	1.98873938207687	19.0894568690096	13.0288123347111	2.97411647585864	0.746707835317141
19.8097601323408	1.99427652543339	19.129392971246	13.0582963349249	2.98033847685416	0.74896857297704
19.8511166253102	1.99982504447102	19.1693290734824	13.087786078786	2.98656047784968	0.751236049050231
19.8924731182796	2.00537490901932	19.2092651757188	13.1172849449106	2.9927824788452	0.753506894330069
19.933829611249	2.01092489588677	19.2492012779553	13.14679529833	2.99900447984072	0.755779761133895
19.9751861042184	2.01648931641411	19.2891373801917	13.1763227137607	3.00522648083624	0.75805464946171
20.0165425971878	2.02205703955855	19.3290734824281	13.2058524942226	3.01144848183176	0.760329537789524
20.0578990901572	2.02762806532008	19.3690095846645	13.2353881872628	3.01767048282728	0.762607121482655
20.0992555831266	2.03320618559241	19.408945686901	13.2649314821891	3.0238924838228	0.764886052858445
20.1406120760959	2.03879164501383	19.4488817891374	13.2944759596311	3.03011448481832	0.767166331916894
20.1819685690653	2.0443838319886	19.4888178913738	13.3240489863792	3.03633648581384	0.769448632499331
20.2233250620347	2.04997687519742	19.5287539936102	13.3536237024353	3.04255848680936	0.771731606923097
20.2646815550041	2.05557419957656	19.5686900958466	13.3831990942146	3.04878048780488	0.774021319760156
20.3060380479735	2.0611720132323	19.6086261980831	13.4127765131636	3.0550024888004	0.776312380279874
20.3473945409429	2.06677300718598	19.6485623003195	13.4423973473296	3.06122448979592	0.778603440799593
20.3887510339123	2.07237449041627	19.6884984025559	13.4720306823751	3.06744649079144	0.780894501319311
20.4301075268817	2.07798416902972	19.7284345047923	13.5016704367912	3.07366849178696	0.783185561839029
20.4714640198511	2.08359470387724	19.7683706070288	13.5313105290689	3.07989049278248	0.785476622358747
20.5128205128205	2.08921013149081	19.8083067092652	13.5609558582016	3.086112493778	0.787767682878465
20.5541770057899	2.09482580374269	19.8482428115016	13.5906114921133	3.09233449477352	0.790058743398183
20.5955334987593	2.10044306614355	19.888178913738	13.6202681396099	3.09855649576904	0.792349803917901
20.6368899917287	2.10606204101252	19.9281150159744	13.6499296860999	3.10477849676456	0.794640864437619
20.6782464846981	2.11168248371132	19.9680511182109	13.6796010305766	3.11100049776008	0.796931924957337
20.7196029776675	2.11730610670805	20.0079872204473	13.7092749090153	3.1172224987556	0.799222985477055
20.7609594706369	2.12293009666224	20.0479233226837	13.7389525039318	3.12344449975112	0.80151741520342
20.8023159636063	2.12855420893559	20.0878594249201	13.7686336463951	3.12966650074664	0.803818583343078
20.8436724565757	2.13418296933669	20.1277955271566	13.7983196878518	3.13588850174216	0.806124468372041
20.8850289495451	2.13981283061017	20.167731629393	13.8280101215095	3.14211050273768	0.808432374924992
20.9263854425145	2.14545675858608	20.2076677316294	13.8577160968012	3.1483325037332	0.810740281477944
20.9677419354839	2.15111609877509	20.2476038338658	13.8874235924701	3.15455450472872	0.813050883396212
21.0090984284533	2.15677592824072	20.2875399361022	13.9171368317865	3.16077650572424	0.815366202203786
21.0504549214227	2.16244211830222	20.3274760383387	13.9468520982725	3.16699850671976	0.817684216376677
21.0918114143921	2.16811210025743	20.3674121405751	13.9765791899148	3.17322050771528	0.820006273597544
21.1331679073615	2.17378550714889	20.4073482428115	14.0063076330036	3.1794425087108	0.822331026183729
21.1745244003309	2.17946136042338	20.4472843450479	14.036040806155	3.18566450970632	0.824655778769913
21.2158808933002	2.1851399047192	20.4872204472843	14.0657753307527	3.19188651070184	0.826980531356098
21.2572373862696	2.19081881597248	20.5271565495208	14.0955215115761	3.19810851169736	0.829305283942282
21.298593879239	2.19649821650237	20.5670926517572	14.1252734360468	3.20433051269288	0.831630036528467
21.3399503722084	2.20218923735166	20.6070287539936	14.1550316109573	3.2105525136884	0.833954789114651
21.3813068651778	2.20788319386059	20.64696485623	14.1847919819683	3.21677451468392	0.836279541700836
21.4226633581472	2.21357996371001	20.6869009584665	14.2145836051782	3.22299651567944	0.838605641969679
21.4640198511166	2.2192821156021	20.7268370607029	14.2443759041113	3.22921851667496	0.840931742238522
21.505376344086	2.22498683619638	20.7667731629393	14.2741715816606	3.23544051767048	0.843257842507365
21.5467328370554	2.23069155679066	20.8067092651757	14.3039768882657	3.241662518666	0.845590007348172
21.5880893300248	2.23639811217221	20.8466453674121	14.3337843909713	3.24788451966152	0.847926215236955
21.6294458229942	2.24210540146867	20.8865814696486	14.3635981441167	3.25410652065704	0.850263096967068
21.6708023159636	2.24781501482901	20.926517571885	14.393416289463	3.26032852165256	0.852601326379839
21.712158808933	2.25352536210426	20.9664536741214	14.423235617325	3.26655052264808	0.854940229633939
21.7535153019024	2.25924794129467	21.0063897763578	14.4530586616647	3.2727725236436	0.857281828253357
21.7948717948718	2.26497113208085	21.0463258785942	14.4828874496517	3.27899452463912	0.859625448396763
21.8362282878412	2.2706961576543	21.0862619808307	14.5127174201544	3.28521652563464	0.861971763905486
21.8775847808106	2.27642362961078	21.1261980830671	14.5425767846172	3.29143852663016	0.864318753255538
21.91894127378	2.28216431203564	21.1661341853035	14.5724383451805	3.29766052762568	0.866667764129578
21.9602977667494	2.28791159969468	21.2060702875399	14.6023183192015	3.3038825286212	0.869017448844948
22.0016542597188	2.2936673273752	21.2460063897764	14.6322134969949	3.31010452961672	0.871369155084306
22.0430107526882	2.29942574607704	21.2859424920128	14.6621128980585	3.31632653061224	0.873720861323663
22.0843672456576	2.30518624420447	21.3258785942492	14.6920175359771	3.32254853160777	0.87607324140435
22.125723738627	2.31094821016171	21.3658146964856	14.7219299447127	3.32877053260329	0.878426295326367
22.1670802315964	2.31671482424672	21.405750798722	14.75185738829	3.33499253359881	0.880780696931042
22.2084367245658	2.32249134618301	21.4456869009585	14.7817877036909	3.34121453459433	0.883136446218375
22.2497932175352	2.32826970290657	21.4856230031949	14.8117197083999	3.34743653558985	0.885492195505709
22.2911497105045	2.33405698892821	21.5255591054313	14.8416789109685	3.35365853658537	0.887849292475701
22.3325062034739	2.33984635437542	21.5654952076677	14.871639127122	3.35988053758089	0.890206389445693
22.3738626964433	2.34564097954615	21.6054313099042	14.9016089723313	3.36610253857641	0.892564160257015
22.4152191894127	2.35144294386598	21.6453674121406	14.9315810136411	3.37232453957193	0.894921931068337
22.4565756823821	2.35726252214365	21.685303514377	14.9615589675291	3.37854654056745	0.897279701879658
22.4979321753515	2.36308369057029	21.7252396166134	14.9915561795289	3.38476854156297	0.89963747269098
22.5392886683209	2.3689062045076	21.7651757188498	15.0215593041068	3.39099054255849	0.901995917343631
22.5806451612903	2.37472884076405	21.8051118210863	15.051569185917	3.39721254355401	0.904354361996282
22.6220016542597	2.38056334197822	21.8450479233227	15.0815831220665	3.40343454454953	0.906712806648933
22.6633581472291	2.38640004493712	21.8849840255591	15.1115980718008	3.40965654554505	0.909071251301584
22.7047146401985	2.39223772644923	21.9249201277955	15.1416131904659	3.41587854654057	0.911429695954235
22.7460711331679	2.39807858825928	21.9648562300319	15.1716340527784	3.42210054753609	0.913788140606885
22.7874276261373	2.40392495443116	22.0047923322684	15.2016572801222	3.42832254853161	0.916146585259536
22.8287841191067	2.40977645800741	22.0447284345048	15.2316860821825	3.43454454952713	0.918508399118834
22.8701406120761	2.41562991869008	22.0846645367412	15.2617300880153	3.44076655052265	0.920870886819461
22.9114971050455	2.4214903515644	22.1246006389776	15.2917806821496	3.44698855151817	0.923238765250722
22.9528535980149	2.42735176299193	22.1645367412141	15.3218532372884	3.45321055251369	0.925610012888631
22.9942100909843	2.43321354137691	22.2044728434505	15.3519318739363	3.45943255350921	0.927992041987808
23.0355665839537	2.43907531976189	22.2444089456869	15.3820133824078	3.46565455450473	0.930377440293632
23.0769230769231	2.44494101235973	22.2843450479233	15.4120979316339	3.47187655550025	0.932762838599456
23.1182795698925	2.45081123076618	22.3242811501597	15.4421963331859	3.47809855649577	0.935149584587939
23.1596360628619	2.45668242772584	22.3642172523962	15.472295579392	3.48432055749129	0.93753767825908
23.2009925558313	2.46256255398357	22.4041533546326	15.5023971906294	3.49054255848681	0.939926445771551
23.2423490488007	2.46844659445415	22.444089456869	15.5324998154515	3.49676455948233	0.94231723480801
23.2837055417701	2.47433540537165	22.4840255591054	15.5626085217827	3.50298656047785	0.944709371527127
23.3250620347395	2.48022507252321	22.5239616613419	15.5927182416987	3.50920856147337	0.947101508246245
23.3664185277089	2.48611559590883	22.5638977635783	15.6228301577152	3.51543056246889	0.949493644965362
23.4077750206782	2.49200942191154	22.6038338658147	15.6529615007742	3.52165256346441	0.951885781684479
23.4491315136476	2.49790398182917	22.6437699680511	15.6831036554048	3.52787456445993	0.954277918403597
23.490488006617	2.50379878638509	22.6837060702875	15.7132474993435	3.53409656545545	0.956670055122714
23.5318444995864	2.50969371326017	22.723642172524	15.7434051956081	3.54031856645097	0.959066234889807
23.5732009925558	2.51559108651829	22.7635782747604	15.7735726898595	3.54654056744649	0.961466457704877
23.6145574855252	2.52149066152113	22.8035143769968	15.8037428870037	3.55276256844201	0.963876788139886
23.6559139784946	2.52740112292846	22.8434504792332	15.8339140977328	3.55898456943753	0.966289140098883
23.697270471464	2.53332014667642	22.8833865814696	15.8640989918571	3.56520657043305	0.968702839740539
23.7386269644334	2.53924675421177	22.9233226837061	15.8942864199435	3.57142857142857	0.971122603954159
23.7799834574028	2.54517434030034	22.9632587859425	15.9244851663938	3.57765057242409	0.973543042009108
23.8213399503722	2.55112186441062	23.0031948881789	15.954685771083	3.58387257341961	0.975964827746716
23.8626964433416	2.55706951084006	23.0431309904153	15.9848875582878	3.59009457441513	0.978386613484324
23.904052936311	2.5630249856952	23.0830670926518	16.0150917105238	3.59631657541065	0.980809073063261
23.9454094292804	2.56898217301847	23.1230031948882	16.0452982277912	3.60253857640617	0.983232206483527
23.9867659222498	2.57493948266088	23.1629392971246	16.0755050829201	3.60876057740169	0.985655339903794
24.0281224152192	2.58089997260124	23.202875399361	16.1057161613192	3.61498257839721	0.988079821006719
24.0694789081886	2.58686364283955	23.2428115015974	16.1359383891515	3.62120457939273	0.990504975950974
24.110835401158	2.59282988178003	23.2827476038339	16.1661675431467	3.62742658038825	0.992930130895228
24.1521918941274	2.59879734391204	23.3226837060703	16.1964063261978	3.63364858138377	0.995355285839483
24.1935483870968	2.60477777187411	23.3626198083067	16.2266493325191	3.63987058237929	0.997781114625066
24.2349048800662	2.61076211404904	23.4025559105431	16.2568923388403	3.64609258337481	1.00020694341065
24.2762613730356	2.61674694550058	23.4424920127796	16.2871426091862	3.65231458437033	1.00263277219623
24.317617866005	2.62273605812242	23.482428115016	16.3174035221728	3.65853658536585	1.00505860098182
24.3589743589744	2.62872639393578	23.5223642172524	16.3476688273604	3.66475858636137	1.0074844297674
24.4003308519438	2.63471905381302	23.5623003194888	16.3779456198426	3.67098058735689	1.00991025855299
24.4416873449132	2.64071232528602	23.6022364217252	16.4082264666643	3.67720258835241	1.01233608733857
24.4830438378825	2.64670926633357	23.6421725239617	16.4385100163788	3.68342458934793	1.01476191612415
24.5244003308519	2.65270718593433	23.6821086261981	16.4688118106202	3.68964659034345	1.01718774490974
24.5657568238213	2.65870510553509	23.7220447284345	16.49912374071	3.69586859133897	1.01961357369532
24.6071133167907	2.66470339209331	23.7619808306709	16.5294491852641	3.70209059233449	1.02204075016356
24.6484698097601	2.6707032688005	23.8019169329073	16.559776656988	3.70831259333002	1.02446792663181
24.6898263027295	2.6767046133375	23.8418530351438	16.5901078451895	3.71453459432554	1.02689981998935
24.7311827956989	2.68271207383209	23.8817891373802	16.6204478177929	3.72075659532106	1.02933306102956
24.7725392886683	2.68872222534802	23.9217252396166	16.6507891418428	3.72697859631658	1.03177034511774
24.8138957816377	2.69473384469377	23.961661341853	16.6811493861428	3.7332005973121	1.03421234609523
24.8552522746071	2.70075879682704	24.0015974440895	16.7115119954741	3.73942259830762	1.03665569475538
24.8966087675765	2.70679610319463	24.0415335463259	16.741881024176	3.74564459930314	1.03909904341552
24.9379652605459	2.71283365420052	24.0814696485623	16.7722549518712	3.75186660029866	1.041543065917
24.9793217535153	2.71888355944073	24.1214057507987	16.8026322581826	3.75808860129418	1.04398708841847
25.0206782464847	2.72493493251076	24.1613418530351	16.8330126052484	3.7643106022897	1.04643178476128
25.0620347394541	2.73098777341061	24.2012779552716	16.8634003852697	3.77053260328522	1.04887715494541
25.1033912324235	2.7370506444809	24.241214057508	16.893791543907	3.77675460428074	1.05132454665354
25.1447477253929	2.7431185306364	24.2811501597444	16.9241865879529	3.78297660527626	1.05377193836166
25.1861042183623	2.74918739534511	24.3210862619808	16.9545836591685	3.78919860627178	1.05622000391111
25.2274607113317	2.75525760556449	24.3610223642173	16.9849815750381	3.7954206072673	1.05866874330189
25.2688172043011	2.76133172999673	24.4009584664537	17.01539047141	3.80164260826282	1.06111748269267
25.3101736972705	2.76740707762048	24.4408945686901	17.0458118686614	3.80786460925834	1.06356622208345
25.3515301902399	2.77348536090387	24.4808306709265	17.076236644529	3.81408661025386	1.06601630915689
25.3928866832093	2.77958248133661	24.5207667731629	17.1066700358677	3.82030861124938	1.06846909159565
25.4342431761787	2.78568510613118	24.5607028753994	17.1371073126149	3.8265306122449	1.07092254787574
25.4755996691481	2.79178883179811	24.6006389776358	17.1675476301165	3.83275261324042	1.07337600415582
25.5169561621175	2.79789916269923	24.6405750798722	17.1980269706342	3.83897461423594	1.07582946043591
25.5583126550869	2.80401169534508	24.6805111821086	17.2285145887613	3.84519661523146	1.07828493823998
25.5996691480562	2.81012545118245	24.720447284345	17.2590089641206	3.85141861622698	1.08074041604406
25.6410256410256	2.81624018557303	24.7603833865815	17.2895138131898	3.8576406172225	1.08319724153079
25.682382133995	2.82235626547427	24.8003194888179	17.3200240680448	3.86386261821802	1.08565406701752
25.7237386269644	2.82847723814159	24.8402555910543	17.3505415869244	3.87008461921354	1.08811089250426
25.7650951199338	2.83460212502175	24.8801916932907	17.3810641737282	3.87630662020906	1.09056839183232
25.8064516129032	2.8407328832212	24.9201277955272	17.4115987546191	3.88252862120458	1.09302656500171
25.8478081058726	2.84686559852707	24.9600638977636	17.4421522557602	3.8887506222001	1.09548541201243
25.889164598842	2.85300687617356	25	17.472706094763	3.89497262319562	1.09794425902315
25.9305210918114	2.85915977413945	25.0399361022364	17.5032742928841	3.90119462419114	1.1004037798752
25.9718775847808	2.86534129478682	25.0798722044728	17.5338571879853	3.90741662518666	1.10286330072725
26.0132340777502	2.87153064385991	25.1198083067093	17.5644444752875	3.91363862618218	1.1053228215793
26.0545905707196	2.87772256163517	25.1597444089457	17.5950339586901	3.9198606271777	1.10778234243135
26.095947063689	2.8839155802828	25.1996805111821	17.6256386458651	3.92608262817322	1.1102418632834
26.1373035566584	2.89011190154753	25.2396166134185	17.656243501971	3.93230462916874	1.11270138413545
26.1786600496278	2.89631177006765	25.279552715655	17.6868510609698	3.93852663016426	1.1151609049875
26.2200165425972	2.90251225018353	25.3194888178914	17.717461660723	3.94474863115978	1.11762042583955
26.2613730355666	2.90871566595905	25.3594249201278	17.7480736119227	3.9509706321553	1.1200799466916
26.302729528536	2.91492336290488	25.3993610223642	17.7786884349461	3.95719263315082	1.12253946754365
26.3440860215054	2.92113864363811	25.4392971246006	17.8093057919315	3.96341463414634	1.1249989883957
26.3854425144748	2.9273590617757	25.4792332268371	17.8399273721871	3.96963663514186	1.12746120461307
26.4267990074442	2.93358266021125	25.5191693290735	17.8705492903043	3.97585863613738	1.1299247685131
26.4681555004136	2.93981323083843	25.5591054313099	17.9011732355911	3.9820806371329	1.1323923754611
26.509511993383	2.94604588089119	25.5990415335463	17.9318066410031	3.98830263812842	1.13486200393309
26.5508684863524	2.95227865326311	25.6389776357827	17.9624447764776	3.99452463912394	1.13733567545306
26.5922249793218	2.95851191491163	25.6789137380192	17.993088148807	4.00074664011946	1.13981204233834
26.6335814722912	2.96474688902827	25.7188498402556	18.0237399676767	4.00696864111498	1.14229043074761
26.6749379652605	2.9709846764854	25.758785942492	18.0543938137161	4.0131906421105	1.14476949299821
26.7162944582299	2.97722368713405	25.7987220447284	18.0850491801327	4.01941264310602	1.1472505767728
26.7576509511993	2.98346636735725	25.8386581469649	18.1157324201321	4.02563464410154	1.14973368207138
26.7990074441687	2.9897172429636	25.8785942492013	18.1464317085581	4.03185664509706	1.15221813505261
26.8403639371381	2.99596970871893	25.9185303514377	18.1771392745935	4.03807864609258	1.15470326187518
26.8817204301075	3.00222278607002	25.9584664536741	18.2078547803767	4.0443006470881	1.15719108406306
26.9230769230769	3.00849359969809	25.9984025559105	18.2385777191154	4.05052264808362	1.1596802539336
26.9644334160463	3.01476979536884	26.038338658147	18.2693134965952	4.05674464907914	1.1621707714868
27.0057899090157	3.02104966061414	26.0782747603834	18.3000577206154	4.06296665007466	1.16466128904
27.0471464019851	3.02732977049774	26.1182108626198	18.3308230609861	4.06918865107018	1.16715315427586
27.0885028949545	3.03361085893455	26.1581469648562	18.3615902595957	4.0754106520657	1.16964501951172
27.1298593879239	3.03990797118023	26.1980830670927	18.3923684387077	4.08163265306122	1.17213688474757
27.1712158808933	3.04620642893657	26.2380191693291	18.423152361467	4.08785465405674	1.17463009766609
27.2125723738627	3.05252604790615	26.2779552715655	18.4539430414585	4.09407665505227	1.17712331058461
27.2539288668321	3.05884958108859	26.3178913738019	18.484737268997	4.10029865604779	1.17961652350312
27.2952853598015	3.06517494905829	26.3578274760383	18.5155414634529	4.1065206570433	1.18210973642164
27.3366418527709	3.07150826777286	26.3977635782748	18.5463569762728	4.11274265803883	1.18460429702282
27.3779983457403	3.07784574533858	26.4376996805112	18.5771839763874	4.11896465903435	1.18710020530665
27.4193548387097	3.08418579160648	26.4776357827476	18.6080119900869	4.12518666002987	1.18959611359048
27.4607113316791	3.09053256542773	26.517571884984	18.6388476056726	4.13140866102539	1.19209202187432
27.5020678246485	3.096881785632	26.5575079872204	18.6696928503142	4.13763066202091	1.19459062552347
27.5434243176179	3.10323332990016	26.5974440894569	18.7005455279112	4.14385266301643	1.19709057685528
27.5847808105873	3.10958670895559	26.6373801916933	18.7314081724257	4.15007466401195	1.19959120202842
27.6261373035567	3.11594595933031	26.6773162939297	18.7622714926634	4.15629666500747	1.20209317488422
27.6674937965261	3.12230826768381	26.7172523961661	18.7931493409504	4.16251866600299	1.20459649542267
27.7088502894955	3.12867143227137	26.7571884984026	18.8240309057151	4.16874066699851	1.20710251132645
27.7502067824648	3.13504144673143	26.797124600639	18.8549271674599	4.17496266799403	1.20960920107155
27.7915632754342	3.14141696555331	26.8370607028754	18.885849951341	4.18118466898955	1.21211858618197
27.8329197684036	3.14779382988586	26.8769968051118	18.9167801681776	4.18740666998507	1.21462797129239
27.874276261373	3.15417216204823	26.9169329073482	18.9477112296682	4.19362867098059	1.21713735640281
27.9156327543424	3.16055391914684	26.9568690095847	18.9786436426052	4.19985067197611	1.21964808919589
27.9569892473118	3.1669499875862	26.9968051118211	19.0095816302588	4.20607267297163	1.22216016967163
27.9983457402812	3.17334691225961	27.0367412140575	19.0405317809304	4.21229467396715	1.22467359783003
28.0397022332506	3.17974444852879	27.0766773162939	19.0714846344949	4.21851667496267	1.22719039519507
28.08105872622	3.18614198479797	27.1166134185303	19.1024422181219	4.22473867595819	1.22970988792543
28.1224152191894	3.19254025498205	27.1565495207668	19.1334025046418	4.23096067695371	1.23223274986244
28.1637717121588	3.19894109386832	27.1964856230032	19.1643656629853	4.23718267794923	1.23475561179944
28.2051282051282	3.20535232988248	27.2364217252396	19.1953340581839	4.24340467894475	1.23727847373645
28.2464846980976	3.21176527836476	27.276357827476	19.226307183445	4.24962667994027	1.23980268335612
28.287841191067	3.2181785938045	27.3162939297125	19.2572983843022	4.25584868093579	1.24232824065844
28.3291976840364	3.22460597594668	27.3562300319489	19.2883061403783	4.26207068193131	1.2448544718021
28.3705541770058	3.2310446114508	27.3961661341853	19.3193221740639	4.26829268292683	1.24738137678708
28.4119106699752	3.23749437799773	27.4361022364217	19.3503382077495	4.27451468392235	1.24990828177206
28.4532671629446	3.24394695788515	27.4760383386581	19.381358633636	4.28073668491787	1.25243518675704
28.494623655914	3.25041984275173	27.5159744408946	19.4123815934846	4.28695868591339	1.25496209174203
28.5359801488834	3.25689309457578	27.555910543131	19.4434104659114	4.29318068690891	1.25748899672701
28.5773366418528	3.26337026061267	27.5958466453674	19.4744440684007	4.29940268790443	1.26001590171199
28.6186931348222	3.26985415420291	27.6357827476038	19.5054790223365	4.30562468889995	1.26254280669698
28.6600496277916	3.27633914866551	27.6757188498403	19.5365227606741	4.31184668989547	1.26506971168196
28.701406120761	3.28282683414944	27.7156549520767	19.5675717358667	4.31806869089099	1.26759661666694
28.7427626137304	3.28931806688877	27.7555910543131	19.5986343944545	4.32429069188651	1.27012352165193
28.7841191066998	3.29581455935163	27.7955271565495	19.6296972219731	4.33051269288203	1.27265042663691
28.8254755996692	3.30231484370818	27.8354632587859	19.6607668067239	4.33673469387755	1.27517733162189
28.8668320926385	3.30881561734135	27.8753993610224	19.6918367293364	4.34295669487307	1.27770423660688
28.9081885856079	3.31532189533633	27.9153354632588	19.722907327672	4.34917869586859	1.28023316311585
28.9495450785773	3.32183013043774	27.9552715654952	19.7539873861327	4.35540069686411	1.28276276346615
28.9909015715467	3.32834215743286	27.9952076677316	19.7850728503792	4.36162269785963	1.28529573302309
29.0322580645161	3.33485675313015	28.0351437699681	19.8161775727375	4.36784469885515	1.28783274562802
29.0736145574855	3.34138480393413	28.0750798722045	19.8472895591204	4.37406669985067	1.29037177975693
29.1149710504549	3.34791689127011	28.1150159744409	19.8784018833649	4.38028870084619	1.2929121615685
29.1563275434243	3.35445387137216	28.1549520766773	19.9095187687412	4.38651070184171	1.29545254338007
29.1976840363937	3.36099672279349	28.1948881789137	19.9406400463184	4.39273270283723	1.29799359903297
29.2390405293631	3.36755033830016	28.2348242811502	19.9717665607505	4.39895470383275	1.30053600236853
29.2803970223325	3.37411459557302	28.2747603833866	20.0028998324149	4.40517670482827	1.30307975338674
29.3217535153019	3.38068264473959	28.314696485623	20.0340373273494	4.41139870582379	1.30562350440496
29.3631100082713	3.38725717682119	28.3546325878594	20.065185971717	4.41762070681931	1.30816860310583
29.4044665012407	3.39383280977515	28.3945686900958	20.096340359732	4.42384270781483	1.31071370180671
29.4458229942101	3.40041125606961	28.4345047923323	20.1275096136578	4.43006470881035	1.31326082203157
29.4871794871795	3.40699055859812	28.4744408945687	20.1586857937467	4.43628670980587	1.31581063762175
29.5285359801489	3.41357279678628	28.5143769968051	20.1898726164763	4.44250871080139	1.31836517010124
29.5698924731183	3.42015870454898	28.5543130990415	20.2210704197082	4.44873071179691	1.32092037642205
29.6112489660877	3.4267458355032	28.594249201278	20.2522768384112	4.45495271279243	1.32347693042553
29.6526054590571	3.4333385931384	28.6341853035144	20.2834849464222	4.46117471378795	1.326033484429
29.6939619520265	3.43993465339069	28.6741214057508	20.314696770911	4.46739671478347	1.32859003843247
29.7353184449959	3.44653340466432	28.7140575079872	20.3459087643305	4.47361871577899	1.33114794011861
29.7766749379653	3.45316750617277	28.7539936102236	20.3771435634088	4.47984071677451	1.3337071894874
29.8180314309347	3.45980442102171	28.7939297124601	20.4083888361969	4.48606271777003	1.33626778653885
29.8593879239041	3.46644622863671	28.8338658146965	20.4396398526325	4.49228471876556	1.3388283835903
29.9007444168735	3.47309084959221	28.8738019169329	20.470891713722	4.49850671976108	1.34138898064174
29.9421009098428	3.47973889548394	28.9137380191693	20.5021550621063	4.5047287207566	1.34394957769319
29.9834574028122	3.48639158950344	28.9536741214058	20.5334185794215	4.51095072175212	1.34651017474464
30.0248138957816	3.49305443601253	28.9936102236422	20.5646917257925	4.51717272274764	1.34907077179609
30.066170388751	3.49974076779873	29.0335463258786	20.5959674061256	4.52339472374316	1.35163136884754
30.1075268817204	3.50643394945743	29.073482428115	20.6272511951373	4.52961672473868	1.35419196589899
30.1488833746898	3.51313801752062	29.1134185303514	20.658534984149	4.5358387257342	1.3567539106331
30.1902398676592	3.51984722298818	29.1533546325879	20.6898238410849	4.54206072672972	1.35931585536721
30.2315963606286	3.52656193281756	29.1932907348243	20.7211155698445	4.54828272772524	1.36187982162531
30.272952853598	3.5332772542427	29.2332268370607	20.7524240227538	4.55450472872076	1.36444513556606
30.3143093465674	3.53999722379561	29.2731629392971	20.7837355164176	4.56072672971628	1.36701449255479
30.3556658395368	3.54671768262512	29.3130990415335	20.815054274106	4.5669487307118	1.36958452338485
30.3970223325062	3.55344853858252	29.35303514377	20.8463777618569	4.57317073170732	1.37215792342156
30.4383788254756	3.56018049541228	29.3929712460064	20.8777064864628	4.57939273270284	1.37473132345826
30.479735318445	3.56691330847611	29.4329073482428	20.9090352110687	4.58561473369836	1.37730607117763
30.5210918114144	3.57364661081654	29.4728434504792	20.9403661317751	4.59183673469388	1.37988620962763
30.5624483043838	3.58038174794425	29.5127795527157	20.971729487196	4.5980587356894	1.38246702191896
30.6038047973532	3.58712251175293	29.5527156549521	21.0030977416104	4.60428073668492	1.38504783421029
30.6451612903226	3.5938655996255	29.5926517571885	21.0344737668417	4.61050273768044	1.38762932034295
30.686517783292	3.60060942141297	29.6325878594249	21.0658518192427	4.61672473867596	1.39021215415827
30.7278742762614	3.60736351800918	29.6725239616613	21.0972317298826	4.62294673967148	1.39279835718023
30.7692307692308	3.61412483143534	29.7124600638978	21.1286177220314	4.629168740667	1.39538590788485
30.8105872622002	3.62088773501047	29.7523961661342	21.1600040520419	4.63539074166252	1.39797884932011
30.8519437551696	3.62765125018136	29.7923322683706	21.1913919024296	4.64161274265804	1.40057179075537
30.893300248139	3.63441904652256	29.832268370607	21.2227900575964	4.64783474365356	1.40316473219062
30.9346567411084	3.64118953388509	29.8722044728434	21.2541983486115	4.65405674464908	1.40575767362588
30.9760132340778	3.64796014356677	29.9121405750799	21.2856076532115	4.6602787456446	1.40835061506114
31.0173697270471	3.65473185412082	29.9520766773163	21.3170210121507	4.66650074664012	1.41094490417906
31.0587262200165	3.66150527714299	29.9920127795527	21.3484431554919	4.67272274763564	1.41353919329697
31.1000827129859	3.6682811465482	30.0319488817891	21.379869691034	4.67894474863116	1.41613348241489
31.1414392059553	3.67505848378322	30.0718849840256	21.4113178497191	4.68516674962668	1.4187277715328
31.1827956989247	3.68183704420976	30.111821086262	21.4427739481521	4.6913887506222	1.42132206065072
31.2241521918941	3.6886191518917	30.1517571884984	21.4742319048239	4.69761075161772	1.42391634976864
31.2655086848635	3.69540187116939	30.1916932907348	21.5057126671545	4.70383275261324	1.42651063888655
31.3068651778329	3.7021888716174	30.2316293929712	21.5372069439494	4.71005475360876	1.42910492800447
31.3482216708023	3.70897697293777	30.2715654952077	21.568715410932	4.71627675460428	1.43170056480504
31.3895781637717	3.71576947774759	30.3115015974441	21.6002291147695	4.7224987555998	1.43429822312961
31.4309346567411	3.72256259415318	30.3514376996805	21.6317642728193	4.72872075659532	1.4368965552955
31.4722911497105	3.72936158187804	30.3913738019169	21.6633249394207	4.73494275759084	1.43949758282671
31.5136476426799	3.73616289366679	30.4313099041534	21.6948893224997	4.74116475858636	1.4421006318819
31.5550041356493	3.74296836430669	30.4712460063898	21.726473470483	4.74738675958188	1.44470705014375
31.5963606286187	3.74977713756369	30.5111821086262	21.7580616728056	4.7536087605774	1.44731616377091
31.6377171215881	3.75658615545899	30.5511182108626	21.7896502129898	4.75983076157292	1.44992662508073
31.6790736145575	3.76339529567344	30.591054313099	21.8212478754375	4.76605276256844	1.45253708639055
31.7204301075269	3.77021263127105	30.6309904153355	21.8528480718473	4.77227476356396	1.4551482215417
31.7617866004963	3.77703131237933	30.6709265175719	21.8844572215897	4.77849676455948	1.45776003053418
31.8031430934657	3.78386760744544	30.7108626198083	21.9160768450421	4.784718765555	1.46037318720931
31.8444995864351	3.79070965151169	30.7507987220447	21.9477003539029	4.79094076655052	1.46298701772578
31.8858560794045	3.79755646602484	30.7907348242811	21.9793397422595	4.79716276754604	1.46560152208358
31.9272125723739	3.80440609387849	30.8306709265176	22.0109847053326	4.80338476854156	1.46821602644137
31.9685690653433	3.81125718956195	30.870607028754	22.0426306819906	4.80960676953708	1.47083390000581
32.0099255583127	3.818114401203	30.9105431309904	22.0742817265727	4.8158287705326	1.47345244741159
32.0512820512821	3.82497210212065	30.9504792332268	22.1059388526638	4.82205077152812	1.47607099481736
32.0926385442515	3.83183763146401	30.9904153354633	22.1376008777482	4.82827277252364	1.47869088990579
32.1339950372208	3.83870976604155	31.0303514376997	22.1692666193104	4.83449477351916	1.48131078499422
32.1753515301902	3.84559584500239	31.0702875399361	22.2009609101786	4.84071677451468	1.48393068008265
32.2167080231596	3.85248290251643	31.1102236421725	22.2326570592857	4.8469387755102	1.48655124901241
32.258064516129	3.85937057162624	31.1501597444089	22.264359965625	4.85316077650572	1.48917451330749
32.2994210090984	3.86626362277872	31.1900958466454	22.296070980643	4.85938277750124	1.49179777760256
32.3407775020678	3.87316401308029	31.2300319488818	22.3277848674846	4.86560477849677	1.49442373726296
32.3821339950372	3.88007541210551	31.2699680511182	22.3595048358352	4.87182677949228	1.49705171844734
32.4234904880066	3.88698986910953	31.3099041533546	22.3912638272018	4.8780487804878	1.49967969963172
32.464846980976	3.89390995279452	31.3498402555911	22.4230359951712	4.88427078148333	1.50230768081611
32.5062034739454	3.90083272750085	31.3897763578275	22.4548106971027	4.89049278247885	1.50493566200049
32.5475599669148	3.9077574593136	31.4297124600639	22.4865875951346	4.89671478347437	1.50756364318487
32.5889164598842	3.91468329199872	31.4696485623003	22.5183800348006	4.90293678446989	1.51019162436925
32.6302729528536	3.92161095947111	31.5095846645367	22.5501753462903	4.90915878546541	1.51281960555364
32.671629445823	3.92854706696496	31.5495207667732	22.5819716713649	4.91538078646093	1.51544758673802
32.7129859387924	3.93549442782077	31.5894568690096	22.6137728954327	4.92160278745645	1.5180755679224
32.7543424317618	3.94244582520858	31.629392971246	22.6455861135878	4.92782478845197	1.52070354910678
32.7956989247312	3.9493982011496	31.6693290734824	22.6774011899817	4.93404678944749	1.52333153029117
32.8370554177006	3.95635510289924	31.7092651757188	22.7092247129159	4.94026879044301	1.52596153299954
32.87841191067	3.96332472584064	31.7492012779553	22.7410546552206	4.94649079143853	1.52859355723189
32.9197684036394	3.97029642820763	31.7891373801917	22.7728851043178	4.95271279243405	1.53122558146425
32.9611248966088	3.97726886448952	31.8290734824281	22.8047189320311	4.95893479342957	1.5338596272206
33.0024813895782	3.98424484802681	31.8690095846645	22.8365549558448	4.96515679442509	1.53649704218359
33.0438378825476	3.99122914926641	31.908945686901	22.8683913175202	4.97137879542061	1.53913647867057
33.085194375517	3.99821968878275	31.9488817891374	22.9002295374344	4.97760079641613	1.54177861052287
33.1265508684864	4.00521891295885	31.9888178913738	22.9320993474091	4.98382279741165	1.54442411158182
33.1679073614557	4.01222425309253	32.0287539936102	22.9639738874465	4.99004479840717	1.54707096032342
33.2092638544251	4.01923326280077	32.0686900958466	22.9958540022003	4.99626679940269	1.54971848290635
33.2506203473945	4.02624288410476	32.1086261980831	23.0277418877713	5.00248880039821	1.55236600548929
33.2919768403639	4.03326314717494	32.1485623003195	23.0596383888133	5.00871080139373	1.55501420191355
33.3333333333333	4.04028634590477	32.1884984025559	23.0915631012997	5.01493280238925	1.55766374602047
33.3746898263027	4.04732348901788	32.2284345047923	23.1234994700117	5.02115480338477	1.56031531165138
33.4160463192721	4.05436234459911	32.2683706070287	23.1554572929359	5.02737680438029	1.56296822496495
33.4574028122415	4.06140205641441	32.3083067092652	23.1874174808915	5.03359880537581	1.5656231598025
33.4987593052109	4.06844237982546	32.3482428115016	23.2193822299787	5.03982080637133	1.56827876848139
33.5401157981803	4.07548759600258	32.388178913738	23.2513687711399	5.04604280736685	1.57093639868426
33.5814722911497	4.08253709335001	32.4281150159744	23.2833581841247	5.05226480836237	1.57359402888713
33.6228287841191	4.08959356288908	32.4680511182109	23.3153481039019	5.05848680935789	1.57625233293134
33.6641852770885	4.09665296808779	32.5079872204473	23.3473457944962	5.06470881035341	1.5789119846582
33.7055417700579	4.10372264809524	32.5479233226837	23.3793673043339	5.07093081134893	1.58157298406772
33.7468982630273	4.11081226612441	32.5878594249201	23.4114008082589	5.07715281234445	1.58423398347724
33.7882547559967	4.11790200647272	32.6277955271566	23.4434447858938	5.08337481333997	1.58689565672808
33.8296112489661	4.12499248073595	32.667731629393	23.4754918042831	5.08959681433549	1.58955732997893
33.8709677419355	4.13209371908452	32.7076677316294	23.5075406809114	5.09581881533101	1.59221900322978
33.9123242349049	4.13919752613528	32.7476038338658	23.5395904021936	5.10204081632653	1.59488067648063
33.9536807278743	4.14631527756932	32.7875399361022	23.5716421506455	5.10826281732205	1.59754234973148
33.9950372208437	4.15344464932277	32.8274760383387	23.6036950816131	5.11448481831757	1.60020402298233
34.0363937138131	4.16058209414023	32.8674121405751	23.6357527426431	5.12070681931309	1.60286569623318
34.0777502067825	4.16772687810679	32.9073482428115	23.6678124308429	5.12692882030861	1.60552736948403
34.1191066997519	4.17487374149892	32.9472843450479	23.6998817480985	5.13315082130413	1.60818904273488
34.1604631927213	4.18202256199748	32.9872204472843	23.7319514032158	5.13937282229965	1.61085071598572
34.2018196856907	4.18917285032586	33.0271565495208	23.7640291670117	5.14559482329517	1.61351238923657
34.2431761786601	4.1963315786757	33.0670926517572	23.7961148705554	5.15181682429069	1.61617406248742
34.2845326716294	4.2034982577704	33.1070287539936	23.8282059798849	5.15803882528621	1.61883573573827
34.3258891645988	4.21066970731202	33.14696485623	23.8603016503462	5.16426082628173	1.62149740898912
34.3672456575682	4.21784898527934	33.1869009584665	23.8924182682273	5.17048282727725	1.6241644729706
34.4086021505376	4.22504012820437	33.2268370607029	23.924537757932	5.17670482827277	1.62683221079342
34.449958643507	4.23223922187425	33.2667731629393	23.9566629912842	5.18292682926829	1.62950062245756
34.4913151364764	4.23944186279953	33.3067092651757	23.988791941114	5.18914883026381	1.63217038180436
34.5326716294458	4.24665025272494	33.3466453674121	24.0209266345913	5.19537083125933	1.63484148883382
34.5740281224152	4.2538623122249	33.3865814696486	24.0530663959927	5.20159283225485	1.63751394354594
34.6153846153846	4.26107559491638	33.426517571885	24.0852151107267	5.20781483325037	1.64019111514736
34.656741108354	4.26829903009744	33.4664536741214	24.1173729477243	5.21403683424589	1.6428709821141
34.6980976013234	4.27553114993827	33.5063897763578	24.1495529146573	5.22025883524141	1.64555421828749
34.7394540942928	4.28276742863025	33.5463258785942	24.1817335573135	5.22648083623693	1.64823880214354
34.7808105872622	4.29000921168406	33.5862619808307	24.2139201125479	5.23270283723245	1.65092675520623
34.8221670802316	4.29725625446139	33.6261980830671	24.2461066677823	5.23892483822797	1.65361942515823
34.863523573201	4.30450525434515	33.6661341853035	24.2782984598717	5.24514683922349	1.65631276895155
34.9048800661704	4.31176269425037	33.7060702875399	24.3104919412691	5.25136884021901	1.65900678658621
34.9462365591398	4.3190251492408	33.7460063897764	24.3426920109679	5.25759084121453	1.66170080422087
34.9875930521092	4.32629237467815	33.7859424920128	24.3748991757606	5.26381284221006	1.66439549569685
35.0289495450786	4.33356412592411	33.8258785942492	24.4071063405532	5.27003484320558	1.66709086101417
35.070306038048	4.34084492878729	33.8658146964856	24.4393178975468	5.27625684420109	1.66978622633148
35.1116625310174	4.34813037977824	33.905750798722	24.4715330020873	5.28247884519662	1.6724815916488
35.1530190239868	4.3554170539607	33.9456869009585	24.503767871532	5.28870084619214	1.67517695696611
35.1943755169562	4.36271241280293	33.9856230031949	24.5360191272647	5.29492284718766	1.67787232228343
35.2357320099256	4.37000923947497	34.0255591054313	24.568271734444	5.30114484818318	1.68056768760074
35.277088502895	4.3773271050411	34.0654952076677	24.6005446133198	5.3073668491787	1.68326305291806
35.3184449958644	4.38465328830955	34.1054313099042	24.6328247562203	5.31358885017422	1.68595841823538
35.3598014888337	4.39197996085459	34.1453674121406	24.6651086155984	5.31981085116974	1.68865513123535
35.4011579818031	4.39931115920825	34.185303514377	24.6973928128382	5.32603285216526	1.69135184423532
35.4425144747725	4.40664480394494	34.2252396166134	24.7296832605178	5.33225485316078	1.6940485572353
35.4838709677419	4.41398224057534	34.2651757188498	24.7619781003983	5.3384768541563	1.69674661791793
35.5252274607113	4.42132016648233	34.3051118210863	24.7942758121025	5.34469885515182	1.69944602628322
35.5665839536807	4.4286667770491	34.3450479233227	24.8265752131147	5.35092085614734	1.70214610848984
35.6079404466501	4.43602329546715	34.3849840255591	24.8588798509819	5.35714285714286	1.70484753837912
35.6492969396195	4.44338177099162	34.4249201277955	24.8912091527467	5.36336485813838	1.70755166363372
35.6906534325889	4.45074159202677	34.4648562300319	24.923548421429	5.3695868591339	1.71025915809496
35.7320099255583	4.4581044710407	34.5047923322684	24.9558986706136	5.37580886012942	1.71296800023886
35.7733664185277	4.46547150890579	34.5447284345048	24.988249933383	5.38203086112494	1.71567751622409
35.8147229114971	4.47284515200507	34.5846645367412	25.0206111630699	5.38825286212046	1.71838837989198
35.8560794044665	4.4802227093172	34.6246006389776	25.052982697536	5.39447486311598	1.7210999174012
35.8974358974359	4.48760136750169	34.6645367412141	25.0853555834484	5.4006968641115	1.72381415027574
35.9387923904053	4.4949921352822	34.7044728434505	25.1177441799258	5.40691886510702	1.72652905699161
35.9801488833747	4.50238608336065	34.7444089456869	25.1501393647046	5.41314086610254	1.7292446375488
36.0215053763441	4.50978137694977	34.7843450479233	25.1825347184141	5.41936286709806	1.73196426115397
36.0628618693135	4.51718413200714	34.8242811501597	25.2149417283492	5.42558486809358	1.73468725396579
36.1042183622829	4.52459055663906	34.8642172523962	25.2473529615545	5.4318068690891	1.73741092061894
36.1455748552523	4.53200003924977	34.9041533546326	25.2797802431862	5.43802887008462	1.74013526111341
36.1869313482217	4.53942640190341	34.944089456869	25.3122124238113	5.44425087108014	1.74286027544922
36.2282878411911	4.54685484398262	34.9840255591054	25.3446525441842	5.45047287207566	1.74558596362636
36.2696443341605	4.55428377533844	35.0239616613419	25.3770970567581	5.45669487307118	1.74831165180349
36.3110008271299	4.56171441916238	35.0638977635783	25.4095462993945	5.4629168740667	1.75103733998063
36.3523573200993	4.56914542994378	35.1038338658147	25.4420006099551	5.46913887506222	1.75376437584042
36.3937138130687	4.57657962102312	35.1437699680511	25.4744562719621	5.47536087605774	1.75649275938287
36.435070306038	4.5840202950175	35.1837060702875	25.5069126096923	5.48158287705326	1.75922114292532
36.4764267990074	4.59146830816098	35.223642172524	25.5393701299382	5.48780487804878	1.76195020030911
36.5177832919768	4.59891754449597	35.2635782747604	25.571827650184	5.4940268790443	1.76467925769289
36.5591397849462	4.60636898257569	35.3035143769968	25.604297164517	5.50024888003982	1.76740831507667
36.6004962779156	4.61382886067688	35.3434504792332	25.6367685370889	5.50647088103534	1.77013737246045
36.641852770885	4.62129546633141	35.3833865814696	25.669247511547	5.51269288203086	1.77286642984423
36.6832092638544	4.62876623083709	35.4233226837061	25.7017280063824	5.51891488302638	1.77559548722801
36.7245657568238	4.63623968636411	35.4632587859425	25.7342188059969	5.5251368840219	1.7783245446118
36.7659222497932	4.64371730074228	35.5031948881789	25.766724640453	5.53135888501742	1.78105360199558
36.8072787427626	4.65119589367367	35.5431309904153	25.7992345292484	5.53758088601294	1.78378265937936
36.848635235732	4.65867717762639	35.5830670926518	25.831748641314	5.54380288700846	1.78651373828713
36.8899917287014	4.66616469985585	35.6230031948882	25.8642661319957	5.55002488800398	1.7892448171949
36.9313482216708	4.67368231259661	35.6629392971246	25.896784805193	5.5562468889995	1.791976569944
36.9727047146402	4.6812021270821	35.702875399361	25.9293075327297	5.56246888999502	1.7947083226931
37.0140612076096	4.68872426563147	35.7428115015974	25.9618304291971	5.56869089099054	1.79744142312486
37.055417700579	4.69624958447878	35.7827476038339	25.9943540013878	5.57491289198606	1.80017721892193
37.0967741935484	4.70377502564525	35.8226837060703	26.0268796007481	5.58113489298158	1.80291301471901
37.1381306865178	4.71130438102457	35.8626198083067	26.0594095923094	5.5873568939771	1.80564881051608
37.1794871794872	4.71884156482959	35.9025559105431	26.0919409353171	5.59357889497262	1.80838730167847
37.2208436724566	4.72639379389027	35.9424920127796	26.1244726161864	5.59980089596814	1.81112714052352
37.262200165426	4.7339466345467	35.982428115016	26.1570487258575	5.60602289696366	1.81386832705123
37.3035566583954	4.7415005760755	36.0223642172524	26.1896540605578	5.61224489795918	1.81661018742027
37.3449131513648	4.74905537383836	36.0623003194888	26.2222607467046	5.6184668989547	1.81935272163064
37.3862696443342	4.75661897858014	36.1022364217252	26.2548699668135	5.62468889995022	1.82209592968234
37.4276261373036	4.76419016710932	36.1421725239617	26.2874845927082	5.63091090094574	1.82483981157537
37.468982630273	4.77176722695778	36.1821086261981	26.3201034418729	5.63713290194126	1.82758436730972
37.5103391232424	4.77936875063656	36.2220447284345	26.3527307375779	5.64335490293678	1.83032959688541
37.5516956162117	4.7869736992516	36.2619808306709	26.3853673244773	5.6495769039323	1.83307752182641
37.5930521091811	4.79458415222845	36.3019169329073	26.4180238452116	5.65579890492782	1.83582544676741
37.6344086021505	4.80220365682253	36.3418530351438	26.450682899908	5.66202090592335	1.83857471939108
37.6757650951199	4.80982964433165	36.3817891373802	26.4833468535977	5.66824290691887	1.84132668738006
37.7171215880893	4.81747251188369	36.4217252396166	26.5160151994884	5.67446490791439	1.84408000305169
37.7584780810587	4.82511807045707	36.461661341853	26.5486989180823	5.68068690890991	1.84683331872333
37.7998345740281	4.83277035658379	36.5015974440895	26.5814003744108	5.68690890990543	1.84958865591896
37.8411910669975	4.84042398822117	36.5415335463259	26.6141210888511	5.69313091090095	1.85234399311458
37.8825475599669	4.84807835377347	36.5814696485623	26.6468504187624	5.69935291189647	1.8551013518342
37.9239040529363	4.85574666370905	36.6214057507987	26.6795797486737	5.70557491289199	1.85785871055381
37.9652605459057	4.86343087513435	36.6613418530351	26.712319552295	5.71179691388751	1.86061876463874
38.0066170388751	4.87111594279371	36.7012779552716	26.7450607073627	5.71801891488303	1.86337881872367
38.0479735318445	4.8788072487298	36.741214057508	26.7778141943791	5.72424091587855	1.8661388728086
38.0893300248139	4.88651323296409	36.7811501597444	26.8105676813956	5.73046291687407	1.86890027457619
38.1306865177833	4.89421995111329	36.8210862619808	26.8433314731912	5.73668491786959	1.87166235018511
38.1720430107527	4.90193205130516	36.8610223642172	26.8761042183194	5.74290691886511	1.87442509963536
38.2133995037221	4.90964892194395	36.9009584664537	26.9088784838249	5.74912891986063	1.87718784908561
38.2547559966915	4.91737007375304	36.9408945686901	26.9416529182612	5.75535092085615	1.87995059853585
38.2961124896609	4.92509562905159	36.9808306709265	26.974460800997	5.76157292185167	1.8827133479861
38.3374689826303	4.93282448696724	37.0207667731629	27.0072901379449	5.76779492284719	1.88547609743635
38.3788254755997	4.94055358952119	37.0607028753994	27.0401253874711	5.77401692384271	1.8882388468866
38.4201819685691	4.94828489381987	37.1006389776358	27.0729722932228	5.78023892483823	1.89100159633685
38.4615384615385	4.95601913377819	37.1405750798722	27.1058246047603	5.78646092583375	1.8937643457871
38.5028949545079	4.96375459692802	37.1805111821086	27.1386774230902	5.79268292682927	1.89652709523734
38.5442514474773	4.97150400446115	37.220447284345	27.1715317617973	5.79890492782479	1.89928984468759
38.5856079404466	4.97925500214324	37.2603833865815	27.2043937023907	5.80512692882031	1.90205259413784
38.626964433416	4.98700869084667	37.3003194888179	27.2372667924172	5.81134892981583	1.90481601742942
38.6683209263854	4.99476666072041	37.3402555910543	27.2701696142654	5.81757093081135	1.90758011456233
38.7096774193548	5.00253698482846	37.3801916932907	27.30307378756	5.82379293180687	1.91034555937789
38.7510339123242	5.01030755357482	37.4201277955272	27.3359786365779	5.83001493280239	1.91311369955877
38.7923904052936	5.01807946783184	37.4600638977636	27.3688861884887	5.83623693379791	1.91588251358099
38.833746898263	5.02585651949323	37.5	27.4018160392657	5.84245893479343	1.91865200144453
38.8751033912324	5.03363944247391	37.5399361022364	27.4347524783441	5.84868093578895	1.9214221631494
38.9164598842018	5.04143716607193	37.5798722044728	27.4676931406927	5.85490293678447	1.92419502021959
38.9578163771712	5.04924479752123	37.6198083067093	27.5006415738583	5.86112493777999	1.9269685511311
38.9991728701406	5.05705573158763	37.6597444089457	27.5335908516779	5.86734693877551	1.92974208204262
39.04052936311	5.06486739956894	37.6996805111821	27.5665418188056	5.87356893977103	1.93251628679547
39.0818858560794	5.07268078001837	37.7396166134185	27.5994948131029	5.87979094076655	1.9352925130723
39.1232423490488	5.08049550597847	37.779552715655	27.6324505102932	5.88601294176207	1.93806941319047
39.1645988420182	5.08831536934294	37.8194888178914	27.6654078967914	5.89223494275759	1.94084698714996
39.2059553349876	5.09614721998426	37.8594249201278	27.6983657900821	5.89845694375311	1.94362456110945
39.247311827957	5.10398445266827	37.8993610223642	27.731329595951	5.90467894474863	1.94640483043426
39.2886683209264	5.11182498796936	37.9392971246006	27.7642944154047	5.91090094574415	1.94918509975908
39.3300248138958	5.11967799982392	37.9792332268371	27.79725957272	5.91712294673967	1.95196604292522
39.3713813068652	5.12754422214686	38.0191693290735	27.830232838714	5.92334494773519	1.95474765993269
39.4127377998346	5.13541117838471	38.0591054313099	27.8632123551477	5.92956694873071	1.95753129846414
39.454094292804	5.14328571840997	38.0990415335463	27.8962055549767	5.93578894972623	1.96031561083693
39.4954507857734	5.15116551815874	38.1389776357827	27.9292009509061	5.94201095072175	1.96310059705105
39.5368072787428	5.15904617414157	38.1789137380192	27.9622032729985	5.94823295171727	1.96588625710649
39.5781637717122	5.16692805331592	38.2188498402556	27.9952121833924	5.95445495271279	1.96867461252725
39.6195202646816	5.1748116449584	38.258785942492	28.0282427169293	5.96067695370831	1.97146296794802
39.660876757651	5.18270159719676	38.2987220447284	28.0612744329818	5.96689895470383	1.97425199721011
39.7022332506204	5.19060084569064	38.3386581469649	28.0943061490343	5.97312095569935	1.97704372183752
39.7435897435897	5.19850143969519	38.3785942492013	28.1273397233257	5.97934295669487	1.97983612030626
39.7849462365591	5.20640276761465	38.4185303514377	28.1604165439032	5.98556495769039	1.98262919261632
39.8263027295285	5.21431204627897	38.4584664536741	28.193494884858	5.99178695868591	1.98542428645038
39.8676592224979	5.22222817481578	38.4984025559105	28.226594680025	5.99800895968143	1.9882207279671
39.9090157154673	5.23014736133138	38.538338658147	28.259707482864	6.00423096067695	1.99101716948381
39.9503722084367	5.23807584410251	38.5782747603834	28.2928310972745	6.01045296167247	1.99381361100052
39.9917287014061	5.246005427746	38.6182108626198	28.3259547116851	6.01667496266799	1.99661005251724
40.0330851943755	5.25394198358113	38.6581469648562	28.3590881240823	6.02289696366351	1.99940649403395
40.0744416873449	5.26188746871434	38.6980830670927	28.3922347130823	6.02911896465903	2.00220293555067
40.1157981803143	5.26983319848585	38.7380191693291	28.4253836671136	6.03534096565455	2.00499937706738
40.1571546732837	5.27778981466185	38.7779552715655	28.4585331279374	6.04156296665007	2.0077958185841
40.1985111662531	5.28575034505071	38.8178913738019	28.4916825887611	6.04778496764559	2.01059226010081
40.2398676592225	5.2937135664609	38.8578274760383	28.5248394825402	6.05400696864112	2.01339004930019
40.2812241521919	5.30167825570091	38.8977635782748	28.5580019510359	6.06022896963664	2.01618918618222
40.3225806451613	5.30965150728154	38.9376996805112	28.5911706699714	6.06645097063216	2.01898899690558
40.3639371381307	5.31763160873466	38.9776357827476	28.6243534101638	6.07267297162768	2.02179285067692
40.4052936311001	5.32563666329471	39.017571884984	28.6575513541286	6.0788949726232	2.02459670444825
40.4466501240695	5.33364330800374	39.0575079872204	28.6907501427474	6.08511697361872	2.02740123206092
40.4880066170389	5.3416564356278	39.0974440894569	28.7239599118685	6.09133897461424	2.03020643351492
40.5293631100083	5.34968265140109	39.1373801916933	28.7571696809897	6.09756097560976	2.03301298265157
40.5707196029777	5.35771131355741	39.1773162939297	28.7903824908653	6.10378297660528	2.03581953178823
40.6120760959471	5.36574083194779	39.2172523961661	28.823596990049	6.1100049776008	2.03862810244887
40.6534325889165	5.37377463150848	39.2571884984026	28.8568135164024	6.11622697859632	2.04143802079217
40.6947890818859	5.38181344615439	39.297124600639	28.8900444018742	6.12244897959184	2.04425063450079
40.7361455748553	5.38985752052381	39.3370607028754	28.9232798484777	6.12867098058736	2.04706324820941
40.7775020678246	5.39790465287203	39.3769968051118	28.9565159708045	6.13489298158288	2.04987653575935
40.818858560794	5.40595251913516	39.4169329073482	28.9897544581625	6.1411149825784	2.05269117099196
40.8602150537634	5.41400173090896	39.4568690095847	29.023009838601	6.14733698357392	2.05550580622457
40.9015715467328	5.42205742559779	39.4968051118211	29.056270962687	6.15355898456944	2.05832044145717
40.9429280397022	5.43011324260578	39.5367412140575	29.0895332692885	6.15978098556496	2.06113911973776
40.9842845326716	5.43817040512443	39.5766773162939	29.1227989545062	6.16600298656048	2.06395847185967
41.025641025641	5.44623111489848	39.6166134185303	29.1560690319248	6.172224987556	2.06677917166424
41.0669975186104	5.45430368963024	39.6565495207668	29.1893407986514	6.17844698855152	2.06960054531014
41.1083540115798	5.46237822146843	39.6964856230032	29.2226276002197	6.18466898954704	2.07242259279737
41.1497105045492	5.47046131564723	39.7364217252396	29.255922172605	6.19089099054256	2.07524598796726
41.1910669975186	5.47854440982603	39.776357827476	29.2892236711534	6.19711299153808	2.07807005697847
41.232423490488	5.48665062232449	39.8162939297125	29.3225268590098	6.2033349925336	2.08089614751368
41.2737799834574	5.49478007546177	39.8562300319489	29.355836297306	6.20955699352912	2.08372358573154
41.3151364764268	5.50291882485457	39.8961661341853	29.3891469181178	6.21577899452464	2.08655102394941
41.3564929693962	5.51106185541767	39.9361022364217	29.4224751077333	6.22200099552016	2.08938048369126
41.3978494623656	5.51920574221484	39.9760383386581	29.4558311709317	6.22822299651568	2.09220994343311
41.439205955335	5.52735024060777	40.0159744408946	29.4891995660789	6.2344449975112	2.09504007701629
41.4805624483044	5.53549999872421	40.055910543131	29.5225681301569	6.24066699850672	2.09787021059947
41.5219189412738	5.54365403801097	40.0958466453674	29.5559446339827	6.24688899950224	2.10070034418265
41.5632754342432	5.55181810746815	40.1357827476038	29.5893317804493	6.25311100049776	2.10353047776583
41.6046319272126	5.55998462330837	40.1757188498403	29.622730076349	6.25933300149328	2.10636061134901
41.645988420182	5.56815395248908	40.2156549520767	29.6561290479719	6.2655550024888	2.1091907449322
41.6873449131514	5.57633147705295	40.2555910543131	29.6895484602222	6.27177700348432	2.11202087851538
41.7287014061208	5.58451780859574	40.2955271565495	29.7229702375038	6.27799900447984	2.11485101209856
41.7700578990902	5.59272004162824	40.3354632587859	29.7563960691248	6.28422100547536	2.11768114568174
41.8114143920596	5.60092631119275	40.3753993610224	29.7898224075381	6.29044300647088	2.12051127926492
41.852770885029	5.60913796279992	40.4153354632588	29.823253476014	6.2966650074664	2.12334276053076
41.8941273779983	5.61734998136455	40.4552715654952	29.8566951871306	6.30288700846192	2.12617491563793
41.9354838709677	5.62556444631222	40.4952076677316	29.8901382496937	6.30910900945744	2.12900841842776
41.9768403639371	5.63378172460037	40.5351437699681	29.9235970228216	6.31533101045296	2.13184259505891
42.0181968569065	5.6420160052506	40.5750798722045	29.9570715065144	6.32155301144848	2.13467811937273
42.0595533498759	5.65025187604981	40.6150159744409	29.9905630522185	6.327775012444	2.13751431752788
42.1009098428453	5.65849557527471	40.6549520766773	30.0240640580478	6.33399701343952	2.14035118952435
42.1422663358147	5.66673951913792	40.6948881789137	30.0575733414864	6.34021901443504	2.14318806152082
42.1836228287841	5.67498627634162	40.7348242811502	30.0910831317175	6.34644101543056	2.1460249335173
42.2249793217535	5.68323902718375	40.7747603833866	30.1246001859732	6.35266301642608	2.14886450087909
42.2663358147229	5.69149593687704	40.814696485623	30.158120618845	6.3588850174216	2.15170811128886
42.3076923076923	5.69976263210245	40.8546325878594	30.1916434167481	6.36510701841712	2.15455239553995
42.3490488006617	5.70803030588108	40.8945686900958	30.2251670593052	6.37132901941264	2.15739735363238
42.3904052936311	5.71630115995765	40.9345047923323	30.2586925601012	6.37755102040816	2.16024298556614
42.4317617866005	5.72457519433217	40.9744408945687	30.2922219463057	6.38377302140368	2.16309063902388
42.4731182795699	5.7328504518982	41.0143769968051	30.3257538664722	6.3899950223992	2.16593896632295
42.5144747725393	5.74112693265575	41.0543130990415	30.3592884895317	6.39621702339472	2.16878931514601
42.5558312655087	5.74941466677524	41.094249201278	30.3928302076849	6.40243902439024	2.17164235933439
42.5971877584781	5.75770460263947	41.1341853035144	30.4263741219386	6.40866102538576	2.1744960773641
42.6385442514475	5.76599698488673	41.1741214057508	30.4599217526701	6.41488302638128	2.17735046923514
42.6799007444169	5.77429156887872	41.2140575079872	30.4934823910735	6.4211050273768	2.18020688263016
42.7212572373863	5.78258786533884	41.2539936102236	30.5270457323698	6.42732702837232	2.18306396986652
42.7626137303557	5.79088893224586	41.2939297124601	30.5606141415903	6.43354902936785	2.18592307862686
42.8039702233251	5.79919085538695	41.3338658146965	30.5941999506837	6.43977103036336	2.18878286122853
42.8453267162945	5.80749999535799	41.3738019169329	30.6277867733619	6.44599303135888	2.19164331767153
42.8866832092639	5.81581390577594	41.4137380191693	30.6613810289956	6.45221503235441	2.19450377411453
42.9280397022332	5.8241287947471	41.4536741214057	30.6949813661382	6.45843703334993	2.19736557824019
42.9693961952026	5.83244784256942	41.4936102236422	30.7285869401358	6.46465903434545	2.20022873004851
43.010752688172	5.84077643128557	41.5335463258786	30.7622070421827	6.47088103534097	2.20309188185683
43.0521091811414	5.84911015740608	41.573482428115	30.7958276510219	6.47710303633649	2.20595570750648
43.0934656741108	5.85745954037801	41.6134185303514	30.8294487666536	6.48332503733201	2.20881953315612
43.1348221670802	5.86581491698836	41.6533546325879	30.8630746123478	6.48954703832753	2.21168335880577
43.1761786600496	5.87417433013073	41.6932907348243	30.8967018094885	6.49576903932305	2.21454718445542
43.217535153019	5.88253594501781	41.7332268370607	30.9303335677609	6.50199104031857	2.21741101010507
43.2588916459884	5.89089963933048	41.7731629392971	30.9639785026361	6.50821304131409	2.22027483575471
43.3002481389578	5.89926504611127	41.8130990415335	30.9976234375113	6.51443504230961	2.22313866140436
43.3416046319272	5.90763473406237	41.85303514377	31.0312698927637	6.52065704330513	2.22600248705401
43.3829611248966	5.91600466665177	41.8929712460064	31.0649254702796	6.52687904430065	2.22886631270366
43.424317617866	5.92437508851778	41.9329073482428	31.09858408855	6.53310104529617	2.2317301383533
43.4656741108354	5.93274636661785	41.9728434504792	31.1322457475749	6.53932304629169	2.23459396400295
43.5070306038048	5.94113452476085	42.0127795527157	31.1659087580463	6.54554504728721	2.2374577896526
43.5483870967742	5.94952989973379	42.0527156549521	31.1995756539262	6.55176704828273	2.24032161530225
43.5897435897436	5.95793298081329	42.0926517571885	31.2332457594913	6.55798904927825	2.24318813631721
43.631100082713	5.96633740740345	42.1325878594249	31.2669515094564	6.56421105027377	2.24605533117351
43.6724565756824	5.97474256790853	42.1725239616613	31.3006733078479	6.57043305126929	2.2489225260298
43.7138130686518	5.98314834000936	42.2124600638978	31.3344001741636	6.57665505226481	2.25179039472742
43.7551695616212	5.99155496834426	42.2523961661342	31.3681343045039	6.58287705326033	2.25465826342505
43.7965260545906	5.99998532659457	42.2923322683706	31.4018691105674	6.58909905425585	2.25752613212267
43.83788254756	6.0084209445684	42.332268370607	31.4356064505931	6.59532105525137	2.26039400082029
43.8792390405294	6.01685986515933	42.3722044728434	31.4693520682281	6.60154305624689	2.26326254335925
43.9205955334988	6.02529890806941	42.4121405750799	31.5031008955485	6.60776505724241	2.26613445510485
43.9619520264682	6.03373807329864	42.4520766773163	31.5368671227418	6.61398705823793	2.26900906221576
44.0033085194376	6.04217858403854	42.4920127795527	31.5706335188659	6.62020905923345	2.271886364692
44.044665012407	6.05062007333165	42.5319488817891	31.6044176527245	6.62643106022897	2.27476434100956
44.0860215053763	6.05906584379507	42.5718849840256	31.6382061787841	6.63265306122449	2.27764299116845
44.1273779983457	6.06751173657764	42.611821086262	31.6719975766673	6.63887506222001	2.28052231516868
44.1687344913151	6.07595762936022	42.6517571884984	31.7058070501467	6.64509706321553	2.28340231301023
44.2100909842845	6.08440364446194	42.6916932907348	31.7396423700393	6.65131906421105	2.28628365853444
44.2514474772539	6.09285088275518	42.7316293929712	31.773481913202	6.65754106520657	2.28916567789998
44.2928039702233	6.10130986368697	42.7715654952077	31.8073265242889	6.66376306620209	2.2920497187895
44.3341604631927	6.10976908925708	42.8115015974441	31.8411731625455	6.66998506719761	2.29493375967903
44.3755169561621	6.11822843714633	42.8514376996805	31.8750282473423	6.67620706819313	2.29781847440989
44.4168734491315	6.12669549114213	42.8913738019169	31.9088838389315	6.68242906918865	2.30070386298207
44.4582299421009	6.13516401296776	42.9313099041534	31.9427563236012	6.68865107018417	2.30358925155426
44.4995864350703	6.14363461421896	42.9712460063898	31.9766352276415	6.69487307117969	2.30647666165043
44.5409429280397	6.15210900736386	43.0111821086262	32.0105244364609	6.70109507217521	2.30936676711193
44.5822994210091	6.16059930199848	43.0511182108626	32.0444204025126	6.70731707317073	2.31225687257342
44.6236559139785	6.16909375548426	43.091054313099	32.078335626676	6.71353907416625	2.31514697803491
44.6650124069479	6.17759028839561	43.1309904153355	32.1122609866877	6.71976107516177	2.31803775733773
44.7063688999173	6.18609562828588	43.1709265175719	32.1461939485857	6.72598307615729	2.32092921048188
44.7477253928867	6.19460830732524	43.2108626198083	32.1801329919927	6.73220507715281	2.32382201130869
44.7890818858561	6.20312318810934	43.2507987220447	32.2140749072233	6.73842707814833	2.32671683365949
44.8304383788255	6.21164014831902	43.2907348242811	32.248024593271	6.74464907914385	2.32961165601028
44.8717948717949	6.22015833172021	43.3306709265176	32.2819823879973	6.75087108013937	2.33250715220241
44.9131513647643	6.22867688207886	43.370607028754	32.315946771025	6.75709308113489	2.33540466991852
44.9545078577337	6.23719628867156	43.4105431309904	32.3499130122916	6.76331508213041	2.33830218763464
44.9958643507031	6.24572046571119	43.4504792332268	32.383881111797	6.76953708312593	2.34119970535075
45.0372208436725	6.25424904624027	43.4904153354633	32.4178493802332	6.77575908412145	2.34409722306686
45.0785773366419	6.26278044010984	43.5303514376997	32.4518301495491	6.78198108511697	2.34699474078298
45.1199338296112	6.27131905080935	43.5702875399361	32.4858153110658	6.78820308611249	2.34989225849909
45.1612903225806	6.27986842559421	43.6102236421725	32.5198050337143	6.79442508710801	2.35278977621521
45.20264681555	6.28841780037907	43.6501597444089	32.5537979660481	6.80064708810353	2.35568729393132
45.2440033085194	6.29697084473848	43.6900958466454	32.5878162380027	6.80686908909905	2.35858481164743
45.2853598014888	6.30552425605535	43.7300319488818	32.6218400846738	6.81309109009457	2.36148232936355
45.3267162944582	6.31407999143609	43.7699680511182	32.655866465307	6.81931309109009	2.36437984707966
45.3680727874276	6.32264539002982	43.8099041533546	32.6898950420407	6.82553509208562	2.36727736479578
45.409429280397	6.33122522228344	43.8498402555911	32.7239263216672	6.83175709308114	2.37017488251189
45.4507857733664	6.33980505453706	43.8897763578275	32.757959121671	6.83797909407666	2.37307307406933
45.4921422663358	6.34838831172692	43.9297124600639	32.7919973274606	6.84420109507218	2.37597328715076
45.5334987593052	6.35697169123594	43.9696485623003	32.8260397565203	6.8504230960677	2.3788735002322
45.5748552522746	6.36556387772388	44.0095846645367	32.8600869156425	6.85664509706322	2.38177506099629
45.616211745244	6.37416132393533	44.0495207667732	32.8941411698586	6.86286709805874	2.3846772956017
45.6575682382134	6.38276659857249	44.0894568690096	32.9281974512443	6.86908909905426	2.38757953020712
45.6989247311828	6.39137713293317	44.129392971246	32.9622983303626	6.87531110004978	2.39048243865387
45.7402812241522	6.39999194846416	44.1693290734824	32.9964085006751	6.8815331010453	2.39338534710062
45.7816377171216	6.4086476185918	44.2092651757188	33.0305228942578	6.88775510204082	2.39628960323003
45.822994210091	6.41731087250684	44.2492012779553	33.0646460722424	6.89397710303634	2.39919520704209
45.8643507030604	6.42597571657085	44.2891373801917	33.0987707706042	6.90019910403186	2.40210350621948
45.9057071960298	6.43464092759231	44.3290734824281	33.1329120241849	6.90642110502738	2.40501247923819
45.9470636889992	6.44330858499681	44.3690095846645	33.167054629212	6.9126431060229	2.40792347378089
45.9884201819686	6.45197844414604	44.408945686901	33.2012183505898	6.91886510701842	2.41083783753024
46.029776674938	6.46065466389115	44.4488817891374	33.2353881534766	6.92508710801394	2.41375220127959
46.0711331679074	6.46933271842354	44.4888178913738	33.2695723154818	6.93130910900946	2.41666858655292
46.1124896608768	6.47801187382829	44.5287539936102	33.3037781006301	6.93753111000498	2.41958497182626
46.1538461538462	6.48669433185014	44.5686900958466	33.3380102389839	6.9437531110005	2.42250135709959
46.1952026468156	6.49537727914859	44.6086261980831	33.3722547092866	6.94997511199602	2.42541841621426
46.236559139785	6.50406658704293	44.6485623003195	33.4065003621049	6.95619711299154	2.42833614917025
46.2779156327543	6.51275638421388	44.6884984025559	33.4407522653629	6.96241911398706	2.43125455596757
46.3192721257237	6.52145902489575	44.7284345047923	33.4750220752864	6.96864111498258	2.43417363660623
46.3606286186931	6.53017010559908	44.7683706070287	33.5093025278505	6.9748631159781	2.43709271724488
46.4019851116625	6.53888179789817	44.8083067092652	33.5436039278345	6.98108511697362	2.44001247172486
46.4433416046319	6.54760241949533	44.8482428115016	33.5779164772516	6.98730711796914	2.44293222620484
46.4846980976013	6.55632438660315	44.888178913738	33.6122340945929	6.99352911896466	2.44585332836748
46.5260545905707	6.5650551606899	44.9281150159744	33.6465591448896	6.99975111996018	2.44877510437145
46.5674110835401	6.57378911507459	44.9680511182109	33.6808992300279	7.0059731209557	2.4517009234234
46.6087675765095	6.58252710599128	45.0079872204473	33.7152578975548	7.01219512195122	2.454628090158
46.6501240694789	6.59126607546118	45.0479233226837	33.7496307552694	7.01841712294674	2.45755660457527
46.6914805624483	6.60001580901644	45.0878594249201	33.7840078362541	7.02463912394226	2.46048511899253
46.7328370554177	6.60876908982708	45.1277955271566	33.8183852551004	7.03086112493778	2.46341430725112
46.7741935483871	6.61752714108464	45.167731629393	33.8527670661476	7.0370831259333	2.46634349550971
46.8155500413565	6.62629766889567	45.2076677316294	33.887149552918	7.04330512692882	2.46927335760964
46.8569065343259	6.63507052077058	45.2476038338658	33.9215430201908	7.04952712792434	2.47220321970956
46.8982630272953	6.64384753149665	45.2875399361022	33.9559444272114	7.05574912891986	2.47513308180948
46.9396195202647	6.65265169707438	45.3274760383387	33.9903500575022	7.06197112991538	2.47806361775073
46.9809760132341	6.66145879831175	45.3674121405751	34.0247583906858	7.0681931309109	2.48099482753331
47.0223325062035	6.67026956912367	45.4073482428115	34.0591748325481	7.07441513190642	2.48392603731589
47.0636889991729	6.67909159329754	45.4472843450479	34.0935938083725	7.08063713290194	2.48685724709847
47.1050454921423	6.68791655313105	45.4872204472843	34.1280129531276	7.08685913389746	2.48978845688105
47.1464019851117	6.69675386719887	45.5271565495208	34.162440544423	7.09308113489298	2.49271966666363
47.1877584780811	6.7055947285221	45.5670926517572	34.1968735415042	7.0993031358885	2.49565087644621
47.2291149710505	6.71444415218594	45.6070287539936	34.2313070453778	7.10552513688402	2.49858208622879
47.2704714640199	6.72330446225427	45.64696485623	34.2657417317671	7.11174713787954	2.50151329601137
47.3118279569892	6.73217137755679	45.6869009584665	34.3001786142568	7.11796913887506	2.50444450579395
47.3531844499586	6.74103878213592	45.7268370607029	34.3346209025322	7.12419113987058	2.50737571557653
47.394540942928	6.74991230267263	45.7667731629393	34.3690711305555	7.1304131408661	2.51030692535912
47.4358974358974	6.75879854440112	45.8067092651757	34.4035389273826	7.13663514186162	2.5132381351417
47.4772539288668	6.76769983138525	45.8466453674121	34.4380344288617	7.14285714285714	2.51616934492428
47.5186104218362	6.77660968071	45.8865814696486	34.472538376881	7.14907914385266	2.51910055470686
47.5599669148056	6.7855272361413	45.926517571885	34.5070805032623	7.15530114484818	2.52203513369608
47.601323407775	6.79444503621091	45.9664536741214	34.5416486449876	7.1615231458437	2.52497038652664
47.6426799007444	6.80336846296149	46.0063897763578	34.5762171245745	7.16774514683922	2.52790833472251
47.6840363937138	6.81229873958456	46.0463258785942	34.6107879691927	7.17396714783474	2.53084628291839
47.7253928866832	6.82123855710147	46.0862619808307	34.64536911859	7.18018914883026	2.53378625263825
47.7667493796526	6.83017837461837	46.1261980830671	34.679960910628	7.18641114982578	2.53672891772343
47.808105872622	6.83912027156085	46.1661341853035	34.7145562502129	7.1926331508213	2.53967225664994
47.8494623655914	6.84806437024806	46.2060702875399	34.7491564887912	7.19885515181682	2.54261559557644
47.8908188585608	6.85700908053102	46.2460063897764	34.7837584166775	7.20507715281234	2.54555893450295
47.9321753515302	6.86595892821836	46.2859424920128	34.8183790958832	7.21129915380786	2.54850362111212
47.9735318444996	6.87491012141636	46.3258785942492	34.8530105866604	7.21752115480338	2.55144898156262
48.014888337469	6.88386437259316	46.3658146964856	34.8876613355494	7.22374315579891	2.55439501585444
48.0562448304384	6.89282119247214	46.405750798722	34.9223158009162	7.22996515679443	2.55734105014627
48.0976013234078	6.90178498454276	46.4456869009585	34.9569741516914	7.23618715778995	2.56028910596208
48.1389578163772	6.91075464793266	46.4856230031949	34.991644327623	7.24240915878547	2.5632371617779
48.1803143093466	6.91973165047166	46.5255591054313	35.0263232879565	7.24863115978099	2.56618858680036
48.221670802316	6.92871195562776	46.5654952076677	35.0610027550824	7.25485316077651	2.56914068566414
48.2630272952854	6.93769690891162	46.6054313099041	35.0957011424584	7.26107516177203	2.57209615373458
48.3043837882548	6.94668271842954	46.6453674121406	35.1304035841738	7.26729716276755	2.57505296948768
48.3457402812242	6.95566950650067	46.685303514377	35.1651077151972	7.27351916376307	2.57801248060609
48.3870967741936	6.96465812935907	46.7252396166134	35.1998140423211	7.27974116475859	2.58097333940716
48.4284532671629	6.97365396904743	46.7651757188498	35.2345350664251	7.28596316575411	2.58393419820823
48.4698097601323	6.9826515212039	46.8051118210863	35.269262172038	7.29218516674963	2.5868950570093
48.5111662531017	6.99166252846706	46.8450479233227	35.3039938387827	7.29840716774515	2.58985793733436
48.5525227460711	7.00067708298562	46.8849840255591	35.3387260123198	7.30462916874067	2.59282081765942
48.5938792390405	7.00969885433412	46.9249201277955	35.3734679838436	7.31085116973619	2.59578437182581
48.6352357320099	7.01873493702336	46.9648562300319	35.4082106310906	7.31707317073171	2.5987479259922
48.6765922249793	7.02778361858522	47.0047923322684	35.442954629784	7.32329517172723	2.60171148015858
48.7179487179487	7.03683633667909	47.0447284345048	35.4777089332566	7.32951717272275	2.6046757081663
48.7593052109181	7.04590250987964	47.0846645367412	35.5124683046533	7.33573917371827	2.60763993617402
48.8006617038875	7.05497088482492	47.1246006389776	35.5472307168045	7.34196117471379	2.61060416418174
48.8420181968569	7.06406311200476	47.1645367412141	35.5819978590183	7.34818317570931	2.61356839218945
48.8833746898263	7.07315644005697	47.2044728434505	35.6167660148169	7.35440517670483	2.6165332940385
48.9247311827957	7.08225233681137	47.2444089456869	35.651553597658	7.36062717770035	2.61949819588755
48.9660876757651	7.09136193331075	47.2843450479233	35.6863494581087	7.36684917869587	2.62246309773659
49.0074441687345	7.10048180461887	47.3242811501597	35.7211669417024	7.37307117969139	2.62542799958564
49.0488006617039	7.10960448926748	47.3642172523962	35.7560025008922	7.37929318068691	2.62839290143469
49.0901571546733	7.11873145508639	47.4041533546326	35.7908417765597	7.38551518168243	2.63135780328374
49.1315136476427	7.1278614788841	47.444089456869	35.8256930463144	7.39173718267795	2.63432270513278
49.1728701406121	7.13699651776702	47.4840255591054	35.8605770886454	7.39795918367347	2.63728760698183
49.2142266335815	7.14613779492667	47.5239616613419	35.8954682260701	7.40418118466899	2.64025250883088
49.2555831265509	7.15527931672463	47.5638977635783	35.9303769322985	7.41040318566451	2.64321741067992
49.2969396195203	7.16442145011835	47.6038338658147	35.9653089509781	7.41662518666003	2.64618231252897
49.3382961124897	7.17357128961862	47.6437699680511	36.0002448550662	7.42284718765555	2.64914990974333
49.3796526054591	7.18272137375719	47.6837060702875	36.0351814348775	7.42906918865107	2.65211818079903
49.4210090984285	7.1918741489171	47.723642172524	36.0701298398452	7.43529118964659	2.65508712569605
49.4623655913978	7.20102692407701	47.7635782747604	36.1051037533644	7.44151319064211	2.6580567444344
49.5037220843672	7.21018080010929	47.8035143769968	36.1400856066315	7.44773519163763	2.66102703701408
49.5450785773366	7.21934947675891	47.8434504792332	36.1750720210303	7.45395719263315	2.6639980034351
49.586435070306	7.22852610415339	47.8833865814696	36.2100690780699	7.46017919362867	2.66696896985611
49.6277915632754	7.2377087251863	47.9233226837061	36.2450706962412	7.46640119462419	2.6699419578011
49.6691480562448	7.24689831841086	47.9632587859425	36.2800733279973	7.47262319561971	2.67291696727009
49.7105045492142	7.25608986874184	48.0031948881789	36.3150779869231	7.47884519661523	2.67589197673908
49.7518610421836	7.26530918552024	48.0431309904153	36.3500951467284	7.48506719761075	2.67886833389072
49.793217535153	7.27453730927756	48.0830670926518	36.3851128133262	7.49128919860627	2.6818453648837
49.8345740281224	7.28376628926895	48.1230031948882	36.4201343653325	7.49751119960179	2.68482374355933
49.8759305210918	7.29299771564336	48.1629392971246	36.4551927442543	7.50373320059731	2.68780212223497
49.9172870140612	7.302238193635	48.202875399361	36.4902556843079	7.50995520159283	2.69078117475193
49.9586435070306	7.31147989481815	48.2428115015974	36.5253289291406	7.51617720258835	2.69376157495155
50	7.32072587717161	48.2827476038339	36.5604180534689	7.52239920358387	2.69674399667516
50.0413564929694	7.3299884949297	48.3226837060703	36.5955142728911	7.52862120457939	2.6997270922401
50.0827129859388	7.33926053126246	48.3626198083067	36.6306118437597	7.53484320557491	2.70271018780504
50.1240694789082	7.34853476933995	48.4025559105431	36.6657105971439	7.54106520657043	2.70569463105263
50.1654259718776	7.35781377786435	48.4424920127796	36.7008135737983	7.54728720756595	2.70867907430023
50.206782464847	7.36709425421858	48.482428115016	36.735921449446	7.55350920856147	2.71166351754783
50.2481389578164	7.37637546448771	48.5223642172524	36.7710453735203	7.55973120955699	2.71465133000207
50.2894954507858	7.38566156752291	48.5623003194888	36.8061718315565	7.56595321055251	2.71763981629765
50.3308519437552	7.39494913838793	48.6022364217252	36.8413026817938	7.57217521154803	2.72062897643455
50.3722084367246	7.40423915563598	48.6421725239617	36.8764362349239	7.57839721254355	2.72362015809544
50.413564929694	7.41353614507568	48.6821086261981	36.9115751938397	7.58461921353907	2.72661201359766
50.4549214226634	7.42283766032399	48.7220447284345	36.9467168556485	7.59084121453459	2.72960454294121
50.4962779156328	7.43214064340211	48.7619808306709	36.9818865599709	7.59706321553011	2.73259707228476
50.5376344086022	7.44145854941674	48.8019169329073	37.0170584603938	7.60328521652564	2.73559027546964
50.5789909015716	7.4507789018144	48.8418530351438	37.0522379627029	7.60950721752115	2.73858347865452
50.6203473945409	7.46012518587221	48.8817891373802	37.0874233775901	7.61572921851667	2.74157802952205
50.6617038875103	7.46948052154724	48.9217252396166	37.1226218001494	7.6219512195122	2.74457258038959
50.7030603804797	7.47883842592445	48.961661341853	37.1578215741552	7.62817322050772	2.74756847893979
50.7444168734491	7.48819828740809	49.0015974440895	37.1930406062727	7.63439522150324	2.75056505133131
50.7857733664185	7.49756524340253	49.0415335463259	37.2282609898366	7.64061722249876	2.75356364524683
50.8271298593879	7.5069348904183	49.0814696485623	37.2634876238403	7.64683922349428	2.75656223916234
50.8684863523573	7.5163069838171	49.1214057507987	37.2987176364602	7.6530612244898	2.75956083307785
50.9098428453267	7.52568030040742	49.1613418530351	37.3339479869416	7.65928322548532	2.76255942699337
50.9511993382961	7.53505520714671	49.2012779552716	37.36918188497	7.66550522648084	2.76555802090888
50.9925558312655	7.5444374530351	49.241214057508	37.4044189926837	7.67172722747636	2.76855728866572
51.0339123242349	7.55382251226398	49.2811501597444	37.4396706284465	7.67794922847188	2.77155857794655
51.0752688172043	7.56320842772692	49.3210862619808	37.4749364543971	7.6841712294674	2.77456188875137
51.1166253101737	7.57260535191351	49.3610223642172	37.5102124161959	7.69039323046292	2.77756587339752
51.1579818031431	7.58200594567464	49.4009584664537	37.5455149001312	7.69661523145844	2.78057187956765
51.1993382961125	7.59141241075506	49.4408945686901	37.5808197490977	7.70283723245396	2.78357990726178
51.2406947890819	7.60082523643136	49.4808306709265	37.6161342271201	7.70905923344948	2.7865879349559
51.2820512820513	7.61024185400136	49.5207667731629	37.6514573206136	7.715281234445	2.78959798417401
51.3234077750207	7.61966483216725	49.5607028753994	37.6867919014018	7.72150323544052	2.79260803339213
51.3647642679901	7.62909404860987	49.6006389776358	37.7221295229445	7.72772523643604	2.79562010413423
51.4061207609595	7.63853353986123	49.6405750798722	37.757471705619	7.73394723743156	2.79863284871766
51.4474772539289	7.6479848960703	49.6805111821086	37.7928149018782	7.74016923842708	2.80164559330108
51.4888337468983	7.65743710851343	49.720447284345	37.8281651932313	7.7463912394226	2.80465901172584
51.5301902398677	7.66689140038213	49.7603833865815	37.8635494396763	7.75261324041812	2.80767445167459
51.5715467328371	7.67635474386806	49.8003194888179	37.8989360511525	7.75883524141364	2.81068989162334
51.6129032258065	7.68582249084345	49.8402555910543	37.9343512119348	7.76505724240916	2.81370533157208
51.6542597187758	7.6952910940529	49.8801916932907	37.9697726231568	7.77127924340468	2.81672346688615
51.6956162117452	7.70476128741132	49.9201277955272	38.0052097449438	7.7775012444002	2.8197436237242
51.7369727047146	7.71423270396126	49.9600638977636	38.0406554822018	7.78372324539572	2.82276378056225
51.778329197684	7.72370864631981	50	38.0761078077612	7.78994524639124	2.82578461124163
51.8196856906534	7.73318568955072	50.0399361022364	38.1116076028768	7.79616724738676	2.82880611576234
51.8610421836228	7.74266505684551	50.0798722044728	38.1471166891868	7.80238924838228	2.83182829412438
51.9023986765922	7.75214564733182	50.1198083067093	38.1826299987668	7.8086112493778	2.83485114632775
51.9437551695616	7.76162954043523	50.1597444089457	38.2181825002937	7.81483325037332	2.83787467237245
51.985111662531	7.77113202604968	50.1996805111821	38.253735508613	7.82105525136884	2.84089954609981
52.0264681555004	7.7806391597919	50.2396166134185	38.2892890237246	7.82727725236436	2.84392509366849
52.0678246484698	7.79017026808784	50.279552715655	38.3248864608457	7.83349925335988	2.84695266276117
52.1091811414392	7.79970394508596	50.3194888178914	38.3604942027458	7.8397212543554	2.84998090569517
52.1505376344086	7.80925682619089	50.3594249201278	38.396109715463	7.84594325535092	2.85300914862918
52.191894127378	7.81881007425328	50.3993610223642	38.431734012582	7.85216525634644	2.85603806540451
52.2332506203474	7.82836527942209	50.4392971246006	38.4673694591342	7.85838725734196	2.85906765602117
52.2746071133168	7.83792158546327	50.4792332268371	38.5030089600257	7.86460925833748	2.86209926816182
52.3159636062862	7.84748046020663	50.5191693290735	38.5386487987788	7.870831259333	2.86513088030247
52.3573200992556	7.85705584803546	50.5591054313099	38.5742999558959	7.87705326032852	2.86816249244312
52.398676592225	7.86663270369411	50.5990415335463	38.6099551673523	7.88327526132404	2.8711947784251
52.4400330851944	7.87620980399107	50.6389776357827	38.6456269340275	7.88949726231956	2.87422706440708
52.4813895781638	7.88578751588378	50.6789137380192	38.6812988696336	7.89571926331508	2.87725935038906
52.5227460711332	7.8953799060747	50.7188498402556	38.7169741838558	7.9019412643106	2.88029163637104
52.5641025641026	7.90497339713797	50.758785942492	38.7526549038638	7.90816326530612	2.88332392235302
52.605459057072	7.91456908994598	50.7987220447284	38.7883368063874	7.91438526630164	2.886356208335
52.6468155500414	7.92418056192454	50.8386581469649	38.8240202292882	7.92060726729716	2.88938849431698
52.6881720430108	7.93379448028614	50.8785942492013	38.8597115919369	7.92682926829268	2.89242078029896
52.7295285359802	7.94342515637152	50.9185303514377	38.8954205233893	7.9330512692882	2.89545306628094
52.7708850289496	7.95306048058466	50.9584664536741	38.9311436450294	7.93927327028372	2.89848535226292
52.8122415219189	7.96270045292556	50.9984025559105	38.9668674423926	7.94549527127924	2.9015176382449
52.8535980148883	7.97235180094756	51.038338658147	39.0025958008877	7.95171727227476	2.90454992422688
52.8949545078577	7.98201256754424	51.0782747603834	39.0383349709542	7.95793927327028	2.90758221020886
52.9363110008271	7.9916756582048	51.1182108626198	39.0740798846681	7.9641612742658	2.91061449619084
52.9776674937965	8.00133984973772	51.1581469648562	39.1098340895763	7.97038327526132	2.91364678217282
53.0190239867659	8.01100501982386	51.1980830670926	39.145593024547	7.97660527625684	2.9166790681548
53.0603804797353	8.0206810763145	51.2380191693291	39.1813583788884	7.98282727725236	2.91971135413678
53.1017369727047	8.0303587229541	51.2779552715655	39.2171293079463	7.98904927824788	2.92274364011876
53.1430934656741	8.04005227108342	51.3178913738019	39.2529269280714	7.99527127924341	2.9257772737834
53.1844499586435	8.04974838791492	51.3578274760383	39.2887407655538	8.00149328023893	2.92881292897202
53.2258064516129	8.05944511634219	51.3977635782748	39.3245662592618	8.00771528123444	2.9318519533673
53.2671629445823	8.06914306796096	51.4376996805112	39.3604044227801	8.01393728222997	2.93489097776257
53.3085194375517	8.07884444451599	51.4776357827476	39.3962452891913	8.02015928322549	2.93793067599917
53.3498759305211	8.08857260896522	51.517571884984	39.4321101437769	8.02638128422101	2.94097172191843
53.3912324234905	8.09831679722332	51.5575079872204	39.4679895264117	8.03260328521653	2.94401344167902
53.4325889164599	8.10810000529079	51.5974440894569	39.503883268165	8.03882528621205	2.94705785680493
53.4739454094293	8.11789214265633	51.6373801916933	39.5397967748224	8.04504728720757	2.95010227193084
53.5153019023987	8.12769590034128	51.6773162939297	39.5757270056295	8.05126928820309	2.95314736089808
53.5566583953681	8.13750601862212	51.7172523961661	39.6116577432291	8.05749128919861	2.95619244986531
53.5980148883375	8.14731907256259	51.7571884984026	39.6475955759225	8.06371329019413	2.95923821267388
53.6393713813069	8.15713237114137	51.797124600639	39.683536787232	8.06993529118965	2.96228397548245
53.6807278742763	8.16694787146487	51.8370607028754	39.7195008042002	8.07615729218517	2.96533041213234
53.7220843672457	8.17678257589519	51.8769968051118	39.7555053645616	8.08237929318069	2.96837684878224
53.7634408602151	8.18663734066637	51.9169329073482	39.7915138103315	8.08860129417621	2.97142328543213
53.8047973531845	8.19649540805465	51.9568690095847	39.8275312094341	8.09482329517173	2.97447106976469
53.8461538461538	8.20635482095359	51.9968051118211	39.8635676977177	8.10104529616725	2.9775202017799
53.8875103391232	8.21622083908673	52.0367412140575	39.8996053685169	8.10726729716277	2.98057068147777
53.9288668320926	8.22609174998593	52.0766773162939	39.9356474315171	8.11348929815829	2.98362116117564
53.970223325062	8.23599470850286	52.1166134185303	39.9716894945172	8.11971129915381	2.98667231471484
54.0115798180314	8.24589937948791	52.1565495207668	40.0077361186491	8.12593330014933	2.9897248159367
54.0529363110008	8.25581126730291	52.1964856230032	40.0437906825289	8.13215530114485	2.99277731715856
54.0942928039702	8.26572498990518	52.2364217252396	40.0798484560939	8.13837730214037	2.99582981838042
54.1356492969396	8.27567381810398	52.276357827476	40.1159101150675	8.14459930313589	2.99888366728494
54.177005789909	8.285635734452	52.3162939297125	40.151979544858	8.15082130413141	3.00193953771345
54.2183622828784	8.29562651811981	52.3562300319489	40.1880717803073	8.15704330512693	3.00499608198328
54.2597187758478	8.30564445663928	52.3961661341853	40.2241677322343	8.16326530612245	3.00805330009445
54.3010752688172	8.31566398530773	52.4361022364217	40.2602932470522	8.16948730711797	3.01111051820561
54.3424317617866	8.325689018338	52.4760383386581	40.2964233230019	8.17570930811349	3.01416841015811
54.383788254756	8.33572469313446	52.5159744408946	40.3325535678823	8.18193130910901	3.0172263021106
54.4251447477254	8.34576036793092	52.555910543131	40.3687263833256	8.18815331010453	3.0202841940631
54.4665012406948	8.3558200172811	52.5958466453674	40.4049132200258	8.19437531110005	3.02334410753958
54.5078577336642	8.36588480403566	52.6357827476038	40.4411030974804	8.20059731209557	3.02640469485739
54.5492142266336	8.37595252644985	52.6757188498403	40.4773051379531	8.20681931309109	3.02946595601653
54.590570719603	8.38602685409823	52.7156549520767	40.5135436674796	8.21304131408661	3.032527891017
54.6319272125724	8.39612442238542	52.7555910543131	40.5497833795218	8.21926331508213	3.03559117370013
54.6732837055418	8.40622211299176	52.7955271565495	40.5860271459033	8.22548531607765	3.03865445638326
54.7146401985112	8.4163226169386	52.8354632587859	40.6222859471264	8.23170731707317	3.04171773906639
54.7559966914806	8.42644477137527	52.8753993610224	40.6585697501087	8.23792931806869	3.04478169559085
54.79735318445	8.4365786684505	52.9153354632588	40.6948650403858	8.24415131906421	3.04784632595663
54.8387096774194	8.4467326258666	52.9552715654952	40.7311760412277	8.25037332005973	3.05091163016375
54.8800661703888	8.45690798913423	52.9952076677316	40.7675042730118	8.25659532105525	3.05397693437087
54.9214226633582	8.46708457559339	53.0351437699681	40.8038652773721	8.26281732205077	3.05704291241931
54.9627791563275	8.47726519858454	53.0750798722045	40.840256013554	8.26903932304629	3.06010889046776
55.0041356492969	8.4875093052154	53.1150159744409	40.8766741165264	8.27526132404181	3.06317486851621
55.0454921422663	8.49778105597453	53.1549520766773	40.9130942466685	8.28148332503733	3.06624084656465
55.0868486352357	8.5080590450104	53.1948881789137	40.9495164039802	8.28770532603285	3.0693068246131
55.1282051282051	8.51834510711027	53.2348242811502	40.9859674484596	8.29392732702837	3.07237280266154
55.1695616211745	8.52863275935911	53.2747603833866	41.0224266016177	8.30014932802389	3.07543878070999
55.2109181141439	8.53892689452299	53.314696485623	41.058887275153	8.30637132901941	3.07850475875844
55.2522746071133	8.54924231321926	53.3546325878594	41.0953692339697	8.31259333001493	3.08157073680688
55.2936311000827	8.55956482642632	53.3945686900958	41.131856767503	8.31881533101045	3.08463671485533
55.3349875930521	8.56988905210151	53.4345047923323	41.1683498757529	8.32503733200597	3.08770269290377
55.3763440860215	8.58024141118157	53.4744408945687	41.2048463626189	8.33125933300149	3.09076867095222
55.4177005789909	8.59059988621921	53.5143769968051	41.2413516338868	8.33748133399701	3.09383464900067
55.4590570719603	8.60095860589516	53.5543130990415	41.277858256601	8.34370333499253	3.09690062704911
55.5004135649297	8.61131830412432	53.594249201278	41.3143680890006	8.34992533598805	3.09996660509756
55.5417700578991	8.62167836931094	53.6341853035144	41.3508831582552	8.35614733698357	3.10303258314601
55.5831265508685	8.63203953536992	53.6741214057508	41.3874407980726	8.36236933797909	3.10609923503578
55.6244830438379	8.64240412636515	53.7140575079872	41.4239999582673	8.36859133897461	3.10916723460822
55.6658395368073	8.65281507631884	53.7539936102236	41.4605645242478	8.37481333997014	3.11223523418065
55.7071960297767	8.66323055208115	53.7939297124601	41.497141422177	8.38103534096565	3.11530458143574
55.7485525227461	8.673663397163	53.8338658146965	41.5337186579679	8.38725734196118	3.11837595021482
55.7899090157155	8.68409930022363	53.8738019169329	41.5703109286004	8.3934793429567	3.12144799283523
55.8312655086849	8.69453716039069	53.9137380191693	41.6069396882868	8.39970134395221	3.1245213831383
55.8726220016543	8.70497697766418	53.9536741214057	41.6435964904868	8.40592334494774	3.1275954472827
55.9139784946237	8.71543844542751	53.9936102236422	41.6802634285352	8.41214534594326	3.1306695114271
55.9553349875931	8.72591813874443	54.0335463258786	41.7169401645703	8.41836734693878	3.13374424941283
55.9966914805625	8.73643660723242	54.073482428115	41.7536422402261	8.4245893479343	3.13682100892254
56.0380479735318	8.74696119167799	54.1134185303514	41.7903791156278	8.43081134892982	3.13989911611492
56.0794044665012	8.75749764108128	54.1533546325879	41.82711818713	8.43703334992534	3.14297857098995
56.1207609594706	8.76803824933572	54.1932907348243	41.8638680702037	8.44325535092086	3.14606004738897
56.16211745244	8.77858827616483	54.2332268370607	41.9006211629627	8.44947735191638	3.14914219762932
56.2034739454094	8.78914282880256	54.2731629392971	41.9374073661595	8.4556993529119	3.15222434786967
56.2448304383788	8.79969958318501	54.3130990415335	41.9741935693563	8.46192135390742	3.15530717195135
56.2861869313482	8.81027652022749	54.35303514377	42.0109806172071	8.46814335490294	3.15839134371569
56.3275434243176	8.82086336512125	54.3929712460064	42.0477710436741	8.47436535589846	3.16147551548003
56.368899917287	8.83145045465331	54.4329073482428	42.0846040407039	8.48058735689398	3.16456036108569
56.4102564102564	8.84205870539861	54.4728434504792	42.1214500454057	8.4868093578895	3.16764588053269
56.4516129032258	8.85267368369725	54.5127795527156	42.1582962190384	8.49303135888502	3.17073207382102
56.4929693961952	8.8633045634856	54.5527156549521	42.1951450955639	8.49925335988054	3.173819614792
56.5343258891646	8.87396944799811	54.5926517571885	42.2319953235358	8.50547536087606	3.17690715576299
56.575682382134	8.88464338412784	54.6325878594249	42.2688463961618	8.51169736187158	3.1799953705753
56.6170388751034	8.89531903272569	54.6725239616613	42.3057211191005	8.5179193628671	3.18308425922894
56.6583953680728	8.90599517060015	54.7124600638978	42.3425980381397	8.52414136386262	3.18617314788259
56.6997518610422	8.91667828066625	54.7523961661342	42.3794761396945	8.53036336485814	3.18926271037756
56.7411083540116	8.92737129858364	54.7923322683706	42.4163604916891	8.53658536585366	3.19235294671386
56.782464846981	8.93807226724588	54.832268370607	42.4532451815453	8.54280736684918	3.19544318305016
56.8238213399504	8.94878204288704	54.8722044728434	42.4901438926583	8.5490293678447	3.19853476706912
56.8651778329198	8.95949879071984	54.9121405750799	42.5270642269144	8.55525136884022	3.20162702492941
56.9065343258892	8.97022079827616	54.9520766773163	42.5639872640633	8.56147336983574	3.2047192827897
56.9478908188586	8.9809432951091	54.9920127795527	42.6009138487592	8.56769537083126	3.20781221449132
56.989247311828	8.99166701513354	55.0319488817891	42.6378412781091	8.57391737182678	3.21090582003427
57.0306038047974	9.00241519898832	55.0718849840256	42.6747842490931	8.5801393728223	3.21399942557722
57.0719602977668	9.01317108894965	55.111821086262	42.7117490121509	8.58636137381782	3.21709437880283
57.1133167907361	9.02392710123013	55.1517571884984	42.7487210392334	8.59258337481334	3.22019000586976
57.1546732837055	9.03469167585122	55.1916932907348	42.7857035400258	8.59880537580886	3.22328630677803
57.1960297766749	9.04545649511062	55.2316293929712	42.8226973591821	8.60502737680438	3.22638328152763
57.2373862696443	9.0562274303276	55.2715654952077	42.8596992870171	8.6112493777999	3.22948025627722
57.2787427626137	9.06701487863006	55.3115015974441	42.8967015527136	8.61747137879542	3.23257723102682
57.3200992555831	9.07781394725192	55.3514376996805	42.9337262862073	8.62369337979094	3.23567487961774
57.3614557485525	9.08861754168239	55.3913738019169	42.9707736564289	8.62991538078646	3.23877252820867
57.4028122415219	9.09942712975129	55.4313099041534	43.0078347100456	8.63613738178198	3.24187152448225
57.4441687344913	9.11024968365026	55.4712460063898	43.0449052237875	8.6423593827775	3.24497119459716
57.4855252274607	9.12107431697481	55.5111821086262	43.0819801297303	8.64858138377302	3.24807086471207
57.5268817204301	9.13190812423574	55.5511182108626	43.1190560492579	8.65480338476854	3.25117053482699
57.5682382133995	9.14274535643291	55.591054313099	43.1561338270244	8.66102538576406	3.2542702049419
57.6095947063689	9.15358466805566	55.6309904153355	43.1932168416458	8.66724738675958	3.25736987505681
57.6509511993383	9.16442459127416	55.6709265175719	43.2303027280909	8.6734693877551	3.26046954517173
57.6923076923077	9.17528506411015	55.7108626198083	43.2673892902593	8.67969138875062	3.26356921528664
57.7336641852771	9.18615104130795	55.7507987220447	43.3044804135594	8.68591338974614	3.26666888540155
57.7750206782465	9.19701714082491	55.7907348242811	43.3415747465448	8.69213539074166	3.26976855551646
57.8163771712159	9.20789180268248	55.8306709265176	43.3786795532401	8.69835739173718	3.27286822563138
57.8577336641853	9.2187848124128	55.870607028754	43.415818483958	8.7045793927327	3.27596789574629
57.8990901571547	9.22968589520713	55.9105431309904	43.452978193165	8.71080139372822	3.2790675658612
57.9404466501241	9.24060593746997	55.9504792332268	43.4901389159568	8.71702339472374	3.28216723597611
57.9818031430935	9.25155888358459	55.9904153354633	43.5273080852888	8.72324539571926	3.28526690609103
58.0231596360629	9.26251537695461	56.0303514376997	43.5644799575138	8.72946739671478	3.28836657620594
58.0645161290323	9.27347713004815	56.0702875399361	43.6016547015624	8.7356893977103	3.29146624632085
58.1058726220017	9.28444010633321	56.1102236421725	43.6388307970575	8.74191139870582	3.29456591643576
58.1472291149711	9.29541091104398	56.1501597444089	43.6760146633696	8.74813339970135	3.29766558655068
58.1885856079404	9.30640630190422	56.1900958466454	43.7132157606238	8.75435540069686	3.30076525666559
58.2299421009098	9.31740267131768	56.2300319488818	43.7504182093245	8.76057740169238	3.30386627446316
58.2712985938792	9.32840258798653	56.2699680511182	43.787628597773	8.76679940268791	3.30696796610206
58.3126550868486	9.339411066996	56.3099041533546	43.8248822325076	8.77302140368342	3.31006965774096
58.354011579818	9.35044719013374	56.3498402555911	43.8621471856062	8.77924340467895	3.31317134937986
58.3953680727874	9.36149077473973	56.3897763578275	43.8994131522896	8.78546540567446	3.31627371486009
58.4367245657568	9.37254084226076	56.4297124600639	43.9366828354507	8.79168740666999	3.31937877570564
58.4780810587262	9.3835913990584	56.4696485623003	43.9739629923218	8.79790940766551	3.32248585807518
58.5194375516956	9.39464501383482	56.5095846645367	44.0112470346013	8.80413140866102	3.32559428812737
58.560794044665	9.40569862861125	56.5495207667732	44.0485429020372	8.81035340965655	3.32870339202089
58.6021505376344	9.41675493440901	56.5894568690096	44.085881340036	8.81657541065207	3.33181316975575
58.6435070306038	9.42781613297284	56.629392971246	44.1232219741353	8.82279741164759	3.33492362133193
58.6848635235732	9.4388838144517	56.6693290734824	44.1605646354043	8.82901941264311	3.33803542059077
58.7262200165426	9.44995333071784	56.7092651757188	44.1979084791888	8.83524141363863	3.34114789369094
58.767576509512	9.46102663887768	56.7492012779553	44.235270905362	8.84146341463415	3.34426036679111
58.8089330024814	9.47210312733546	56.7891373801917	44.2726348519124	8.84768541562967	3.34737351373261
58.8502894954508	9.48318438624016	56.8290734824281	44.3100091032419	8.85390741662519	3.35048733451544
58.8916459884202	9.49427689850681	56.8690095846645	44.3473892671496	8.86012941762071	3.35360182913959
58.9330024813896	9.50537161251818	56.908945686901	44.3847775397359	8.86635141861623	3.35671632376375
58.974358974359	9.51646889523175	56.9488817891374	44.422172062762	8.87257341961175	3.35983081838791
59.0157154673284	9.52756630026446	56.9888178913738	44.4595674304421	8.87879542060727	3.36294531301207
59.0570719602978	9.53867813895707	57.0287539936102	44.497024626797	8.88501742160279	3.36606115531888
59.0984284532672	9.54979132316034	57.0686900958466	44.5344922968617	8.89123942259831	3.36917834530836
59.1397849462366	9.56091306970423	57.1086261980831	44.5719685823975	8.89746142359383	3.37229620913916
59.181141439206	9.57206453980197	57.1485623003195	44.6094551727124	8.90368342458935	3.3754147468113
59.2224979321754	9.58322518383608	57.1884984025559	44.6469615279316	8.90990542558487	3.37853463216609
59.2638544251447	9.59439096527456	57.2284345047923	44.6844687278047	8.91612742658039	3.38165451752088
59.3052109181141	9.60555968237268	57.2683706070287	44.7219804888096	8.92234942757591	3.384775076717
59.3465674110835	9.61675726679059	57.3083067092652	44.7594937701917	8.92857142857143	3.38789563591313
59.3879239040529	9.62795631903832	57.3482428115016	44.7970154981141	8.93479342956695	3.39101619510925
59.4292803970223	9.63915561592435	57.388178913738	44.8345451657843	8.94101543056247	3.3941374281467
59.4706368899917	9.65035552440614	57.4281150159744	44.8720751713162	8.94723743155799	3.39725866118415
59.5119933829611	9.66156191580297	57.4680511182109	44.9096109204954	8.95345943255351	3.4003798942216
59.5533498759305	9.67277319996586	57.5079872204473	44.9471525822528	8.95968143354903	3.40350247494171
59.5947063688999	9.68399243487361	57.5479233226837	44.9847219486622	8.96590343454455	3.40662505566182
59.6360628618693	9.69521582863251	57.5878594249201	45.022334392427	8.97212543554007	3.40974831022326
59.6774193548387	9.70645194358319	57.6277955271566	45.0599595060021	8.97834743653559	3.41287223862603
59.7187758478081	9.71770224755545	57.667731629393	45.0976072563052	8.98456943753111	3.41599818855279
59.7601323407775	9.7289546309533	57.7076677316294	45.1352675074878	8.99079143852663	3.41912481232087
59.8014888337469	9.7402116624789	57.7476038338658	45.1729439760277	8.99701343952215	3.42225345761294
59.8428453267163	9.75147921345155	57.7875399361022	45.2106216270832	9.00323544051767	3.42538412442901
59.8842018196857	9.76275263574348	57.8274760383387	45.2483063732326	9.00945744151319	3.4285154650864
59.9255583126551	9.77403816763142	57.8674121405751	45.2859948358596	9.01567944250871	3.43164747958512
59.9669148056245	9.78533984564737	57.9073482428115	45.3236914071653	9.02190144350423	3.43478016792517
60.0082712985939	9.79664641642939	57.9472843450479	45.3613950735649	9.02812344449975	3.43791353010655
60.0496277915633	9.80795421040293	57.9872204472843	45.3991276271321	9.03434544549527	3.44104689228793
60.0909842845327	9.8192717899086	58.0271565495208	45.4368606874917	9.04056744649079	3.4441802544693
60.1323407775021	9.83060563786144	58.0670926517572	45.474611316655	9.04678944748631	3.44731361665068
60.1736972704715	9.8419411982824	58.1070287539936	45.5123626215416	9.05301144848183	3.45044697883206
60.2150537634409	9.85327700334166	58.14696485623	45.5501277787542	9.05923344947735	3.45358034101344
60.2564102564103	9.86461806812444	58.1869009584665	45.5879209784805	9.06545545047287	3.45671370319482
60.2977667493797	9.87597527903524	58.2268370607029	45.6257180636152	9.07167745146839	3.4598470653762
60.3391232423491	9.8873480244783	58.2667731629393	45.6635279874912	9.07789945246391	3.46298042755758
60.3804797353184	9.89873275719822	58.3067092651757	45.70134061426	9.08412145345943	3.46611378973896
60.4218362282878	9.91012372819488	58.3466453674121	45.7391539167521	9.09034345445495	3.46924715192034
60.4631927212572	9.92151739021287	58.3865814696486	45.776968232829	9.09656545545047	3.47238051410172
60.5045492142266	9.93292634212481	58.426517571885	45.8147887993457	9.10278745644599	3.4755138762831
60.545905707196	9.94433945288791	58.4664536741214	45.8526120687553	9.10900945744151	3.47864723846447
60.5872622001654	9.95575819033199	58.5063897763578	45.8904398992966	9.11523145843703	3.48178060064585
60.6286186931348	9.96720200320215	58.5463258785942	45.9282907044274	9.12145345943255	3.48491396282723
60.6699751861042	9.97864752854044	58.5862619808307	45.9661442124511	9.12767546042807	3.48804732500861
60.7113316790736	9.9901209426453	58.6261980830671	46.0040080252539	9.13389746142359	3.49118136103132
60.752688172043	10.0016013289418	58.6661341853035	46.0418902515144	9.14011946241911	3.49431741857802
60.7940446650124	10.0130861187278	58.7060702875399	46.0797814311077	9.14634146341463	3.49745482380737
60.8354011579818	10.0245733548968	58.7460063897764	46.1176743000089	9.15256346441016	3.50059357671939
60.8767576509512	10.0360643829595	58.7859424920128	46.1555700407339	9.15878546540567	3.5037323296314
60.9181141439206	10.0475585913201	58.8258785942492	46.1934953443498	9.16500746640119	3.50687175638474
60.95947063689	10.0590592825958	58.8658146964856	46.2314289255751	9.17122946739672	3.51001118313809
61.0008271298594	10.0705874956806	58.905750798722	46.2693981512003	9.17745146839223	3.51315128373276
61.0421836228288	10.0821197452974	58.9456869009585	46.3073699107876	9.18367346938776	3.51629273201009
61.0835401157982	10.0936538297015	58.9856230031949	46.3453690371653	9.18989547038328	3.51943552797008
61.1248966087676	10.105190727446	59.0255591054313	46.3833686703355	9.1961174713788	3.5225789977714
61.166253101737	10.1167343527439	59.0654952076677	46.4213916159567	9.20233947237432	3.52572516293803
61.2076095947064	10.1282832377653	59.1054313099041	46.4594265556651	9.20856147336984	3.52887132810467
61.2489660876758	10.1398345691698	59.1453674121406	46.4975006873203	9.21478347436536	3.53201816711264
61.2903225806452	10.1513925058084	59.185303514377	46.5355854616162	9.22100547536088	3.5351650061206
61.3316790736146	10.1629558244898	59.2252396166134	46.5737009813187	9.2272274763564	3.5383125189699
61.373035566584	10.1745206110009	59.2651757188498	46.6118197107065	9.23344947735192	3.54146070566052
61.4143920595534	10.1860988526187	59.3051118210863	46.6499473934269	9.23967147834744	3.54460889235115
61.4557485525227	10.1976868797687	59.3450479233227	46.6880826780336	9.24589347934296	3.54775910056576
61.4971050454921	10.2093076884513	59.3849840255591	46.7262237062876	9.25211548033848	3.55090930878037
61.5384615384615	10.2209287417721	59.4249201277955	46.7643664238497	9.258337481334	3.55406086467764
61.5798180314309	10.2325512629229	59.4648562300319	46.802521980153	9.26455948232952	3.55721376825757
61.6211745244003	10.2441747626268	59.5047923322684	46.8406922334363	9.27078148332504	3.56036734567883
61.6625310173697	10.2558022988627	59.5447284345048	46.8788836030703	9.27700348432056	3.56352159694142
61.7038875103391	10.2674346055456	59.5846645367412	46.9170923725772	9.28322548531608	3.56667584820401
61.7452440033085	10.2790694809306	59.6246006389776	46.955305534285	9.2894474863116	3.56983077330792
61.7866004962779	10.290711083869	59.6645367412141	46.9935217367473	9.29566948730712	3.5729870460945
61.8279569892473	10.3023550108712	59.7044728434505	47.0317546633594	9.30189148830264	3.57614331888108
61.8693134822167	10.3139997941075	59.7444089456869	47.0699951918576	9.30811348929816	3.57930161319164
61.9106699751861	10.325659255642	59.7843450479233	47.1082505862668	9.31433549029368	3.58246058134353
61.9520264681555	10.3373338847513	59.8242811501597	47.1465221980332	9.3205574912892	3.58562022333676
61.9933829611249	10.3490118164777	59.8642172523962	47.1848005670318	9.32677949228472	3.58877986532998
62.0347394540943	10.3607169030558	59.9041533546326	47.2230900854635	9.33300149328024	3.5919395073232
62.0760959470637	10.3724251699318	59.944089456869	47.2614122075407	9.33922349427576	3.59509982315776
62.1174524400331	10.3841504391699	59.9840255591054	47.2997344985487	9.34544549527128	3.59826148667497
62.1588089330025	10.3958788887059	60.0239616613419	47.338075540876	9.3516674962668	3.60142382403351
62.2001654259719	10.4076146773911	60.0638977635783	47.3764221579199	9.35788949726232	3.60458683523338
62.2415219189413	10.4193636765446	60.1038338658147	47.4147819515666	9.36411149825784	3.60774984643325
62.2828784119107	10.4311187916557	60.1437699680511	47.4531490092379	9.37033349925336	3.61091285763312
62.3242349048801	10.4428962911715	60.1837060702875	47.4915278920656	9.37655550024888	3.61407654267431
62.3655913978495	10.4546884689856	60.223642172524	47.529913025333	9.3827775012444	3.61724090155684
62.4069478908189	10.4664806467996	60.2635782747604	47.5683047469019	9.38899950223992	3.62040660812203
62.4483043837883	10.4782802860819	60.3035143769968	47.6067017053257	9.39522150323544	3.62357298852855
62.4896608767577	10.4900824940664	60.3434504792332	47.6451013666424	9.40144350423096	3.62674004277639
62.5310173697271	10.5018859252424	60.3833865814696	47.683510657015	9.40766550522648	3.62990709702424
62.5723738626964	10.5137088051635	60.4233226837061	47.7219273803431	9.413887506222	3.63307415127208
62.6137303556658	10.525559451532	60.4632587859425	47.760347651218	9.42010950721752	3.63624120551993
62.6550868486352	10.5374149906666	60.5031948881789	47.798777382218	9.42633150821304	3.63940825976777
62.6964433416046	10.5492750556098	60.5431309904153	47.8372233305754	9.43255350920856	3.64257531401562
62.737799834574	10.5611423373829	60.5830670926518	47.8756745157876	9.43877551020408	3.64574236826346
62.7791563275434	10.573015245837	60.6230031948882	47.9141307689241	9.4449975111996	3.64891009635264
62.8205128205128	10.5849142082705	60.6629392971246	47.9525946239467	9.45121951219512	3.65208051980713
62.8618693134822	10.596816473321	60.702875399361	47.9910704730566	9.45744151319064	3.65525094326162
62.9032258064516	10.6087197169247	60.7428115015974	48.0295512211597	9.46366351418616	3.65842271439877
62.944582299421	10.6206279756137	60.7827476038339	48.0680373750487	9.46988551518168	3.66159583321858
62.9859387923904	10.6325410047495	60.8226837060703	48.1065267386229	9.4761075161772	3.66476895203839
63.0272952853598	10.6444566025876	60.8626198083067	48.1450167779204	9.48232951717272	3.6679420708582
63.0686517783292	10.6563794172556	60.9025559105431	48.1835314811154	9.48855151816824	3.67111586351934
63.1100082712986	10.6683609451163	60.9424920127796	48.2220585162592	9.49477351916376	3.67428965618048
63.151364764268	10.6803529924242	60.982428115016	48.2605857203338	9.50099552015928	3.67746479652428
63.1927212572374	10.69236840269	61.0223642172524	48.2991157962321	9.5072175211548	3.6806406107094
63.2340777502068	10.7043918860197	61.0623003194888	48.3376473925076	9.51343952215032	3.68381709873586
63.2754342431762	10.7164288244562	61.1022364217252	48.3761830431224	9.51966152314584	3.68699358676232
63.3167907361456	10.7284712672545	61.1421725239617	48.4147333907173	9.52588352414136	3.6901707486301
63.358147229115	10.7405148109252	61.1821086261981	48.4532864412051	9.53210552513688	3.69334791049789
63.3995037220844	10.7525619018512	61.2220447284345	48.4918504721952	9.5383275261324	3.696525746207
63.4408602150538	10.7646109498837	61.2619808306709	48.5304146721161	9.54454952712793	3.69970492959878
63.4822167080232	10.7767020757044	61.3019169329073	48.5689807302759	9.55077152812344	3.70288411299055
63.5235732009926	10.7888061673551	61.3418530351438	48.6075469573665	9.55699352911897	3.70606397022365
63.564929693962	10.8009163749634	61.3817891373802	48.6461197727585	9.56321553011449	3.70924450129808
63.6062861869313	10.8130597310618	61.4217252396166	48.6846939395969	9.56943753111	3.71242503237252
63.6476426799007	10.8252068790539	61.461661341853	48.7233027372504	9.57565953210553	3.71560623728828
63.6889991728701	10.8373589198121	61.5015974440895	48.7619194746517	9.58188153310105	3.7187887898867
63.7303556658395	10.8495319994644	61.5415335463259	48.8005451653857	9.58810353409657	3.72197269016778
63.7717121588089	10.8617056907124	61.5814696485623	48.8391762619054	9.59432553509209	3.72515726429019
63.8130686517783	10.8738796265987	61.6214057507987	48.8778181699967	9.60054753608761	3.72834318609525
63.8544251447477	10.8860742344216	61.6613418530351	48.9164710585903	9.60676953708313	3.73152910790032
63.8957816377171	10.8982765483511	61.7012779552716	48.9551252986304	9.61299153807865	3.73471502970539
63.9371381306865	10.9104956200044	61.741214057508	48.9938364683518	9.61921353907417	3.73790162535178
63.9784946236559	10.9227219084876	61.7811501597444	49.0325515234817	9.62543554006969	3.74108822099818
64.0198511166253	10.9349642207797	61.8210862619808	49.0712829648997	9.63165754106521	3.74427683816856
64.0612076095947	10.9472130159868	61.8610223642172	49.1100274139897	9.63787954206073	3.7474668030216
64.1025641025641	10.9594669485983	61.9009584664537	49.1487749038342	9.64410154305625	3.75065676787465
64.1439205955335	10.9717277310823	61.9408945686901	49.1875240829867	9.65032354405177	3.75384740656902
64.1852770885029	10.9840061275241	61.9808306709265	49.2262737689317	9.65654554504729	3.75703939294605
64.2266335814723	10.9962875819447	62.0207667731629	49.2650400100956	9.66276754604281	3.76023272700574
64.2679900744417	11.0085747853654	62.0607028753994	49.3038206103779	9.66898954703833	3.76342673490676
64.3093465674111	11.020865902999	62.1006389776358	49.3426028999682	9.67521154803385	3.76662074280778
64.3507030603805	11.0331591000582	62.1405750798722	49.3813872167282	9.68143354902937	3.76981542455012
64.3920595533499	11.0454661191815	62.1805111821086	49.420209880781	9.68765555002489	3.77301010629247
64.4334160463193	11.0577807220922	62.220447284345	49.4590678513721	9.69387755102041	3.77620546187615
64.4747725392887	11.0701053551733	62.2603833865815	49.497932917057	9.70009955201593	3.77940149130116
64.5161290322581	11.082448947723	62.3003194888179	49.5368118350679	9.70632155301145	3.78259752072616
64.5574855252275	11.0948276458691	62.3402555910543	49.5756915977328	9.71254355400697	3.78579489783383
64.5988420181969	11.1072142947601	62.3801916932907	49.6146218707084	9.71876555500249	3.78899294878282
64.6401985111663	11.1196058364172	62.4201277955272	49.6535778211665	9.72498755599801	3.79219099973182
64.6815550041356	11.1319994574999	62.4600638977636	49.6925484686046	9.73120955699353	3.79539039836347
64.722911497105	11.1444005400508	62.5	49.7315230014512	9.73743155798905	3.79858979699512
64.7642679900744	11.1568073716018	62.5399361022364	49.7705171302712	9.74365355898457	3.80178986946811
64.8056244830438	11.169214325472	62.5798722044728	49.8095137930533	9.74987555998009	3.80498994194109
64.8469809760132	11.1816320434276	62.6198083067093	49.8485210984761	9.75609756097561	3.8081906882554
64.8883374689826	11.1940618709791	62.6597444089457	49.8875289106913	9.76231956197113	3.81139143456971
64.929693961952	11.2065017287011	62.6996805111821	49.9265424665539	9.76854156296665	3.81459218088403
64.9710504549214	11.2189524728276	62.7396166134185	49.9655575427937	9.77476356396217	3.81779292719834
65.0124069478908	11.2314078650818	62.779552715655	50.0045971140003	9.78098556495769	3.82099367351265
65.0537634408602	11.2438915130601	62.8194888178914	50.0436434424391	9.78720756595321	3.82419441982696
65.0951199338296	11.2563758949533	62.8594249201278	50.0826943320096	9.79342956694873	3.82739516614127
65.136476426799	11.268889755762	62.8993610223642	50.1217458973034	9.79965156794425	3.83059591245559
65.1778329197684	11.2814044728048	62.9392971246006	50.1608038819677	9.80587356893977	3.8337966587699
65.2191894127378	11.2939245718902	62.9792332268371	50.1998735228576	9.81209556993529	3.83699740508421
65.2605459057072	11.3064507869333	63.0191693290735	50.2389482316717	9.81831757093081	3.84019949908118
65.3019023986766	11.3190008542109	63.0591054313099	50.2780406782203	9.82453957192633	3.84340159307815
65.343258891646	11.3315611962973	63.0990415335463	50.317151200365	9.83076157292185	3.84660570859911
65.3846153846154	11.3441340149371	63.1389776357827	50.3563255783541	9.83698357391737	3.8498104979614
65.4259718775848	11.3567131941728	63.1789137380192	50.395500969928	9.84320557491289	3.85301528732369
65.4673283705542	11.3692934742808	63.2188498402556	50.4346824430109	9.84942757590841	3.8562207505273
65.5086848635236	11.3819017654746	63.258785942492	50.4738667879175	9.85564957690393	3.85942756141358
65.550041356493	11.3945139708813	63.2987220447284	50.5130670123198	9.86187157789945	3.86263437229985
65.5913978494624	11.4071477044586	63.3386581469649	50.5522848055258	9.86809357889497	3.86584185702746
65.6327543424318	11.4197825389083	63.3785942492013	50.5915110452721	9.87431557989049	3.86905068943772
65.6741108354012	11.4324190858261	63.4185303514377	50.6307372850184	9.88053758088601	3.87226019568932
65.7154673283706	11.4450559997014	63.4584664536741	50.669983120738	9.88675958188153	3.87546970194091
65.7568238213399	11.4577219032156	63.4984025559105	50.7092341933126	9.89298158287705	3.87867988203383
65.7981803143093	11.470389519198	63.538338658147	50.7485048618607	9.89920358387257	3.88189073596808
65.8395368072787	11.4830666760742	63.5782747603834	50.7877892138039	9.90542558486809	3.885102937585
65.8808933002481	11.4957510497803	63.6182108626198	50.8270739036087	9.91164758586361	3.88831581304324
65.9222497932175	11.5084431295929	63.6581469648562	50.8663966028448	9.91786958685913	3.89152868850148
65.9636062861869	11.5211555143848	63.6980830670926	50.9057230185585	9.92409158785465	3.89474156395972
66.0049627791563	11.5339076529009	63.7380191693291	50.9450506167878	9.93031358885017	3.89795511325928
66.0463192721257	11.5466683537576	63.7779552715655	50.9843837897337	9.9365355898457	3.90116866255885
66.0876757650951	11.5594328465081	63.8178913738019	51.0237237199119	9.94275759084121	3.90438221185842
66.1290322580645	11.5722059015991	63.8578274760383	51.0630693937374	9.94897959183674	3.90759576115799
66.1703887510339	11.5850051329886	63.8977635782748	51.1024223315875	9.95520159283226	3.91080998429889
66.2117452440033	11.5978055875697	63.9376996805112	51.1417950343418	9.96142359382777	3.91402420743979
66.2531017369727	11.6106160723211	63.9776357827476	51.1811807447681	9.9676455948233	3.91723910442202
66.2944582299421	11.6234370765196	64.017571884984	51.2205713541878	9.97386759581881	3.92045400140425
66.3358147229115	11.636258814633	64.0575079872204	51.2599888236055	9.98008959681434	3.92367024606913
66.3771712158809	11.6491458711734	64.0974440894569	51.29942031428	9.98631159780986	3.92688716457535
66.4185277088503	11.6620468720971	64.1373801916933	51.3388570418095	9.99253359880538	3.93010543076422
66.4598842018197	11.6749597379785	64.1773162939297	51.3783010333636	9.9987555998009	3.93332437079443
66.5012406947891	11.6878776189451	64.2172523961661	51.4177538093195	10.0049776007964	3.93654465850729
66.5425971877585	11.7008374553807	64.2571884984026	51.4572231404944	10.0111996017919	3.93976562006148
66.5839536807279	11.7138087898166	64.297124600639	51.4967142637431	10.0174216027875	3.942987255457
66.6253101736973	11.7267985944443	64.3370607028754	51.5362251518961	10.023643603783	3.94620889085252
66.6666666666667	11.7398113950726	64.3769968051118	51.5757598592925	10.0298656047785	3.9494318739307
66.7080231596361	11.752829944701	64.4169329073482	51.6152981142359	10.036087605774	3.95265620469154
66.7493796526055	11.7658607262446	64.4568690095847	51.6548454914427	10.0423096067695	3.95588053545238
66.7907361455749	11.7788976237457	64.4968051118211	51.6943970919197	10.0485316077651	3.95910688773721
66.8320926385443	11.7919512789706	64.5367412140575	51.7339632204459	10.0547536087606	3.96233324002203
66.8734491315137	11.8050245052598	64.5766773162939	51.77353728872	10.0609756097561	3.96556026614819
66.9148056244831	11.8181429896351	64.6166134185303	51.8131130463021	10.0671976107516	3.96878796611567
66.9561621174524	11.8312705256276	64.6565495207668	51.8526891417458	10.0734196117471	3.97201633992449
66.9975186104218	11.8444281521315	64.6964856230032	51.8922868603326	10.0796416127427	3.97524606141596
67.0388751033912	11.8575933624227	64.7364217252396	51.9318909982899	10.0858636137382	3.97847645674876
67.0802315963606	11.8707590619905	64.776357827476	51.971503244926	10.0920856147337	3.9817075259229
67.12158808933	11.8839471459631	64.8162939297125	52.0111556970936	10.0983076157292	3.98493859509703
67.1629445822994	11.8971359638506	64.8562300319489	52.0508106832233	10.1045296167247	3.98817033811249
67.2043010752688	11.9103275950785	64.8961661341853	52.0904850963956	10.1107516177203	3.99140208112795
67.2456575682382	11.9235233851577	64.9361022364217	52.1301747133404	10.1169736187158	3.99463449798474
67.2870140612076	11.9367232117688	64.9760383386581	52.1698715943098	10.1231956197113	3.99786826252419
67.328370554177	11.9499597341254	65.0159744408946	52.2095762460962	10.1294176207068	4.00110202706364
67.3697270471464	11.9632033509929	65.055910543131	52.2492961016551	10.1356396217023	4.00433579160309
67.4110835401158	11.976457242669	65.0958466453674	52.2890323435021	10.1418616226979	4.00756955614254
67.4524400330852	11.9897179842177	65.1357827476038	52.3287716261036	10.1480836236934	4.01080399452331
67.4937965260546	12.0029909576815	65.1757188498403	52.3685272949932	10.1543056246889	4.01403843290409
67.535153019024	12.0162839914862	65.2156549520767	52.4082870182221	10.1605276256844	4.01727287128487
67.5765095119934	12.0295814287803	65.2555910543131	52.448059749123	10.1667496266799	4.02050730966565
67.6178660049628	12.0428953791599	65.2955271565495	52.4878579885754	10.1729716276755	4.02374174804643
67.6592224979322	12.056211286646	65.3354632587859	52.5276619716753	10.179193628671	4.02697618642721
67.7005789909016	12.0695391814089	65.3753993610224	52.5674708537685	10.1854156296665	4.03021062480799
67.741935483871	12.0828687886399	65.4153354632588	52.6072854795091	10.191637630662	4.03344506318876
67.7832919768404	12.0962018208072	65.4552715654952	52.6471017945577	10.1978596316575	4.0366808492522
67.8246484698098	12.1095398680597	65.4952076677316	52.6869191231911	10.2040816326531	4.0399179829983
67.8660049627792	12.1229043362489	65.535143769968	52.7267579060369	10.2103036336486	4.04315579058572
67.9073614557486	12.1362707615446	65.5750798722045	52.7666140887555	10.2165256346441	4.0463949458558
67.948717948718	12.1496729040325	65.6150159744409	52.8064722986438	10.2227476356396	4.04963612264988
67.9900744416873	12.1630768813078	65.6549520766773	52.8463372657643	10.2289696366351	4.05287729944395
68.0314309346567	12.1764896655619	65.6948881789137	52.8862436209321	10.2351916376307	4.05611847623802
68.0727874276261	12.1899199414547	65.7348242811502	52.9261650109415	10.2414136386262	4.05936032687342
68.1141439205955	12.2033715008799	65.7747603833866	52.9661039697547	10.2476356396217	4.06260217750882
68.1555004135649	12.2168251397307	65.814696485623	53.0060963107022	10.2538576406172	4.06584537582688
68.1968569065343	12.230285628454	65.8546325878594	53.0460925370583	10.2600796416127	4.0690899218276
68.2382133995037	12.2437516215391	65.8945686900958	53.0861058254258	10.2663016426083	4.07233648935231
68.2795698924731	12.2572299688585	65.9345047923323	53.1261223234785	10.2725236436038	4.07558440455967
68.3209263854425	12.2707256854975	65.9744408945687	53.1661562214041	10.2787456445993	4.07883299360837
68.3622828784119	12.2842231146046	66.0143769968051	53.2062012687629	10.2849676455948	4.08208293033972
68.4036393713813	12.297721644584	66.0543130990415	53.2462483432914	10.2911896465903	4.08533556243639
68.4449958643507	12.3112549132025	66.0942492012779	53.2863156895164	10.2974116475859	4.08858819453306
68.4863523573201	12.3247884264594	66.1341853035144	53.3263989152372	10.3036336485814	4.09184150047106
68.5277088502895	12.3383262208865	66.1741214057508	53.3665024126546	10.3098556495769	4.09509480640906
68.5690653432589	12.3518960629313	66.2140575079872	53.406613680889	10.3160776505724	4.09834878618839
68.6104218362283	12.3654747119551	66.2539936102236	53.4467290034627	10.3222996515679	4.10160276596772
68.6517783291977	12.3790551957661	66.2939297124601	53.4868613880477	10.3285216525635	4.10485741958837
68.6931348221671	12.3926737208333	66.3338658146965	53.5269966444565	10.334743653559	4.10811207320903
68.7344913151365	12.4063421521144	66.3738019169329	53.5671837626224	10.3409656545545	4.11136874835368
68.7758478081059	12.4200240385022	66.4137380191693	53.6074259522308	10.34718765555	4.11462542349833
68.8172043010753	12.4337176675285	66.4536741214058	53.6476831766808	10.3534096565455	4.11788344632563
68.8585607940447	12.4474293997892	66.4936102236422	53.6879858435174	10.3596316575411	4.12114214299427
68.8999172870141	12.4611471256884	66.5335463258786	53.7283538865757	10.3658536585366	4.1244008396629
68.9412737799835	12.47488613512	66.573482428115	53.7687607837191	10.3720756595321	4.12765953633153
68.9826302729529	12.4886374987859	66.6134185303514	53.8091697080321	10.3782976605276	4.1309189068415
69.0239867659223	12.5024103906225	66.6533546325879	53.8495872478163	10.3845196615231	4.13417827735146
69.0653432588916	12.5161933126295	66.6932907348243	53.8900071526316	10.3907416625187	4.13743832170275
69.106699751861	12.5299845523388	66.7332268370607	53.9304623639853	10.3969636635142	4.14069903989538
69.1480562448304	12.5437909596229	66.7731629392971	53.9709273733257	10.4031856645097	4.143959758088
69.1894127377998	12.5576022596731	66.8130990415335	54.0113942409049	10.4094076655052	4.14722182396328
69.2307692307692	12.5714377789153	66.85303514377	54.0518648249619	10.4156296665007	4.15048388983856
69.2721257237386	12.5852876094983	66.8929712460064	54.0923494302756	10.4218516674963	4.15374662955517
69.313482216708	12.599143678358	66.9329073482428	54.1328485636386	10.4280736684918	4.15701004311311
69.3548387096774	12.6130037837497	66.9728434504792	54.1733578328499	10.4342956694873	4.16027413051238
69.3961952026468	12.6268784451204	67.0127795527157	54.2139194706109	10.4405176704828	4.16353956559431
69.4375516956162	12.6407633812999	67.0527156549521	54.254487865604	10.4467396714783	4.16680567451756
69.4789081885856	12.6546697233309	67.0926517571885	54.2951415706537	10.4529616724739	4.17007178344082
69.520264681555	12.6686006515114	67.1325878594249	54.335796458219	10.4591836734694	4.17333924004674
69.5616211745244	12.6825446678412	67.1725239616613	54.3764780368516	10.4654056744649	4.17660737049398
69.6029776674938	12.6964908859156	67.2124600638978	54.4171878269286	10.4716276754604	4.17987550094123
69.6443341604632	12.7104375932667	67.2523961661342	54.457914679017	10.4778496764559	4.18314363138847
69.6856906534326	12.7244174491078	67.2923322683706	54.4986547077081	10.4840716774515	4.18641176183572
69.727047146402	12.738398161183	67.332268370607	54.5393979460845	10.490293678447	4.18967989228296
69.7684036393714	12.7523804634072	67.3722044728434	54.5801415223226	10.4965156794425	4.1929480227302
69.8097601323408	12.7663694931848	67.4121405750799	54.6209085799426	10.502737680438	4.19621615317745
69.8511166253102	12.7803654951539	67.4520766773163	54.6617011461141	10.5089596814335	4.19948428362469
69.8924731182796	12.7943792334001	67.4920127795527	54.7024964151785	10.5151816824291	4.20275241407194
69.933829611249	12.808396029625	67.5319488817891	54.7433051987073	10.5214036834246	4.20602054451918
69.9751861042184	12.8224177186161	67.5718849840256	54.7841253006001	10.5276256844201	4.20928934880776
70.0165425971878	12.8364560430117	67.611821086262	54.8249475985934	10.5338476854156	4.21255950077899
70.0578990901572	12.8505138161525	67.6517571884984	54.8658183797277	10.5400696864112	4.21583032659155
70.0992555831265	12.8645903041234	67.6916932907348	54.9066954113018	10.5462916874067	4.21910115240412
70.1406120760959	12.8786968826057	67.7316293929712	54.9475773418693	10.5525136884022	4.22237197821668
70.1819685690653	12.892813980535	67.7715654952077	54.9884766723096	10.5587356893977	4.22564347787057
70.2233250620347	12.9069642269543	67.8115015974441	55.0293871521832	10.5649576903932	4.22891497752446
70.2646815550041	12.9211938585032	67.8514376996805	55.0703143562064	10.5711796913888	4.23218715101968
70.3060380479735	12.9354526020101	67.8913738019169	55.111278556076	10.5774016923843	4.23545999835623
70.3473945409429	12.9497510992412	67.9313099041534	55.1522500199702	10.5836236933798	4.2387355410581
70.3887510339123	12.9640756504517	67.9712460063898	55.1932270585809	10.5898456943753	4.2420117576013
70.4301075268817	12.9784028926835	68.0111821086262	55.2342144019708	10.5960676953708	4.24528797414449
70.4714640198511	12.9927514184477	68.0511182108626	55.2752225238497	10.6022896963664	4.24856419068769
70.5128205128205	13.0071153564251	68.091054313099	55.3162395990612	10.6085116973619	4.25184108107222
70.5541770057899	13.021489446892	68.1309904153355	55.357270357668	10.6147336983574	4.25511797145674
70.5955334987593	13.0358795611677	68.1709265175719	55.3983109142615	10.6209556993529	4.2583955356826
70.6368899917287	13.0502779931458	68.2108626198083	55.4393518087166	10.6271777003484	4.26167579527377
70.6782464846981	13.0646966077839	68.2507987220447	55.4804535182616	10.633399701344	4.26495605486494
70.7196029776675	13.0791184027199	68.2907348242811	55.5215699247866	10.6396217023395	4.26823631445612
70.7609594706369	13.0935864342953	68.3306709265176	55.5626893720661	10.645843703335	4.27151859557128
70.8023159636063	13.1080633951687	68.370607028754	55.6038529102857	10.6520657043305	4.27480357205175
70.8436724565757	13.1225689787236	68.4105431309904	55.6450203339138	10.658287705326	4.27808922237356
70.8850289495451	13.1371048974281	68.4504792332268	55.6862109010623	10.6645097063216	4.28137487269537
70.9263854425145	13.151659653282	68.4904153354633	55.7274143069519	10.6707317073171	4.28466119685851
70.9677419354839	13.166354831522	68.5303514376997	55.7686623105741	10.6769537083126	4.28794752102164
71.0090984284533	13.1810759414221	68.5702875399361	55.8099241665224	10.6831757093081	4.29123519286744
71.0504549214227	13.195800965535	68.6102236421725	55.8511875428478	10.6893977103036	4.29452353855456
71.0918114143921	13.2105334511162	68.6501597444089	55.8924522706197	10.6956197112992	4.29781188424169
71.1331679073615	13.225271196421	68.6900958466454	55.9337183498381	10.7018417122947	4.30110090377014
71.1745244003309	13.2400506525564	68.7300319488818	55.9749984503133	10.7080637132902	4.3043899232986
71.2158808933003	13.2548511475859	68.7699680511182	56.0162836187126	10.7142857142857	4.30767961666838
71.2572373862697	13.269663385254	68.8099041533546	56.0575708142816	10.7205077152812	4.31096931003816
71.298593879239	13.2845033893695	68.849840255591	56.0988831805405	10.7267297162768	4.31425967724928
71.3399503722084	13.2993578271449	68.8897763578275	56.1402024729625	10.7329517172723	4.31755004446039
71.3813068651778	13.3142192371119	68.9297124600639	56.1815688970791	10.7391737182678	4.32084108551283
71.4226633581472	13.3291256605268	68.9696485623003	56.2229662355331	10.7453957192633	4.32413212656527
71.4640198511166	13.3440334294523	69.0095846645367	56.264371344804	10.7516177202588	4.32742384145904
71.505376344086	13.3589513508674	69.0495207667732	56.3057772987291	10.7578397212544	4.33071623019414
71.5467328370554	13.3738784462189	69.0894568690096	56.3471851108929	10.7640617222499	4.3340099666119
71.5880893300248	13.388864988678	69.129392971246	56.388605761798	10.7702837232454	4.33730505071232
71.6294458229942	13.4038614389885	69.1693290734824	56.4300301291807	10.7765057242409	4.34060080865407
71.6708023159636	13.4188677971502	69.2092651757188	56.4714727410905	10.7827277252364	4.34389656659582
71.712158808933	13.4338885889718	69.2492012779553	56.5129283606722	10.788949726232	4.34719299837889
71.7535153019024	13.4489178208149	69.2891373801917	56.5543849938387	10.7951717272275	4.35049077784463
71.7948717948718	13.4639534132539	69.3290734824281	56.5958651083872	10.801393728223	4.35378855731036
71.8362282878412	13.4790499206304	69.3690095846645	56.6373572170228	10.8076157292185	4.35708701061743
71.8775847808106	13.4941810443268	69.4089456869009	56.6788505081741	10.813837730214	4.36038546392449
71.91894127378	13.5093162045552	69.4488817891374	56.7203698146694	10.8200597312096	4.36368459107289
71.9602977667494	13.5244912408271	69.4888178913738	56.7619007773902	10.8262817322051	4.36698439206261
72.0016542597188	13.5397163056319	69.5287539936102	56.803432584765	10.8325037332006	4.37028486689366
72.0430107526882	13.5549611861394	69.5686900958466	56.8449905764146	10.8387257341961	4.37358668940737
72.0843672456576	13.5702394597752	69.6086261980831	56.8865509330955	10.8449477351916	4.37688851192109
72.125723738627	13.5855516158161	69.6485623003195	56.9281224392096	10.8511697361872	4.3801903344348
72.1670802315964	13.6009062166025	69.6884984025559	56.9697017161407	10.8573917371827	4.38349215694851
72.2084367245658	13.6162717037935	69.7284345047923	57.0112923114357	10.8636137381782	4.38679397946222
72.2497932175352	13.6316548049423	69.7683706070288	57.0528898328937	10.8698357391737	4.39009580197593
72.2911497105046	13.647053195985	69.8083067092652	57.0945081328408	10.8760577401692	4.39339762448964
72.332506203474	13.6625149483483	69.8482428115016	57.1361348793281	10.8822797411648	4.39669944700335
72.3738626964433	13.6779870978395	69.888178913738	57.1777638219159	10.8885017421603	4.40000126951706
72.4152191894127	13.6934987564167	69.9281150159744	57.2193954673966	10.8947237431558	4.40330309203078
72.4565756823821	13.7090249709729	69.9680511182109	57.2610286332545	10.9009457441513	4.40660491454449
72.4979321753515	13.724619684254	70.0079872204473	57.3027021735749	10.9071677451468	4.4099067370582
72.5392886683209	13.7402651599831	70.0479233226837	57.344419298043	10.9133897461424	4.41320855957191
72.5806451612903	13.755937178968	70.0878594249201	57.386149430183	10.9196117471379	4.41651038208562
72.6220016542597	13.7716356188898	70.1277955271566	57.4279364920045	10.9258337481334	4.41981287844066
72.6633581472291	13.7873341811306	70.167731629393	57.4697279460268	10.9320557491289	4.4231153747957
72.7047146401985	13.8031332897142	70.2076677316294	57.5115313941363	10.9382777501244	4.42641787115074
72.7460711331679	13.8189414499149	70.2476038338658	57.5533382208619	10.94449975112	4.42972104134711
72.7874276261373	13.8347595179669	70.2875399361022	57.5951712318623	10.9507217521155	4.43302555922614
72.8287841191067	13.8505964231683	70.3274760383387	57.6370064389632	10.956943753111	4.43633007710517
72.8701406120761	13.8664394443273	70.3674121405751	57.6788477275731	10.9631657541065	4.43963594266686
72.9114971050455	13.8822937188482	70.4073482428115	57.7207047267478	10.969387755102	4.44294180822854
72.9528535980149	13.898170500093	70.4472843450479	57.7625762539718	10.9756097560976	4.44624834763156
72.9942100909843	13.9141355957653	70.4872204472843	57.8044574102516	10.9818317570931	4.44955556087591
73.0355665839537	13.930150230694	70.5271565495208	57.8463539392348	10.9880537580886	4.45286412180291
73.0769230769231	13.9461684128782	70.5670926517572	57.8882504682179	10.9942757590841	4.45617268272992
73.1182795698925	13.9622016403179	70.6070287539936	57.9302213267553	11.0004977600796	4.45948124365692
73.1596360628619	13.978264958269	70.64696485623	57.9722117812661	11.0067197610752	4.46279047842526
73.2009925558313	13.99434270988	70.6869009584665	58.0142573072194	11.0129417620707	4.46610038703492
73.2423490488007	14.0104205838101	70.7268370607029	58.0563220912844	11.0191637630662	4.46941096948591
73.2837055417701	14.0265028612297	70.7667731629393	58.0983961665438	11.0253857640617	4.4727215519369
73.3250620347395	14.0425924777983	70.8067092651757	58.1404835873367	11.0316077650572	4.47603348207056
73.3664185277089	14.058709493857	70.8466453674121	58.1825786100159	11.0378297660528	4.47934810756952
73.4077750206782	14.0748622271079	70.8865814696486	58.2246790384809	11.0440517670483	4.48266273306849
73.4491315136476	14.0910304948911	70.926517571885	58.2667921367562	11.0502737680438	4.48597803240879
73.490488006617	14.1072172328662	70.9664536741214	58.3089304057215	11.0564957690393	4.48929333174909
73.5318444995864	14.1234103314371	71.0063897763578	58.351114454935	11.0627177700348	4.49261065261337
73.5732009925558	14.1396297286257	71.0463258785942	58.3933263777313	11.0689397710304	4.49592864731899
73.6145574855252	14.1558804395171	71.0862619808307	58.4355418480746	11.0751617720259	4.49924731586593
73.6559139784946	14.1721333521532	71.1261980830671	58.4778032675968	11.0813837730214	4.50256665825421
73.697270471464	14.1883987413428	71.1661341853035	58.5200807355455	11.0876057740169	4.50588667448381
73.7386269644334	14.204692875533	71.2060702875399	58.5623602306639	11.0938277750124	4.50920669071341
73.7799834574028	14.2210210144474	71.2460063897764	58.6046481723226	11.100049776008	4.51252738078435
73.8213399503722	14.2374242573209	71.2859424920128	58.6469418576286	11.1062717770035	4.51584874469661
73.8626964433416	14.2538591808546	71.3258785942492	58.6892409487204	11.112493777999	4.51917010860887
73.904052936311	14.2702965507714	71.3658146964856	58.731553216415	11.1187157789945	4.52249214636246
73.9454094292804	14.2867478650715	71.405750798722	58.7738999459938	11.12493777999	4.52581418411605
73.9867659222498	14.3032443151385	71.4456869009585	58.8163022538076	11.1311597809856	4.5291375695523
74.0281224152192	14.3198016801431	71.4856230031949	58.858719596463	11.1373817819811	4.53246162882988
74.0694789081886	14.336362592403	71.5255591054313	58.9011855911902	11.1436037829766	4.53578568810746
74.110835401158	14.3529450328337	71.5654952076677	58.9437162864159	11.1498257839721	4.53911042122637
74.1521918941274	14.3695744438185	71.6054313099041	58.9862473195031	11.1560477849676	4.54243582818661
74.1935483870968	14.3862311319742	71.6453674121406	59.028793387432	11.1622697859632	4.54576123514684
74.2349048800662	14.4029087367049	71.685303514377	59.071366315359	11.1684917869587	4.54908798978974
74.2762613730356	14.4196060348189	71.7252396166134	59.1139713401389	11.1747137879542	4.55241474443264
74.317617866005	14.4363070025075	71.7651757188498	59.156624679129	11.1809357889497	4.55574217291686
74.3589743589744	14.4530318224306	71.8051118210863	59.1992817345969	11.1871577899452	4.55907027524242
74.4003308519438	14.4698248964404	71.8450479233227	59.2419561899377	11.1933797909408	4.56239837756797
74.4416873449131	14.4866360736846	71.8849840255591	59.2846340238946	11.1996017919363	4.56572647989353
74.4830438378825	14.5034583819716	71.9249201277955	59.3273250344544	11.2058237929318	4.56905458221908
74.5244003308519	14.5203017291527	71.9648562300319	59.3700332759562	11.2120457939273	4.5723840322273
74.5657568238213	14.5371543725893	72.0047923322684	59.4127437135585	11.2182677949228	4.57571415607684
74.6071133167907	14.5541194273263	72.0447284345048	59.4554590501542	11.2244897959184	4.57904427992638
74.6484698097601	14.5711120038724	72.0846645367412	59.4981789478816	11.2307117969139	4.58237440377593
74.6898263027295	14.5881208488657	72.1246006389776	59.5409091503881	11.2369337979094	4.58570587530813
74.7311827956989	14.6051748296259	72.1645367412141	59.5836744905021	11.2431557989049	4.58903802068166
74.7725392886683	14.6222305228542	72.2044728434505	59.6264741235695	11.2493777999004	4.59237218757918
74.8138957816377	14.6393544701692	72.2444089456869	59.6692958865724	11.255599800896	4.59570702831803
74.8552522746071	14.6564875914205	72.2843450479233	59.7121230553611	11.2618218018915	4.5990425428982
74.8966087675765	14.6736917800989	72.3242811501597	59.7549637386141	11.268043802887	4.60237805747838
74.9379652605459	14.6909135827352	72.3642172523962	59.797818443124	11.2742658038825	4.60571357205856
74.9793217535153	14.7081868817343	72.4041533546326	59.8406848038595	11.280487804878	4.60904908663874
75.0206782464847	14.7254836660106	72.444089456869	59.8835670440906	11.2867098058736	4.61238460121892
75.0620347394541	14.7427844868188	72.4840255591054	59.9264572240696	11.2929318068691	4.61572011579909
75.1033912324235	14.7601012091167	72.5239616613418	59.9694175103327	11.2991538078646	4.61905563037927
75.1447477253929	14.7774375024789	72.5638977635783	60.0123786412499	11.3053758088601	4.62239114495945
75.1861042183623	14.7948235797359	72.6038338658147	60.0553762612209	11.3115978098556	4.62572665953963
75.2274607113317	14.8122261700783	72.6437699680511	60.0983858752791	11.3178198108512	4.62906217411981
75.2688172043011	14.8296434387189	72.6837060702875	60.1414008951231	11.3240418118467	4.63239768869998
75.3101736972705	14.8470943451262	72.723642172524	60.1844348352173	11.3302638128422	4.63573320328016
75.3515301902399	14.8645721617468	72.7635782747604	60.2274708024811	11.3364858138377	4.63906871786034
75.3928866832093	14.8821069790922	72.8035143769968	60.2705099794302	11.3427078148333	4.64240423244052
75.4342431761787	14.8996493802249	72.8434504792332	60.3135680766295	11.3489298158288	4.64573974702069
75.4755996691481	14.9172331252309	72.8833865814697	60.3566339446458	11.3551518168243	4.6490759354422
75.5169561621175	14.9348780298127	72.9233226837061	60.3997170436043	11.3613738178198	4.65241212386371
75.5583126550869	14.9525248915009	72.9632587859425	60.4428028454556	11.3675958188153	4.65574898612654
75.5996691480563	14.9702234941903	73.0031948881789	60.48589557347	11.3738178198109	4.65908584838938
75.6410256410256	14.9880157933498	73.0431309904153	60.5290170197212	11.3800398208064	4.66242271065222
75.682382133995	15.0058121290413	73.0830670926518	60.5721404931421	11.3862618218019	4.66576024675638
75.7237386269644	15.0236529889041	73.1230031948882	60.6153019759941	11.3924838227974	4.66909845670188
75.7650951199338	15.0414982522563	73.1629392971246	60.6584658238774	11.3987058237929	4.67243868817136
75.8064516129032	15.059536779868	73.202875399361	60.7016355843389	11.4049278247885	4.67577891964084
75.8478081058726	15.077615795119	73.2428115015974	60.7448208864345	11.411149825784	4.67911982495166
75.889164598842	15.0956983576254	73.2827476038339	60.7880121011082	11.4173718267795	4.68246073026247
75.9305210918114	15.1138239764732	73.3226837060703	60.8312142962843	11.423593827775	4.68580163557328
75.9718775847808	15.131955344321	73.3626198083067	60.874502646171	11.4298158287705	4.68914321472542
76.0132340777502	15.1501450584043	73.4025559105431	60.9177979222207	11.4360378297661	4.69248546771889
76.0545905707196	15.1683490838282	73.4424920127796	60.9610965768865	11.4422598307616	4.69582772071236
76.095947063689	15.1865743927846	73.482428115016	61.0045026715444	11.4484818317571	4.69917199522982
76.1373035566584	15.204860249721	73.5223642172524	61.0479499853187	11.4547038327526	4.70251694358861
76.1786600496278	15.2231529565299	73.5623003194888	61.0914168950665	11.4609258337481	4.70586323963006
76.2200165425972	15.2414485989984	73.6022364217252	61.1350054349939	11.4671478347437	4.70920953567151
76.2613730355666	15.2597875424466	73.6421725239617	61.1786169495108	11.4733698357392	4.71255717939561
76.302729528536	15.2783022585157	73.6821086261981	61.2222340387443	11.4795918367347	4.71590819232636
76.3440860215054	15.2969133620764	73.7220447284345	61.2658762986678	11.4858138377302	4.71925987909845
76.3854425144748	15.3156272137244	73.7619808306709	61.3095215993458	11.4920358387257	4.72261156587053
76.4267990074442	15.3343449795852	73.8019169329073	61.353181428073	11.4982578397213	4.72596460032527
76.4681555004136	15.3531209693622	73.8418530351438	61.3968446354163	11.5044798407168	4.72931763478001
76.509511993383	15.3719517581192	73.8817891373802	61.4405463589832	11.5107018417123	4.73267066923475
76.5508684863524	15.3908541035799	73.9217252396166	61.4843088976399	11.5169238427078	4.73602437753082
76.5922249793218	15.4097722282111	73.961661341853	61.5280857954151	11.5231458437033	4.73937808582689
76.6335814722912	15.428722278141	74.0015974440895	61.5718696193533	11.5293678446989	4.74273179412296
76.6749379652606	15.4477043756885	74.0415335463259	61.6156671266866	11.5355898456944	4.74608550241903
76.7162944582299	15.4667032309598	74.0814696485623	61.6594876086095	11.5418118466899	4.74943988455643
76.7576509511993	15.4857636127644	74.1214057507987	61.7033209292736	11.5480338476854	4.75279426669382
76.7990074441687	15.5048754909319	74.1613418530351	61.7471691158486	11.5542558486809	4.75614864883122
76.8403639371381	15.5239985001421	74.2012779552716	61.791040277013	11.5604778496765	4.75950303096862
76.8817204301075	15.5433557505278	74.241214057508	61.8349274866039	11.566699850672	4.76285808694735
76.9230769230769	15.5627187499135	74.2811501597444	61.8788559153113	11.5729218516675	4.76621314292608
76.9644334160463	15.5821035221083	74.3210862619808	61.9227900876661	11.579143852663	4.76956819890481
77.0057899090157	15.6015257239635	74.3610223642172	61.9667252736057	11.5853658536585	4.77292392872486
77.0471464019851	15.6210048042241	74.4009584664537	62.0106668789158	11.5915878546541	4.77628235391024
77.0885028949545	15.6405602116354	74.4408945686901	62.0546118628421	11.5978098556496	4.77964077909561
77.1298593879239	15.6601411837494	74.4808306709265	62.0986173239966	11.6040318566451	4.78300055196365
77.1712158808933	15.6797462527363	74.5207667731629	62.1426883303036	11.6102538576406	4.78636032483168
77.2125723738627	15.6993788435323	74.5607028753994	62.1868236992472	11.6164758586361	4.78972009769972
77.2539288668321	15.7190366320735	74.6006389776358	62.2309683593852	11.6226978596317	4.79308054440908
77.2952853598015	15.7387000472957	74.6405750798722	62.2751371766283	11.6289198606272	4.79644099111844
77.3366418527709	15.758397467242	74.6805111821086	62.3193416382713	11.6351418616227	4.79980211166913
77.3779983457403	15.7782168393826	74.720447284345	62.363581913245	11.6413638626182	4.80316390606116
77.4193548387097	15.7981778571007	74.7603833865815	62.4078235396651	11.6475858636137	4.80652704813584
77.4607113316791	15.8181523299255	74.8003194888179	62.4520820591657	11.6538078646093	4.80989019021052
77.5020678246485	15.8382234348802	74.8402555910543	62.4963762230662	11.6600298656048	4.81325535380918
77.5434243176179	15.8583621823256	74.8801916932907	62.5407153225609	11.6662518666003	4.81662051740785
77.5847808105873	15.8785788470707	74.9201277955272	62.5850628685958	11.6724738675958	4.81998568100652
77.6261373035567	15.8988340423485	74.9600638977636	62.6295180235536	11.6786958685913	4.82335151844652
77.6674937965261	15.9191121113077	75	62.6740113568734	11.6849178695869	4.82671802972784
77.7088502894955	15.939432135736	75.0399361022364	62.7185677013835	11.6911398705824	4.83008454100917
77.7502067824648	15.9598032895696	75.0798722044728	62.7631284380945	11.6973618715779	4.83345239997316
77.7915632754342	15.9802051455102	75.1198083067093	62.8077276910291	11.7035838725734	4.83682025893714
77.8329197684036	16.0006236368555	75.1597444089457	62.8523299847182	11.7098058735689	4.84018811790113
77.874276261373	16.021208482247	75.1996805111821	62.8969555908584	11.7160278745645	4.84355597686511
77.9156327543424	16.0418230511924	75.2396166134185	62.9416171792601	11.72224987556	4.84692450967043
77.9569892473118	16.062562018715	75.2795527156549	62.9862865384788	11.7284718765555	4.85029304247574
77.9983457402812	16.083543300477	75.3194888178914	63.030983264488	11.734693877551	4.85366157528106
78.0397022332506	16.1045387712605	75.3594249201278	63.0756847205597	11.7409158785465	4.8570307819277
78.08105872622	16.1255357098739	75.3993610223642	63.1203871902162	11.7471378795421	4.86039998857435
78.1224152191894	16.1466144799998	75.4392971246006	63.1650918559733	11.7533598805376	4.86376919522099
78.1637717121588	16.167783888617	75.4792332268371	63.2098249021055	11.7595818815331	4.86713840186763
78.2051282051282	16.1889956196607	75.5191693290735	63.2545641986776	11.7658038825286	4.87050760851428
78.2464846980976	16.2102194603004	75.5591054313099	63.2993354231718	11.7720258835241	4.87387681516092
78.287841191067	16.2318505013959	75.5990415335463	63.3441563133228	11.7782478845197	4.87724602180757
78.3291976840364	16.2536523000271	75.6389776357828	63.3889897043533	11.7844698855152	4.88061522845421
78.3705541770058	16.2755859587037	75.6789137380192	63.4338268118615	11.7906918865107	4.88398443510086
78.4119106699752	16.2975407785936	75.7188498402556	63.4786831774815	11.7969138875062	4.8873536417475
78.4532671629446	16.3195550455912	75.758785942492	63.5235410634788	11.8031358885017	4.89072284839414
78.494623655914	16.3416902862298	75.7987220447284	63.5684410132466	11.8093578894973	4.89409205504079
78.5359801488834	16.3639434425306	75.8386581469648	63.6133467066617	11.8155798904928	4.89746126168743
78.5773366418528	16.3862180046829	75.8785942492013	63.6582691242265	11.8218018914883	4.90083046833408
78.6186931348222	16.4084942793033	75.9185303514377	63.7032332677002	11.8280238924838	4.90419967498072
78.6600496277916	16.4307767922005	75.9584664536741	63.7482004519284	11.8342458934793	4.90756888162737
78.701406120761	16.4530686013531	75.9984025559105	63.7932064902418	11.8404678944749	4.91093808827401
78.7427626137304	16.4754108059963	76.038338658147	63.8382437807541	11.8466898954704	4.91430729492065
78.7841191066997	16.4979257252816	76.0782747603834	63.8832972886238	11.8529118964659	4.9176765015673
78.8254755996691	16.5206614306355	76.1182108626198	63.9283548508327	11.8591338974614	4.92104638205527
78.8668320926385	16.5435307085031	76.1581469648562	63.9735066764309	11.8653558984569	4.92441693638457
78.9081885856079	16.5664627360955	76.1980830670927	64.0186684689466	11.8715778994525	4.92778816455521
78.9495450785773	16.5900568772557	76.2380191693291	64.0638334711476	11.877799900448	4.93116006656717
78.9909015715467	16.6136753599271	76.2779552715655	64.109002527688	11.8840219014435	4.93453196857913
79.0322580645161	16.6373579378339	76.3178913738019	64.1541800307686	11.890243902439	4.93790454443242
79.0736145574855	16.6610564172305	76.3578274760383	64.199455682647	11.8964659034345	4.94127981565103
79.1149710504549	16.6847946503514	76.3977635782748	64.2447963728853	11.9026879044301	4.94465508686964
79.1563275434243	16.7086358761979	76.4376996805112	64.2902262585888	11.9089099054256	4.94803237961223
79.1976840363937	16.7324917803426	76.4776357827476	64.3356821596363	11.9151319064211	4.95140967235483
79.2390405293631	16.7564110458079	76.517571884984	64.3811961728807	11.9213539074166	4.95478763893875
79.2803970223325	16.7805236978519	76.5575079872204	64.4267416072549	11.9275759084121	4.95816560552268
79.3217535153019	16.8047591583242	76.5974440894569	64.4723367072858	11.9337979094077	4.96154424594793
79.3631100082713	16.8292372999933	76.6373801916933	64.5179361995177	11.9400199104032	4.96492288637319
79.4044665012407	16.8541005023518	76.6773162939297	64.5635370431959	11.9462419113987	4.96830220063977
79.4458229942101	16.8789745911148	76.7172523961661	64.6091468402069	11.9524639123942	4.97168151490636
79.4871794871795	16.9039590117526	76.7571884984026	64.6547698138206	11.9586859133897	4.97506285069693
79.5285359801489	16.9289653275185	76.797124600639	64.7004056261756	11.9649079143853	4.9784441864875
79.5698924731183	16.9541362848625	76.8370607028754	64.7460507297248	11.9711299153808	4.98182821764339
79.6112489660877	16.9794317631029	76.8769968051118	64.7917482018237	11.9773519163763	4.98521224879928
79.6526054590571	17.0048340259627	76.9169329073482	64.8374718581973	11.9835739173718	4.9885969537965
79.6939619520265	17.0303856405066	76.9568690095847	64.8832357201025	11.9897959183673	4.99198233263505
79.7353184449959	17.0559617188809	76.9968051118211	64.9290857367184	11.9960179193629	4.99536838531492
79.7766749379653	17.0818246356657	77.0367412140575	64.9749404833968	12.0022399203584	4.9987544379948
79.8180314309347	17.1077838176229	77.0766773162939	65.0208068863007	12.0084619213539	5.00214116451601
79.8593879239041	17.1339048278178	77.1166134185303	65.0666759920976	12.0146839223494	5.00552789103722
79.9007444168735	17.1601731102712	77.1565495207668	65.1125457736177	12.0209059233449	5.00891596524108
79.9421009098428	17.1865591860676	77.1964856230032	65.1584297453254	12.0271279243405	5.01230471328628
79.9834574028122	17.2130820146756	77.2364217252396	65.2043219946425	12.033349925336	5.01569346133147
80.0248138957816	17.2396998852644	77.276357827476	65.2502203254686	12.0395719263315	5.01908355705932
80.066170388751	17.266382095727	77.3162939297125	65.2961615647193	12.045793927327	5.02247365278718
80.1075268817204	17.2931335388293	77.3562300319489	65.3421577064816	12.0520159283225	5.02586442235636
80.1488833746898	17.3199357443797	77.3961661341853	65.3881695588088	12.0582379293181	5.02925519192554
80.1902398676592	17.3469199608276	77.4361022364217	65.4342023585558	12.0644599303136	5.03264596149473
80.2315963606286	17.373943197085	77.4760383386581	65.4802735055956	12.0706819313091	5.03603673106391
80.272952853598	17.4013508824359	77.5159744408946	65.5263662757785	12.0769039323046	5.03942884831575
80.3143093465674	17.4291190423268	77.555910543131	65.5724928321224	12.0831259333001	5.04282231325025
80.3556658395368	17.4572552605449	77.5958466453674	65.6186242874596	12.0893479342957	5.04621712586741
80.3970223325062	17.4854357582959	77.6357827476038	65.6647744941162	12.0955699352912	5.04961193848457
80.4383788254756	17.5136427993028	77.6757188498403	65.7109735217755	12.1017919362867	5.05300809878438
80.479735318445	17.5419609060995	77.7156549520767	65.7571848813835	12.1080139372822	5.0564042590842
80.5210918114144	17.5711907798524	77.7555910543131	65.8034940519278	12.1142359382778	5.05980041938402
80.5624483043838	17.6006419289507	77.7955271565495	65.8498270417155	12.1204579392733	5.06319725352517
80.6038047973532	17.6302853637554	77.8354632587859	65.8961782760303	12.1266799402688	5.0665961091903
80.6451612903226	17.6602135575451	77.8753993610224	65.9426036709684	12.1329019412643	5.06999563869676
80.686517783292	17.6904020464894	77.9153354632588	65.9890537298042	12.1391239422598	5.07339516820323
80.7278742762614	17.7208356630137	77.9552715654952	66.0355304797071	12.1453459432554	5.07679469770969
80.7692307692308	17.7516562973338	77.9952076677316	66.0820330760232	12.1515679442509	5.08019490105749
80.8105872622002	17.782845723896	78.035143769968	66.1285425985024	12.1577899452464	5.08359510440528
80.8519437551696	17.8140730693953	78.0750798722045	66.1750722237473	12.1640119462419	5.0869959815944
80.893300248139	17.8454770437495	78.1150159744409	66.2216278643363	12.1702339472374	5.09039753262485
80.9346567411084	17.8772955577087	78.1549520766773	66.268197526182	12.176455948233	5.09379908365531
80.9760132340778	17.9093362032472	78.1948881789137	66.314780026769	12.1826779492285	5.09720130852709
81.0173697270472	17.9414196604889	78.2348242811502	66.3613765486128	12.188899950224	5.10060353339887
81.0587262200166	17.9736351000951	78.2747603833866	66.4079828684432	12.1951219512195	5.10400575827065
81.1000827129859	18.0059903504917	78.314696485623	66.4546329413523	12.201343952215	5.10740865698376
81.1414392059553	18.0385963551491	78.3546325878594	66.5013112257057	12.2075659532106	5.11081155569687
81.1827956989247	18.0712298816156	78.3945686900958	66.5479932265369	12.2137879542061	5.11421445440998
81.2241521918941	18.104076977321	78.4345047923323	66.5947027630893	12.2200099552016	5.11761735312309
81.2655086848635	18.1374598309105	78.4744408945687	66.6414178743583	12.2262319561971	5.1210202518362
81.3068651778329	18.1711051813994	78.5143769968051	66.6881836648689	12.2324539571926	5.12442315054931
81.3482216708023	18.2053112428794	78.5543130990415	66.7349624630514	12.2386759581882	5.12782604926242
81.3895781637717	18.2397861618548	78.5942492012779	66.7817747095334	12.2448979591837	5.13122894797553
81.4309346567411	18.2742642611281	78.6341853035144	66.8286209111072	12.2511199601792	5.13463184668865
81.4722911497105	18.3093442929467	78.6741214057508	66.8754971823642	12.2573419611747	5.13803474540176
81.5136476426799	18.3453517485729	78.7140575079872	66.9224591015396	12.2635639621702	5.1414383179562
81.5550041356493	18.3813867260084	78.7539936102236	66.9694929852378	12.2697859631658	5.14484256435196
81.5963606286187	18.4176185149588	78.7939297124601	67.0165473095636	12.2760079641613	5.14824748458906
81.6377171215881	18.4538860211014	78.8338658146965	67.0636168376618	12.2822299651568	5.15165240482616
81.6790736145575	18.4903781052065	78.8738019169329	67.1107191383361	12.2884519661523	5.15505799890459
81.7204301075269	18.5271266925726	78.9137380191693	67.1578258312114	12.2946739671478	5.15846359298302
81.7617866004963	18.5639582123235	78.9536741214058	67.2049832033283	12.3008959681434	5.1618705347441
81.8031430934657	18.6008842847786	78.9936102236422	67.2521642257579	12.3071179691389	5.16527815034652
81.8444995864351	18.6378514564687	79.0335463258786	67.2993736285627	12.3133399701344	5.16868576594894
81.8858560794045	18.6748191174354	79.073482428115	67.3466323591627	12.3195619711299	5.17209405539268
81.9272125723739	18.7129364561083	79.1134185303514	67.39389683341	12.3257839721254	5.17550234483643
81.9685690653433	18.7517747438611	79.1533546325879	67.4411702609899	12.332005973121	5.17891198196283
82.0099255583127	18.7906620815936	79.1932907348243	67.4884536554874	12.3382279741165	5.18232229293056
82.0512820512821	18.8296641546904	79.2332268370607	67.535759517782	12.344449975112	5.18573395158096
82.0926385442515	18.8690986259882	79.2731629392971	67.5831532240953	12.3506719761075	5.18914628407268
82.1339950372208	18.9096025336289	79.3130990415335	67.6306003125429	12.356893977103	5.1925586165644
82.1753515301902	18.9502336531872	79.35303514377	67.6780695309261	12.3631159780986	5.19597229673878
82.2167080231596	18.9915594232078	79.3929712460064	67.7255477026419	12.3693379790941	5.19938597691316
82.258064516129	19.0330931357861	79.4329073482428	67.7730485110856	12.3755599800896	5.20279965708754
82.2994210090984	19.0747812151338	79.4728434504792	67.8205974648088	12.3817819810851	5.20621333726192
82.3407775020678	19.1169441374281	79.5127795527157	67.868207909345	12.3880039820806	5.2096270174363
82.3821339950372	19.1596643457774	79.5527156549521	67.9158837301029	12.3942259830762	5.21304137145201
82.4234904880066	19.2032936300616	79.5926517571885	67.9635649566465	12.4004479840717	5.21645639930905
82.464846980976	19.2475727959985	79.6325878594249	68.0112625694782	12.4066699850672	5.21987210100741
82.5062034739454	19.2920219855562	79.6725239616613	68.05900427325	12.4128919860627	5.22328780270578
82.5475599669148	19.3372575649399	79.7124600638978	68.1068061163885	12.4191139870582	5.22670350440415
82.5889164598842	19.3832369670846	79.7523961661342	68.1546628620386	12.4253359880538	5.23011987994385
82.6302729528536	19.4309700589064	79.7923322683706	68.2025392036621	12.4315579890493	5.23353625548354
82.671629445823	19.4791953629945	79.832268370607	68.2504238228951	12.4377799900448	5.23695330486457
[truncated: 14,073 more rows]
