# Supplementary material for: Chromosomal Mcm2-7 distribution and the genome replication program in species from yeast to humans
Source: PLoS Genet. 2021 Sep 2;17(9):e1009714. doi: 10.1371/journal.pgen.1009714 (PMC8443269; doi:10.1371/journal.pgen.1009714)
Supplement: S1 Source Files — (ZIP) [file pgen.1009714.s023.zip › source_files_for_Figure1_to_Figure7A/Figure4/Figure4A/numbers_for_traces_in_Figure4A_042221_1.txt]

ARS_name	MCM_subunit_tagged_with_MNase	chr	coord	library_fragments_51to100bp	library_fragments_151to200bp	library_fragments_all	smooth20bp_library_fragments_51to100bp	smooth20bp_library_fragments_151to200bp	normalize_smooth20bp_library_fragments_51to100bp	normalize_smooth20bp_library_fragments_151to200bp
ARS429	MCM2	chrIV	920315	0	0	0	0	0	0	0
ARS429	MCM2	chrIV	920316	0	0	0	0	0	0	0
ARS429	MCM2	chrIV	920317	0	0	0	0	0	0	0
ARS429	MCM2	chrIV	920318	0	0	0	0	0	0	0
ARS429	MCM2	chrIV	920319	0	0	0	0	0	0	0
ARS429	MCM2	chrIV	920320	0	0	0	0	0	0	0
ARS429	MCM2	chrIV	920321	0	0	0	0	0	0	0
ARS429	MCM2	chrIV	920322	0	0	0	0	0	0	0
ARS429	MCM2	chrIV	920323	0	0	0	0	0	0	0
ARS429	MCM2	chrIV	920324	0	0	0	0	0	0	0
ARS429	MCM2	chrIV	920325	0	0	0	0	0	0	0
ARS429	MCM2	chrIV	920326	0	0	0	0	0	0	0
ARS429	MCM2	chrIV	920327	0	0	0	0	0	0	0
ARS429	MCM2	chrIV	920328	0	0	0	0	0	0	0
ARS429	MCM2	chrIV	920329	0	0	0	0	0	0	0
ARS429	MCM2	chrIV	920330	0	0	0	0	0	0	0
ARS429	MCM2	chrIV	920331	0	0	0	0	0	0	0
ARS429	MCM2	chrIV	920332	0	0	0	0	0	0	0
ARS429	MCM2	chrIV	920333	0	0	0	0	0	0	0
ARS429	MCM2	chrIV	920334	0	0	0	0	0	0	0
ARS429	MCM2	chrIV	920335	0	0	0	0	0	0	0
ARS429	MCM2	chrIV	920336	0	0	0	0	0	0	0
ARS429	MCM2	chrIV	920337	0	0	0	0	0.2	0	0.000112324843447249
ARS429	MCM2	chrIV	920338	0	0	0	0	0.4	0	0.000224649686894499
ARS429	MCM2	chrIV	920339	0	0	0	0	0.6	0	0.000336974530341748
ARS429	MCM2	chrIV	920340	0	0	0	0	0.8	0	0.000449299373788998
ARS429	MCM2	chrIV	920341	0	0	0	0	1	0	0.000561624217236247
ARS429	MCM2	chrIV	920342	0	0	0	0	1.2	0	0.000673949060683497
ARS429	MCM2	chrIV	920343	0	0	0	0	1.4	0	0.000786273904130746
ARS429	MCM2	chrIV	920344	0	0	0	0	1.6	0	0.000898598747577996
ARS429	MCM2	chrIV	920345	0	0	0	0	1.8	0	0.00101092359102525
ARS429	MCM2	chrIV	920346	0	0	0	0	2	0	0.00112324843447249
ARS429	MCM2	chrIV	920347	0	4	4	0	2.2	0	0.00123557327791974
ARS429	MCM2	chrIV	920348	0	4	4	0	2.4	0	0.00134789812136699
ARS429	MCM2	chrIV	920349	0	4	4	0	2.6	0	0.00146022296481424
ARS429	MCM2	chrIV	920350	0	4	4	0	2.8	0	0.00157254780826149
ARS429	MCM2	chrIV	920351	0	4	4	0	3	0	0.00168487265170874
ARS429	MCM2	chrIV	920352	0	4	4	0	3.2	0	0.00179719749515599
ARS429	MCM2	chrIV	920353	0	4	4	0	3.4	0	0.00190952233860324
ARS429	MCM2	chrIV	920354	0	4	4	0	3.6	0	0.00202184718205049
ARS429	MCM2	chrIV	920355	0	4	4	0	3.8	0	0.00213417202549774
ARS429	MCM2	chrIV	920356	0	4	4	0	4	0	0.00224649686894499
ARS429	MCM2	chrIV	920357	0	4	4	0	4	0	0.00224649686894499
ARS429	MCM2	chrIV	920358	0	4	4	0	4	0	0.00224649686894499
ARS429	MCM2	chrIV	920359	0	4	4	0	4	0	0.00224649686894499
ARS429	MCM2	chrIV	920360	0	4	4	0	4	0	0.00224649686894499
ARS429	MCM2	chrIV	920361	0	4	4	0	4	0	0.00224649686894499
ARS429	MCM2	chrIV	920362	0	4	4	0	4	0	0.00224649686894499
ARS429	MCM2	chrIV	920363	0	4	4	0.1	4	5.61624217236247e-05	0.00224649686894499
ARS429	MCM2	chrIV	920364	0	4	4	0.2	4	0.000112324843447249	0.00224649686894499
ARS429	MCM2	chrIV	920365	0	4	4	0.3	4	0.000168487265170874	0.00224649686894499
ARS429	MCM2	chrIV	920366	0	4	4	0.4	4	0.000224649686894499	0.00224649686894499
ARS429	MCM2	chrIV	920367	0	4	4	0.5	4	0.000280812108618124	0.00224649686894499
ARS429	MCM2	chrIV	920368	0	4	4	0.6	4	0.000336974530341748	0.00224649686894499
ARS429	MCM2	chrIV	920369	0	4	4	0.7	4	0.000393136952065373	0.00224649686894499
ARS429	MCM2	chrIV	920370	0	4	7	0.8	4	0.000449299373788998	0.00224649686894499
ARS429	MCM2	chrIV	920371	0	4	7	0.9	4	0.000505461795512623	0.00224649686894499
ARS429	MCM2	chrIV	920372	0	4	7	1	4	0.000561624217236247	0.00224649686894499
ARS429	MCM2	chrIV	920373	2	4	9	1.1	4	0.000617786638959872	0.00224649686894499
ARS429	MCM2	chrIV	920374	2	4	9	1.2	4	0.000673949060683497	0.00224649686894499
ARS429	MCM2	chrIV	920375	2	4	9	1.3	4	0.000730111482407121	0.00224649686894499
ARS429	MCM2	chrIV	920376	2	4	9	1.4	4	0.000786273904130746	0.00224649686894499
ARS429	MCM2	chrIV	920377	2	4	9	1.5	4	0.000842436325854371	0.00224649686894499
ARS429	MCM2	chrIV	920378	2	4	9	1.6	4	0.000898598747577996	0.00224649686894499
ARS429	MCM2	chrIV	920379	2	4	9	1.7	4	0.00095476116930162	0.00224649686894499
ARS429	MCM2	chrIV	920380	2	4	9	1.8	4	0.00101092359102525	0.00224649686894499
ARS429	MCM2	chrIV	920381	2	4	9	1.9	4	0.00106708601274887	0.00224649686894499
ARS429	MCM2	chrIV	920382	2	4	9	2	4	0.00112324843447249	0.00224649686894499
ARS429	MCM2	chrIV	920383	2	4	9	2	4	0.00112324843447249	0.00224649686894499
ARS429	MCM2	chrIV	920384	2	4	9	2	4	0.00112324843447249	0.00224649686894499
ARS429	MCM2	chrIV	920385	2	4	9	2	4	0.00112324843447249	0.00224649686894499
ARS429	MCM2	chrIV	920386	2	4	9	2	4	0.00112324843447249	0.00224649686894499
ARS429	MCM2	chrIV	920387	2	4	9	2	4	0.00112324843447249	0.00224649686894499
ARS429	MCM2	chrIV	920388	2	4	9	2	4	0.00112324843447249	0.00224649686894499
ARS429	MCM2	chrIV	920389	2	4	9	2	4	0.00112324843447249	0.00224649686894499
ARS429	MCM2	chrIV	920390	2	4	9	2	4	0.00112324843447249	0.00224649686894499
ARS429	MCM2	chrIV	920391	2	4	9	2	4	0.00112324843447249	0.00224649686894499
ARS429	MCM2	chrIV	920392	2	4	9	2	4	0.00112324843447249	0.00224649686894499
ARS429	MCM2	chrIV	920393	2	4	10	2	4	0.00112324843447249	0.00224649686894499
ARS429	MCM2	chrIV	920394	2	4	10	2	4	0.00112324843447249	0.00224649686894499
ARS429	MCM2	chrIV	920395	2	4	10	2	4	0.00112324843447249	0.00224649686894499
ARS429	MCM2	chrIV	920396	2	4	10	2	4	0.00112324843447249	0.00224649686894499
ARS429	MCM2	chrIV	920397	2	4	10	2	4	0.00112324843447249	0.00224649686894499
ARS429	MCM2	chrIV	920398	2	4	10	2	4	0.00112324843447249	0.00224649686894499
ARS429	MCM2	chrIV	920399	2	4	10	2	4	0.00112324843447249	0.00224649686894499
ARS429	MCM2	chrIV	920400	2	4	10	2	4	0.00112324843447249	0.00224649686894499
ARS429	MCM2	chrIV	920401	2	4	10	2	4	0.00112324843447249	0.00224649686894499
ARS429	MCM2	chrIV	920402	2	4	10	2	4	0.00112324843447249	0.00224649686894499
ARS429	MCM2	chrIV	920403	2	4	10	2	4	0.00112324843447249	0.00224649686894499
ARS429	MCM2	chrIV	920404	2	4	10	2	4	0.00112324843447249	0.00224649686894499
ARS429	MCM2	chrIV	920405	2	4	10	2	4	0.00112324843447249	0.00224649686894499
ARS429	MCM2	chrIV	920406	2	4	10	2	4	0.00112324843447249	0.00224649686894499
ARS429	MCM2	chrIV	920407	2	4	10	2	4	0.00112324843447249	0.00224649686894499
ARS429	MCM2	chrIV	920408	2	4	10	2	4	0.00112324843447249	0.00224649686894499
ARS429	MCM2	chrIV	920409	2	4	10	2	4	0.00112324843447249	0.00224649686894499
ARS429	MCM2	chrIV	920410	2	4	10	2	4	0.00112324843447249	0.00224649686894499
ARS429	MCM2	chrIV	920411	2	4	10	2	4	0.00112324843447249	0.00224649686894499
ARS429	MCM2	chrIV	920412	2	4	10	2	4	0.00112324843447249	0.00224649686894499
ARS429	MCM2	chrIV	920413	2	4	10	2	4	0.00112324843447249	0.00224649686894499
ARS429	MCM2	chrIV	920414	2	4	10	2	4	0.00112324843447249	0.00224649686894499
ARS429	MCM2	chrIV	920415	2	4	10	2	4	0.00112324843447249	0.00224649686894499
ARS429	MCM2	chrIV	920416	2	4	10	2	4	0.00112324843447249	0.00224649686894499
ARS429	MCM2	chrIV	920417	2	4	10	2	4	0.00112324843447249	0.00224649686894499
ARS429	MCM2	chrIV	920418	2	4	10	2	4	0.00112324843447249	0.00224649686894499
ARS429	MCM2	chrIV	920419	2	4	10	2	4	0.00112324843447249	0.00224649686894499
ARS429	MCM2	chrIV	920420	2	4	10	2	4	0.00112324843447249	0.00224649686894499
ARS429	MCM2	chrIV	920421	2	4	10	2	4	0.00112324843447249	0.00224649686894499
ARS429	MCM2	chrIV	920422	2	4	10	2	4	0.00112324843447249	0.00224649686894499
ARS429	MCM2	chrIV	920423	2	4	10	2	4	0.00112324843447249	0.00224649686894499
ARS429	MCM2	chrIV	920424	2	4	10	2	4	0.00112324843447249	0.00224649686894499
ARS429	MCM2	chrIV	920425	2	4	10	2	4	0.00112324843447249	0.00224649686894499
ARS429	MCM2	chrIV	920426	2	4	10	2	4	0.00112324843447249	0.00224649686894499
ARS429	MCM2	chrIV	920427	2	4	10	2	4	0.00112324843447249	0.00224649686894499
ARS429	MCM2	chrIV	920428	2	4	10	2	4	0.00112324843447249	0.00224649686894499
ARS429	MCM2	chrIV	920429	2	4	10	2	4	0.00112324843447249	0.00224649686894499
ARS429	MCM2	chrIV	920430	2	4	10	2	4	0.00112324843447249	0.00224649686894499
ARS429	MCM2	chrIV	920431	2	4	10	2	4	0.00112324843447249	0.00224649686894499
ARS429	MCM2	chrIV	920432	2	4	10	2	4.05	0.00112324843447249	0.0022745780798068
ARS429	MCM2	chrIV	920433	2	4	10	2	4.1	0.00112324843447249	0.00230265929066861
ARS429	MCM2	chrIV	920434	2	4	10	2	4.15	0.00112324843447249	0.00233074050153043
ARS429	MCM2	chrIV	920435	2	4	10	2	4.2	0.00112324843447249	0.00235882171239224
ARS429	MCM2	chrIV	920436	2	4	10	2	4.25	0.00112324843447249	0.00238690292325405
ARS429	MCM2	chrIV	920437	2	4	10	2	4.3	0.00112324843447249	0.00241498413411586
ARS429	MCM2	chrIV	920438	2	4	10	2	4.35	0.00112324843447249	0.00244306534497768
ARS429	MCM2	chrIV	920439	2	4	10	2	4.4	0.00112324843447249	0.00247114655583949
ARS429	MCM2	chrIV	920440	2	4	10	2	4.45	0.00112324843447249	0.0024992277667013
ARS429	MCM2	chrIV	920441	2	4	10	2	4.5	0.00112324843447249	0.00252730897756311
ARS429	MCM2	chrIV	920442	2	5	11	2	4.55	0.00112324843447249	0.00255539018842492
ARS429	MCM2	chrIV	920443	2	5	11	2	4.6	0.00112324843447249	0.00258347139928674
ARS429	MCM2	chrIV	920444	2	5	12	2	4.65	0.00112324843447249	0.00261155261014855
ARS429	MCM2	chrIV	920445	2	5	12	2	4.7	0.00112324843447249	0.00263963382101036
ARS429	MCM2	chrIV	920446	2	5	12	2	4.75	0.00112324843447249	0.00266771503187217
ARS429	MCM2	chrIV	920447	2	5	12	2	4.8	0.00112324843447249	0.00269579624273399
ARS429	MCM2	chrIV	920448	2	5	12	2	4.85	0.00112324843447249	0.0027238774535958
ARS429	MCM2	chrIV	920449	2	5	12	2	4.9	0.00112324843447249	0.00275195866445761
ARS429	MCM2	chrIV	920450	2	5	12	2	4.95	0.00112324843447249	0.00278003987531942
ARS429	MCM2	chrIV	920451	2	5	12	2	5	0.00112324843447249	0.00280812108618124
ARS429	MCM2	chrIV	920452	2	5	12	2	5	0.00112324843447249	0.00280812108618124
ARS429	MCM2	chrIV	920453	2	5	12	2	5	0.00112324843447249	0.00280812108618124
ARS429	MCM2	chrIV	920454	2	5	12	2	5	0.00112324843447249	0.00280812108618124
ARS429	MCM2	chrIV	920455	2	5	12	1.9	5	0.00106708601274887	0.00280812108618124
ARS429	MCM2	chrIV	920456	2	5	12	1.8	5	0.00101092359102525	0.00280812108618124
ARS429	MCM2	chrIV	920457	2	5	12	1.7	5	0.00095476116930162	0.00280812108618124
ARS429	MCM2	chrIV	920458	2	5	12	1.6	5	0.000898598747577996	0.00280812108618124
ARS429	MCM2	chrIV	920459	2	5	12	1.5	5	0.000842436325854371	0.00280812108618124
ARS429	MCM2	chrIV	920460	2	5	12	1.4	5	0.000786273904130746	0.00280812108618124
ARS429	MCM2	chrIV	920461	2	5	12	1.3	5	0.000730111482407121	0.00280812108618124
ARS429	MCM2	chrIV	920462	2	5	12	1.2	5	0.000673949060683497	0.00280812108618124
ARS429	MCM2	chrIV	920463	2	5	12	1.1	5	0.000617786638959872	0.00280812108618124
ARS429	MCM2	chrIV	920464	2	5	12	1	5	0.000561624217236247	0.00280812108618124
ARS429	MCM2	chrIV	920465	0	5	10	0.9	5	0.000505461795512623	0.00280812108618124
ARS429	MCM2	chrIV	920466	0	5	10	0.8	5	0.000449299373788998	0.00280812108618124
ARS429	MCM2	chrIV	920467	0	5	10	0.7	5	0.000393136952065373	0.00280812108618124
ARS429	MCM2	chrIV	920468	0	5	10	0.6	5	0.000336974530341748	0.00280812108618124
ARS429	MCM2	chrIV	920469	0	5	10	0.5	5	0.000280812108618124	0.00280812108618124
ARS429	MCM2	chrIV	920470	0	5	10	0.4	5	0.000224649686894499	0.00280812108618124
ARS429	MCM2	chrIV	920471	0	5	10	0.3	5	0.000168487265170874	0.00280812108618124
ARS429	MCM2	chrIV	920472	0	5	10	0.2	5	0.000112324843447249	0.00280812108618124
ARS429	MCM2	chrIV	920473	0	5	10	0.1	5	5.61624217236247e-05	0.00280812108618124
ARS429	MCM2	chrIV	920474	0	5	10	0	5	0	0.00280812108618124
ARS429	MCM2	chrIV	920475	0	5	10	0	5	0	0.00280812108618124
ARS429	MCM2	chrIV	920476	0	5	10	0	5	0	0.00280812108618124
ARS429	MCM2	chrIV	920477	0	5	10	0	5	0	0.00280812108618124
ARS429	MCM2	chrIV	920478	0	5	10	0	5	0	0.00280812108618124
ARS429	MCM2	chrIV	920479	0	5	10	0	5	0	0.00280812108618124
ARS429	MCM2	chrIV	920480	0	5	10	0	5	0	0.00280812108618124
ARS429	MCM2	chrIV	920481	0	5	10	0	5	0	0.00280812108618124
ARS429	MCM2	chrIV	920482	0	5	10	0	5	0	0.00280812108618124
ARS429	MCM2	chrIV	920483	0	5	10	0	5	0	0.00280812108618124
ARS429	MCM2	chrIV	920484	0	5	10	0	5	0	0.00280812108618124
ARS429	MCM2	chrIV	920485	0	5	10	0	5	0	0.00280812108618124
ARS429	MCM2	chrIV	920486	0	5	10	0	5	0	0.00280812108618124
ARS429	MCM2	chrIV	920487	0	5	10	0	5	0	0.00280812108618124
ARS429	MCM2	chrIV	920488	0	5	10	0	5	0	0.00280812108618124
ARS429	MCM2	chrIV	920489	0	5	10	0	5	0	0.00280812108618124
ARS429	MCM2	chrIV	920490	0	5	10	0	5	0	0.00280812108618124
ARS429	MCM2	chrIV	920491	0	5	10	0	5	0	0.00280812108618124
ARS429	MCM2	chrIV	920492	0	5	10	0	5	0	0.00280812108618124
ARS429	MCM2	chrIV	920493	0	5	10	0	5	0	0.00280812108618124
ARS429	MCM2	chrIV	920494	0	5	10	0	5	0	0.00280812108618124
ARS429	MCM2	chrIV	920495	0	5	10	0	5	0	0.00280812108618124
ARS429	MCM2	chrIV	920496	0	5	10	0	4.8	0	0.00269579624273399
ARS429	MCM2	chrIV	920497	0	5	10	0	4.6	0	0.00258347139928674
ARS429	MCM2	chrIV	920498	0	5	10	0	4.4	0	0.00247114655583949
ARS429	MCM2	chrIV	920499	0	5	10	0	4.2	0	0.00235882171239224
ARS429	MCM2	chrIV	920500	0	5	10	0	4	0	0.00224649686894499
ARS429	MCM2	chrIV	920501	0	5	10	0	3.8	0	0.00213417202549774
ARS429	MCM2	chrIV	920502	0	5	10	0	3.6	0	0.00202184718205049
ARS429	MCM2	chrIV	920503	0	5	10	0	3.4	0	0.00190952233860324
ARS429	MCM2	chrIV	920504	0	5	10	0	3.2	0	0.00179719749515599
ARS429	MCM2	chrIV	920505	0	5	10	0	3	0	0.00168487265170874
ARS429	MCM2	chrIV	920506	0	1	6	0	2.8	0	0.00157254780826149
ARS429	MCM2	chrIV	920507	0	1	6	0	2.6	0	0.00146022296481424
ARS429	MCM2	chrIV	920508	0	1	6	0	2.4	0	0.00134789812136699
ARS429	MCM2	chrIV	920509	0	1	6	0	2.2	0	0.00123557327791974
ARS429	MCM2	chrIV	920510	0	1	6	0	2	0	0.00112324843447249
ARS429	MCM2	chrIV	920511	0	1	7	0	1.8	0	0.00101092359102525
ARS429	MCM2	chrIV	920512	0	1	7	0	1.6	0	0.000898598747577996
ARS429	MCM2	chrIV	920513	0	1	7	0	1.4	0	0.000786273904130746
ARS429	MCM2	chrIV	920514	0	1	7	0.05	1.2	2.80812108618124e-05	0.000673949060683497
ARS429	MCM2	chrIV	920515	0	1	7	0.1	1	5.61624217236247e-05	0.000561624217236247
ARS429	MCM2	chrIV	920516	0	1	7	0.15	1	8.42436325854371e-05	0.000561624217236247
ARS429	MCM2	chrIV	920517	0	1	7	0.2	1	0.000112324843447249	0.000561624217236247
ARS429	MCM2	chrIV	920518	0	1	7	0.25	1	0.000140406054309062	0.000561624217236247
ARS429	MCM2	chrIV	920519	0	1	7	0.3	1	0.000168487265170874	0.000561624217236247
ARS429	MCM2	chrIV	920520	0	1	7	0.35	1	0.000196568476032687	0.000561624217236247
ARS429	MCM2	chrIV	920521	0	1	7	0.4	1	0.000224649686894499	0.000561624217236247
ARS429	MCM2	chrIV	920522	0	1	7	0.45	1	0.000252730897756311	0.000561624217236247
ARS429	MCM2	chrIV	920523	0	1	7	0.5	1	0.000280812108618124	0.000561624217236247
ARS429	MCM2	chrIV	920524	1	1	8	0.55	1	0.000308893319479936	0.000561624217236247
ARS429	MCM2	chrIV	920525	1	1	8	0.6	1	0.000336974530341748	0.000561624217236247
ARS429	MCM2	chrIV	920526	1	1	8	0.65	1	0.000365055741203561	0.000561624217236247
ARS429	MCM2	chrIV	920527	1	1	8	0.7	1	0.000393136952065373	0.000561624217236247
ARS429	MCM2	chrIV	920528	1	1	9	0.75	1	0.000421218162927185	0.000561624217236247
ARS429	MCM2	chrIV	920529	1	1	9	0.8	1	0.000449299373788998	0.000561624217236247
ARS429	MCM2	chrIV	920530	1	1	9	0.85	1	0.00047738058465081	0.000561624217236247
ARS429	MCM2	chrIV	920531	1	1	9	0.9	1	0.000505461795512623	0.000561624217236247
ARS429	MCM2	chrIV	920532	1	1	9	0.95	1	0.000533543006374435	0.000561624217236247
ARS429	MCM2	chrIV	920533	1	1	9	1	1	0.000561624217236247	0.000561624217236247
ARS429	MCM2	chrIV	920534	1	1	9	1	1	0.000561624217236247	0.000561624217236247
ARS429	MCM2	chrIV	920535	1	1	9	1	1	0.000561624217236247	0.000561624217236247
ARS429	MCM2	chrIV	920536	1	1	9	1	1	0.000561624217236247	0.000561624217236247
ARS429	MCM2	chrIV	920537	1	1	9	1	1	0.000561624217236247	0.000561624217236247
ARS429	MCM2	chrIV	920538	1	1	9	1	1	0.000561624217236247	0.000561624217236247
ARS429	MCM2	chrIV	920539	1	1	10	1	1	0.000561624217236247	0.000561624217236247
ARS429	MCM2	chrIV	920540	1	1	10	1	1	0.000561624217236247	0.000561624217236247
ARS429	MCM2	chrIV	920541	1	1	10	1	1	0.000561624217236247	0.000561624217236247
ARS429	MCM2	chrIV	920542	1	1	10	1	1	0.000561624217236247	0.000561624217236247
ARS429	MCM2	chrIV	920543	1	1	10	1	1	0.000561624217236247	0.000561624217236247
ARS429	MCM2	chrIV	920544	1	1	10	1	1	0.000561624217236247	0.000561624217236247
ARS429	MCM2	chrIV	920545	1	1	10	1	1	0.000561624217236247	0.000561624217236247
ARS429	MCM2	chrIV	920546	1	1	10	1	1	0.000561624217236247	0.000561624217236247
ARS429	MCM2	chrIV	920547	1	1	10	1	1	0.000561624217236247	0.000561624217236247
ARS429	MCM2	chrIV	920548	1	1	10	1	1.05	0.000561624217236247	0.00058970542809806
ARS429	MCM2	chrIV	920549	1	1	10	1	1.1	0.000561624217236247	0.000617786638959872
ARS429	MCM2	chrIV	920550	1	1	10	1	1.15	0.000561624217236247	0.000645867849821684
ARS429	MCM2	chrIV	920551	1	1	10	1	1.2	0.000561624217236247	0.000673949060683497
ARS429	MCM2	chrIV	920552	1	1	10	1	1.25	0.000561624217236247	0.000702030271545309
ARS429	MCM2	chrIV	920553	1	1	10	1	1.3	0.000561624217236247	0.000730111482407121
ARS429	MCM2	chrIV	920554	1	1	10	1	1.35	0.000561624217236247	0.000758192693268934
ARS429	MCM2	chrIV	920555	1	1	10	1	1.4	0.000561624217236247	0.000786273904130746
ARS429	MCM2	chrIV	920556	1	1	10	1	1.45	0.000561624217236247	0.000814355114992559
ARS429	MCM2	chrIV	920557	1	1	10	1	1.5	0.000561624217236247	0.000842436325854371
ARS429	MCM2	chrIV	920558	1	2	11	1	1.55	0.000561624217236247	0.000870517536716183
ARS429	MCM2	chrIV	920559	1	2	11	1	1.6	0.000561624217236247	0.000898598747577996
ARS429	MCM2	chrIV	920560	1	2	11	1	1.65	0.000561624217236247	0.000926679958439808
ARS429	MCM2	chrIV	920561	1	2	11	1	1.7	0.000561624217236247	0.00095476116930162
ARS429	MCM2	chrIV	920562	1	2	11	1	1.75	0.000561624217236247	0.000982842380163433
ARS429	MCM2	chrIV	920563	1	2	11	1	1.8	0.000561624217236247	0.00101092359102525
ARS429	MCM2	chrIV	920564	1	2	11	1	1.85	0.000561624217236247	0.00103900480188706
ARS429	MCM2	chrIV	920565	1	2	11	1	1.9	0.000561624217236247	0.00106708601274887
ARS429	MCM2	chrIV	920566	1	2	11	1	1.95	0.000561624217236247	0.00109516722361068
ARS429	MCM2	chrIV	920567	1	2	11	1	2	0.000561624217236247	0.00112324843447249
ARS429	MCM2	chrIV	920568	1	2	11	1	2	0.000561624217236247	0.00112324843447249
ARS429	MCM2	chrIV	920569	1	2	11	1	2	0.000561624217236247	0.00112324843447249
ARS429	MCM2	chrIV	920570	1	2	11	1	2	0.000561624217236247	0.00112324843447249
ARS429	MCM2	chrIV	920571	1	2	11	1	2	0.000561624217236247	0.00112324843447249
ARS429	MCM2	chrIV	920572	1	2	11	1	2	0.000561624217236247	0.00112324843447249
ARS429	MCM2	chrIV	920573	1	2	12	1	2	0.000561624217236247	0.00112324843447249
ARS429	MCM2	chrIV	920574	1	2	12	1	2	0.000561624217236247	0.00112324843447249
ARS429	MCM2	chrIV	920575	1	2	12	1	2	0.000561624217236247	0.00112324843447249
ARS429	MCM2	chrIV	920576	1	2	12	1	2	0.000561624217236247	0.00112324843447249
ARS429	MCM2	chrIV	920577	1	2	12	1	2	0.000561624217236247	0.00112324843447249
ARS429	MCM2	chrIV	920578	1	2	11	1	2	0.000561624217236247	0.00112324843447249
ARS429	MCM2	chrIV	920579	1	2	11	1	2	0.000561624217236247	0.00112324843447249
ARS429	MCM2	chrIV	920580	1	2	11	1	2	0.000561624217236247	0.00112324843447249
ARS429	MCM2	chrIV	920581	1	2	11	1	2	0.000561624217236247	0.00112324843447249
ARS429	MCM2	chrIV	920582	1	2	11	1	2	0.000561624217236247	0.00112324843447249
ARS429	MCM2	chrIV	920583	1	2	11	1	2	0.000561624217236247	0.00112324843447249
ARS429	MCM2	chrIV	920584	1	2	11	1	2	0.000561624217236247	0.00112324843447249
ARS429	MCM2	chrIV	920585	1	2	11	1	2	0.000561624217236247	0.00112324843447249
ARS429	MCM2	chrIV	920586	1	2	11	1	2	0.000561624217236247	0.00112324843447249
ARS429	MCM2	chrIV	920587	1	2	11	1	2	0.000561624217236247	0.00112324843447249
ARS429	MCM2	chrIV	920588	1	2	11	1	2	0.000561624217236247	0.00112324843447249
ARS429	MCM2	chrIV	920589	1	2	11	1	2	0.000561624217236247	0.00112324843447249
ARS429	MCM2	chrIV	920590	1	2	11	1	2	0.000561624217236247	0.00112324843447249
ARS429	MCM2	chrIV	920591	1	2	11	0.95	2	0.000533543006374435	0.00112324843447249
ARS429	MCM2	chrIV	920592	1	2	11	0.9	2	0.000505461795512623	0.00112324843447249
ARS429	MCM2	chrIV	920593	1	2	11	0.85	2	0.00047738058465081	0.00112324843447249
ARS429	MCM2	chrIV	920594	1	2	11	0.8	2	0.000449299373788998	0.00112324843447249
ARS429	MCM2	chrIV	920595	1	2	11	0.75	2	0.000421218162927185	0.00112324843447249
ARS429	MCM2	chrIV	920596	1	2	11	0.7	2	0.000393136952065373	0.00112324843447249
ARS429	MCM2	chrIV	920597	1	2	11	0.65	2	0.000365055741203561	0.00112324843447249
ARS429	MCM2	chrIV	920598	1	2	11	0.6	2	0.000336974530341748	0.00112324843447249
ARS429	MCM2	chrIV	920599	1	2	11	0.55	2	0.000308893319479936	0.00112324843447249
ARS429	MCM2	chrIV	920600	1	2	11	0.5	2	0.000280812108618124	0.00112324843447249
ARS429	MCM2	chrIV	920601	0	2	10	0.45	2	0.000252730897756311	0.00112324843447249
ARS429	MCM2	chrIV	920602	0	2	8	0.45	2	0.000252730897756311	0.00112324843447249
ARS429	MCM2	chrIV	920603	0	2	8	0.45	2	0.000252730897756311	0.00112324843447249
ARS429	MCM2	chrIV	920604	0	2	8	0.45	2	0.000252730897756311	0.00112324843447249
ARS429	MCM2	chrIV	920605	0	2	8	0.45	2	0.000252730897756311	0.00112324843447249
ARS429	MCM2	chrIV	920606	0	2	8	0.45	2	0.000252730897756311	0.00112324843447249
ARS429	MCM2	chrIV	920607	0	2	8	0.45	2	0.000252730897756311	0.00112324843447249
ARS429	MCM2	chrIV	920608	0	2	8	0.45	2	0.000252730897756311	0.00112324843447249
ARS429	MCM2	chrIV	920609	0	2	8	0.45	2	0.000252730897756311	0.00112324843447249
ARS429	MCM2	chrIV	920610	0	2	8	0.45	1.95	0.000252730897756311	0.00109516722361068
ARS429	MCM2	chrIV	920611	0	2	8	0.5	1.9	0.000280812108618124	0.00106708601274887
ARS429	MCM2	chrIV	920612	1	2	10	0.55	1.85	0.000308893319479936	0.00103900480188706
ARS429	MCM2	chrIV	920613	1	2	10	0.6	1.8	0.000336974530341748	0.00101092359102525
ARS429	MCM2	chrIV	920614	1	2	9	0.65	1.75	0.000365055741203561	0.000982842380163433
ARS429	MCM2	chrIV	920615	1	2	9	0.7	1.7	0.000393136952065373	0.00095476116930162
ARS429	MCM2	chrIV	920616	1	2	9	0.75	1.65	0.000421218162927185	0.000926679958439808
ARS429	MCM2	chrIV	920617	1	2	9	0.8	1.6	0.000449299373788998	0.000898598747577996
ARS429	MCM2	chrIV	920618	1	2	9	0.85	1.55	0.00047738058465081	0.000870517536716183
ARS429	MCM2	chrIV	920619	1	2	9	0.9	1.5	0.000505461795512623	0.000842436325854371
ARS429	MCM2	chrIV	920620	1	1	8	0.95	1.45	0.000533543006374435	0.000814355114992559
ARS429	MCM2	chrIV	920621	1	1	8	1	1.4	0.000561624217236247	0.000786273904130746
ARS429	MCM2	chrIV	920622	1	1	8	1	1.35	0.000561624217236247	0.000758192693268934
ARS429	MCM2	chrIV	920623	1	1	8	1	1.3	0.000561624217236247	0.000730111482407121
ARS429	MCM2	chrIV	920624	1	1	8	1	1.25	0.000561624217236247	0.000702030271545309
ARS429	MCM2	chrIV	920625	1	1	8	1	1.2	0.000561624217236247	0.000673949060683497
ARS429	MCM2	chrIV	920626	1	1	8	1	1.15	0.000561624217236247	0.000645867849821684
ARS429	MCM2	chrIV	920627	1	1	8	1	1.1	0.000561624217236247	0.000617786638959872
ARS429	MCM2	chrIV	920628	1	1	8	1	1.05	0.000561624217236247	0.00058970542809806
ARS429	MCM2	chrIV	920629	1	1	8	1	1	0.000561624217236247	0.000561624217236247
ARS429	MCM2	chrIV	920630	1	1	8	1	1	0.000561624217236247	0.000561624217236247
ARS429	MCM2	chrIV	920631	1	1	8	1	1	0.000561624217236247	0.000561624217236247
ARS429	MCM2	chrIV	920632	1	1	7	1	1	0.000561624217236247	0.000561624217236247
ARS429	MCM2	chrIV	920633	1	1	7	1	1	0.000561624217236247	0.000561624217236247
ARS429	MCM2	chrIV	920634	1	1	7	1	1	0.000561624217236247	0.000561624217236247
ARS429	MCM2	chrIV	920635	1	1	7	1	1	0.000561624217236247	0.000561624217236247
ARS429	MCM2	chrIV	920636	1	1	7	1	1	0.000561624217236247	0.000561624217236247
ARS429	MCM2	chrIV	920637	1	1	7	1	1	0.000561624217236247	0.000561624217236247
ARS429	MCM2	chrIV	920638	1	1	7	1	1	0.000561624217236247	0.000561624217236247
ARS429	MCM2	chrIV	920639	1	1	7	1	1	0.000561624217236247	0.000561624217236247
ARS429	MCM2	chrIV	920640	1	1	7	1	1	0.000561624217236247	0.000561624217236247
ARS429	MCM2	chrIV	920641	1	1	7	1	1	0.000561624217236247	0.000561624217236247
ARS429	MCM2	chrIV	920642	1	1	7	1	1	0.000561624217236247	0.000561624217236247
ARS429	MCM2	chrIV	920643	1	1	7	1	1	0.000561624217236247	0.000561624217236247
ARS429	MCM2	chrIV	920644	1	1	7	1	1.05	0.000561624217236247	0.00058970542809806
ARS429	MCM2	chrIV	920645	1	1	7	1	1.1	0.000561624217236247	0.000617786638959872
ARS429	MCM2	chrIV	920646	1	1	7	1.1	1.15	0.000617786638959872	0.000645867849821684
ARS429	MCM2	chrIV	920647	1	1	7	1.2	1.2	0.000673949060683497	0.000673949060683497
ARS429	MCM2	chrIV	920648	1	1	7	1.3	1.25	0.000730111482407121	0.000702030271545309
ARS429	MCM2	chrIV	920649	1	1	8	1.4	1.3	0.000786273904130746	0.000730111482407121
ARS429	MCM2	chrIV	920650	1	1	8	1.5	1.35	0.000842436325854371	0.000758192693268934
ARS429	MCM2	chrIV	920651	1	1	8	1.6	1.4	0.000898598747577996	0.000786273904130746
ARS429	MCM2	chrIV	920652	1	1	8	1.7	1.45	0.00095476116930162	0.000814355114992559
ARS429	MCM2	chrIV	920653	1	1	8	1.8	1.5	0.00101092359102525	0.000842436325854371
ARS429	MCM2	chrIV	920654	1	2	9	1.9	1.55	0.00106708601274887	0.000870517536716183
ARS429	MCM2	chrIV	920655	1	2	9	2	1.6	0.00112324843447249	0.000898598747577996
ARS429	MCM2	chrIV	920656	3	2	11	2.1	1.65	0.00117941085619612	0.000926679958439808
ARS429	MCM2	chrIV	920657	3	2	11	2.2	1.7	0.00123557327791974	0.00095476116930162
ARS429	MCM2	chrIV	920658	3	2	11	2.3	1.75	0.00129173569964337	0.000982842380163433
ARS429	MCM2	chrIV	920659	3	2	11	2.4	1.8	0.00134789812136699	0.00101092359102525
ARS429	MCM2	chrIV	920660	3	2	11	2.5	1.85	0.00140406054309062	0.00103900480188706
ARS429	MCM2	chrIV	920661	3	2	11	2.6	1.9	0.00146022296481424	0.00106708601274887
ARS429	MCM2	chrIV	920662	3	2	11	2.7	2	0.00151638538653787	0.00112324843447249
ARS429	MCM2	chrIV	920663	3	2	11	2.8	2.1	0.00157254780826149	0.00117941085619612
ARS429	MCM2	chrIV	920664	3	2	11	2.9	2.15	0.00162871022998512	0.00120749206705793
ARS429	MCM2	chrIV	920665	3	2	11	3	2.2	0.00168487265170874	0.00123557327791974
ARS429	MCM2	chrIV	920666	3	2	11	3	2.25	0.00168487265170874	0.00126365448878156
ARS429	MCM2	chrIV	920667	3	2	11	3	2.3	0.00168487265170874	0.00129173569964337
ARS429	MCM2	chrIV	920668	3	2	11	3	2.35	0.00168487265170874	0.00131981691050518
ARS429	MCM2	chrIV	920669	3	2	11	3	2.4	0.00168487265170874	0.00134789812136699
ARS429	MCM2	chrIV	920670	3	2	10	3	2.45	0.00168487265170874	0.00137597933222881
ARS429	MCM2	chrIV	920671	3	2	11	3	2.5	0.00168487265170874	0.00140406054309062
ARS429	MCM2	chrIV	920672	3	3	13	3	2.55	0.00168487265170874	0.00143214175395243
ARS429	MCM2	chrIV	920673	3	3	13	3	2.6	0.00168487265170874	0.00146022296481424
ARS429	MCM2	chrIV	920674	3	3	14	3	2.65	0.00168487265170874	0.00148830417567606
ARS429	MCM2	chrIV	920675	3	3	14	3	2.7	0.00168487265170874	0.00151638538653787
ARS429	MCM2	chrIV	920676	3	3	14	3	2.75	0.00168487265170874	0.00154446659739968
ARS429	MCM2	chrIV	920677	3	3	14	3	2.8	0.00168487265170874	0.00157254780826149
ARS429	MCM2	chrIV	920678	3	3	15	3	2.85	0.00168487265170874	0.0016006290191233
ARS429	MCM2	chrIV	920679	3	3	15	3	2.9	0.00168487265170874	0.00162871022998512
ARS429	MCM2	chrIV	920680	3	3	15	3	2.95	0.00168487265170874	0.00165679144084693
ARS429	MCM2	chrIV	920681	3	3	15	3	3	0.00168487265170874	0.00168487265170874
ARS429	MCM2	chrIV	920682	3	3	15	3	3	0.00168487265170874	0.00168487265170874
ARS429	MCM2	chrIV	920683	3	3	15	3	3	0.00168487265170874	0.00168487265170874
ARS429	MCM2	chrIV	920684	3	3	15	3	3	0.00168487265170874	0.00168487265170874
ARS429	MCM2	chrIV	920685	3	3	15	3	3	0.00168487265170874	0.00168487265170874
ARS429	MCM2	chrIV	920686	3	3	15	3	3	0.00168487265170874	0.00168487265170874
ARS429	MCM2	chrIV	920687	3	3	16	3	3	0.00168487265170874	0.00168487265170874
ARS429	MCM2	chrIV	920688	3	3	16	3	3	0.00168487265170874	0.00168487265170874
ARS429	MCM2	chrIV	920689	3	3	16	3	3	0.00168487265170874	0.00168487265170874
ARS429	MCM2	chrIV	920690	3	3	17	3	3	0.00168487265170874	0.00168487265170874
ARS429	MCM2	chrIV	920691	3	3	17	3	3	0.00168487265170874	0.00168487265170874
ARS429	MCM2	chrIV	920692	3	3	17	3	3	0.00168487265170874	0.00168487265170874
ARS429	MCM2	chrIV	920693	3	3	17	3	3	0.00168487265170874	0.00168487265170874
ARS429	MCM2	chrIV	920694	3	3	17	3	3	0.00168487265170874	0.00168487265170874
ARS429	MCM2	chrIV	920695	3	3	17	3	3	0.00168487265170874	0.00168487265170874
ARS429	MCM2	chrIV	920696	3	3	17	3	3	0.00168487265170874	0.00168487265170874
ARS429	MCM2	chrIV	920697	3	3	16	3	3	0.00168487265170874	0.00168487265170874
ARS429	MCM2	chrIV	920698	3	3	16	3	3	0.00168487265170874	0.00168487265170874
ARS429	MCM2	chrIV	920699	3	3	16	3	3	0.00168487265170874	0.00168487265170874
ARS429	MCM2	chrIV	920700	3	3	16	3	3	0.00168487265170874	0.00168487265170874
ARS429	MCM2	chrIV	920701	3	3	16	3	3	0.00168487265170874	0.00168487265170874
ARS429	MCM2	chrIV	920702	3	3	16	3	3	0.00168487265170874	0.00168487265170874
ARS429	MCM2	chrIV	920703	3	3	16	3	3	0.00168487265170874	0.00168487265170874
ARS429	MCM2	chrIV	920704	3	3	16	3	3	0.00168487265170874	0.00168487265170874
ARS429	MCM2	chrIV	920705	3	3	16	3	3	0.00168487265170874	0.00168487265170874
ARS429	MCM2	chrIV	920706	3	3	16	3	2.95	0.00168487265170874	0.00165679144084693
ARS429	MCM2	chrIV	920707	3	3	16	3.05	2.9	0.00171295386257055	0.00162871022998512
ARS429	MCM2	chrIV	920708	3	3	16	3.1	2.85	0.00174103507343237	0.0016006290191233
ARS429	MCM2	chrIV	920709	3	3	16	3.15	2.8	0.00176911628429418	0.00157254780826149
ARS429	MCM2	chrIV	920710	3	3	16	3.2	2.75	0.00179719749515599	0.00154446659739968
ARS429	MCM2	chrIV	920711	3	3	16	3.25	2.7	0.0018252787060178	0.00151638538653787
ARS429	MCM2	chrIV	920712	3	3	16	3.3	2.65	0.00185335991687962	0.00148830417567606
ARS429	MCM2	chrIV	920713	3	3	16	3.35	2.6	0.00188144112774143	0.00146022296481424
ARS429	MCM2	chrIV	920714	3	3	16	3.45	2.55	0.00193760354946505	0.00143214175395243
ARS429	MCM2	chrIV	920715	3	3	16	3.55	2.5	0.00199376597118868	0.00140406054309062
ARS429	MCM2	chrIV	920716	3	2	15	3.65	2.45	0.0020499283929123	0.00137597933222881
ARS429	MCM2	chrIV	920717	4	2	16	3.75	2.5	0.00210609081463593	0.00140406054309062
ARS429	MCM2	chrIV	920718	4	2	16	3.85	2.55	0.00216225323635955	0.00143214175395243
ARS429	MCM2	chrIV	920719	4	2	16	3.95	2.6	0.00221841565808318	0.00146022296481424
ARS429	MCM2	chrIV	920720	4	2	16	4.05	2.65	0.0022745780798068	0.00148830417567606
ARS429	MCM2	chrIV	920721	4	2	16	4.15	2.7	0.00233074050153043	0.00151638538653787
ARS429	MCM2	chrIV	920722	4	2	16	4.25	2.75	0.00238690292325405	0.00154446659739968
ARS429	MCM2	chrIV	920723	4	2	16	4.35	2.8	0.00244306534497768	0.00157254780826149
ARS429	MCM2	chrIV	920724	5	2	17	4.45	2.85	0.0024992277667013	0.0016006290191233
ARS429	MCM2	chrIV	920725	5	2	17	4.55	2.9	0.00255539018842492	0.00162871022998512
ARS429	MCM2	chrIV	920726	5	2	17	4.65	3	0.00261155261014855	0.00168487265170874
ARS429	MCM2	chrIV	920727	5	4	19	4.7	3.15	0.00263963382101036	0.00176911628429418
ARS429	MCM2	chrIV	920728	5	4	19	4.75	3.3	0.00266771503187217	0.00185335991687962
ARS429	MCM2	chrIV	920729	5	4	19	4.8	3.45	0.00269579624273399	0.00193760354946505
ARS429	MCM2	chrIV	920730	5	4	19	4.85	3.6	0.0027238774535958	0.00202184718205049
ARS429	MCM2	chrIV	920731	5	4	19	4.9	3.75	0.00275195866445761	0.00210609081463593
ARS429	MCM2	chrIV	920732	5	4	19	4.95	3.9	0.00278003987531942	0.00219033444722136
ARS429	MCM2	chrIV	920733	5	4	18	5	4.05	0.00280812108618124	0.0022745780798068
ARS429	MCM2	chrIV	920734	5	4	18	5	4.2	0.00280812108618124	0.00235882171239224
ARS429	MCM2	chrIV	920735	5	4	18	5	4.35	0.00280812108618124	0.00244306534497768
ARS429	MCM2	chrIV	920736	5	4	18	5	4.5	0.00280812108618124	0.00252730897756311
ARS429	MCM2	chrIV	920737	5	5	19	5	4.55	0.00280812108618124	0.00255539018842492
ARS429	MCM2	chrIV	920738	5	5	19	5	4.6	0.00280812108618124	0.00258347139928674
ARS429	MCM2	chrIV	920739	5	5	19	5	4.65	0.00280812108618124	0.00261155261014855
ARS429	MCM2	chrIV	920740	5	5	19	4.9	4.7	0.00275195866445761	0.00263963382101036
ARS429	MCM2	chrIV	920741	5	5	19	4.8	4.75	0.00269579624273399	0.00266771503187217
ARS429	MCM2	chrIV	920742	5	5	19	4.7	4.8	0.00263963382101036	0.00269579624273399
ARS429	MCM2	chrIV	920743	5	5	19	4.6	4.85	0.00258347139928674	0.0027238774535958
ARS429	MCM2	chrIV	920744	5	5	19	4.5	4.9	0.00252730897756311	0.00275195866445761
ARS429	MCM2	chrIV	920745	5	5	19	4.4	4.95	0.00247114655583949	0.00278003987531942
ARS429	MCM2	chrIV	920746	5	5	19	4.3	5	0.00241498413411586	0.00280812108618124
ARS429	MCM2	chrIV	920747	5	5	19	4.2	5	0.00235882171239224	0.00280812108618124
ARS429	MCM2	chrIV	920748	5	5	19	4.1	5	0.00230265929066861	0.00280812108618124
ARS429	MCM2	chrIV	920749	5	5	19	4	5	0.00224649686894499	0.00280812108618124
ARS429	MCM2	chrIV	920750	3	5	17	3.9	5.05	0.00219033444722136	0.00283620229704305
ARS429	MCM2	chrIV	920751	3	5	17	3.8	5.1	0.00213417202549774	0.00286428350790486
ARS429	MCM2	chrIV	920752	3	5	17	3.7	5.15	0.00207800960377411	0.00289236471876667
ARS429	MCM2	chrIV	920753	3	5	17	3.6	5.2	0.00202184718205049	0.00292044592962849
ARS429	MCM2	chrIV	920754	3	5	17	3.5	5.25	0.00196568476032687	0.0029485271404903
ARS429	MCM2	chrIV	920755	3	5	17	3.4	5.3	0.00190952233860324	0.00297660835135211
ARS429	MCM2	chrIV	920756	3	5	17	3.3	5.35	0.00185335991687962	0.00300468956221392
ARS429	MCM2	chrIV	920757	3	5	17	3.15	5.4	0.00176911628429418	0.00303277077307574
ARS429	MCM2	chrIV	920758	3	5	17	3	5.45	0.00168487265170874	0.00306085198393755
ARS429	MCM2	chrIV	920759	3	5	17	2.85	5.5	0.0016006290191233	0.00308893319479936
ARS429	MCM2	chrIV	920760	3	6	18	2.8	5.55	0.00157254780826149	0.00311701440566117
ARS429	MCM2	chrIV	920761	3	6	19	2.75	5.6	0.00154446659739968	0.00314509561652298
ARS429	MCM2	chrIV	920762	3	6	19	2.7	5.65	0.00151638538653787	0.0031731768273848
ARS429	MCM2	chrIV	920763	3	6	19	2.65	5.7	0.00148830417567606	0.00320125803824661
ARS429	MCM2	chrIV	920764	3	6	19	2.6	5.75	0.00146022296481424	0.00322933924910842
ARS429	MCM2	chrIV	920765	3	6	19	2.55	5.8	0.00143214175395243	0.00325742045997023
ARS429	MCM2	chrIV	920766	3	6	19	2.5	5.85	0.00140406054309062	0.00328550167083205
ARS429	MCM2	chrIV	920767	2	6	18	2.45	5.9	0.00137597933222881	0.00331358288169386
ARS429	MCM2	chrIV	920768	2	6	18	2.4	5.95	0.00134789812136699	0.00334166409255567
ARS429	MCM2	chrIV	920769	2	6	18	2.35	6	0.00131981691050518	0.00336974530341748
ARS429	MCM2	chrIV	920770	2	6	18	2.25	6	0.00126365448878156	0.00336974530341748
ARS429	MCM2	chrIV	920771	2	6	18	2.15	6	0.00120749206705793	0.00336974530341748
ARS429	MCM2	chrIV	920772	2	6	19	2.05	6	0.00115132964533431	0.00336974530341748
ARS429	MCM2	chrIV	920773	2	6	19	1.95	6	0.00109516722361068	0.00336974530341748
ARS429	MCM2	chrIV	920774	2	6	19	1.85	6	0.00103900480188706	0.00336974530341748
ARS429	MCM2	chrIV	920775	2	6	20	1.75	6	0.000982842380163433	0.00336974530341748
ARS429	MCM2	chrIV	920776	2	6	20	1.65	6	0.000926679958439808	0.00336974530341748
ARS429	MCM2	chrIV	920777	2	6	20	1.6	6	0.000898598747577996	0.00336974530341748
ARS429	MCM2	chrIV	920778	2	6	19	1.55	6	0.000870517536716183	0.00336974530341748
ARS429	MCM2	chrIV	920779	2	6	19	1.45	6	0.000814355114992559	0.00336974530341748
ARS429	MCM2	chrIV	920780	1	6	18	1.35	6.2	0.000758192693268934	0.00348207014686473
ARS429	MCM2	chrIV	920781	1	6	18	1.25	6.4	0.000702030271545309	0.00359439499031198
ARS429	MCM2	chrIV	920782	1	6	18	1.15	6.6	0.000645867849821684	0.00370671983375923
ARS429	MCM2	chrIV	920783	1	6	18	1.05	6.8	0.00058970542809806	0.00381904467720648
ARS429	MCM2	chrIV	920784	1	6	18	0.95	7	0.000533543006374435	0.00393136952065373
ARS429	MCM2	chrIV	920785	1	6	18	0.85	7.2	0.00047738058465081	0.00404369436410098
ARS429	MCM2	chrIV	920786	1	6	18	0.75	7.4	0.000421218162927185	0.00415601920754823
ARS429	MCM2	chrIV	920787	1	6	18	0.65	7.6	0.000365055741203561	0.00426834405099548
ARS429	MCM2	chrIV	920788	1	6	18	0.55	7.8	0.000308893319479936	0.00438066889444273
ARS429	MCM2	chrIV	920789	0	6	17	0.45	8	0.000252730897756311	0.00449299373788998
ARS429	MCM2	chrIV	920790	0	10	21	0.4	8.2	0.000224649686894499	0.00460531858133723
ARS429	MCM2	chrIV	920791	0	10	21	0.35	8.4	0.000196568476032687	0.00471764342478448
ARS429	MCM2	chrIV	920792	0	10	21	0.3	8.6	0.000168487265170874	0.00482996826823173
ARS429	MCM2	chrIV	920793	0	10	21	0.25	8.8	0.000140406054309062	0.00494229311167898
ARS429	MCM2	chrIV	920794	0	10	21	0.2	9	0.000112324843447249	0.00505461795512623
ARS429	MCM2	chrIV	920795	0	10	21	0.15	9.2	8.42436325854371e-05	0.00516694279857347
ARS429	MCM2	chrIV	920796	0	10	21	0.1	9.4	5.61624217236247e-05	0.00527926764202072
ARS429	MCM2	chrIV	920797	0	10	21	0.05	9.6	2.80812108618124e-05	0.00539159248546797
ARS429	MCM2	chrIV	920798	0	10	21	0	9.8	0	0.00550391732891522
ARS429	MCM2	chrIV	920799	0	10	21	0	10	0	0.00561624217236247
ARS429	MCM2	chrIV	920800	0	10	21	0	10	0	0.00561624217236247
ARS429	MCM2	chrIV	920801	0	10	21	0	10	0	0.00561624217236247
ARS429	MCM2	chrIV	920802	0	10	21	0	10	0	0.00561624217236247
ARS429	MCM2	chrIV	920803	0	10	21	0	10	0	0.00561624217236247
ARS429	MCM2	chrIV	920804	0	10	21	0	9.95	0	0.00558816096150066
ARS429	MCM2	chrIV	920805	0	10	21	0	9.9	0	0.00556007975063885
ARS429	MCM2	chrIV	920806	0	10	21	0	9.85	0	0.00553199853977704
ARS429	MCM2	chrIV	920807	0	10	21	0	9.8	0	0.00550391732891522
ARS429	MCM2	chrIV	920808	0	10	21	0	9.75	0	0.00547583611805341
ARS429	MCM2	chrIV	920809	0	10	21	0	9.7	0	0.0054477549071916
ARS429	MCM2	chrIV	920810	0	10	21	0	9.65	0	0.00541967369632979
ARS429	MCM2	chrIV	920811	0	10	21	0	9.6	0	0.00539159248546797
ARS429	MCM2	chrIV	920812	0	10	21	0	9.55	0	0.00536351127460616
ARS429	MCM2	chrIV	920813	0	10	21	0	9.5	0	0.00533543006374435
ARS429	MCM2	chrIV	920814	0	9	20	0	9.45	0	0.00530734885288254
ARS429	MCM2	chrIV	920815	0	9	20	0	9.4	0	0.00527926764202072
ARS429	MCM2	chrIV	920816	0	9	20	0	9.35	0	0.00525118643115891
ARS429	MCM2	chrIV	920817	0	9	20	0	9.3	0	0.0052231052202971
ARS429	MCM2	chrIV	920818	0	9	20	0	9.25	0	0.00519502400943529
ARS429	MCM2	chrIV	920819	0	9	20	0	9.2	0	0.00516694279857347
ARS429	MCM2	chrIV	920820	0	9	20	0	9.15	0	0.00513886158771166
ARS429	MCM2	chrIV	920821	0	9	20	0	9.1	0	0.00511078037684985
ARS429	MCM2	chrIV	920822	0	9	20	0	9	0	0.00505461795512623
ARS429	MCM2	chrIV	920823	0	9	20	0	8.9	0	0.0049984555334026
ARS429	MCM2	chrIV	920824	0	9	20	0	8.85	0	0.00497037432254079
ARS429	MCM2	chrIV	920825	0	9	20	0	8.8	0	0.00494229311167898
ARS429	MCM2	chrIV	920826	0	9	20	0	8.75	0	0.00491421190081716
ARS429	MCM2	chrIV	920827	0	9	20	0	8.7	0	0.00488613068995535
ARS429	MCM2	chrIV	920828	0	9	20	0	8.65	0	0.00485804947909354
ARS429	MCM2	chrIV	920829	0	9	20	0	8.6	0	0.00482996826823173
ARS429	MCM2	chrIV	920830	0	9	20	0	8.55	0	0.00480188705736991
ARS429	MCM2	chrIV	920831	0	9	20	0	8.5	0	0.0047738058465081
ARS429	MCM2	chrIV	920832	0	8	19	0	8.45	0	0.00474572463564629
ARS429	MCM2	chrIV	920833	0	8	19	0	8.4	0	0.00471764342478448
ARS429	MCM2	chrIV	920834	0	8	19	0	8.35	0	0.00468956221392266
ARS429	MCM2	chrIV	920835	0	8	19	0	8.3	0	0.00466148100306085
ARS429	MCM2	chrIV	920836	0	8	19	0	8.25	0	0.00463339979219904
ARS429	MCM2	chrIV	920837	0	8	19	0	8.2	0	0.00460531858133723
ARS429	MCM2	chrIV	920838	0	8	19	0	8.2	0	0.00460531858133723
ARS429	MCM2	chrIV	920839	0	8	19	0	8.2	0	0.00460531858133723
ARS429	MCM2	chrIV	920840	0	8	19	0	8.2	0	0.00460531858133723
ARS429	MCM2	chrIV	920841	0	8	19	0	8.2	0	0.00460531858133723
ARS429	MCM2	chrIV	920842	0	8	19	0	8.25	0	0.00463339979219904
ARS429	MCM2	chrIV	920843	0	8	19	0	8.3	0	0.00466148100306085
ARS429	MCM2	chrIV	920844	0	8	19	0	8.35	0	0.00468956221392266
ARS429	MCM2	chrIV	920845	0	8	19	0	8.4	0	0.00471764342478448
ARS429	MCM2	chrIV	920846	0	8	19	0	8.45	0	0.00474572463564629
ARS429	MCM2	chrIV	920847	0	8	19	0	8.5	0	0.0047738058465081
ARS429	MCM2	chrIV	920848	0	9	20	0	8.55	0	0.00480188705736991
ARS429	MCM2	chrIV	920849	0	9	20	0	8.6	0	0.00482996826823173
ARS429	MCM2	chrIV	920850	0	9	20	0	8.65	0	0.00485804947909354
ARS429	MCM2	chrIV	920851	0	9	21	0	8.7	0	0.00488613068995535
ARS429	MCM2	chrIV	920852	0	9	21	0	8.75	0	0.00491421190081716
ARS429	MCM2	chrIV	920853	0	9	21	0	8.8	0	0.00494229311167898
ARS429	MCM2	chrIV	920854	0	9	21	0	8.85	0	0.00497037432254079
ARS429	MCM2	chrIV	920855	0	9	21	0	8.9	0	0.0049984555334026
ARS429	MCM2	chrIV	920856	0	9	21	0	8.95	0	0.00502653674426441
ARS429	MCM2	chrIV	920857	0	9	21	0	9	0	0.00505461795512623
ARS429	MCM2	chrIV	920858	0	9	21	0	9	0	0.00505461795512623
ARS429	MCM2	chrIV	920859	0	9	21	0	9	0	0.00505461795512623
ARS429	MCM2	chrIV	920860	0	9	21	0.05	9	2.80812108618124e-05	0.00505461795512623
ARS429	MCM2	chrIV	920861	0	9	21	0.1	9	5.61624217236247e-05	0.00505461795512623
ARS429	MCM2	chrIV	920862	0	9	21	0.15	9	8.42436325854371e-05	0.00505461795512623
ARS429	MCM2	chrIV	920863	0	9	21	0.2	9	0.000112324843447249	0.00505461795512623
ARS429	MCM2	chrIV	920864	0	9	21	0.25	9	0.000140406054309062	0.00505461795512623
ARS429	MCM2	chrIV	920865	0	9	21	0.3	9	0.000168487265170874	0.00505461795512623
ARS429	MCM2	chrIV	920866	0	9	21	0.35	9	0.000196568476032687	0.00505461795512623
ARS429	MCM2	chrIV	920867	0	9	21	0.4	9	0.000224649686894499	0.00505461795512623
ARS429	MCM2	chrIV	920868	0	9	21	0.45	9	0.000252730897756311	0.00505461795512623
ARS429	MCM2	chrIV	920869	0	9	21	0.5	9	0.000280812108618124	0.00505461795512623
ARS429	MCM2	chrIV	920870	1	9	22	0.55	9	0.000308893319479936	0.00505461795512623
ARS429	MCM2	chrIV	920871	1	9	22	0.6	9	0.000336974530341748	0.00505461795512623
ARS429	MCM2	chrIV	920872	1	9	22	0.65	9	0.000365055741203561	0.00505461795512623
ARS429	MCM2	chrIV	920873	1	9	22	0.7	9	0.000393136952065373	0.00505461795512623
ARS429	MCM2	chrIV	920874	1	9	22	0.75	9	0.000421218162927185	0.00505461795512623
ARS429	MCM2	chrIV	920875	1	9	22	0.8	9	0.000449299373788998	0.00505461795512623
ARS429	MCM2	chrIV	920876	1	9	22	0.85	9	0.00047738058465081	0.00505461795512623
ARS429	MCM2	chrIV	920877	1	9	22	0.9	9.05	0.000505461795512623	0.00508269916598804
ARS429	MCM2	chrIV	920878	1	9	22	0.95	9.1	0.000533543006374435	0.00511078037684985
ARS429	MCM2	chrIV	920879	1	9	22	1	9.25	0.000561624217236247	0.00519502400943529
ARS429	MCM2	chrIV	920880	1	9	22	1	9.4	0.000561624217236247	0.00527926764202072
ARS429	MCM2	chrIV	920881	1	9	22	1	9.55	0.000561624217236247	0.00536351127460616
ARS429	MCM2	chrIV	920882	1	9	22	1	9.7	0.000561624217236247	0.0054477549071916
ARS429	MCM2	chrIV	920883	1	9	22	1	9.85	0.000561624217236247	0.00553199853977704
ARS429	MCM2	chrIV	920884	1	9	22	1	10	0.000561624217236247	0.00561624217236247
ARS429	MCM2	chrIV	920885	1	9	22	1	10.15	0.000561624217236247	0.00570048580494791
ARS429	MCM2	chrIV	920886	1	9	22	1	10.3	0.000561624217236247	0.00578472943753335
ARS429	MCM2	chrIV	920887	1	10	24	1	10.45	0.000561624217236247	0.00586897307011878
ARS429	MCM2	chrIV	920888	1	10	24	1	10.6	0.000561624217236247	0.00595321670270422
ARS429	MCM2	chrIV	920889	1	12	27	1	10.75	0.000561624217236247	0.00603746033528966
ARS429	MCM2	chrIV	920890	1	12	27	1	10.85	0.000561624217236247	0.00609362275701328
ARS429	MCM2	chrIV	920891	1	12	27	1	10.95	0.000561624217236247	0.00614978517873691
ARS429	MCM2	chrIV	920892	1	12	27	1	11.05	0.000561624217236247	0.00620594760046053
ARS429	MCM2	chrIV	920893	1	12	27	1	11.15	0.000561624217236247	0.00626211002218416
ARS429	MCM2	chrIV	920894	1	12	27	1	11.25	0.000561624217236247	0.00631827244390778
ARS429	MCM2	chrIV	920895	1	12	27	1	11.35	0.000561624217236247	0.00637443486563141
ARS429	MCM2	chrIV	920896	1	12	27	1	11.45	0.000561624217236247	0.00643059728735503
ARS429	MCM2	chrIV	920897	1	12	27	1	11.5	0.000561624217236247	0.00645867849821684
ARS429	MCM2	chrIV	920898	1	12	27	1	11.55	0.000561624217236247	0.00648675970907866
ARS429	MCM2	chrIV	920899	1	12	27	1	11.5	0.000561624217236247	0.00645867849821684
ARS429	MCM2	chrIV	920900	1	11	26	1	11.45	0.000561624217236247	0.00643059728735503
ARS429	MCM2	chrIV	920901	1	11	24	1	11.4	0.000561624217236247	0.00640251607649322
ARS429	MCM2	chrIV	920902	1	11	24	1	11.3	0.000561624217236247	0.00634635365476959
ARS429	MCM2	chrIV	920903	1	11	24	1	11.2	0.000561624217236247	0.00629019123304597
ARS429	MCM2	chrIV	920904	1	11	24	1	11.1	0.000561624217236247	0.00623402881132234
ARS429	MCM2	chrIV	920905	1	11	24	1	11	0.000561624217236247	0.00617786638959872
ARS429	MCM2	chrIV	920906	1	11	25	1	10.9	0.000561624217236247	0.0061217039678751
ARS429	MCM2	chrIV	920907	1	11	25	1	10.8	0.000561624217236247	0.00606554154615147
ARS429	MCM2	chrIV	920908	1	11	25	1	10.9	0.000561624217236247	0.0061217039678751
ARS429	MCM2	chrIV	920909	1	11	25	1	11	0.000561624217236247	0.00617786638959872
ARS429	MCM2	chrIV	920910	1	11	25	1	11.25	0.000561624217236247	0.00631827244390778
ARS429	MCM2	chrIV	920911	1	11	25	1	11.5	0.000561624217236247	0.00645867849821684
ARS429	MCM2	chrIV	920912	1	10	24	1	11.75	0.000561624217236247	0.00659908455252591
ARS429	MCM2	chrIV	920913	1	10	24	1	12	0.000561624217236247	0.00673949060683497
ARS429	MCM2	chrIV	920914	1	10	24	1	12.25	0.000561624217236247	0.00687989666114403
ARS429	MCM2	chrIV	920915	1	10	24	1	12.5	0.000561624217236247	0.00702030271545309
ARS429	MCM2	chrIV	920916	1	10	24	1	12.75	0.000561624217236247	0.00716070876976215
ARS429	MCM2	chrIV	920917	1	10	24	1	13	0.000561624217236247	0.00730111482407121
ARS429	MCM2	chrIV	920918	1	14	28	1	13.25	0.000561624217236247	0.00744152087838028
ARS429	MCM2	chrIV	920919	1	14	28	1	13.5	0.000561624217236247	0.00758192693268934
ARS429	MCM2	chrIV	920920	1	16	31	1	13.75	0.000561624217236247	0.0077223329869984
ARS429	MCM2	chrIV	920921	1	16	31	1	14	0.000561624217236247	0.00786273904130746
ARS429	MCM2	chrIV	920922	1	16	31	1	14.3	0.000561624217236247	0.00803122630647834
ARS429	MCM2	chrIV	920923	1	16	31	1	14.6	0.000561624217236247	0.00819971357164921
ARS429	MCM2	chrIV	920924	1	16	31	1	14.9	0.000561624217236247	0.00836820083682008
ARS429	MCM2	chrIV	920925	1	16	31	1	15.2	0.000561624217236247	0.00853668810199096
ARS429	MCM2	chrIV	920926	1	16	31	1	15.5	0.000561624217236247	0.00870517536716183
ARS429	MCM2	chrIV	920927	1	16	31	1	15.8	0.000561624217236247	0.00887366263233271
ARS429	MCM2	chrIV	920928	1	16	31	1	15.9	0.000561624217236247	0.00892982505405633
ARS429	MCM2	chrIV	920929	1	16	31	1	16	0.000561624217236247	0.00898598747577996
ARS429	MCM2	chrIV	920930	1	16	31	1	16	0.000561624217236247	0.00898598747577996
ARS429	MCM2	chrIV	920931	1	16	31	0.95	16	0.000533543006374435	0.00898598747577996
ARS429	MCM2	chrIV	920932	1	16	31	0.9	16	0.000505461795512623	0.00898598747577996
ARS429	MCM2	chrIV	920933	1	16	31	0.85	16	0.00047738058465081	0.00898598747577996
ARS429	MCM2	chrIV	920934	1	16	31	0.8	16	0.000449299373788998	0.00898598747577996
ARS429	MCM2	chrIV	920935	1	16	31	0.75	16	0.000421218162927185	0.00898598747577996
ARS429	MCM2	chrIV	920936	1	16	31	0.7	16	0.000393136952065373	0.00898598747577996
ARS429	MCM2	chrIV	920937	1	16	31	0.65	16	0.000365055741203561	0.00898598747577996
ARS429	MCM2	chrIV	920938	1	16	31	0.6	16	0.000336974530341748	0.00898598747577996
ARS429	MCM2	chrIV	920939	1	16	31	0.55	16	0.000308893319479936	0.00898598747577996
ARS429	MCM2	chrIV	920940	1	16	31	0.5	16	0.000280812108618124	0.00898598747577996
ARS429	MCM2	chrIV	920941	0	16	30	0.45	16	0.000252730897756311	0.00898598747577996
ARS429	MCM2	chrIV	920942	0	16	30	0.4	16	0.000224649686894499	0.00898598747577996
ARS429	MCM2	chrIV	920943	0	16	30	0.35	16	0.000196568476032687	0.00898598747577996
ARS429	MCM2	chrIV	920944	0	16	30	0.3	16	0.000168487265170874	0.00898598747577996
ARS429	MCM2	chrIV	920945	0	16	30	0.25	16	0.000140406054309062	0.00898598747577996
ARS429	MCM2	chrIV	920946	0	16	30	0.2	16	0.000112324843447249	0.00898598747577996
ARS429	MCM2	chrIV	920947	0	16	31	0.15	16	8.42436325854371e-05	0.00898598747577996
ARS429	MCM2	chrIV	920948	0	16	31	0.1	16	5.61624217236247e-05	0.00898598747577996
ARS429	MCM2	chrIV	920949	0	16	31	0.05	16	2.80812108618124e-05	0.00898598747577996
ARS429	MCM2	chrIV	920950	0	16	31	0	16	0	0.00898598747577996
ARS429	MCM2	chrIV	920951	0	16	31	0	16	0	0.00898598747577996
ARS429	MCM2	chrIV	920952	0	16	31	0	16	0	0.00898598747577996
ARS429	MCM2	chrIV	920953	0	16	31	0	16	0	0.00898598747577996
ARS429	MCM2	chrIV	920954	0	16	31	0.05	16	2.80812108618124e-05	0.00898598747577996
ARS429	MCM2	chrIV	920955	0	16	31	0.1	16	5.61624217236247e-05	0.00898598747577996
ARS429	MCM2	chrIV	920956	0	16	31	0.15	15.9	8.42436325854371e-05	0.00892982505405633
ARS429	MCM2	chrIV	920957	0	16	31	0.2	15.8	0.000112324843447249	0.00887366263233271
ARS429	MCM2	chrIV	920958	0	16	31	0.25	15.7	0.000140406054309062	0.00881750021060908
ARS429	MCM2	chrIV	920959	0	16	31	0.3	15.6	0.000168487265170874	0.00876133778888546
ARS429	MCM2	chrIV	920960	0	16	31	0.35	15.5	0.000196568476032687	0.00870517536716183
ARS429	MCM2	chrIV	920961	0	16	31	0.4	15.4	0.000224649686894499	0.00864901294543821
ARS429	MCM2	chrIV	920962	0	16	31	0.45	15.3	0.000252730897756311	0.00859285052371458
ARS429	MCM2	chrIV	920963	0	16	30	0.5	15.2	0.000280812108618124	0.00853668810199096
ARS429	MCM2	chrIV	920964	1	16	31	0.55	15.1	0.000308893319479936	0.00848052568026733
ARS429	MCM2	chrIV	920965	1	16	31	0.6	15	0.000336974530341748	0.00842436325854371
ARS429	MCM2	chrIV	920966	1	14	29	0.65	14.9	0.000365055741203561	0.00836820083682008
ARS429	MCM2	chrIV	920967	1	14	29	0.7	14.8	0.000393136952065373	0.00831203841509646
ARS429	MCM2	chrIV	920968	1	14	29	0.75	14.7	0.000421218162927185	0.00825587599337283
ARS429	MCM2	chrIV	920969	1	14	28	0.8	14.6	0.000449299373788998	0.00819971357164921
ARS429	MCM2	chrIV	920970	1	14	28	0.85	14.5	0.00047738058465081	0.00814355114992558
ARS429	MCM2	chrIV	920971	1	14	28	0.9	14.4	0.000505461795512623	0.00808738872820196
ARS429	MCM2	chrIV	920972	1	14	28	0.95	14.3	0.000533543006374435	0.00803122630647834
ARS429	MCM2	chrIV	920973	1	14	28	1	14.2	0.000561624217236247	0.00797506388475471
ARS429	MCM2	chrIV	920974	1	14	28	1	14.1	0.000561624217236247	0.00791890146303109
ARS429	MCM2	chrIV	920975	1	14	28	1	14	0.000561624217236247	0.00786273904130746
ARS429	MCM2	chrIV	920976	1	14	28	1	14	0.000561624217236247	0.00786273904130746
ARS429	MCM2	chrIV	920977	1	14	28	1	13.9	0.000561624217236247	0.00780657661958384
ARS429	MCM2	chrIV	920978	1	14	28	1	13.8	0.000561624217236247	0.00775041419786021
ARS429	MCM2	chrIV	920979	1	14	28	1	13.7	0.000561624217236247	0.00769425177613659
ARS429	MCM2	chrIV	920980	1	14	28	1	13.6	0.000561624217236247	0.00763808935441296
ARS429	MCM2	chrIV	920981	1	14	28	1	13.5	0.000561624217236247	0.00758192693268934
ARS429	MCM2	chrIV	920982	1	14	28	1	13.45	0.000561624217236247	0.00755384572182753
ARS429	MCM2	chrIV	920983	1	14	28	1	13.4	0.000561624217236247	0.00752576451096571
ARS429	MCM2	chrIV	920984	1	14	28	1	13.35	0.000561624217236247	0.0074976833001039
ARS429	MCM2	chrIV	920985	1	14	28	1	13.3	0.000561624217236247	0.00746960208924209
ARS429	MCM2	chrIV	920986	1	14	28	1	13.25	0.000561624217236247	0.00744152087838028
ARS429	MCM2	chrIV	920987	1	12	26	1	13.2	0.000561624217236247	0.00741343966751846
ARS429	MCM2	chrIV	920988	1	12	26	1	13.15	0.000561624217236247	0.00738535845665665
ARS429	MCM2	chrIV	920989	1	12	26	1	13.1	0.000561624217236247	0.00735727724579484
ARS429	MCM2	chrIV	920990	1	12	26	1	13.05	0.000561624217236247	0.00732919603493303
ARS429	MCM2	chrIV	920991	1	12	26	1	13	0.000561624217236247	0.00730111482407121
ARS429	MCM2	chrIV	920992	1	13	27	1	12.95	0.000561624217236247	0.0072730336132094
ARS429	MCM2	chrIV	920993	1	13	27	1	12.9	0.000561624217236247	0.00724495240234759
ARS429	MCM2	chrIV	920994	1	13	27	1	12.85	0.000561624217236247	0.00721687119148578
ARS429	MCM2	chrIV	920995	1	13	27	1	12.8	0.000561624217236247	0.00718878998062396
ARS429	MCM2	chrIV	920996	1	13	27	1	12.75	0.000561624217236247	0.00716070876976215
ARS429	MCM2	chrIV	920997	1	13	27	1	12.8	0.000561624217236247	0.00718878998062396
ARS429	MCM2	chrIV	920998	1	13	27	1	12.9	0.000561624217236247	0.00724495240234759
ARS429	MCM2	chrIV	920999	1	13	27	1	13	0.000561624217236247	0.00730111482407121
ARS429	MCM2	chrIV	921000	1	13	27	1	13.1	0.000561624217236247	0.00735727724579484
ARS429	MCM2	chrIV	921001	1	13	27	1	13.2	0.000561624217236247	0.00741343966751846
ARS429	MCM2	chrIV	921002	1	13	27	1	13.25	0.000561624217236247	0.00744152087838028
ARS429	MCM2	chrIV	921003	1	13	27	1	13.3	0.000561624217236247	0.00746960208924209
ARS429	MCM2	chrIV	921004	1	13	27	1	13.35	0.000561624217236247	0.0074976833001039
ARS429	MCM2	chrIV	921005	1	13	27	1	13.4	0.000561624217236247	0.00752576451096571
ARS429	MCM2	chrIV	921006	1	13	27	0.95	13.45	0.000533543006374435	0.00755384572182753
ARS429	MCM2	chrIV	921007	1	13	27	0.9	13.5	0.000505461795512623	0.00758192693268934
ARS429	MCM2	chrIV	921008	1	14	28	0.85	13.55	0.00047738058465081	0.00761000814355115
ARS429	MCM2	chrIV	921009	1	14	28	0.8	13.6	0.000449299373788998	0.00763808935441296
ARS429	MCM2	chrIV	921010	1	14	28	0.75	13.65	0.000421218162927185	0.00766617056527478
ARS429	MCM2	chrIV	921011	1	14	28	0.7	13.7	0.000393136952065373	0.00769425177613659
ARS429	MCM2	chrIV	921012	1	14	28	0.65	13.75	0.000365055741203561	0.0077223329869984
ARS429	MCM2	chrIV	921013	1	14	28	0.6	13.8	0.000336974530341748	0.00775041419786021
ARS429	MCM2	chrIV	921014	1	14	28	0.55	13.85	0.000308893319479936	0.00777849540872202
ARS429	MCM2	chrIV	921015	1	14	28	0.5	13.85	0.000280812108618124	0.00777849540872202
ARS429	MCM2	chrIV	921016	0	14	27	0.45	13.85	0.000252730897756311	0.00777849540872202
ARS429	MCM2	chrIV	921017	0	14	27	0.4	13.85	0.000224649686894499	0.00777849540872202
ARS429	MCM2	chrIV	921018	0	14	26	0.35	13.8	0.000196568476032687	0.00775041419786021
ARS429	MCM2	chrIV	921019	0	14	26	0.3	13.75	0.000168487265170874	0.0077223329869984
ARS429	MCM2	chrIV	921020	0	14	26	0.25	13.7	0.000140406054309062	0.00769425177613659
ARS429	MCM2	chrIV	921021	0	14	26	0.2	13.65	0.000112324843447249	0.00766617056527478
ARS429	MCM2	chrIV	921022	0	14	26	0.15	13.6	8.42436325854371e-05	0.00763808935441296
ARS429	MCM2	chrIV	921023	0	14	26	0.1	13.6	5.61624217236247e-05	0.00763808935441296
ARS429	MCM2	chrIV	921024	0	14	26	0.05	13.6	2.80812108618124e-05	0.00763808935441296
ARS429	MCM2	chrIV	921025	0	13	25	0	13.6	0	0.00763808935441296
ARS429	MCM2	chrIV	921026	0	13	25	0	13.6	0	0.00763808935441296
ARS429	MCM2	chrIV	921027	0	13	25	0	13.6	0	0.00763808935441296
ARS429	MCM2	chrIV	921028	0	13	25	0	13.6	0	0.00763808935441296
ARS429	MCM2	chrIV	921029	0	13	25	0	13.6	0	0.00763808935441296
ARS429	MCM2	chrIV	921030	0	13	25	0	13.6	0	0.00763808935441296
ARS429	MCM2	chrIV	921031	0	13	25	0	13.6	0	0.00763808935441296
ARS429	MCM2	chrIV	921032	0	13	25	0	13.6	0	0.00763808935441296
ARS429	MCM2	chrIV	921033	0	14	26	0	13.6	0	0.00763808935441296
ARS429	MCM2	chrIV	921034	0	14	26	0	13.6	0	0.00763808935441296
ARS429	MCM2	chrIV	921035	0	14	25	0	13.65	0	0.00766617056527478
ARS429	MCM2	chrIV	921036	0	14	25	0	13.7	0	0.00769425177613659
ARS429	MCM2	chrIV	921037	0	14	25	0	13.8	0	0.00775041419786021
ARS429	MCM2	chrIV	921038	0	14	25	0	13.9	0	0.00780657661958384
ARS429	MCM2	chrIV	921039	0	14	25	0	14	0	0.00786273904130746
ARS429	MCM2	chrIV	921040	0	14	25	0	13.9	0	0.00780657661958384
ARS429	MCM2	chrIV	921041	0	14	25	0	13.8	0	0.00775041419786021
ARS429	MCM2	chrIV	921042	0	14	25	0	13.65	0	0.00766617056527478
ARS429	MCM2	chrIV	921043	0	14	25	0	13.45	0	0.00755384572182753
ARS429	MCM2	chrIV	921044	0	14	25	0	13.25	0	0.00744152087838028
ARS429	MCM2	chrIV	921045	0	14	25	0	13.05	0	0.00732919603493303
ARS429	MCM2	chrIV	921046	0	14	25	0	12.85	0	0.00721687119148578
ARS429	MCM2	chrIV	921047	0	15	26	0	12.65	0	0.00710454634803853
ARS429	MCM2	chrIV	921048	0	15	26	0	12.45	0	0.00699222150459128
ARS429	MCM2	chrIV	921049	0	15	26	0	12.25	0	0.00687989666114403
ARS429	MCM2	chrIV	921050	0	11	17	0	12.05	0	0.00676757181769678
ARS429	MCM2	chrIV	921051	0	11	17	0	11.85	0	0.00665524697424953
ARS429	MCM2	chrIV	921052	0	10	16	0	11.65	0	0.00654292213080228
ARS429	MCM2	chrIV	921053	0	10	15	0	11.45	0	0.00643059728735503
ARS429	MCM2	chrIV	921054	0	10	15	0	11.25	0	0.00631827244390778
ARS429	MCM2	chrIV	921055	0	10	15	0	11.05	0	0.00620594760046053
ARS429	MCM2	chrIV	921056	0	10	15	0	10.85	0	0.00609362275701328
ARS429	MCM2	chrIV	921057	0	10	17	0	10.6	0	0.00595321670270422
ARS429	MCM2	chrIV	921058	0	10	17	0	10.35	0	0.00581281064839516
ARS429	MCM2	chrIV	921059	0	10	18	0	10.1	0	0.0056724045940861
ARS429	MCM2	chrIV	921060	0	10	18	0	10.05	0	0.00564432338322429
ARS429	MCM2	chrIV	921061	0	10	18	0	10	0	0.00561624217236247
ARS429	MCM2	chrIV	921062	0	10	18	0	10	0	0.00561624217236247
ARS429	MCM2	chrIV	921063	0	10	18	0	10	0	0.00561624217236247
ARS429	MCM2	chrIV	921064	0	10	18	0	10	0	0.00561624217236247
ARS429	MCM2	chrIV	921065	0	10	18	0	10	0	0.00561624217236247
ARS429	MCM2	chrIV	921066	0	10	19	0	10	0	0.00561624217236247
ARS429	MCM2	chrIV	921067	0	10	19	0	10.05	0	0.00564432338322429
ARS429	MCM2	chrIV	921068	0	10	19	0	10.1	0	0.0056724045940861
ARS429	MCM2	chrIV	921069	0	10	19	0	10.15	0	0.00570048580494791
ARS429	MCM2	chrIV	921070	0	10	19	0	10.2	0	0.00572856701580972
ARS429	MCM2	chrIV	921071	0	10	19	0	10.25	0	0.00575664822667153
ARS429	MCM2	chrIV	921072	0	10	19	0	10.25	0	0.00575664822667153
ARS429	MCM2	chrIV	921073	0	10	19	0	10.15	0	0.00570048580494791
ARS429	MCM2	chrIV	921074	0	10	19	0	10.05	0	0.00564432338322429
ARS429	MCM2	chrIV	921075	0	10	19	0	9.9	0	0.00556007975063885
ARS429	MCM2	chrIV	921076	0	10	20	0	9.75	0	0.00547583611805341
ARS429	MCM2	chrIV	921077	0	11	21	0	9.6	0	0.00539159248546797
ARS429	MCM2	chrIV	921078	0	11	21	0	9.45	0	0.00530734885288254
ARS429	MCM2	chrIV	921079	0	11	21	0	9.3	0	0.0052231052202971
ARS429	MCM2	chrIV	921080	0	11	21	0	9.15	0	0.00513886158771166
ARS429	MCM2	chrIV	921081	0	11	21	0	9	0	0.00505461795512623
ARS429	MCM2	chrIV	921082	0	10	20	0	8.85	0	0.00497037432254079
ARS429	MCM2	chrIV	921083	0	8	18	0	8.7	0	0.00488613068995535
ARS429	MCM2	chrIV	921084	0	8	18	0	8.55	0	0.00480188705736991
ARS429	MCM2	chrIV	921085	0	7	17	0	8.4	0	0.00471764342478448
ARS429	MCM2	chrIV	921086	0	7	17	0	8.25	0	0.00463339979219904
ARS429	MCM2	chrIV	921087	0	7	18	0	8.05	0	0.00452107494875179
ARS429	MCM2	chrIV	921088	0	7	18	0	7.85	0	0.00440875010530454
ARS429	MCM2	chrIV	921089	0	7	18	0	7.65	0	0.00429642526185729
ARS429	MCM2	chrIV	921090	0	7	18	0	7.45	0	0.00418410041841004
ARS429	MCM2	chrIV	921091	0	7	18	0	7.25	0	0.00407177557496279
ARS429	MCM2	chrIV	921092	0	7	18	0	7	0	0.00393136952065373
ARS429	MCM2	chrIV	921093	0	7	18	0	6.85	0	0.00384712588806829
ARS429	MCM2	chrIV	921094	0	7	18	0	6.7	0	0.00376288225548286
ARS429	MCM2	chrIV	921095	0	7	18	0	6.6	0	0.00370671983375923
ARS429	MCM2	chrIV	921096	0	7	18	0	6.5	0	0.00365055741203561
ARS429	MCM2	chrIV	921097	0	7	18	0	6.4	0	0.00359439499031198
ARS429	MCM2	chrIV	921098	0	7	18	0	6.3	0	0.00353823256858836
ARS429	MCM2	chrIV	921099	0	7	18	0	6.2	0	0.00348207014686473
ARS429	MCM2	chrIV	921100	0	7	18	0	6.1	0	0.00342590772514111
ARS429	MCM2	chrIV	921101	0	7	18	0	6	0	0.00336974530341748
ARS429	MCM2	chrIV	921102	0	5	16	0	5.9	0	0.00331358288169386
ARS429	MCM2	chrIV	921103	0	5	16	0	5.8	0	0.00325742045997023
ARS429	MCM2	chrIV	921104	0	5	16	0	5.7	0	0.00320125803824661
ARS429	MCM2	chrIV	921105	0	5	16	0	5.6	0	0.00314509561652298
ARS429	MCM2	chrIV	921106	0	5	16	0	5.5	0	0.00308893319479936
ARS429	MCM2	chrIV	921107	0	5	16	0	5.4	0	0.00303277077307574
ARS429	MCM2	chrIV	921108	0	5	16	0	5.3	0	0.00297660835135211
ARS429	MCM2	chrIV	921109	0	5	16	0	5.2	0	0.00292044592962849
ARS429	MCM2	chrIV	921110	0	5	16	0	5.1	0	0.00286428350790486
ARS429	MCM2	chrIV	921111	0	5	16	0	5	0	0.00280812108618124
ARS429	MCM2	chrIV	921112	0	5	16	0	5	0	0.00280812108618124
ARS429	MCM2	chrIV	921113	0	5	16	0	5	0	0.00280812108618124
ARS429	MCM2	chrIV	921114	0	5	16	0	5	0	0.00280812108618124
ARS429	MCM2	chrIV	921115	0	5	16	0	5	0	0.00280812108618124
ARS429	MCM2	chrIV	921116	0	5	16	0	5	0	0.00280812108618124
ARS429	MCM2	chrIV	921117	0	5	16	0	5	0	0.00280812108618124
ARS429	MCM2	chrIV	921118	0	5	16	0	5.05	0	0.00283620229704305
ARS429	MCM2	chrIV	921119	0	5	16	0	5.1	0	0.00286428350790486
ARS429	MCM2	chrIV	921120	0	5	16	0	5.15	0	0.00289236471876667
ARS429	MCM2	chrIV	921121	0	5	16	0	5.2	0	0.00292044592962849
ARS429	MCM2	chrIV	921122	0	5	16	0	5.25	0	0.0029485271404903
ARS429	MCM2	chrIV	921123	0	5	16	0	5.3	0	0.00297660835135211
ARS429	MCM2	chrIV	921124	0	5	16	0	5.35	0	0.00300468956221392
ARS429	MCM2	chrIV	921125	0	5	16	0	5.4	0	0.00303277077307574
ARS429	MCM2	chrIV	921126	0	5	16	0	5.45	0	0.00306085198393755
ARS429	MCM2	chrIV	921127	0	5	16	0	5.5	0	0.00308893319479936
ARS429	MCM2	chrIV	921128	0	6	18	0	5.55	0	0.00311701440566117
ARS429	MCM2	chrIV	921129	0	6	18	0	5.6	0	0.00314509561652298
ARS429	MCM2	chrIV	921130	0	6	18	0	5.65	0	0.0031731768273848
ARS429	MCM2	chrIV	921131	0	6	18	0	5.7	0	0.00320125803824661
ARS429	MCM2	chrIV	921132	0	6	18	0	5.7	0	0.00320125803824661
ARS429	MCM2	chrIV	921133	0	6	18	0	5.7	0	0.00320125803824661
ARS429	MCM2	chrIV	921134	0	6	18	0	5.7	0	0.00320125803824661
ARS429	MCM2	chrIV	921135	0	6	18	0	5.7	0	0.00320125803824661
ARS429	MCM2	chrIV	921136	0	6	18	0	5.7	0	0.00320125803824661
ARS429	MCM2	chrIV	921137	0	6	18	0	5.7	0	0.00320125803824661
ARS429	MCM2	chrIV	921138	0	6	18	0	5.65	0	0.0031731768273848
ARS429	MCM2	chrIV	921139	0	6	18	0	5.6	0	0.00314509561652298
ARS429	MCM2	chrIV	921140	0	6	18	0	5.55	0	0.00311701440566117
ARS429	MCM2	chrIV	921141	0	6	18	0	5.5	0	0.00308893319479936
ARS429	MCM2	chrIV	921142	0	5	17	0	5.45	0	0.00306085198393755
ARS429	MCM2	chrIV	921143	0	5	17	0	5.4	0	0.00303277077307574
ARS429	MCM2	chrIV	921144	0	5	17	0.1	5.35	5.61624217236247e-05	0.00300468956221392
ARS429	MCM2	chrIV	921145	0	5	17	0.2	5.3	0.000112324843447249	0.00297660835135211
ARS429	MCM2	chrIV	921146	0	5	17	0.3	5.25	0.000168487265170874	0.0029485271404903
ARS429	MCM2	chrIV	921147	0	5	17	0.4	5.2	0.000224649686894499	0.00292044592962849
ARS429	MCM2	chrIV	921148	0	5	17	0.5	5.15	0.000280812108618124	0.00289236471876667
ARS429	MCM2	chrIV	921149	0	5	17	0.6	5.1	0.000336974530341748	0.00286428350790486
ARS429	MCM2	chrIV	921150	0	5	18	0.7	5.05	0.000393136952065373	0.00283620229704305
ARS429	MCM2	chrIV	921151	0	5	18	0.8	5	0.000449299373788998	0.00280812108618124
ARS429	MCM2	chrIV	921152	0	5	18	0.9	5	0.000505461795512623	0.00280812108618124
ARS429	MCM2	chrIV	921153	0	5	18	1	5	0.000561624217236247	0.00280812108618124
ARS429	MCM2	chrIV	921154	2	5	20	1.1	5	0.000617786638959872	0.00280812108618124
ARS429	MCM2	chrIV	921155	2	5	20	1.2	5	0.000673949060683497	0.00280812108618124
ARS429	MCM2	chrIV	921156	2	5	20	1.3	5	0.000730111482407121	0.00280812108618124
ARS429	MCM2	chrIV	921157	2	5	20	1.4	5	0.000786273904130746	0.00280812108618124
ARS429	MCM2	chrIV	921158	2	5	20	1.5	5	0.000842436325854371	0.00280812108618124
ARS429	MCM2	chrIV	921159	2	5	20	1.6	5	0.000898598747577996	0.00280812108618124
ARS429	MCM2	chrIV	921160	2	5	20	1.7	5	0.00095476116930162	0.00280812108618124
ARS429	MCM2	chrIV	921161	2	5	20	1.8	5	0.00101092359102525	0.00280812108618124
ARS429	MCM2	chrIV	921162	2	5	20	1.9	5	0.00106708601274887	0.00280812108618124
ARS429	MCM2	chrIV	921163	2	5	20	2	5.05	0.00112324843447249	0.00283620229704305
ARS429	MCM2	chrIV	921164	2	5	20	2	5.1	0.00112324843447249	0.00286428350790486
ARS429	MCM2	chrIV	921165	2	5	20	2	5.15	0.00112324843447249	0.00289236471876667
ARS429	MCM2	chrIV	921166	2	5	20	2	5.2	0.00112324843447249	0.00292044592962849
ARS429	MCM2	chrIV	921167	2	5	20	2	5.25	0.00112324843447249	0.0029485271404903
ARS429	MCM2	chrIV	921168	2	5	20	2	5.25	0.00112324843447249	0.0029485271404903
ARS429	MCM2	chrIV	921169	2	5	20	2	5.25	0.00112324843447249	0.0029485271404903
ARS429	MCM2	chrIV	921170	2	5	20	2	5.25	0.00112324843447249	0.0029485271404903
ARS429	MCM2	chrIV	921171	2	5	20	2	5.25	0.00112324843447249	0.0029485271404903
ARS429	MCM2	chrIV	921172	2	5	20	2	5.25	0.00112324843447249	0.0029485271404903
ARS429	MCM2	chrIV	921173	2	6	22	2	5.25	0.00112324843447249	0.0029485271404903
ARS429	MCM2	chrIV	921174	2	6	22	2	5.25	0.00112324843447249	0.0029485271404903
ARS429	MCM2	chrIV	921175	2	6	22	2	5.25	0.00112324843447249	0.0029485271404903
ARS429	MCM2	chrIV	921176	2	6	22	2	5.25	0.00112324843447249	0.0029485271404903
ARS429	MCM2	chrIV	921177	2	6	22	2	5.25	0.00112324843447249	0.0029485271404903
ARS429	MCM2	chrIV	921178	2	5	21	2	5.25	0.00112324843447249	0.0029485271404903
ARS429	MCM2	chrIV	921179	2	5	21	2	5.25	0.00112324843447249	0.0029485271404903
ARS429	MCM2	chrIV	921180	2	5	22	2	5.25	0.00112324843447249	0.0029485271404903
ARS429	MCM2	chrIV	921181	2	5	22	2	5.25	0.00112324843447249	0.0029485271404903
ARS429	MCM2	chrIV	921182	2	5	22	2	5.25	0.00112324843447249	0.0029485271404903
ARS429	MCM2	chrIV	921183	2	5	22	2	5.2	0.00112324843447249	0.00292044592962849
ARS429	MCM2	chrIV	921184	2	5	22	2	5.15	0.00112324843447249	0.00289236471876667
ARS429	MCM2	chrIV	921185	2	5	22	2	5.1	0.00112324843447249	0.00286428350790486
ARS429	MCM2	chrIV	921186	2	5	22	2	5.05	0.00112324843447249	0.00283620229704305
ARS429	MCM2	chrIV	921187	2	5	22	2	5	0.00112324843447249	0.00280812108618124
ARS429	MCM2	chrIV	921188	2	5	22	2	5	0.00112324843447249	0.00280812108618124
ARS429	MCM2	chrIV	921189	2	5	22	2	5	0.00112324843447249	0.00280812108618124
ARS429	MCM2	chrIV	921190	2	5	22	2	5	0.00112324843447249	0.00280812108618124
ARS429	MCM2	chrIV	921191	2	5	22	2	5	0.00112324843447249	0.00280812108618124
ARS429	MCM2	chrIV	921192	2	5	22	2	5	0.00112324843447249	0.00280812108618124
ARS429	MCM2	chrIV	921193	2	5	22	2	5	0.00112324843447249	0.00280812108618124
ARS429	MCM2	chrIV	921194	2	5	22	2	5	0.00112324843447249	0.00280812108618124
ARS429	MCM2	chrIV	921195	2	5	22	2	5	0.00112324843447249	0.00280812108618124
ARS429	MCM2	chrIV	921196	2	5	22	2	5	0.00112324843447249	0.00280812108618124
ARS429	MCM2	chrIV	921197	2	5	22	1.9	5	0.00106708601274887	0.00280812108618124
ARS429	MCM2	chrIV	921198	2	5	22	1.8	5	0.00101092359102525	0.00280812108618124
ARS429	MCM2	chrIV	921199	2	5	22	1.7	4.95	0.00095476116930162	0.00278003987531942
ARS429	MCM2	chrIV	921200	2	5	22	1.6	4.9	0.000898598747577996	0.00275195866445761
ARS429	MCM2	chrIV	921201	2	5	22	1.5	4.85	0.000842436325854371	0.0027238774535958
ARS429	MCM2	chrIV	921202	2	5	22	1.4	4.95	0.000786273904130746	0.00278003987531942
ARS429	MCM2	chrIV	921203	2	5	22	1.3	5.05	0.000730111482407121	0.00283620229704305
ARS429	MCM2	chrIV	921204	2	5	22	1.2	5.15	0.000673949060683497	0.00289236471876667
ARS429	MCM2	chrIV	921205	2	5	22	1.1	5.25	0.000617786638959872	0.0029485271404903
ARS429	MCM2	chrIV	921206	2	5	22	1	5.35	0.000561624217236247	0.00300468956221392
ARS429	MCM2	chrIV	921207	0	5	20	0.9	5.5	0.000505461795512623	0.00308893319479936
ARS429	MCM2	chrIV	921208	0	5	20	0.8	5.75	0.000449299373788998	0.00322933924910842
ARS429	MCM2	chrIV	921209	0	4	19	0.7	6	0.000393136952065373	0.00336974530341748
ARS429	MCM2	chrIV	921210	0	4	19	0.6	6.25	0.000336974530341748	0.00351015135772655
ARS429	MCM2	chrIV	921211	0	4	19	0.5	6.6	0.000280812108618124	0.00370671983375923
ARS429	MCM2	chrIV	921212	0	7	27	0.4	7.35	0.000224649686894499	0.00412793799668642
ARS429	MCM2	chrIV	921213	0	7	27	0.3	8.2	0.000168487265170874	0.00460531858133723
ARS429	MCM2	chrIV	921214	0	7	29	0.2	9.25	0.000112324843447249	0.00519502400943529
ARS429	MCM2	chrIV	921215	0	7	29	0.1	10.3	5.61624217236247e-05	0.00578472943753335
ARS429	MCM2	chrIV	921216	0	7	29	0	11.35	0	0.00637443486563141
ARS429	MCM2	chrIV	921217	0	8	30	0	12.4	0	0.00696414029372947
ARS429	MCM2	chrIV	921218	0	10	32	0	13.45	0	0.00755384572182753
ARS429	MCM2	chrIV	921219	0	10	31	0	14.6	0	0.00819971357164921
ARS429	MCM2	chrIV	921220	0	10	31	0	15.75	0	0.00884558142147089
ARS429	MCM2	chrIV	921221	0	12	33	0	16.9	0	0.00949144927129258
ARS429	MCM2	chrIV	921222	0	20	43	0	17.9	0	0.0100530734885288
ARS429	MCM2	chrIV	921223	0	22	46	0	18.9	0	0.0106146977057651
ARS429	MCM2	chrIV	921224	0	26	55	0	19.9	0	0.0111763219230013
ARS429	MCM2	chrIV	921225	0	26	55	0	20.9	0	0.0117379461402376
ARS429	MCM2	chrIV	921226	0	26	55	0	21.9	0	0.0122995703574738
ARS429	MCM2	chrIV	921227	0	26	55	0	22.85	0	0.0128331133638483
ARS429	MCM2	chrIV	921228	0	26	55	0.05	23.7	2.80812108618124e-05	0.0133104939484991
ARS429	MCM2	chrIV	921229	0	27	56	0.1	24.6	5.61624217236247e-05	0.0138159557440117
ARS429	MCM2	chrIV	921230	0	27	56	0.15	25.5	8.42436325854371e-05	0.0143214175395243
ARS429	MCM2	chrIV	921231	0	27	56	0.2	26.3	0.000112324843447249	0.0147707169133133
ARS429	MCM2	chrIV	921232	0	27	56	0.25	27.1	0.000140406054309062	0.0152200162871023
ARS429	MCM2	chrIV	921233	0	27	56	0.3	27.8	0.000168487265170874	0.0156131532391677
ARS429	MCM2	chrIV	921234	0	27	56	0.35	28.3	0.000196568476032687	0.0158939653477858
ARS429	MCM2	chrIV	921235	0	27	56	0.4	28.8	0.000224649686894499	0.0161747774564039
ARS429	MCM2	chrIV	921236	0	27	56	0.45	29.3	0.000252730897756311	0.016455589565022
ARS429	MCM2	chrIV	921237	0	27	56	0.5	29.8	0.000280812108618124	0.0167364016736402
ARS429	MCM2	chrIV	921238	1	27	58	0.55	30.3	0.000308893319479936	0.0170172137822583
ARS429	MCM2	chrIV	921239	1	28	59	0.6	30.75	0.000336974530341748	0.0172699446800146
ARS429	MCM2	chrIV	921240	1	28	59	0.65	31.2	0.000365055741203561	0.0175226755777709
ARS429	MCM2	chrIV	921241	1	28	59	0.7	31.65	0.000393136952065373	0.0177754064755272
ARS429	MCM2	chrIV	921242	1	36	78	0.75	32.1	0.000421218162927185	0.0180281373732835
ARS429	MCM2	chrIV	921243	1	36	79	0.8	32.5	0.000449299373788998	0.018252787060178
ARS429	MCM2	chrIV	921244	1	36	79	0.85	32.9	0.00047738058465081	0.0184774367470725
ARS429	MCM2	chrIV	921245	1	36	79	0.9	33.3	0.000505461795512623	0.018702086433967
ARS429	MCM2	chrIV	921246	1	36	79	0.95	33.8	0.000533543006374435	0.0189828985425852
ARS429	MCM2	chrIV	921247	1	36	79	1.05	34.4	0.00058970542809806	0.0193198730729269
ARS429	MCM2	chrIV	921248	1	36	79	1.1	35	0.000617786638959872	0.0196568476032687
ARS429	MCM2	chrIV	921249	1	36	79	1.25	35.55	0.000702030271545309	0.0199657409227486
ARS429	MCM2	chrIV	921250	1	36	79	1.4	36.1	0.000786273904130746	0.0202746342422285
ARS429	MCM2	chrIV	921251	1	36	79	1.55	36.65	0.000870517536716183	0.0205835275617085
ARS429	MCM2	chrIV	921252	1	36	79	1.7	36.8	0.00095476116930162	0.0206677711942939
ARS429	MCM2	chrIV	921253	1	35	77	1.85	36.95	0.00103900480188706	0.0207520148268793
ARS429	MCM2	chrIV	921254	1	35	77	2	37.1	0.00112324843447249	0.0208362584594648
ARS429	MCM2	chrIV	921255	1	35	77	2.15	37.25	0.00120749206705793	0.0209205020920502
ARS429	MCM2	chrIV	921256	1	37	84	2.3	37.4	0.00129173569964337	0.0210047457246356
ARS429	MCM2	chrIV	921257	2	39	88	2.45	37.55	0.00137597933222881	0.0210889893572211
ARS429	MCM2	chrIV	921258	2	39	88	2.6	37.7	0.00146022296481424	0.0211732329898065
ARS429	MCM2	chrIV	921259	4	39	91	2.75	37.85	0.00154446659739968	0.021257476622392
ARS429	MCM2	chrIV	921260	4	39	93	2.9	38	0.00162871022998512	0.0213417202549774
ARS429	MCM2	chrIV	921261	4	39	93	3.05	38.15	0.00171295386257055	0.0214259638875628
ARS429	MCM2	chrIV	921262	4	39	93	3.2	38.45	0.00179719749515599	0.0215944511527337
ARS429	MCM2	chrIV	921263	4	39	93	3.35	38.8	0.00188144112774143	0.0217910196287664
ARS429	MCM2	chrIV	921264	4	39	93	3.55	39.2	0.00199376597118868	0.0220156693156609
ARS429	MCM2	chrIV	921265	4	39	93	3.75	39.6	0.00210609081463593	0.0222403190025554
ARS429	MCM2	chrIV	921266	4	39	93	3.95	39.9	0.00221841565808318	0.0224088062677263
ARS429	MCM2	chrIV	921267	4	39	93	4.1	40.1	0.00230265929066861	0.0225211311111735
ARS429	MCM2	chrIV	921268	4	39	93	4.25	40.3	0.00238690292325405	0.0226334559546208
ARS429	MCM2	chrIV	921269	4	39	93	4.3	40.5	0.00241498413411586	0.022745780798068
ARS429	MCM2	chrIV	921270	4	39	92	4.35	40.7	0.00244306534497768	0.0228581056415153
ARS429	MCM2	chrIV	921271	4	39	92	4.4	40.9	0.00247114655583949	0.0229704304849625
ARS429	MCM2	chrIV	921272	4	42	99	4.45	41.1	0.0024992277667013	0.0230827553284098
ARS429	MCM2	chrIV	921273	4	42	99	4.5	41.3	0.00252730897756311	0.023195080171857
ARS429	MCM2	chrIV	921274	5	43	102	4.55	41.5	0.00255539018842492	0.0233074050153043
ARS429	MCM2	chrIV	921275	5	43	102	4.6	41.7	0.00258347139928674	0.0234197298587515
ARS429	MCM2	chrIV	921276	5	43	102	4.65	41.95	0.00261155261014855	0.0235601359130606
ARS429	MCM2	chrIV	921277	5	43	102	4.7	42.2	0.00263963382101036	0.0237005419673696
ARS429	MCM2	chrIV	921278	5	43	103	4.75	42.45	0.00266771503187217	0.0238409480216787
ARS429	MCM2	chrIV	921279	5	43	103	4.8	42.7	0.00269579624273399	0.0239813540759878
ARS429	MCM2	chrIV	921280	5	43	104	4.85	42.95	0.0027238774535958	0.0241217601302968
ARS429	MCM2	chrIV	921281	5	43	104	4.9	43.2	0.00275195866445761	0.0242621661846059
ARS429	MCM2	chrIV	921282	5	43	104	4.95	43.3	0.00278003987531942	0.0243183286063295
ARS429	MCM2	chrIV	921283	5	43	104	5.05	43.5	0.00283620229704305	0.0244306534497768
ARS429	MCM2	chrIV	921284	5	43	104	5.1	43.65	0.00286428350790486	0.0245148970823622
ARS429	MCM2	chrIV	921285	5	43	106	5.15	43.8	0.00289236471876667	0.0245991407149476
ARS429	MCM2	chrIV	921286	5	44	107	5.2	43.95	0.00292044592962849	0.0246833843475331
ARS429	MCM2	chrIV	921287	5	44	107	5.25	44.15	0.0029485271404903	0.0247957091909803
ARS429	MCM2	chrIV	921288	5	44	107	5.3	44.35	0.00297660835135211	0.0249080340344276
ARS429	MCM2	chrIV	921289	5	44	108	5.35	44.55	0.00300468956221392	0.0250203588778748
ARS429	MCM2	chrIV	921290	5	44	108	5.4	44.75	0.00303277077307574	0.0251326837213221
ARS429	MCM2	chrIV	921291	5	44	109	5.45	44.95	0.00306085198393755	0.0252450085647693
ARS429	MCM2	chrIV	921292	5	44	109	5.5	45.15	0.00308893319479936	0.0253573334082166
ARS429	MCM2	chrIV	921293	6	46	121	5.55	45.35	0.00311701440566117	0.0254696582516638
ARS429	MCM2	chrIV	921294	6	46	121	5.6	45.55	0.00314509561652298	0.0255819830951111
ARS429	MCM2	chrIV	921295	6	46	122	5.65	45.75	0.0031731768273848	0.0256943079385583
ARS429	MCM2	chrIV	921296	6	46	122	5.7	45.9	0.00320125803824661	0.0257785515711437
ARS429	MCM2	chrIV	921297	6	47	124	5.75	46.05	0.00322933924910842	0.0258627952037292
ARS429	MCM2	chrIV	921298	6	47	124	5.8	46.2	0.00325742045997023	0.0259470388363146
ARS429	MCM2	chrIV	921299	6	47	124	5.85	46.35	0.00328550167083205	0.0260312824689001
ARS429	MCM2	chrIV	921300	6	47	124	5.9	46.45	0.00331358288169386	0.0260874448906237
ARS429	MCM2	chrIV	921301	6	47	124	5.95	46.55	0.00334166409255567	0.0261436073123473
ARS429	MCM2	chrIV	921302	6	47	124	6	46.65	0.00336974530341748	0.0261997697340709
ARS429	MCM2	chrIV	921303	6	47	124	6	46.65	0.00336974530341748	0.0261997697340709
ARS429	MCM2	chrIV	921304	6	47	123	6	46.65	0.00336974530341748	0.0261997697340709
ARS429	MCM2	chrIV	921305	6	47	123	6	46.65	0.00336974530341748	0.0261997697340709
ARS429	MCM2	chrIV	921306	6	47	123	6	46.65	0.00336974530341748	0.0261997697340709
ARS429	MCM2	chrIV	921307	6	47	123	6	46.6	0.00336974530341748	0.0261716885232091
ARS429	MCM2	chrIV	921308	6	47	123	6	46.55	0.00336974530341748	0.0261436073123473
ARS429	MCM2	chrIV	921309	6	47	123	6	46.5	0.00336974530341748	0.0261155261014855
ARS429	MCM2	chrIV	921310	6	46	122	6	46.45	0.00336974530341748	0.0260874448906237
ARS429	MCM2	chrIV	921311	6	46	122	6	46.4	0.00336974530341748	0.0260593636797619
ARS429	MCM2	chrIV	921312	6	46	122	6	46.35	0.00336974530341748	0.0260312824689001
ARS429	MCM2	chrIV	921313	6	46	122	6	46.3	0.00336974530341748	0.0260032012580382
ARS429	MCM2	chrIV	921314	6	46	122	6	46.2	0.00336974530341748	0.0259470388363146
ARS429	MCM2	chrIV	921315	6	46	122	6	46.1	0.00336974530341748	0.025890876414591
ARS429	MCM2	chrIV	921316	6	46	123	5.9	46	0.00331358288169386	0.0258347139928674
ARS429	MCM2	chrIV	921317	6	46	123	5.8	45.9	0.00325742045997023	0.0257785515711437
ARS429	MCM2	chrIV	921318	6	46	123	5.7	45.8	0.00320125803824661	0.0257223891494201
ARS429	MCM2	chrIV	921319	6	46	124	5.55	45.7	0.00311701440566117	0.0256662267276965
ARS429	MCM2	chrIV	921320	6	46	124	5.45	45.65	0.00306085198393755	0.0256381455168347
ARS429	MCM2	chrIV	921321	6	46	124	5.35	45.6	0.00300468956221392	0.0256100643059729
ARS429	MCM2	chrIV	921322	6	46	124	5.15	45.55	0.00289236471876667	0.0255819830951111
ARS429	MCM2	chrIV	921323	6	46	124	4.95	45.5	0.00278003987531942	0.0255539018842493
ARS429	MCM2	chrIV	921324	6	45	122	4.75	45.45	0.00266771503187217	0.0255258206733874
ARS429	MCM2	chrIV	921325	6	45	122	4.65	45.4	0.00261155261014855	0.0254977394625256
ARS429	MCM2	chrIV	921326	4	45	120	4.9	45.35	0.00275195866445761	0.0254696582516638
ARS429	MCM2	chrIV	921327	4	45	120	5.15	45.3	0.00289236471876667	0.025441577040802
ARS429	MCM2	chrIV	921328	4	45	120	5.4	45.25	0.00303277077307574	0.0254134958299402
ARS429	MCM2	chrIV	921329	3	45	119	5.65	45.2	0.0031731768273848	0.0253854146190784
ARS429	MCM2	chrIV	921330	4	45	121	5.9	45.15	0.00331358288169386	0.0253573334082166
ARS429	MCM2	chrIV	921331	4	45	121	6.2	45.15	0.00348207014686473	0.0253573334082166
ARS429	MCM2	chrIV	921332	2	45	120	6.5	45.15	0.00365055741203561	0.0253573334082166
ARS429	MCM2	chrIV	921333	2	45	119	6.8	45.15	0.00381904467720648	0.0253573334082166
ARS429	MCM2	chrIV	921334	2	45	119	7.1	45.2	0.00398753194237736	0.0253854146190784
ARS429	MCM2	chrIV	921335	4	45	131	7.4	45.25	0.00415601920754823	0.0254134958299402
ARS429	MCM2	chrIV	921336	11	45	144	7.8	45.3	0.00438066889444273	0.025441577040802
ARS429	MCM2	chrIV	921337	11	45	144	8.2	45.35	0.00460531858133723	0.0254696582516638
ARS429	MCM2	chrIV	921338	11	45	144	8.6	45.4	0.00482996826823173	0.0254977394625256
ARS429	MCM2	chrIV	921339	11	45	145	9.05	45.45	0.00508269916598804	0.0255258206733874
ARS429	MCM2	chrIV	921340	11	45	145	9.45	45.5	0.00530734885288254	0.0255539018842493
ARS429	MCM2	chrIV	921341	12	46	163	9.85	45.55	0.00553199853977704	0.0255819830951111
ARS429	MCM2	chrIV	921342	12	46	163	10.35	45.6	0.00581281064839516	0.0256100643059729
ARS429	MCM2	chrIV	921343	12	46	163	10.85	45.65	0.00609362275701328	0.0256381455168347
ARS429	MCM2	chrIV	921344	12	46	164	11.35	45.7	0.00637443486563141	0.0256662267276965
ARS429	MCM2	chrIV	921345	12	46	164	11.75	45.75	0.00659908455252591	0.0256943079385583
ARS429	MCM2	chrIV	921346	12	46	163	11.8	45.8	0.00662716576338772	0.0257223891494201
ARS429	MCM2	chrIV	921347	12	46	163	11.85	45.85	0.00665524697424953	0.0257504703602819
ARS429	MCM2	chrIV	921348	12	46	163	11.9	45.9	0.00668332818511134	0.0257785515711437
ARS429	MCM2	chrIV	921349	12	46	163	11.95	45.95	0.00671140939597315	0.0258066327820056
ARS429	MCM2	chrIV	921350	12	46	163	12	46	0.00673949060683497	0.0258347139928674
ARS429	MCM2	chrIV	921351	12	46	163	12	46	0.00673949060683497	0.0258347139928674
ARS429	MCM2	chrIV	921352	12	46	165	12	46	0.00673949060683497	0.0258347139928674
ARS429	MCM2	chrIV	921353	12	46	165	12	46	0.00673949060683497	0.0258347139928674
ARS429	MCM2	chrIV	921354	12	46	165	12	46	0.00673949060683497	0.0258347139928674
ARS429	MCM2	chrIV	921355	12	46	165	12	46	0.00673949060683497	0.0258347139928674
ARS429	MCM2	chrIV	921356	12	46	165	12	46	0.00673949060683497	0.0258347139928674
ARS429	MCM2	chrIV	921357	12	46	168	11.95	46	0.00671140939597315	0.0258347139928674
ARS429	MCM2	chrIV	921358	12	46	168	11.9	46	0.00668332818511134	0.0258347139928674
ARS429	MCM2	chrIV	921359	12	46	170	11.85	46.05	0.00665524697424953	0.0258627952037292
ARS429	MCM2	chrIV	921360	12	46	170	11.8	46.45	0.00662716576338772	0.0260874448906237
ARS429	MCM2	chrIV	921361	12	46	170	11.75	46.9	0.00659908455252591	0.02634017578838
ARS429	MCM2	chrIV	921362	12	46	170	11.7	47.35	0.00657100334166409	0.0265929066861363
ARS429	MCM2	chrIV	921363	12	46	170	11.65	47.95	0.00654292213080228	0.0269298812164781
ARS429	MCM2	chrIV	921364	12	46	170	11.6	48.55	0.00651484091994047	0.0272668557468198
ARS429	MCM2	chrIV	921365	12	46	170	11.55	49.15	0.00648675970907866	0.0276038302771616
ARS429	MCM2	chrIV	921366	12	46	170	11.5	49.8	0.00645867849821684	0.0279688860183651
ARS429	MCM2	chrIV	921367	11	46	169	11.45	50.45	0.00643059728735503	0.0283339417595687
ARS429	MCM2	chrIV	921368	11	46	168	11.4	51.1	0.00640251607649322	0.0286989975007722
ARS429	MCM2	chrIV	921369	11	47	169	11.35	51.75	0.00637443486563141	0.0290640532419758
ARS429	MCM2	chrIV	921370	11	54	177	11.35	52.4	0.00637443486563141	0.0294291089831794
ARS429	MCM2	chrIV	921371	11	55	179	11.35	53.05	0.00637443486563141	0.0297941647243829
ARS429	MCM2	chrIV	921372	11	55	179	11.35	53.4	0.00637443486563141	0.0299907332004156
ARS429	MCM2	chrIV	921373	11	58	186	11.35	53.65	0.00637443486563141	0.0301311392547247
ARS429	MCM2	chrIV	921374	11	58	186	11.4	54	0.00640251607649322	0.0303277077307574
ARS429	MCM2	chrIV	921375	11	58	186	11.45	54.35	0.00643059728735503	0.03052427620679
ARS429	MCM2	chrIV	921376	11	59	189	11.5	54.7	0.00645867849821684	0.0307208446828227
ARS429	MCM2	chrIV	921377	11	59	192	11.55	55	0.00648675970907866	0.0308893319479936
ARS429	MCM2	chrIV	921378	11	59	192	11.55	55.35	0.00648675970907866	0.0310859004240263
ARS429	MCM2	chrIV	921379	11	59	192	11.55	55.65	0.00648675970907866	0.0312543876891972
ARS429	MCM2	chrIV	921380	12	59	193	11.6	55.65	0.00651484091994047	0.0312543876891972
ARS429	MCM2	chrIV	921381	12	59	193	11.65	55.6	0.00654292213080228	0.0312263064783353
ARS429	MCM2	chrIV	921382	12	53	187	11.7	55.55	0.00657100334166409	0.0311982252674735
ARS429	MCM2	chrIV	921383	12	51	192	11.75	55.35	0.00659908455252591	0.0310859004240263
ARS429	MCM2	chrIV	921384	13	53	195	11.8	55.1	0.00662716576338772	0.0309454943697172
ARS429	MCM2	chrIV	921385	13	53	195	11.75	55.25	0.00659908455252591	0.0310297380023027
ARS429	MCM2	chrIV	921386	13	53	195	11.7	55.35	0.00657100334166409	0.0310859004240263
ARS429	MCM2	chrIV	921387	12	52	193	11.6	55.45	0.00651484091994047	0.0311420628457499
ARS429	MCM2	chrIV	921388	11	53	201	11.5	55.55	0.00645867849821684	0.0311982252674735
ARS429	MCM2	chrIV	921389	11	53	206	11.4	55.65	0.00640251607649322	0.0312543876891972
ARS429	MCM2	chrIV	921390	12	54	212	11.2	55.75	0.00629019123304597	0.0313105501109208
ARS429	MCM2	chrIV	921391	12	54	212	11	55.65	0.00617786638959872	0.0312543876891972
ARS429	MCM2	chrIV	921392	12	54	212	10.8	55.95	0.00606554154615147	0.031422874954368
ARS429	MCM2	chrIV	921393	12	54	212	10.6	56.55	0.00595321670270422	0.0317598494847098
ARS429	MCM2	chrIV	921394	12	53	212	10.35	57.05	0.00581281064839516	0.0320406615933279
ARS429	MCM2	chrIV	921395	10	61	232	10.1	57.55	0.0056724045940861	0.032321473701946
ARS429	MCM2	chrIV	921396	10	61	232	9.85	58.05	0.00553199853977704	0.0326022858105642
ARS429	MCM2	chrIV	921397	9	61	232	9.45	58.7	0.00530734885288254	0.0329673415517677
ARS429	MCM2	chrIV	921398	9	61	232	9.1	59.5	0.00511078037684985	0.0334166409255567
ARS429	MCM2	chrIV	921399	9	61	232	8.75	60.35	0.00491421190081716	0.0338940215102075
ARS429	MCM2	chrIV	921400	8	61	230	8.35	61.2	0.00468956221392266	0.0343714020948583
ARS429	MCM2	chrIV	921401	8	57	227	7.95	62.05	0.00446491252702817	0.0348487826795091
ARS429	MCM2	chrIV	921402	8	59	230	7.55	62.9	0.00424026284013367	0.03532616326416
ARS429	MCM2	chrIV	921403	8	63	239	7.15	63.8	0.00401561315323917	0.0358316250596726
ARS429	MCM2	chrIV	921404	8	63	239	6.75	64.75	0.00379096346634467	0.036365168066047
ARS429	MCM2	chrIV	921405	8	63	240	6.45	65.3	0.00362247620117379	0.0366740613855269
ARS429	MCM2	chrIV	921406	8	63	240	6.15	65.85	0.00345398893600292	0.0369829547050069
ARS429	MCM2	chrIV	921407	4	65	247	5.9	66.3	0.00331358288169386	0.0372356856027632
ARS429	MCM2	chrIV	921408	4	69	257	5.65	66.75	0.0031731768273848	0.0374884165005195
ARS429	MCM2	chrIV	921409	4	70	273	5.4	67.2	0.00303277077307574	0.0377411473982758
ARS429	MCM2	chrIV	921410	4	71	275	5.2	67.65	0.00292044592962849	0.0379938782960321
ARS429	MCM2	chrIV	921411	4	71	275	5	68.3	0.00280812108618124	0.0383589340372357
ARS429	MCM2	chrIV	921412	4	71	277	4.8	68.85	0.00269579624273399	0.0386678273567156
ARS429	MCM2	chrIV	921413	4	72	278	4.6	69.25	0.00258347139928674	0.0388924770436101
ARS429	MCM2	chrIV	921414	4	72	278	4.4	69.6	0.00247114655583949	0.0390890455196428
ARS429	MCM2	chrIV	921415	4	72	279	4.2	69.95	0.00235882171239224	0.0392856139956755
ARS429	MCM2	chrIV	921416	4	72	279	4	70.3	0.00224649686894499	0.0394821824717082
ARS429	MCM2	chrIV	921417	4	70	277	4	70.55	0.00224649686894499	0.0396225885260172
ARS429	MCM2	chrIV	921418	4	70	278	4	70.6	0.00224649686894499	0.0396506697368791
ARS429	MCM2	chrIV	921419	4	70	278	4	70.6	0.00224649686894499	0.0396506697368791
ARS429	MCM2	chrIV	921420	4	70	278	4	70.7	0.00224649686894499	0.0397068321586027
ARS429	MCM2	chrIV	921421	4	70	278	4	70.95	0.00224649686894499	0.0398472382129117
ARS429	MCM2	chrIV	921422	4	70	281	4	71.2	0.00224649686894499	0.0399876442672208
ARS429	MCM2	chrIV	921423	4	71	284	4	71.4	0.00224649686894499	0.0400999691106681
ARS429	MCM2	chrIV	921424	4	70	284	4	71.6	0.00224649686894499	0.0402122939541153
ARS429	MCM2	chrIV	921425	4	70	284	4	71.7	0.00224649686894499	0.0402684563758389
ARS429	MCM2	chrIV	921426	4	70	284	3.95	71.8	0.00221841565808318	0.0403246187975626
ARS429	MCM2	chrIV	921427	4	70	285	3.9	72.15	0.00219033444722136	0.0405211872735952
ARS429	MCM2	chrIV	921428	4	70	285	3.85	72.5	0.00216225323635955	0.0407177557496279
ARS429	MCM2	chrIV	921429	4	70	288	3.8	73.2	0.00213417202549774	0.0411108927016933
ARS429	MCM2	chrIV	921430	4	73	297	3.75	73.9	0.00210609081463593	0.0415040296537587
ARS429	MCM2	chrIV	921431	4	76	311	3.65	74.75	0.0020499283929123	0.0419814102384095
ARS429	MCM2	chrIV	921432	4	76	318	3.6	76.25	0.00202184718205049	0.0428238465642639
ARS429	MCM2	chrIV	921433	4	76	323	3.55	77.7	0.00199376597118868	0.0436382016792564
ARS429	MCM2	chrIV	921434	4	76	323	3.5	79.4	0.00196568476032687	0.044592962848558
ARS429	MCM2	chrIV	921435	4	74	321	3.45	81.15	0.00193760354946505	0.0455758052287215
ARS429	MCM2	chrIV	921436	3	74	321	3.4	82.9	0.00190952233860324	0.0465586476088849
ARS429	MCM2	chrIV	921437	3	77	327	3.35	84.65	0.00188144112774143	0.0475414899890483
ARS429	MCM2	chrIV	921438	3	77	327	3.3	86.4	0.00185335991687962	0.0485243323692118
ARS429	MCM2	chrIV	921439	3	84	335	3.25	88.15	0.0018252787060178	0.0495071747493752
ARS429	MCM2	chrIV	921440	3	84	337	3.2	89.7	0.00179719749515599	0.0503776922860914
ARS429	MCM2	chrIV	921441	2	87	341	3.15	91.1	0.00176911628429418	0.0511639661902221
ARS429	MCM2	chrIV	921442	3	100	364	3.1	92.5	0.00174103507343237	0.0519502400943529
ARS429	MCM2	chrIV	921443	3	100	365	3.05	93.9	0.00171295386257055	0.0527365139984836
ARS429	MCM2	chrIV	921444	3	104	384	3	95.3	0.00168487265170874	0.0535227879026144
ARS429	MCM2	chrIV	921445	3	105	387	2.95	97.2	0.00165679144084693	0.0545898739153632
ARS429	MCM2	chrIV	921446	3	105	387	3	99.75	0.00168487265170874	0.0560220156693157
ARS429	MCM2	chrIV	921447	3	105	387	3.05	102.15	0.00171295386257055	0.0573699137906827
ARS429	MCM2	chrIV	921448	3	105	387	3.1	104.9	0.00174103507343237	0.0589143803880823
ARS429	MCM2	chrIV	921449	3	105	388	3.15	107.4	0.00176911628429418	0.060318440931173
ARS429	MCM2	chrIV	921450	3	104	387	3.15	109.9	0.00176911628429418	0.0617225014742636
ARS429	MCM2	chrIV	921451	3	104	387	3.2	112.25	0.00179719749515599	0.0630423183847688
ARS429	MCM2	chrIV	921452	3	104	387	3.2	114	0.00179719749515599	0.0640251607649322
ARS429	MCM2	chrIV	921453	3	104	387	3.2	115.95	0.00179719749515599	0.0651203279885429
ARS429	MCM2	chrIV	921454	3	104	387	3.15	117.85	0.00176911628429418	0.0661874140012917
ARS429	MCM2	chrIV	921455	3	112	397	3.1	119.75	0.00174103507343237	0.0672545000140406
ARS429	MCM2	chrIV	921456	4	125	414	3.05	121.95	0.00171295386257055	0.0684900732919604
ARS429	MCM2	chrIV	921457	4	125	415	3	124.35	0.00168487265170874	0.0698379714133273
ARS429	MCM2	chrIV	921458	4	132	422	2.95	126.75	0.00165679144084693	0.0711858695346943
ARS429	MCM2	chrIV	921459	4	134	424	2.9	129.15	0.00162871022998512	0.0725337676560613
ARS429	MCM2	chrIV	921460	3	134	424	2.85	131.6	0.0016006290191233	0.0739097469882901
ARS429	MCM2	chrIV	921461	3	134	425	2.8	134.05	0.00157254780826149	0.075285726320519
ARS429	MCM2	chrIV	921462	3	135	426	2.75	136.5	0.00154446659739968	0.0766617056527478
ARS429	MCM2	chrIV	921463	3	139	431	2.7	139	0.00151638538653787	0.0780657661958384
ARS429	MCM2	chrIV	921464	2	142	438	2.65	141.5	0.00148830417567606	0.079469826738929
ARS429	MCM2	chrIV	921465	2	143	439	2.6	143.7	0.00146022296481424	0.0807054000168487
ARS429	MCM2	chrIV	921466	2	149	451	2.5	145.25	0.00140406054309062	0.0815759175535649
ARS429	MCM2	chrIV	921467	2	153	456	2.4	146.8	0.00134789812136699	0.0824464350902811
ARS429	MCM2	chrIV	921468	2	153	456	2.3	148.1	0.00129173569964337	0.0831765465726882
ARS429	MCM2	chrIV	921469	2	153	456	2.2	149.3	0.00123557327791974	0.0838504956333717
ARS429	MCM2	chrIV	921470	2	153	456	2.15	150.55	0.00120749206705793	0.084552525904917
ARS429	MCM2	chrIV	921471	2	153	456	2.1	151.8	0.00117941085619612	0.0852545561764623
ARS429	MCM2	chrIV	921472	2	153	456	2.05	153	0.00115132964533431	0.0859285052371458
ARS429	MCM2	chrIV	921473	2	154	457	2	154	0.00112324843447249	0.0864901294543821
ARS429	MCM2	chrIV	921474	2	154	460	2	154.85	0.00112324843447249	0.0869675100390329
ARS429	MCM2	chrIV	921475	2	156	464	2	155.65	0.00112324843447249	0.0874168094128219
ARS429	MCM2	chrIV	921476	2	156	464	2	156.15	0.00112324843447249	0.08769762152144
ARS429	MCM2	chrIV	921477	2	156	464	2	156.45	0.00112324843447249	0.0878661087866109
ARS429	MCM2	chrIV	921478	2	158	466	2.1	156.75	0.00117941085619612	0.0880345960517818
ARS429	MCM2	chrIV	921479	2	158	466	2.2	157.05	0.00123557327791974	0.0882030833169526
ARS429	MCM2	chrIV	921480	2	159	468	2.3	157.35	0.00129173569964337	0.0883715705821235
ARS429	MCM2	chrIV	921481	2	159	468	2.4	157.65	0.00134789812136699	0.0885400578472944
ARS429	MCM2	chrIV	921482	2	159	468	2.5	157.95	0.00140406054309062	0.0887085451124652
ARS429	MCM2	chrIV	921483	2	159	468	2.6	158.2	0.00146022296481424	0.0888489511667743
ARS429	MCM2	chrIV	921484	2	159	468	2.7	158.45	0.00151638538653787	0.0889893572210834
ARS429	MCM2	chrIV	921485	2	159	468	2.8	158.6	0.00157254780826149	0.0890736008536688
ARS429	MCM2	chrIV	921486	2	159	468	2.9	158.75	0.00162871022998512	0.0891578444862543
ARS429	MCM2	chrIV	921487	2	159	468	3	158.9	0.00168487265170874	0.0892420881188397
ARS429	MCM2	chrIV	921488	4	159	474	3.1	158.95	0.00174103507343237	0.0892701693297015
ARS429	MCM2	chrIV	921489	4	159	474	3.2	159	0.00179719749515599	0.0892982505405633
ARS429	MCM2	chrIV	921490	4	159	474	3.3	159	0.00185335991687962	0.0892982505405633
ARS429	MCM2	chrIV	921491	4	159	475	3.4	159	0.00190952233860324	0.0892982505405633
ARS429	MCM2	chrIV	921492	4	159	475	3.5	159	0.00196568476032687	0.0892982505405633
ARS429	MCM2	chrIV	921493	4	159	477	3.6	159.05	0.00202184718205049	0.0893263317514251
ARS429	MCM2	chrIV	921494	4	159	477	3.7	159.1	0.00207800960377411	0.0893544129622869
ARS429	MCM2	chrIV	921495	4	159	477	3.8	159.15	0.00213417202549774	0.0893824941731488
ARS429	MCM2	chrIV	921496	4	159	477	3.9	159.2	0.00219033444722136	0.0894105753840106
ARS429	MCM2	chrIV	921497	4	159	477	4	159.25	0.00224649686894499	0.0894386565948724
ARS429	MCM2	chrIV	921498	4	159	476	4	159.3	0.00224649686894499	0.0894667378057342
ARS429	MCM2	chrIV	921499	4	159	477	4	159.35	0.00224649686894499	0.089494819016596
ARS429	MCM2	chrIV	921500	4	159	477	4	159.4	0.00224649686894499	0.0895229002274578
ARS429	MCM2	chrIV	921501	4	159	477	4	159.45	0.00224649686894499	0.0895509814383196
ARS429	MCM2	chrIV	921502	4	159	478	4	159.5	0.00224649686894499	0.0895790626491814
ARS429	MCM2	chrIV	921503	4	160	485	4	159.55	0.00224649686894499	0.0896071438600433
ARS429	MCM2	chrIV	921504	4	160	487	4	159.6	0.00224649686894499	0.0896352250709051
ARS429	MCM2	chrIV	921505	4	160	487	4	159.65	0.00224649686894499	0.0896633062817669
ARS429	MCM2	chrIV	921506	4	160	488	4	159.7	0.00224649686894499	0.0896913874926287
ARS429	MCM2	chrIV	921507	4	160	488	4	159.75	0.00224649686894499	0.0897194687034905
ARS429	MCM2	chrIV	921508	4	160	489	4	159.8	0.00224649686894499	0.0897475499143523
ARS429	MCM2	chrIV	921509	4	160	490	4	159.85	0.00224649686894499	0.0897756311252141
ARS429	MCM2	chrIV	921510	4	160	490	4	160.15	0.00224649686894499	0.089944118390385
ARS429	MCM2	chrIV	921511	4	160	490	4	160.45	0.00224649686894499	0.0901126056555559
ARS429	MCM2	chrIV	921512	4	160	492	4	160.75	0.00224649686894499	0.0902810929207268
ARS429	MCM2	chrIV	921513	4	160	492	4	161	0.00224649686894499	0.0904214989750358
ARS429	MCM2	chrIV	921514	4	160	492	4	161.25	0.00224649686894499	0.0905619050293449
ARS429	MCM2	chrIV	921515	4	160	493	3.95	161.5	0.00221841565808318	0.0907023110836539
ARS429	MCM2	chrIV	921516	4	160	493	3.9	161.7	0.00219033444722136	0.0908146359271012
ARS429	MCM2	chrIV	921517	4	160	493	3.85	161.85	0.00216225323635955	0.0908988795596866
ARS429	MCM2	chrIV	921518	4	160	493	3.8	161.85	0.00213417202549774	0.0908988795596866
ARS429	MCM2	chrIV	921519	4	160	497	3.75	161.85	0.00210609081463593	0.0908988795596866
ARS429	MCM2	chrIV	921520	4	165	520	3.7	161.85	0.00207800960377411	0.0908988795596866
ARS429	MCM2	chrIV	921521	4	165	520	3.75	161.85	0.00210609081463593	0.0908988795596866
ARS429	MCM2	chrIV	921522	4	165	520	3.8	161.85	0.00213417202549774	0.0908988795596866
ARS429	MCM2	chrIV	921523	4	165	520	3.85	161.85	0.00216225323635955	0.0908988795596866
ARS429	MCM2	chrIV	921524	4	165	520	3.9	161.85	0.00219033444722136	0.0908988795596866
ARS429	MCM2	chrIV	921525	3	165	519	3.95	161.85	0.00221841565808318	0.0908988795596866
ARS429	MCM2	chrIV	921526	3	164	518	4	162.1	0.00224649686894499	0.0910392856139957
ARS429	MCM2	chrIV	921527	3	163	515	4.05	162.4	0.0022745780798068	0.0912077728791666
ARS429	MCM2	chrIV	921528	3	160	514	4.05	162.85	0.0022745780798068	0.0914605037769229
ARS429	MCM2	chrIV	921529	3	160	514	4.05	163.4	0.0022745780798068	0.0917693970964028
ARS429	MCM2	chrIV	921530	3	160	516	4.1	164.35	0.00230265929066861	0.0923029401027772
ARS429	MCM2	chrIV	921531	5	160	518	4.15	165.35	0.00233074050153043	0.0928645643200135
ARS429	MCM2	chrIV	921532	5	160	518	4.2	166.35	0.00235882171239224	0.0934261885372497
ARS429	MCM2	chrIV	921533	5	160	517	4.4	167.6	0.00247114655583949	0.094128218808795
ARS429	MCM2	chrIV	921534	5	160	517	4.7	169.7	0.00263963382101036	0.0953076296649912
ARS429	MCM2	chrIV	921535	5	160	518	5.05	171.85	0.00283620229704305	0.0965151217320491
ARS429	MCM2	chrIV	921536	5	165	536	5.4	174.4	0.00303277077307574	0.0979472634860015
ARS429	MCM2	chrIV	921537	5	166	537	5.75	177	0.00322933924910842	0.0994074864508158
ARS429	MCM2	chrIV	921538	4	169	541	6.1	179.75	0.00342590772514111	0.100951953048215
ARS429	MCM2	chrIV	921539	4	171	545	6.45	182.5	0.00362247620117379	0.102496419645615
ARS429	MCM2	chrIV	921540	5	184	570	6.8	184.75	0.00381904467720648	0.103760074134397
ARS429	MCM2	chrIV	921541	5	185	572	7.05	186.95	0.00395945073151554	0.104995647412316
ARS429	MCM2	chrIV	921542	5	185	572	7.3	189.2	0.0040998567858246	0.106259301901098
ARS429	MCM2	chrIV	921543	8	190	586	7.55	191.65	0.00424026284013367	0.107635281233327
ARS429	MCM2	chrIV	921544	10	207	619	7.8	194.5	0.00438066889444273	0.10923591025245
ARS429	MCM2	chrIV	921545	10	208	623	8.05	198.1	0.00452107494875179	0.111257757434501
ARS429	MCM2	chrIV	921546	10	215	631	8.3	201.5	0.00466148100306085	0.113167279773104
ARS429	MCM2	chrIV	921547	10	215	631	8.55	205.05	0.00480188705736991	0.115161045744293
ARS429	MCM2	chrIV	921548	10	215	630	8.85	208.45	0.00497037432254079	0.117070568082896
ARS429	MCM2	chrIV	921549	10	215	630	9.15	211.75	0.00513886158771166	0.118923927999775
ARS429	MCM2	chrIV	921550	10	205	616	9.4	215.3	0.00527926764202072	0.120917693970964
ARS429	MCM2	chrIV	921551	10	204	616	9.65	218.75	0.00541967369632979	0.122855297520429
ARS429	MCM2	chrIV	921552	10	205	615	9.9	222.35	0.00556007975063885	0.12487714470248
ARS429	MCM2	chrIV	921553	10	209	619	10	228.6	0.00561624217236247	0.128387296060206
ARS429	MCM2	chrIV	921554	10	217	629	10	234.15	0.00561624217236247	0.131504310465867
ARS429	MCM2	chrIV	921555	10	232	647	10	239.65	0.00561624217236247	0.134593243660667
ARS429	MCM2	chrIV	921556	10	233	652	10	244.85	0.00561624217236247	0.137513689590295
ARS429	MCM2	chrIV	921557	10	237	658	10	250.05	0.00561624217236247	0.140434135519924
ARS429	MCM2	chrIV	921558	10	237	658	9.95	255.7	0.00558816096150066	0.143607312347308
ARS429	MCM2	chrIV	921559	10	237	658	9.9	262.8	0.00556007975063885	0.147594844289686
ARS429	MCM2	chrIV	921560	10	255	679	10.05	271.05	0.00564432338322429	0.152228244081885
ARS429	MCM2	chrIV	921561	10	254	678	10.45	285.7	0.00586897307011878	0.160456038864396
ARS429	MCM2	chrIV	921562	10	257	677	10.85	301.1	0.00609362275701328	0.169105051809834
ARS429	MCM2	chrIV	921563	10	315	740	11.25	317.35	0.00631827244390778	0.178231445339923
ARS429	MCM2	chrIV	921564	10	318	743	11.65	333.35	0.00654292213080228	0.187217432815703
ARS429	MCM2	chrIV	921565	10	318	743	12.05	348.9	0.00676757181769678	0.195950689393727
ARS429	MCM2	chrIV	921566	10	319	744	12.5	364.3	0.00702030271545309	0.204599702339165
ARS429	MCM2	chrIV	921567	10	319	744	12.95	379.65	0.0072730336132094	0.213220634073741
ARS429	MCM2	chrIV	921568	9	328	747	13.4	396.3	0.00752576451096571	0.222571677290725
ARS429	MCM2	chrIV	921569	9	357	780	13.9	413.35	0.00780657661958384	0.232147370194603
ARS429	MCM2	chrIV	921570	13	370	800	14.65	436.85	0.00822779478251102	0.245345539299655
ARS429	MCM2	chrIV	921571	18	497	944	15.4	460.5	0.00864901294543821	0.258627952037292
ARS429	MCM2	chrIV	921572	18	513	964	16.05	484.65	0.00901406868664177	0.272191176883547
ARS429	MCM2	chrIV	921573	18	534	986	16.7	506	0.00937912442784533	0.284181853921541
ARS429	MCM2	chrIV	921574	18	537	991	17.35	527.55	0.00974418016904889	0.296284855802982
ARS429	MCM2	chrIV	921575	18	543	995	18	549.1	0.0101092359102525	0.308387857684423
ARS429	MCM2	chrIV	921576	19	541	992	18.65	570.55	0.010474291651456	0.320434697144141
ARS429	MCM2	chrIV	921577	19	544	993	19.25	592.3	0.0108112661817978	0.332650023869029
ARS429	MCM2	chrIV	921578	19	570	1019	19.9	614.25	0.0111763219230013	0.344977675437365
ARS429	MCM2	chrIV	921579	20	578	1028	20.55	635.55	0.0115413776642049	0.356940271264497
ARS429	MCM2	chrIV	921580	25	725	1191	21	657.25	0.0117941085619612	0.369127516778524
ARS429	MCM2	chrIV	921581	25	727	1194	21.2	672.95	0.0119064334054084	0.377945016989133
ARS429	MCM2	chrIV	921582	23	740	1206	21.5	690.55	0.0120749206705793	0.387829603212491
ARS429	MCM2	chrIV	921583	23	742	1208	21.8	709.85	0.0122434079357502	0.39866895060515
ARS429	MCM2	chrIV	921584	23	749	1216	22.25	730.9	0.0124961388335065	0.410491140377973
ARS429	MCM2	chrIV	921585	23	749	1216	22.7	752.15	0.0127488697312628	0.422425654994243
ARS429	MCM2	chrIV	921586	23	748	1215	23.1	773.8	0.0129735194181573	0.434584819297408
ARS429	MCM2	chrIV	921587	22	754	1215	23.5	795.85	0.0131981691050518	0.446968633287467
ARS429	MCM2	chrIV	921588	22	767	1228	23.9	817.45	0.0134228187919463	0.45909971637977
ARS429	MCM2	chrIV	921589	22	783	1242	24.25	838.65	0.013619387267979	0.471006149785179
ARS429	MCM2	chrIV	921590	22	804	1267	24.35	855.2	0.0136755496897026	0.480301030580439
ARS429	MCM2	chrIV	921591	22	811	1275	24.45	871.9	0.0137317121114262	0.489680155008284
ARS429	MCM2	chrIV	921592	24	865	1334	24.7	889.75	0.0138721181657353	0.499705147285951
ARS429	MCM2	chrIV	921593	24	920	1400	24.95	907.8	0.0140125242200444	0.509842464407065
ARS429	MCM2	chrIV	921594	27	958	1444	25.2	926.1	0.0141529302743534	0.520120187582489
ARS429	MCM2	chrIV	921595	27	968	1455	25.45	944.4	0.0142933363286625	0.530397910757912
ARS429	MCM2	chrIV	921596	27	974	1461	25.7	962.7	0.0144337423829716	0.540675633933335
ARS429	MCM2	chrIV	921597	27	985	1472	26	980.6	0.0146022296481424	0.550728707421864
ARS429	MCM2	chrIV	921598	27	1002	1489	26.3	998.1	0.0147707169133133	0.560557131223498
ARS429	MCM2	chrIV	921599	27	1002	1490	26.6	1014.95	0.0149392041784842	0.570020499283929
ARS429	MCM2	chrIV	921600	27	1056	1546	26.9	1032.25	0.0151076914436551	0.579736598242116
ARS429	MCM2	chrIV	921601	27	1061	1553	27.2	1049.3	0.0152761787088259	0.589312291145994
ARS429	MCM2	chrIV	921602	28	1097	1598	27.4	1063.75	0.0153885035522732	0.597427761085058
ARS429	MCM2	chrIV	921603	28	1103	1604	27.6	1075.4	0.0155008283957204	0.60397068321586
ARS429	MCM2	chrIV	921604	28	1115	1617	27.65	1085.05	0.0155289096065822	0.60939035691219
ARS429	MCM2	chrIV	921605	28	1115	1617	27.65	1094.2	0.0155289096065822	0.614529218499902
ARS429	MCM2	chrIV	921606	28	1114	1616	27.65	1103.15	0.0155289096065822	0.619555755244166
ARS429	MCM2	chrIV	921607	28	1112	1615	27.65	1111.75	0.0155289096065822	0.624385723512398
ARS429	MCM2	chrIV	921608	28	1117	1626	27.75	1119.8	0.0155850720283059	0.62890679846115
ARS429	MCM2	chrIV	921609	28	1120	1630	28.3	1129.85	0.0158939653477858	0.634551121844374
ARS429	MCM2	chrIV	921610	28	1150	1695	28.85	1137.25	0.0162028586672657	0.638707141051922
ARS429	MCM2	chrIV	921611	28	1152	1700	29.4	1144.3	0.0165117519867457	0.642666591783438
ARS429	MCM2	chrIV	921612	28	1154	1702	29.85	1149.3	0.016764482884502	0.645474712869619
ARS429	MCM2	chrIV	921613	28	1153	1700	30.25	1154.1	0.0169891325713965	0.648170509112353
ARS429	MCM2	chrIV	921614	28	1151	1698	30.6	1158.3	0.0171857010474292	0.650529330824745
ARS429	MCM2	chrIV	921615	27	1151	1697	30.95	1162.8	0.0173822695234619	0.653056639802308
ARS429	MCM2	chrIV	921616	27	1153	1699	31.5	1174.1	0.0176911628429418	0.659402993457078
ARS429	MCM2	chrIV	921617	27	1157	1704	32.25	1190.85	0.018112381005869	0.668810199095785
ARS429	MCM2	chrIV	921618	29	1163	1714	33.05	1207.8	0.018561680379658	0.678329729577939
ARS429	MCM2	chrIV	921619	38	1203	1804	33.85	1224.6	0.019010979753447	0.687765016427508
ARS429	MCM2	chrIV	921620	38	1204	1805	34.65	1240.2	0.019460279127236	0.696526354216394
ARS429	MCM2	chrIV	921621	38	1202	1803	35.45	1255.7	0.019909578501025	0.705231529583556
ARS429	MCM2	chrIV	921622	37	1197	1799	36.25	1271.15	0.020358877874814	0.713908623739856
ARS429	MCM2	chrIV	921623	36	1199	1801	37.05	1286.35	0.020808177248603	0.722445311841847
ARS429	MCM2	chrIV	921624	35	1199	1798	37.75	1302.85	0.0212013142006683	0.731712111426245
ARS429	MCM2	chrIV	921625	35	1205	1804	38.5	1319.7	0.0216225323635955	0.741175479486676
ARS429	MCM2	chrIV	921626	39	1340	1997	39.25	1337.5	0.0220437505265227	0.751172390553481
ARS429	MCM2	chrIV	921627	43	1447	2128	40	1357.75	0.0224649686894499	0.762545280952515
ARS429	MCM2	chrIV	921628	44	1456	2143	40.65	1377.95	0.0228300244306535	0.773890090140687
ARS429	MCM2	chrIV	921629	44	1456	2144	40.85	1396.15	0.0229423492741007	0.784111650894387
ARS429	MCM2	chrIV	921630	44	1462	2152	41.05	1414.3	0.0230546741175479	0.794305130437225
ARS429	MCM2	chrIV	921631	44	1462	2152	41.65	1432.65	0.0233916486478897	0.80461093482351
ARS429	MCM2	chrIV	921632	44	1463	2153	43.45	1454.35	0.0244025722389149	0.816798180337536
ARS429	MCM2	chrIV	921633	44	1457	2147	45.3	1476.45	0.025441577040802	0.829210075538457
ARS429	MCM2	chrIV	921634	42	1481	2178	47.5	1502.45	0.0266771503187217	0.8438123051866
ARS429	MCM2	chrIV	921635	42	1488	2181	49.75	1529.45	0.0279408048075033	0.858976159051978
ARS429	MCM2	chrIV	921636	42	1509	2204	51.8	1549.8	0.0290921344528376	0.870405211872736
ARS429	MCM2	chrIV	921637	42	1562	2269	53.65	1564.8	0.0301311392547247	0.87882957513128
ARS429	MCM2	chrIV	921638	42	1567	2276	55.45	1579.35	0.0311420628457499	0.887001207492067
ARS429	MCM2	chrIV	921639	42	1567	2276	57.25	1593.9	0.0321529864367752	0.895172839852855
ARS429	MCM2	chrIV	921640	42	1567	2276	59.1	1608.25	0.0331919912386622	0.903232147370195
ARS429	MCM2	chrIV	921641	50	1569	2287	61	1622.6	0.0342590772514111	0.911291454887535
ARS429	MCM2	chrIV	921642	73	1631	2396	62.95	1637.05	0.0353542444750218	0.919406924826599
ARS429	MCM2	chrIV	921643	73	1641	2415	65.7	1652.25	0.0368987110724214	0.92794361292859
ARS429	MCM2	chrIV	921644	79	1719	2544	68.65	1666.3	0.0385555025132684	0.935834433180759
ARS429	MCM2	chrIV	921645	80	1745	2590	71.75	1680.15	0.0402965375867007	0.943612928589481
ARS429	MCM2	chrIV	921646	80	1747	2594	74.85	1693.05	0.0420375726601331	0.950857880991828
ARS429	MCM2	chrIV	921647	80	1747	2594	78.05	1703.35	0.0438347701552891	0.956642610429362
ARS429	MCM2	chrIV	921648	80	1747	2594	81.45	1713.7	0.0457442924938923	0.962455421077757
ARS429	MCM2	chrIV	921649	80	1747	2594	85	1724.2	0.047738058465081	0.968352475358738
ARS429	MCM2	chrIV	921650	81	1749	2597	88.6	1734.7	0.0497599056471315	0.974249529639718
ARS429	MCM2	chrIV	921651	82	1749	2598	92.35	1745.15	0.0518659964617674	0.980118502709837
ARS429	MCM2	chrIV	921652	83	1752	2609	95.2	1752.5	0.0534666254808907	0.984246440706523
ARS429	MCM2	chrIV	921653	99	1761	2652	98.25	1759.35	0.0551795793434613	0.988093566594592
ARS429	MCM2	chrIV	921654	101	1762	2655	101.9	1762.35	0.0572295077363736	0.9897784392463
ARS429	MCM2	chrIV	921655	104	1765	2663	106.5	1764.05	0.0598129791356603	0.990733200415602
ARS429	MCM2	chrIV	921656	104	1767	2668	113.2	1765.65	0.0635758613911432	0.99163179916318
ARS429	MCM2	chrIV	921657	106	1768	2671	120	1767.25	0.0673949060683497	0.992530397910758
ARS429	MCM2	chrIV	921658	110	1774	2682	126.8	1768.85	0.0712139507455562	0.993428996658336
ARS429	MCM2	chrIV	921659	113	1777	2690	133.65	1770.45	0.0750610766336244	0.994327595405914
ARS429	MCM2	chrIV	921660	114	1777	2691	140.45	1771.95	0.0788801213108309	0.995170031731768
ARS429	MCM2	chrIV	921661	125	1778	2703	147.2	1773.45	0.0826710847771756	0.996012468057623
ARS429	MCM2	chrIV	921662	130	1778	2709	153.9	1774.8	0.0864339670326585	0.996770660750892
ARS429	MCM2	chrIV	921663	134	1778	2714	159.8	1775.7	0.0897475499143523	0.997276122546404
ARS429	MCM2	chrIV	921664	152	1779	2735	165.9	1776.55	0.0931734576394934	0.997753503131055
ARS429	MCM2	chrIV	921665	172	1779	2758	171.9	1777.3	0.0965432029429109	0.998174721293982
ARS429	MCM2	chrIV	921666	214	1779	2811	177.95	1777.95	0.0999410294571902	0.998539777035186
ARS429	MCM2	chrIV	921667	216	1779	2813	183.9	1778.55	0.103282693549746	0.998876751565528
ARS429	MCM2	chrIV	921668	216	1779	2813	189.65	1778.85	0.106512032798854	0.999045238830698
ARS429	MCM2	chrIV	921669	217	1779	2814	195.25	1779	0.109657128415377	0.999129482463284
ARS429	MCM2	chrIV	921670	217	1779	2814	200.8	1779.15	0.112774142821038	0.999213726095869
ARS429	MCM2	chrIV	921671	217	1779	2814	205.8	1779.25	0.11558226390722	0.999269888517593
ARS429	MCM2	chrIV	921672	217	1779	2814	210.55	1779.4	0.118249978939092	0.999354132150178
ARS429	MCM2	chrIV	921673	217	1779	2814	215.1	1779.55	0.120805369127517	0.999438375782764
ARS429	MCM2	chrIV	921674	223	1779	2816	218.8	1779.7	0.122883378731291	0.999522619415349
ARS429	MCM2	chrIV	921675	224	1780	2820	221.5	1779.85	0.124399764117829	0.999606863047935
ARS429	MCM2	chrIV	921676	225	1780	2821	222.1	1780	0.124736738648171	0.99969110668052
ARS429	MCM2	chrIV	921677	225	1780	2821	222.6	1780.15	0.125017550756789	0.999775350313106
ARS429	MCM2	chrIV	921678	225	1780	2821	223.1	1780.3	0.125298362865407	0.999859593945691
ARS429	MCM2	chrIV	921679	225	1780	2821	223.3	1780.35	0.125410687708854	0.999887675156553
ARS429	MCM2	chrIV	921680	225	1780	2821	223.5	1780.4	0.125523012552301	0.999915756367415
ARS429	MCM2	chrIV	921681	225	1780	2821	223.65	1780.45	0.125607256184887	0.999943837578276
ARS429	MCM2	chrIV	921682	225	1781	2822	223.75	1780.5	0.12566341860661	0.999971918789138
ARS429	MCM2	chrIV	921683	225	1781	2822	223.85	1780.55	0.125719581028334	1
ARS429	MCM2	chrIV	921684	226	1782	2827	223.65	1780.55	0.125607256184887	1
ARS429	MCM2	chrIV	921685	226	1782	2827	223.35	1780.5	0.125438768919716	0.999971918789138
ARS429	MCM2	chrIV	921686	226	1782	2827	223	1780.45	0.125242200443683	0.999943837578276
ARS429	MCM2	chrIV	921687	226	1782	2825	222.6	1780.35	0.125017550756789	0.999887675156553
ARS429	MCM2	chrIV	921688	226	1782	2825	222.2	1780.25	0.124792901069894	0.999831512734829
ARS429	MCM2	chrIV	921689	221	1780	2815	221.8	1780.2	0.124568251383	0.999803431523967
ARS429	MCM2	chrIV	921690	221	1780	2815	221.4	1780.15	0.124343601696105	0.999775350313106
ARS429	MCM2	chrIV	921691	220	1780	2814	221	1780.1	0.124118952009211	0.999747269102244
ARS429	MCM2	chrIV	921692	219	1780	2813	220.6	1780	0.123894302322316	0.99969110668052
ARS429	MCM2	chrIV	921693	219	1780	2814	220.15	1779.9	0.12364157142456	0.999634944258797
ARS429	MCM2	chrIV	921694	219	1779	2813	219.6	1779.65	0.12333267810508	0.999494538204488
ARS429	MCM2	chrIV	921695	218	1779	2812	219.05	1779.4	0.1230237847856	0.999354132150178
ARS429	MCM2	chrIV	921696	218	1779	2812	218.5	1779.15	0.12271489146612	0.999213726095869
ARS429	MCM2	chrIV	921697	217	1778	2810	217.95	1778.9	0.12240599814664	0.99907332004156
ARS429	MCM2	chrIV	921698	217	1778	2810	217.4	1778.6	0.12209710482716	0.998904832776389
ARS429	MCM2	chrIV	921699	217	1779	2811	216.9	1778.2	0.121816292718542	0.998680183089495
ARS429	MCM2	chrIV	921700	217	1779	2811	216.4	1777.65	0.121535480609924	0.998371289770015
ARS429	MCM2	chrIV	921701	217	1779	2811	215.85	1777.1	0.121226587290444	0.998062396450535
ARS429	MCM2	chrIV	921702	217	1779	2811	214.55	1776.15	0.120496475808037	0.997528853444161
ARS429	MCM2	chrIV	921703	216	1779	2810	213.25	1775.05	0.11976636432563	0.996911066805201
ARS429	MCM2	chrIV	921704	215	1777	2807	211.95	1773.55	0.119036252843223	0.996068630479346
ARS429	MCM2	chrIV	921705	215	1777	2807	211.05	1772.05	0.11853079104771	0.995226194153492
ARS429	MCM2	chrIV	921706	215	1777	2807	210.35	1770.55	0.118137654095645	0.994383757827638
ARS429	MCM2	chrIV	921707	215	1777	2807	209.85	1769.05	0.117856841987026	0.993541321501783
ARS429	MCM2	chrIV	921708	215	1776	2806	209.4	1767.55	0.11760411108927	0.992698885175929
ARS429	MCM2	chrIV	921709	211	1772	2797	208.9	1766.1	0.117323298980652	0.991884530060936
ARS429	MCM2	chrIV	921710	211	1769	2794	208.4	1764.65	0.117042486872034	0.991070174945944
ARS429	MCM2	chrIV	921711	209	1769	2791	207.85	1763.15	0.116733593552554	0.990227738620089
ARS429	MCM2	chrIV	921712	193	1761	2759	207.2	1761.25	0.11636853781135	0.989160652607341
ARS429	MCM2	chrIV	921713	193	1758	2754	206.6	1759.25	0.116031563281009	0.988037404172868
ARS429	MCM2	chrIV	921714	193	1749	2741	206.1	1757	0.115750751172391	0.986773749684086
ARS429	MCM2	chrIV	921715	200	1749	2748	205.35	1754.55	0.115329533009463	0.985397770351858
ARS429	MCM2	chrIV	921716	204	1749	2752	204.6	1751.8	0.114908314846536	0.983853303754458
ARS429	MCM2	chrIV	921717	207	1748	2754	203.85	1749.05	0.114487096683609	0.982308837157058
ARS429	MCM2	chrIV	921718	208	1748	2755	202.9	1746.35	0.113953553677235	0.98079245177052
ARS429	MCM2	chrIV	921719	207	1750	2755	201.25	1742.65	0.113026873718795	0.978714442166746
ARS429	MCM2	chrIV	921720	207	1750	2755	199.1	1737.3	0.111819381651737	0.975709752604532
ARS429	MCM2	chrIV	921721	206	1749	2753	198.55	1729.85	0.111510488332257	0.971525652186122
ARS429	MCM2	chrIV	921722	204	1741	2739	198.95	1722.8	0.111735138019151	0.967566201454607
ARS429	MCM2	chrIV	921723	204	1739	2737	199.35	1715.9	0.111959787706046	0.963690994355677
ARS429	MCM2	chrIV	921724	205	1732	2730	199.75	1709.45	0.11218443739294	0.960068518154503
ARS429	MCM2	chrIV	921725	200	1728	2718	199.8	1703	0.112212518603802	0.956446041953329
ARS429	MCM2	chrIV	921726	200	1722	2713	199.65	1696.55	0.112128274971217	0.952823565752155
ARS429	MCM2	chrIV	921727	200	1722	2713	199.25	1690.1	0.111903625284322	0.949201089550981
ARS429	MCM2	chrIV	921728	196	1722	2709	197.65	1681.5	0.111005026536744	0.94437112128275
ARS429	MCM2	chrIV	921729	178	1698	2659	195.3	1670.55	0.109685209626239	0.938221336104013
ARS429	MCM2	chrIV	921730	168	1662	2598	191.9	1657.95	0.107775687287636	0.931144870966836
ARS429	MCM2	chrIV	921731	198	1620	2576	188.45	1645.4	0.105838083738171	0.924096487040521
ARS429	MCM2	chrIV	921732	201	1620	2579	185.1	1633.25	0.103956642610429	0.917272752801101
ARS429	MCM2	chrIV	921733	201	1620	2579	181.75	1621.2	0.102075201482688	0.910505180983404
ARS429	MCM2	chrIV	921734	201	1620	2579	178.35	1609.5	0.100165679144085	0.90393417764174
ARS429	MCM2	chrIV	921735	201	1620	2579	175	1597.5	0.0982842380163433	0.897194687034905
ARS429	MCM2	chrIV	921736	201	1620	2578	171.65	1585.65	0.0964027968886018	0.890539440060656
ARS429	MCM2	chrIV	921737	199	1619	2570	167.9	1571.9	0.0942967060739659	0.882817107073657
ARS429	MCM2	chrIV	921738	176	1576	2483	164	1556.8	0.0921063716267446	0.87433658139339
ARS429	MCM2	chrIV	921739	160	1531	2408	160.9	1541.9	0.0903653365533122	0.86596838055657
ARS429	MCM2	chrIV	921740	139	1498	2354	158.1	1527.45	0.0887927887450507	0.857852910617506
ARS429	MCM2	chrIV	921741	137	1498	2361	153.8	1514.95	0.0863778046109348	0.850832607902053
ARS429	MCM2	chrIV	921742	137	1498	2363	149.35	1502.35	0.0838785768442335	0.843756142764876
ARS429	MCM2	chrIV	921743	137	1498	2365	144.9	1489.45	0.0813793490775322	0.836511190362529
ARS429	MCM2	chrIV	921744	137	1498	2365	140.45	1476.2	0.0788801213108309	0.829069669484148
ARS429	MCM2	chrIV	921745	133	1488	2350	135.95	1462.6	0.0763528123332678	0.821431580129735
ARS429	MCM2	chrIV	921746	133	1485	2347	130.85	1439.15	0.073488528825363	0.808261492235545
ARS429	MCM2	chrIV	921747	125	1447	2287	125.05	1402.55	0.0702311083653927	0.787706045884699
ARS429	MCM2	chrIV	921748	118	1420	2244	120.4	1366.95	0.0676195557552442	0.767712223751088
ARS429	MCM2	chrIV	921749	116	1400	2218	116.6	1333.5	0.0654853837297464	0.748925893684536
ARS429	MCM2	chrIV	921750	112	1373	2192	114	1301.25	0.0640251607649322	0.730813512678667
ARS429	MCM2	chrIV	921751	112	1370	2191	111.8	1268.05	0.0627895874870124	0.712167588666423
ARS429	MCM2	chrIV	921752	112	1368	2189	109.6	1234.85	0.0615540142090927	0.69352166465418
ARS429	MCM2	chrIV	921753	112	1362	2183	107.4	1201.65	0.060318440931173	0.674875740641937
ARS429	MCM2	chrIV	921754	112	1355	2170	105.2	1168.45	0.0590828676532532	0.656229816629693
ARS429	MCM2	chrIV	921755	111	1348	2154	103.2	1135.65	0.0579596192187807	0.637808542304344
ARS429	MCM2	chrIV	921756	99	1151	1877	101.15	1102.1	0.0568082895734464	0.618966049816068
ARS429	MCM2	chrIV	921757	83	887	1475	99.5	1069.6	0.0558816096150066	0.60071326275589
ARS429	MCM2	chrIV	921758	83	864	1446	98.25	1038.1	0.0551795793434613	0.583022099912948
ARS429	MCM2	chrIV	921759	84	862	1444	97.1	1007.6	0.0545337114936396	0.565892561287243
ARS429	MCM2	chrIV	921760	87	853	1520	96.15	978.45	0.0540001684872652	0.549521215354806
ARS429	MCM2	chrIV	921761	93	834	1561	95.2	949.45	0.0534666254808907	0.533234113054955
ARS429	MCM2	chrIV	921762	93	834	1561	94.25	920.45	0.0529330824745163	0.516947010755104
ARS429	MCM2	chrIV	921763	93	834	1561	92.95	889.5	0.0522029709921092	0.499564741231642
ARS429	MCM2	chrIV	921764	93	834	1561	91.6	858.85	0.0514447782988402	0.482350958973351
ARS429	MCM2	chrIV	921765	93	832	1557	90.3	828.35	0.0507146668164331	0.465221420347645
ARS429	MCM2	chrIV	921766	92	814	1523	89.6	807.65	0.0503215298643678	0.453595799050855
ARS429	MCM2	chrIV	921767	92	797	1505	89.4	797.05	0.0502092050209205	0.447642582348151
ARS429	MCM2	chrIV	921768	93	790	1502	89.15	787	0.0500687989666114	0.441998258964927
ARS429	MCM2	chrIV	921769	93	790	1507	88.85	776.8	0.0499003117014406	0.436269691949117
ARS429	MCM2	chrIV	921770	93	790	1507	88.4	767.05	0.0496475808036843	0.430793855831063
ARS429	MCM2	chrIV	921771	93	790	1507	87.55	757.75	0.0491702002190334	0.425570750610766
ARS429	MCM2	chrIV	921772	93	788	1502	86.7	748.35	0.0486928196343826	0.420291482968746
ARS429	MCM2	chrIV	921773	86	743	1442	85.8	738.75	0.04818735783887	0.414899890483278
ARS429	MCM2	chrIV	921774	85	742	1434	84.9	729.15	0.0476818960433574	0.40950829799781
ARS429	MCM2	chrIV	921775	85	738	1431	84	719.65	0.0471764342478448	0.404172867934065
ARS429	MCM2	chrIV	921776	85	737	1428	83.15	711	0.046699053663194	0.399314818454972
ARS429	MCM2	chrIV	921777	79	675	1345	82.2	703.15	0.0461655106568195	0.394906068349667
ARS429	MCM2	chrIV	921778	78	663	1331	81.2	695.65	0.0456038864395833	0.390693886720395
ARS429	MCM2	chrIV	921779	78	658	1327	80.15	687.9	0.0450141810114852	0.386341299036814
ARS429	MCM2	chrIV	921780	78	658	1327	78.9	680.05	0.0443121507399399	0.38193254893151
ARS429	MCM2	chrIV	921781	76	648	1308	76.6	668.5	0.0430204150402965	0.375445789222431
ARS429	MCM2	chrIV	921782	76	646	1307	74.25	656.85	0.0417005981297914	0.368902867091629
ARS429	MCM2	chrIV	921783	75	642	1302	71.8	645.7	0.0403246187975626	0.362640757069445
ARS429	MCM2	chrIV	921784	75	642	1300	69.4	634.1	0.0389767206761956	0.356125916149504
ARS429	MCM2	chrIV	921785	75	642	1300	66.95	622.6	0.0376007413439668	0.349667237651288
ARS429	MCM2	chrIV	921786	75	641	1299	64.5	610.6	0.036224762011738	0.342927747044453
ARS429	MCM2	chrIV	921787	73	640	1295	62.35	601.45	0.03501726994468	0.337788885456741
ARS429	MCM2	chrIV	921788	73	640	1295	60.25	591	0.0338378590884839	0.331919912386622
ARS429	MCM2	chrIV	921789	72	635	1289	58.15	580.1	0.0326584482322878	0.325798208418747
ARS429	MCM2	chrIV	921790	68	633	1281	56.05	569.15	0.0314790373760917	0.31964842324001
ARS429	MCM2	chrIV	921791	47	559	1173	54.1	558.55	0.030383870152481	0.313695206537306
ARS429	MCM2	chrIV	921792	46	555	1165	52.15	548.05	0.0292887029288703	0.307798152256325
ARS429	MCM2	chrIV	921793	37	520	1113	50.25	537.75	0.0282216169161214	0.302013422818792
ARS429	MCM2	chrIV	921794	37	510	1103	48.35	527.45	0.0271545309033726	0.296228693381259
ARS429	MCM2	chrIV	921795	36	508	1100	46.45	516.95	0.0260874448906237	0.290331639100278
ARS429	MCM2	chrIV	921796	36	497	1087	44.55	506.3	0.0250203588778748	0.284350341186712
ARS429	MCM2	chrIV	921797	36	492	1080	42.6	494.9	0.0239251916542641	0.277947825110219
ARS429	MCM2	chrIV	921798	36	454	1039	40.6	482.9	0.0228019432197916	0.271208334503384
ARS429	MCM2	chrIV	921799	36	440	1025	38.5	460.1	0.0216225323635955	0.258403302350397
ARS429	MCM2	chrIV	921800	36	439	1024	36.6	434.85	0.0205554463508467	0.244222290865182
ARS429	MCM2	chrIV	921801	37	436	1019	35.75	413.3	0.0200780657661958	0.232119288983741
ARS429	MCM2	chrIV	921802	37	436	1019	34.95	392	0.0196287663924068	0.220156693156609
ARS429	MCM2	chrIV	921803	37	436	1019	34.55	371.25	0.0194041167055123	0.208502990648957
ARS429	MCM2	chrIV	921804	37	436	1019	34.05	349.25	0.0191233045968942	0.196147257869759
ARS429	MCM2	chrIV	921805	37	432	1015	33.55	327	0.0188424924882761	0.183651119036253
ARS429	MCM2	chrIV	921806	37	428	1011	33.05	305.35	0.018561680379658	0.171491954733088
ARS429	MCM2	chrIV	921807	34	412	991	32.5	284	0.018252787060178	0.159501277695094
ARS429	MCM2	chrIV	921808	33	400	978	31.95	264.6	0.0179438937406981	0.148605767880711
ARS429	MCM2	chrIV	921809	30	179	732	31.4	246	0.0176350004212182	0.138159557440117
ARS429	MCM2	chrIV	921810	30	128	678	30.85	227.55	0.0173261071017382	0.127797590632108
ARS429	MCM2	chrIV	921811	30	128	677	30.25	209.15	0.0169891325713965	0.117463705034961
ARS429	MCM2	chrIV	921812	30	129	678	29.65	190.7	0.0166521580410547	0.107101738226952
ARS429	MCM2	chrIV	921813	29	105	647	29.05	172.25	0.016315183510713	0.0967397714189436
ARS429	MCM2	chrIV	921814	27	70	603	28.45	153.8	0.0159782089803712	0.0863778046109348
ARS429	MCM2	chrIV	921815	26	63	595	27.85	135.45	0.0156412344500295	0.0760720002246497
ARS429	MCM2	chrIV	921816	26	64	596	27.25	117.45	0.0153042599196877	0.0659627643143972
ARS429	MCM2	chrIV	921817	25	65	596	26.8	100.3	0.0150515290219314	0.0563309089887956
ARS429	MCM2	chrIV	921818	25	66	597	26.4	83.8	0.0148268793350369	0.0470641094043975
ARS429	MCM2	chrIV	921819	25	68	599	26.15	78.35	0.0146864732807279	0.04400325742046
ARS429	MCM2	chrIV	921820	25	70	601	25.9	75.45	0.0145460672264188	0.0423745471904749
ARS429	MCM2	chrIV	921821	25	68	599	25.65	72.5	0.0144056611721097	0.0407177557496279
ARS429	MCM2	chrIV	921822	25	67	597	25.45	69.55	0.0142933363286625	0.039060964308781
ARS429	MCM2	chrIV	921823	25	67	596	25.3	67.85	0.0142090926960771	0.0381062031394794
ARS429	MCM2	chrIV	921824	25	67	596	25.25	72.15	0.0141810114852152	0.0405211872735952
ARS429	MCM2	chrIV	921825	25	65	592	25.25	77.45	0.0141810114852152	0.0434977956249473
ARS429	MCM2	chrIV	921826	25	68	593	25.25	83.45	0.0141810114852152	0.0468675409283648
ARS429	MCM2	chrIV	921827	25	69	595	25.3	89.45	0.0142090926960771	0.0502372862317823
ARS429	MCM2	chrIV	921828	25	70	590	25.35	95.9	0.0142371739069389	0.0538597624329561
ARS429	MCM2	chrIV	921829	25	70	591	25.4	103.25	0.0142652551178007	0.0579877004296425
ARS429	MCM2	chrIV	921830	25	70	589	25.45	112.8	0.0142933363286625	0.0633512117042487
ARS429	MCM2	chrIV	921831	25	69	584	25.5	123.95	0.0143214175395243	0.0696133217264329
ARS429	MCM2	chrIV	921832	26	70	588	25.65	137.1	0.0144056611721097	0.0769986801830895
ARS429	MCM2	chrIV	921833	26	71	582	25.8	150.35	0.0144899048046952	0.0844402010614698
ARS429	MCM2	chrIV	921834	26	156	713	25.95	163.65	0.0145741484372806	0.0919098031507119
ARS429	MCM2	chrIV	921835	26	169	727	26.1	177.05	0.0146583920698661	0.0994355676616776
ARS429	MCM2	chrIV	921836	26	184	750	26.25	190.35	0.0147426357024515	0.10690516975092
ARS429	MCM2	chrIV	921837	26	185	751	26.4	203.8	0.0148268793350369	0.114459015472747
ARS429	MCM2	chrIV	921838	26	195	767	26.55	217.2	0.0149111229676224	0.121984779983713
ARS429	MCM2	chrIV	921839	26	215	799	26.65	230.6	0.014967285389346	0.129510544494679
ARS429	MCM2	chrIV	921840	26	261	868	26.75	243.95	0.0150234478110696	0.137008227794783
ARS429	MCM2	chrIV	921841	26	291	906	26.85	257.65	0.0150796102327932	0.144702479570919
ARS429	MCM2	chrIV	921842	28	330	955	26.8	271.3	0.0150515290219314	0.152368650136194
ARS429	MCM2	chrIV	921843	28	332	957	26.7	285.1	0.0149953666002078	0.160119064334054
ARS429	MCM2	chrIV	921844	28	333	958	26.55	294.85	0.0149111229676224	0.165594900452108
ARS429	MCM2	chrIV	921845	28	333	958	26.35	305.2	0.0147987981241751	0.171407711100503
ARS429	MCM2	chrIV	921846	28	334	960	26.15	315.15	0.0146864732807279	0.176995872062003
ARS429	MCM2	chrIV	921847	28	338	964	25.95	325.25	0.0145741484372806	0.182668276656089
ARS429	MCM2	chrIV	921848	28	338	966	25.65	335.85	0.0144056611721097	0.188621493358794
ARS429	MCM2	chrIV	921849	27	338	965	25.35	345.5	0.0142371739069389	0.194041167055123
ARS429	MCM2	chrIV	921850	27	337	964	25.05	352.8	0.014068686641768	0.198141023840948
ARS429	MCM2	chrIV	921851	27	343	970	24.75	358.6	0.0139001993765971	0.201398444300918
ARS429	MCM2	chrIV	921852	25	343	968	24.3	364.3	0.0136474684788408	0.204599702339165
ARS429	MCM2	chrIV	921853	24	347	968	23.85	369.9	0.0133947375810845	0.207744797955688
ARS429	MCM2	chrIV	921854	23	351	973	23.4	375.45	0.0131420066833282	0.210861812361349
ARS429	MCM2	chrIV	921855	22	376	1000	22.95	381.15	0.0128892757855719	0.214063070399596
ARS429	MCM2	chrIV	921856	22	383	1012	22.5	386.85	0.0126365448878156	0.217264328437842
ARS429	MCM2	chrIV	921857	22	387	1017	22.05	392.35	0.0123838139900593	0.220353261632642
ARS429	MCM2	chrIV	921858	20	407	1039	21.55	397.9	0.0121030018814411	0.223470276038303
ARS429	MCM2	chrIV	921859	20	408	1040	21.1	404.2	0.0118502709836848	0.227008508606891
ARS429	MCM2	chrIV	921860	20	407	1039	20.65	410.65	0.0115975400859285	0.230630984808065
ARS429	MCM2	chrIV	921861	20	407	1039	20.2	416.8	0.0113448091881722	0.234084973744068
ARS429	MCM2	chrIV	921862	19	444	1077	19.85	423.05	0.0111482407121395	0.237595125101794
ARS429	MCM2	chrIV	921863	19	444	1077	19.55	429.1	0.0109797534469686	0.240992951616074
ARS429	MCM2	chrIV	921864	19	444	1077	19.25	434.95	0.0108112661817978	0.244278453286906
ARS429	MCM2	chrIV	921865	19	447	1081	19	439.6	0.0106708601274887	0.246890005897054
ARS429	MCM2	chrIV	921866	19	448	1083	18.7	444.3	0.0105023728623178	0.249529639718065
ARS429	MCM2	chrIV	921867	19	448	1082	18.35	449	0.0103058043862851	0.252169273539075
ARS429	MCM2	chrIV	921868	18	449	1081	18.1	452.7	0.0101653983319761	0.254247283142849
ARS429	MCM2	chrIV	921869	18	464	1097	17.85	456.45	0.010024992277667	0.256353373957485
ARS429	MCM2	chrIV	921870	18	466	1099	17.6	460.25	0.00988458622335795	0.258487545982983
ARS429	MCM2	chrIV	921871	18	466	1099	17.1	464.1	0.00960377411473983	0.260649799219342
ARS429	MCM2	chrIV	921872	18	468	1098	16.7	466.2	0.00937912442784533	0.261829210075538
ARS429	MCM2	chrIV	921873	18	468	1096	16.4	468.5	0.00921063716267445	0.263120945775182
ARS429	MCM2	chrIV	921874	17	468	1081	18.85	475.35	0.0105866164949033	0.26696807166325
ARS429	MCM2	chrIV	921875	17	469	1081	21.45	482.55	0.0120468394597175	0.271011766027351
ARS429	MCM2	chrIV	921876	16	477	1081	30.05	501.6	0.0168768077279492	0.281710707365702
ARS429	MCM2	chrIV	921877	15	481	1083	38.75	521.05	0.0217629384179046	0.292634298390947
ARS429	MCM2	chrIV	921878	15	481	1083	49.45	550.8	0.0277723175423324	0.309342618853725
ARS429	MCM2	chrIV	921879	15	483	1061	60.15	580.2	0.0337816966667603	0.325854370840471
ARS429	MCM2	chrIV	921880	15	483	1050	70.85	609.5	0.0397910757911881	0.342309960405493
ARS429	MCM2	chrIV	921881	10	484	978	81.65	639.15	0.0458566173373396	0.358962118446547
ARS429	MCM2	chrIV	921882	11	486	967	92.7	669.05	0.0520625649378001	0.375754682541911
ARS429	MCM2	chrIV	921883	13	490	969	103.75	698.95	0.0582685125382607	0.392547246637275
ARS429	MCM2	chrIV	921884	68	581	1128	114.85	728.95	0.064502541349583	0.409395973154362
ARS429	MCM2	chrIV	921885	71	591	1142	126.05	759.45	0.070792732582629	0.426525511780068
ARS429	MCM2	chrIV	921886	191	829	1572	137.3	789.55	0.0771110050265368	0.443430400718879
ARS429	MCM2	chrIV	921887	193	837	1581	148.7	820	0.08351352110303	0.460531858133723
ARS429	MCM2	chrIV	921888	232	1044	1889	160.1	850.5	0.0899160371795232	0.477661396759428
ARS429	MCM2	chrIV	921889	232	1052	1899	171.5	881	0.0963185532560164	0.494790935385134
ARS429	MCM2	chrIV	921890	232	1052	1899	182.9	911.65	0.10272106933251	0.512004717643425
ARS429	MCM2	chrIV	921891	234	1059	1911	194.6	942.3	0.109292072674174	0.529218499901716
ARS429	MCM2	chrIV	921892	239	1066	1927	206.25	972.85	0.115834994804976	0.546376119738283
ARS429	MCM2	chrIV	921893	239	1066	1927	217.9	1003.45	0.122377916935778	0.563561820785712
ARS429	MCM2	chrIV	921894	239	1068	1929	226.9	1029.5	0.127432534890905	0.578192131644717
ARS429	MCM2	chrIV	921895	241	1079	1951	235.8	1055.1	0.132430990424307	0.592569711605964
ARS429	MCM2	chrIV	921896	241	1079	1955	238.7	1068.8	0.134059700654292	0.600263963382101
ARS429	MCM2	chrIV	921897	243	1090	1977	241.8	1082.4	0.135800735727725	0.607902052736514
ARS429	MCM2	chrIV	921898	243	1091	1978	242.95	1085.65	0.136446603577546	0.609727331442532
ARS429	MCM2	chrIV	921899	243	1093	1981	245.5	1089.15	0.137878745331499	0.611693016202859
ARS429	MCM2	chrIV	921900	243	1096	1983	248.15	1092.75	0.139367049507175	0.613714863384909
ARS429	MCM2	chrIV	921901	244	1097	1993	252.85	1096.85	0.142006683328185	0.616017522675578
ARS429	MCM2	chrIV	921902	244	1097	1994	257.3	1100.7	0.144505911094886	0.618179775911937
ARS429	MCM2	chrIV	921903	246	1102	2008	261.95	1104.7	0.147117463705035	0.620426272780882
ARS429	MCM2	chrIV	921904	248	1102	2013	266.6	1108.6	0.149729016315184	0.622616607228104
ARS429	MCM2	chrIV	921905	249	1103	2016	271.25	1111.95	0.152340568925332	0.624498048355845
ARS429	MCM2	chrIV	921906	249	1103	2016	275.9	1115.3	0.154952121535481	0.626379489483587
ARS429	MCM2	chrIV	921907	255	1109	2031	280.45	1118.1	0.157507511723906	0.627952037291848
ARS429	MCM2	chrIV	921908	255	1109	2031	285	1120.85	0.16006290191233	0.629496503889248
ARS429	MCM2	chrIV	921909	283	1122	2094	289.55	1123.5	0.162618292100755	0.630984808064924
ARS429	MCM2	chrIV	921910	285	1124	2100	294.1	1126	0.16517368228918	0.632388868608014
ARS429	MCM2	chrIV	921911	328	1141	2178	298.6	1128.45	0.167700991266743	0.633764847940243
ARS429	MCM2	chrIV	921912	328	1143	2180	303.1	1130.9	0.170228300244307	0.635140827272472
ARS429	MCM2	chrIV	921913	332	1146	2189	307.5	1133.1	0.172699446800146	0.636376400550392
ARS429	MCM2	chrIV	921914	332	1146	2189	311.8	1135.25	0.175114430934262	0.63758389261745
ARS429	MCM2	chrIV	921915	334	1146	2191	315.9	1137.35	0.17741709022493	0.638763303473646
ARS429	MCM2	chrIV	921916	334	1146	2191	320	1139.45	0.179719749515599	0.639942714329842
ARS429	MCM2	chrIV	921917	334	1146	2191	323.85	1141.25	0.181882002751959	0.640953637920867
ARS429	MCM2	chrIV	921918	334	1146	2191	327.7	1143.05	0.184044255988318	0.641964561511892
ARS429	MCM2	chrIV	921919	334	1146	2191	330.15	1144.2	0.185420235320547	0.642610429361714
ARS429	MCM2	chrIV	921920	334	1146	2191	332.5	1145.25	0.186740052231052	0.643200134789812
ARS429	MCM2	chrIV	921921	334	1146	2191	332.7	1145.45	0.186852377074499	0.643312459633259
ARS429	MCM2	chrIV	921922	334	1146	2191	332.9	1145.55	0.186964701917947	0.643368622054983
ARS429	MCM2	chrIV	921923	334	1146	2191	332.9	1145.5	0.186964701917947	0.643340540844121
ARS429	MCM2	chrIV	921924	334	1145	2190	332.9	1145.45	0.186964701917947	0.643312459633259
ARS429	MCM2	chrIV	921925	331	1145	2187	332.8	1145.4	0.186908539496223	0.643284378422398
ARS429	MCM2	chrIV	921926	331	1145	2188	332.7	1145.35	0.186852377074499	0.643256297211536
ARS429	MCM2	chrIV	921927	332	1145	2190	332.6	1145.3	0.186796214652776	0.643228216000674
ARS429	MCM2	chrIV	921928	332	1145	2190	332.5	1145.25	0.186740052231052	0.643200134789812
ARS429	MCM2	chrIV	921929	332	1145	2190	332.45	1145.2	0.18671197102019	0.64317205357895
ARS429	MCM2	chrIV	921930	332	1145	2190	332.4	1145.15	0.186683889809329	0.643143972368089
ARS429	MCM2	chrIV	921931	332	1145	2190	332.35	1145.15	0.186655808598467	0.643143972368089
ARS429	MCM2	chrIV	921932	332	1145	2190	332.3	1145.15	0.186627727387605	0.643143972368089
ARS429	MCM2	chrIV	921933	332	1145	2190	332.25	1145.15	0.186599646176743	0.643143972368089
ARS429	MCM2	chrIV	921934	332	1145	2190	332.2	1145.2	0.186571564965881	0.64317205357895
ARS429	MCM2	chrIV	921935	332	1145	2190	332.3	1145.25	0.186627727387605	0.643200134789812
ARS429	MCM2	chrIV	921936	332	1145	2190	332.4	1145.3	0.186683889809329	0.643228216000674
ARS429	MCM2	chrIV	921937	332	1145	2190	333.05	1145.45	0.187048945550532	0.643312459633259
ARS429	MCM2	chrIV	921938	332	1145	2192	333.8	1145.6	0.187470163713459	0.643396703265845
ARS429	MCM2	chrIV	921939	333	1145	2193	334.55	1145.75	0.187891381876387	0.64348094689843
ARS429	MCM2	chrIV	921940	333	1145	2193	335.3	1145.9	0.188312600039314	0.643565190531016
ARS429	MCM2	chrIV	921941	333	1146	2194	336.05	1146.05	0.188733818202241	0.643649434163601
ARS429	MCM2	chrIV	921942	333	1146	2194	336.8	1146.2	0.189155036365168	0.643733677796187
ARS429	MCM2	chrIV	921943	333	1146	2194	337.55	1146.35	0.189576254528095	0.643817921428772
ARS429	MCM2	chrIV	921944	333	1146	2194	338.3	1146.5	0.189997472691022	0.643902165061357
ARS429	MCM2	chrIV	921945	333	1146	2194	339.05	1146.65	0.19041869085395	0.643986408693943
ARS429	MCM2	chrIV	921946	333	1146	2194	339.8	1146.8	0.190839909016877	0.644070652326528
ARS429	MCM2	chrIV	921947	345	1148	2208	340.55	1146.95	0.191261127179804	0.644154895959114
ARS429	MCM2	chrIV	921948	347	1148	2210	341.3	1147.1	0.191682345342731	0.644239139591699
ARS429	MCM2	chrIV	921949	347	1148	2210	342	1147.25	0.192075482294797	0.644323383224285
ARS429	MCM2	chrIV	921950	347	1148	2210	342.7	1147.4	0.192468619246862	0.64440762685687
ARS429	MCM2	chrIV	921951	347	1148	2210	343.4	1147.5	0.192861756198927	0.644463789278594
ARS429	MCM2	chrIV	921952	347	1148	2210	344.1	1147.6	0.193254893150993	0.644519951700317
ARS429	MCM2	chrIV	921953	347	1148	2210	344.8	1147.7	0.193648030103058	0.644576114122041
ARS429	MCM2	chrIV	921954	347	1148	2210	345.5	1147.8	0.194041167055123	0.644632276543765
ARS429	MCM2	chrIV	921955	347	1148	2210	346.2	1147.9	0.194434304007189	0.644688438965488
ARS429	MCM2	chrIV	921956	347	1148	2210	346.6	1148	0.194658953694083	0.644744601387212
ARS429	MCM2	chrIV	921957	347	1148	2210	346.4	1148	0.194546628850636	0.644744601387212
ARS429	MCM2	chrIV	921958	347	1148	2210	346.1	1148	0.194378141585465	0.644744601387212
ARS429	MCM2	chrIV	921959	347	1148	2210	345.8	1148	0.194209654320294	0.644744601387212
ARS429	MCM2	chrIV	921960	347	1148	2210	345.4	1148	0.1939850046334	0.644744601387212
ARS429	MCM2	chrIV	921961	347	1148	2210	344.9	1148	0.193704192524782	0.644744601387212
ARS429	MCM2	chrIV	921962	347	1148	2210	344.2	1148.05	0.193311055572716	0.644772682598074
ARS429	MCM2	chrIV	921963	347	1148	2210	333	1146.55	0.18702086433967	0.643930246272219
ARS429	MCM2	chrIV	921964	347	1148	2210	321.75	1145.05	0.180702591895763	0.643087809946365
ARS429	MCM2	chrIV	921965	347	1148	2210	309.65	1143.55	0.173906938867204	0.64224537362051
ARS429	MCM2	chrIV	921966	341	1148	2204	297.1	1142.2	0.166858554940889	0.641487180927242
ARS429	MCM2	chrIV	921967	341	1148	2204	284.55	1140.85	0.159810171014574	0.640728988233973
ARS429	MCM2	chrIV	921968	341	1148	2204	271.9	1139.55	0.152705624666536	0.639998876751566
ARS429	MCM2	chrIV	921969	341	1148	2204	259.25	1138.25	0.145601078318497	0.639268765269158
ARS429	MCM2	chrIV	921970	339	1148	2200	246.55	1136.9	0.138468450759597	0.63851057257589
ARS429	MCM2	chrIV	921971	337	1148	2198	233.4	1135.55	0.13108309230294	0.637752379882621
ARS429	MCM2	chrIV	921972	333	1149	2194	220.15	1134.2	0.12364157142456	0.636994187189352
ARS429	MCM2	chrIV	921973	123	1118	1929	206.9	1132.85	0.11620005054618	0.636235994496083
ARS429	MCM2	chrIV	921974	122	1118	1928	193.3	1131.45	0.108561961191767	0.635449720591952
ARS429	MCM2	chrIV	921975	105	1118	1907	179.4	1129.9	0.100755384572183	0.634579203055236
ARS429	MCM2	chrIV	921976	96	1121	1903	165.6	1128.2	0.0930049703743225	0.633624441885934
ARS429	MCM2	chrIV	921977	96	1121	1903	151.65	1126.3	0.0851703125438769	0.632557355873185
ARS429	MCM2	chrIV	921978	94	1122	1902	137.7	1124.3	0.0773356547134312	0.631434107438713
ARS429	MCM2	chrIV	921979	94	1122	1902	123.7	1122.3	0.0694729156721238	0.63031085900424
ARS429	MCM2	chrIV	921980	93	1121	1900	109.8	1120.35	0.0616663390525399	0.62921569178063
ARS429	MCM2	chrIV	921981	84	1121	1889	96	1118.4	0.0539159248546797	0.628120524557019
ARS429	MCM2	chrIV	921982	82	1121	1887	82.4	1116.4	0.0462778355002668	0.626997276122547
ARS429	MCM2	chrIV	921983	82	1121	1887	79.3	1115.95	0.0445368004268344	0.62674454522479
ARS429	MCM2	chrIV	921984	75	1120	1877	76.25	1115.5	0.0428238465642639	0.626491814327034
ARS429	MCM2	chrIV	921985	69	1117	1867	74.05	1115.05	0.0415882732863441	0.626239083429277
ARS429	MCM2	chrIV	921986	65	1114	1857	72.3	1114.45	0.0406054309061807	0.625902108898936
ARS429	MCM2	chrIV	921987	62	1110	1840	70.55	1113.85	0.0396225885260172	0.625565134368594
ARS429	MCM2	chrIV	921988	62	1108	1837	68.85	1113.15	0.0386678273567156	0.625171997416529
ARS429	MCM2	chrIV	921989	61	1108	1836	66.8	1112.45	0.0375164977113813	0.624778860464463
ARS429	MCM2	chrIV	921990	61	1109	1835	64.45	1111.1	0.0361966808008761	0.624020667771194
ARS429	MCM2	chrIV	921991	61	1109	1835	62.1	1108.65	0.034876863890371	0.622644688438966
ARS429	MCM2	chrIV	921992	61	1109	1837	59.75	1106.25	0.0335570469798658	0.621296790317599
ARS429	MCM2	chrIV	921993	61	1109	1837	57.4	1103.45	0.0322372300693606	0.619724242509337
ARS429	MCM2	chrIV	921994	61	1109	1837	55.1	1100.3	0.0309454943697172	0.617955126225043
ARS429	MCM2	chrIV	921995	61	1109	1836	53.05	1096.95	0.0297941647243829	0.616073685097301
ARS429	MCM2	chrIV	921996	61	1109	1836	50.95	1093.55	0.0286147538681868	0.614164162758698
ARS429	MCM2	chrIV	921997	61	1109	1836	48.9	1090.05	0.0274634242228525	0.612198477998371
ARS429	MCM2	chrIV	921998	60	1108	1833	46.75	1083.65	0.0262559321557946	0.608604083008059
ARS429	MCM2	chrIV	921999	53	1108	1823	44.65	1077	0.0250765212995984	0.604869281963438
ARS429	MCM2	chrIV	922000	46	1094	1787	42.55	1070.1	0.0238971104434023	0.600994074864508
ARS429	MCM2	chrIV	922001	37	1072	1745	40.45	1063.35	0.0227176995872062	0.597203111398164
ARS429	MCM2	chrIV	922002	35	1073	1744	38.35	1056.65	0.0215382887310101	0.593440229142681
ARS429	MCM2	chrIV	922003	35	1065	1729	36.25	1049.85	0.020358877874814	0.589621184465474
ARS429	MCM2	chrIV	922004	29	1057	1710	34.15	1043.05	0.0191794670186178	0.585802139788268
ARS429	MCM2	chrIV	922005	28	1050	1702	32.05	1036.15	0.0180000561624217	0.581926932689338
ARS429	MCM2	chrIV	922006	23	1046	1678	29.95	1029.25	0.0168206453062256	0.578051725590408
ARS429	MCM2	chrIV	922007	21	1040	1664	27.95	1022.4	0.0156973968717531	0.574204599702339
ARS429	MCM2	chrIV	922008	19	980	1523	26	1015.55	0.0146022296481424	0.570357473814271
ARS429	MCM2	chrIV	922009	19	975	1512	24.4	1008.7	0.0137036309005644	0.566510347926203
ARS429	MCM2	chrIV	922010	19	971	1508	23.15	1001.8	0.0130016006290191	0.562635140827273
ARS429	MCM2	chrIV	922011	19	974	1508	22.35	996	0.0125523012552301	0.559377720367302
ARS429	MCM2	chrIV	922012	19	975	1505	21.65	989.6	0.0121591643031648	0.55578332537699
ARS429	MCM2	chrIV	922013	19	973	1503	20.95	983.25	0.0117660273510994	0.55221701159754
ARS429	MCM2	chrIV	922014	19	973	1503	20.55	977.2	0.0115413776642049	0.548819185083261
ARS429	MCM2	chrIV	922015	19	971	1499	20.2	971.45	0.0113448091881722	0.545589845834152
ARS429	MCM2	chrIV	922016	19	971	1498	20.15	965.55	0.0113167279773104	0.542276262952459
ARS429	MCM2	chrIV	922017	21	972	1499	20.15	959.9	0.0113167279773104	0.539103086125074
ARS429	MCM2	chrIV	922018	21	971	1498	20.2	956.55	0.0113448091881722	0.537221644997332
ARS429	MCM2	chrIV	922019	21	971	1498	20.4	953.35	0.0114571340316194	0.535424447502176
ARS429	MCM2	chrIV	922020	21	956	1479	20.6	950.35	0.0115694588750667	0.533739574850468
ARS429	MCM2	chrIV	922021	21	956	1478	20.8	947.2	0.0116817837185139	0.531970458566173
ARS429	MCM2	chrIV	922022	21	945	1462	21	944	0.0117941085619612	0.530173261071017
ARS429	MCM2	chrIV	922023	21	938	1442	21.2	940.8	0.0119064334054084	0.528376063575861
ARS429	MCM2	chrIV	922024	21	936	1434	21.4	936.7	0.0120187582488557	0.526073404285193
ARS429	MCM2	chrIV	922025	21	935	1433	21.6	930.75	0.0121310830923029	0.522731740192637
ARS429	MCM2	chrIV	922026	22	928	1407	21.85	924.55	0.012271489146612	0.519249670045772
ARS429	MCM2	chrIV	922027	21	927	1404	22	918.35	0.0123557327791974	0.515767599898908
ARS429	MCM2	chrIV	922028	20	913	1372	22.15	911.85	0.0124399764117829	0.512117042486872
ARS429	MCM2	chrIV	922029	23	911	1362	22.3	904.45	0.0125242200443683	0.507961023279324
ARS429	MCM2	chrIV	922030	23	911	1362	22.25	889.45	0.0124961388335065	0.49953666002078
ARS429	MCM2	chrIV	922031	23	911	1362	22.15	873.15	0.0124399764117829	0.490382185279829
ARS429	MCM2	chrIV	922032	23	911	1362	22.05	856.15	0.0123838139900593	0.480834573586813
ARS429	MCM2	chrIV	922033	23	909	1355	21.9	837.25	0.0122995703574738	0.470219875881048
ARS429	MCM2	chrIV	922034	23	891	1327	21.75	818.35	0.0122153267248884	0.459605178175283
ARS429	MCM2	chrIV	922035	23	852	1269	21.9	793.85	0.0122995703574738	0.445845384852995
ARS429	MCM2	chrIV	922036	24	847	1262	22.05	769.15	0.0123838139900593	0.43197326668726
ARS429	MCM2	chrIV	922037	24	848	1266	22.25	744.35	0.0124961388335065	0.418044986099801
ARS429	MCM2	chrIV	922038	24	841	1258	22.5	718.1	0.0126365448878156	0.403302350397349
ARS429	MCM2	chrIV	922039	24	823	1236	22.6	691.85	0.0126927073095392	0.388559714694898
ARS429	MCM2	chrIV	922040	20	656	1033	22.7	664.7	0.0127488697312628	0.373311617196934
ARS429	MCM2	chrIV	922041	19	630	998	22.8	637.25	0.0128050321529864	0.357895032433799
ARS429	MCM2	chrIV	922042	19	605	970	22.9	609.65	0.0128611945747101	0.342394204038078
ARS429	MCM2	chrIV	922043	18	560	910	23.05	582.15	0.0129454382072955	0.326949538064081
ARS429	MCM2	chrIV	922044	18	558	908	23.2	555.55	0.0130296818398809	0.312010333885597
ARS429	MCM2	chrIV	922045	24	445	797	23.35	530.9	0.0131139254724664	0.298166296930724
ARS429	MCM2	chrIV	922046	25	434	787	23.45	506.15	0.01317008789419	0.284266097554127
ARS429	MCM2	chrIV	922047	25	431	784	23.55	481.3	0.0132262503159136	0.270309735755806
ARS429	MCM2	chrIV	922048	25	388	738	23.65	456.9	0.0132824127376372	0.256606104855241
ARS429	MCM2	chrIV	922049	25	386	736	23.75	433.4	0.0133385751593609	0.24340793575019
ARS429	MCM2	chrIV	922050	25	368	716	24.05	418.25	0.0135070624245317	0.23489932885906
ARS429	MCM2	chrIV	922051	25	362	709	24.4	404.4	0.0137036309005644	0.227120833450338
ARS429	MCM2	chrIV	922052	25	359	706	24.75	391.1	0.0139001993765971	0.219651231361096
ARS429	MCM2	chrIV	922053	26	359	707	25.15	379.6	0.0141248490634916	0.213192552862879
ARS429	MCM2	chrIV	922054	26	359	707	25.55	367	0.0143494987503861	0.206116087725703
ARS429	MCM2	chrIV	922055	26	359	707	25.65	359.1	0.0144056611721097	0.201679256409536
ARS429	MCM2	chrIV	922056	26	352	700	25.7	351.75	0.0144337423829716	0.19755131841285
ARS429	MCM2	chrIV	922057	26	351	700	25.75	344.55	0.0144618235938334	0.193507624048749
ARS429	MCM2	chrIV	922058	26	353	703	25.8	339.5	0.0144899048046952	0.190671421751706
ARS429	MCM2	chrIV	922059	26	353	703	25.85	334.35	0.014517986015557	0.187779057032939
ARS429	MCM2	chrIV	922060	26	353	703	25.9	330	0.0145460672264188	0.185335991687962
ARS429	MCM2	chrIV	922061	26	353	703	25.95	325.6	0.0145741484372806	0.182864845132122
ARS429	MCM2	chrIV	922062	26	339	691	26	321.2	0.0146022296481424	0.180393698576283
ARS429	MCM2	chrIV	922063	26	330	682	26	316.7	0.0146022296481424	0.17786638959872
ARS429	MCM2	chrIV	922064	26	306	657	26	312.1	0.0146022296481424	0.175282918199433
ARS429	MCM2	chrIV	922065	26	287	638	26	307.05	0.0146022296481424	0.17244671590239
ARS429	MCM2	chrIV	922066	26	287	639	26	302.15	0.0146022296481424	0.169694757237932
ARS429	MCM2	chrIV	922067	26	287	639	26	297.25	0.0146022296481424	0.166942798573474
ARS429	MCM2	chrIV	922068	26	287	639	26	292.25	0.0146022296481424	0.164134677487293
ARS429	MCM2	chrIV	922069	26	283	634	26	287.05	0.0146022296481424	0.161214231557665
ARS429	MCM2	chrIV	922070	26	281	632	26	281.85	0.0146022296481424	0.158293785628036
ARS429	MCM2	chrIV	922071	26	274	624	26	276.45	0.0146022296481424	0.155261014854961
ARS429	MCM2	chrIV	922072	26	271	621	26	271.65	0.0146022296481424	0.152565218612227
ARS429	MCM2	chrIV	922073	26	269	619	25.95	265.75	0.0145741484372806	0.149251635730533
ARS429	MCM2	chrIV	922074	26	267	617	25.9	260.9	0.0145460672264188	0.146527758276937
ARS429	MCM2	chrIV	922075	26	258	608	25.95	257.05	0.0145741484372806	0.144365505040577
ARS429	MCM2	chrIV	922076	26	254	605	26	253.2	0.0146022296481424	0.142203251804218
ARS429	MCM2	chrIV	922077	26	253	604	26.05	249.35	0.0146303108590042	0.140040998567858
ARS429	MCM2	chrIV	922078	26	253	601	26.1	245.5	0.0146583920698661	0.137878745331499
ARS429	MCM2	chrIV	922079	26	249	596	26.15	241.85	0.0146864732807279	0.135828816938586
ARS429	MCM2	chrIV	922080	26	249	596	26.2	238.3	0.0147145544915897	0.133835050967398
ARS429	MCM2	chrIV	922081	26	245	593	26.25	235.1	0.0147426357024515	0.132037853472242
ARS429	MCM2	chrIV	922082	26	243	591	26.3	232.05	0.0147707169133133	0.130324899609671
ARS429	MCM2	chrIV	922083	25	212	557	25.85	228.75	0.014517986015557	0.128471539692792
ARS429	MCM2	chrIV	922084	25	209	554	25.4	225.65	0.0142652551178007	0.126730504619359
ARS429	MCM2	chrIV	922085	27	210	559	24.95	223	0.0140125242200444	0.125242200443683
ARS429	MCM2	chrIV	922086	27	210	560	24.5	220.55	0.0137597933222881	0.123866221111454
ARS429	MCM2	chrIV	922087	27	210	560	24.05	218.15	0.0135070624245317	0.122518322990087
ARS429	MCM2	chrIV	922088	27	210	560	23.6	215.75	0.0132543315267754	0.12117042486872
ARS429	MCM2	chrIV	922089	27	210	560	23.15	213.55	0.0130016006290191	0.119934851590801
ARS429	MCM2	chrIV	922090	27	210	560	22.7	211.35	0.0127488697312628	0.118699278312881
ARS429	MCM2	chrIV	922091	27	210	558	22.25	209.35	0.0124961388335065	0.117576029878408
ARS429	MCM2	chrIV	922092	27	210	558	21.75	207.45	0.0122153267248884	0.116508943865659
ARS429	MCM2	chrIV	922093	17	203	529	21.2	207.1	0.0119064334054084	0.116312375389627
ARS429	MCM2	chrIV	922094	17	205	535	20.65	206.9	0.0115975400859285	0.11620005054618
ARS429	MCM2	chrIV	922095	17	205	535	19.95	206.4	0.0112044031338631	0.115919238437561
ARS429	MCM2	chrIV	922096	17	205	535	19.3	205.9	0.0108393473926596	0.115638426328943
ARS429	MCM2	chrIV	922097	17	205	535	18.65	205.4	0.010474291651456	0.115357614220325
ARS429	MCM2	chrIV	922098	17	205	535	17.95	204.9	0.0100811546993906	0.115076802111707
ARS429	MCM2	chrIV	922099	17	205	535	17.25	204.4	0.00968801774732527	0.114795990003089
ARS429	MCM2	chrIV	922100	17	205	533	16.55	203.9	0.00929488079525989	0.114515177894471
ARS429	MCM2	chrIV	922101	17	205	533	15.85	203.4	0.00890174384319452	0.114234365785853
ARS429	MCM2	chrIV	922102	16	205	532	15.15	202.9	0.00850860689112915	0.113953553677235
ARS429	MCM2	chrIV	922103	14	205	529	14.95	202.75	0.0083962820476819	0.113869310044649
ARS429	MCM2	chrIV	922104	14	205	525	14.75	202.5	0.00828395720423465	0.11372890399034
ARS429	MCM2	chrIV	922105	13	200	506	14.55	202.25	0.0081716323607874	0.113588497936031
ARS429	MCM2	chrIV	922106	14	200	507	14.35	202	0.00805930751734015	0.113448091881722
ARS429	MCM2	chrIV	922107	14	200	507	14.15	201.75	0.0079469826738929	0.113307685827413
ARS429	MCM2	chrIV	922108	13	200	505	13.95	201.5	0.00783465783044565	0.113167279773104
ARS429	MCM2	chrIV	922109	13	200	505	13.7	201.25	0.00769425177613659	0.113026873718795
ARS429	MCM2	chrIV	922110	13	200	505	13.35	201	0.0074976833001039	0.112886467664486
ARS429	MCM2	chrIV	922111	13	200	506	13	200.75	0.00730111482407121	0.112746061610177
ARS429	MCM2	chrIV	922112	13	200	506	12.75	200.5	0.00716070876976215	0.112605655555868
ARS429	MCM2	chrIV	922113	13	200	506	12.6	200.25	0.00707646513717671	0.112465249501559
ARS429	MCM2	chrIV	922114	13	200	506	12.45	200	0.00699222150459128	0.112324843447249
ARS429	MCM2	chrIV	922115	13	200	506	12.35	200	0.00693605908286765	0.112324843447249
ARS429	MCM2	chrIV	922116	13	200	506	12.2	200	0.00685181545028222	0.112324843447249
ARS429	MCM2	chrIV	922117	13	200	505	12.05	200	0.00676757181769678	0.112324843447249
ARS429	MCM2	chrIV	922118	13	200	504	11.85	200	0.00665524697424953	0.112324843447249
ARS429	MCM2	chrIV	922119	12	200	499	11.55	199.85	0.00648675970907866	0.112240599814664
ARS429	MCM2	chrIV	922120	10	200	496	11.25	199.7	0.00631827244390778	0.112156356182079
ARS429	MCM2	chrIV	922121	10	200	494	10.95	199.55	0.00614978517873691	0.112072112549493
ARS429	MCM2	chrIV	922122	11	200	495	10.65	199.4	0.00598129791356603	0.111987868916908
ARS429	MCM2	chrIV	922123	11	200	495	10.35	199.15	0.00581281064839516	0.111847462862599
ARS429	MCM2	chrIV	922124	11	200	495	10.05	198.9	0.00564432338322429	0.11170705680829
ARS429	MCM2	chrIV	922125	11	200	495	9.75	198.65	0.00547583611805341	0.111566650753981
ARS429	MCM2	chrIV	922126	11	200	495	9.45	198.4	0.00530734885288254	0.111426244699671
ARS429	MCM2	chrIV	922127	11	200	495	9.15	198.1	0.00513886158771166	0.111257757434501
ARS429	MCM2	chrIV	922128	9	200	492	8.85	197.8	0.00497037432254079	0.11108927016933
ARS429	MCM2	chrIV	922129	7	197	471	8.6	197.5	0.00482996826823173	0.110920782904159
ARS429	MCM2	chrIV	922130	7	197	471	8.45	197.2	0.00474572463564629	0.110752295638988
ARS429	MCM2	chrIV	922131	7	197	471	8.3	196.9	0.00466148100306085	0.110583808373817
ARS429	MCM2	chrIV	922132	7	197	471	8.1	196.6	0.0045491561596136	0.110415321108646
ARS429	MCM2	chrIV	922133	7	195	465	7.9	196.3	0.00443683131616635	0.110246833843475
ARS429	MCM2	chrIV	922134	7	195	464	7.7	196	0.0043245064727191	0.110078346578304
ARS429	MCM2	chrIV	922135	7	195	464	7.5	195.7	0.00421218162927185	0.109909859313134
ARS429	MCM2	chrIV	922136	7	195	464	7.3	195.4	0.0040998567858246	0.109741372047963
ARS429	MCM2	chrIV	922137	7	194	463	7.1	195.1	0.00398753194237736	0.109572884782792
ARS429	MCM2	chrIV	922138	7	194	463	7	194.7	0.00393136952065373	0.109348235095897
ARS429	MCM2	chrIV	922139	7	194	463	7	194.45	0.00393136952065373	0.109207829041588
ARS429	MCM2	chrIV	922140	7	194	463	7	194.2	0.00393136952065373	0.109067422987279
ARS429	MCM2	chrIV	922141	7	194	463	6.95	193.95	0.00390328830979192	0.10892701693297
ARS429	MCM2	chrIV	922142	7	194	463	6.9	193.7	0.00387520709893011	0.108786610878661
ARS429	MCM2	chrIV	922143	7	194	463	6.85	193.5	0.00384712588806829	0.108674286035214
ARS429	MCM2	chrIV	922144	7	194	463	6.8	193.3	0.00381904467720648	0.108561961191767
ARS429	MCM2	chrIV	922145	7	194	462	6.75	193.1	0.00379096346634467	0.108449636348319
ARS429	MCM2	chrIV	922146	7	194	462	6.7	192.9	0.00376288225548286	0.108337311504872
ARS429	MCM2	chrIV	922147	7	194	461	6.65	192.75	0.00373480104462104	0.108253067872287
ARS429	MCM2	chrIV	922148	7	192	458	6.55	192.3	0.00367863862289742	0.10800033697453
ARS429	MCM2	chrIV	922149	7	192	457	6.45	191.85	0.00362247620117379	0.107747606076774
ARS429	MCM2	chrIV	922150	7	192	457	6.35	191.4	0.00356631377945017	0.107494875179018
ARS429	MCM2	chrIV	922151	6	192	455	6.25	190.95	0.00351015135772655	0.107242144281261
ARS429	MCM2	chrIV	922152	6	192	455	6.15	190.5	0.00345398893600292	0.106989413383505
ARS429	MCM2	chrIV	922153	6	191	454	6.05	190.05	0.0033978265142793	0.106736682485749
ARS429	MCM2	chrIV	922154	6	191	452	5.95	189.6	0.00334166409255567	0.106483951587992
ARS429	MCM2	chrIV	922155	6	191	452	5.85	189.15	0.00328550167083205	0.106231220690236
ARS429	MCM2	chrIV	922156	6	191	449	5.75	188.7	0.00322933924910842	0.10597848979248
ARS429	MCM2	chrIV	922157	6	191	449	5.65	188.25	0.0031731768273848	0.105725758894724
ARS429	MCM2	chrIV	922158	5	185	432	5.55	187.45	0.00311701440566117	0.105276459520935
ARS429	MCM2	chrIV	922159	5	185	432	5.35	186	0.00300468956221392	0.104462104405942
ARS429	MCM2	chrIV	922160	5	185	431	5.15	184.55	0.00289236471876667	0.103647749290949
ARS429	MCM2	chrIV	922161	5	185	431	5.05	183.1	0.00283620229704305	0.102833394175957
ARS429	MCM2	chrIV	922162	5	185	431	5.1	181.7	0.00286428350790486	0.102047120271826
ARS429	MCM2	chrIV	922163	5	185	431	5.15	180.4	0.00289236471876667	0.101317008789419
ARS429	MCM2	chrIV	922164	5	185	431	5.2	179.1	0.00292044592962849	0.100586897307012
ARS429	MCM2	chrIV	922165	5	185	431	5.25	177.65	0.0029485271404903	0.0997725421920193
ARS429	MCM2	chrIV	922166	5	185	430	5.3	176.35	0.00297660835135211	0.0990424307096122
ARS429	MCM2	chrIV	922167	5	185	430	5.35	175.05	0.00300468956221392	0.0983123192272051
ARS429	MCM2	chrIV	922168	5	176	418	5.45	174.05	0.00306085198393755	0.0977506950099688
ARS429	MCM2	chrIV	922169	3	163	389	5.55	172.75	0.00311701440566117	0.0970205835275617
ARS429	MCM2	chrIV	922170	3	163	388	5.65	171.45	0.0031731768273848	0.0962904720451546
ARS429	MCM2	chrIV	922171	4	163	388	5.75	170.05	0.00322933924910842	0.0955041981410239
ARS429	MCM2	chrIV	922172	7	164	395	5.85	168.4	0.00328550167083205	0.094577518182584
ARS429	MCM2	chrIV	922173	7	165	395	6.2	166.65	0.00348207014686473	0.0935946758024206
ARS429	MCM2	chrIV	922174	7	165	395	6.55	164.95	0.00367863862289742	0.092639914633119
ARS429	MCM2	chrIV	922175	7	162	389	6.9	163.25	0.00387520709893011	0.0916851534638174
ARS429	MCM2	chrIV	922176	7	165	391	7.3	161.1	0.0040998567858246	0.0904776613967594
ARS429	MCM2	chrIV	922177	7	165	391	7.7	158.95	0.0043245064727191	0.0892701693297015
ARS429	MCM2	chrIV	922178	7	165	391	8.2	157.15	0.00460531858133723	0.0882592457386763
ARS429	MCM2	chrIV	922179	7	159	383	8.9	154.85	0.0049984555334026	0.0869675100390329
ARS429	MCM2	chrIV	922180	7	159	383	9.6	152.55	0.00539159248546797	0.0856757743393895
ARS429	MCM2	chrIV	922181	7	157	381	10.25	150.2	0.00575664822667153	0.0843559574288843
ARS429	MCM2	chrIV	922182	7	152	373	10.75	147.75	0.00603746033528966	0.0829799780966555
ARS429	MCM2	chrIV	922183	12	150	371	11.25	145.25	0.00631827244390778	0.0815759175535649
ARS429	MCM2	chrIV	922184	12	151	372	11.75	142.75	0.00659908455252591	0.0801718570104743
ARS429	MCM2	chrIV	922185	12	151	372	12.2	140.3	0.00685181545028222	0.0787958776782455
ARS429	MCM2	chrIV	922186	13	142	355	12.65	137.7	0.00710454634803853	0.0773356547134312
ARS429	MCM2	chrIV	922187	13	142	354	13.1	135.1	0.00735727724579484	0.075875431748617
ARS429	MCM2	chrIV	922188	15	140	353	13.55	132.55	0.00761000814355115	0.0744432899946646
ARS429	MCM2	chrIV	922189	17	117	318	14.05	129.8	0.00789082025216927	0.0728988233972649
ARS429	MCM2	chrIV	922190	17	117	318	14.55	126.8	0.0081716323607874	0.0712139507455562
ARS429	MCM2	chrIV	922191	17	116	316	15.15	124.2	0.00850860689112915	0.0697537277807419
ARS429	MCM2	chrIV	922192	17	115	315	15.75	121.85	0.00884558142147089	0.0684339108702367
ARS429	MCM2	chrIV	922193	17	115	315	16.1	119.55	0.00904214989750358	0.0671421751705934
ARS429	MCM2	chrIV	922194	17	115	314	16.45	117.2	0.00923871837353627	0.0658223582600882
ARS429	MCM2	chrIV	922195	16	113	309	16.8	114.85	0.00943528684956895	0.064502541349583
ARS429	MCM2	chrIV	922196	16	113	309	17.1	112.9	0.00960377411473983	0.0634073741259723
ARS429	MCM2	chrIV	922197	16	113	309	17.4	110.85	0.0097722613799107	0.062256044480638
ARS429	MCM2	chrIV	922198	16	114	309	17.6	108.9	0.00988458622335795	0.0611608772570273
ARS429	MCM2	chrIV	922199	17	104	291	17.7	108.1	0.00994074864508158	0.0607115778832383
ARS429	MCM2	chrIV	922200	17	99	286	17.8	107.2	0.0099969110668052	0.0602061160877257
ARS429	MCM2	chrIV	922201	19	105	300	17.95	104.5	0.0100811546993906	0.0586897307011878
ARS429	MCM2	chrIV	922202	19	105	300	18.1	101.8	0.0101653983319761	0.05717334531465
ARS429	MCM2	chrIV	922203	19	104	299	18.3	99.25	0.0102777231754233	0.0557412035606975
ARS429	MCM2	chrIV	922204	19	104	298	18.5	96.7	0.0103900480188706	0.0543090618067451
ARS429	MCM2	chrIV	922205	19	104	298	18.75	94.25	0.0105304540731796	0.0529330824745163
ARS429	MCM2	chrIV	922206	19	103	293	19	91.8	0.0106708601274887	0.0515571031422875
ARS429	MCM2	chrIV	922207	19	101	291	19.25	89.35	0.0108112661817978	0.0501811238100587
ARS429	MCM2	chrIV	922208	19	101	291	19.5	86.85	0.0109516722361068	0.0487770632669681
ARS429	MCM2	chrIV	922209	19	101	291	19.7	84.85	0.0110639970795541	0.0476538148324956
ARS429	MCM2	chrIV	922210	19	99	289	19.9	82.8	0.0111763219230013	0.0465024851871613
ARS429	MCM2	chrIV	922211	20	62	229	20	80.45	0.0112324843447249	0.0451826682766561
ARS429	MCM2	chrIV	922212	20	61	226	20.1	78.1	0.0112886467664486	0.0438628513661509
ARS429	MCM2	chrIV	922213	21	64	229	20.2	75.8	0.0113448091881722	0.0425711156665075
ARS429	MCM2	chrIV	922214	21	64	228	20.3	73.5	0.0114009716098958	0.0412793799668642
ARS429	MCM2	chrIV	922215	21	64	228	20.4	71.1	0.0114571340316194	0.0399314818454972
ARS429	MCM2	chrIV	922216	21	64	228	20.5	68.75	0.0115132964533431	0.038611664934992
ARS429	MCM2	chrIV	922217	21	64	228	20.7	66.4	0.0116256212967903	0.0372918480244868
ARS429	MCM2	chrIV	922218	21	64	228	20.9	64.05	0.0117379461402376	0.0359720311139816
ARS429	MCM2	chrIV	922219	21	64	228	21.1	61.7	0.0118502709836848	0.0346522142034765
ARS429	MCM2	chrIV	922220	21	58	218	21.3	59.45	0.0119625958271321	0.0333885597146949
ARS429	MCM2	chrIV	922221	21	58	216	21.45	59.05	0.0120468394597175	0.0331639100278004
ARS429	MCM2	chrIV	922222	21	58	216	21.6	58.7	0.0121310830923029	0.0329673415517677
ARS429	MCM2	chrIV	922223	21	58	214	21.7	58.2	0.0121872455140266	0.0326865294431496
ARS429	MCM2	chrIV	922224	21	58	214	21.8	57.7	0.0122434079357502	0.0324057173345315
ARS429	MCM2	chrIV	922225	21	56	212	21.9	57.2	0.0122995703574738	0.0321249052259133
ARS429	MCM2	chrIV	922226	21	56	212	22	56.7	0.0123557327791974	0.0318440931172952
ARS429	MCM2	chrIV	922227	23	54	210	22.1	56.2	0.0124118952009211	0.0315632810086771
ARS429	MCM2	chrIV	922228	23	54	209	22.2	55.7	0.0124680576226447	0.031282468900059
ARS429	MCM2	chrIV	922229	23	54	209	22.3	55.2	0.0125242200443683	0.0310016567914408
ARS429	MCM2	chrIV	922230	23	54	210	22.35	54.85	0.0125523012552301	0.0308050883154082
ARS429	MCM2	chrIV	922231	23	54	210	22.15	54.5	0.0124399764117829	0.0306085198393755
ARS429	MCM2	chrIV	922232	23	54	210	21.95	54.15	0.0123276515683356	0.0304119513633428
ARS429	MCM2	chrIV	922233	23	54	210	21.7	53.45	0.0121872455140266	0.0300188144112774
ARS429	MCM2	chrIV	922234	23	54	210	21.4	52.75	0.0120187582488557	0.029625677459212
ARS429	MCM2	chrIV	922235	23	54	209	21	52.15	0.0117941085619612	0.0292887029288703
ARS429	MCM2	chrIV	922236	23	54	209	20.6	51.55	0.0115694588750667	0.0289517283985285
ARS429	MCM2	chrIV	922237	23	54	209	20.05	51.1	0.0112605655555868	0.0286989975007722
ARS429	MCM2	chrIV	922238	23	54	209	19.5	50.65	0.0109516722361068	0.0284462666030159
ARS429	MCM2	chrIV	922239	23	54	207	18.95	50.2	0.0106427789166269	0.0281935357052596
ARS429	MCM2	chrIV	922240	22	51	200	18.4	49.75	0.0103338855971469	0.0279408048075033
ARS429	MCM2	chrIV	922241	17	51	194	17.85	49.3	0.010024992277667	0.027688073909747
ARS429	MCM2	chrIV	922242	17	51	194	17.3	48.85	0.00971609895818708	0.0274353430119907
ARS429	MCM2	chrIV	922243	16	44	175	16.75	48.4	0.00940720563870714	0.0271826121142344
ARS429	MCM2	chrIV	922244	15	44	174	16.2	47.95	0.0090983123192272	0.0269298812164781
ARS429	MCM2	chrIV	922245	13	44	172	15.65	47.35	0.00878941899974727	0.0265929066861363
ARS429	MCM2	chrIV	922246	13	44	171	15.1	46.75	0.00848052568026733	0.0262559321557946
ARS429	MCM2	chrIV	922247	12	45	170	14.5	46.15	0.00814355114992558	0.0259189576254528
ARS429	MCM2	chrIV	922248	12	45	170	13.75	45.55	0.0077223329869984	0.0255819830951111
ARS429	MCM2	chrIV	922249	12	45	170	13	44.95	0.00730111482407121	0.0252450085647693
ARS429	MCM2	chrIV	922250	12	45	170	12.3	44.5	0.00690797787200584	0.024992277667013
ARS429	MCM2	chrIV	922251	12	45	169	11.85	44.05	0.00665524697424953	0.0247395467692567
ARS429	MCM2	chrIV	922252	12	45	168	11.4	43.6	0.00640251607649322	0.0244868158715004
ARS429	MCM2	chrIV	922253	12	45	168	11	43.5	0.00617786638959872	0.0244306534497768
ARS429	MCM2	chrIV	922254	12	45	168	10.65	43.25	0.00598129791356603	0.0242902473954677
ARS429	MCM2	chrIV	922255	12	42	162	10.4	43	0.00584089185925697	0.0241498413411586
ARS429	MCM2	chrIV	922256	12	42	161	10.15	42.75	0.00570048580494791	0.0240094352868496
ARS429	MCM2	chrIV	922257	11	42	160	9.95	42.45	0.00558816096150066	0.0238409480216787
ARS429	MCM2	chrIV	922258	8	42	157	9.75	42.15	0.00547583611805341	0.0236724607565078
ARS429	MCM2	chrIV	922259	8	42	157	9.55	41.85	0.00536351127460616	0.0235039734913369
ARS429	MCM2	chrIV	922260	8	42	156	9.35	41.55	0.00525118643115891	0.0233354862261661
ARS429	MCM2	chrIV	922261	8	42	156	9.15	41.25	0.00513886158771166	0.0231669989609952
ARS429	MCM2	chrIV	922262	8	42	156	8.95	40.9	0.00502653674426441	0.0229704304849625
ARS429	MCM2	chrIV	922263	8	42	156	8.75	40.55	0.00491421190081716	0.0227738620089298
ARS429	MCM2	chrIV	922264	8	39	146	8.55	40.2	0.00480188705736991	0.0225772935328971
ARS429	MCM2	chrIV	922265	8	39	146	8.35	40	0.00468956221392266	0.0224649686894499
ARS429	MCM2	chrIV	922266	8	39	146	8.15	39.8	0.00457723737047542	0.0223526438460026
ARS429	MCM2	chrIV	922267	8	39	146	8	39.6	0.00449299373788998	0.0222403190025554
ARS429	MCM2	chrIV	922268	8	39	146	8	39.4	0.00449299373788998	0.0221279941591081
ARS429	MCM2	chrIV	922269	8	39	146	8	39.2	0.00449299373788998	0.0220156693156609
ARS429	MCM2	chrIV	922270	8	39	145	8	39	0.00449299373788998	0.0219033444722136
ARS429	MCM2	chrIV	922271	8	39	145	8	38.8	0.00449299373788998	0.0217910196287664
ARS429	MCM2	chrIV	922272	8	38	145	8	38.6	0.00449299373788998	0.0216786947853191
ARS429	MCM2	chrIV	922273	8	38	145	8	38.4	0.00449299373788998	0.0215663699418719
ARS429	MCM2	chrIV	922274	8	38	145	8	38.35	0.00449299373788998	0.0215382887310101
ARS429	MCM2	chrIV	922275	8	38	145	8	38.3	0.00449299373788998	0.0215102075201483
ARS429	MCM2	chrIV	922276	8	38	145	8	38.25	0.00449299373788998	0.0214821263092865
ARS429	MCM2	chrIV	922277	8	38	145	8	38.2	0.00449299373788998	0.0214540450984246
ARS429	MCM2	chrIV	922278	8	38	145	7.8	38.15	0.00438066889444273	0.0214259638875628
ARS429	MCM2	chrIV	922279	8	38	145	7.7	38.1	0.0043245064727191	0.021397882676701
ARS429	MCM2	chrIV	922280	8	38	145	7.75	38.05	0.00435258768358092	0.0213698014658392
ARS429	MCM2	chrIV	922281	8	38	145	7.8	38.1	0.00438066889444273	0.021397882676701
ARS429	MCM2	chrIV	922282	8	38	144	7.85	38.2	0.00440875010530454	0.0214540450984246
ARS429	MCM2	chrIV	922283	8	38	143	7.9	38.3	0.00443683131616635	0.0215102075201483
ARS429	MCM2	chrIV	922284	8	38	143	7.95	38.4	0.00446491252702817	0.0215663699418719
ARS429	MCM2	chrIV	922285	8	38	142	8	38.5	0.00449299373788998	0.0216225323635955
ARS429	MCM2	chrIV	922286	8	38	137	8.05	38.6	0.00452107494875179	0.0216786947853191
ARS429	MCM2	chrIV	922287	8	38	137	8.1	38.7	0.0045491561596136	0.0217348572070428
ARS429	MCM2	chrIV	922288	4	38	110	8.15	38.8	0.00457723737047542	0.0217910196287664
ARS429	MCM2	chrIV	922289	6	38	112	8.2	38.9	0.00460531858133723	0.02184718205049
ARS429	MCM2	chrIV	922290	9	38	114	8.25	39	0.00463339979219904	0.0219033444722136
ARS429	MCM2	chrIV	922291	9	40	117	8.3	39.1	0.00466148100306085	0.0219595068939373
ARS429	MCM2	chrIV	922292	9	40	119	8.35	39.2	0.00468956221392266	0.0220156693156609
ARS429	MCM2	chrIV	922293	9	40	119	8.4	39.3	0.00471764342478448	0.0220718317373845
ARS429	MCM2	chrIV	922294	9	40	119	8.45	39.4	0.00474572463564629	0.0221279941591081
ARS429	MCM2	chrIV	922295	9	40	119	8.5	39.5	0.0047738058465081	0.0221841565808318
ARS429	MCM2	chrIV	922296	9	40	119	8.55	39.6	0.00480188705736991	0.0222403190025554
ARS429	MCM2	chrIV	922297	9	40	118	8.6	39.7	0.00482996826823173	0.022296481424279
ARS429	MCM2	chrIV	922298	9	40	117	8.85	39.8	0.00497037432254079	0.0223526438460026
ARS429	MCM2	chrIV	922299	9	40	117	9	39.9	0.00505461795512623	0.0224088062677263
ARS429	MCM2	chrIV	922300	9	40	117	9	40	0.00505461795512623	0.0224649686894499
ARS429	MCM2	chrIV	922301	9	40	117	9	40	0.00505461795512623	0.0224649686894499
ARS429	MCM2	chrIV	922302	9	40	117	9	40	0.00505461795512623	0.0224649686894499
ARS429	MCM2	chrIV	922303	9	40	117	9	40	0.00505461795512623	0.0224649686894499
ARS429	MCM2	chrIV	922304	9	40	117	9	40	0.00505461795512623	0.0224649686894499
ARS429	MCM2	chrIV	922305	9	40	112	9	40	0.00505461795512623	0.0224649686894499
ARS429	MCM2	chrIV	922306	9	40	112	9	40	0.00505461795512623	0.0224649686894499
ARS429	MCM2	chrIV	922307	9	40	112	9	40	0.00505461795512623	0.0224649686894499
ARS429	MCM2	chrIV	922308	9	40	112	9	40	0.00505461795512623	0.0224649686894499
ARS429	MCM2	chrIV	922309	9	40	112	9	40	0.00505461795512623	0.0224649686894499
ARS429	MCM2	chrIV	922310	9	40	112	9	40	0.00505461795512623	0.0224649686894499
ARS429	MCM2	chrIV	922311	9	40	112	9	40	0.00505461795512623	0.0224649686894499
ARS429	MCM2	chrIV	922312	9	40	112	9	40	0.00505461795512623	0.0224649686894499
ARS429	MCM2	chrIV	922313	9	40	112	9	40	0.00505461795512623	0.0224649686894499
[truncated: 34,013 more rows]
