# Supplementary material for: Chromosomal Mcm2-7 distribution and the genome replication program in species from yeast to humans
Source: PLoS Genet. 2021 Sep 2;17(9):e1009714. doi: 10.1371/journal.pgen.1009714 (PMC8443269; doi:10.1371/journal.pgen.1009714)
Supplement: S1 Source Files — (ZIP) [file pgen.1009714.s023.zip › source_files_for_Figure1_to_Figure7A/Figure1/Figure1A/numbers_for_Figure1A_042321_1.txt]

chr	coord	MCM2_ChEC	MCM4_ChEC	MCM6_ChEC	smooth50bp_MCM2_ChEC	smooth50bp_MCM4_ChEC	smooth50bp_MCM6_ChEC
chrI	1	2	4	10	28.31	44.73	177.46
chrI	2	12	16	53	28.81	45.63	180.56
chrI	3	12	20	63	30.79	47.18	186.57
chrI	4	12	21	69	32.59	48.66	192.21
chrI	5	13	22	82	34.3	50.03	197.53
chrI	6	14	25	114	35.97	51.29	202.48
chrI	7	23	25	130	37.41	52.59	207.62
chrI	8	24	29	135	38.85	53.82	212.64
chrI	9	24	29	136	40.12	54.26	215.18
chrI	10	24	32	141	41.34	55.29	219.37
chrI	11	24	34	142	42.53	56.28	223.31
chrI	12	24	38	154	43.73	57.19	227.16
chrI	13	22	38	161	44.87	57.76	229.29
chrI	14	23	38	162	45.82	58.54	232.69
chrI	15	31	55	219	46.9	59.55	236.68
chrI	16	31	58	229	48	60.54	240.41
chrI	17	38	61	239	49.07	61.48	244.07
chrI	18	41	65	250	50.16	62.35	247.53
chrI	19	41	65	247	51.2	63.3	251.2
chrI	20	41	67	253	52.2	64.22	254.71
chrI	21	43	69	276	53.07	64.96	257.46
chrI	22	41	70	275	53.89	65.66	260.15
chrI	23	44	72	279	54.69	66.33	262.71
chrI	24	44	73	280	55.45	66.98	265.14
chrI	25	44	73	279	56.2	67.6	267.5
chrI	26	44	64	236	57.96	69.46	274.9
chrI	27	42	69	261	59.5	71.04	281.2
chrI	28	84	89	349	61.1	72.52	287.18
chrI	29	83	90	350	62.66	73.96	292.96
chrI	30	84	90	352	64.2	75.34	298.5
chrI	31	86	89	351	65.7	76.52	302.8
chrI	32	82	93	367	67.02	77.7	306.64
chrI	33	85	93	373	68.36	78.56	309.98
chrI	34	82	69	299	69.86	79.54	313.48
chrI	35	83	90	362	71.34	80.38	316.22
chrI	36	84	91	361	72.86	81.16	318.92
chrI	37	87	90	366	74.38	81.78	320.76
chrI	38	87	79	308	75.96	82.36	321.7
chrI	39	82	88	362	77.54	82.94	322.58
chrI	40	89	99	392	79.26	83.32	322.76
chrI	41	92	100	390	81.06	83.66	322.84
chrI	42	93	100	394	83	83.96	322.7
chrI	43	96	99	393	85.26	84.22	322.34
chrI	44	96	104	409	87.54	84.48	322.04
chrI	45	96	105	409	90.08	84.86	321.88
chrI	46	92	98	381	92.6	85.22	321.3
chrI	47	92	98	384	95.16	85.56	320.68
chrI	48	92	98	383	97.56	85.88	320.02
chrI	49	92	98	382	99.96	86.14	319.32
chrI	50	93	98	383	102.36	86.4	318.64
chrI	51	90	97	380	104.76	86.84	318.82
chrI	52	89	95	368	107.26	87.2	318.88
chrI	53	92	94	362	108.78	86.98	316.6
chrI	54	90	93	358	110.52	86.74	314.36
chrI	55	90	91	359	112.3	86.5	312.06
chrI	56	89	84	329	114.04	86.3	309.86
chrI	57	89	84	322	115.86	86	307.28
chrI	58	91	72	302	117.62	85.7	304.5
chrI	59	99	78	311	119.44	85.88	303.18
chrI	60	98	74	278	121.26	85.62	300.6
chrI	61	100	73	277	123.1	85.34	298.1
chrI	62	100	69	246	124.86	85.08	295.4
chrI	63	101	67	208	126.6	85.04	293.86
chrI	64	102	67	206	129.12	84.72	291.14
chrI	65	117	74	228	132.16	84.26	287.92
chrI	66	121	75	233	135.2	83.8	284.66
chrI	67	135	76	232	138.2	83.34	281.28
chrI	68	154	78	232	141.08	82.92	277.9
chrI	69	155	78	232	144.16	82.42	274.24
chrI	70	168	86	245	147.24	81.88	270.6
chrI	71	169	87	247	150.42	81.46	267.52
chrI	72	169	87	244	153.6	81.04	264.4
chrI	73	164	88	246	156.78	80.62	261.28
chrI	74	164	86	245	159.96	80.22	258.24
chrI	75	164	86	245	163.1	79.8	255.12
chrI	76	164	86	245	166.32	79.4	252.06
chrI	77	167	87	264	169.56	79.04	249.24
chrI	78	160	78	235	172.74	78.68	246.54
chrI	79	170	78	238	175.98	78.32	243.92
chrI	80	173	78	237	179.46	77.98	241.28
chrI	81	173	79	241	182.96	77.78	239.24
chrI	82	173	78	238	186.46	77.56	237.34
chrI	83	173	78	234	190.14	77.66	236
chrI	84	173	78	233	193.78	77.46	234.3
chrI	85	174	77	233	197.54	77.46	233.4
chrI	86	176	77	236	201.82	77.5	232.56
chrI	87	175	77	231	206.56	77.7	232.52
chrI	88	174	77	231	211.5	77.86	233.06
chrI	89	208	72	226	216.48	78.14	234.06
chrI	90	241	76	231	221.74	78.18	234.24
chrI	91	244	77	227	226.86	78.18	234.26
chrI	92	243	77	225	231.7	78.14	234.16
chrI	93	240	78	224	236.12	78.24	234.76
chrI	94	250	79	226	241.9	78.44	235.78
chrI	95	250	78	227	247.26	78.36	236.42
chrI	96	251	77	227	253.28	78.54	237.72
chrI	97	251	77	228	259.44	78.76	239.08
chrI	98	251	77	227	265.7	78.94	240.36
chrI	99	251	78	230	271.96	79.16	241.66
chrI	100	250	77	227	278.24	79.38	243
chrI	101	251	77	227	284.52	79.6	244.34
chrI	102	251	77	227	290.68	79.78	244.88
chrI	103	251	76	227	296.22	79.94	245.2
chrI	104	252	75	227	301.32	80.06	245.28
chrI	105	264	74	227	306.3	80.2	245.38
chrI	106	264	74	227	311.32	80.32	245.38
chrI	107	264	73	227	316.34	80.48	245.44
chrI	108	275	77	235	321.36	80.64	245.56
chrI	109	281	68	226	326.38	80.82	245.7
chrI	110	286	74	233	331.36	81.02	245.86
chrI	111	314	75	235	336.3	81.22	245.92
chrI	112	337	79	244	341.26	81.42	246.08
chrI	113	348	75	235	346.26	81.62	246.22
chrI	114	351	81	256	349.88	81.9	246.18
chrI	115	380	76	237	352.18	82.04	245.9
chrI	116	377	75	234	354.26	82.1	245.64
chrI	117	377	74	227	356.36	82.18	245.4
chrI	118	375	83	262	358.54	82.22	245.16
chrI	119	444	88	283	360.32	82.2	244.84
chrI	120	436	82	277	362.24	82.24	244.48
chrI	121	470	96	312	364.24	82.3	244.12
chrI	122	477	98	312	367.1	82.56	244.58
chrI	123	477	97	310	369.96	82.9	245.12
chrI	124	477	97	310	372.9	83.22	245.54
chrI	125	478	97	312	376.46	83.64	246.3
chrI	126	478	97	312	380.1	84.1	247.16
chrI	127	475	96	291	383.74	84.58	248.04
chrI	128	437	86	251	387.38	85.08	248.92
chrI	129	425	84	242	391.04	85.68	249.84
chrI	130	422	85	242	394.22	86.3	250.72
chrI	131	424	85	241	397.4	86.92	251.6
chrI	132	424	86	241	400.58	87.56	252.48
chrI	133	424	86	240	403.26	88.06	253.04
chrI	134	424	87	240	405.6	88.74	253.72
chrI	135	423	87	241	407.82	89.16	254.3
chrI	136	423	87	239	409.08	89.62	254.88
chrI	137	423	87	239	409.96	89.94	255.1
chrI	138	424	87	238	410.5	90.28	255.58
chrI	139	389	86	224	411.14	90.38	255.34
chrI	140	356	83	217	410.32	90.54	255.38
chrI	141	348	80	214	409.54	90.72	255.44
chrI	142	348	81	213	409.1	90.92	255.6
chrI	143	349	80	212	409.18	91.08	255.06
chrI	144	339	78	210	408.72	91.5	254.68
chrI	145	346	80	209	408.56	92	254.22
chrI	146	351	80	209	407.02	91.92	252.3
chrI	147	394	90	251	405.2	91.82	250.36
chrI	148	394	94	254	403.42	91.74	248.46
chrI	149	398	94	251	401.66	91.68	246.58
chrI	150	428	98	265	399.92	91.62	244.62
chrI	151	433	100	270	398.2	91.56	242.66
chrI	152	433	101	271	396.54	91.54	241.12
chrI	153	433	101	271	395.62	91.74	240.4
chrI	154	435	105	273	394.94	91.98	239.86
chrI	155	423	105	271	394.32	92.18	239.28
chrI	156	423	105	271	393.76	92.46	238.68
chrI	157	423	105	271	393.46	92.74	238.3
chrI	158	409	102	263	393.16	93.02	237.96
chrI	159	398	102	260	392.86	93.3	237.62
chrI	160	397	95	262	392.58	93.6	237.26
chrI	161	377	98	264	392.42	93.9	236.94
chrI	162	381	95	255	392.82	94.36	237.24
chrI	163	375	92	259	395.42	95.08	238.7
chrI	164	383	86	244	398.84	95.8	240.46
chrI	165	339	84	239	402.92	96.56	242.36
chrI	166	338	84	237	407.18	97.38	244.32
chrI	167	355	84	235	411.48	98.2	246.34
chrI	168	379	91	235	415.74	99.04	248.42
chrI	169	421	109	264	420.2	99.92	250.54
chrI	170	428	107	254	424.46	100.72	252.68
chrI	171	393	92	216	428.52	101.54	254.98
chrI	172	386	93	215	431.2	102.1	255.86
chrI	173	388	93	215	434	102.5	256.62
chrI	174	389	94	216	436.64	102.88	257.46
chrI	175	391	94	214	438.16	103.22	257.86
chrI	176	392	94	214	441.66	103.64	258.7
chrI	177	392	95	214	445.34	104.04	259.56
chrI	178	391	96	215	449.2	104.48	260.48
chrI	179	391	96	215	453.34	104.94	261.64
chrI	180	391	95	213	457.82	105.4	262.84
chrI	181	396	99	211	462.54	105.96	264.16
chrI	182	409	100	222	467.3	106.54	265.6
chrI	183	409	100	223	472.34	107.16	267.18
chrI	184	409	101	223	477.52	107.78	268.84
chrI	185	409	102	223	482.8	108.52	270.28
chrI	186	415	102	223	488.32	109.14	271.54
chrI	187	443	110	254	493.28	109.8	272.94
chrI	188	554	123	311	498.16	110.52	274.14
chrI	189	560	122	312	502.64	111.36	275.54
chrI	190	560	121	312	508.02	112.26	277.04
chrI	191	561	121	312	513.42	113.16	278.58
chrI	192	563	122	314	517.76	113.98	280
chrI	193	562	122	316	520.82	114.3	280.66
chrI	194	562	122	316	520.8	113.8	279.74
chrI	195	559	120	316	520.4	113.34	279.02
chrI	196	554	121	324	520.7	113.2	279.1
chrI	197	528	118	295	521.14	112.98	279.24
chrI	198	534	114	292	521.8	112.78	279.52
chrI	199	530	113	293	522.42	112.54	279.76
chrI	200	504	115	285	522.96	112.3	280.04
chrI	201	608	121	312	523.46	112.06	280.32
chrI	202	617	121	314	523.96	111.78	280.6
chrI	203	626	123	317	524.46	111.46	280.84
chrI	204	642	128	331	524.96	111.14	281.1
chrI	205	647	128	331	525.48	110.84	281.4
chrI	206	659	133	337	525.82	110.38	281.82
chrI	207	661	134	343	526.02	109.92	282.02
chrI	208	661	133	342	526.52	109.48	282.26
chrI	209	657	133	343	527.62	109.14	282.76
chrI	210	661	132	334	529.12	108.84	283.38
chrI	211	653	129	327	530.98	108.58	284.12
chrI	212	629	128	325	532.78	108.32	284.38
chrI	213	619	128	319	533.24	107.86	283.4
chrI	214	607	128	314	533.94	107.6	282.56
chrI	215	608	129	314	536.18	107.5	282.18
chrI	216	608	129	314	538.42	107.4	281.82
chrI	217	572	125	306	540.76	107.28	281.58
chrI	218	532	107	268	543.8	107.26	281.44
chrI	219	420	84	218	546.92	107.24	281.3
chrI	220	408	84	218	550.02	107.26	281.14
chrI	221	408	85	220	553.2	107.24	280.66
chrI	222	408	82	222	557.18	107.14	280.6
chrI	223	421	83	229	561.5	107.18	281
chrI	224	420	82	228	566.78	107.34	281.86
chrI	225	418	82	228	572.56	107.34	282.76
chrI	226	417	82	228	574.08	107.06	282.48
chrI	227	417	81	228	575.3	106.78	282.1
chrI	228	416	80	227	576.2	106.42	281.6
chrI	229	416	80	228	576.42	105.78	280.54
chrI	230	417	80	228	576.44	105.14	279.46
chrI	231	413	76	232	576.04	104.34	278.14
chrI	232	419	77	232	575.84	103.62	276.76
chrI	233	434	78	235	575.68	102.92	275.46
chrI	234	464	84	248	575.6	102.2	274.1
chrI	235	484	87	254	575.72	101.56	273.06
chrI	236	508	89	260	575.96	100.94	272.08
chrI	237	533	97	267	576.6	100.34	271.14
chrI	238	577	100	262	577.44	99.74	270.32
chrI	239	595	109	270	578.52	99.16	269.58
chrI	240	672	116	293	579.6	98.54	268.84
chrI	241	673	116	294	580.68	97.92	268.1
chrI	242	680	116	302	582.52	97.4	267.52
chrI	243	714	121	309	585.22	97.38	267.9
chrI	244	718	121	309	590.72	97.94	269.5
chrI	245	714	121	308	596.46	98.5	271.16
chrI	246	713	120	300	602.26	99.02	272.82
chrI	247	727	113	292	608.08	99.6	274.4
chrI	248	750	116	312	613.58	100.24	275.96
chrI	249	794	121	336	619.14	100.9	277.54
chrI	250	793	115	330	624.72	101.56	279.12
chrI	251	684	107	298	630.32	102.22	280.7
chrI	252	678	107	295	635.92	102.9	282.3
chrI	253	671	105	292	641.56	103.6	283.92
chrI	254	653	96	278	647.26	104.3	285.5
chrI	255	648	96	277	653.4	105.2	287.34
chrI	256	639	93	271	659.54	106.22	289.04
chrI	257	651	98	274	665.2	107.18	290.52
chrI	258	653	98	277	670.38	108.12	291.94
chrI	259	653	97	275	674.62	109.02	293.48
chrI	260	667	100	282	678.42	109.82	294.88
chrI	261	665	98	278	681.16	110.54	296
chrI	262	661	98	278	682.34	110.78	296.24
chrI	263	661	98	278	679.44	110.64	295.54
chrI	264	661	99	277	675.68	110.14	294.56
chrI	265	662	98	277	670.16	109.46	293.02
chrI	266	662	98	277	664.62	108.78	291.44
chrI	267	664	99	277	658.74	108.12	289.54
chrI	268	667	106	287	651.94	107.36	287.52
chrI	269	695	112	298	645.06	106.62	285.52
chrI	270	695	112	301	638.3	105.9	283.56
chrI	271	698	111	303	631.56	105.2	281.76
chrI	272	699	111	301	624.4	104.66	280.08
chrI	273	696	115	307	616.52	104.06	277.9
chrI	274	698	115	307	611.5	103.52	275.86
chrI	275	697	115	307	606.56	103.1	273.94
chrI	276	697	115	307	604.02	102.9	272.74
chrI	277	697	115	308	601.64	102.68	271.62
chrI	278	698	115	308	599.36	102.5	270.62
chrI	279	701	115	307	597.44	102.5	269.86
chrI	280	724	125	320	595.66	102.5	269.16
chrI	281	720	127	317	594	102.52	268.58
chrI	282	702	125	306	591.96	102.36	267.84
chrI	283	693	125	306	590.22	102.2	266.98
chrI	284	676	129	325	588.54	102.1	266.3
chrI	285	674	127	324	586.56	101.94	265.54
chrI	286	645	125	316	584.6	101.82	264.86
chrI	287	592	109	279	582.78	101.72	264.3
chrI	288	432	93	227	580.96	101.64	263.74
chrI	289	407	84	221	579.22	101.52	263.2
chrI	290	396	82	216	577.42	101.46	262.66
chrI	291	396	82	215	575.62	101.4	262.12
chrI	292	386	83	207	573.86	101.32	261.6
chrI	293	374	83	208	572	100.94	260.7
chrI	294	374	84	209	569.44	100.36	259.48
chrI	295	376	85	210	566.88	99.8	258.2
chrI	296	376	85	210	564.72	99.28	257.1
chrI	297	369	86	208	562.98	98.78	256.08
chrI	298	356	86	203	561.36	98.22	254.82
chrI	299	543	94	234	559.9	97.72	253.7
chrI	300	546	94	234	559.08	97.26	252.9
chrI	301	557	97	238	558.32	96.8	252.12
chrI	302	559	96	239	557.58	96.34	251.3
chrI	303	557	96	242	556.8	95.88	250.5
chrI	304	557	96	240	555.9	95.44	249.76
chrI	305	559	96	242	554.4	94.68	248.72
chrI	306	556	94	242	553.1	93.88	247.82
chrI	307	549	90	237	552.18	93.1	247.14
chrI	308	566	90	234	551.32	92.3	246.38
chrI	309	569	92	241	550.66	91.18	244.6
chrI	310	568	92	244	550.3	90.08	242.8
chrI	311	567	92	244	550.68	89.02	241.32
chrI	312	570	93	250	552.22	88.32	240.6
chrI	313	570	94	250	556.96	87.94	240.94
chrI	314	574	93	250	562.2	87.74	241.34
chrI	315	572	95	250	566.46	87.48	241.5
chrI	316	572	95	250	570.68	87.22	241.68
chrI	317	576	95	251	575.1	86.9	242
chrI	318	574	87	242	579.36	86.48	242.16
chrI	319	567	83	237	583.72	86.06	242.32
chrI	320	567	84	237	588.26	85.6	242.48
chrI	321	590	85	248	592.94	85.18	242.74
chrI	322	612	86	250	597.66	84.84	243.46
chrI	323	615	87	244	603.82	84.5	244.28
chrI	324	625	90	251	601.62	83.74	243.36
chrI	325	656	92	267	599.78	82.98	242.54
chrI	326	659	92	268	597.48	82.12	241.56
chrI	327	660	92	267	595.4	81.3	240.66
chrI	328	659	92	268	593.42	80.48	239.64
chrI	329	656	93	270	591.56	79.7	238.72
chrI	330	649	87	268	589.66	78.92	237.72
chrI	331	655	87	272	587.82	78.18	236.76
chrI	332	656	86	272	585.98	77.5	235.82
chrI	333	650	85	268	583.48	76.84	234.96
chrI	334	643	73	236	580.86	76.1	233.82
chrI	335	656	72	234	577.9	75.3	232.42
chrI	336	664	72	242	575.36	74.6	231.16
chrI	337	669	74	243	572.84	73.86	229.78
chrI	338	669	74	244	570.72	73.14	228.48
chrI	339	669	74	241	568.52	72.44	227.18
chrI	340	609	69	224	566.36	71.66	225.86
chrI	341	607	69	224	564.24	70.9	224.56
chrI	342	607	67	223	562	70.16	223.34
chrI	343	587	62	216	559.76	69.58	222.28
chrI	344	592	63	217	557.24	69.06	221.2
chrI	345	603	62	218	554.7	68.5	220.06
chrI	346	610	64	223	551.18	67.9	218.42
chrI	347	605	69	244	546.76	67.26	216.7
chrI	348	664	69	244	542	66.48	214.96
chrI	349	433	56	188	536.98	65.62	213.1
chrI	350	454	56	193	531.38	64.7	210.82
chrI	351	442	54	189	525.84	63.8	208.72
chrI	352	455	55	194	521	63.04	207.06
chrI	353	458	55	191	516.32	62.28	205.36
chrI	354	464	57	194	511.7	61.48	203.58
chrI	355	464	57	192	506.92	60.72	201.62
chrI	356	464	57	194	501.86	59.9	199.48
chrI	357	457	56	190	496.76	59.1	197.34
chrI	358	441	57	191	491.78	58.32	195.32
chrI	359	438	55	184	486.8	57.78	193.94
chrI	360	420	52	174	480.92	57.24	192.52
chrI	361	440	57	181	474.68	56.7	190.78
chrI	362	444	56	181	468.26	56.08	188.98
chrI	363	464	58	185	461.92	55.46	187.14
chrI	364	464	58	185	455.58	54.84	185.36
chrI	365	464	56	184	450.46	54.32	183.9
chrI	366	466	57	185	445.6	53.86	182.7
chrI	367	464	58	190	440.82	53.42	181.5
chrI	368	462	58	189	436.42	53.1	180.4
chrI	369	441	57	183	431.82	52.72	179.34
chrI	370	440	56	180	427.26	52.4	178.38
chrI	371	414	55	166	425.58	52.22	177.84
chrI	372	391	54	164	423.88	51.92	176.76
chrI	373	377	48	157	421.76	51.76	176.16
chrI	374	374	47	158	424.5	52.04	177
chrI	375	376	46	153	426.66	52.32	177.8
chrI	376	382	47	163	429.08	52.62	178.7
chrI	377	418	54	184	430.88	52.88	179.38
chrI	378	425	54	183	432.56	53.14	180.12
chrI	379	425	53	181	434.06	53.34	180.74
chrI	380	410	49	170	435.52	53.56	181.44
chrI	381	402	46	165	437	53.8	182.08
chrI	382	401	46	165	438.78	54.06	182.92
chrI	383	401	46	167	440.8	54.28	183.72
chrI	384	394	46	167	442.88	54.56	184.66
chrI	385	362	45	163	445.3	54.9	185.82
chrI	386	352	45	155	447.3	55.04	186.7
chrI	387	348	43	153	449.08	55.2	187.52
chrI	388	352	43	152	452.14	55.34	188.52
chrI	389	352	43	152	455.2	55.5	189.52
chrI	390	353	43	151	458.28	55.7	190.56
chrI	391	364	46	164	461.34	55.86	191.56
chrI	392	368	45	163	464.36	55.98	192.3
chrI	393	367	46	161	467.42	56.1	193.08
chrI	394	362	44	164	471.2	56.28	194
chrI	395	375	46	170	475.02	56.48	195
chrI	396	526	55	196	479.38	56.7	196.28
chrI	397	520	54	190	484.28	56.94	197.6
chrI	398	558	61	214	489.46	57.3	199.04
chrI	399	570	70	230	494.64	57.66	200.42
chrI	400	562	70	233	499.26	58.08	201.68
chrI	401	563	69	234	504.56	58.52	202.84
chrI	402	545	68	228	508.58	58.7	203.16
chrI	403	542	68	228	512.34	58.96	203.6
chrI	404	539	67	225	516.2	59.3	204.1
chrI	405	537	68	227	520.4	59.74	204.82
chrI	406	538	69	226	524.78	60.24	205.64
chrI	407	546	69	232	529.18	60.74	206.5
chrI	408	542	68	231	533.6	61.32	207.4
chrI	409	542	69	231	538.16	61.9	208.32
chrI	410	541	69	232	544.42	62.64	209.66
chrI	411	540	64	225	551.08	63.42	211.2
chrI	412	533	64	222	557.84	64.24	212.8
chrI	413	617	65	235	564.46	65.06	214.58
chrI	414	617	66	235	571.1	65.88	216.36
chrI	415	618	66	236	577.78	66.7	218.18
chrI	416	619	65	235	585	67.44	219.64
chrI	417	615	64	227	592.5	68.22	221.2
chrI	418	615	64	228	600.44	69.08	222.98
chrI	419	630	66	229	608.64	70.02	224.62
chrI	420	631	66	230	616.06	70.9	226
chrI	421	632	66	230	618.86	71.44	226.44
chrI	422	636	66	230	622.74	72	227.64
chrI	423	636	66	229	638.2	72.66	230.32
chrI	424	633	65	227	655.2	73.16	233.18
chrI	425	607	67	216	686.66	74.3	238.66
chrI	426	647	69	221	719.42	75.48	244.18
chrI	427	619	63	200	752.74	76.68	249.82
chrI	428	613	67	205	786.8	78	255.62
chrI	429	618	70	206	821.12	79.36	261.66
chrI	430	620	71	206	860.02	81.04	268.42
chrI	431	621	71	206	899.22	82.76	275.4
chrI	432	621	71	208	939.24	84.5	282.46
chrI	433	622	75	212	979.58	86.26	289.54
chrI	434	622	75	213	1025.06	88.48	297.8
chrI	435	675	82	230	1071.02	90.74	306.12
chrI	436	685	84	232	1117.24	93.22	315.08
chrI	437	686	84	233	1163.62	95.7	324.14
chrI	438	683	84	241	1206.46	98.1	332.74
chrI	439	684	84	241	1249.74	100.48	341.48
chrI	440	687	84	242	1293.34	102.92	350.52
chrI	441	725	83	237	1336.86	105.4	359.6
chrI	442	743	84	241	1383.56	107.96	369.34
chrI	443	764	89	250	1430.26	110.52	379.16
chrI	444	772	91	246	1477.86	113	389.06
chrI	445	746	90	239	1526.22	115.52	399.16
chrI	446	666	82	218	1578.16	118.28	410.38
chrI	447	714	82	250	1630.48	121.16	421.96
chrI	448	1331	94	348	1682.96	124.12	433.76
chrI	449	1420	95	373	1735.64	127.14	445.56
chrI	450	2135	127	507	1792.54	130.62	459.1
chrI	451	2201	128	510	1848.26	134.02	472.38
chrI	452	2211	128	510	1904.8	137.64	486.46
chrI	453	2245	134	518	1961.66	141.12	500.34
chrI	454	2255	135	527	2023.1	144.6	515.08
chrI	455	2482	152	565	2085.32	148.08	529.92
chrI	456	2498	155	575	2147.54	151.56	544.76
chrI	457	2547	156	585	2210.46	155.18	559.72
chrI	458	2559	156	585	2273.42	158.64	574.5
chrI	459	2816	180	644	2336.4	162.14	589.26
chrI	460	2839	182	648	2397.52	165.52	603.88
chrI	461	2851	188	673	2459.16	168.88	618.46
chrI	462	2852	188	675	2522.5	172.54	633.44
chrI	463	2759	185	665	2585.92	176.2	648.1
chrI	464	2781	185	672	2649.34	179.9	662.82
chrI	465	2798	188	688	2712.86	183.62	677.52
chrI	466	2795	189	689	2774.64	187.32	692.16
chrI	467	2950	192	714	2839.86	191.22	707.4
chrI	468	2950	192	719	2906.32	195.42	723.82
chrI	469	3010	190	724	2974.7	199.64	740.48
chrI	470	3049	192	735	3043.6	203.86	757.28
chrI	471	3229	204	791	3112.54	208.2	774.28
chrI	472	3252	210	809	3179.3	212.46	789.66
chrI	473	3260	214	819	3219.16	216.02	800.32
chrI	474	3267	216	817	3255.4	219.4	809.76
chrI	475	3452	241	893	3275.02	221.96	816.1
chrI	476	3433	239	885	3293.18	224.52	822.56
chrI	477	3446	244	904	3311.48	227.14	829.16
chrI	478	3456	241	899	3328.98	229.54	835.5
chrI	479	3690	244	943	3347.28	232.24	842.74
chrI	480	3731	245	948	3363.24	234.46	849.56
chrI	481	3732	245	948	3388.08	236.82	857.82
chrI	482	3767	252	956	3413.18	239.28	867.02
chrI	483	3770	248	951	3438.76	242.24	878
chrI	484	3771	250	951	3455.76	244.24	886.86
chrI	485	3731	251	961	3475.08	246.34	896.6
chrI	486	3767	252	961	3496.42	248.54	905.92
chrI	487	3853	267	982	3518.66	251.14	915.8
chrI	488	3854	267	974	3545.44	254.08	926.02
chrI	489	3855	269	977	3590.26	258.84	944.04
chrI	490	3863	270	977	3635.74	263.82	962.9
chrI	491	3814	268	969	3686.36	269.06	983.76
chrI	492	4004	279	1003	3733.48	274.86	1006.04
chrI	493	4087	299	1071	3781.72	280.68	1028.2
chrI	494	4191	302	1079	3827.32	286.54	1050.2
chrI	495	4191	301	1079	3873.8	292.66	1072.42
chrI	496	4113	299	1068	3927.48	299.14	1096.6
chrI	497	4052	295	1019	3999.42	306.02	1122.34
chrI	498	3324	272	881	4072.2	313.84	1150.68
chrI	499	3232	264	845	4147.64	321.66	1179.52
chrI	500	3116	255	824	4215.58	328.44	1205.34
chrI	501	3109	256	833	4286.34	335.36	1231.9
chrI	502	3126	259	840	4357.36	342.32	1258.2
chrI	503	3120	254	835	4429.8	349.48	1286.92
chrI	504	3170	270	889	4496.82	356.52	1314.6
chrI	505	3280	263	906	4562.22	363.54	1342.2
chrI	506	3740	273	988	4627.54	370.56	1369.8
chrI	507	3802	279	1045	4691.44	377.3	1397.06
chrI	508	3838	304	1134	4755.2	384.12	1424.4
chrI	509	3666	280	1087	4819.14	390.86	1451.74
chrI	510	3805	287	1135	4883.82	397.46	1478.44
chrI	511	3918	298	1139	4949.04	403.98	1505.18
chrI	512	3964	318	1169	5010.84	409.92	1531.1
chrI	513	4098	332	1176	5072.6	415.86	1557.18
chrI	514	5022	423	1573	5134.3	421.72	1583.14
chrI	515	5072	437	1631	5195.62	427.56	1609.08
chrI	516	5326	451	1732	5257.94	433.44	1635.18
chrI	517	5306	482	1828	5312.24	438.86	1659.88
chrI	518	5362	483	1827	5362.78	443.36	1681.66
chrI	519	5290	483	1824	5408.92	447.7	1703.1
chrI	520	5373	498	1846	5455.14	452.06	1724.52
chrI	521	5913	528	2000	5502.92	456.44	1746.16
chrI	522	6849	554	2096	5551.98	460.88	1768.86
chrI	523	6899	605	2236	5615.68	465.8	1794.36
chrI	524	7039	607	2259	5681.34	470.9	1820.84
chrI	525	6849	580	2184	5738.34	476.24	1849.54
chrI	526	6971	585	2213	5797.3	481.62	1878.52
chrI	527	6997	592	2219	5855.42	486.86	1907.22
chrI	528	7078	599	2335	5913.06	492.18	1935.96
chrI	529	7041	596	2327	5969.02	497.26	1963.78
chrI	530	7001	596	2328	6018.3	502.36	1990.74
chrI	531	6998	596	2328	6077.82	507.62	2030.42
chrI	532	6962	589	2319	6137.12	512.62	2067.58
chrI	533	6958	589	2318	6194.72	516.64	2101.18
chrI	534	6968	587	2318	6254.16	521.1	2135.46
chrI	535	6965	581	2296	6307.36	525.26	2167.76
chrI	536	7028	578	2298	6355.58	528.86	2199.4
chrI	537	6943	564	2278	6402.06	531.68	2229.74
chrI	538	6942	564	2278	6444.62	534.26	2261.38
chrI	539	6940	562	2275	6473.58	535.14	2284.72
chrI	540	6929	562	2274	6505.56	536.38	2310.36
chrI	541	6930	562	2274	6553.08	539.14	2345.98
chrI	542	6719	550	2238	6602.12	540.64	2377.42
chrI	543	6614	524	2160	6649.22	542.18	2408.96
chrI	544	6498	519	2151	6698.08	543.76	2440.56
chrI	545	6502	519	2150	6745.64	545	2472.9
chrI	546	6502	518	2150	6769.18	544.9	2498.26
chrI	547	6505	517	2154	6755.22	543.92	2519.72
chrI	548	6509	518	2156	6739.52	540.82	2535.44
chrI	549	6515	519	2169	6718.02	537.58	2550.24
chrI	550	5966	522	2259	6700.3	534.86	2566.52
chrI	551	6057	525	2282	6678.1	532	2581.62
chrI	552	6032	521	2275	6655.28	528.9	2596.36
chrI	553	6002	520	2272	6630.2	525.52	2607.06
chrI	554	5968	524	2280	6603.22	522.46	2618.9
chrI	555	5744	518	2254	6587.64	519.7	2633.38
chrI	556	6716	536	2972	6572.74	516.94	2647.92
chrI	557	6767	529	2903	6558.64	514.32	2662.62
chrI	558	6718	505	2814	6544.64	511.7	2677.38
chrI	559	6638	503	2801	6531.16	509.18	2692.36
chrI	560	6465	495	2750	6517.86	506.96	2708.68
chrI	561	6329	478	2721	6504.32	505.32	2726.5
chrI	562	6288	459	2686	6495.72	504.18	2745.4
chrI	563	6226	461	2758	6487.54	503.08	2764.32
chrI	564	6470	467	2740	6479.46	502.02	2783.3
chrI	565	6671	499	2913	6471.58	500.94	2802.34
chrI	566	7702	589	3513	6463.7	499.88	2821.4
chrI	567	7758	557	3400	6460.02	499.06	2841.14
chrI	568	7717	560	3404	6458.46	498.76	2862.44
chrI	569	7733	562	3404	6459.22	498.56	2883.92
chrI	570	7751	560	3463	6459.82	498.36	2905.42
chrI	571	7090	523	3268	6460.5	498.18	2926.94
chrI	572	6151	505	3169	6461.14	498.06	2948.24
chrI	573	6114	450	3022	6461.88	497.9	2969.6
chrI	574	5964	445	2999	6463.6	497.7	2990.4
chrI	575	5963	444	2998	6474.6	496.92	3005.24
chrI	576	5861	442	2968	6481.32	495.98	3018.9
chrI	577	5856	437	2956	6488.54	495.12	3032.7
chrI	578	5824	430	2870	6496.36	494.28	3046.56
chrI	579	5692	443	2919	6504.28	492.92	3058.82
chrI	580	6222	458	3052	6513.94	491.6	3070.96
chrI	581	6253	458	3055	6475.74	489.3	3052.6
chrI	582	6257	458	3054	6433.72	487.18	3035.6
chrI	583	6258	458	3056	6394.04	485.52	3020.66
chrI	584	6294	461	3067	6356.2	483.92	3006.62
chrI	585	6300	470	3112	6321.76	482.46	2993.66
chrI	586	6351	496	3189	6290.16	481.36	2981.28
chrI	587	6513	507	3223	6259.32	480.66	2969.58
chrI	588	6533	509	3224	6228.24	479.58	2954.74
chrI	589	6536	509	3224	6168.6	476.42	2932.6
chrI	590	6535	508	3226	6099.6	471.64	2902.04
chrI	591	6536	509	3227	5984.4	462.94	2845.54
chrI	592	6535	509	3225	5865.52	455.04	2791.38
chrI	593	6536	509	3225	5747.32	447.02	2737.04
chrI	594	6536	509	3225	5629.16	438.96	2682.74
chrI	595	6532	509	3225	5508.08	430.72	2625.6
chrI	596	6536	509	3226	5398.96	423.16	2572.08
chrI	597	6537	511	3219	5308.3	415.68	2520.24
chrI	598	6546	510	3224	5218.06	409.3	2471.28
chrI	599	6601	509	3209	5130.78	403.02	2422.7
chrI	600	6516	483	3001	5043.52	396.76	2374.18
chrI	601	6393	478	2965	4957.42	390.78	2326.4
chrI	602	6393	478	2965	4871.02	384.78	2278.64
chrI	603	6393	478	2965	4784.22	378.9	2232.1
chrI	604	6364	456	2893	4698.58	372.44	2182.9
chrI	605	6227	452	2861	4591.7	365.38	2128.24
chrI	606	4806	421	2054	4483.64	358.34	2073.46
chrI	607	4666	423	2053	4375.42	351.3	2018.7
chrI	608	4734	422	2067	4267.18	344.26	1963.9
chrI	609	4746	423	2099	4157.26	337.14	1908.66
chrI	610	4743	422	2102	4046.96	329.62	1851.52
chrI	611	4749	423	2102	3932.96	321.14	1791.46
chrI	612	4746	424	2101	3814.38	312.92	1730.42
chrI	613	4672	407	2016	3703.84	306.28	1672.16
chrI	614	3488	309	1633	3594.6	300.02	1614.64
chrI	615	3221	260	1385	3486.4	293.92	1557.52
chrI	616	1942	154	688	3378.22	287.78	1500.36
chrI	617	1814	162	692	3270.06	281.64	1443.26
chrI	618	1807	159	687	3162.26	275.54	1386.62
chrI	619	1825	159	689	3054.6	269.54	1330
chrI	620	1697	148	606	2946.96	263.56	1273.38
chrI	621	1634	145	592	2839.2	257.58	1216.72
chrI	622	1618	131	577	2731.34	251.52	1160.24
chrI	623	1602	131	574	2623.2	245.58	1103.64
chrI	624	1600	131	570	2512.7	239.62	1047.3
chrI	625	1600	131	572	2403.9	234.44	995.16
chrI	626	1556	143	579	2297.5	229.36	943.74
chrI	627	1536	137	568	2194.06	224.7	892.62
chrI	628	1484	136	543	2091.88	222.72	844.42
chrI	629	1410	120	459	1998.06	224.28	801.18
chrI	630	878	105	319	1910.44	226.64	759.72
chrI	631	850	106	316	1858.48	231.62	739.46
chrI	632	846	106	316	1809.74	237.14	721.36
chrI	633	846	106	316	1772.02	244.62	709.98
chrI	634	798	105	305	1734.84	252.94	700.14
chrI	635	785	94	255	1711.54	262.26	694.6
chrI	636	651	72	186	1688.86	271.7	690.1
chrI	637	584	96	171	1666.7	281.12	685.8
chrI	638	1006	177	311	1646.08	290.92	684.22
chrI	639	1074	196	348	1651.62	302.68	690.32
chrI	640	1125	203	370	1729.78	316.06	728.44
chrI	641	1127	202	369	1861.88	332.42	798.3
chrI	642	1127	202	370	1995.58	348.52	868.8
chrI	643	1146	204	393	2130.12	364.64	939.54
chrI	644	1153	209	394	2263.54	380.7	1010.16
chrI	645	1150	210	394	2399.96	396.94	1082.3
chrI	646	1148	210	393	2539.02	413.26	1154.96
chrI	647	1144	208	395	2683.6	430.44	1230.9
chrI	648	1139	213	394	2828.76	447.7	1307.58
chrI	649	1076	211	392	2980.26	465.04	1385.68
chrI	650	1076	224	394	3132.28	482.4	1463.88
chrI	651	1073	224	394	3289.06	499.28	1542.56
chrI	652	1221	245	409	3447.48	516.32	1622.36
chrI	653	1284	379	555	3606.92	533.42	1702.96
chrI	654	1673	534	731	3768.04	550.84	1785.2
chrI	655	1846	570	788	3939.94	568.58	1870.72
chrI	656	2208	670	1041	4112.4	586.32	1956.32
chrI	657	2229	699	1148	4285.1	604.08	2042.08
chrI	658	2848	796	1498	4457.76	621.84	2127.88
chrI	659	2887	839	1607	4631.38	639.58	2213.9
chrI	660	3578	888	1825	4805.24	657.56	2300.94
chrI	661	3615	895	1877	4981.28	675.92	2389.1
chrI	662	3638	895	1886	5156.82	693.08	2477.2
chrI	663	3641	897	1937	5315.32	707	2559.78
chrI	664	3765	897	1938	5471.1	720.16	2640.88
chrI	665	7129	929	3291	5625.66	733.06	2721.26
chrI	666	8547	972	4181	5780.58	746.04	2801.8
chrI	667	8499	967	4217	5936.18	759.24	2883.22
chrI	668	8534	965	4224	6091.28	772.44	2963.88
chrI	669	8496	962	4220	6246.32	785.68	3044.94
chrI	670	8518	960	4213	6401.48	798.9	3126.14
chrI	671	8587	961	4225	6556.64	812.12	3207.4
chrI	672	8847	990	4374	6711.9	825.4	3288.6
chrI	673	8860	994	4408	6867.08	838.5	3369.7
chrI	674	9175	998	4475	7023.4	851.64	3450.86
chrI	675	9201	999	4482	7179.6	864.26	3531.92
chrI	676	9395	987	4513	7335.9	876.88	3612.96
chrI	677	9457	989	4558	7486.28	888.66	3693.38
chrI	678	9456	991	4573	7634.38	895.06	3768.02
chrI	679	9466	991	4571	7772.76	896.28	3839.28
chrI	680	9473	992	4595	7904.94	896.18	3909
chrI	681	9473	993	4596	8022.72	892.08	3968.7
chrI	682	9481	994	4604	8139.02	886.76	4024.14
chrI	683	9479	994	4606	8229.9	877.6	4065.48
chrI	684	9479	992	4606	8319.08	867.3	4102.26
chrI	685	9478	993	4607	8382.56	856.02	4132.18
chrI	686	9453	990	4594	8444.92	844.5	4160.1
chrI	687	9361	954	4576	8506.36	833.1	4187.7
chrI	688	8931	873	4440	8567.46	821.62	4213.28
chrI	689	8863	854	4403	8623.76	810.16	4239.04
chrI	690	8853	848	4389	8545.58	797.5	4211.04
chrI	691	8873	851	4396	8419.54	783.5	4150.26
chrI	692	8907	862	4441	8296.34	770.22	4089.58
chrI	693	8901	864	4426	8172.84	757.08	4028.82
chrI	694	8905	871	4447	8050.18	744.06	3968.2
chrI	695	8908	871	4454	7926.56	731.14	3907.68
chrI	696	8906	871	4456	7800.66	718.26	3847.02
chrI	697	8907	872	4455	7664.44	704.32	3780.54
chrI	698	8898	868	4449	7528.26	690.26	3712.82
chrI	699	8892	868	4450	7382.6	676.28	3642.92
chrI	700	8886	855	4447	7236.58	662.38	3572.96
chrI	701	8888	855	4446	7083.46	648.92	3501.7
chrI	702	8740	834	4430	6929.92	635.48	3429.14
chrI	703	8689	699	4287	6776.4	621.96	3355.98
chrI	704	8592	595	4294	6623.62	608.62	3283.32
chrI	705	8455	565	4274	6470.58	595.2	3209.74
chrI	706	8097	465	4026	6317.74	581.72	3136.3
chrI	707	8044	433	3920	6165.54	568.42	3064.02
chrI	708	7392	338	3565	6013.58	555.12	2991.88
chrI	709	7346	324	3446	5863.3	541.9	2920.42
chrI	710	6752	324	3321	5713.42	528.74	2849.48
chrI	711	6733	319	3273	5564.12	515.62	2778.94
chrI	712	6710	325	3266	5416.98	503.26	2709.08
chrI	713	6696	323	3216	5278.2	492.48	2641.96
chrI	714	6580	324	3226	5140.9	482.08	2575.7
chrI	715	3220	296	1891	5003.14	471.8	2509.72
chrI	716	2245	272	1142	4865.46	461.5	2444.68
chrI	717	2339	303	1183	4726.54	450.76	2377.98
chrI	718	2359	308	1186	4587.44	439.9	2311.42
chrI	719	2363	311	1189	4448.08	428.68	2243.98
chrI	720	2337	314	1187	4308.7	417.46	2176.3
chrI	721	2292	317	1192	4169.48	406.26	2108.9
chrI	722	2036	293	1050	4031.78	395.34	2042.48
chrI	723	2051	291	1022	3894.28	384.56	1976.3
chrI	724	1892	299	980	3757.06	373.8	1910.22
chrI	725	1900	304	984	3619.98	363.3	1844.2
chrI	726	1739	314	950	3482.78	352.8	1778.18
chrI	727	1780	317	930	3348.54	342.72	1712.42
chrI	728	1780	315	915	3215.18	335.38	1649.42
chrI	729	1827	324	938	3079.3	329.3	1584.54
chrI	730	1821	321	916	2945.82	323.72	1519.66
chrI	731	1831	319	924	2819.64	320.14	1459.72
chrI	732	1871	329	990	2694.64	317.26	1402.04
chrI	733	1881	329	999	2582.08	316.22	1351.34
chrI	734	1965	331	1033	2470.66	314.86	1302.68
chrI	735	1984	335	1060	2370.32	312.82	1255.98
chrI	736	1988	334	1067	2270.1	310.84	1210.22
chrI	737	2004	336	1083	2170.24	308.62	1164.5
chrI	738	1992	334	1084	2070.84	306.44	1119.9
chrI	739	1998	334	1090	1973.84	304.36	1075.34
chrI	740	1965	334	1090	1943.76	302.82	1057.28
chrI	741	1989	336	1144	1924.5	301.4	1051.48
chrI	742	1961	325	1106	1901.18	298.64	1043.18
chrI	743	1946	321	1098	1876.76	295.74	1034.68
chrI	744	1937	310	1075	1860.82	293.32	1030.76
chrI	745	1939	310	1070	1845.32	290.76	1026.94
chrI	746	1945	311	1086	1830.6	288.18	1022.84
chrI	747	2022	326	1134	1820.88	285.98	1021.48
chrI	748	2023	329	1140	1810.44	283.82	1020.78
chrI	749	2031	330	1146	1800.06	281.28	1020.5
chrI	750	2032	330	1146	1788.84	278.54	1019.94
chrI	751	2028	330	1145	1780.32	275.32	1019.84
chrI	752	2028	330	1142	1769.6	272.02	1020.08
chrI	753	2021	332	1137	1758.84	268.8	1020.62
chrI	754	1798	291	1050	1746.38	265.3	1020.3
chrI	755	1781	286	1030	1733.96	261.86	1020.38
chrI	756	1788	286	1029	1721.12	258.46	1020.14
chrI	757	1794	289	1036	1706.94	254.64	1017.16
chrI	758	1764	286	1030	1693.36	250.94	1014.3
chrI	759	1775	256	1013	1679.84	247.28	1010.82
chrI	760	1735	222	986	1670.92	243.46	1006.46
chrI	761	1722	220	985	1662.1	239.76	1002.08
chrI	762	1717	214	980	1660.76	236.46	998.54
chrI	763	1726	214	986	1660.62	233.22	995.12
chrI	764	1730	220	998	1660.64	230.06	991.56
chrI	765	1716	219	988	1661.26	227.02	988.06
chrI	766	1282	201	852	1663.86	224.08	983.3
chrI	767	1173	165	768	1667.58	221.42	979.52
chrI	768	1138	163	761	1673.2	219.12	975.9
chrI	769	1566	190	993	1679.08	217.04	972.76
chrI	770	1562	186	996	1685.3	215	969.76
chrI	771	1556	188	987	1691.44	212.92	966.28
chrI	772	1550	183	982	1697.76	210.44	961.58
chrI	773	1529	183	987	1704.78	207.98	956.92
chrI	774	1373	172	966	1714.02	206.06	952.8
chrI	775	1339	167	956	1724.08	204.38	948.82
chrI	776	1313	153	945	1734.2	202.78	944.88
chrI	777	1244	152	942	1744.54	201.22	941
chrI	778	1242	154	942	1754.9	199.6	937.18
chrI	779	1204	149	922	1768.86	198.76	933.48
chrI	780	1200	149	920	1783.12	197.98	929.9
chrI	781	1189	149	912	1797.14	197.24	926.34
chrI	782	1162	138	841	1810.96	196.42	922.46
chrI	783	1202	144	856	1825.4	195.76	918.7
chrI	784	1289	148	859	1839.34	195.74	915.26
chrI	785	1538	144	842	1853.42	196.38	911.48
chrI	786	1547	149	848	1867.76	197.04	907.64
chrI	787	1937	171	906	1882.2	197.82	903.88
chrI	788	1985	172	913	1896.34	198.58	899.88
chrI	789	1999	176	912	1911.2	199.12	895.4
chrI	790	1996	182	915	1926.38	199.64	891.14
chrI	791	2119	189	906	1950.2	200.52	889.56
chrI	792	2147	192	917	1976.18	202.08	889.5
chrI	793	2227	206	917	2002.62	203.62	889.6
chrI	794	2231	206	918	2013.84	204.2	881.22
chrI	795	2250	208	920	2025.36	204.92	873
chrI	796	2252	207	912	2036.82	205.52	864.8
chrI	797	2338	202	899	2048.78	206.26	856.76
chrI	798	2374	206	907	2061.18	207.02	848.62
chrI	799	2493	234	940	2076.7	208	840.88
chrI	800	2535	246	947	2092.88	209.06	833.28
chrI	801	2534	250	948	2109.4	210.4	825.9
chrI	802	2545	252	948	2126.76	211.74	818.38
chrI	803	2539	251	946	2144.32	213	810.88
chrI	804	2496	249	865	2162.48	214.28	803.72
chrI	805	2494	247	851	2180.76	215.56	796.6
chrI	806	2489	249	851	2199.22	216.84	789.62
chrI	807	2485	248	842	2217.82	218.34	784
chrI	808	2486	253	842	2234.76	219.6	777.64
chrI	809	2472	255	841	2246.72	220.72	770.56
chrI	810	2439	254	797	2248.48	221.9	763.64
chrI	811	2439	253	793	2249.8	222.88	756.3
chrI	812	2439	253	792	2235.24	222.94	746.28
chrI	813	2433	252	786	2218.76	223.02	736
chrI	814	2473	247	774	2201.68	222.98	725.64
chrI	815	2475	245	775	2184.68	222.72	715
chrI	816	2473	245	773	2162.74	222.18	703.62
chrI	817	2472	243	765	2139.58	221.52	691.68
chrI	818	2460	240	766	2113.16	220.32	679.5
chrI	819	2127	219	574	2086.66	219.14	667.26
chrI	820	2138	222	585	2059.3	217.88	654.9
chrI	821	2129	218	577	2031.74	216.62	642.52
chrI	822	2148	220	580	1999.48	215.26	629.62
chrI	823	2149	221	580	1967.14	213.74	616.48
chrI	824	2149	221	579	1929.88	211.06	601.92
chrI	825	2148	220	576	1890.98	207.9	587.06
chrI	826	2139	220	576	1852.1	204.6	572.16
chrI	827	2112	219	566	1813	201.24	557.28
chrI	828	2120	217	567	1774.04	197.9	542.46
chrI	829	2112	213	564	1735.7	194.5	528.88
chrI	830	2114	213	564	1697.04	191.16	515.52
chrI	831	2112	213	563	1658.36	187.76	502.06
chrI	832	2092	213	560	1619.74	184.36	488.74
chrI	833	2049	207	538	1581.14	180.76	475.42
chrI	834	1887	204	505	1543.66	177.2	462.1
chrI	835	1626	203	496	1506.34	173.4	449.22
chrI	836	1613	198	481	1468.96	169.62	436.42
chrI	837	1209	174	405	1431.58	165.84	423.64
chrI	838	1161	176	399	1394.56	162.08	411
chrI	839	1145	174	394	1355.88	158.4	398.54
chrI	840	1146	169	383	1317.1	154.74	386
chrI	841	1022	162	337	1278.32	151.08	373.46
chrI	842	989	159	320	1239.88	147.48	361.1
chrI	843	906	146	308	1201.54	143.96	348.64
chrI	844	906	147	306	1168.06	140.7	339.28
chrI	845	882	145	302	1134.14	137.36	329.46
chrI	846	874	144	293	1100.16	134.04	319.76
chrI	847	725	134	254	1065.68	130.64	309.92
chrI	848	757	130	250	1031.08	127.16	299.9
chrI	849	630	100	212	996.44	123.66	289.86
chrI	850	590	88	204	961.84	120.18	279.88
chrI	851	590	85	203	927.34	116.7	269.9
chrI	852	590	84	204	892.78	113.16	259.84
chrI	853	591	84	205	857.84	109.7	249.7
chrI	854	579	79	186	822.84	106.32	239.62
chrI	855	561	80	183	787.76	102.98	229.56
chrI	856	555	79	178	752.76	99.64	219.52
chrI	857	554	78	176	718.2	96.3	209.52
chrI	858	556	73	176	684.4	93.02	199.84
chrI	859	598	77	175	653.64	89.78	190.74
chrI	860	573	64	153	628.2	86.58	181.78
chrI	861	570	64	153	603.02	83.48	173.12
chrI	862	570	64	153	585.9	80.86	165.98
chrI	863	582	64	154	569.7	78.14	158.84
chrI	864	539	63	151	554.48	75.42	151.8
chrI	865	536	62	148	543.04	72.94	145.9
chrI	866	534	62	146	533.4	70.54	140.98
chrI	867	550	63	147	524.42	68.22	136.42
chrI	868	543	64	143	517.12	66.16	132.12
chrI	869	453	56	106	509.72	64.06	127.86
chrI	870	442	55	94	502.78	61.98	123.68
chrI	871	430	52	92	497.1	59.96	119.84
chrI	872	424	50	88	494.32	58.12	116.76
chrI	873	419	47	79	494.78	56.74	114.36
chrI	874	417	46	77	498.76	56.22	112.96
chrI	875	418	46	77	505.34	56.32	112.68
chrI	876	414	46	77	511.98	56.5	112.52
chrI	877	384	42	63	518.56	56.7	112.36
chrI	878	373	44	60	525.2	56.9	112.16
chrI	879	362	44	60	531.84	57.16	112.3
chrI	880	360	46	61	538.9	57.38	112.5
chrI	881	362	46	61	546.08	57.62	112.82
chrI	882	364	46	60	553.24	57.88	113.18
chrI	883	359	43	54	560.3	58.26	113.52
chrI	884	349	42	50	565.7	58.46	113.86
chrI	885	354	43	48	571.54	58.9	114.64
chrI	886	354	43	48	578.26	59.36	115.56
chrI	887	353	43	48	586.68	60.76	118.08
chrI	888	351	40	42	594.84	62.48	120.94
chrI	889	384	38	42	605.66	64.3	124.54
chrI	890	574	45	88	617.7	66.26	128.66
chrI	891	540	42	91	629.72	68.24	133
chrI	892	540	43	92	641.7	70.22	137.42
chrI	893	541	43	93	653.9	72.16	141.94
chrI	894	536	42	93	667.72	74.24	147.12
chrI	895	535	41	93	681.76	76.32	152.52
chrI	896	590	43	101	696.14	78.46	157.96
chrI	897	586	42	100	712.08	80.9	163.96
chrI	898	780	61	130	728.22	83.42	170.24
chrI	899	829	74	142	744.42	85.96	176.56
chrI	900	919	93	190	760.8	88.52	182.88
chrI	901	922	94	195	777.28	91.08	189.2
chrI	902	919	94	196	794.4	93.74	195.8
chrI	903	923	94	195	811.78	96.32	202.48
chrI	904	911	92	193	829.44	98.9	209.22
chrI	905	914	91	193	847.2	101.44	215.94
chrI	906	914	91	194	864.98	104.04	222.8
chrI	907	912	91	194	882.74	106.66	229.68
chrI	908	909	92	193	900.56	109.34	236.66
chrI	909	868	87	192	918.62	112.06	243.76
chrI	910	865	86	192	936.54	114.78	251.02
chrI	911	906	87	199	954.62	117.54	258.3
chrI	912	991	134	279	972.8	120.32	265.96
chrI	913	990	150	297	991.08	123.2	273.76
chrI	914	1080	154	331	1007.96	126.14	281.58
chrI	915	1138	160	354	1017.4	128.78	287.56
chrI	916	1135	161	363	1028.14	131.44	293.36
chrI	917	1149	162	368	1038.92	134.06	299.14
chrI	918	1153	161	369	1049.82	136.68	304.88
chrI	919	1144	160	365	1060.76	139.34	310.62
chrI	920	1144	159	364	1071.74	142.02	316.36
chrI	921	1149	159	364	1080.86	144.62	321.78
chrI	922	1221	172	388	1091.16	147.66	328.2
chrI	923	1226	173	393	1092.4	149.98	333.42
chrI	924	1227	173	393	1091.9	151.8	338.12
chrI	925	1237	174	393	1088.1	152.88	341
chrI	926	1238	174	393	1084.22	153.92	343.68
chrI	927	1240	175	393	1080.66	155.02	346.62
chrI	928	1242	173	394	1077.14	156.12	349.58
chrI	929	1245	173	397	1073.92	157.32	352.58
chrI	930	1248	173	397	1070.84	158.6	355.66
chrI	931	1251	176	404	1067.76	159.88	358.76
chrI	932	1252	177	404	1064.8	161.18	361.86
chrI	933	1250	177	403	1062.16	162.46	365.04
chrI	934	1252	178	405	1060.38	163.84	368.24
chrI	935	1250	179	411	1058.82	165.28	371.46
chrI	936	1258	181	412	1055.5	166.68	374.42
chrI	937	1262	182	431	1048.82	166.22	374.2
chrI	938	1265	184	432	1042	165.12	373.26
chrI	939	1228	185	433	1031.88	163.98	370.96
chrI	940	1046	177	387	1019.9	162.62	367.84
chrI	941	1077	175	381	1008.02	161.26	364.34
chrI	942	1079	174	381	996.86	160.12	360.9
chrI	943	1086	174	380	985.68	159	357.44
chrI	944	1083	175	380	974.66	157.88	354.06
chrI	945	1084	175	380	963.56	156.76	350.7
chrI	946	1046	173	372	952.22	155.64	347.32
chrI	947	1101	194	421	938.38	154.08	343.08
chrI	948	842	177	391	924.34	152.48	338.64
chrI	949	804	165	377	910.3	150.9	334.22
chrI	950	729	147	334	895.86	149.3	329.8
chrI	951	728	146	329	881.38	147.72	325.4
chrI	952	741	149	343	866.82	146.1	321.04
chrI	953	747	149	343	852.2	144.52	316.64
chrI	954	750	152	343	837.84	142.96	312.16
chrI	955	760	155	347	823.32	141.42	307.72
chrI	956	760	155	349	808.64	139.8	303
chrI	957	764	156	349	793.9	138.16	298.28
chrI	958	777	156	352	779.22	136.52	293.58
chrI	959	779	156	352	764.48	134.84	288.84
chrI	960	787	158	353	749.52	133.1	283.86
chrI	961	740	157	347	734.34	131.3	278.86
chrI	962	657	111	268	718.94	129.5	273.1
chrI	963	649	95	250	703.46	127.64	267.3
chrI	964	574	97	216	688.7	125.74	261.48
chrI	965	539	92	198	677.26	124	256.54
chrI	966	541	93	188	664.42	122.3	251.64
chrI	967	591	105	196	651.48	120.62	246.72
chrI	968	594	105	196	638.26	118.94	241.82
chrI	969	593	104	196	625.1	117.24	236.92
chrI	970	589	103	196	611.9	115.54	232.02
chrI	971	582	103	195	599.14	113.88	227.28
chrI	972	529	94	176	584.26	111.38	220.56
chrI	973	524	93	171	574.82	109.18	214.3
chrI	974	525	94	172	565.9	107.28	208.44
chrI	975	515	94	172	558.16	105.74	203.34
chrI	976	514	95	173	550.4	104.22	198.34
chrI	977	512	94	175	542.12	102.56	192.74
chrI	978	511	94	174	533.58	100.88	187.14
chrI	979	527	95	173	524.94	99.08	181.54
chrI	980	522	96	175	515.88	97.16	175.78
chrI	981	517	95	168	507.22	95.26	170.04
chrI	982	515	95	168	498.42	93.32	164.3
chrI	983	516	95	168	489.26	91.36	158.42
chrI	984	515	94	168	479.98	89.4	152.52
chrI	985	502	92	162	470.62	87.4	146.6
chrI	986	499	91	162	462.2	85.42	140.78
chrI	987	492	92	143	455.42	84.38	136.54
chrI	988	491	91	142	448.7	83.66	132.66
chrI	989	490	90	142	443.04	82.78	129.46
chrI	990	474	90	140	437.74	82	126.52
chrI	991	435	90	136	432.36	81.16	123.78
chrI	992	432	90	135	424.4	79.8	120.62
chrI	993	425	90	135	416.26	78.44	117.44
chrI	994	425	90	135	408.4	77.1	114.32
chrI	995	424	90	135	400.64	75.8	111.26
chrI	996	408	90	135	393.24	74.52	108.24
chrI	997	357	69	85	386.22	73.38	105.5
chrI	998	370	67	78	379.32	72.26	102.88
chrI	999	358	70	84	372.36	71.14	100.22
chrI	1000	342	70	79	365.62	70.02	97.58
chrI	1001	340	70	79	359.1	68.88	94.92
chrI	1002	327	66	63	352.7	67.76	92.22
chrI	1003	320	65	63	346.4	66.64	89.54
chrI	1004	318	62	63	340	65.62	86.96
chrI	1005	307	59	59	333.7	64.52	84.28
chrI	1006	327	60	62	327.5	63.4	81.76
chrI	1007	324	59	62	321.32	62.26	79.24
chrI	1008	319	58	58	315.1	61.12	76.72
chrI	1009	315	58	57	308.88	59.98	74.16
chrI	1010	319	58	57	302.92	58.9	71.72
chrI	1011	319	58	56	296.9	57.82	69.26
chrI	1012	318	59	56	291.02	56.68	67.2
chrI	1013	313	59	56	285.1	55.54	65.16
chrI	1014	291	53	56	279.64	54.46	63.1
chrI	1015	274	53	51	274.5	53.36	61.08
chrI	1016	272	51	51	270.1	52.26	59.14
chrI	1017	193	37	38	265.88	51.16	57.24
chrI	1018	187	37	37	261.96	50.06	55.4
chrI	1019	200	37	40	258.14	49.02	53.64
chrI	1020	201	38	43	254.64	48	51.92
chrI	1021	212	39	44	251.44	47	50.2
chrI	1022	178	37	39	248.96	46.42	49.46
chrI	1023	179	37	40	245.82	45.82	48.82
chrI	1024	177	38	39	242.8	45.14	47.96
chrI	1025	178	38	40	240.04	44.44	47.18
chrI	1026	188	38	40	237.42	43.72	46.4
chrI	1027	192	38	40	234.92	43.08	45.94
chrI	1028	196	38	40	232.54	42.46	45.48
chrI	1029	207	44	44	230.2	41.92	45.02
chrI	1030	207	41	41	228.1	41.44	44.64
chrI	1031	207	39	42	229.4	41.1	44.54
chrI	1032	206	38	42	230.88	40.8	44.58
chrI	1033	205	38	42	233.42	40.54	44.9
chrI	1034	204	37	40	236.04	40.28	45.24
chrI	1035	204	38	40	238.42	39.96	45.56
chrI	1036	198	37	39	240.82	39.64	45.9
chrI	1037	198	35	40	244.28	39.38	46.38
chrI	1038	195	34	40	247.84	39.18	46.9
chrI	1039	217	36	39	251.86	39.1	47.4
chrI	1040	217	35	39	256.1	39	48
chrI	1041	215	35	39	260.46	38.94	48.6
chrI	1042	221	35	40	266.44	39.18	49.5
chrI	1043	229	35	43	272.5	39.42	50.42
chrI	1044	234	38	47	278.04	39.68	51.24
chrI	1045	249	39	49	283.54	39.9	51.94
chrI	1046	248	40	49	288.62	40.08	52.64
chrI	1047	233	40	48	294.46	40.34	53.48
chrI	1048	213	37	46	300.26	40.6	54.32
chrI	1049	207	36	41	307.16	40.9	55.3
chrI	1050	204	35	40	314.02	41.22	56.32
chrI	1051	209	34	40	320.48	41.52	57.32
chrI	1052	202	34	40	327.08	41.86	58.3
chrI	1053	201	34	40	333.5	42.2	59.28
chrI	1054	201	35	40	339.4	42.36	60.12
chrI	1055	202	35	40	345.36	42.6	61.06
chrI	1056	392	43	57	351.36	42.92	61.98
chrI	1057	398	44	64	358.78	43.28	62.96
chrI	1058	446	45	74	366.26	43.66	63.94
chrI	1059	446	45	74	373.78	44.06	64.96
chrI	1060	438	42	73	381.3	44.44	65.98
chrI	1061	439	42	73	388.94	44.84	67.02
chrI	1062	491	46	80	396.58	45.26	68.02
chrI	1063	491	49	82	404.32	45.72	69.02
chrI	1064	492	49	81	411.32	46.1	70.06
chrI	1065	486	48	81	418.68	46.52	71.14
chrI	1066	490	48	81	426.38	47.12	72.44
chrI	1067	492	49	83	433.96	47.76	73.74
chrI	1068	490	49	83	441.68	48.4	74.98
chrI	1069	477	50	81	449.26	48.96	76.12
chrI	1070	476	49	78	456.44	49.5	77.3
chrI	1071	466	48	79	463.72	50	78.5
chrI	1072	470	50	81	471.3	50.5	79.72
chrI	1073	469	50	82	479.3	51.1	81
chrI	1074	522	53	88	487.4	51.68	82.46
chrI	1075	521	54	91	495.54	52.28	83.96
chrI	1076	511	53	90	503.48	52.9	85.46
chrI	1077	522	55	89	511.54	53.52	87
chrI	1078	517	55	89	519.68	54.14	88.56
chrI	1079	502	52	86	527.82	54.72	90.12
chrI	1080	505	53	88	536.36	55.3	91.78
chrI	1081	507	55	88	537.18	55.54	92.72
chrI	1082	577	56	91	537.96	55.76	93.46
chrI	1083	579	57	91	536.94	55.98	93.84
chrI	1084	580	57	91	535.92	56.2	94.22
chrI	1085	580	57	91	535	56.48	94.62
chrI	1086	580	57	91	534.04	56.76	95.02
chrI	1087	580	56	90	531.86	56.9	95.28
chrI	1088	582	57	90	529.68	56.92	95.46
chrI	1089	567	55	91	527.46	56.94	95.66
chrI	1090	585	56	93	525.36	56.98	95.86
chrI	1091	600	65	104	523.18	57	96.12
chrI	1092	600	67	105	521	56.98	96.32
chrI	1093	615	67	105	518.92	56.96	96.52
chrI	1094	613	66	104	517.1	56.9	96.72
chrI	1095	608	66	108	515.3	56.86	96.98
chrI	1096	612	65	109	513.68	56.84	97.18
chrI	1097	612	65	109	511.96	56.7	97.3
chrI	1098	613	67	110	510.26	56.56	97.38
chrI	1099	612	65	114	506.9	56.26	97.26
chrI	1100	611	65	115	503.56	55.92	97.04
chrI	1101	606	65	115	500.44	55.6	96.86
chrI	1102	605	65	117	496.8	55.2	96.68
chrI	1103	608	65	118	493.26	54.8	96.5
chrI	1104	608	64	118	489.72	54.38	96.32
chrI	1105	629	64	123	486.12	53.92	96.08
chrI	1106	433	55	104	482.42	53.38	95.82
chrI	1107	437	55	101	476.86	52.82	95.5
chrI	1108	395	56	93	471.24	52.22	95.2
chrI	1109	395	56	93	465.6	51.62	94.9
chrI	1110	392	56	93	459.96	51.02	94.6
chrI	1111	391	56	93	454.56	50.42	94.3
chrI	1112	382	53	93	449.16	49.84	94.02
chrI	1113	382	50	91	443.72	49.22	93.74
chrI	1114	381	50	91	438.44	48.64	93.42
chrI	1115	381	50	91	432.44	48.02	93.02
chrI	1116	381	49	94	425.84	47.04	92.18
chrI	1117	383	48	93	419.14	45.98	91.28
chrI	1118	386	48	93	411.66	44.92	90.34
chrI	1119	386	47	91	404.16	43.86	89.36
chrI	1120	386	47	91	396.6	42.78	88.2
chrI	1121	385	47	89	389.06	41.72	87
chrI	1122	384	43	87	381.54	40.68	85.82
chrI	1123	384	43	86	374.44	39.54	84.66
chrI	1124	354	38	82	367.44	38.42	83.3
chrI	1125	354	37	80	360.44	37.3	81.9
chrI	1126	355	37	81	353.54	36.18	80.5
chrI	1127	340	35	80	346.66	35.06	79.02
chrI	1128	340	35	80	339.66	33.94	77.5
chrI	1129	325	31	77	332.8	32.86	76
chrI	1130	325	30	76	325.36	31.78	74.32
chrI	1131	322	28	75	321.9	30.9	73.02
chrI	1132	299	28	75	318.24	30	71.7
chrI	1133	298	27	76	315.12	29.06	70.52
chrI	1134	298	27	76	312.06	28.14	69.36
chrI	1135	298	27	76	309.18	27.22	68.2
chrI	1136	310	27	76	306.32	26.3	67.04
chrI	1137	310	27	76	302.78	25.38	65.74
chrI	1138	310	26	76	299.24	24.52	64.48
chrI	1139	303	26	75	295.74	23.66	63.24
chrI	1140	285	25	73	292.24	22.8	62
chrI	1141	270	16	62	288.66	21.96	60.64
chrI	1142	265	14	60	284.92	21.14	59.26
chrI	1143	241	14	58	281.06	20.32	57.88
chrI	1144	238	13	55	277.22	19.52	56.54
chrI	1145	230	12	50	273.6	18.72	55.2
chrI	1146	235	12	49	270.02	17.92	53.96
chrI	1147	236	13	50	266.42	17.2	52.78
chrI	1148	258	10	52	262.82	16.48	51.6
chrI	1149	262	9	46	259.52	15.86	50.5
chrI	1150	261	9	45	256.24	15.26	49.44
chrI	1151	261	9	45	254.08	14.72	48.38
chrI	1152	261	9	43	252.26	14.24	47.36
chrI	1153	258	9	42	250.68	13.76	46.34
chrI	1154	265	10	43	249.5	13.36	45.4
chrI	1155	257	10	39	248.26	12.98	44.46
chrI	1156	260	11	39	247.08	12.64	43.54
chrI	1157	254	10	35	245.42	12.28	42.56
chrI	1158	239	9	34	243.78	11.94	41.54
chrI	1159	242	10	35	242.22	11.6	40.52
chrI	1160	248	10	35	240.68	11.26	39.5
chrI	1161	248	10	35	238.74	10.92	38.52
chrI	1162	205	7	28	236.9	10.6	37.58
chrI	1163	205	7	28	235.12	10.32	36.66
chrI	1164	206	7	29	233.5	10.06	35.76
chrI	1165	206	7	29	232.26	9.82	34.9
chrI	1166	202	7	26	231.32	9.76	34.26
chrI	1167	196	7	24	230.46	9.74	33.7
chrI	1168	193	7	24	230.56	9.76	33.24
chrI	1169	194	7	24	230.88	9.84	32.98
chrI	1170	205	7	24	231.3	9.94	32.8
chrI	1171	206	7	27	231.48	10.04	32.64
chrI	1172	204	7	28	231.62	10.1	32.44
chrI	1173	204	7	27	230.82	10.22	32.14
chrI	1174	189	7	27	229.84	10.36	31.98
chrI	1175	190	7	27	228.88	10.5	31.84
chrI	1176	247	10	28	227.94	10.66	31.7
chrI	1177	249	11	29	227.44	10.82	31.68
chrI	1178	261	11	29	227.06	10.98	31.68
chrI	1179	266	11	30	227.6	11.16	31.86
chrI	1180	263	11	29	228.04	11.34	32.14
chrI	1181	263	11	29	228.36	11.52	32.36
chrI	1182	216	10	26	228.7	11.72	32.66
chrI	1183	216	10	25	230.3	12	33.04
chrI	1184	220	10	25	232.08	12.32	33.52
chrI	1185	221	10	25	233.62	12.64	34.06
chrI	1186	213	10	27	235.32	12.96	34.64
chrI	1187	218	11	29	237.96	13.34	35.4
chrI	1188	221	12	30	240.6	13.72	36.16
chrI	1189	222	13	30	243.22	14.1	36.88
chrI	1190	223	13	30	245.92	14.48	37.64
chrI	1191	223	13	30	248.78	14.86	38.46
chrI	1192	222	13	32	251.8	15.24	39.34
chrI	1193	246	15	35	255.14	15.62	40.22
chrI	1194	254	17	42	258.44	16	41.1
chrI	1195	251	17	41	261.3	16.4	42
chrI	1196	244	17	41	264.18	16.86	42.78
chrI	1197	243	16	40	267.08	17.32	43.52
chrI	1198	218	16	37	269.98	17.78	44.28
chrI	1199	213	16	38	273.02	18.24	45
chrI	1200	213	16	38	276.04	18.7	45.7
chrI	1201	214	17	38	277.2	19.08	46.38
chrI	1202	236	17	42	278.3	19.42	47.02
chrI	1203	239	17	42	279.12	19.78	47.72
chrI	1204	292	19	52	279.82	20.14	48.38
chrI	1205	279	19	53	280.58	20.52	49.06
chrI	1206	276	20	50	281.38	20.9	49.74
chrI	1207	271	20	50	283.12	21.3	50.48
chrI	1208	319	23	53	284.86	21.7	51.26
chrI	1209	331	26	59	286.46	22.1	52.04
chrI	1210	325	26	62	288.02	22.5	52.82
chrI	1211	333	26	64	289.66	22.9	53.52
chrI	1212	337	26	66	291.1	23.28	54.14
chrI	1213	337	26	66	292.46	23.64	54.78
chrI	1214	337	26	65	293.82	23.96	55.48
chrI	1215	341	26	67	295.14	24.28	56.2
chrI	1216	345	26	67	296.46	24.6	56.92
chrI	1217	347	26	68	297.78	24.92	57.58
chrI	1218	360	26	68	298.14	25.18	58.12
chrI	1219	359	26	68	298.36	25.36	58.5
chrI	1220	348	27	69	298.74	25.54	58.9
chrI	1221	350	30	66	299.34	25.72	59.32
chrI	1222	349	30	65	299.96	25.92	59.76
chrI	1223	349	30	65	301.08	26.12	60.26
chrI	1224	341	30	63	302.34	26.32	60.74
chrI	1225	341	30	62	303.66	26.52	61.22
chrI	1226	305	29	62	304.96	26.68	61.72
chrI	1227	304	28	61	305.42	26.84	62.06
chrI	1228	302	29	64	305.94	27.04	62.44
chrI	1229	301	29	63	304.66	27.2	62.46
chrI	1230	301	30	63	303.72	27.4	62.46
chrI	1231	303	30	63	302.62	27.52	62.52
chrI	1232	303	30	63	301.62	27.64	62.6
chrI	1233	303	30	64	298.78	27.64	62.58
chrI	1234	300	30	64	296.08	27.54	62.36
chrI	1235	299	30	64	293.5	27.44	62.02
chrI	1236	295	30	62	290.76	27.42	61.82
chrI	1237	290	30	60	287.98	27.4	61.54
chrI	1238	289	30	62	285.2	27.38	61.26
chrI	1239	290	29	65	282.42	27.36	61
chrI	1240	289	29	66	279.52	27.34	60.66
chrI	1241	289	29	66	276.5	27.32	60.32
chrI	1242	288	29	65	273.4	27.3	59.94
chrI	1243	264	28	62	270.44	27.28	59.64
chrI	1244	265	26	61	267.54	27.28	59.36
chrI	1245	270	26	61	264.86	27.24	59.04
chrI	1246	274	26	62	262.18	27.08	58.78
chrI	1247	274	26	62	259.54	26.92	58.54
chrI	1248	274	26	62	256.88	26.76	58.32
chrI	1249	276	26	62	254.38	26.6	58.14
chrI	1250	279	26	62	251.86	26.46	57.98
chrI	1251	279	25	63	249.62	26.3	57.84
chrI	1252	259	25	59	247.42	26.18	57.74
chrI	1253	265	27	61	245.06	26.02	57.52
chrI	1254	228	27	53	242.64	25.86	57.32
chrI	1255	232	29	53	240.22	25.66	57.12
chrI	1256	221	26	53	237.72	25.46	56.92
chrI	1257	221	26	54	235.26	25.26	56.74
chrI	1258	177	23	52	232.78	25.06	56.52
chrI	1259	196	21	48	230.34	24.86	56.3
chrI	1260	196	21	45	227.92	24.66	56.08
chrI	1261	196	25	54	225.6	24.48	55.9
chrI	1262	198	25	52	223.38	24.28	55.76
chrI	1263	198	25	52	221.1	24.06	55.52
chrI	1264	198	25	52	218.8	23.9	55.16
chrI	1265	196	25	50	216.56	23.74	54.76
chrI	1266	194	25	50	214.32	23.58	54.36
chrI	1267	192	25	49	212.22	23.42	53.98
chrI	1268	212	25	53	210.64	23.26	53.68
chrI	1269	214	26	54	208.86	23.14	53.28
chrI	1270	214	25	53	206.9	23.02	52.88
chrI	1271	216	22	53	204.88	22.92	52.46
chrI	1272	217	22	53	202.88	22.82	52.04
chrI	1273	216	22	54	200.88	22.72	51.62
chrI	1274	216	22	54	198.84	22.62	51.2
chrI	1275	215	23	54	196.96	22.62	50.84
chrI	1276	193	21	55	195.06	22.64	50.44
chrI	1277	194	22	56	193.56	22.68	50.12
chrI	1278	184	21	53	191.74	22.64	49.72
chrI	1279	180	21	53	190.2	22.54	49.42
chrI	1280	180	20	53	188.5	22.36	49.12
chrI	1281	178	20	53	187.1	22.26	48.82
chrI	1282	180	20	54	185.7	22.16	48.48
chrI	1283	179	20	53	185.08	22.1	48.14
chrI	1284	178	20	53	183.4	22.04	47.82
chrI	1285	178	20	53	181.7	21.98	47.56
chrI	1286	179	21	53	179.84	21.76	46.92
chrI	1287	179	20	53	177.8	21.54	46.32
chrI	1288	175	19	50	175.76	21.32	45.72
chrI	1289	175	21	47	173.72	21.1	45.12
chrI	1290	177	21	46	171.68	20.88	44.56
chrI	1291	177	21	46	169.66	20.66	44
chrI	1292	183	21	46	167.7	20.44	43.46
chrI	1293	185	20	47	164.88	20.22	42.76
chrI	1294	176	20	41	162.32	19.98	42.18
chrI	1295	172	20	41	159.76	19.76	41.64
chrI	1296	173	21	41	157.06	19.6	41.1
chrI	1297	174	21	41	154.32	19.46	40.58
chrI	1298	174	21	41	151.6	19.32	40.02
chrI	1299	174	21	41	148.88	19.18	39.46
chrI	1300	185	26	44	146.18	19	38.9
chrI	1301	184	26	43	143.92	18.86	38.26
chrI	1302	184	27	43	141.62	18.68	37.58
chrI	1303	174	25	41	139.52	18.52	36.96
chrI	1304	151	22	38	137.54	18.36	36.34
chrI	1305	147	20	38	135.56	18.22	35.72
chrI	1306	151	21	38	133.64	18.08	35.1
chrI	1307	151	21	37	131.64	17.96	34.44
chrI	1308	146	20	35	129.66	17.84	33.8
chrI	1309	112	18	32	127.68	17.72	33.16
chrI	1310	111	18	32	125.7	17.6	32.52
chrI	1311	103	14	22	123.68	17.44	31.88
chrI	1312	96	14	22	121.72	17.3	31.24
chrI	1313	96	14	22	119.84	17.22	30.7
chrI	1314	96	14	22	118.02	17.06	30.24
chrI	1315	94	14	22	116.12	16.9	29.8
chrI	1316	93	14	22	114.22	16.74	29.36
chrI	1317	94	14	22	112.1	16.58	28.9
chrI	1318	71	14	18	110.18	16.54	28.4
chrI	1319	86	14	25	108.5	16.52	28.02
chrI	1320	86	14	26	106.98	16.5	27.64
chrI	1321	81	14	26	105.62	16.44	27.36
chrI	1322	80	15	27	104.24	16.38	27.08
chrI	1323	80	15	26	102.86	16.32	26.8
chrI	1324	80	15	26	101.44	16.26	26.5
chrI	1325	80	14	26	99.52	16	26.08
chrI	1326	80	14	23	97.62	15.74	25.68
chrI	1327	79	13	22	95.68	15.44	25.28
chrI	1328	79	13	22	93.94	15.18	24.92
chrI	1329	81	13	22	92.66	14.98	24.62
chrI	1330	81	13	22	91.44	14.82	24.28
chrI	1331	82	13	22	90.06	14.62	23.94
chrI	1332	80	14	21	88.7	14.42	23.62
chrI	1333	80	14	21	87.44	14.24	23.34
chrI	1334	79	14	21	86.86	14.1	23.12
chrI	1335	79	14	21	86.36	13.96	22.9
chrI	1336	78	13	21	87.28	13.92	23.32
chrI	1337	81	13	21	88.4	13.88	23.76
chrI	1338	81	15	23	89.52	13.84	24.2
chrI	1339	84	13	24	90.62	13.8	24.64
chrI	1340	82	13	24	91.76	13.78	25.1
chrI	1341	82	13	24	93.4	13.8	25.62
chrI	1342	77	13	23	95	13.82	26.14
chrI	1343	89	18	22	97.42	13.88	26.78
chrI	1344	92	19	22	99.54	13.98	27.42
chrI	1345	96	19	22	101.74	14.1	28.08
chrI	1346	105	18	27	104.18	14.22	28.74
chrI	1347	105	18	27	106.74	14.32	29.46
chrI	1348	105	18	27	110.22	14.6	30.62
chrI	1349	103	18	26	113.82	14.88	32.02
chrI	1350	89	13	23	117.58	15.18	33.42
chrI	1351	89	13	23	121.74	15.52	35.1
chrI	1352	87	12	23	125.92	15.88	36.84
chrI	1353	87	12	23	130.56	16.24	38.6
chrI	1354	87	12	23	138.04	16.92	41.26
chrI	1355	86	12	21	146.6	17.82	44.9
chrI	1356	82	11	21	155.22	18.8	48.74
chrI	1357	83	11	21	163.9	19.74	52.6
chrI	1358	83	11	21	172.66	20.68	56.48
chrI	1359	83	11	21	181.48	21.62	60.36
chrI	1360	86	11	21	190.3	22.56	64.24
chrI	1361	149	12	43	199.18	23.52	68.12
chrI	1362	152	12	44	207.96	24.48	72
chrI	1363	152	12	44	216.76	25.36	75.8
chrI	1364	151	12	44	225.4	26.28	79.56
chrI	1365	151	13	45	234.08	27.2	83.32
chrI	1366	175	15	48	242.82	28.14	87.1
chrI	1367	174	15	48	251.7	29.1	90.94
chrI	1368	192	17	50	260.44	29.86	94.96
chrI	1369	192	19	57	269.18	30.58	98.98
chrI	1370	196	20	59	277.78	31.3	103
chrI	1371	203	20	59	285.94	32.04	106.82
chrI	1372	208	20	63	294.1	32.84	110.64
chrI	1373	254	29	84	302.84	33.8	114.88
chrI	1374	260	29	96	311.64	34.84	119.24
chrI	1375	268	29	96	320.82	35.98	123.7
chrI	1376	288	31	107	330	37.12	128.16
chrI	1377	288	31	109	339.22	38.28	132.62
chrI	1378	311	31	110	348.44	39.44	137.08
chrI	1379	455	47	155	357.66	40.6	141.54
chrI	1380	509	58	204	366.9	41.76	146.06
chrI	1381	513	62	214	376.24	42.94	150.58
chrI	1382	514	61	214	385.54	44.12	155.1
chrI	1383	518	61	215	394.84	45.3	159.62
chrI	1384	520	61	215	404.14	46.48	164.14
chrI	1385	520	61	215	413.4	47.66	168.66
chrI	1386	522	61	215	420.16	48.8	172.28
chrI	1387	520	61	215	426.8	49.94	175.86
chrI	1388	521	59	213	433.46	51.08	179.44
chrI	1389	516	59	212	440.14	52.22	183.02
chrI	1390	516	59	212	446.82	53.32	186.56
chrI	1391	519	60	213	452.56	54.34	189.98
chrI	1392	521	61	215	458.32	55.36	193.4
chrI	1393	526	56	223	463.2	56.3	196.78
chrI	1394	529	55	223	468.2	57.16	199.74
chrI	1395	526	55	223	473.12	57.98	202.6
chrI	1396	513	55	218	478.04	58.82	205.52
chrI	1397	513	58	218	482.8	59.66	208.28
chrI	1398	542	66	239	485.84	60.2	210.32
chrI	1399	543	70	244	488.78	60.74	211.9
chrI	1400	548	70	246	491.4	61.28	213.48
chrI	1401	548	70	246	493.34	61.74	214.62
chrI	1402	548	70	246	495.34	62.2	215.7
chrI	1403	548	70	246	496.44	62.7	216.74
chrI	1404	548	70	246	492.2	62.64	216.18
chrI	1405	548	70	247	489.1	62.4	214.3
chrI	1406	549	70	247	486.08	62	212.02
chrI	1407	548	70	247	483.06	61.62	209.76
chrI	1408	548	70	247	481.5	61.26	207.56
chrI	1409	548	70	247	479.94	60.9	205.36
chrI	1410	549	70	247	478.5	60.58	203.18
chrI	1411	487	69	224	477.04	60.34	201.12
chrI	1412	484	69	223	475.6	60.1	199.06
chrI	1413	485	69	223	474.12	59.9	197.04
chrI	1414	485	69	223	472.76	59.7	195.08
chrI	1415	485	68	222	471.4	59.5	193.12
chrI	1416	462	66	219	469.92	59.28	191.14
chrI	1417	462	66	219	468.34	59.02	189.08
chrI	1418	436	64	219	466.36	58.86	186.68
chrI	1419	442	62	205	464.2	58.72	184.28
chrI	1420	442	61	202	462.06	58.58	181.88
chrI	1421	449	62	205	460.98	58.54	179.58
chrI	1422	446	62	201	460.12	58.46	177.34
chrI	1423	406	56	186	459.3	58.14	174.5
chrI	1424	407	56	175	459	57.78	171.74
chrI	1425	399	56	175	459.18	57.7	169.36
chrI	1426	385	54	164	459.68	57.64	167.02
chrI	1427	388	54	163	460.36	57.58	164.76
chrI	1428	366	56	162	461.14	57.52	162.56
chrI	1429	243	44	127	461.94	57.46	160.4
chrI	1430	354	46	110	463.16	57.42	158.32
chrI	1431	362	42	100	464.52	57.4	156.28
chrI	1432	363	42	101	466.54	57.44	154.64
chrI	1433	440	43	105	468.62	57.5	153.06
chrI	1434	442	43	105	470.7	57.56	151.5
chrI	1435	448	45	106	472.68	57.62	149.94
chrI	1436	449	49	112	475.88	57.7	148.84
chrI	1437	448	49	112	479.14	57.78	147.76
chrI	1438	447	49	112	482.54	57.86	146.68
chrI	1439	448	49	114	486.16	57.98	145.72
chrI	1440	448	49	114	489.82	58.12	144.78
chrI	1441	445	49	114	493.9	58.3	143.9
chrI	1442	442	48	112	497.98	58.48	143.02
chrI	1443	427	48	103	502.54	58.7	142.1
chrI	1444	421	48	103	506.56	58.94	141.44
chrI	1445	419	48	103	510.42	59.22	140.86
chrI	1446	459	53	103	513.94	59.46	140.16
chrI	1447	470	54	106	517.48	59.68	139.54
chrI	1448	501	50	97	521.7	59.96	139.1
chrI	1449	528	52	106	525.8	60.24	138.88
chrI	1450	557	66	127	530.06	60.52	138.66
chrI	1451	573	67	129	534.54	60.86	138.64
chrI	1452	582	67	133	538.98	61.2	138.62
chrI	1453	587	67	136	543.82	61.46	138.62
chrI	1454	588	67	138	550.66	61.88	139.12
chrI	1455	609	68	143	552	62	139.32
chrI	1456	617	69	145	552.94	62.2	139.74
chrI	1457	649	72	165	553.88	62.42	140.16
chrI	1458	652	73	168	551.68	62.6	140.42
chrI	1459	652	73	169	549.4	62.8	140.68
chrI	1460	648	73	169	546.92	62.92	140.9
chrI	1461	647	73	169	544.54	62.98	140.88
chrI	1462	647	73	169	542.18	63.04	140.86
chrI	1463	655	73	169	539.96	63.1	140.84
chrI	1464	666	75	175	537.72	63.18	140.74
chrI	1465	668	75	175	535.48	63.26	140.64
chrI	1466	666	75	175	533.3	63.32	140.54
chrI	1467	666	75	175	531.18	63.4	140.48
chrI	1468	664	75	173	529.3	63.48	140.6
chrI	1469	643	74	172	527.54	63.56	140.72
chrI	1470	635	75	173	525.82	63.64	140.86
chrI	1471	625	74	170	522.54	63.56	141.04
chrI	1472	623	73	170	518.84	63.38	141.1
chrI	1473	617	70	164	513.32	63.2	141.1
chrI	1474	612	70	164	506.68	62.88	140.64
chrI	1475	612	70	164	498.78	62	139.3
chrI	1476	609	71	163	490.26	61.08	137.88
chrI	1477	610	71	162	481.42	60.16	136.32
chrI	1478	608	69	162	472.42	59.24	134.64
chrI	1479	585	65	152	463.6	58.34	132.92
chrI	1480	421	52	120	453.96	57.4	130.98
chrI	1481	409	52	121	444.06	56.46	129.04
chrI	1482	410	53	122	434.7	55.66	126.56
chrI	1483	330	52	118	426.72	54.88	124.12
chrI	1484	328	53	118	418.8	54.1	121.64
chrI	1485	324	51	117	410.96	53.32	119.16
chrI	1486	330	52	111	403.24	52.54	116.68
chrI	1487	330	52	111	395.54	51.78	114.2
chrI	1488	336	52	111	387.72	51.02	111.8
chrI	1489	336	53	109	379.8	50.32	109.28
chrI	1490	336	53	109	372.04	49.7	106.86
chrI	1491	336	52	109	364.4	49.08	104.44
chrI	1492	336	52	109	356.76	48.46	102.02
chrI	1493	333	52	109	349.22	47.84	99.64
chrI	1494	333	52	109	342.06	47.24	97.28
chrI	1495	333	52	110	335.06	46.64	94.88
chrI	1496	295	49	112	328.26	46.06	92.52
chrI	1497	285	45	109	321.5	45.5	90.16
chrI	1498	225	41	97	314.88	45	87.92
chrI	1499	196	36	83	308.5	44.52	85.66
chrI	1500	162	22	60	302.12	44.04	83.4
chrI	1501	147	21	58	295.74	43.52	81.16
chrI	1502	140	21	55	289.26	43	78.94
chrI	1503	137	21	52	282.82	42.52	76.72
chrI	1504	147	22	52	276.84	42.12	74.7
chrI	1505	127	21	46	274.14	41.98	73.32
chrI	1506	122	22	48	271.66	41.84	71.9
chrI	1507	181	32	41	269.1	41.68	70.42
chrI	1508	253	34	46	268.14	41.54	69
chrI	1509	256	34	45	267.18	41.36	67.58
chrI	1510	256	34	45	266.24	41.22	66.18
chrI	1511	261	34	45	265	40.96	64.9
chrI	1512	262	35	45	263.76	40.7	63.62
chrI	1513	264	35	49	262.28	40.44	62.34
chrI	1514	270	40	49	260.78	40.14	61.12
chrI	1515	280	44	54	259.28	39.84	59.9
chrI	1516	284	44	54	257.8	39.56	58.68
chrI	1517	284	44	54	256.38	39.28	57.46
chrI	1518	287	44	54	255	39	56.24
chrI	1519	285	44	54	253.62	38.72	55.02
chrI	1520	285	45	53	252.24	38.44	53.76
chrI	1521	285	45	52	251.6	38.18	52.4
chrI	1522	285	45	52	251.16	38	51.1
chrI	1523	286	45	52	251.98	37.9	50.04
chrI	1524	293	46	51	253.38	37.9	49.26
chrI	1525	293	46	51	255.48	38.18	48.98
chrI	1526	290	45	51	257.98	38.48	48.74
chrI	1527	286	45	51	260.62	38.78	48.54
chrI	1528	286	45	51	263.3	39.1	48.4
chrI	1529	286	45	51	265.62	39.38	48.22
chrI	1530	286	45	51	268.3	39.68	48.16
chrI	1531	285	45	50	270.94	39.92	48
chrI	1532	282	45	48	270.62	39.7	47.72
chrI	1533	282	45	47	267.36	39.38	47.18
chrI	1534	280	44	47	263.98	39.06	46.66
chrI	1535	277	44	47	260.6	38.74	46.14
chrI	1536	268	39	47	257.02	38.42	45.62
chrI	1537	268	39	47	253.4	38.06	45.1
chrI	1538	262	39	47	249.56	37.7	44.42
chrI	1539	261	38	48	245.36	37.1	43.62
chrI	1540	261	38	48	240.74	36.34	42.62
chrI	1541	262	38	48	235.96	35.58	41.62
chrI	1542	265	38	48	231.18	34.82	40.62
chrI	1543	264	38	48	226.28	34.08	39.62
chrI	1544	264	38	48	221.44	33.34	38.62
chrI	1545	264	38	47	216.6	32.54	37.66
chrI	1546	263	36	44	211.76	31.74	36.72
chrI	1547	263	36	44	207.1	30.94	35.78
chrI	1548	266	36	44	202.64	30.14	34.88
chrI	1549	266	36	44	197.88	29.3	34
chrI	1550	267	36	46	193.12	28.46	33.18
chrI	1551	272	36	46	188.42	27.64	32.36
chrI	1552	272	36	45	183.8	26.82	31.54
chrI	1553	271	37	45	179.18	26	30.72
chrI	1554	263	36	43	174.56	25.18	29.92
chrI	1555	261	36	43	169.98	24.38	29.12
chrI	1556	254	34	40	165.44	23.58	28.34
chrI	1557	165	21	27	160.96	22.76	27.6
chrI	1558	90	18	19	156.48	21.98	26.88
chrI	1559	87	18	19	152.14	21.22	26.2
chrI	1560	87	18	19	147.92	20.46	25.54
chrI	1561	82	18	19	143.9	19.8	24.88
chrI	1562	81	17	19	139.88	19.14	24.22
chrI	1563	72	17	15	135.98	18.48	23.56
chrI	1564	60	10	9	132.1	17.84	22.86
chrI	1565	49	6	4	128.24	17.2	22.16
chrI	1566	45	6	4	124.34	16.56	21.46
chrI	1567	45	6	4	120.32	15.92	20.76
chrI	1568	42	7	4	116.32	15.3	20.06
chrI	1569	43	7	4	112.32	14.68	19.38
chrI	1570	43	5	5	108.32	14.06	18.72
chrI	1571	43	5	5	104.3	13.48	18.12
chrI	1572	52	5	5	100.26	12.9	17.52
chrI	1573	63	5	7	96.1	12.32	16.92
chrI	1574	55	4	7	91.98	11.72	16.32
chrI	1575	55	4	10	87.82	11.12	15.64
chrI	1576	55	4	10	83.44	10.52	14.96
chrI	1577	55	4	10	79.04	9.96	14.32
chrI	1578	55	4	10	74.7	9.36	13.68
chrI	1579	55	4	11	70.5	8.78	13.08
chrI	1580	57	5	11	66.34	8.2	12.48
chrI	1581	58	5	11	62.32	7.66	11.92
chrI	1582	58	4	11	60.06	7.38	11.62
chrI	1583	58	6	11	59.34	7.16	11.48
chrI	1584	63	6	13	58.68	6.94	11.34
chrI	1585	66	6	14	58.02	6.72	11.2
chrI	1586	67	6	14	57.48	6.5	11.06
chrI	1587	67	6	14	57	6.3	10.92
chrI	1588	67	6	14	56.7	6.1	10.9
chrI	1589	67	6	13	57.14	6.06	11.02
chrI	1590	68	6	13	57.86	6.12	11.24
chrI	1591	67	6	13	58.68	6.18	11.46
chrI	1592	64	6	13	59.52	6.24	11.7
chrI	1593	64	7	13	60.44	6.26	11.94
chrI	1594	64	7	14	61.36	6.28	12.18
chrI	1595	64	7	14	62.68	6.44	12.44
chrI	1596	62	7	14	64.06	6.66	12.72
chrI	1597	61	7	14	65.02	6.88	13
chrI	1598	58	7	14	66.24	7.12	13.24
chrI	1599	60	6	14	67.68	7.38	13.48
chrI	1600	59	6	12	69.12	7.64	13.6
chrI	1601	53	6	12	70.56	7.9	13.72
chrI	1602	52	8	13	72.02	8.16	13.84
chrI	1603	54	7	13	73.6	8.42	13.96
chrI	1604	53	7	13	76.54	8.96	14.28
chrI	1605	53	7	13	79.44	9.48	14.64
chrI	1606	53	7	12	82.72	10.1	15.06
chrI	1607	52	7	12	86.04	10.76	15.54
chrI	1608	54	7	12	89.38	11.34	16.04
chrI	1609	54	7	12	92.7	11.92	16.48
chrI	1610	54	7	12	95.92	12.52	16.92
chrI	1611	55	7	12	99.14	13.12	17.46
chrI	1612	57	7	12	102.4	13.72	18.02
chrI	1613	57	7	14	105.7	14.32	18.6
chrI	1614	82	8	15	109	14.92	19.2
chrI	1615	85	9	15	112.26	15.52	19.8
chrI	1616	86	9	15	115.56	16.12	20.4
chrI	1617	87	9	16	119.02	16.72	21
chrI	1618	88	8	16	122.48	17.28	21.6
chrI	1619	89	8	16	125.96	17.84	22.16
chrI	1620	109	13	18	129.5	18.4	22.74
chrI	1621	112	16	19	133.26	18.96	23.34
chrI	1622	100	16	19	137.06	19.52	23.94
chrI	1623	124	17	19	141	20.1	24.56
chrI	1624	127	17	19	144.86	20.7	25.18
chrI	1625	127	17	16	148.8	21.3	25.84
chrI	1626	127	17	16	152.84	21.9	26.5
chrI	1627	128	17	16	156.9	22.42	27.12
chrI	1628	134	17	16	160.86	22.96	27.74
chrI	1629	202	31	27	164.82	23.52	28.36
chrI	1630	202	31	29	168.78	24.08	29
chrI	1631	222	36	32	172.74	24.64	29.66
chrI	1632	224	37	35	176.74	25.24	30.38
chrI	1633	225	35	36	180.64	25.84	31.1
chrI	1634	229	35	35	184.54	26.44	31.82
chrI	1635	227	36	36	188.44	27.04	32.54
chrI	1636	228	36	41	192.36	27.64	33.26
chrI	1637	230	36	42	196.54	28.26	34.02
chrI	1638	232	36	43	200.74	28.88	34.7
chrI	1639	232	36	43	203.86	29.5	35.36
chrI	1640	231	36	43	206.88	30.08	36.02
chrI	1641	232	36	43	209.86	30.66	36.7
chrI	1642	237	36	43	212.8	31.24	37.34
chrI	1643	237	35	43	215.8	31.86	38
chrI	1644	238	35	42	218.74	32.48	38.66
chrI	1645	241	35	43	220.88	32.9	39.26
chrI	1646	250	35	44	222.9	33.2	39.82
chrI	1647	251	35	44	225.16	33.5	40.38
chrI	1648	255	36	45	226.42	33.76	40.9
chrI	1649	253	36	45	227.58	34.02	41.42
chrI	1650	256	36	45	228.74	34.28	42
chrI	1651	255	36	45	229.9	34.54	42.58
chrI	1652	255	34	44	231.02	34.8	43.16
chrI	1653	252	34	44	231.9	35.06	43.74
chrI	1654	251	35	44	230.08	34.76	43.86
chrI	1655	251	35	45	228.22	34.44	43.9
chrI	1656	251	35	45	225.66	33.92	43.84
chrI	1657	252	37	48	223.06	33.36	43.66
chrI	1658	249	37	48	220.42	32.84	43.44
chrI	1659	249	37	48	217.54	32.32	43.26
chrI	1660	249	37	48	214.7	31.76	43.02
chrI	1661	251	37	48	211.82	31.2	42.58
chrI	1662	266	38	50	208.92	30.64	42.1
chrI	1663	267	38	48	205.96	30.1	41.58
chrI	1664	238	39	48	203.02	29.56	41.06
chrI	1665	236	38	48	200.26	29.02	40.54
chrI	1666	235	38	49	197.46	28.48	40.02
chrI	1667	234	38	48	194.5	27.94	39.5
chrI	1668	238	39	49	191.58	27.42	39
chrI	1669	236	39	49	188.64	26.9	38.52
chrI	1670	216	34	48	185.6	26.38	38
chrI	1671	213	31	47	182.2	25.86	37.44
chrI	1672	213	31	47	178.76	25.34	36.88
chrI	1673	187	30	45	175.18	24.78	36.28
chrI	1674	185	30	45	171.64	24.22	35.68
chrI	1675	185	30	45	168.02	23.66	35.08
chrI	1676	185	30	45	164.42	23.1	34.48
chrI	1677	184	30	45	160.84	22.58	33.92
chrI	1678	178	30	45	157.32	22.06	33.38
chrI	1679	111	16	33	153.82	21.5	32.84
chrI	1680	109	15	31	150.34	20.94	32.26
chrI	1681	94	10	29	146.86	20.38	31.68
chrI	1682	94	9	26	143.38	19.8	31.04
chrI	1683	93	9	25	139.98	19.22	30.4
chrI	1684	85	9	26	136.58	18.64	29.76
chrI	1685	85	8	24	133.18	18.06	29.12
chrI	1686	84	8	19	129.68	17.48	28.48
chrI	1687	85	8	18	125.54	16.86	27.76
chrI	1688	84	9	17	121.32	16.24	27.08
chrI	1689	85	9	17	117.66	15.56	26.4
chrI	1690	93	9	17	114	14.9	25.72
chrI	1691	92	9	17	110.36	14.24	25
chrI	1692	89	9	17	106.74	13.58	24.3
chrI	1693	91	9	18	102.98	12.92	23.56
chrI	1694	91	9	18	99.26	12.26	22.82
chrI	1695	89	9	17	95.94	11.7	22.06
chrI	1696	80	9	16	92.68	11.2	21.34
chrI	1697	79	9	16	89.42	10.7	20.62
chrI	1698	76	8	15	86.48	10.22	19.94
chrI	1699	76	8	15	83.54	9.74	19.26
chrI	1700	75	8	15	80.62	9.26	18.58
chrI	1701	75	8	15	77.7	8.78	17.9
chrI	1702	76	8	16	74.8	8.3	17.22
chrI	1703	76	8	17	72.02	7.82	16.56
chrI	1704	76	7	17	70.56	7.62	16.14
chrI	1705	77	7	16	69.14	7.44	15.76
chrI	1706	77	7	16	67.92	7.36	15.4
chrI	1707	78	8	16	66.66	7.3	15.1
chrI	1708	79	8	16	65.42	7.24	14.82
chrI	1709	79	8	16	64.34	7.18	14.48
chrI	1710	79	8	16	63.26	7.14	14.18
chrI	1711	76	8	16	62.18	7.1	13.98
chrI	1712	59	7	14	61.02	7.06	13.8
chrI	1713	56	7	14	59.86	6.98	13.64
chrI	1714	55	5	14	58.66	6.9	13.48
chrI	1715	53	5	14	57.14	6.82	13.34
chrI	1716	53	5	13	55.64	6.74	13.22
chrI	1717	53	5	13	54.18	6.66	13.1
chrI	1718	50	6	12	52.64	6.58	12.94
chrI	1719	50	6	12	51.08	6.5	12.78
chrI	1720	50	6	10	49.54	6.42	12.64
chrI	1721	50	6	11	48.2	6.34	12.54
chrI	1722	50	6	11	46.88	6.26	12.48
chrI	1723	40	6	11	45.7	6.2	12.46
chrI	1724	38	6	11	44.52	6.14	12.46
chrI	1725	39	6	11	43.32	6.08	12.46
chrI	1726	39	6	11	42.12	6.02	12.46
chrI	1727	39	6	11	40.88	5.98	12.42
chrI	1728	39	6	12	39.64	5.94	12.34
chrI	1729	38	6	12	38.4	5.92	12.26
chrI	1730	38	6	12	37.12	5.9	12.2
chrI	1731	33	6	11	35.84	5.88	12.14
chrI	1732	31	6	11	34.56	5.78	12.02
chrI	1733	31	6	11	33.26	5.68	11.9
chrI	1734	31	6	9	31.98	5.6	11.82
chrI	1735	31	6	9	30.7	5.52	11.74
chrI	1736	30	6	9	29.48	5.44	11.66
chrI	1737	27	6	9	28.6	5.38	11.62
chrI	1738	26	5	9	27.82	5.32	11.58
chrI	1739	25	5	9	27.06	5.3	11.52
chrI	1740	17	5	10	26.34	5.28	11.46
chrI	1741	17	5	11	25.62	5.26	11.42
chrI	1742	16	5	11	24.92	5.24	11.38
chrI	1743	14	5	10	24.24	5.16	11.36
chrI	1744	13	5	10	23.7	5.12	11.34
chrI	1745	12	5	10	23.16	5.08	11.36
chrI	1746	13	5	11	22.62	5.04	11.34
chrI	1747	13	5	13	22.14	5	11.32
chrI	1748	17	5	14	21.92	4.96	11.3
chrI	1749	17	5	15	21.84	4.94	11.36
chrI	1750	15	5	15	21.74	4.94	11.42
chrI	1751	15	5	15	21.66	4.94	11.48
chrI	1752	14	6	14	21.58	4.94	11.54
chrI	1753	14	6	13	21.56	4.94	11.58
chrI	1754	14	6	13	21.56	4.94	11.62
chrI	1755	13	6	13	21.56	4.94	11.66
chrI	1756	13	6	13	21.66	4.96	11.72
chrI	1757	14	3	10	21.8	4.98	11.78
chrI	1758	14	3	10	21.94	5	11.84
chrI	1759	15	4	12	22.06	5.02	11.94
chrI	1760	15	4	12	22.2	5.04	12.04
chrI	1761	15	4	12	22.7	5.06	12.14
chrI	1762	15	4	12	23.34	5.08	12.26
chrI	1763	17	4	12	24	5.12	12.38
chrI	1764	17	4	11	24.7	5.16	12.5
chrI	1765	17	4	11	25.56	5.2	12.58
chrI	1766	17	4	11	26.64	5.24	12.62
chrI	1767	18	4	11	27.74	5.28	12.68
chrI	1768	16	2	11	28.88	5.32	12.76
chrI	1769	23	4	11	30.04	5.36	12.84
chrI	1770	23	4	11	31.22	5.4	12.92
chrI	1771	23	4	10	32.36	5.44	12.96
chrI	1772	26	4	10	33.5	5.48	12.92
chrI	1773	29	4	10	34.46	5.52	12.84
chrI	1774	34	5	14	35.44	5.56	12.72
chrI	1775	34	6	14	36.46	5.6	12.6
chrI	1776	35	6	14	37.48	5.64	12.48
chrI	1777	35	6	14	38.52	5.64	12.38
chrI	1778	38	6	14	39.56	5.66	12.3
chrI	1779	38	6	14	40.6	5.68	12.22
chrI	1780	38	6	14	41.68	5.7	12.14
chrI	1781	38	7	14	42.78	5.72	12.06
chrI	1782	38	7	14	43.8	5.8	12.04
chrI	1783	38	7	14	44.82	5.88	12.02
chrI	1784	37	7	14	45.78	5.92	11.92
chrI	1785	38	7	14	46.74	5.96	11.82
chrI	1786	55	7	14	47.7	6	11.72
chrI	1787	59	7	15	48.66	6.04	11.62
chrI	1788	59	7	15	49.54	6.08	11.54
chrI	1789	60	7	15	50.42	6.12	11.52
chrI	1790	60	7	14	51.32	6.16	11.5
chrI	1791	71	7	13	52.22	6.2	11.48
chrI	1792	71	7	14	53.08	6.24	11.48
chrI	1793	71	7	14	53.98	6.32	11.48
chrI	1794	71	7	14	54.62	6.32	11.48
chrI	1795	71	7	14	55.28	6.32	11.48
chrI	1796	70	7	13	55.94	6.32	11.5
chrI	1797	70	7	11	56.48	6.32	11.52
chrI	1798	65	7	10	56.9	6.32	11.54
chrI	1799	66	7	9	57.16	6.28	11.4
chrI	1800	66	7	9	57.42	6.2	11.26
chrI	1801	66	7	9	57.68	6.12	11.12
chrI	1802	66	6	9	57.94	6.04	10.98
chrI	1803	66	7	9	58.16	5.98	10.84
chrI	1804	66	7	9	58.38	5.92	10.7
chrI	1805	67	7	9	58.6	5.86	10.56
chrI	1806	68	7	9	58.82	5.76	10.42
chrI	1807	65	7	9	59.06	5.66	10.28
chrI	1808	65	7	9	59.3	5.56	10.14
chrI	1809	63	6	7	59.56	5.46	10
chrI	1810	63	6	7	59.78	5.36	9.86
chrI	1811	63	6	7	59.32	5.26	9.72
chrI	1812	63	6	7	58.7	5.16	9.54
chrI	1813	61	6	8	58.08	5.06	9.36
chrI	1814	61	6	10	57.42	4.96	9.18
chrI	1815	62	6	10	56.76	4.86	9.02
chrI	1816	62	6	10	55.72	4.76	8.94
chrI	1817	61	6	11	54.66	4.66	8.82
chrI	1818	61	6	11	53.62	4.58	8.72
chrI	1819	55	4	11	52.58	4.5	8.62
chrI	1820	56	4	11	51.56	4.42	8.54
chrI	1821	56	4	11	50.56	4.34	8.48
chrI	1822	53	4	11	49.56	4.26	8.46
chrI	1823	50	4	11	48.66	4.18	8.46
chrI	1824	47	3	7	47.72	4.1	8.48
chrI	1825	47	2	7	46.78	4.02	8.5
chrI	1826	48	2	7	45.86	3.94	8.52
chrI	1827	48	2	7	44.94	3.88	8.54
chrI	1828	49	3	7	44.02	3.78	8.56
chrI	1829	49	3	7	43.1	3.68	8.58
chrI	1830	49	3	7	42.14	3.58	8.6
chrI	1831	49	2	7	41.14	3.48	8.62
chrI	1832	50	2	7	40.2	3.38	8.64
chrI	1833	50	2	7	39.26	3.28	8.66
chrI	1834	50	2	7	38.36	3.2	8.72
chrI	1835	49	2	7	37.46	3.12	8.78
chrI	1836	32	2	7	36.56	3.04	8.84
chrI	1837	28	2	6	35.66	2.96	8.9
chrI	1838	28	2	6	34.8	2.88	8.92
chrI	1839	27	2	6	33.94	2.8	8.86
chrI	1840	27	2	6	33.04	2.72	8.8
chrI	1841	19	2	9	32.18	2.64	8.74
chrI	1842	18	2	8	31.34	2.56	8.68
chrI	1843	19	3	9	30.5	2.48	8.62
chrI	1844	19	3	9	29.76	2.44	8.58
chrI	1845	20	3	10	28.98	2.4	8.54
chrI	1846	20	3	10	28.2	2.36	8.5
chrI	1847	20	3	10	27.48	2.34	8.46
chrI	1848	20	3	10	26.82	2.32	8.42
chrI	1849	19	3	10	26.18	2.32	8.46
chrI	1850	19	3	10	25.54	2.34	8.5
chrI	1851	20	3	10	24.84	2.36	8.54
chrI	1852	20	3	10	24.14	2.38	8.58
chrI	1853	20	2	10	23.34	2.36	8.62
chrI	1854	20	2	10	22.54	2.34	8.66
chrI	1855	19	2	10	21.74	2.32	8.7
chrI	1856	18	2	10	20.94	2.32	8.74
chrI	1857	18	2	10	20.1	2.32	8.78
chrI	1858	18	2	10	19.26	2.32	8.82
chrI	1859	18	2	10	18.42	2.32	8.86
chrI	1860	18	2	10	17.6	2.32	8.9
chrI	1861	18	2	10	17.12	2.32	8.94
chrI	1862	18	2	10	16.72	2.32	9
chrI	1863	18	2	9	16.32	2.32	9.06
chrI	1864	18	2	7	15.94	2.32	9.12
chrI	1865	17	2	7	15.56	2.32	9.18
chrI	1866	19	2	7	15.28	2.32	9.12
chrI	1867	19	2	8	15.02	2.32	9.08
chrI	1868	19	2	8	14.72	2.28	9
chrI	1869	18	2	9	14.42	2.24	8.92
chrI	1870	17	2	9	14.08	2.2	8.8
chrI	1871	17	2	9	13.74	2.16	8.68
chrI	1872	17	3	9	13.4	2.12	8.56
chrI	1873	17	3	9	13.06	2.08	8.44
chrI	1874	15	3	9	12.74	2.04	8.32
chrI	1875	15	3	9	12.42	2	8.2
chrI	1876	13	3	9	12.06	1.96	8.08
chrI	1877	13	3	9	11.7	1.92	7.96
chrI	1878	9	2	9	11.34	1.9	7.84
chrI	1879	9	2	9	10.98	1.88	7.72
chrI	1880	9	2	9	10.64	1.86	7.6
chrI	1881	9	2	9	10.32	1.84	7.48
chrI	1882	8	2	9	10	1.84	7.36
chrI	1883	8	2	9	9.68	1.84	7.24
chrI	1884	8	2	9	9.36	1.84	7.12
chrI	1885	8	2	9	9.04	1.86	7
chrI	1886	8	2	9	8.72	1.88	6.88
chrI	1887	8	2	9	8.4	1.9	6.76
chrI	1888	8	2	9	8.08	1.92	6.66
chrI	1889	8	2	9	7.76	1.94	6.6
chrI	1890	8	2	9	7.46	1.96	6.54
chrI	1891	5	2	6	7.08	1.98	6.48
chrI	1892	5	2	6	6.72	2	6.36
chrI	1893	4	1	5	6.36	2.02	6.24
chrI	1894	4	1	5	6.02	2.04	6.08
chrI	1895	3	1	4	5.7	2.06	5.92
chrI	1896	3	1	4	5.38	2.08	5.76
chrI	1897	3	1	4	5.06	2.06	5.6
chrI	1898	3	1	4	4.74	2.04	5.44
chrI	1899	3	1	4	4.46	2.02	5.28
chrI	1900	3	1	4	4.18	2	5.12
chrI	1901	2	1	4	3.94	1.98	4.96
chrI	1902	2	1	4	3.7	1.96	4.8
chrI	1903	2	1	4	3.54	1.96	4.62
chrI	1904	2	1	4	3.38	1.96	4.44
chrI	1905	2	1	4	3.22	1.96	4.26
chrI	1906	2	1	4	3.06	1.96	4.08
chrI	1907	2	2	4	2.92	1.96	3.9
chrI	1908	2	2	4	2.78	1.96	3.72
chrI	1909	2	2	4	2.64	1.96	3.54
chrI	1910	2	3	4	2.5	1.96	3.36
chrI	1911	2	3	4	2.46	1.96	3.22
chrI	1912	2	3	4	2.42	1.96	3.08
chrI	1913	2	3	4	2.38	1.96	2.94
chrI	1914	2	3	4	2.34	1.96	2.8
chrI	1915	2	3	4	2.3	1.96	2.66
chrI	1916	0	3	4	2.34	1.96	2.58
chrI	1917	1	3	2	2.38	1.96	2.5
chrI	1918	1	3	2	2.44	1.98	2.44
chrI	1919	1	3	1	2.5	2	2.38
chrI	1920	1	3	1	2.58	2.02	2.34
chrI	1921	1	3	1	2.68	2.04	2.3
chrI	1922	1	2	1	2.78	2.06	2.26
chrI	1923	1	2	1	2.88	2.08	2.22
chrI	1924	1	2	1	2.98	2.1	2.18
chrI	1925	1	2	1	3.08	2.12	2.14
chrI	1926	1	2	1	3.2	2.14	2.1
chrI	1927	1	2	1	3.32	2.16	2.06
chrI	1928	1	2	0	3.44	2.18	2.02
chrI	1929	1	2	0	3.56	2.2	1.98
chrI	1930	1	2	0	3.68	2.22	1.94
chrI	1931	1	2	0	3.8	2.24	1.9
chrI	1932	1	2	0	3.92	2.22	1.86
chrI	1933	1	2	0	4.06	2.2	1.82
chrI	1934	1	2	0	4.2	2.18	1.78
chrI	1935	1	2	0	4.34	2.12	1.74
chrI	1936	6	2	2	4.5	2.06	1.7
chrI	1937	6	2	2	4.66	2	1.66
chrI	1938	6	2	2	4.82	1.94	1.62
chrI	1939	6	2	2	4.98	1.88	1.58
chrI	1940	6	2	2	5.16	1.82	1.54
chrI	1941	7	2	2	5.38	1.76	1.52
chrI	1942	7	2	2	5.56	1.7	1.54
chrI	1943	7	2	2	5.74	1.64	1.56
chrI	1944	7	2	2	5.94	1.58	1.62
chrI	1945	7	2	2	6.14	1.52	1.68
chrI	1946	8	2	2	6.34	1.46	1.74
chrI	1947	8	2	2	6.58	1.42	1.8
chrI	1948	8	2	2	6.84	1.38	1.88
chrI	1949	8	2	2	7.1	1.34	1.96
chrI	1950	8	2	2	7.36	1.3	2.04
chrI	1951	8	2	2	7.62	1.26	2.12
chrI	1952	8	2	2	7.88	1.22	2.2
chrI	1953	8	2	2	8.14	1.18	2.3
chrI	1954	8	2	2	8.4	1.14	2.4
chrI	1955	8	2	2	8.66	1.1	2.5
chrI	1956	8	2	2	8.92	1.06	2.6
chrI	1957	8	1	2	9.18	1.02	2.7
chrI	1958	9	1	2	9.44	1	2.8
chrI	1959	9	1	2	9.7	0.98	2.9
chrI	1960	9	0	2	9.96	0.96	3
chrI	1961	10	0	2	10.02	0.94	3.02
chrI	1962	10	0	2	10.08	0.92	3.04
chrI	1963	10	0	2	10.14	0.92	3.06
chrI	1964	10	0	2	10.2	0.92	3.08
chrI	1965	11	0	2	10.26	0.92	3.1
chrI	1966	11	0	3	10.28	0.94	3.14
chrI	1967	10	0	3	10.3	0.96	3.18
chrI	1968	10	0	3	10.4	0.98	3.22
chrI	1969	11	0	4	10.5	1	3.28
chrI	1970	11	0	4	10.6	1.02	3.34
chrI	1971	11	0	4	10.66	1.04	3.4
chrI	1972	13	0	4	10.72	1.06	3.46
chrI	1973	14	0	5	10.78	1.1	3.52
chrI	1974	14	0	5	10.84	1.16	3.58
chrI	1975	14	0	5	10.9	1.22	3.64
chrI	1976	14	0	5	10.96	1.28	3.7
chrI	1977	14	0	5	11.02	1.34	3.76
chrI	1978	14	0	5	11.08	1.4	3.82
chrI	1979	14	0	5	11.14	1.46	3.88
chrI	1980	14	0	5	11.2	1.52	3.94
chrI	1981	14	0	5	11.26	1.58	4
chrI	1982	14	0	5	11.32	1.66	4.06
chrI	1983	14	1	5	11.34	1.74	4.12
chrI	1984	14	1	5	11.36	1.82	4.2
chrI	1985	14	1	5	11.38	1.92	4.28
chrI	1986	9	1	3	11.36	2.02	4.36
chrI	1987	9	1	3	11.34	2.12	4.44
chrI	1988	9	2	3	11.32	2.22	4.52
chrI	1989	9	2	3	11.3	2.32	4.62
chrI	1990	9	2	3	11.24	2.42	4.72
chrI	1991	8	3	4	11.18	2.52	4.78
chrI	1992	8	3	4	11.14	2.62	4.84
chrI	1993	12	3	4	11.1	2.72	4.94
chrI	1994	12	3	5	11.08	2.82	5
chrI	1995	12	3	5	11.06	2.92	5.06
chrI	1996	11	3	5	11.04	3.02	5.12
chrI	1997	11	3	5	10.94	3.12	5.18
chrI	1998	11	4	5	10.8	3.22	5.2
chrI	1999	11	5	5	10.66	3.32	5.26
[truncated: 228,219 more rows]
