# Supplementary material for: Chromosomal Mcm2-7 distribution and the genome replication program in species from yeast to humans
Source: PLoS Genet. 2021 Sep 2;17(9):e1009714. doi: 10.1371/journal.pgen.1009714 (PMC8443269; doi:10.1371/journal.pgen.1009714)
Supplement: S1 Source Files — (ZIP) [file pgen.1009714.s023.zip › source_files_for_Figure1_to_Figure7A/Figure1/Figure1C/numbers_for_traces_in_Figure1C_042321_1.txt]

ARS_name	MCM_subunit_tagged_with_MNase	chr	coord	library_fragments_51to100bp	library_fragments_151to200bp	library_fragments_all	smooth20bp_library_fragments_51to100bp	smooth20bp_library_fragments_151to200bp	normalize_smooth20bp_library_fragments_51to100bp	normalize_smooth20bp_library_fragments_151to200bp
ARS1103	MCM2	chrXI	54294	0	0	0	0	0	0	0
ARS1103	MCM2	chrXI	54295	0	0	0	0	0	0	0
ARS1103	MCM2	chrXI	54296	0	0	0	0	0	0	0
ARS1103	MCM2	chrXI	54297	0	0	0	0	0	0	0
ARS1103	MCM2	chrXI	54298	0	0	0	0	0	0	0
ARS1103	MCM2	chrXI	54299	0	0	0	0	0	0	0
ARS1103	MCM2	chrXI	54300	0	0	0	0	0	0	0
ARS1103	MCM2	chrXI	54301	0	0	0	0	0	0	0
ARS1103	MCM2	chrXI	54302	0	0	0	0	0	0	0
ARS1103	MCM2	chrXI	54303	0	0	0	0	0.05	0	2.53203e-06
ARS1103	MCM2	chrXI	54304	0	0	1	0	0.1	0	5.06406e-06
ARS1103	MCM2	chrXI	54305	0	0	1	0	0.15	0	7.596091e-06
ARS1103	MCM2	chrXI	54306	0	0	1	0	0.2	0	1.012812e-05
ARS1103	MCM2	chrXI	54307	0	0	1	0	0.25	0	1.266015e-05
ARS1103	MCM2	chrXI	54308	0	0	1	0	0.3	0	1.519218e-05
ARS1103	MCM2	chrXI	54309	0	0	1	0	0.35	0	1.772421e-05
ARS1103	MCM2	chrXI	54310	0	0	1	0	0.4	0	2.025624e-05
ARS1103	MCM2	chrXI	54311	0	0	1	0	0.45	0	2.278827e-05
ARS1103	MCM2	chrXI	54312	0	0	1	0	0.5	0	2.53203e-05
ARS1103	MCM2	chrXI	54313	0	1	2	0	0.55	0	2.785233e-05
ARS1103	MCM2	chrXI	54314	0	1	2	0	0.6	0	3.038436e-05
ARS1103	MCM2	chrXI	54315	0	1	2	0	0.65	0	3.291639e-05
ARS1103	MCM2	chrXI	54316	0	1	2	0	0.7	0	3.544842e-05
ARS1103	MCM2	chrXI	54317	0	1	2	0	0.75	0	3.798045e-05
ARS1103	MCM2	chrXI	54318	0	1	2	0	0.8	0	4.051248e-05
ARS1103	MCM2	chrXI	54319	0	1	2	0	0.85	0	4.304451e-05
ARS1103	MCM2	chrXI	54320	0	1	2	0	0.9	0	4.557654e-05
ARS1103	MCM2	chrXI	54321	0	1	2	0	0.95	0	4.810857e-05
ARS1103	MCM2	chrXI	54322	0	1	2	0	1	0	5.06406e-05
ARS1103	MCM2	chrXI	54323	0	1	2	0	1	0	5.06406e-05
ARS1103	MCM2	chrXI	54324	0	1	2	0	1	0	5.06406e-05
ARS1103	MCM2	chrXI	54325	0	1	2	0	1	0	5.06406e-05
ARS1103	MCM2	chrXI	54326	0	1	2	0	1	0	5.06406e-05
ARS1103	MCM2	chrXI	54327	0	1	2	0	1	0	5.06406e-05
ARS1103	MCM2	chrXI	54328	0	1	2	0	1	0	5.06406e-05
ARS1103	MCM2	chrXI	54329	0	1	2	0	1	0	5.06406e-05
ARS1103	MCM2	chrXI	54330	0	1	2	0	1	0	5.06406e-05
ARS1103	MCM2	chrXI	54331	0	1	2	0	1	0	5.06406e-05
ARS1103	MCM2	chrXI	54332	0	1	2	0	1	0	5.06406e-05
ARS1103	MCM2	chrXI	54333	0	1	2	0	1	0	5.06406e-05
ARS1103	MCM2	chrXI	54334	0	1	2	0	1	0	5.06406e-05
ARS1103	MCM2	chrXI	54335	0	1	2	0	1	0	5.06406e-05
ARS1103	MCM2	chrXI	54336	0	1	2	0	1	0	5.06406e-05
ARS1103	MCM2	chrXI	54337	0	1	2	0	1	0	5.06406e-05
ARS1103	MCM2	chrXI	54338	0	1	2	0	1	0	5.06406e-05
ARS1103	MCM2	chrXI	54339	0	1	2	0	1	0	5.06406e-05
ARS1103	MCM2	chrXI	54340	0	1	2	0	1	0	5.06406e-05
ARS1103	MCM2	chrXI	54341	0	1	2	0	1	0	5.06406e-05
ARS1103	MCM2	chrXI	54342	0	1	3	0	1	0	5.06406e-05
ARS1103	MCM2	chrXI	54343	0	1	3	0	1	0	5.06406e-05
ARS1103	MCM2	chrXI	54344	0	1	3	0	1	0	5.06406e-05
ARS1103	MCM2	chrXI	54345	0	1	3	0	1	0	5.06406e-05
ARS1103	MCM2	chrXI	54346	0	1	3	0	1	0	5.06406e-05
ARS1103	MCM2	chrXI	54347	0	1	3	0	1	0	5.06406e-05
ARS1103	MCM2	chrXI	54348	0	1	3	0	1	0	5.06406e-05
ARS1103	MCM2	chrXI	54349	0	1	3	0	1	0	5.06406e-05
ARS1103	MCM2	chrXI	54350	0	1	3	0	1	0	5.06406e-05
ARS1103	MCM2	chrXI	54351	0	1	3	0	1	0	5.06406e-05
ARS1103	MCM2	chrXI	54352	0	1	3	0	1	0	5.06406e-05
ARS1103	MCM2	chrXI	54353	0	1	3	0	1	0	5.06406e-05
ARS1103	MCM2	chrXI	54354	0	1	3	0	1	0	5.06406e-05
ARS1103	MCM2	chrXI	54355	0	1	3	0	1	0	5.06406e-05
ARS1103	MCM2	chrXI	54356	0	1	3	0	1	0	5.06406e-05
ARS1103	MCM2	chrXI	54357	0	1	3	0	1	0	5.06406e-05
ARS1103	MCM2	chrXI	54358	0	1	3	0	1	0	5.06406e-05
ARS1103	MCM2	chrXI	54359	0	1	3	0	1	0	5.06406e-05
ARS1103	MCM2	chrXI	54360	0	1	3	0	1	0	5.06406e-05
ARS1103	MCM2	chrXI	54361	0	1	3	0	1	0	5.06406e-05
ARS1103	MCM2	chrXI	54362	0	1	3	0	1	0	5.06406e-05
ARS1103	MCM2	chrXI	54363	0	1	3	0	1	0	5.06406e-05
ARS1103	MCM2	chrXI	54364	0	1	3	0	1	0	5.06406e-05
ARS1103	MCM2	chrXI	54365	0	1	3	0	1	0	5.06406e-05
ARS1103	MCM2	chrXI	54366	0	1	3	0	1	0	5.06406e-05
ARS1103	MCM2	chrXI	54367	0	1	3	0	1	0	5.06406e-05
ARS1103	MCM2	chrXI	54368	0	1	3	0	1	0	5.06406e-05
ARS1103	MCM2	chrXI	54369	0	1	3	0	1	0	5.06406e-05
ARS1103	MCM2	chrXI	54370	0	1	3	0	1	0	5.06406e-05
ARS1103	MCM2	chrXI	54371	0	1	3	0	1	0	5.06406e-05
ARS1103	MCM2	chrXI	54372	0	1	3	0	1	0	5.06406e-05
ARS1103	MCM2	chrXI	54373	0	1	3	0	1	0	5.06406e-05
ARS1103	MCM2	chrXI	54374	0	1	3	0	1	0	5.06406e-05
ARS1103	MCM2	chrXI	54375	0	1	4	0	1	0	5.06406e-05
ARS1103	MCM2	chrXI	54376	0	1	4	0	1	0	5.06406e-05
ARS1103	MCM2	chrXI	54377	0	1	4	0	1	0	5.06406e-05
ARS1103	MCM2	chrXI	54378	0	1	4	0	1	0	5.06406e-05
ARS1103	MCM2	chrXI	54379	0	1	4	0	1	0	5.06406e-05
ARS1103	MCM2	chrXI	54380	0	1	4	0	1	0	5.06406e-05
ARS1103	MCM2	chrXI	54381	0	1	4	0	1	0	5.06406e-05
ARS1103	MCM2	chrXI	54382	0	1	4	0	1	0	5.06406e-05
ARS1103	MCM2	chrXI	54383	0	1	4	0	1	0	5.06406e-05
ARS1103	MCM2	chrXI	54384	0	1	4	0	1	0	5.06406e-05
ARS1103	MCM2	chrXI	54385	0	1	4	0	1	0	5.06406e-05
ARS1103	MCM2	chrXI	54386	0	1	5	0	1	0	5.06406e-05
ARS1103	MCM2	chrXI	54387	0	1	6	0	1	0	5.06406e-05
ARS1103	MCM2	chrXI	54388	0	1	6	0	1	0	5.06406e-05
ARS1103	MCM2	chrXI	54389	0	1	6	0	1	0	5.06406e-05
ARS1103	MCM2	chrXI	54390	0	1	6	0	1	0	5.06406e-05
ARS1103	MCM2	chrXI	54391	0	1	6	0	1	0	5.06406e-05
ARS1103	MCM2	chrXI	54392	0	1	6	0	1	0	5.06406e-05
ARS1103	MCM2	chrXI	54393	0	1	6	0	1	0	5.06406e-05
ARS1103	MCM2	chrXI	54394	0	1	6	0	1	0	5.06406e-05
ARS1103	MCM2	chrXI	54395	0	1	6	0	1	0	5.06406e-05
ARS1103	MCM2	chrXI	54396	0	1	6	0	1	0	5.06406e-05
ARS1103	MCM2	chrXI	54397	0	1	6	0	1	0	5.06406e-05
ARS1103	MCM2	chrXI	54398	0	1	6	0	1	0	5.06406e-05
ARS1103	MCM2	chrXI	54399	0	1	6	0	1	0	5.06406e-05
ARS1103	MCM2	chrXI	54400	0	1	6	0	1	0	5.06406e-05
ARS1103	MCM2	chrXI	54401	0	1	6	0	1	0	5.06406e-05
ARS1103	MCM2	chrXI	54402	0	1	6	0	1	0	5.06406e-05
ARS1103	MCM2	chrXI	54403	0	1	6	0	1	0	5.06406e-05
ARS1103	MCM2	chrXI	54404	0	1	6	0	1	0	5.06406e-05
ARS1103	MCM2	chrXI	54405	0	1	6	0	1	0	5.06406e-05
ARS1103	MCM2	chrXI	54406	0	1	6	0	1	0	5.06406e-05
ARS1103	MCM2	chrXI	54407	0	1	6	0	1	0	5.06406e-05
ARS1103	MCM2	chrXI	54408	0	1	6	0	1	0	5.06406e-05
ARS1103	MCM2	chrXI	54409	0	1	6	0	1	0	5.06406e-05
ARS1103	MCM2	chrXI	54410	0	1	6	0	1	0	5.06406e-05
ARS1103	MCM2	chrXI	54411	0	1	6	0	1.05	0	5.317263e-05
ARS1103	MCM2	chrXI	54412	0	1	6	0	1.1	0	5.570466e-05
ARS1103	MCM2	chrXI	54413	0	1	6	0	1.15	0	5.823669e-05
ARS1103	MCM2	chrXI	54414	0	1	6	0	1.2	0	6.076872e-05
ARS1103	MCM2	chrXI	54415	0	1	6	0	1.25	0	6.330075e-05
ARS1103	MCM2	chrXI	54416	0	1	6	0	1.3	0	6.583278e-05
ARS1103	MCM2	chrXI	54417	0	1	6	0	1.35	0	6.836481e-05
ARS1103	MCM2	chrXI	54418	0	1	6	0	1.4	0	7.089685e-05
ARS1103	MCM2	chrXI	54419	0	1	6	0	1.45	0	7.342888e-05
ARS1103	MCM2	chrXI	54420	0	1	6	0	1.5	0	7.596091e-05
ARS1103	MCM2	chrXI	54421	0	2	7	0	1.55	0	7.849294e-05
ARS1103	MCM2	chrXI	54422	0	2	7	0	1.6	0	8.102497e-05
ARS1103	MCM2	chrXI	54423	0	2	7	0	1.65	0	8.3557e-05
ARS1103	MCM2	chrXI	54424	0	2	7	0	1.7	0	8.608903e-05
ARS1103	MCM2	chrXI	54425	0	2	7	0	1.75	0	8.862106e-05
ARS1103	MCM2	chrXI	54426	0	2	7	0	1.8	0	9.115309e-05
ARS1103	MCM2	chrXI	54427	0	2	7	0	1.85	0	9.368512e-05
ARS1103	MCM2	chrXI	54428	0	2	7	0	1.9	0	9.621715e-05
ARS1103	MCM2	chrXI	54429	0	2	7	0	1.95	0	9.874918e-05
ARS1103	MCM2	chrXI	54430	0	2	7	0	2	0	0.0001012812
ARS1103	MCM2	chrXI	54431	0	2	7	0	2	0	0.0001012812
ARS1103	MCM2	chrXI	54432	0	2	7	0	2	0	0.0001012812
ARS1103	MCM2	chrXI	54433	0	2	7	0.05	2	2.53203e-06	0.0001012812
ARS1103	MCM2	chrXI	54434	0	2	7	0.1	2	5.06406e-06	0.0001012812
ARS1103	MCM2	chrXI	54435	0	2	7	0.15	2	7.596091e-06	0.0001012812
ARS1103	MCM2	chrXI	54436	0	2	7	0.2	2	1.012812e-05	0.0001012812
ARS1103	MCM2	chrXI	54437	0	2	7	0.25	2	1.266015e-05	0.0001012812
ARS1103	MCM2	chrXI	54438	0	2	7	0.3	2	1.519218e-05	0.0001012812
ARS1103	MCM2	chrXI	54439	0	2	7	0.35	2	1.772421e-05	0.0001012812
ARS1103	MCM2	chrXI	54440	0	2	7	0.4	2	2.025624e-05	0.0001012812
ARS1103	MCM2	chrXI	54441	0	2	7	0.45	2	2.278827e-05	0.0001012812
ARS1103	MCM2	chrXI	54442	0	2	7	0.5	2	2.53203e-05	0.0001012812
ARS1103	MCM2	chrXI	54443	1	2	8	0.55	2	2.785233e-05	0.0001012812
ARS1103	MCM2	chrXI	54444	1	2	8	0.6	2	3.038436e-05	0.0001012812
ARS1103	MCM2	chrXI	54445	1	2	8	0.65	2	3.291639e-05	0.0001012812
ARS1103	MCM2	chrXI	54446	1	2	8	0.8	2	4.051248e-05	0.0001012812
ARS1103	MCM2	chrXI	54447	1	2	8	0.95	2	4.810857e-05	0.0001012812
ARS1103	MCM2	chrXI	54448	1	2	8	1.1	2	5.570466e-05	0.0001012812
ARS1103	MCM2	chrXI	54449	1	2	8	1.25	2	6.330075e-05	0.0001012812
ARS1103	MCM2	chrXI	54450	1	2	7	1.4	2	7.089685e-05	0.0001012812
ARS1103	MCM2	chrXI	54451	1	2	7	1.55	2	7.849294e-05	0.0001012812
ARS1103	MCM2	chrXI	54452	1	2	7	1.7	2	8.608903e-05	0.0001012812
ARS1103	MCM2	chrXI	54453	1	2	7	1.8	2	9.115309e-05	0.0001012812
ARS1103	MCM2	chrXI	54454	1	2	7	1.9	2	9.621715e-05	0.0001012812
ARS1103	MCM2	chrXI	54455	1	2	7	2	2	0.0001012812	0.0001012812
ARS1103	MCM2	chrXI	54456	3	2	9	2.1	1.95	0.0001063453	9.874918e-05
ARS1103	MCM2	chrXI	54457	3	2	9	2.2	1.9	0.0001114093	9.621715e-05
ARS1103	MCM2	chrXI	54458	3	2	9	2.3	1.85	0.0001164734	9.368512e-05
ARS1103	MCM2	chrXI	54459	3	2	9	2.45	1.8	0.0001240695	9.115309e-05
ARS1103	MCM2	chrXI	54460	3	2	9	2.6	1.75	0.0001316656	8.862106e-05
ARS1103	MCM2	chrXI	54461	3	2	9	2.75	1.7	0.0001392617	8.608903e-05
ARS1103	MCM2	chrXI	54462	3	2	9	2.9	1.65	0.0001468578	8.3557e-05
ARS1103	MCM2	chrXI	54463	3	2	9	3.05	1.6	0.0001544538	8.102497e-05
ARS1103	MCM2	chrXI	54464	3	2	9	3.2	1.55	0.0001620499	7.849294e-05
ARS1103	MCM2	chrXI	54465	3	2	9	3.35	1.5	0.000169646	7.596091e-05
ARS1103	MCM2	chrXI	54466	3	1	8	3.4	1.45	0.0001721781	7.342888e-05
ARS1103	MCM2	chrXI	54467	3	1	8	3.45	1.4	0.0001747101	7.089685e-05
ARS1103	MCM2	chrXI	54468	3	1	8	3.5	1.35	0.0001772421	6.836481e-05
ARS1103	MCM2	chrXI	54469	4	1	9	3.55	1.3	0.0001797741	6.583278e-05
ARS1103	MCM2	chrXI	54470	4	1	9	3.6	1.25	0.0001823062	6.330075e-05
ARS1103	MCM2	chrXI	54471	4	1	9	3.65	1.2	0.0001848382	6.076872e-05
ARS1103	MCM2	chrXI	54472	4	1	9	3.7	1.15	0.0001873702	5.823669e-05
ARS1103	MCM2	chrXI	54473	4	1	9	3.75	1.1	0.0001899023	5.570466e-05
ARS1103	MCM2	chrXI	54474	4	1	9	3.8	1.05	0.0001924343	5.317263e-05
ARS1103	MCM2	chrXI	54475	4	1	9	3.9	1	0.0001974984	5.06406e-05
ARS1103	MCM2	chrXI	54476	4	1	9	4	1	0.0002025624	5.06406e-05
ARS1103	MCM2	chrXI	54477	4	1	9	4.1	1	0.0002076265	5.06406e-05
ARS1103	MCM2	chrXI	54478	4	1	9	4.2	1	0.0002126905	5.06406e-05
ARS1103	MCM2	chrXI	54479	4	1	9	4.25	1	0.0002152226	5.06406e-05
ARS1103	MCM2	chrXI	54480	4	1	9	4.3	1	0.0002177546	5.06406e-05
ARS1103	MCM2	chrXI	54481	4	1	9	4.35	1	0.0002202866	5.06406e-05
ARS1103	MCM2	chrXI	54482	4	1	9	4.4	1	0.0002228187	5.06406e-05
ARS1103	MCM2	chrXI	54483	4	1	9	4.45	1	0.0002253507	5.06406e-05
ARS1103	MCM2	chrXI	54484	4	1	9	4.5	1	0.0002278827	5.06406e-05
ARS1103	MCM2	chrXI	54485	5	1	10	4.55	1	0.0002304147	5.06406e-05
ARS1103	MCM2	chrXI	54486	5	1	10	4.6	1	0.0002329468	5.06406e-05
ARS1103	MCM2	chrXI	54487	5	1	10	4.65	1	0.0002354788	5.06406e-05
ARS1103	MCM2	chrXI	54488	5	1	9	4.7	1	0.0002380108	5.06406e-05
ARS1103	MCM2	chrXI	54489	5	1	9	4.75	1	0.0002405429	5.06406e-05
ARS1103	MCM2	chrXI	54490	5	1	9	4.8	1	0.0002430749	5.06406e-05
ARS1103	MCM2	chrXI	54491	5	1	9	4.85	1	0.0002456069	5.06406e-05
ARS1103	MCM2	chrXI	54492	5	1	9	4.9	1	0.000248139	5.06406e-05
ARS1103	MCM2	chrXI	54493	5	1	9	4.95	1	0.000250671	5.06406e-05
ARS1103	MCM2	chrXI	54494	5	1	9	5	1	0.000253203	5.06406e-05
ARS1103	MCM2	chrXI	54495	5	1	9	5	1	0.000253203	5.06406e-05
ARS1103	MCM2	chrXI	54496	5	1	9	5	1	0.000253203	5.06406e-05
ARS1103	MCM2	chrXI	54497	5	1	9	5	1	0.000253203	5.06406e-05
ARS1103	MCM2	chrXI	54498	5	1	9	5	1	0.000253203	5.06406e-05
ARS1103	MCM2	chrXI	54499	5	1	9	5	1	0.000253203	5.06406e-05
ARS1103	MCM2	chrXI	54500	5	1	9	5	1	0.000253203	5.06406e-05
ARS1103	MCM2	chrXI	54501	5	1	9	5	1	0.000253203	5.06406e-05
ARS1103	MCM2	chrXI	54502	5	1	9	5	1	0.000253203	5.06406e-05
ARS1103	MCM2	chrXI	54503	5	1	9	5	1	0.000253203	5.06406e-05
ARS1103	MCM2	chrXI	54504	5	1	9	5	1	0.000253203	5.06406e-05
ARS1103	MCM2	chrXI	54505	5	1	9	5	1	0.000253203	5.06406e-05
ARS1103	MCM2	chrXI	54506	5	1	9	5	1	0.000253203	5.06406e-05
ARS1103	MCM2	chrXI	54507	5	1	9	5	1	0.000253203	5.06406e-05
ARS1103	MCM2	chrXI	54508	5	1	9	5	1	0.000253203	5.06406e-05
ARS1103	MCM2	chrXI	54509	5	1	9	5	1	0.000253203	5.06406e-05
ARS1103	MCM2	chrXI	54510	5	1	9	5	1	0.000253203	5.06406e-05
ARS1103	MCM2	chrXI	54511	5	1	9	5	1	0.000253203	5.06406e-05
ARS1103	MCM2	chrXI	54512	5	1	9	5	1	0.000253203	5.06406e-05
ARS1103	MCM2	chrXI	54513	5	1	9	5	1	0.000253203	5.06406e-05
ARS1103	MCM2	chrXI	54514	5	1	9	5	1	0.000253203	5.06406e-05
ARS1103	MCM2	chrXI	54515	5	1	9	5	1	0.000253203	5.06406e-05
ARS1103	MCM2	chrXI	54516	5	1	9	5	1	0.000253203	5.06406e-05
ARS1103	MCM2	chrXI	54517	5	1	9	5	1	0.000253203	5.06406e-05
ARS1103	MCM2	chrXI	54518	5	1	11	5	1	0.000253203	5.06406e-05
ARS1103	MCM2	chrXI	54519	5	1	11	5	1	0.000253203	5.06406e-05
ARS1103	MCM2	chrXI	54520	5	1	11	5	1	0.000253203	5.06406e-05
ARS1103	MCM2	chrXI	54521	5	1	11	5	1	0.000253203	5.06406e-05
ARS1103	MCM2	chrXI	54522	5	1	11	4.95	1	0.000250671	5.06406e-05
ARS1103	MCM2	chrXI	54523	5	1	11	4.85	1	0.0002456069	5.06406e-05
ARS1103	MCM2	chrXI	54524	5	1	11	4.75	1	0.0002405429	5.06406e-05
ARS1103	MCM2	chrXI	54525	5	1	11	4.65	1	0.0002354788	5.06406e-05
ARS1103	MCM2	chrXI	54526	5	1	11	4.65	1	0.0002354788	5.06406e-05
ARS1103	MCM2	chrXI	54527	5	1	11	4.65	1	0.0002354788	5.06406e-05
ARS1103	MCM2	chrXI	54528	5	1	11	4.65	1	0.0002354788	5.06406e-05
ARS1103	MCM2	chrXI	54529	5	1	11	4.6	1	0.0002329468	5.06406e-05
ARS1103	MCM2	chrXI	54530	5	1	11	4.55	1	0.0002304147	5.06406e-05
ARS1103	MCM2	chrXI	54531	5	1	11	4.5	1	0.0002278827	5.06406e-05
ARS1103	MCM2	chrXI	54532	4	1	10	4.45	1	0.0002253507	5.06406e-05
ARS1103	MCM2	chrXI	54533	3	1	9	4.3	1	0.0002177546	5.06406e-05
ARS1103	MCM2	chrXI	54534	3	1	10	4.15	1	0.0002101585	5.06406e-05
ARS1103	MCM2	chrXI	54535	3	1	10	4	1	0.0002025624	5.06406e-05
ARS1103	MCM2	chrXI	54536	5	1	12	3.85	1	0.0001949663	5.06406e-05
ARS1103	MCM2	chrXI	54537	5	1	12	3.7	1	0.0001873702	5.06406e-05
ARS1103	MCM2	chrXI	54538	5	1	12	3.55	1	0.0001797741	5.06406e-05
ARS1103	MCM2	chrXI	54539	4	1	11	3.4	1.05	0.0001721781	5.317263e-05
ARS1103	MCM2	chrXI	54540	4	1	11	3.25	1.1	0.000164582	5.570466e-05
ARS1103	MCM2	chrXI	54541	4	1	11	3.1	1.15	0.0001569859	5.823669e-05
ARS1103	MCM2	chrXI	54542	4	1	11	3	1.2	0.0001519218	6.076872e-05
ARS1103	MCM2	chrXI	54543	2	1	11	2.95	1.25	0.0001493898	6.330075e-05
ARS1103	MCM2	chrXI	54544	2	1	11	2.9	1.3	0.0001468578	6.583278e-05
ARS1103	MCM2	chrXI	54545	2	1	11	2.85	1.35	0.0001443257	6.836481e-05
ARS1103	MCM2	chrXI	54546	2	1	11	2.7	1.4	0.0001367296	7.089685e-05
ARS1103	MCM2	chrXI	54547	2	1	11	2.55	1.45	0.0001291335	7.342888e-05
ARS1103	MCM2	chrXI	54548	2	1	11	2.4	1.5	0.0001215374	7.596091e-05
ARS1103	MCM2	chrXI	54549	2	2	13	2.3	1.55	0.0001164734	7.849294e-05
ARS1103	MCM2	chrXI	54550	2	2	13	2.2	1.6	0.0001114093	8.102497e-05
ARS1103	MCM2	chrXI	54551	2	2	13	2.1	1.65	0.0001063453	8.3557e-05
ARS1103	MCM2	chrXI	54552	2	2	13	2	1.7	0.0001012812	8.608903e-05
ARS1103	MCM2	chrXI	54553	2	2	13	2	1.75	0.0001012812	8.862106e-05
ARS1103	MCM2	chrXI	54554	2	2	13	2	1.8	0.0001012812	9.115309e-05
ARS1103	MCM2	chrXI	54555	2	2	13	2	1.85	0.0001012812	9.368512e-05
ARS1103	MCM2	chrXI	54556	2	2	13	2	1.9	0.0001012812	9.621715e-05
ARS1103	MCM2	chrXI	54557	2	2	13	2	1.95	0.0001012812	9.874918e-05
ARS1103	MCM2	chrXI	54558	2	2	13	2	2	0.0001012812	0.0001012812
ARS1103	MCM2	chrXI	54559	2	2	13	2	2	0.0001012812	0.0001012812
ARS1103	MCM2	chrXI	54560	2	2	13	2	2	0.0001012812	0.0001012812
ARS1103	MCM2	chrXI	54561	2	2	13	2	2	0.0001012812	0.0001012812
ARS1103	MCM2	chrXI	54562	2	2	13	2	2	0.0001012812	0.0001012812
ARS1103	MCM2	chrXI	54563	2	2	13	2	2	0.0001012812	0.0001012812
ARS1103	MCM2	chrXI	54564	2	2	13	2	2	0.0001012812	0.0001012812
ARS1103	MCM2	chrXI	54565	2	2	13	2	2	0.0001012812	0.0001012812
ARS1103	MCM2	chrXI	54566	2	2	13	2	2	0.0001012812	0.0001012812
ARS1103	MCM2	chrXI	54567	2	2	13	2	2	0.0001012812	0.0001012812
ARS1103	MCM2	chrXI	54568	2	2	13	2	2	0.0001012812	0.0001012812
ARS1103	MCM2	chrXI	54569	2	2	13	2	2	0.0001012812	0.0001012812
ARS1103	MCM2	chrXI	54570	2	2	13	2	2	0.0001012812	0.0001012812
ARS1103	MCM2	chrXI	54571	2	2	13	2	2	0.0001012812	0.0001012812
ARS1103	MCM2	chrXI	54572	2	2	13	2	2.1	0.0001012812	0.0001063453
ARS1103	MCM2	chrXI	54573	2	2	13	2.05	2.2	0.0001038132	0.0001114093
ARS1103	MCM2	chrXI	54574	2	2	13	2.1	2.3	0.0001063453	0.0001164734
ARS1103	MCM2	chrXI	54575	2	2	13	2.15	2.4	0.0001088773	0.0001215374
ARS1103	MCM2	chrXI	54576	2	2	13	2.2	2.5	0.0001114093	0.0001266015
ARS1103	MCM2	chrXI	54577	2	2	13	2.25	2.6	0.0001139414	0.0001316656
ARS1103	MCM2	chrXI	54578	2	2	14	2.3	2.7	0.0001164734	0.0001367296
ARS1103	MCM2	chrXI	54579	2	2	14	2.35	2.8	0.0001190054	0.0001417937
ARS1103	MCM2	chrXI	54580	2	2	14	2.4	2.9	0.0001215374	0.0001468578
ARS1103	MCM2	chrXI	54581	2	2	14	2.45	3	0.0001240695	0.0001519218
ARS1103	MCM2	chrXI	54582	2	4	16	2.5	3.1	0.0001266015	0.0001569859
ARS1103	MCM2	chrXI	54583	3	4	17	2.55	3.2	0.0001291335	0.0001620499
ARS1103	MCM2	chrXI	54584	3	4	17	2.6	3.3	0.0001316656	0.000167114
ARS1103	MCM2	chrXI	54585	3	4	17	2.65	3.4	0.0001341976	0.0001721781
ARS1103	MCM2	chrXI	54586	3	4	17	2.7	3.5	0.0001367296	0.0001772421
ARS1103	MCM2	chrXI	54587	3	4	17	2.75	3.6	0.0001392617	0.0001823062
ARS1103	MCM2	chrXI	54588	3	4	17	2.8	3.7	0.0001417937	0.0001873702
ARS1103	MCM2	chrXI	54589	3	4	17	2.85	3.8	0.0001443257	0.0001924343
ARS1103	MCM2	chrXI	54590	3	4	17	2.9	3.9	0.0001468578	0.0001974984
ARS1103	MCM2	chrXI	54591	3	4	17	2.95	4	0.0001493898	0.0002025624
ARS1103	MCM2	chrXI	54592	3	4	17	3	4	0.0001519218	0.0002025624
ARS1103	MCM2	chrXI	54593	3	4	17	3	4	0.0001519218	0.0002025624
ARS1103	MCM2	chrXI	54594	3	4	17	3	4	0.0001519218	0.0002025624
ARS1103	MCM2	chrXI	54595	3	4	17	3	4	0.0001519218	0.0002025624
ARS1103	MCM2	chrXI	54596	3	4	17	3	4	0.0001519218	0.0002025624
ARS1103	MCM2	chrXI	54597	3	4	17	3	4	0.0001519218	0.0002025624
ARS1103	MCM2	chrXI	54598	3	4	17	3	4	0.0001519218	0.0002025624
ARS1103	MCM2	chrXI	54599	3	4	17	3	4	0.0001519218	0.0002025624
ARS1103	MCM2	chrXI	54600	3	4	17	3	4	0.0001519218	0.0002025624
ARS1103	MCM2	chrXI	54601	3	4	17	3	4	0.0001519218	0.0002025624
ARS1103	MCM2	chrXI	54602	3	4	17	3	4	0.0001519218	0.0002025624
ARS1103	MCM2	chrXI	54603	3	4	17	3	3.95	0.0001519218	0.0002000304
ARS1103	MCM2	chrXI	54604	3	4	17	3	3.9	0.0001519218	0.0001974984
ARS1103	MCM2	chrXI	54605	3	4	17	3	3.85	0.0001519218	0.0001949663
ARS1103	MCM2	chrXI	54606	3	4	17	3	3.8	0.0001519218	0.0001924343
ARS1103	MCM2	chrXI	54607	3	4	17	3	3.75	0.0001519218	0.0001899023
ARS1103	MCM2	chrXI	54608	3	4	17	3	3.7	0.0001519218	0.0001873702
ARS1103	MCM2	chrXI	54609	3	4	17	3	3.65	0.0001519218	0.0001848382
ARS1103	MCM2	chrXI	54610	3	4	17	3	3.6	0.0001519218	0.0001823062
ARS1103	MCM2	chrXI	54611	3	4	17	3	3.55	0.0001519218	0.0001797741
ARS1103	MCM2	chrXI	54612	3	4	17	3	3.5	0.0001519218	0.0001772421
ARS1103	MCM2	chrXI	54613	3	3	16	3	3.45	0.0001519218	0.0001747101
ARS1103	MCM2	chrXI	54614	3	3	16	3	3.4	0.0001519218	0.0001721781
ARS1103	MCM2	chrXI	54615	3	3	16	3	3.35	0.0001519218	0.000169646
ARS1103	MCM2	chrXI	54616	3	3	16	3	3.3	0.0001519218	0.000167114
ARS1103	MCM2	chrXI	54617	3	3	16	3	3.25	0.0001519218	0.000164582
ARS1103	MCM2	chrXI	54618	3	3	16	3	3.2	0.0001519218	0.0001620499
ARS1103	MCM2	chrXI	54619	3	3	16	3	3.15	0.0001519218	0.0001595179
ARS1103	MCM2	chrXI	54620	3	3	16	3	3.1	0.0001519218	0.0001569859
ARS1103	MCM2	chrXI	54621	3	3	16	2.9	3.05	0.0001468578	0.0001544538
ARS1103	MCM2	chrXI	54622	3	3	16	2.8	3	0.0001417937	0.0001519218
ARS1103	MCM2	chrXI	54623	3	3	16	2.7	3	0.0001367296	0.0001519218
ARS1103	MCM2	chrXI	54624	3	3	16	2.6	3	0.0001316656	0.0001519218
ARS1103	MCM2	chrXI	54625	3	3	16	2.5	3	0.0001266015	0.0001519218
ARS1103	MCM2	chrXI	54626	3	3	16	2.4	3	0.0001215374	0.0001519218
ARS1103	MCM2	chrXI	54627	3	3	16	2.3	3	0.0001164734	0.0001519218
ARS1103	MCM2	chrXI	54628	3	3	16	2.2	3	0.0001114093	0.0001519218
ARS1103	MCM2	chrXI	54629	3	3	16	2.1	3	0.0001063453	0.0001519218
ARS1103	MCM2	chrXI	54630	3	3	16	2	3	0.0001012812	0.0001519218
ARS1103	MCM2	chrXI	54631	1	3	14	1.9	3	9.621715e-05	0.0001519218
ARS1103	MCM2	chrXI	54632	1	3	14	1.8	3	9.115309e-05	0.0001519218
ARS1103	MCM2	chrXI	54633	1	3	14	1.7	3	8.608903e-05	0.0001519218
ARS1103	MCM2	chrXI	54634	1	3	14	1.6	3	8.102497e-05	0.0001519218
ARS1103	MCM2	chrXI	54635	1	3	14	1.5	3	7.596091e-05	0.0001519218
ARS1103	MCM2	chrXI	54636	1	3	14	1.4	3	7.089685e-05	0.0001519218
ARS1103	MCM2	chrXI	54637	1	3	14	1.3	3	6.583278e-05	0.0001519218
ARS1103	MCM2	chrXI	54638	1	3	14	1.2	3	6.076872e-05	0.0001519218
ARS1103	MCM2	chrXI	54639	1	3	14	1.1	3	5.570466e-05	0.0001519218
ARS1103	MCM2	chrXI	54640	1	3	14	1	3	5.06406e-05	0.0001519218
ARS1103	MCM2	chrXI	54641	1	3	14	1	3	5.06406e-05	0.0001519218
ARS1103	MCM2	chrXI	54642	1	3	14	1	3	5.06406e-05	0.0001519218
ARS1103	MCM2	chrXI	54643	1	3	14	1.1	3	5.570466e-05	0.0001519218
ARS1103	MCM2	chrXI	54644	1	3	14	1.2	3	6.076872e-05	0.0001519218
ARS1103	MCM2	chrXI	54645	1	3	14	1.3	3	6.583278e-05	0.0001519218
ARS1103	MCM2	chrXI	54646	1	3	14	1.4	3	7.089685e-05	0.0001519218
ARS1103	MCM2	chrXI	54647	1	3	14	1.5	3	7.596091e-05	0.0001519218
ARS1103	MCM2	chrXI	54648	1	3	14	1.6	3	8.102497e-05	0.0001519218
ARS1103	MCM2	chrXI	54649	1	3	14	1.7	3	8.608903e-05	0.0001519218
ARS1103	MCM2	chrXI	54650	1	3	14	1.8	3	9.115309e-05	0.0001519218
ARS1103	MCM2	chrXI	54651	1	3	14	1.9	3	9.621715e-05	0.0001519218
ARS1103	MCM2	chrXI	54652	1	3	14	2	3	0.0001012812	0.0001519218
ARS1103	MCM2	chrXI	54653	3	3	16	2.1	3	0.0001063453	0.0001519218
ARS1103	MCM2	chrXI	54654	3	3	16	2.2	3	0.0001114093	0.0001519218
ARS1103	MCM2	chrXI	54655	3	3	16	2.3	3	0.0001164734	0.0001519218
ARS1103	MCM2	chrXI	54656	3	3	16	2.4	3	0.0001215374	0.0001519218
ARS1103	MCM2	chrXI	54657	3	3	16	2.5	3	0.0001266015	0.0001519218
ARS1103	MCM2	chrXI	54658	3	3	16	2.6	3	0.0001316656	0.0001519218
ARS1103	MCM2	chrXI	54659	3	3	16	2.7	3	0.0001367296	0.0001519218
ARS1103	MCM2	chrXI	54660	3	3	16	2.8	3	0.0001417937	0.0001519218
ARS1103	MCM2	chrXI	54661	3	3	16	2.85	3	0.0001443257	0.0001519218
ARS1103	MCM2	chrXI	54662	3	3	16	2.9	3	0.0001468578	0.0001519218
ARS1103	MCM2	chrXI	54663	3	3	16	2.85	3	0.0001443257	0.0001519218
ARS1103	MCM2	chrXI	54664	3	3	16	2.8	3	0.0001417937	0.0001519218
ARS1103	MCM2	chrXI	54665	3	3	16	2.75	3	0.0001392617	0.0001519218
ARS1103	MCM2	chrXI	54666	3	3	16	2.7	3	0.0001367296	0.0001519218
ARS1103	MCM2	chrXI	54667	3	3	16	2.65	3	0.0001341976	0.0001519218
ARS1103	MCM2	chrXI	54668	3	3	16	2.6	3	0.0001316656	0.0001519218
ARS1103	MCM2	chrXI	54669	3	3	16	2.55	3	0.0001291335	0.0001519218
ARS1103	MCM2	chrXI	54670	3	3	14	2.5	3	0.0001266015	0.0001519218
ARS1103	MCM2	chrXI	54671	2	3	13	2.45	3	0.0001240695	0.0001519218
ARS1103	MCM2	chrXI	54672	2	3	13	2.4	3	0.0001215374	0.0001519218
ARS1103	MCM2	chrXI	54673	2	3	13	2.35	3	0.0001190054	0.0001519218
ARS1103	MCM2	chrXI	54674	2	3	13	2.3	3	0.0001164734	0.0001519218
ARS1103	MCM2	chrXI	54675	2	3	13	2.25	3	0.0001139414	0.0001519218
ARS1103	MCM2	chrXI	54676	2	3	13	2.2	3	0.0001114093	0.0001519218
ARS1103	MCM2	chrXI	54677	2	3	13	2.15	3	0.0001088773	0.0001519218
ARS1103	MCM2	chrXI	54678	2	3	13	2.1	3	0.0001063453	0.0001519218
ARS1103	MCM2	chrXI	54679	2	3	13	2.05	3	0.0001038132	0.0001519218
ARS1103	MCM2	chrXI	54680	2	3	13	2	3	0.0001012812	0.0001519218
ARS1103	MCM2	chrXI	54681	2	3	12	2	3	0.0001012812	0.0001519218
ARS1103	MCM2	chrXI	54682	2	3	12	2	3	0.0001012812	0.0001519218
ARS1103	MCM2	chrXI	54683	2	3	12	2	3	0.0001012812	0.0001519218
ARS1103	MCM2	chrXI	54684	2	3	12	2	3	0.0001012812	0.0001519218
ARS1103	MCM2	chrXI	54685	2	3	12	2	3	0.0001012812	0.0001519218
ARS1103	MCM2	chrXI	54686	2	3	12	2	3	0.0001012812	0.0001519218
ARS1103	MCM2	chrXI	54687	2	3	12	2	3	0.0001012812	0.0001519218
ARS1103	MCM2	chrXI	54688	2	3	12	2	3	0.0001012812	0.0001519218
ARS1103	MCM2	chrXI	54689	2	3	12	2	3	0.0001012812	0.0001519218
ARS1103	MCM2	chrXI	54690	2	3	12	2	3	0.0001012812	0.0001519218
ARS1103	MCM2	chrXI	54691	2	3	12	2	3	0.0001012812	0.0001519218
ARS1103	MCM2	chrXI	54692	2	3	12	2	3	0.0001012812	0.0001519218
ARS1103	MCM2	chrXI	54693	2	3	12	2	3	0.0001012812	0.0001519218
ARS1103	MCM2	chrXI	54694	2	3	12	2	3	0.0001012812	0.0001519218
ARS1103	MCM2	chrXI	54695	2	3	12	2	3	0.0001012812	0.0001519218
ARS1103	MCM2	chrXI	54696	2	3	12	2	2.95	0.0001012812	0.0001493898
ARS1103	MCM2	chrXI	54697	2	3	12	2	2.9	0.0001012812	0.0001468578
ARS1103	MCM2	chrXI	54698	2	3	12	2	2.85	0.0001012812	0.0001443257
ARS1103	MCM2	chrXI	54699	2	3	12	2	2.8	0.0001012812	0.0001417937
ARS1103	MCM2	chrXI	54700	2	3	12	2	2.75	0.0001012812	0.0001392617
ARS1103	MCM2	chrXI	54701	2	3	12	2	2.7	0.0001012812	0.0001367296
ARS1103	MCM2	chrXI	54702	2	3	12	2	2.65	0.0001012812	0.0001341976
ARS1103	MCM2	chrXI	54703	2	3	12	2	2.6	0.0001012812	0.0001316656
ARS1103	MCM2	chrXI	54704	2	3	12	2	2.55	0.0001012812	0.0001291335
ARS1103	MCM2	chrXI	54705	2	3	12	2	2.55	0.0001012812	0.0001291335
ARS1103	MCM2	chrXI	54706	2	2	11	2	2.55	0.0001012812	0.0001291335
ARS1103	MCM2	chrXI	54707	2	2	11	2	2.55	0.0001012812	0.0001291335
ARS1103	MCM2	chrXI	54708	2	2	11	2	2.55	0.0001012812	0.0001291335
ARS1103	MCM2	chrXI	54709	2	2	11	2	2.55	0.0001012812	0.0001291335
ARS1103	MCM2	chrXI	54710	2	2	11	2	2.55	0.0001012812	0.0001291335
ARS1103	MCM2	chrXI	54711	2	2	11	2	2.55	0.0001012812	0.0001291335
ARS1103	MCM2	chrXI	54712	2	2	11	2	2.55	0.0001012812	0.0001291335
ARS1103	MCM2	chrXI	54713	2	2	11	2	2.55	0.0001012812	0.0001291335
ARS1103	MCM2	chrXI	54714	2	2	11	2	2.55	0.0001012812	0.0001291335
ARS1103	MCM2	chrXI	54715	2	3	13	2	2.55	0.0001012812	0.0001291335
ARS1103	MCM2	chrXI	54716	2	3	13	2	2.6	0.0001012812	0.0001316656
ARS1103	MCM2	chrXI	54717	2	3	13	1.9	2.65	9.621715e-05	0.0001341976
ARS1103	MCM2	chrXI	54718	2	3	13	1.8	2.7	9.115309e-05	0.0001367296
ARS1103	MCM2	chrXI	54719	2	3	13	1.7	2.75	8.608903e-05	0.0001392617
ARS1103	MCM2	chrXI	54720	2	3	13	1.65	2.8	8.3557e-05	0.0001417937
ARS1103	MCM2	chrXI	54721	2	3	13	1.6	2.85	8.102497e-05	0.0001443257
ARS1103	MCM2	chrXI	54722	2	3	13	1.55	2.9	7.849294e-05	0.0001468578
ARS1103	MCM2	chrXI	54723	2	3	13	1.5	2.95	7.596091e-05	0.0001493898
ARS1103	MCM2	chrXI	54724	2	3	13	1.45	3	7.342888e-05	0.0001519218
ARS1103	MCM2	chrXI	54725	2	3	13	1.4	3	7.089685e-05	0.0001519218
ARS1103	MCM2	chrXI	54726	2	3	12	1.35	3	6.836481e-05	0.0001519218
ARS1103	MCM2	chrXI	54727	0	3	10	1.3	3	6.583278e-05	0.0001519218
ARS1103	MCM2	chrXI	54728	0	3	10	1.25	3	6.330075e-05	0.0001519218
ARS1103	MCM2	chrXI	54729	0	3	10	1.2	3	6.076872e-05	0.0001519218
ARS1103	MCM2	chrXI	54730	1	3	11	1.15	3	5.823669e-05	0.0001519218
ARS1103	MCM2	chrXI	54731	1	3	11	1.1	3	5.570466e-05	0.0001519218
ARS1103	MCM2	chrXI	54732	1	3	11	1.05	3	5.317263e-05	0.0001519218
ARS1103	MCM2	chrXI	54733	1	3	11	1	3	5.06406e-05	0.0001519218
ARS1103	MCM2	chrXI	54734	1	3	11	0.95	3	4.810857e-05	0.0001519218
ARS1103	MCM2	chrXI	54735	1	3	11	0.9	3	4.557654e-05	0.0001519218
ARS1103	MCM2	chrXI	54736	1	3	11	0.85	3	4.304451e-05	0.0001519218
ARS1103	MCM2	chrXI	54737	1	3	11	0.9	3	4.557654e-05	0.0001519218
ARS1103	MCM2	chrXI	54738	1	3	11	0.95	3	4.810857e-05	0.0001519218
ARS1103	MCM2	chrXI	54739	1	3	11	1	3	5.06406e-05	0.0001519218
ARS1103	MCM2	chrXI	54740	1	3	11	1	3	5.06406e-05	0.0001519218
ARS1103	MCM2	chrXI	54741	1	3	11	1	3	5.06406e-05	0.0001519218
ARS1103	MCM2	chrXI	54742	1	3	11	1	3	5.06406e-05	0.0001519218
ARS1103	MCM2	chrXI	54743	1	3	11	1	3	5.06406e-05	0.0001519218
ARS1103	MCM2	chrXI	54744	1	3	11	1	3	5.06406e-05	0.0001519218
ARS1103	MCM2	chrXI	54745	1	3	11	1	3	5.06406e-05	0.0001519218
ARS1103	MCM2	chrXI	54746	1	3	11	1	3	5.06406e-05	0.0001519218
ARS1103	MCM2	chrXI	54747	1	3	11	1	3	5.06406e-05	0.0001519218
ARS1103	MCM2	chrXI	54748	1	3	11	1	3	5.06406e-05	0.0001519218
ARS1103	MCM2	chrXI	54749	1	3	11	1	2.9	5.06406e-05	0.0001468578
ARS1103	MCM2	chrXI	54750	1	3	11	1	2.8	5.06406e-05	0.0001417937
ARS1103	MCM2	chrXI	54751	1	3	12	1	2.7	5.06406e-05	0.0001367296
ARS1103	MCM2	chrXI	54752	1	3	12	1	2.6	5.06406e-05	0.0001316656
ARS1103	MCM2	chrXI	54753	1	3	12	1	2.5	5.06406e-05	0.0001266015
ARS1103	MCM2	chrXI	54754	1	3	12	1	2.4	5.06406e-05	0.0001215374
ARS1103	MCM2	chrXI	54755	1	3	11	1	2.3	5.06406e-05	0.0001164734
ARS1103	MCM2	chrXI	54756	1	3	11	1.05	2.2	5.317263e-05	0.0001114093
ARS1103	MCM2	chrXI	54757	1	3	11	1.1	2.1	5.570466e-05	0.0001063453
ARS1103	MCM2	chrXI	54758	1	3	11	1.15	2	5.823669e-05	0.0001012812
ARS1103	MCM2	chrXI	54759	1	1	9	1.2	1.9	6.076872e-05	9.621715e-05
ARS1103	MCM2	chrXI	54760	1	1	9	1.3	1.8	6.583278e-05	9.115309e-05
ARS1103	MCM2	chrXI	54761	1	1	9	1.4	1.7	7.089685e-05	8.608903e-05
ARS1103	MCM2	chrXI	54762	1	1	9	1.5	1.6	7.596091e-05	8.102497e-05
ARS1103	MCM2	chrXI	54763	1	1	9	1.6	1.5	8.102497e-05	7.596091e-05
ARS1103	MCM2	chrXI	54764	1	1	9	1.7	1.4	8.608903e-05	7.089685e-05
ARS1103	MCM2	chrXI	54765	1	1	9	1.8	1.3	9.115309e-05	6.583278e-05
ARS1103	MCM2	chrXI	54766	2	1	10	1.9	1.2	9.621715e-05	6.076872e-05
ARS1103	MCM2	chrXI	54767	2	1	10	2	1.1	0.0001012812	5.570466e-05
ARS1103	MCM2	chrXI	54768	2	1	10	2.1	1	0.0001063453	5.06406e-05
ARS1103	MCM2	chrXI	54769	2	1	10	2.2	1	0.0001114093	5.06406e-05
ARS1103	MCM2	chrXI	54770	3	1	11	2.3	1	0.0001164734	5.06406e-05
ARS1103	MCM2	chrXI	54771	3	1	11	2.4	1	0.0001215374	5.06406e-05
ARS1103	MCM2	chrXI	54772	3	1	11	2.5	1	0.0001266015	5.06406e-05
ARS1103	MCM2	chrXI	54773	3	1	11	2.6	1	0.0001316656	5.06406e-05
ARS1103	MCM2	chrXI	54774	3	1	11	2.7	1	0.0001367296	5.06406e-05
ARS1103	MCM2	chrXI	54775	3	1	11	2.8	1	0.0001417937	5.06406e-05
ARS1103	MCM2	chrXI	54776	3	1	11	2.85	1	0.0001443257	5.06406e-05
ARS1103	MCM2	chrXI	54777	3	1	11	2.9	1	0.0001468578	5.06406e-05
ARS1103	MCM2	chrXI	54778	3	1	11	2.95	1	0.0001493898	5.06406e-05
ARS1103	MCM2	chrXI	54779	3	1	11	3	1	0.0001519218	5.06406e-05
ARS1103	MCM2	chrXI	54780	3	1	11	3	1	0.0001519218	5.06406e-05
ARS1103	MCM2	chrXI	54781	3	1	11	3	1	0.0001519218	5.06406e-05
ARS1103	MCM2	chrXI	54782	3	1	11	3	1	0.0001519218	5.06406e-05
ARS1103	MCM2	chrXI	54783	3	1	11	3.1	1	0.0001569859	5.06406e-05
ARS1103	MCM2	chrXI	54784	3	1	11	3.2	1	0.0001620499	5.06406e-05
ARS1103	MCM2	chrXI	54785	3	1	11	3.3	1	0.000167114	5.06406e-05
ARS1103	MCM2	chrXI	54786	3	1	11	3.4	1	0.0001721781	5.06406e-05
ARS1103	MCM2	chrXI	54787	3	1	11	3.45	1	0.0001747101	5.06406e-05
ARS1103	MCM2	chrXI	54788	3	1	11	3.5	1	0.0001772421	5.06406e-05
ARS1103	MCM2	chrXI	54789	3	1	11	3.55	1	0.0001797741	5.06406e-05
ARS1103	MCM2	chrXI	54790	3	1	11	3.6	1	0.0001823062	5.06406e-05
ARS1103	MCM2	chrXI	54791	3	1	11	3.65	1	0.0001848382	5.06406e-05
ARS1103	MCM2	chrXI	54792	3	1	11	3.7	1	0.0001873702	5.06406e-05
ARS1103	MCM2	chrXI	54793	5	1	13	3.75	1	0.0001899023	5.06406e-05
ARS1103	MCM2	chrXI	54794	5	1	11	3.8	1	0.0001924343	5.06406e-05
ARS1103	MCM2	chrXI	54795	5	1	11	3.85	1	0.0001949663	5.06406e-05
ARS1103	MCM2	chrXI	54796	5	1	11	3.9	1	0.0001974984	5.06406e-05
ARS1103	MCM2	chrXI	54797	4	1	11	3.95	1	0.0002000304	5.06406e-05
ARS1103	MCM2	chrXI	54798	4	1	11	4	1	0.0002025624	5.06406e-05
ARS1103	MCM2	chrXI	54799	4	1	11	4.05	1	0.0002050944	5.06406e-05
ARS1103	MCM2	chrXI	54800	4	1	11	4.1	1	0.0002076265	5.06406e-05
ARS1103	MCM2	chrXI	54801	4	1	11	4.15	1	0.0002101585	5.06406e-05
ARS1103	MCM2	chrXI	54802	4	1	11	4.2	1	0.0002126905	5.06406e-05
ARS1103	MCM2	chrXI	54803	4	1	11	4.15	1	0.0002101585	5.06406e-05
ARS1103	MCM2	chrXI	54804	4	1	11	4.1	1	0.0002076265	5.06406e-05
ARS1103	MCM2	chrXI	54805	4	1	11	4.05	1	0.0002050944	5.06406e-05
ARS1103	MCM2	chrXI	54806	4	1	11	4	1	0.0002025624	5.06406e-05
ARS1103	MCM2	chrXI	54807	4	1	10	4	1	0.0002025624	5.06406e-05
ARS1103	MCM2	chrXI	54808	4	1	10	4	1	0.0002025624	5.06406e-05
ARS1103	MCM2	chrXI	54809	4	1	10	4	1	0.0002025624	5.06406e-05
ARS1103	MCM2	chrXI	54810	4	1	10	4	1	0.0002025624	5.06406e-05
ARS1103	MCM2	chrXI	54811	4	1	10	4	1	0.0002025624	5.06406e-05
ARS1103	MCM2	chrXI	54812	4	1	10	4	1	0.0002025624	5.06406e-05
ARS1103	MCM2	chrXI	54813	4	1	10	4	1	0.0002025624	5.06406e-05
ARS1103	MCM2	chrXI	54814	4	1	10	4	1	0.0002025624	5.06406e-05
ARS1103	MCM2	chrXI	54815	4	1	10	4	1	0.0002025624	5.06406e-05
ARS1103	MCM2	chrXI	54816	4	1	10	4	1	0.0002025624	5.06406e-05
ARS1103	MCM2	chrXI	54817	4	1	10	4.05	1	0.0002050944	5.06406e-05
ARS1103	MCM2	chrXI	54818	4	1	10	4.1	1	0.0002076265	5.06406e-05
ARS1103	MCM2	chrXI	54819	4	1	10	4.15	1	0.0002101585	5.06406e-05
ARS1103	MCM2	chrXI	54820	4	1	9	4.2	1	0.0002126905	5.06406e-05
ARS1103	MCM2	chrXI	54821	4	1	9	4.25	1	0.0002152226	5.06406e-05
ARS1103	MCM2	chrXI	54822	4	1	9	4.3	1	0.0002177546	5.06406e-05
ARS1103	MCM2	chrXI	54823	4	1	9	4.35	1	0.0002202866	5.06406e-05
ARS1103	MCM2	chrXI	54824	4	1	9	4.4	1	0.0002228187	5.06406e-05
ARS1103	MCM2	chrXI	54825	4	1	9	4.45	1	0.0002253507	5.06406e-05
ARS1103	MCM2	chrXI	54826	4	1	9	4.5	1	0.0002278827	5.06406e-05
ARS1103	MCM2	chrXI	54827	5	1	10	4.55	1	0.0002304147	5.06406e-05
ARS1103	MCM2	chrXI	54828	5	1	10	4.6	1	0.0002329468	5.06406e-05
ARS1103	MCM2	chrXI	54829	5	1	10	4.65	1	0.0002354788	5.06406e-05
ARS1103	MCM2	chrXI	54830	5	1	10	4.7	1	0.0002380108	5.06406e-05
ARS1103	MCM2	chrXI	54831	5	1	10	4.75	1	0.0002405429	5.06406e-05
ARS1103	MCM2	chrXI	54832	5	1	10	4.75	1	0.0002405429	5.06406e-05
ARS1103	MCM2	chrXI	54833	5	1	10	4.75	1	0.0002405429	5.06406e-05
ARS1103	MCM2	chrXI	54834	5	1	10	4.75	1	0.0002405429	5.06406e-05
ARS1103	MCM2	chrXI	54835	5	1	10	4.75	1	0.0002405429	5.06406e-05
ARS1103	MCM2	chrXI	54836	5	1	10	4.75	1	0.0002405429	5.06406e-05
ARS1103	MCM2	chrXI	54837	5	1	10	4.7	1	0.0002380108	5.06406e-05
ARS1103	MCM2	chrXI	54838	5	1	10	4.65	1	0.0002354788	5.06406e-05
ARS1103	MCM2	chrXI	54839	5	1	10	4.6	1	0.0002329468	5.06406e-05
ARS1103	MCM2	chrXI	54840	5	1	10	4.55	1	0.0002304147	5.06406e-05
ARS1103	MCM2	chrXI	54841	5	1	10	4.45	1	0.0002253507	5.06406e-05
ARS1103	MCM2	chrXI	54842	4	1	9	4.35	1	0.0002202866	5.06406e-05
ARS1103	MCM2	chrXI	54843	4	1	9	4.25	1	0.0002152226	5.06406e-05
ARS1103	MCM2	chrXI	54844	4	1	9	4.15	1	0.0002101585	5.06406e-05
ARS1103	MCM2	chrXI	54845	4	1	9	4.05	1	0.0002050944	5.06406e-05
ARS1103	MCM2	chrXI	54846	4	1	9	3.95	1	0.0002000304	5.06406e-05
ARS1103	MCM2	chrXI	54847	4	1	9	3.85	1	0.0001949663	5.06406e-05
ARS1103	MCM2	chrXI	54848	4	1	10	3.75	1	0.0001899023	5.06406e-05
ARS1103	MCM2	chrXI	54849	4	1	10	3.65	1	0.0001848382	5.06406e-05
ARS1103	MCM2	chrXI	54850	4	1	10	3.55	1	0.0001797741	5.06406e-05
ARS1103	MCM2	chrXI	54851	3	1	9	3.45	1	0.0001747101	5.06406e-05
ARS1103	MCM2	chrXI	54852	3	1	9	3.4	1	0.0001721781	5.06406e-05
ARS1103	MCM2	chrXI	54853	3	1	9	3.35	1	0.000169646	5.06406e-05
ARS1103	MCM2	chrXI	54854	3	1	9	3.2	1.2	0.0001620499	6.076872e-05
ARS1103	MCM2	chrXI	54855	3	1	9	3.05	1.4	0.0001544538	7.089685e-05
ARS1103	MCM2	chrXI	54856	3	1	9	2.9	1.6	0.0001468578	8.102497e-05
ARS1103	MCM2	chrXI	54857	3	1	9	2.75	1.8	0.0001392617	9.115309e-05
ARS1103	MCM2	chrXI	54858	3	1	9	2.6	2	0.0001316656	0.0001012812
ARS1103	MCM2	chrXI	54859	3	1	9	2.45	2.2	0.0001240695	0.0001114093
ARS1103	MCM2	chrXI	54860	3	1	9	2.3	2.4	0.0001164734	0.0001215374
ARS1103	MCM2	chrXI	54861	3	1	9	2.2	2.6	0.0001114093	0.0001316656
ARS1103	MCM2	chrXI	54862	3	1	9	2.1	2.8	0.0001063453	0.0001417937
ARS1103	MCM2	chrXI	54863	3	1	9	2	3	0.0001012812	0.0001519218
ARS1103	MCM2	chrXI	54864	1	5	11	1.9	3.2	9.621715e-05	0.0001620499
ARS1103	MCM2	chrXI	54865	1	5	11	1.8	3.4	9.115309e-05	0.0001721781
ARS1103	MCM2	chrXI	54866	1	5	11	1.7	3.6	8.608903e-05	0.0001823062
ARS1103	MCM2	chrXI	54867	1	5	11	1.6	3.8	8.102497e-05	0.0001924343
ARS1103	MCM2	chrXI	54868	1	5	11	1.5	3.95	7.596091e-05	0.0002000304
ARS1103	MCM2	chrXI	54869	1	5	11	1.4	4.1	7.089685e-05	0.0002076265
ARS1103	MCM2	chrXI	54870	1	5	11	1.3	4.25	6.583278e-05	0.0002152226
ARS1103	MCM2	chrXI	54871	1	5	11	1.2	4.4	6.076872e-05	0.0002228187
ARS1103	MCM2	chrXI	54872	1	5	11	1.1	4.55	5.570466e-05	0.0002304147
ARS1103	MCM2	chrXI	54873	1	5	11	1	4.7	5.06406e-05	0.0002380108
ARS1103	MCM2	chrXI	54874	1	5	11	1	4.65	5.06406e-05	0.0002354788
ARS1103	MCM2	chrXI	54875	1	5	11	1	4.6	5.06406e-05	0.0002329468
ARS1103	MCM2	chrXI	54876	1	5	11	1	4.55	5.06406e-05	0.0002304147
ARS1103	MCM2	chrXI	54877	1	5	11	1	4.5	5.06406e-05	0.0002278827
ARS1103	MCM2	chrXI	54878	1	4	10	1	4.45	5.06406e-05	0.0002253507
ARS1103	MCM2	chrXI	54879	1	4	9	1	4.4	5.06406e-05	0.0002228187
ARS1103	MCM2	chrXI	54880	1	4	9	1	4.35	5.06406e-05	0.0002202866
ARS1103	MCM2	chrXI	54881	1	4	9	1	4.3	5.06406e-05	0.0002177546
ARS1103	MCM2	chrXI	54882	1	4	9	1	4.25	5.06406e-05	0.0002152226
ARS1103	MCM2	chrXI	54883	1	4	9	1	4.2	5.06406e-05	0.0002126905
ARS1103	MCM2	chrXI	54884	1	4	9	1	4.15	5.06406e-05	0.0002101585
ARS1103	MCM2	chrXI	54885	1	4	9	1	4.1	5.06406e-05	0.0002076265
ARS1103	MCM2	chrXI	54886	1	4	9	1	4.05	5.06406e-05	0.0002050944
ARS1103	MCM2	chrXI	54887	1	4	9	1	4	5.06406e-05	0.0002025624
ARS1103	MCM2	chrXI	54888	1	4	9	1	4	5.06406e-05	0.0002025624
ARS1103	MCM2	chrXI	54889	1	4	9	1	4	5.06406e-05	0.0002025624
ARS1103	MCM2	chrXI	54890	1	4	9	1	4	5.06406e-05	0.0002025624
ARS1103	MCM2	chrXI	54891	1	4	9	0.95	4	4.810857e-05	0.0002025624
ARS1103	MCM2	chrXI	54892	1	4	9	0.9	4	4.557654e-05	0.0002025624
ARS1103	MCM2	chrXI	54893	1	4	9	0.85	4	4.304451e-05	0.0002025624
ARS1103	MCM2	chrXI	54894	1	4	9	0.8	4	4.051248e-05	0.0002025624
ARS1103	MCM2	chrXI	54895	1	4	9	0.75	4	3.798045e-05	0.0002025624
ARS1103	MCM2	chrXI	54896	1	4	9	0.7	4	3.544842e-05	0.0002025624
ARS1103	MCM2	chrXI	54897	1	4	9	0.65	4	3.291639e-05	0.0002025624
ARS1103	MCM2	chrXI	54898	1	4	9	0.6	4	3.038436e-05	0.0002025624
ARS1103	MCM2	chrXI	54899	1	4	9	0.55	4	2.785233e-05	0.0002025624
ARS1103	MCM2	chrXI	54900	1	4	9	0.5	4	2.53203e-05	0.0002025624
ARS1103	MCM2	chrXI	54901	0	4	8	0.45	4	2.278827e-05	0.0002025624
ARS1103	MCM2	chrXI	54902	0	4	8	0.4	4	2.025624e-05	0.0002025624
ARS1103	MCM2	chrXI	54903	0	4	8	0.35	4.1	1.772421e-05	0.0002076265
ARS1103	MCM2	chrXI	54904	0	4	8	0.3	4.2	1.519218e-05	0.0002126905
ARS1103	MCM2	chrXI	54905	0	4	8	0.25	4.3	1.266015e-05	0.0002177546
ARS1103	MCM2	chrXI	54906	0	4	8	0.2	4.4	1.012812e-05	0.0002228187
ARS1103	MCM2	chrXI	54907	0	4	8	0.15	4.5	7.596091e-06	0.0002278827
ARS1103	MCM2	chrXI	54908	0	4	9	0.1	4.6	5.06406e-06	0.0002329468
ARS1103	MCM2	chrXI	54909	0	4	9	0.05	4.7	2.53203e-06	0.0002380108
ARS1103	MCM2	chrXI	54910	0	4	9	0	4.8	0	0.0002430749
ARS1103	MCM2	chrXI	54911	0	4	9	0	4.9	0	0.000248139
ARS1103	MCM2	chrXI	54912	0	4	9	0	5	0	0.000253203
ARS1103	MCM2	chrXI	54913	0	6	13	0	5.1	0	0.0002582671
ARS1103	MCM2	chrXI	54914	0	6	13	0	5.2	0	0.0002633311
ARS1103	MCM2	chrXI	54915	0	6	13	0	5.3	0	0.0002683952
ARS1103	MCM2	chrXI	54916	0	6	13	0	5.4	0	0.0002734593
ARS1103	MCM2	chrXI	54917	0	6	13	0	5.5	0	0.0002785233
ARS1103	MCM2	chrXI	54918	0	6	13	0	5.6	0	0.0002835874
ARS1103	MCM2	chrXI	54919	0	6	13	0	5.7	0	0.0002886514
ARS1103	MCM2	chrXI	54920	0	6	13	0	5.8	0	0.0002937155
ARS1103	MCM2	chrXI	54921	0	6	13	0	5.9	0	0.0002987796
ARS1103	MCM2	chrXI	54922	0	6	13	0	6	0	0.0003038436
ARS1103	MCM2	chrXI	54923	0	6	13	0	6	0	0.0003038436
ARS1103	MCM2	chrXI	54924	0	6	13	0	6	0	0.0003038436
ARS1103	MCM2	chrXI	54925	0	6	14	0	6	0	0.0003038436
ARS1103	MCM2	chrXI	54926	0	6	14	0	6	0	0.0003038436
ARS1103	MCM2	chrXI	54927	0	6	14	0	6	0	0.0003038436
ARS1103	MCM2	chrXI	54928	0	6	14	0.1	6	5.06406e-06	0.0003038436
ARS1103	MCM2	chrXI	54929	0	6	14	0.2	6	1.012812e-05	0.0003038436
ARS1103	MCM2	chrXI	54930	0	6	14	0.3	6	1.519218e-05	0.0003038436
ARS1103	MCM2	chrXI	54931	0	6	14	0.4	6	2.025624e-05	0.0003038436
ARS1103	MCM2	chrXI	54932	0	6	14	0.5	6	2.53203e-05	0.0003038436
ARS1103	MCM2	chrXI	54933	0	6	14	0.6	6	3.038436e-05	0.0003038436
ARS1103	MCM2	chrXI	54934	0	6	14	0.7	6	3.544842e-05	0.0003038436
ARS1103	MCM2	chrXI	54935	0	6	14	0.8	6	4.051248e-05	0.0003038436
ARS1103	MCM2	chrXI	54936	0	6	14	0.9	6	4.557654e-05	0.0003038436
ARS1103	MCM2	chrXI	54937	0	6	14	1	6	5.06406e-05	0.0003038436
ARS1103	MCM2	chrXI	54938	2	6	16	1.1	6	5.570466e-05	0.0003038436
ARS1103	MCM2	chrXI	54939	2	6	16	1.2	6	6.076872e-05	0.0003038436
ARS1103	MCM2	chrXI	54940	2	6	16	1.3	6	6.583278e-05	0.0003038436
ARS1103	MCM2	chrXI	54941	2	6	16	1.4	6	7.089685e-05	0.0003038436
ARS1103	MCM2	chrXI	54942	2	6	16	1.5	6	7.596091e-05	0.0003038436
ARS1103	MCM2	chrXI	54943	2	6	16	1.6	6	8.102497e-05	0.0003038436
ARS1103	MCM2	chrXI	54944	2	6	16	1.7	6	8.608903e-05	0.0003038436
ARS1103	MCM2	chrXI	54945	2	6	16	1.8	6	9.115309e-05	0.0003038436
ARS1103	MCM2	chrXI	54946	2	6	16	1.9	6	9.621715e-05	0.0003038436
ARS1103	MCM2	chrXI	54947	2	6	16	2	6	0.0001012812	0.0003038436
ARS1103	MCM2	chrXI	54948	2	6	16	2	6	0.0001012812	0.0003038436
ARS1103	MCM2	chrXI	54949	2	6	16	2	6	0.0001012812	0.0003038436
ARS1103	MCM2	chrXI	54950	2	6	16	2	6	0.0001012812	0.0003038436
ARS1103	MCM2	chrXI	54951	2	6	16	2	6	0.0001012812	0.0003038436
ARS1103	MCM2	chrXI	54952	2	6	16	2	6	0.0001012812	0.0003038436
ARS1103	MCM2	chrXI	54953	2	6	16	2	6	0.0001012812	0.0003038436
ARS1103	MCM2	chrXI	54954	2	6	16	2	6	0.0001012812	0.0003038436
ARS1103	MCM2	chrXI	54955	2	6	16	2	6	0.0001012812	0.0003038436
ARS1103	MCM2	chrXI	54956	2	6	16	2	6	0.0001012812	0.0003038436
ARS1103	MCM2	chrXI	54957	2	6	16	2	6	0.0001012812	0.0003038436
ARS1103	MCM2	chrXI	54958	2	6	16	2	6	0.0001012812	0.0003038436
ARS1103	MCM2	chrXI	54959	2	6	16	2	6	0.0001012812	0.0003038436
ARS1103	MCM2	chrXI	54960	2	6	16	2	6	0.0001012812	0.0003038436
ARS1103	MCM2	chrXI	54961	2	6	16	2	6	0.0001012812	0.0003038436
ARS1103	MCM2	chrXI	54962	2	6	16	2	6	0.0001012812	0.0003038436
ARS1103	MCM2	chrXI	54963	2	6	16	2	6	0.0001012812	0.0003038436
ARS1103	MCM2	chrXI	54964	2	6	16	2	6	0.0001012812	0.0003038436
ARS1103	MCM2	chrXI	54965	2	6	16	2	6	0.0001012812	0.0003038436
ARS1103	MCM2	chrXI	54966	2	6	16	2	6	0.0001012812	0.0003038436
ARS1103	MCM2	chrXI	54967	2	6	16	2	6	0.0001012812	0.0003038436
ARS1103	MCM2	chrXI	54968	2	6	16	2	6	0.0001012812	0.0003038436
ARS1103	MCM2	chrXI	54969	2	6	15	2	6	0.0001012812	0.0003038436
ARS1103	MCM2	chrXI	54970	2	6	15	2	6	0.0001012812	0.0003038436
ARS1103	MCM2	chrXI	54971	2	6	15	2	6	0.0001012812	0.0003038436
ARS1103	MCM2	chrXI	54972	2	6	15	2	6	0.0001012812	0.0003038436
ARS1103	MCM2	chrXI	54973	2	6	15	2	6	0.0001012812	0.0003038436
ARS1103	MCM2	chrXI	54974	2	6	15	2	6	0.0001012812	0.0003038436
ARS1103	MCM2	chrXI	54975	2	6	15	2	6	0.0001012812	0.0003038436
ARS1103	MCM2	chrXI	54976	2	6	15	2	6	0.0001012812	0.0003038436
ARS1103	MCM2	chrXI	54977	2	6	15	2	6	0.0001012812	0.0003038436
ARS1103	MCM2	chrXI	54978	2	6	15	2	6	0.0001012812	0.0003038436
ARS1103	MCM2	chrXI	54979	2	6	15	2	6	0.0001012812	0.0003038436
ARS1103	MCM2	chrXI	54980	2	6	15	2	6	0.0001012812	0.0003038436
ARS1103	MCM2	chrXI	54981	2	6	15	2	6	0.0001012812	0.0003038436
ARS1103	MCM2	chrXI	54982	2	6	15	2	6	0.0001012812	0.0003038436
ARS1103	MCM2	chrXI	54983	2	6	15	2	6	0.0001012812	0.0003038436
ARS1103	MCM2	chrXI	54984	2	6	15	2	6	0.0001012812	0.0003038436
ARS1103	MCM2	chrXI	54985	2	6	15	2	6	0.0001012812	0.0003038436
ARS1103	MCM2	chrXI	54986	2	6	15	2	6	0.0001012812	0.0003038436
ARS1103	MCM2	chrXI	54987	2	6	15	2	6	0.0001012812	0.0003038436
ARS1103	MCM2	chrXI	54988	2	6	15	2	6	0.0001012812	0.0003038436
ARS1103	MCM2	chrXI	54989	2	6	15	2	6	0.0001012812	0.0003038436
ARS1103	MCM2	chrXI	54990	2	6	15	2	6	0.0001012812	0.0003038436
ARS1103	MCM2	chrXI	54991	2	6	15	2	6	0.0001012812	0.0003038436
ARS1103	MCM2	chrXI	54992	2	6	15	2	6.05	0.0001012812	0.0003063757
ARS1103	MCM2	chrXI	54993	2	6	15	2	6.1	0.0001012812	0.0003089077
ARS1103	MCM2	chrXI	54994	2	6	15	2	6.15	0.0001012812	0.0003114397
ARS1103	MCM2	chrXI	54995	2	6	15	2	6.2	0.0001012812	0.0003139717
ARS1103	MCM2	chrXI	54996	2	6	15	2	6.25	0.0001012812	0.0003165038
ARS1103	MCM2	chrXI	54997	2	6	15	2	6.3	0.0001012812	0.0003190358
ARS1103	MCM2	chrXI	54998	2	6	15	2	6.35	0.0001012812	0.0003215678
ARS1103	MCM2	chrXI	54999	2	6	15	2	6.4	0.0001012812	0.0003240999
ARS1103	MCM2	chrXI	55000	2	6	15	2	6.45	0.0001012812	0.0003266319
ARS1103	MCM2	chrXI	55001	2	6	15	2	6.5	0.0001012812	0.0003291639
ARS1103	MCM2	chrXI	55002	2	7	16	2	6.55	0.0001012812	0.000331696
ARS1103	MCM2	chrXI	55003	2	7	16	2	6.6	0.0001012812	0.000334228
ARS1103	MCM2	chrXI	55004	2	7	16	2	6.65	0.0001012812	0.00033676
ARS1103	MCM2	chrXI	55005	2	7	16	2	6.7	0.0001012812	0.000339292
ARS1103	MCM2	chrXI	55006	2	7	16	2	6.75	0.0001012812	0.0003418241
ARS1103	MCM2	chrXI	55007	2	7	16	2	6.8	0.0001012812	0.0003443561
ARS1103	MCM2	chrXI	55008	2	7	16	2.05	6.9	0.0001038132	0.0003494202
ARS1103	MCM2	chrXI	55009	2	7	16	2.15	7	0.0001088773	0.0003544842
ARS1103	MCM2	chrXI	55010	2	7	16	2.25	7.1	0.0001139414	0.0003595483
ARS1103	MCM2	chrXI	55011	2	7	16	2.35	7.2	0.0001190054	0.0003646123
ARS1103	MCM2	chrXI	55012	2	7	15	2.45	7.25	0.0001240695	0.0003671444
ARS1103	MCM2	chrXI	55013	2	7	15	2.55	7.3	0.0001291335	0.0003696764
ARS1103	MCM2	chrXI	55014	2	7	15	2.6	7.35	0.0001316656	0.0003722084
ARS1103	MCM2	chrXI	55015	2	7	15	2.6	7.35	0.0001316656	0.0003722084
ARS1103	MCM2	chrXI	55016	2	7	15	2.6	7.35	0.0001316656	0.0003722084
ARS1103	MCM2	chrXI	55017	2	7	15	2.6	7.4	0.0001316656	0.0003747405
ARS1103	MCM2	chrXI	55018	3	8	17	2.6	7.45	0.0001316656	0.0003772725
ARS1103	MCM2	chrXI	55019	4	8	18	2.6	7.5	0.0001316656	0.0003798045
ARS1103	MCM2	chrXI	55020	4	8	18	2.6	7.55	0.0001316656	0.0003823366
ARS1103	MCM2	chrXI	55021	4	8	18	2.6	7.55	0.0001316656	0.0003823366
ARS1103	MCM2	chrXI	55022	4	8	18	2.6	7.55	0.0001316656	0.0003823366
ARS1103	MCM2	chrXI	55023	4	8	18	2.6	7.55	0.0001316656	0.0003823366
ARS1103	MCM2	chrXI	55024	3	8	17	2.6	7.65	0.0001316656	0.0003874006
ARS1103	MCM2	chrXI	55025	2	7	16	2.6	7.75	0.0001316656	0.0003924647
ARS1103	MCM2	chrXI	55026	2	7	16	2.6	7.85	0.0001316656	0.0003975287
ARS1103	MCM2	chrXI	55027	2	8	17	2.6	7.95	0.0001316656	0.0004025928
ARS1103	MCM2	chrXI	55028	2	8	17	2.55	7.95	0.0001291335	0.0004025928
ARS1103	MCM2	chrXI	55029	2	8	17	2.45	7.95	0.0001240695	0.0004025928
ARS1103	MCM2	chrXI	55030	2	8	17	2.35	7.95	0.0001190054	0.0004025928
ARS1103	MCM2	chrXI	55031	2	7	16	2.25	7.95	0.0001139414	0.0004025928
ARS1103	MCM2	chrXI	55032	2	7	14	2.15	7.95	0.0001088773	0.0004025928
ARS1103	MCM2	chrXI	55033	2	7	14	2.05	7.95	0.0001038132	0.0004025928
ARS1103	MCM2	chrXI	55034	2	9	16	2	7.95	0.0001012812	0.0004025928
ARS1103	MCM2	chrXI	55035	2	9	16	2	8	0.0001012812	0.0004051248
ARS1103	MCM2	chrXI	55036	2	9	16	2	8.05	0.0001012812	0.0004076569
ARS1103	MCM2	chrXI	55037	2	9	16	2	8.05	0.0001012812	0.0004076569
ARS1103	MCM2	chrXI	55038	2	8	15	2	8.05	0.0001012812	0.0004076569
ARS1103	MCM2	chrXI	55039	2	8	15	2	8.05	0.0001012812	0.0004076569
ARS1103	MCM2	chrXI	55040	2	8	15	2.05	8.05	0.0001038132	0.0004076569
ARS1103	MCM2	chrXI	55041	2	8	15	2.1	8.1	0.0001063453	0.0004101889
ARS1103	MCM2	chrXI	55042	2	8	15	2.15	8.15	0.0001088773	0.0004127209
ARS1103	MCM2	chrXI	55043	2	8	15	2.2	8.2	0.0001114093	0.0004152529
ARS1103	MCM2	chrXI	55044	2	8	15	2.25	8.15	0.0001139414	0.0004127209
ARS1103	MCM2	chrXI	55045	2	8	15	2.3	8.1	0.0001164734	0.0004101889
ARS1103	MCM2	chrXI	55046	2	8	15	2.35	8.05	0.0001190054	0.0004076569
ARS1103	MCM2	chrXI	55047	2	8	15	2.4	8	0.0001215374	0.0004051248
ARS1103	MCM2	chrXI	55048	2	8	15	2.45	8	0.0001240695	0.0004051248
ARS1103	MCM2	chrXI	55049	2	8	15	2.5	8	0.0001266015	0.0004051248
ARS1103	MCM2	chrXI	55050	3	8	16	2.55	8	0.0001291335	0.0004051248
ARS1103	MCM2	chrXI	55051	3	8	16	2.6	8	0.0001316656	0.0004051248
ARS1103	MCM2	chrXI	55052	3	8	16	2.65	8	0.0001341976	0.0004051248
ARS1103	MCM2	chrXI	55053	3	8	16	2.7	8	0.0001367296	0.0004051248
ARS1103	MCM2	chrXI	55054	3	8	16	2.75	8	0.0001392617	0.0004051248
ARS1103	MCM2	chrXI	55055	3	8	16	2.8	8	0.0001417937	0.0004051248
ARS1103	MCM2	chrXI	55056	3	8	16	2.85	8	0.0001443257	0.0004051248
ARS1103	MCM2	chrXI	55057	3	8	16	2.9	8	0.0001468578	0.0004051248
ARS1103	MCM2	chrXI	55058	3	8	16	2.95	8	0.0001493898	0.0004051248
ARS1103	MCM2	chrXI	55059	3	8	16	3	8	0.0001519218	0.0004051248
ARS1103	MCM2	chrXI	55060	3	8	16	3	8	0.0001519218	0.0004051248
ARS1103	MCM2	chrXI	55061	3	8	16	3	8	0.0001519218	0.0004051248
ARS1103	MCM2	chrXI	55062	3	8	16	3	8	0.0001519218	0.0004051248
ARS1103	MCM2	chrXI	55063	3	8	16	3	8	0.0001519218	0.0004051248
ARS1103	MCM2	chrXI	55064	3	8	16	3	8	0.0001519218	0.0004051248
ARS1103	MCM2	chrXI	55065	3	8	16	3	8	0.0001519218	0.0004051248
ARS1103	MCM2	chrXI	55066	3	8	16	3	8	0.0001519218	0.0004051248
ARS1103	MCM2	chrXI	55067	3	8	16	3	8	0.0001519218	0.0004051248
ARS1103	MCM2	chrXI	55068	3	8	16	3	8	0.0001519218	0.0004051248
ARS1103	MCM2	chrXI	55069	3	8	16	2.9	7.9	0.0001468578	0.0004000608
ARS1103	MCM2	chrXI	55070	3	8	16	2.8	7.8	0.0001417937	0.0003949967
ARS1103	MCM2	chrXI	55071	3	8	16	2.7	7.7	0.0001367296	0.0003899326
ARS1103	MCM2	chrXI	55072	3	8	16	2.6	7.6	0.0001316656	0.0003848686
ARS1103	MCM2	chrXI	55073	3	8	17	2.5	7.5	0.0001266015	0.0003798045
ARS1103	MCM2	chrXI	55074	3	8	17	2.4	7.4	0.0001215374	0.0003747405
ARS1103	MCM2	chrXI	55075	3	8	17	2.3	7.3	0.0001164734	0.0003696764
ARS1103	MCM2	chrXI	55076	3	8	17	2.2	7.2	0.0001114093	0.0003646123
ARS1103	MCM2	chrXI	55077	3	8	17	2.1	7.1	0.0001063453	0.0003595483
ARS1103	MCM2	chrXI	55078	3	8	17	2	7	0.0001012812	0.0003544842
ARS1103	MCM2	chrXI	55079	1	6	13	1.9	6.9	9.621715e-05	0.0003494202
ARS1103	MCM2	chrXI	55080	1	6	13	1.8	6.8	9.115309e-05	0.0003443561
ARS1103	MCM2	chrXI	55081	1	6	13	1.7	6.7	8.608903e-05	0.000339292
ARS1103	MCM2	chrXI	55082	1	6	13	1.65	6.6	8.3557e-05	0.000334228
ARS1103	MCM2	chrXI	55083	1	6	13	1.6	6.5	8.102497e-05	0.0003291639
ARS1103	MCM2	chrXI	55084	1	6	13	1.55	6.4	7.849294e-05	0.0003240999
ARS1103	MCM2	chrXI	55085	1	6	13	1.5	6.3	7.596091e-05	0.0003190358
ARS1103	MCM2	chrXI	55086	1	6	13	1.45	6.2	7.342888e-05	0.0003139717
ARS1103	MCM2	chrXI	55087	1	6	13	1.4	6.1	7.089685e-05	0.0003089077
ARS1103	MCM2	chrXI	55088	1	6	13	1.35	6	6.836481e-05	0.0003038436
ARS1103	MCM2	chrXI	55089	1	6	13	1.4	6	7.089685e-05	0.0003038436
ARS1103	MCM2	chrXI	55090	1	6	13	1.45	6	7.342888e-05	0.0003038436
ARS1103	MCM2	chrXI	55091	1	6	13	1.5	6	7.596091e-05	0.0003038436
ARS1103	MCM2	chrXI	55092	2	6	14	1.55	6	7.849294e-05	0.0003038436
ARS1103	MCM2	chrXI	55093	2	6	14	1.6	6	8.102497e-05	0.0003038436
ARS1103	MCM2	chrXI	55094	2	6	14	1.65	6	8.3557e-05	0.0003038436
ARS1103	MCM2	chrXI	55095	2	6	14	1.7	6	8.608903e-05	0.0003038436
ARS1103	MCM2	chrXI	55096	2	6	14	1.75	6	8.862106e-05	0.0003038436
ARS1103	MCM2	chrXI	55097	2	6	14	1.8	6	9.115309e-05	0.0003038436
ARS1103	MCM2	chrXI	55098	2	6	14	1.85	6	9.368512e-05	0.0003038436
ARS1103	MCM2	chrXI	55099	2	6	14	1.9	6	9.621715e-05	0.0003038436
ARS1103	MCM2	chrXI	55100	2	6	14	1.95	6	9.874918e-05	0.0003038436
ARS1103	MCM2	chrXI	55101	2	6	14	2	6	0.0001012812	0.0003038436
ARS1103	MCM2	chrXI	55102	2	6	14	2	6	0.0001012812	0.0003038436
ARS1103	MCM2	chrXI	55103	2	6	14	2	6	0.0001012812	0.0003038436
ARS1103	MCM2	chrXI	55104	2	6	14	2	6	0.0001012812	0.0003038436
ARS1103	MCM2	chrXI	55105	2	6	14	2	6	0.0001012812	0.0003038436
ARS1103	MCM2	chrXI	55106	2	6	14	1.95	6	9.874918e-05	0.0003038436
ARS1103	MCM2	chrXI	55107	2	6	14	1.9	6	9.621715e-05	0.0003038436
ARS1103	MCM2	chrXI	55108	2	6	14	1.85	6	9.368512e-05	0.0003038436
ARS1103	MCM2	chrXI	55109	2	6	14	1.8	6	9.115309e-05	0.0003038436
ARS1103	MCM2	chrXI	55110	2	6	14	1.75	6	8.862106e-05	0.0003038436
ARS1103	MCM2	chrXI	55111	2	6	14	1.7	6	8.608903e-05	0.0003038436
ARS1103	MCM2	chrXI	55112	2	6	14	1.65	6	8.3557e-05	0.0003038436
ARS1103	MCM2	chrXI	55113	2	6	14	1.6	6	8.102497e-05	0.0003038436
ARS1103	MCM2	chrXI	55114	2	6	14	1.55	6	7.849294e-05	0.0003038436
ARS1103	MCM2	chrXI	55115	2	6	14	1.5	6	7.596091e-05	0.0003038436
ARS1103	MCM2	chrXI	55116	1	6	13	1.45	6	7.342888e-05	0.0003038436
ARS1103	MCM2	chrXI	55117	1	6	13	1.4	6	7.089685e-05	0.0003038436
ARS1103	MCM2	chrXI	55118	1	6	13	1.35	6	6.836481e-05	0.0003038436
ARS1103	MCM2	chrXI	55119	1	6	13	1.3	6	6.583278e-05	0.0003038436
ARS1103	MCM2	chrXI	55120	1	6	13	1.25	6	6.330075e-05	0.0003038436
ARS1103	MCM2	chrXI	55121	1	6	13	1.2	6	6.076872e-05	0.0003038436
ARS1103	MCM2	chrXI	55122	1	6	13	1.15	6	5.823669e-05	0.0003038436
ARS1103	MCM2	chrXI	55123	1	6	13	1.1	6	5.570466e-05	0.0003038436
ARS1103	MCM2	chrXI	55124	1	6	13	1.05	6	5.317263e-05	0.0003038436
ARS1103	MCM2	chrXI	55125	1	6	13	1	6	5.06406e-05	0.0003038436
ARS1103	MCM2	chrXI	55126	1	6	13	1	6	5.06406e-05	0.0003038436
ARS1103	MCM2	chrXI	55127	1	6	13	1	6	5.06406e-05	0.0003038436
ARS1103	MCM2	chrXI	55128	1	6	13	1	6	5.06406e-05	0.0003038436
ARS1103	MCM2	chrXI	55129	1	6	13	1	6	5.06406e-05	0.0003038436
ARS1103	MCM2	chrXI	55130	1	6	13	1	6	5.06406e-05	0.0003038436
ARS1103	MCM2	chrXI	55131	1	6	13	1	6	5.06406e-05	0.0003038436
ARS1103	MCM2	chrXI	55132	1	6	13	1	6	5.06406e-05	0.0003038436
ARS1103	MCM2	chrXI	55133	1	6	13	1	6	5.06406e-05	0.0003038436
ARS1103	MCM2	chrXI	55134	1	6	13	1	6	5.06406e-05	0.0003038436
ARS1103	MCM2	chrXI	55135	1	6	13	1	6	5.06406e-05	0.0003038436
ARS1103	MCM2	chrXI	55136	1	6	14	0.95	6	4.810857e-05	0.0003038436
ARS1103	MCM2	chrXI	55137	1	6	14	0.9	6	4.557654e-05	0.0003038436
ARS1103	MCM2	chrXI	55138	1	6	14	0.85	6	4.304451e-05	0.0003038436
ARS1103	MCM2	chrXI	55139	1	6	14	0.8	6	4.051248e-05	0.0003038436
ARS1103	MCM2	chrXI	55140	1	6	14	0.75	6	3.798045e-05	0.0003038436
ARS1103	MCM2	chrXI	55141	1	6	14	0.7	6	3.544842e-05	0.0003038436
ARS1103	MCM2	chrXI	55142	1	6	13	0.65	6	3.291639e-05	0.0003038436
ARS1103	MCM2	chrXI	55143	1	6	13	0.6	6	3.038436e-05	0.0003038436
ARS1103	MCM2	chrXI	55144	1	6	13	0.55	6	2.785233e-05	0.0003038436
ARS1103	MCM2	chrXI	55145	1	6	13	0.5	6	2.53203e-05	0.0003038436
ARS1103	MCM2	chrXI	55146	0	6	12	0.45	6	2.278827e-05	0.0003038436
ARS1103	MCM2	chrXI	55147	0	6	12	0.4	6	2.025624e-05	0.0003038436
ARS1103	MCM2	chrXI	55148	0	6	12	0.35	6	1.772421e-05	0.0003038436
ARS1103	MCM2	chrXI	55149	0	6	12	0.3	6	1.519218e-05	0.0003038436
ARS1103	MCM2	chrXI	55150	0	6	12	0.25	6	1.266015e-05	0.0003038436
ARS1103	MCM2	chrXI	55151	0	6	12	0.2	6	1.012812e-05	0.0003038436
ARS1103	MCM2	chrXI	55152	0	6	12	0.15	6	7.596091e-06	0.0003038436
ARS1103	MCM2	chrXI	55153	0	6	12	0.1	6	5.06406e-06	0.0003038436
ARS1103	MCM2	chrXI	55154	0	6	12	0.05	6	2.53203e-06	0.0003038436
ARS1103	MCM2	chrXI	55155	0	6	12	0	6	0	0.0003038436
ARS1103	MCM2	chrXI	55156	0	6	12	0	6	0	0.0003038436
ARS1103	MCM2	chrXI	55157	0	6	12	0	6	0	0.0003038436
ARS1103	MCM2	chrXI	55158	0	6	12	0	6	0	0.0003038436
ARS1103	MCM2	chrXI	55159	0	6	12	0	6	0	0.0003038436
ARS1103	MCM2	chrXI	55160	0	6	12	0	6	0	0.0003038436
ARS1103	MCM2	chrXI	55161	0	6	12	0	6	0	0.0003038436
ARS1103	MCM2	chrXI	55162	0	6	12	0	6	0	0.0003038436
ARS1103	MCM2	chrXI	55163	0	6	12	0	6	0	0.0003038436
ARS1103	MCM2	chrXI	55164	0	6	12	0	5.95	0	0.0003013116
ARS1103	MCM2	chrXI	55165	0	6	12	0	5.9	0	0.0002987796
ARS1103	MCM2	chrXI	55166	0	6	12	0	5.85	0	0.0002962475
ARS1103	MCM2	chrXI	55167	0	6	12	0	5.8	0	0.0002937155
ARS1103	MCM2	chrXI	55168	0	6	13	0	5.75	0	0.0002911835
ARS1103	MCM2	chrXI	55169	0	6	13	0	5.7	0	0.0002886514
ARS1103	MCM2	chrXI	55170	0	6	13	0	5.65	0	0.0002861194
ARS1103	MCM2	chrXI	55171	0	6	13	0	5.6	0	0.0002835874
ARS1103	MCM2	chrXI	55172	0	6	13	0	5.55	0	0.0002810554
ARS1103	MCM2	chrXI	55173	0	6	13	0	5.5	0	0.0002785233
ARS1103	MCM2	chrXI	55174	0	5	12	0	5.45	0	0.0002759913
ARS1103	MCM2	chrXI	55175	0	5	12	0	5.35	0	0.0002709272
ARS1103	MCM2	chrXI	55176	0	5	12	0	5.25	0	0.0002658632
ARS1103	MCM2	chrXI	55177	0	5	12	0	5.15	0	0.0002607991
ARS1103	MCM2	chrXI	55178	0	5	12	0	5.05	0	0.000255735
ARS1103	MCM2	chrXI	55179	0	5	12	0	4.95	0	0.000250671
ARS1103	MCM2	chrXI	55180	0	5	12	0	4.85	0	0.0002456069
ARS1103	MCM2	chrXI	55181	0	5	12	0	4.75	0	0.0002405429
ARS1103	MCM2	chrXI	55182	0	5	12	0	4.65	0	0.0002354788
ARS1103	MCM2	chrXI	55183	0	5	14	0	4.55	0	0.0002304147
ARS1103	MCM2	chrXI	55184	0	5	14	0	4.5	0	0.0002278827
ARS1103	MCM2	chrXI	55185	0	4	15	0	4.45	0	0.0002253507
ARS1103	MCM2	chrXI	55186	0	4	15	0	4.4	0	0.0002228187
ARS1103	MCM2	chrXI	55187	0	4	15	0.05	4.2	2.53203e-06	0.0002126905
ARS1103	MCM2	chrXI	55188	0	4	15	0.1	4	5.06406e-06	0.0002025624
ARS1103	MCM2	chrXI	55189	0	4	15	0.15	3.8	7.596091e-06	0.0001924343
ARS1103	MCM2	chrXI	55190	0	4	15	0.2	3.6	1.012812e-05	0.0001823062
ARS1103	MCM2	chrXI	55191	0	4	15	0.25	3.4	1.266015e-05	0.0001721781
ARS1103	MCM2	chrXI	55192	0	4	15	0.3	3.2	1.519218e-05	0.0001620499
ARS1103	MCM2	chrXI	55193	0	4	15	0.35	3	1.772421e-05	0.0001519218
ARS1103	MCM2	chrXI	55194	0	4	15	0.4	2.8	2.025624e-05	0.0001417937
ARS1103	MCM2	chrXI	55195	0	4	17	0.45	2.65	2.278827e-05	0.0001341976
ARS1103	MCM2	chrXI	55196	0	4	17	0.5	2.5	2.53203e-05	0.0001266015
ARS1103	MCM2	chrXI	55197	1	1	16	0.55	2.35	2.785233e-05	0.0001190054
ARS1103	MCM2	chrXI	55198	1	1	16	0.6	2.2	3.038436e-05	0.0001114093
ARS1103	MCM2	chrXI	55199	1	1	16	0.65	2.05	3.291639e-05	0.0001038132
ARS1103	MCM2	chrXI	55200	1	1	16	0.7	1.9	3.544842e-05	9.621715e-05
ARS1103	MCM2	chrXI	55201	1	1	16	0.75	1.75	3.798045e-05	8.862106e-05
ARS1103	MCM2	chrXI	55202	1	1	17	0.8	1.6	4.051248e-05	8.102497e-05
ARS1103	MCM2	chrXI	55203	1	1	17	0.85	1.45	4.304451e-05	7.342888e-05
ARS1103	MCM2	chrXI	55204	1	1	17	0.9	1.25	4.557654e-05	6.330075e-05
ARS1103	MCM2	chrXI	55205	1	1	17	0.95	1.05	4.810857e-05	5.317263e-05
ARS1103	MCM2	chrXI	55206	1	1	17	1	0.85	5.06406e-05	4.304451e-05
ARS1103	MCM2	chrXI	55207	1	1	17	1	0.85	5.06406e-05	4.304451e-05
ARS1103	MCM2	chrXI	55208	1	1	17	1	0.85	5.06406e-05	4.304451e-05
ARS1103	MCM2	chrXI	55209	1	1	17	1	0.85	5.06406e-05	4.304451e-05
ARS1103	MCM2	chrXI	55210	1	1	17	1	0.85	5.06406e-05	4.304451e-05
ARS1103	MCM2	chrXI	55211	1	1	17	1	0.85	5.06406e-05	4.304451e-05
ARS1103	MCM2	chrXI	55212	1	1	17	1	0.85	5.06406e-05	4.304451e-05
ARS1103	MCM2	chrXI	55213	1	1	17	1	0.85	5.06406e-05	4.304451e-05
ARS1103	MCM2	chrXI	55214	1	0	16	1	0.85	5.06406e-05	4.304451e-05
ARS1103	MCM2	chrXI	55215	1	0	16	1	0.85	5.06406e-05	4.304451e-05
ARS1103	MCM2	chrXI	55216	1	0	16	1	0.85	5.06406e-05	4.304451e-05
ARS1103	MCM2	chrXI	55217	1	1	21	1	0.85	5.06406e-05	4.304451e-05
ARS1103	MCM2	chrXI	55218	1	1	25	1	0.85	5.06406e-05	4.304451e-05
ARS1103	MCM2	chrXI	55219	1	1	25	1	0.85	5.06406e-05	4.304451e-05
ARS1103	MCM2	chrXI	55220	1	1	25	1	0.9	5.06406e-05	4.557654e-05
ARS1103	MCM2	chrXI	55221	1	1	25	1	1	5.06406e-05	5.06406e-05
ARS1103	MCM2	chrXI	55222	1	1	25	1	1.1	5.06406e-05	5.570466e-05
ARS1103	MCM2	chrXI	55223	1	1	25	1	1.2	5.06406e-05	6.076872e-05
ARS1103	MCM2	chrXI	55224	1	1	25	1	1.35	5.06406e-05	6.836481e-05
ARS1103	MCM2	chrXI	55225	1	1	25	1	1.5	5.06406e-05	7.596091e-05
ARS1103	MCM2	chrXI	55226	1	1	25	1	1.65	5.06406e-05	8.3557e-05
ARS1103	MCM2	chrXI	55227	1	1	25	1	1.75	5.06406e-05	8.862106e-05
ARS1103	MCM2	chrXI	55228	1	1	25	1	1.85	5.06406e-05	9.368512e-05
ARS1103	MCM2	chrXI	55229	1	1	26	1	1.95	5.06406e-05	9.874918e-05
ARS1103	MCM2	chrXI	55230	1	2	27	1	2.05	5.06406e-05	0.0001038132
ARS1103	MCM2	chrXI	55231	1	3	28	1	2.15	5.06406e-05	0.0001088773
ARS1103	MCM2	chrXI	55232	1	3	28	1.05	2.25	5.317263e-05	0.0001139414
ARS1103	MCM2	chrXI	55233	1	3	28	1.1	2.35	5.570466e-05	0.0001190054
ARS1103	MCM2	chrXI	55234	1	3	28	1.15	2.45	5.823669e-05	0.0001240695
ARS1103	MCM2	chrXI	55235	1	3	28	1.2	2.6	6.076872e-05	0.0001316656
ARS1103	MCM2	chrXI	55236	1	3	28	1.25	2.75	6.330075e-05	0.0001392617
ARS1103	MCM2	chrXI	55237	1	3	28	1.3	2.9	6.583278e-05	0.0001468578
ARS1103	MCM2	chrXI	55238	1	3	28	1.3	3.05	6.583278e-05	0.0001544538
ARS1103	MCM2	chrXI	55239	1	3	28	1.3	3.25	6.583278e-05	0.000164582
ARS1103	MCM2	chrXI	55240	1	3	28	1.3	3.4	6.583278e-05	0.0001721781
ARS1103	MCM2	chrXI	55241	1	3	28	1.3	3.5	6.583278e-05	0.0001772421
ARS1103	MCM2	chrXI	55242	2	3	29	1.3	3.6	6.583278e-05	0.0001823062
ARS1103	MCM2	chrXI	55243	2	3	29	1.3	3.7	6.583278e-05	0.0001873702
ARS1103	MCM2	chrXI	55244	2	3	29	1.3	3.8	6.583278e-05	0.0001924343
ARS1103	MCM2	chrXI	55245	2	4	30	1.3	3.9	6.583278e-05	0.0001974984
ARS1103	MCM2	chrXI	55246	2	4	30	1.3	4	6.583278e-05	0.0002025624
ARS1103	MCM2	chrXI	55247	2	4	30	1.35	4.1	6.836481e-05	0.0002076265
ARS1103	MCM2	chrXI	55248	1	4	29	1.4	4.2	7.089685e-05	0.0002126905
ARS1103	MCM2	chrXI	55249	1	5	30	1.45	4.3	7.342888e-05	0.0002177546
ARS1103	MCM2	chrXI	55250	1	5	30	1.5	4.45	7.596091e-05	0.0002253507
ARS1103	MCM2	chrXI	55251	1	5	29	1.55	4.6	7.849294e-05	0.0002329468
ARS1103	MCM2	chrXI	55252	1	5	29	1.55	4.75	7.849294e-05	0.0002405429
ARS1103	MCM2	chrXI	55253	1	5	29	1.55	4.9	7.849294e-05	0.000248139
ARS1103	MCM2	chrXI	55254	1	5	29	1.55	5.05	7.849294e-05	0.000255735
ARS1103	MCM2	chrXI	55255	1	5	29	1.6	5.15	8.102497e-05	0.0002607991
ARS1103	MCM2	chrXI	55256	1	5	29	1.65	5.25	8.3557e-05	0.0002658632
ARS1103	MCM2	chrXI	55257	2	5	30	1.7	5.35	8.608903e-05	0.0002709272
ARS1103	MCM2	chrXI	55258	2	5	30	1.8	5.45	9.115309e-05	0.0002759913
ARS1103	MCM2	chrXI	55259	2	5	30	1.9	5.5	9.621715e-05	0.0002785233
ARS1103	MCM2	chrXI	55260	2	6	29	2	5.55	0.0001012812	0.0002810554
ARS1103	MCM2	chrXI	55261	2	6	29	2.1	5.6	0.0001063453	0.0002835874
ARS1103	MCM2	chrXI	55262	2	6	29	2.2	5.75	0.0001114093	0.0002911835
ARS1103	MCM2	chrXI	55263	2	6	29	2.3	5.9	0.0001164734	0.0002987796
ARS1103	MCM2	chrXI	55264	2	6	29	2.4	6.05	0.0001215374	0.0003063757
ARS1103	MCM2	chrXI	55265	3	6	30	2.5	6.2	0.0001266015	0.0003139717
ARS1103	MCM2	chrXI	55266	3	6	30	2.6	6.35	0.0001316656	0.0003215678
ARS1103	MCM2	chrXI	55267	3	6	30	2.65	6.5	0.0001341976	0.0003291639
ARS1103	MCM2	chrXI	55268	3	6	30	2.7	6.65	0.0001367296	0.00033676
ARS1103	MCM2	chrXI	55269	3	6	30	2.75	6.8	0.0001392617	0.0003443561
ARS1103	MCM2	chrXI	55270	3	6	30	2.8	6.9	0.0001417937	0.0003494202
ARS1103	MCM2	chrXI	55271	3	6	30	2.85	7	0.0001443257	0.0003544842
ARS1103	MCM2	chrXI	55272	3	8	32	2.9	7.1	0.0001468578	0.0003595483
ARS1103	MCM2	chrXI	55273	3	8	32	2.95	7.2	0.0001493898	0.0003646123
ARS1103	MCM2	chrXI	55274	3	8	32	3	7.3	0.0001519218	0.0003696764
ARS1103	MCM2	chrXI	55275	3	8	32	3	7.4	0.0001519218	0.0003747405
ARS1103	MCM2	chrXI	55276	3	8	32	3	7.5	0.0001519218	0.0003798045
ARS1103	MCM2	chrXI	55277	3	8	32	3	7.6	0.0001519218	0.0003848686
ARS1103	MCM2	chrXI	55278	3	8	32	3	7.7	0.0001519218	0.0003899326
ARS1103	MCM2	chrXI	55279	3	8	32	3	7.85	0.0001519218	0.0003975287
ARS1103	MCM2	chrXI	55280	3	8	32	3	8	0.0001519218	0.0004051248
ARS1103	MCM2	chrXI	55281	3	8	32	3	8.15	0.0001519218	0.0004127209
ARS1103	MCM2	chrXI	55282	3	8	32	3	8.2	0.0001519218	0.0004152529
ARS1103	MCM2	chrXI	55283	3	8	32	2.95	8.25	0.0001493898	0.000417785
ARS1103	MCM2	chrXI	55284	3	8	32	2.9	8.3	0.0001468578	0.000420317
ARS1103	MCM2	chrXI	55285	3	8	32	2.85	8.35	0.0001443257	0.000422849
ARS1103	MCM2	chrXI	55286	3	8	32	2.8	8.4	0.0001417937	0.0004253811
ARS1103	MCM2	chrXI	55287	3	8	32	2.75	8.45	0.0001392617	0.0004279131
ARS1103	MCM2	chrXI	55288	3	8	32	2.7	8.5	0.0001367296	0.0004304451
ARS1103	MCM2	chrXI	55289	3	9	33	2.65	8.55	0.0001341976	0.0004329772
ARS1103	MCM2	chrXI	55290	3	9	33	2.6	8.6	0.0001316656	0.0004355092
ARS1103	MCM2	chrXI	55291	3	9	33	2.55	8.7	0.0001291335	0.0004405733
ARS1103	MCM2	chrXI	55292	3	9	33	2.5	8.8	0.0001266015	0.0004456373
ARS1103	MCM2	chrXI	55293	2	9	32	2.45	8.95	0.0001240695	0.0004532334
ARS1103	MCM2	chrXI	55294	2	9	32	2.4	9.1	0.0001215374	0.0004608295
ARS1103	MCM2	chrXI	55295	2	9	33	2.35	9.25	0.0001190054	0.0004684256
ARS1103	MCM2	chrXI	55296	2	9	33	2.3	9.4	0.0001164734	0.0004760217
ARS1103	MCM2	chrXI	55297	2	9	33	2.25	9.55	0.0001139414	0.0004836178
ARS1103	MCM2	chrXI	55298	2	9	33	2.2	9.7	0.0001114093	0.0004912139
ARS1103	MCM2	chrXI	55299	2	9	33	2.15	9.8	0.0001088773	0.0004962779
ARS1103	MCM2	chrXI	55300	2	9	33	2.1	9.9	0.0001063453	0.000501342
ARS1103	MCM2	chrXI	55301	2	10	38	2.05	10	0.0001038132	0.000506406
ARS1103	MCM2	chrXI	55302	2	10	39	2	10.1	0.0001012812	0.0005114701
ARS1103	MCM2	chrXI	55303	2	11	40	2	10.2	0.0001012812	0.0005165342
ARS1103	MCM2	chrXI	55304	2	11	41	2	10.3	0.0001012812	0.0005215982
ARS1103	MCM2	chrXI	55305	2	11	41	2	10.4	0.0001012812	0.0005266623
ARS1103	MCM2	chrXI	55306	2	11	41	2	10.5	0.0001012812	0.0005317263
ARS1103	MCM2	chrXI	55307	2	11	45	1.95	10.6	9.874918e-05	0.0005367904
ARS1103	MCM2	chrXI	55308	2	11	45	1.9	10.7	9.621715e-05	0.0005418545
ARS1103	MCM2	chrXI	55309	2	11	45	1.85	10.8	9.368512e-05	0.0005469185
ARS1103	MCM2	chrXI	55310	2	11	45	1.8	10.9	9.115309e-05	0.0005519826
ARS1103	MCM2	chrXI	55311	2	11	45	1.75	10.95	8.862106e-05	0.0005545146
ARS1103	MCM2	chrXI	55312	2	11	45	1.7	11	8.608903e-05	0.0005570466
ARS1103	MCM2	chrXI	55313	2	11	45	1.65	11	8.3557e-05	0.0005570466
ARS1103	MCM2	chrXI	55314	2	11	45	1.6	11	8.102497e-05	0.0005570466
ARS1103	MCM2	chrXI	55315	2	11	45	1.55	11.25	7.849294e-05	0.0005697068
ARS1103	MCM2	chrXI	55316	2	11	45	1.5	11.5	7.596091e-05	0.0005823669
ARS1103	MCM2	chrXI	55317	1	11	44	1.45	11.75	7.342888e-05	0.0005950271
ARS1103	MCM2	chrXI	55318	1	11	44	1.45	12	7.342888e-05	0.0006076872
ARS1103	MCM2	chrXI	55319	1	11	44	1.45	12.25	7.342888e-05	0.0006203474
ARS1103	MCM2	chrXI	55320	1	11	44	1.45	12.5	7.342888e-05	0.0006330075
ARS1103	MCM2	chrXI	55321	1	11	44	1.45	12.75	7.342888e-05	0.0006456677
ARS1103	MCM2	chrXI	55322	1	11	44	1.45	13	7.342888e-05	0.0006583278
ARS1103	MCM2	chrXI	55323	1	11	44	1.45	13.25	7.342888e-05	0.000670988
ARS1103	MCM2	chrXI	55324	1	11	44	1.45	13.5	7.342888e-05	0.0006836481
ARS1103	MCM2	chrXI	55325	1	16	50	1.45	13.75	7.342888e-05	0.0006963083
ARS1103	MCM2	chrXI	55326	1	16	50	1.45	14	7.342888e-05	0.0007089685
ARS1103	MCM2	chrXI	55327	1	16	50	1.45	14.25	7.342888e-05	0.0007216286
ARS1103	MCM2	chrXI	55328	2	16	51	1.5	14.5	7.596091e-05	0.0007342888
ARS1103	MCM2	chrXI	55329	2	16	51	1.55	14.75	7.849294e-05	0.0007469489
ARS1103	MCM2	chrXI	55330	2	16	51	1.6	15.05	8.102497e-05	0.0007621411
ARS1103	MCM2	chrXI	55331	2	16	51	1.7	15.35	8.608903e-05	0.0007773333
ARS1103	MCM2	chrXI	55332	2	16	50	1.8	15.65	9.115309e-05	0.0007925254
ARS1103	MCM2	chrXI	55333	2	16	50	1.9	15.95	9.621715e-05	0.0008077176
ARS1103	MCM2	chrXI	55334	2	16	50	2	16.25	0.0001012812	0.0008229098
ARS1103	MCM2	chrXI	55335	2	16	50	2.1	16.3	0.0001063453	0.0008254418
ARS1103	MCM2	chrXI	55336	2	16	50	2.2	16.35	0.0001114093	0.0008279739
ARS1103	MCM2	chrXI	55337	1	16	50	2.3	16.4	0.0001164734	0.0008305059
ARS1103	MCM2	chrXI	55338	2	16	59	2.35	16.45	0.0001190054	0.0008330379
ARS1103	MCM2	chrXI	55339	2	16	59	2.4	16.5	0.0001215374	0.00083557
ARS1103	MCM2	chrXI	55340	2	17	61	2.45	16.55	0.0001240695	0.000838102
ARS1103	MCM2	chrXI	55341	3	17	62	2.5	16.6	0.0001266015	0.000840634
ARS1103	MCM2	chrXI	55342	3	17	62	2.55	16.65	0.0001291335	0.0008431661
ARS1103	MCM2	chrXI	55343	3	17	62	2.6	16.7	0.0001316656	0.0008456981
ARS1103	MCM2	chrXI	55344	3	17	62	2.65	16.75	0.0001341976	0.0008482301
ARS1103	MCM2	chrXI	55345	3	17	62	2.7	16.8	0.0001367296	0.0008507621
ARS1103	MCM2	chrXI	55346	3	17	62	2.75	16.85	0.0001392617	0.0008532942
ARS1103	MCM2	chrXI	55347	3	17	62	2.9	16.9	0.0001468578	0.0008558262
ARS1103	MCM2	chrXI	55348	3	17	62	3	16.95	0.0001519218	0.0008583582
ARS1103	MCM2	chrXI	55349	3	17	62	3.1	17	0.0001569859	0.0008608903
ARS1103	MCM2	chrXI	55350	3	17	62	3.2	17	0.0001620499	0.0008608903
ARS1103	MCM2	chrXI	55351	3	17	62	3.25	17	0.000164582	0.0008608903
ARS1103	MCM2	chrXI	55352	3	17	62	3.3	17	0.000167114	0.0008608903
ARS1103	MCM2	chrXI	55353	3	17	62	3.35	17	0.000169646	0.0008608903
ARS1103	MCM2	chrXI	55354	3	17	61	3.4	17	0.0001721781	0.0008608903
ARS1103	MCM2	chrXI	55355	3	17	61	3.45	17	0.0001747101	0.0008608903
ARS1103	MCM2	chrXI	55356	3	17	64	3.5	17	0.0001772421	0.0008608903
ARS1103	MCM2	chrXI	55357	4	17	66	3.55	17	0.0001797741	0.0008608903
ARS1103	MCM2	chrXI	55358	4	17	67	3.6	17	0.0001823062	0.0008608903
ARS1103	MCM2	chrXI	55359	4	17	67	3.65	17	0.0001848382	0.0008608903
ARS1103	MCM2	chrXI	55360	4	17	67	3.7	17	0.0001873702	0.0008608903
ARS1103	MCM2	chrXI	55361	4	17	67	3.75	17	0.0001899023	0.0008608903
ARS1103	MCM2	chrXI	55362	4	17	67	3.8	17	0.0001924343	0.0008608903
ARS1103	MCM2	chrXI	55363	4	17	67	3.85	16.95	0.0001949663	0.0008583582
ARS1103	MCM2	chrXI	55364	4	17	66	3.9	16.9	0.0001974984	0.0008558262
ARS1103	MCM2	chrXI	55365	4	17	69	3.95	16.85	0.0002000304	0.0008532942
ARS1103	MCM2	chrXI	55366	4	17	70	4	16.9	0.0002025624	0.0008558262
ARS1103	MCM2	chrXI	55367	4	17	70	4	17	0.0002025624	0.0008608903
ARS1103	MCM2	chrXI	55368	4	17	70	4	17.1	0.0002025624	0.0008659543
ARS1103	MCM2	chrXI	55369	4	17	70	4.15	17.2	0.0002101585	0.0008710184
ARS1103	MCM2	chrXI	55370	4	17	70	4.3	17.3	0.0002177546	0.0008760824
ARS1103	MCM2	chrXI	55371	4	17	70	4.45	17.45	0.0002253507	0.0008836785
ARS1103	MCM2	chrXI	55372	4	17	70	4.6	17.6	0.0002329468	0.0008912746
ARS1103	MCM2	chrXI	55373	4	16	69	4.75	17.75	0.0002405429	0.0008988707
ARS1103	MCM2	chrXI	55374	4	16	69	4.9	17.9	0.000248139	0.0009064668
ARS1103	MCM2	chrXI	55375	4	16	68	5	18.05	0.000253203	0.0009140629
ARS1103	MCM2	chrXI	55376	4	18	71	5.1	18.2	0.0002582671	0.000921659
ARS1103	MCM2	chrXI	55377	4	19	72	5.2	18.35	0.0002633311	0.0009292551
ARS1103	MCM2	chrXI	55378	4	19	72	5.3	18.5	0.0002683952	0.0009368512
ARS1103	MCM2	chrXI	55379	7	19	75	5.4	18.65	0.0002734593	0.0009444473
ARS1103	MCM2	chrXI	55380	7	19	75	5.5	18.8	0.0002785233	0.0009520433
ARS1103	MCM2	chrXI	55381	7	20	76	5.6	18.95	0.0002835874	0.0009596394
ARS1103	MCM2	chrXI	55382	7	20	76	5.7	19.1	0.0002886514	0.0009672355
ARS1103	MCM2	chrXI	55383	7	20	76	5.9	19.3	0.0002987796	0.0009773637
ARS1103	MCM2	chrXI	55384	7	20	76	6.1	19.5	0.0003089077	0.0009874918
ARS1103	MCM2	chrXI	55385	6	20	75	6.3	19.7	0.0003190358	0.0009976199
ARS1103	MCM2	chrXI	55386	6	20	75	6.5	19.8	0.0003291639	0.001002684
ARS1103	MCM2	chrXI	55387	6	20	75	6.7	19.85	0.000339292	0.001005216
ARS1103	MCM2	chrXI	55388	6	20	75	6.9	19.9	0.0003494202	0.001007748
ARS1103	MCM2	chrXI	55389	6	20	75	6.95	19.95	0.0003519522	0.00101028
ARS1103	MCM2	chrXI	55390	6	20	75	7	19.95	0.0003544842	0.00101028
ARS1103	MCM2	chrXI	55391	6	20	77	7	20.15	0.0003544842	0.001020408
ARS1103	MCM2	chrXI	55392	6	20	77	7	20.4	0.0003544842	0.001033068
ARS1103	MCM2	chrXI	55393	8	20	79	7	20.7	0.0003544842	0.00104826
ARS1103	MCM2	chrXI	55394	8	20	79	7	21	0.0003544842	0.001063453
ARS1103	MCM2	chrXI	55395	8	20	79	7.05	21.3	0.0003570163	0.001078645
ARS1103	MCM2	chrXI	55396	8	20	79	7.1	21.6	0.0003595483	0.001093837
ARS1103	MCM2	chrXI	55397	8	20	79	7.2	21.85	0.0003646123	0.001106497
ARS1103	MCM2	chrXI	55398	8	20	79	7.3	22.1	0.0003696764	0.001119157
ARS1103	MCM2	chrXI	55399	8	20	79	7.4	22.4	0.0003747405	0.00113435
ARS1103	MCM2	chrXI	55400	8	19	78	7.5	22.7	0.0003798045	0.001149542
ARS1103	MCM2	chrXI	55401	7	24	83	7.6	23	0.0003848686	0.001164734
ARS1103	MCM2	chrXI	55402	7	25	84	7.7	23.55	0.0003899326	0.001192586
ARS1103	MCM2	chrXI	55403	7	26	92	7.7	24.25	0.0003899326	0.001228035
ARS1103	MCM2	chrXI	55404	7	26	92	7.7	24.95	0.0003899326	0.001263483
ARS1103	MCM2	chrXI	55405	7	26	92	7.7	25.65	0.0003899326	0.001298931
ARS1103	MCM2	chrXI	55406	7	26	92	7.7	26.35	0.0003899326	0.00133438
ARS1103	MCM2	chrXI	55407	8	25	93	7.7	27.05	0.0003899326	0.001369828
ARS1103	MCM2	chrXI	55408	8	25	94	7.7	27.8	0.0003899326	0.001407809
ARS1103	MCM2	chrXI	55409	8	26	96	7.7	28.75	0.0003899326	0.001455917
ARS1103	MCM2	chrXI	55410	8	26	96	7.7	29.75	0.0003899326	0.001506558
ARS1103	MCM2	chrXI	55411	8	26	96	7.75	30.95	0.0003924647	0.001567327
ARS1103	MCM2	chrXI	55412	8	31	107	7.8	32.05	0.0003949967	0.001623031
ARS1103	MCM2	chrXI	55413	8	34	111	7.85	33.1	0.0003975287	0.001676204
ARS1103	MCM2	chrXI	55414	8	34	111	7.9	34.15	0.0004000608	0.001729377
ARS1103	MCM2	chrXI	55415	8	34	111	7.95	35.2	0.0004025928	0.001782549
ARS1103	MCM2	chrXI	55416	8	34	111	8	36.25	0.0004051248	0.001835722
ARS1103	MCM2	chrXI	55417	8	34	111	8	37.4	0.0004051248	0.001893959
ARS1103	MCM2	chrXI	55418	8	35	114	8	38.55	0.0004051248	0.001952195
ARS1103	MCM2	chrXI	55419	8	39	120	8	39.65	0.0004051248	0.0020079
ARS1103	MCM2	chrXI	55420	8	39	120	8	40.75	0.0004051248	0.002063605
ARS1103	MCM2	chrXI	55421	8	48	134	8	41.85	0.0004051248	0.002119309
ARS1103	MCM2	chrXI	55422	8	47	134	8	42.7	0.0004051248	0.002162354
ARS1103	MCM2	chrXI	55423	8	47	134	8	43.4	0.0004051248	0.002197802
ARS1103	MCM2	chrXI	55424	8	47	134	8	44.1	0.0004051248	0.002233251
ARS1103	MCM2	chrXI	55425	8	47	134	8	44.9	0.0004051248	0.002273763
ARS1103	MCM2	chrXI	55426	8	47	133	8	45.7	0.0004051248	0.002314276
ARS1103	MCM2	chrXI	55427	8	48	140	8	46.5	0.0004051248	0.002354788
ARS1103	MCM2	chrXI	55428	8	48	141	7.95	47.25	0.0004025928	0.002392769
ARS1103	MCM2	chrXI	55429	8	48	141	7.9	47.8	0.0004000608	0.002420621
ARS1103	MCM2	chrXI	55430	8	48	142	7.85	48.35	0.0003975287	0.002448473
ARS1103	MCM2	chrXI	55431	8	48	142	7.8	48.45	0.0003949967	0.002453537
ARS1103	MCM2	chrXI	55432	8	48	142	7.75	48.6	0.0003924647	0.002461133
ARS1103	MCM2	chrXI	55433	8	48	142	7.7	48.8	0.0003899326	0.002471261
ARS1103	MCM2	chrXI	55434	8	48	142	7.8	49.15	0.0003949967	0.002488986
ARS1103	MCM2	chrXI	55435	8	50	144	7.9	49.5	0.0004000608	0.00250671
ARS1103	MCM2	chrXI	55436	8	50	144	8	49.85	0.0004051248	0.002524434
ARS1103	MCM2	chrXI	55437	8	50	144	8.1	50.15	0.0004101889	0.002539626
ARS1103	MCM2	chrXI	55438	7	50	143	8.1	50.45	0.0004101889	0.002554818
ARS1103	MCM2	chrXI	55439	7	50	143	8.05	50.75	0.0004076569	0.002570011
ARS1103	MCM2	chrXI	55440	7	50	143	8	51.05	0.0004051248	0.002585203
ARS1103	MCM2	chrXI	55441	7	50	143	7.95	51.35	0.0004025928	0.002600395
ARS1103	MCM2	chrXI	55442	7	50	143	7.95	51.85	0.0004025928	0.002625715
ARS1103	MCM2	chrXI	55443	7	51	146	7.95	52.4	0.0004025928	0.002653568
ARS1103	MCM2	chrXI	55444	10	54	161	7.95	52.95	0.0004025928	0.00268142
ARS1103	MCM2	chrXI	55445	10	54	162	7.95	53.45	0.0004025928	0.00270674
ARS1103	MCM2	chrXI	55446	10	54	163	7.95	53.95	0.0004025928	0.002732061
ARS1103	MCM2	chrXI	55447	10	54	163	7.95	54.45	0.0004025928	0.002757381
ARS1103	MCM2	chrXI	55448	8	54	161	8	54.95	0.0004051248	0.002782701
ARS1103	MCM2	chrXI	55449	7	54	159	8.05	55.45	0.0004076569	0.002808021
ARS1103	MCM2	chrXI	55450	7	54	159	8.1	56.1	0.0004101889	0.002840938
ARS1103	MCM2	chrXI	55451	7	54	159	8.15	56.8	0.0004127209	0.002876386
ARS1103	MCM2	chrXI	55452	8	58	193	8.2	57.55	0.0004152529	0.002914367
ARS1103	MCM2	chrXI	55453	8	59	197	8.4	58.45	0.0004253811	0.002959943
ARS1103	MCM2	chrXI	55454	8	59	199	8.45	59.2	0.0004279131	0.002997924
ARS1103	MCM2	chrXI	55455	8	60	200	8.5	59.95	0.0004304451	0.003035904
ARS1103	MCM2	chrXI	55456	8	60	201	8.55	60.7	0.0004329772	0.003073885
ARS1103	MCM2	chrXI	55457	8	60	202	8.6	61.45	0.0004355092	0.003111865
ARS1103	MCM2	chrXI	55458	8	60	202	8.75	62.2	0.0004431053	0.003149846
ARS1103	MCM2	chrXI	55459	8	60	202	8.95	62.95	0.0004532334	0.003187826
ARS1103	MCM2	chrXI	55460	8	63	212	9.15	63.7	0.0004633615	0.003225806
ARS1103	MCM2	chrXI	55461	8	64	213	9.35	64.4	0.0004734896	0.003261255
ARS1103	MCM2	chrXI	55462	8	65	220	9.5	64.9	0.0004810857	0.003286575
ARS1103	MCM2	chrXI	55463	11	69	238	9.65	65.35	0.0004886818	0.003309363
ARS1103	MCM2	chrXI	55464	11	69	240	9.8	65.8	0.0004962779	0.003332152
ARS1103	MCM2	chrXI	55465	11	69	240	9.95	66.2	0.000503874	0.003352408
ARS1103	MCM2	chrXI	55466	11	69	240	10.1	66.6	0.0005114701	0.003372664
ARS1103	MCM2	chrXI	55467	11	69	240	10.25	67	0.0005190662	0.00339292
ARS1103	MCM2	chrXI	55468	11	69	241	10.4	67.4	0.0005266623	0.003413177
ARS1103	MCM2	chrXI	55469	11	69	241	10.55	67.75	0.0005342584	0.003430901
ARS1103	MCM2	chrXI	55470	11	69	243	10.75	67.95	0.0005443865	0.003441029
ARS1103	MCM2	chrXI	55471	11	68	243	10.95	68.1	0.0005545146	0.003448625
ARS1103	MCM2	chrXI	55472	11	68	243	11.15	68.2	0.0005646427	0.003453689
ARS1103	MCM2	chrXI	55473	11	68	243	11.2	68.15	0.0005671748	0.003451157
ARS1103	MCM2	chrXI	55474	11	68	243	11.25	68.4	0.0005697068	0.003463817
ARS1103	MCM2	chrXI	55475	11	68	243	11.3	68.65	0.0005722388	0.003476477
ARS1103	MCM2	chrXI	55476	11	68	243	11.25	68.95	0.0005697068	0.00349167
ARS1103	MCM2	chrXI	55477	11	68	243	11.2	69.25	0.0005671748	0.003506862
ARS1103	MCM2	chrXI	55478	11	68	243	11.15	69.55	0.0005646427	0.003522054
ARS1103	MCM2	chrXI	55479	11	67	240	11.1	69.85	0.0005621107	0.003537246
ARS1103	MCM2	chrXI	55480	12	67	243	11.05	70.25	0.0005595787	0.003557502
ARS1103	MCM2	chrXI	55481	12	67	244	11	70.7	0.0005570466	0.003580291
ARS1103	MCM2	chrXI	55482	12	67	246	10.95	71.15	0.0005545146	0.003603079
ARS1103	MCM2	chrXI	55483	12	68	250	10.9	71.6	0.0005519826	0.003625867
ARS1103	MCM2	chrXI	55484	12	74	259	10.85	72.05	0.0005494505	0.003648655
ARS1103	MCM2	chrXI	55485	12	74	259	10.8	72.6	0.0005469185	0.003676508
ARS1103	MCM2	chrXI	55486	10	75	257	10.75	73.2	0.0005443865	0.003706892
ARS1103	MCM2	chrXI	55487	10	75	257	10.7	73.85	0.0005418545	0.003739809
ARS1103	MCM2	chrXI	55488	10	75	257	10.65	74.5	0.0005393224	0.003772725
ARS1103	MCM2	chrXI	55489	10	75	257	10.6	75.2	0.0005367904	0.003808173
ARS1103	MCM2	chrXI	55490	10	77	262	10.5	76	0.0005317263	0.003848686
ARS1103	MCM2	chrXI	55491	10	77	262	10.4	76.85	0.0005266623	0.00389173
ARS1103	MCM2	chrXI	55492	10	77	262	10.3	77.7	0.0005215982	0.003934775
ARS1103	MCM2	chrXI	55493	10	77	262	10	78.3	0.000506406	0.003965159
ARS1103	MCM2	chrXI	55494	10	77	262	9.7	78.85	0.0004912139	0.003993012
ARS1103	MCM2	chrXI	55495	10	79	264	9.4	79.4	0.0004760217	0.004020864
ARS1103	MCM2	chrXI	55496	10	80	267	9.2	79.9	0.0004658936	0.004046184
ARS1103	MCM2	chrXI	55497	10	81	268	9	80.4	0.0004557654	0.004071505
ARS1103	MCM2	chrXI	55498	10	81	268	8.8	80.9	0.0004456373	0.004096825
ARS1103	MCM2	chrXI	55499	10	81	268	8.6	81.4	0.0004355092	0.004122145
ARS1103	MCM2	chrXI	55500	10	83	276	8.4	81.8	0.0004253811	0.004142401
ARS1103	MCM2	chrXI	55501	10	84	277	8.2	82.2	0.0004152529	0.004162658
ARS1103	MCM2	chrXI	55502	10	84	277	8.05	82.65	0.0004076569	0.004185446
ARS1103	MCM2	chrXI	55503	6	80	271	7.9	83.1	0.0004000608	0.004208234
ARS1103	MCM2	chrXI	55504	6	85	278	7.75	83.55	0.0003924647	0.004231022
ARS1103	MCM2	chrXI	55505	6	85	278	7.6	83.9	0.0003848686	0.004248747
ARS1103	MCM2	chrXI	55506	6	85	278	7.45	84.2	0.0003772725	0.004263939
ARS1103	MCM2	chrXI	55507	6	85	278	7.3	84.45	0.0003696764	0.004276599
ARS1103	MCM2	chrXI	55508	6	85	278	7.2	84.7	0.0003646123	0.004289259
ARS1103	MCM2	chrXI	55509	6	85	278	7.1	84.95	0.0003595483	0.004301919
ARS1103	MCM2	chrXI	55510	6	85	278	7.05	85.15	0.0003570163	0.004312047
ARS1103	MCM2	chrXI	55511	6	85	278	7.05	85.3	0.0003570163	0.004319643
ARS1103	MCM2	chrXI	55512	7	86	309	7.05	85.45	0.0003570163	0.00432724
ARS1103	MCM2	chrXI	55513	7	86	315	7.25	85.8	0.0003671444	0.004344964
ARS1103	MCM2	chrXI	55514	7	86	315	7.45	85.9	0.0003772725	0.004350028
ARS1103	MCM2	chrXI	55515	7	86	315	7.65	86	0.0003874006	0.004355092
ARS1103	MCM2	chrXI	55516	7	86	315	7.85	86.2	0.0003975287	0.00436522
ARS1103	MCM2	chrXI	55517	7	86	316	7.95	86.25	0.0004025928	0.004367752
ARS1103	MCM2	chrXI	55518	8	86	324	8.05	86.3	0.0004076569	0.004370284
ARS1103	MCM2	chrXI	55519	8	86	324	8.1	86.35	0.0004101889	0.004372816
ARS1103	MCM2	chrXI	55520	9	87	326	8.15	86.4	0.0004127209	0.004375348
ARS1103	MCM2	chrXI	55521	10	87	328	8.2	86.45	0.0004152529	0.00437788
ARS1103	MCM2	chrXI	55522	10	87	328	8.2	86.55	0.0004152529	0.004382944
ARS1103	MCM2	chrXI	55523	10	87	328	8.3	86.7	0.000420317	0.00439054
ARS1103	MCM2	chrXI	55524	10	87	328	8.85	86.95	0.0004481693	0.0044032
ARS1103	MCM2	chrXI	55525	10	87	328	9.4	87.2	0.0004760217	0.004415861
ARS1103	MCM2	chrXI	55526	10	89	331	9.95	87.45	0.000503874	0.004428521
ARS1103	MCM2	chrXI	55527	8	86	327	10.5	87.7	0.0005317263	0.004441181
ARS1103	MCM2	chrXI	55528	8	86	327	11	87.95	0.0005570466	0.004453841
ARS1103	MCM2	chrXI	55529	7	86	327	11.5	88.2	0.0005823669	0.004466501
ARS1103	MCM2	chrXI	55530	7	86	334	12.05	88.6	0.0006102193	0.004486757
ARS1103	MCM2	chrXI	55531	7	86	334	12.55	89	0.0006355396	0.004507014
ARS1103	MCM2	chrXI	55532	7	88	339	13.05	89.4	0.0006608599	0.00452727
ARS1103	MCM2	chrXI	55533	9	89	358	13.55	89.8	0.0006861802	0.004547526
ARS1103	MCM2	chrXI	55534	18	91	382	14.05	90.2	0.0007115005	0.004567782
ARS1103	MCM2	chrXI	55535	18	91	382	14.55	90.6	0.0007368208	0.004588039
ARS1103	MCM2	chrXI	55536	18	91	383	15.05	90.9	0.0007621411	0.004603231
ARS1103	MCM2	chrXI	55537	18	91	383	15.65	91.35	0.0007925254	0.004626019
ARS1103	MCM2	chrXI	55538	18	91	383	16.25	91.8	0.0008229098	0.004648807
ARS1103	MCM2	chrXI	55539	18	91	384	16.9	92.25	0.0008558262	0.004671596
ARS1103	MCM2	chrXI	55540	20	95	397	17.55	92.7	0.0008887426	0.004694384
ARS1103	MCM2	chrXI	55541	20	95	402	18.2	93.15	0.000921659	0.004717172
ARS1103	MCM2	chrXI	55542	20	95	402	18.85	93.5	0.0009545754	0.004734896
ARS1103	MCM2	chrXI	55543	20	95	402	19.4	93.8	0.0009824277	0.004750089
ARS1103	MCM2	chrXI	55544	20	95	402	19.5	94	0.0009874918	0.004760217
ARS1103	MCM2	chrXI	55545	20	95	402	19.6	94.25	0.0009925558	0.004772877
ARS1103	MCM2	chrXI	55546	20	95	402	19.7	94.5	0.0009976199	0.004785537
ARS1103	MCM2	chrXI	55547	20	95	402	19.8	94.9	0.001002684	0.004805793
ARS1103	MCM2	chrXI	55548	20	95	403	19.9	95.4	0.001007748	0.004831114
ARS1103	MCM2	chrXI	55549	20	95	403	20	96.05	0.001012812	0.00486403
ARS1103	MCM2	chrXI	55550	20	95	403	20	96.5	0.001012812	0.004886818
ARS1103	MCM2	chrXI	55551	20	95	403	20	96.95	0.001012812	0.004909607
ARS1103	MCM2	chrXI	55552	20	95	404	20	97.4	0.001012812	0.004932395
ARS1103	MCM2	chrXI	55553	20	95	403	20	97.85	0.001012812	0.004955183
ARS1103	MCM2	chrXI	55554	20	95	405	20	98.35	0.001012812	0.004980503
ARS1103	MCM2	chrXI	55555	20	96	407	20	99	0.001012812	0.00501342
ARS1103	MCM2	chrXI	55556	20	96	407	20	99.7	0.001012812	0.005048868
ARS1103	MCM2	chrXI	55557	20	99	412	20	100.4	0.001012812	0.005084317
ARS1103	MCM2	chrXI	55558	20	101	414	20	101.05	0.001012812	0.005117233
ARS1103	MCM2	chrXI	55559	20	104	417	20	101.7	0.001012812	0.005150149
ARS1103	MCM2	chrXI	55560	20	104	417	20	102.35	0.001012812	0.005183066
ARS1103	MCM2	chrXI	55561	20	104	419	20	103.3	0.001012812	0.005231174
ARS1103	MCM2	chrXI	55562	20	104	419	20	104.25	0.001012812	0.005279283
ARS1103	MCM2	chrXI	55563	20	104	419	20	105.2	0.001012812	0.005327392
ARS1103	MCM2	chrXI	55564	20	105	420	20	106.15	0.001012812	0.0053755
ARS1103	MCM2	chrXI	55565	20	108	430	20	107.05	0.001012812	0.005421077
ARS1103	MCM2	chrXI	55566	20	109	431	19.95	107.95	0.00101028	0.005466653
ARS1103	MCM2	chrXI	55567	20	109	431	19.9	108.8	0.001007748	0.005509698
ARS1103	MCM2	chrXI	55568	20	108	430	19.85	109.65	0.001005216	0.005552742
ARS1103	MCM2	chrXI	55569	20	108	430	19.85	110.8	0.001005216	0.005610979
ARS1103	MCM2	chrXI	55570	20	108	430	19.85	111.95	0.001005216	0.005669216
ARS1103	MCM2	chrXI	55571	20	114	441	19.85	113.1	0.001005216	0.005727452
ARS1103	MCM2	chrXI	55572	20	114	442	19.85	114.35	0.001005216	0.005790753
ARS1103	MCM2	chrXI	55573	20	114	442	19.85	115.6	0.001005216	0.005854054
ARS1103	MCM2	chrXI	55574	20	114	442	19.7	116.3	0.0009976199	0.005889502
ARS1103	MCM2	chrXI	55575	20	114	442	19.6	116.95	0.0009925558	0.005922419
ARS1103	MCM2	chrXI	55576	19	114	441	19.5	117.6	0.0009874918	0.005955335
ARS1103	MCM2	chrXI	55577	19	116	448	19.4	118.4	0.0009824277	0.005995847
ARS1103	MCM2	chrXI	55578	19	118	450	19.3	119.7	0.0009773637	0.00606168
ARS1103	MCM2	chrXI	55579	20	127	463	19.2	121	0.0009722996	0.006127513
ARS1103	MCM2	chrXI	55580	20	127	463	19.1	122.3	0.0009672355	0.006193346
ARS1103	MCM2	chrXI	55581	20	127	463	18.95	123.5	0.0009596394	0.006254115
ARS1103	MCM2	chrXI	55582	20	129	465	18.8	124.8	0.0009520433	0.006319947
ARS1103	MCM2	chrXI	55583	20	129	465	18.9	126.15	0.0009571074	0.006388312
ARS1103	MCM2	chrXI	55584	17	119	454	18.95	127.55	0.0009596394	0.006459209
ARS1103	MCM2	chrXI	55585	18	121	457	19.05	128.85	0.0009647035	0.006525042
ARS1103	MCM2	chrXI	55586	18	122	458	19.2	130.55	0.0009722996	0.006611131
ARS1103	MCM2	chrXI	55587	18	125	462	19.6	133.15	0.0009925558	0.006742796
ARS1103	MCM2	chrXI	55588	18	134	479	20.1	137.25	0.001017876	0.006950423
ARS1103	MCM2	chrXI	55589	18	134	479	20.75	141.7	0.001050793	0.007175774
ARS1103	MCM2	chrXI	55590	18	134	480	21.5	147.25	0.001088773	0.007456829
ARS1103	MCM2	chrXI	55591	17	138	485	22.45	154.65	0.001136882	0.007831569
ARS1103	MCM2	chrXI	55592	17	140	487	23.4	161.95	0.00118499	0.008201246
ARS1103	MCM2	chrXI	55593	22	141	499	24.4	169.65	0.001235631	0.008591178
ARS1103	MCM2	chrXI	55594	21	142	500	25.6	178.1	0.001296399	0.009019092
ARS1103	MCM2	chrXI	55595	22	140	507	26.7	186.55	0.001352104	0.009447005
ARS1103	MCM2	chrXI	55596	22	148	519	27.8	194.95	0.001407809	0.009872386
ARS1103	MCM2	chrXI	55597	27	168	550	28.9	203.2	0.001463513	0.01029017
ARS1103	MCM2	chrXI	55598	29	200	602	30	210.85	0.001519218	0.01067757
ARS1103	MCM2	chrXI	55599	33	216	642	30.75	219.1	0.001557199	0.01109536
ARS1103	MCM2	chrXI	55600	35	238	678	31.65	229.45	0.001602775	0.01161949
ARS1103	MCM2	chrXI	55601	39	275	730	32.65	240.85	0.001653416	0.01219679
ARS1103	MCM2	chrXI	55602	39	275	730	33.65	252.4	0.001704056	0.01278169
ARS1103	MCM2	chrXI	55603	40	283	741	34.4	264.05	0.001742037	0.01337165
ARS1103	MCM2	chrXI	55604	41	288	747	35.2	275.7	0.001782549	0.01396161
ARS1103	MCM2	chrXI	55605	40	290	748	35.95	287.45	0.00182053	0.01455664
ARS1103	MCM2	chrXI	55606	40	290	748	36.7	298.8	0.00185851	0.01513141
ARS1103	MCM2	chrXI	55607	40	290	748	37.3	309.75	0.001888895	0.01568593
ARS1103	MCM2	chrXI	55608	40	287	745	37.8	319.15	0.001914215	0.01616195
ARS1103	MCM2	chrXI	55609	33	299	754	38.1	327.75	0.001929407	0.01659746
ARS1103	MCM2	chrXI	55610	36	341	816	38.35	335.8	0.001942067	0.01700511
ARS1103	MCM2	chrXI	55611	37	366	845	38.4	342	0.001944599	0.01731909
ARS1103	MCM2	chrXI	55612	37	371	850	38.4	348.35	0.001944599	0.01764065
ARS1103	MCM2	chrXI	55613	37	374	853	38.45	357.8	0.001947131	0.01811921
ARS1103	MCM2	chrXI	55614	37	375	854	38.45	367.95	0.001947131	0.01863321
ARS1103	MCM2	chrXI	55615	37	375	854	38.55	381.05	0.001952195	0.0192966
ARS1103	MCM2	chrXI	55616	37	375	854	38.65	394.25	0.001957259	0.01996506
ARS1103	MCM2	chrXI	55617	39	387	869	38.75	408.85	0.001962323	0.02070441
ARS1103	MCM2	chrXI	55618	39	388	870	38.85	424.2	0.001967387	0.02148174
ARS1103	MCM2	chrXI	55619	39	388	870	39.3	438.95	0.001990176	0.02222869
ARS1103	MCM2	chrXI	55620	40	399	882	39.6	451.8	0.002005368	0.02287942
ARS1103	MCM2	chrXI	55621	40	399	882	39.85	465.1	0.002018028	0.02355294
ARS1103	MCM2	chrXI	55622	39	402	882	40.1	480.7	0.002030688	0.02434294
ARS1103	MCM2	chrXI	55623	41	472	957	40.35	497.05	0.002043348	0.02517091
ARS1103	MCM2	chrXI	55624	41	491	979	40.6	513.35	0.002056009	0.02599635
ARS1103	MCM2	chrXI	55625	42	552	1047	40.85	529.65	0.002068669	0.0268218
ARS1103	MCM2	chrXI	55626	42	554	1050	41.1	545.95	0.002081329	0.02764724
ARS1103	MCM2	chrXI	55627	42	582	1080	41.25	561.6	0.002088925	0.02843976
ARS1103	MCM2	chrXI	55628	42	594	1093	41.4	577.3	0.002096521	0.02923482
ARS1103	MCM2	chrXI	55629	42	594	1093	41.55	593.25	0.002104117	0.03004254
ARS1103	MCM2	chrXI	55630	42	598	1096	41.65	608.8	0.002109181	0.03083
ARS1103	MCM2	chrXI	55631	42	632	1131	41.75	625	0.002114245	0.03165038
ARS1103	MCM2	chrXI	55632	42	683	1189	41.9	641.2	0.002121841	0.03247076
ARS1103	MCM2	chrXI	55633	42	701	1209	42	655	0.002126905	0.0331696
ARS1103	MCM2	chrXI	55634	42	701	1209	42.1	667.9	0.002131969	0.03382286
ARS1103	MCM2	chrXI	55635	42	701	1212	42.15	679.8	0.002134501	0.03442548
ARS1103	MCM2	chrXI	55636	42	701	1212	42.2	691.7	0.002137033	0.03502811
ARS1103	MCM2	chrXI	55637	42	700	1211	42.25	702.25	0.002139566	0.03556236
ARS1103	MCM2	chrXI	55638	42	702	1214	42.25	712.25	0.002139566	0.03606877
ARS1103	MCM2	chrXI	55639	42	707	1220	42.25	722.25	0.002139566	0.03657518
ARS1103	MCM2	chrXI	55640	42	710	1223	42.25	732.25	0.002139566	0.03708158
ARS1103	MCM2	chrXI	55641	42	723	1240	42.25	740.55	0.002139566	0.0375019
ARS1103	MCM2	chrXI	55642	42	726	1243	42.25	746.6	0.002139566	0.03780827
ARS1103	MCM2	chrXI	55643	43	748	1269	42.15	751.7	0.002134501	0.03806654
ARS1103	MCM2	chrXI	55644	43	749	1270	41.65	757.6	0.002109181	0.03836532
ARS1103	MCM2	chrXI	55645	43	790	1321	41.15	763.55	0.002083861	0.03866663
ARS1103	MCM2	chrXI	55646	43	792	1324	40.65	769.7	0.002058541	0.03897807
ARS1103	MCM2	chrXI	55647	43	793	1325	40	778.05	0.002025624	0.03940092
ARS1103	MCM2	chrXI	55648	42	794	1322	39.35	786.45	0.001992708	0.0398263
ARS1103	MCM2	chrXI	55649	42	794	1322	38.65	794.95	0.001957259	0.04025675
ARS1103	MCM2	chrXI	55650	42	798	1328	37.95	803.3	0.001921811	0.0406796
ARS1103	MCM2	chrXI	55651	42	798	1328	37.1	810.95	0.001878766	0.041067
ARS1103	MCM2	chrXI	55652	42	804	1334	36.25	818.65	0.001835722	0.04145693
ARS1103	MCM2	chrXI	55653	40	803	1332	35.35	826.35	0.001790145	0.04184686
ARS1103	MCM2	chrXI	55654	32	819	1368	34.45	834.85	0.001744569	0.04227731
ARS1103	MCM2	chrXI	55655	32	820	1375	33.55	841.45	0.001698992	0.04261154
ARS1103	MCM2	chrXI	55656	32	824	1387	32.65	847.95	0.001653416	0.0429407
ARS1103	MCM2	chrXI	55657	29	867	1559	31.75	854.55	0.001607839	0.04327493
ARS1103	MCM2	chrXI	55658	29	870	1568	30.9	861.3	0.001564795	0.04361675
ARS1103	MCM2	chrXI	55659	28	877	1585	30.05	868.1	0.00152175	0.04396111
ARS1103	MCM2	chrXI	55660	28	877	1585	29.2	874.7	0.001478706	0.04429534
ARS1103	MCM2	chrXI	55661	25	876	1587	28.35	881.3	0.001435661	0.04462956
ARS1103	MCM2	chrXI	55662	25	880	1593	27.5	887.6	0.001392617	0.0449486
ARS1103	MCM2	chrXI	55663	25	902	1631	26.75	893.95	0.001354636	0.04527017
ARS1103	MCM2	chrXI	55664	25	919	1667	26.35	899.55	0.00133438	0.04555376
ARS1103	MCM2	chrXI	55665	25	922	1670	25.95	905.2	0.001314124	0.04583987
ARS1103	MCM2	chrXI	55666	25	922	1670	25.55	910.7	0.001293867	0.0461184
ARS1103	MCM2	chrXI	55667	25	925	1676	25.3	914.1	0.001281207	0.04629058
ARS1103	MCM2	chrXI	55668	25	929	1684	25.05	917.35	0.001268547	0.04645516
ARS1103	MCM2	chrXI	55669	25	930	1686	24.8	920.25	0.001255887	0.04660202
ARS1103	MCM2	chrXI	55670	25	930	1686	24.4	923.15	0.001235631	0.04674887
ARS1103	MCM2	chrXI	55671	25	930	1687	23.7	926.3	0.001200182	0.04690839
ARS1103	MCM2	chrXI	55672	25	930	1687	22.9	929.45	0.00115967	0.04706791
ARS1103	MCM2	chrXI	55673	25	930	1687	22.05	931.5	0.001116625	0.04717172
ARS1103	MCM2	chrXI	55674	24	931	1687	21.2	932.7	0.001073581	0.04723249
ARS1103	MCM2	chrXI	55675	24	933	1692	20.35	933.75	0.001030536	0.04728566
ARS1103	MCM2	chrXI	55676	24	934	1693	19.5	934.8	0.0009874918	0.04733884
ARS1103	MCM2	chrXI	55677	24	935	1695	18.65	935.7	0.0009444473	0.04738441
ARS1103	MCM2	chrXI	55678	24	935	1696	17.8	936.4	0.0009014027	0.04741986
ARS1103	MCM2	chrXI	55679	23	935	1695	16.95	937.05	0.0008583582	0.04745278
ARS1103	MCM2	chrXI	55680	20	935	1691	16.1	937.7	0.0008153137	0.04748569
ARS1103	MCM2	chrXI	55681	11	939	1686	15.25	938.35	0.0007722692	0.04751861
ARS1103	MCM2	chrXI	55682	9	943	1689	14.4	939	0.0007292247	0.04755153
ARS1103	MCM2	chrXI	55683	8	943	1688	13.5	939.65	0.0006836481	0.04758444
ARS1103	MCM2	chrXI	55684	8	943	1688	12.65	940.25	0.0006406036	0.04761483
ARS1103	MCM2	chrXI	55685	8	943	1688	11.7	940.65	0.0005924951	0.04763508
ARS1103	MCM2	chrXI	55686	8	943	1688	10.75	941	0.0005443865	0.04765281
ARS1103	MCM2	chrXI	55687	8	943	1688	9.8	941.3	0.0004962779	0.047668
ARS1103	MCM2	chrXI	55688	8	943	1688	8.85	941.65	0.0004481693	0.04768572
ARS1103	MCM2	chrXI	55689	8	943	1689	7.95	941.9	0.0004025928	0.04769838
ARS1103	MCM2	chrXI	55690	8	943	1689	7.2	942.2	0.0003646123	0.04771358
ARS1103	MCM2	chrXI	55691	8	943	1689	6.9	942.3	0.0003494202	0.04771864
ARS1103	MCM2	chrXI	55692	8	943	1689	6.7	942.2	0.000339292	0.04771358
ARS1103	MCM2	chrXI	55693	7	943	1688	6.55	942.1	0.000331696	0.04770851
ARS1103	MCM2	chrXI	55694	7	943	1688	6.5	941.9	0.0003291639	0.04769838
ARS1103	MCM2	chrXI	55695	5	941	1684	6.45	941.8	0.0003266319	0.04769332
ARS1103	MCM2	chrXI	55696	5	941	1684	6.4	941.75	0.0003240999	0.04769079
ARS1103	MCM2	chrXI	55697	5	941	1683	6.35	941.7	0.0003215678	0.04768826
ARS1103	MCM2	chrXI	55698	5	942	1686	6.3	941.65	0.0003190358	0.04768572
ARS1103	MCM2	chrXI	55699	5	940	1684	6.25	941.6	0.0003165038	0.04768319
ARS1103	MCM2	chrXI	55700	5	941	1689	6.2	941.55	0.0003139717	0.04768066
ARS1103	MCM2	chrXI	55701	5	941	1689	6.15	941.55	0.0003114397	0.04768066
ARS1103	MCM2	chrXI	55702	5	941	1690	6.1	941.55	0.0003089077	0.04768066
ARS1103	MCM2	chrXI	55703	5	941	1690	6.1	941.6	0.0003089077	0.04768319
ARS1103	MCM2	chrXI	55704	7	939	1690	6.4	941.65	0.0003240999	0.04768572
ARS1103	MCM2	chrXI	55705	7	941	1692	6.95	942.35	0.0003519522	0.04772117
ARS1103	MCM2	chrXI	55706	7	942	1693	7.5	943.05	0.0003798045	0.04775662
ARS1103	MCM2	chrXI	55707	7	942	1693	8.1	944.15	0.0004101889	0.04781233
ARS1103	MCM2	chrXI	55708	7	942	1693	8.75	945.6	0.0004431053	0.04788575
ARS1103	MCM2	chrXI	55709	7	942	1693	9.4	947.2	0.0004760217	0.04796678
ARS1103	MCM2	chrXI	55710	7	942	1693	10.05	948.85	0.0005089381	0.04805034
ARS1103	MCM2	chrXI	55711	7	943	1694	10.7	950.5	0.0005418545	0.04813389
ARS1103	MCM2	chrXI	55712	7	943	1693	11.35	952.2	0.0005747709	0.04821998
ARS1103	MCM2	chrXI	55713	7	944	1686	12	953.9	0.0006076872	0.04830607
ARS1103	MCM2	chrXI	55714	13	944	1693	12.55	955.85	0.0006355396	0.04840482
ARS1103	MCM2	chrXI	55715	16	955	1697	13.1	957.8	0.0006633919	0.04850357
ARS1103	MCM2	chrXI	55716	16	955	1697	13.65	959.7	0.0006912442	0.04859979
ARS1103	MCM2	chrXI	55717	17	963	1710	14.1	961.55	0.0007140325	0.04869347
ARS1103	MCM2	chrXI	55718	18	971	1722	14.55	963.4	0.0007368208	0.04878716
ARS1103	MCM2	chrXI	55719	18	972	1724	15	964.9	0.0007596091	0.04886312
ARS1103	MCM2	chrXI	55720	18	974	1726	15.45	966.5	0.0007823973	0.04894414
ARS1103	MCM2	chrXI	55721	18	974	1726	16	968	0.0008102497	0.0490201
ARS1103	MCM2	chrXI	55722	18	975	1727	16.55	969.5	0.000838102	0.04909607
ARS1103	MCM2	chrXI	55723	18	975	1727	17.25	971	0.0008735504	0.04917203
ARS1103	MCM2	chrXI	55724	18	978	1732	17.65	972.5	0.0008938067	0.04924799
ARS1103	MCM2	chrXI	55725	18	980	1734	17.9	973.45	0.0009064668	0.0492961
ARS1103	MCM2	chrXI	55726	18	980	1734	18.15	974.4	0.000919127	0.0493442
ARS1103	MCM2	chrXI	55727	16	979	1731	18.35	974.95	0.0009292551	0.04937206
ARS1103	MCM2	chrXI	55728	16	979	1729	18.45	975	0.0009343191	0.04937459
ARS1103	MCM2	chrXI	55729	16	972	1722	18.6	975.05	0.0009419152	0.04937712
ARS1103	MCM2	chrXI	55730	16	974	1724	18.75	975	0.0009495113	0.04937459
ARS1103	MCM2	chrXI	55731	18	973	1726	18.9	974.95	0.0009571074	0.04937206
ARS1103	MCM2	chrXI	55732	18	973	1726	19.05	974.85	0.0009647035	0.04936699
ARS1103	MCM2	chrXI	55733	21	974	1736	19.2	974.75	0.0009722996	0.04936193
ARS1103	MCM2	chrXI	55734	21	974	1736	19.6	974.3	0.0009925558	0.04933914
ARS1103	MCM2	chrXI	55735	21	974	1736	20	973.75	0.001012812	0.04931129
ARS1103	MCM2	chrXI	55736	21	974	1737	20.45	973.2	0.0010356	0.04928344
ARS1103	MCM2	chrXI	55737	21	974	1737	21	972.7	0.001063453	0.04925812
ARS1103	MCM2	chrXI	55738	20	972	1735	21.55	972.2	0.001091305	0.04923279
ARS1103	MCM2	chrXI	55739	21	973	1745	22.1	972	0.001119157	0.04922267
ARS1103	MCM2	chrXI	55740	21	973	1745	22.7	971.6	0.001149542	0.04920241
ARS1103	MCM2	chrXI	55741	21	973	1746	23.2	971.25	0.001174862	0.04918469
ARS1103	MCM2	chrXI	55742	21	973	1746	23.8	970.9	0.001205246	0.04916696
ARS1103	MCM2	chrXI	55743	21	973	1748	24.25	970.45	0.001228035	0.04914417
ARS1103	MCM2	chrXI	55744	26	969	1754	24.7	970	0.001250823	0.04912139
ARS1103	MCM2	chrXI	55745	26	969	1756	25.15	969.55	0.001273611	0.0490986
ARS1103	MCM2	chrXI	55746	27	969	1757	25.65	968.1	0.001298931	0.04902517
ARS1103	MCM2	chrXI	55747	27	969	1757	26.5	965.9	0.001341976	0.04891376
ARS1103	MCM2	chrXI	55748	27	969	1758	27.55	963.7	0.001395149	0.04880235
ARS1103	MCM2	chrXI	55749	27	968	1757	28.55	961.45	0.001445789	0.04868841
ARS1103	MCM2	chrXI	55750	28	966	1756	29.55	959.2	0.00149643	0.04857447
ARS1103	MCM2	chrXI	55751	28	966	1754	31.05	955.2	0.001572391	0.0483719
ARS1103	MCM2	chrXI	55752	30	966	1756	32.6	951.15	0.001650884	0.04816681
ARS1103	MCM2	chrXI	55753	30	965	1755	34.15	947.05	0.001729377	0.04795918
ARS1103	MCM2	chrXI	55754	30	965	1755	35.7	942.7	0.00180787	0.0477389
ARS1103	MCM2	chrXI	55755	30	965	1755	37.4	937.45	0.001893959	0.04747303
ARS1103	MCM2	chrXI	55756	31	945	1730	39.05	932.05	0.001977516	0.04719957
ARS1103	MCM2	chrXI	55757	38	930	1719	42.05	925.75	0.002129437	0.04688054
ARS1103	MCM2	chrXI	55758	41	928	1719	46.35	919.45	0.002347192	0.0465615
ARS1103	MCM2	chrXI	55759	41	928	1719	51.05	913.2	0.002585203	0.046245
ARS1103	MCM2	chrXI	55760	41	928	1719	61.05	906.85	0.003091609	0.04592343
ARS1103	MCM2	chrXI	55761	51	893	1689	78.5	900.5	0.003975287	0.04560186
ARS1103	MCM2	chrXI	55762	52	892	1687	96.4	894.15	0.004881754	0.0452803
ARS1103	MCM2	chrXI	55763	52	891	1685	114.4	887.8	0.005793285	0.04495873
ARS1103	MCM2	chrXI	55764	57	882	1682	132.45	881.45	0.006707348	0.04463716
ARS1103	MCM2	chrXI	55765	60	864	1666	150.5	875.1	0.007621411	0.04431559
ARS1103	MCM2	chrXI	55766	60	861	1662	169.6	869.35	0.008588646	0.04402441
ARS1103	MCM2	chrXI	55767	87	843	1664	188.95	863.95	0.009568542	0.04375095
ARS1103	MCM2	chrXI	55768	113	843	1689	216	856.25	0.01093837	0.04336102
ARS1103	MCM2	chrXI	55769	121	843	1697	243.4	848.5	0.01232592	0.04296855
ARS1103	MCM2	chrXI	55770	228	839	1802	281.3	839.8	0.0142452	0.04252798
ARS1103	MCM2	chrXI	55771	377	839	1952	318.7	832.85	0.01613916	0.04217603
ARS1103	MCM2	chrXI	55772	388	839	1963	356.1	825.9	0.01803312	0.04182407
ARS1103	MCM2	chrXI	55773	390	838	1966	394.7	818.25	0.01998785	0.04143667
ARS1103	MCM2	chrXI	55774	391	838	1967	443.55	809.6	0.02246164	0.04099863
ARS1103	MCM2	chrXI	55775	391	838	1967	492.8	801.75	0.02495569	0.0406011
ARS1103	MCM2	chrXI	55776	413	830	1979	543	793.95	0.02749785	0.04020611
ARS1103	MCM2	chrXI	55777	425	822	1984	591.85	787.05	0.02997164	0.03985669
ARS1103	MCM2	chrXI	55778	582	774	2089	639.85	779.75	0.03240239	0.03948701
ARS1103	MCM2	chrXI	55779	589	773	2094	688.1	772.45	0.0348458	0.03911733
ARS1103	MCM2	chrXI	55780	799	754	2286	732.85	765	0.03711197	0.03874006
ARS1103	MCM2	chrXI	55781	799	754	2286	772.55	757.55	0.0391224	0.03836279
ARS1103	MCM2	chrXI	55782	800	753	2286	811.7	750.1	0.04110498	0.03798552
ARS1103	MCM2	chrXI	55783	824	738	2282	850.75	742.7	0.04308249	0.03761078
ARS1103	MCM2	chrXI	55784	1034	709	2463	889.75	735.3	0.04505748	0.03723604
ARS1103	MCM2	chrXI	55785	1045	707	2473	928.75	727.65	0.04703246	0.03684864
ARS1103	MCM2	chrXI	55786	1064	705	2489	967.35	715.8	0.04898719	0.03624854
ARS1103	MCM2	chrXI	55787	1064	705	2489	1023.3	700.8	0.05182053	0.03548894
ARS1103	MCM2	chrXI	55788	1073	697	2488	1074.35	687.45	0.05440573	0.03481288
ARS1103	MCM2	chrXI	55789	1086	697	2502	1125.7	673.95	0.05700613	0.03412923
ARS1103	MCM2	chrXI	55790	1123	690	2534	1166.7	661.1	0.05908239	0.0334785
ARS1103	MCM2	chrXI	55791	1171	690	2581	1215.85	645.2	0.06157138	0.03267332
ARS1103	MCM2	chrXI	55792	1171	690	2581	1265.25	628.3	0.06407302	0.03181749
ARS1103	MCM2	chrXI	55793	1171	690	2581	1316.6	609.6	0.06667342	0.03087051
ARS1103	MCM2	chrXI	55794	1171	690	2581	1370.45	590.25	0.06940042	0.02989062
ARS1103	MCM2	chrXI	55795	1171	685	2573	1478.4	570.7	0.07486707	0.02890059
ARS1103	MCM2	chrXI	55796	1185	593	2446	1590.8	551.25	0.08055907	0.02791563
ARS1103	MCM2	chrXI	55797	1544	522	2691	1720.35	531.55	0.08711956	0.02691801
ARS1103	MCM2	chrXI	55798	1603	507	2724	2269.15	508.7	0.1149111	0.02576088
ARS1103	MCM2	chrXI	55799	1616	503	2716	2843.35	485.35	0.143989	0.02457842
ARS1103	MCM2	chrXI	55800	1619	497	2702	3417.45	462.2	0.1730617	0.02340609
ARS1103	MCM2	chrXI	55801	1782	436	2766	4006.15	438.95	0.2028739	0.02222869
ARS1103	MCM2	chrXI	55802	1788	415	2730	4596.4	415.7	0.2327645	0.0210513
ARS1103	MCM2	chrXI	55803	1851	364	2717	5264.05	390	0.2665747	0.01974984
ARS1103	MCM2	chrXI	55804	2111	322	2904	6101.25	363.95	0.308971	0.01843065
ARS1103	MCM2	chrXI	55805	3204	316	3992	6965.15	338.05	0.3527194	0.01711906
ARS1103	MCM2	chrXI	55806	3312	316	4103	7828.5	316.75	0.39644	0.01604041
ARS1103	MCM2	chrXI	55807	3655	311	4444	8675.1	299	0.4393123	0.01514154
ARS1103	MCM2	chrXI	55808	12049	240	12796	9528.2	282	0.4825138	0.01428065
ARS1103	MCM2	chrXI	55809	12570	230	13309	10380.9	265.2	0.525695	0.01342989
ARS1103	MCM2	chrXI	55810	12605	227	13341	11233.45	248.7	0.5688687	0.01259432
ARS1103	MCM2	chrXI	55811	12945	225	13685	12078.3	234.75	0.6116524	0.01188788
ARS1103	MCM2	chrXI	55812	12976	225	13716	12923.65	221.8	0.6544614	0.01123209
ARS1103	MCM2	chrXI	55813	14524	176	15204	13767.4	211.15	0.6971894	0.01069276
ARS1103	MCM2	chrXI	55814	17915	169	18591	14600.5	202.6	0.7393781	0.01025979
ARS1103	MCM2	chrXI	55815	18449	167	19125	15384.35	194.35	0.7790728	0.009842001
ARS1103	MCM2	chrXI	55816	18452	167	19128	16165.8	186.1	0.8186459	0.009424216
ARS1103	MCM2	chrXI	55817	18476	167	19148	16930.3	178.1	0.8573606	0.009019092
ARS1103	MCM2	chrXI	55818	18665	167	19339	17275.1	173.65	0.8748215	0.008793741
ARS1103	MCM2	chrXI	55819	18670	167	19344	17593.1	169.75	0.8909252	0.008596242
ARS1103	MCM2	chrXI	55820	18670	167	19344	17908.85	165.95	0.906915	0.008403808
ARS1103	MCM2	chrXI	55821	18679	157	19341	18206.2	162.15	0.921973	0.008211374
ARS1103	MCM2	chrXI	55822	18695	156	19355	18481.75	157.05	0.935927	0.007953107
ARS1103	MCM2	chrXI	55823	18726	151	19380	18691.2	153.4	0.9465337	0.007768269
ARS1103	MCM2	chrXI	55824	18773	151	19425	18731.4	150.1	0.9485694	0.007601155
ARS1103	MCM2	chrXI	55825	18881	151	19533	18744.85	146.9	0.9492505	0.007439105
ARS1103	MCM2	chrXI	55826	18941	151	19593	18790.9	143.8	0.9515825	0.007282119
ARS1103	MCM2	chrXI	55827	18945	151	19597	18849.8	140.5	0.9545653	0.007115005
ARS1103	MCM2	chrXI	55828	18945	151	19597	18904.55	137.15	0.9573378	0.006945359
ARS1103	MCM2	chrXI	55829	18930	152	19584	18959.1	133.8	0.9601003	0.006775713
ARS1103	MCM2	chrXI	55830	18920	151	19573	19013.5	130.45	0.9628551	0.006606067
ARS1103	MCM2	chrXI	55831	18892	149	19539	19067.2	127.6	0.9655745	0.006461741
ARS1103	MCM2	chrXI	55832	18487	123	19094	19125.35	124.9	0.9685193	0.006325011
ARS1103	MCM2	chrXI	55833	18713	103	19328	19182.4	122.45	0.9714083	0.006200942
ARS1103	MCM2	chrXI	55834	18719	103	19334	19237.05	120	0.9741758	0.006076872
ARS1103	MCM2	chrXI	55835	18718	103	19332	19286.3	117.55	0.9766699	0.005952803
ARS1103	MCM2	chrXI	55836	19373	105	20005	19332.55	115.1	0.979012	0.005828733
ARS1103	MCM2	chrXI	55837	19654	101	20284	19377.85	112.45	0.981306	0.005694536
ARS1103	MCM2	chrXI	55838	19760	100	20389	19423.15	109.8	0.9836	0.005560338
ARS1103	MCM2	chrXI	55839	19761	100	20390	19469.2	107.1	0.985932	0.005423609
ARS1103	MCM2	chrXI	55840	19758	100	20387	19514.3	104.35	0.9882159	0.005284347
ARS1103	MCM2	chrXI	55841	19753	100	20382	19558.3	101.65	0.9904441	0.005147617
ARS1103	MCM2	chrXI	55842	19858	102	20488	19622.55	100.25	0.9936978	0.005076721
ARS1103	MCM2	chrXI	55843	19867	102	20495	19675.05	99.9	0.9963564	0.005058996
ARS1103	MCM2	chrXI	55844	19866	102	20494	19710.55	100	0.9981541	0.00506406
ARS1103	MCM2	chrXI	55845	19866	102	20494	19745.45	100.6	0.9999215	0.005094445
ARS1103	MCM2	chrXI	55846	19866	102	20494	19747	101.35	1	0.005132425
ARS1103	MCM2	chrXI	55847	19851	98	20475	19734.45	102.35	0.9993645	0.005183066
ARS1103	MCM2	chrXI	55848	19851	98	20475	19715.05	103.45	0.998382	0.00523877
ARS1103	MCM2	chrXI	55849	19851	98	20475	19686.1	104.55	0.996916	0.005294475
ARS1103	MCM2	chrXI	55850	19822	96	20443	19619	105.95	0.993518	0.005365372
ARS1103	MCM2	chrXI	55851	19772	95	20392	19480.25	108.25	0.9864916	0.005481845
ARS1103	MCM2	chrXI	55852	19772	95	20392	19317.45	111.2	0.9782473	0.005631235
ARS1103	MCM2	chrXI	55853	19763	96	20384	19153.2	114.7	0.9699296	0.005808477
ARS1103	MCM2	chrXI	55854	19429	105	20055	18986.1	118.65	0.9614676	0.006008508
ARS1103	MCM2	chrXI	55855	19416	115	20054	18798.45	123.3	0.9519649	0.006243986
ARS1103	MCM2	chrXI	55856	19404	120	20048	18571.45	128.85	0.9404694	0.006525042
ARS1103	MCM2	chrXI	55857	19403	121	20048	18340.1	135.75	0.9287537	0.006874462
ARS1103	MCM2	chrXI	55858	19372	122	20018	18072.15	142.9	0.9151846	0.007236542
ARS1103	MCM2	chrXI	55859	19182	122	19827	17787.65	153.05	0.9007773	0.007750544
ARS1103	MCM2	chrXI	55860	18416	128	19066	17485.2	163.3	0.8854611	0.008269611
ARS1103	MCM2	chrXI	55861	16978	146	17644	17173.4	174	0.8696713	0.008811465
ARS1103	MCM2	chrXI	55862	16602	161	17291	16839.65	184.8	0.85277	0.009358384
ARS1103	MCM2	chrXI	55863	16582	172	17289	16490.8	195.6	0.8351041	0.009905302
ARS1103	MCM2	chrXI	55864	16524	181	17240	16158.25	205.95	0.8182635	0.01042943
ARS1103	MCM2	chrXI	55865	16113	195	16847	15767	215.7	0.7984504	0.01092318
ARS1103	MCM2	chrXI	55866	15326	213	16082	15316.1	225.1	0.7756165	0.0113992
ARS1103	MCM2	chrXI	55867	15224	236	16018	14467.1	234.1	0.7326227	0.01185497
ARS1103	MCM2	chrXI	55868	14492	241	15296	13599.55	242.7	0.6886894	0.01229047
ARS1103	MCM2	chrXI	55869	14161	301	15050	12739.45	251.2	0.6451334	0.01272092
ARS1103	MCM2	chrXI	55870	13773	301	14661	11916.95	260.3	0.6034815	0.01318175
ARS1103	MCM2	chrXI	55871	13536	309	14434	11164.85	276.4	0.5653947	0.01399706
ARS1103	MCM2	chrXI	55872	13097	311	14001	10431.6	293.35	0.5282625	0.01485542
ARS1103	MCM2	chrXI	55873	12786	312	13690	9696.75	331	0.4910493	0.01676204
ARS1103	MCM2	chrXI	55874	12778	312	13682	8964.4	372.85	0.4539626	0.01888135
ARS1103	MCM2	chrXI	55875	11591	310	12470	8252.35	417.95	0.417904	0.02116524
ARS1103	MCM2	chrXI	55876	10386	308	11245	7577.75	474.3	0.3837418	0.02401884
ARS1103	MCM2	chrXI	55877	2423	301	3136	6908.15	530.6	0.3498329	0.0268699
ARS1103	MCM2	chrXI	55878	2021	294	2692	6274.85	587.2	0.3177622	0.02973616
ARS1103	MCM2	chrXI	55879	1980	292	2644	5657.85	640.8	0.2865169	0.0324505
ARS1103	MCM2	chrXI	55880	1966	310	2651	5060.1	694.4	0.2562465	0.03516484
ARS1103	MCM2	chrXI	55881	1936	468	2806	4447.55	747.55	0.2252266	0.03785638
ARS1103	MCM2	chrXI	55882	1937	500	2850	3854.1	800.8	0.195174	0.040553
ARS1103	MCM2	chrXI	55883	1885	925	3304	3274.6	854.1	0.1658277	0.04325214
ARS1103	MCM2	chrXI	55884	1877	1018	3409	2694.95	910.45	0.1364739	0.04610574
ARS1103	MCM2	chrXI	55885	1872	1097	3511	2174.65	967.95	0.1101256	0.04901757
ARS1103	MCM2	chrXI	55886	1834	1340	3773	1714	1028	0.08679799	0.05205854
ARS1103	MCM2	chrXI	55887	1832	1362	3798	1651	1088.6	0.08360764	0.05512736
ARS1103	MCM2	chrXI	55888	1826	1373	3802	1608.15	1149.55	0.08143769	0.05821391
ARS1103	MCM2	chrXI	55889	1821	1373	3797	1567.25	1210.6	0.07936649	0.06130551
ARS1103	MCM2	chrXI	55890	1818	1373	3791	1524.05	1270.75	0.07717881	0.06435155
ARS1103	MCM2	chrXI	55891	1285	1372	3248	1457.85	1326.35	0.0738264	0.06716716
ARS1103	MCM2	chrXI	55892	1228	1376	3193	1388.85	1381.2	0.0703322	0.0699448
ARS1103	MCM2	chrXI	55893	1196	1378	3167	1303	1424.75	0.06598471	0.0721502
ARS1103	MCM2	chrXI	55894	1185	1439	3238	1217.3	1464.6	0.06164481	0.07416823
ARS1103	MCM2	chrXI	55895	1185	1460	3263	1130.2	1509.45	0.05723401	0.07643946
ARS1103	MCM2	chrXI	55896	1173	1509	3310	1044.95	1543	0.0529169	0.07813845
ARS1103	MCM2	chrXI	55897	1163	1513	3303	959.6	1575.85	0.04859472	0.079802
ARS1103	MCM2	chrXI	55898	1164	1513	3304	874.45	1609.2	0.04428268	0.08149086
ARS1103	MCM2	chrXI	55899	1162	1513	3302	789.55	1642.9	0.03998329	0.08319745
ARS1103	MCM2	chrXI	55900	1102	1513	3242	704.75	1676.85	0.03568897	0.0849167
ARS1103	MCM2	chrXI	55901	612	1580	2819	643.9	1715.05	0.03260748	0.08685117
ARS1103	MCM2	chrXI	55902	557	1597	2786	586.3	1761.25	0.02969059	0.08919076
ARS1103	MCM2	chrXI	55903	168	1796	2617	530.3	1807.6	0.02685471	0.09153796
ARS1103	MCM2	chrXI	55904	163	1815	2630	474.85	1851.1	0.02404669	0.09374082
ARS1103	MCM2	chrXI	55905	130	1994	2799	419.4	1893.65	0.02123867	0.09589558
ARS1103	MCM2	chrXI	55906	129	2011	2814	364.55	1933.75	0.01846103	0.09792627
ARS1103	MCM2	chrXI	55907	125	2019	2822	310.2	1973.65	0.01570872	0.09994683
ARS1103	MCM2	chrXI	55908	123	2040	2842	255.75	2013.55	0.01295133	0.1019674
ARS1103	MCM2	chrXI	55909	123	2047	2850	201.4	2053.5	0.01019902	0.1039905
ARS1103	MCM2	chrXI	55910	122	2052	2854	150	2093.65	0.007596091	0.1060237
ARS1103	MCM2	chrXI	55911	68	2136	2893	123.1	2130.5	0.006233858	0.1078898
ARS1103	MCM2	chrXI	55912	76	2300	3103	98.9	2166.7	0.005008356	0.109723
ARS1103	MCM2	chrXI	55913	76	2305	3109	94.15	2194.9	0.004767813	0.1111511
ARS1103	MCM2	chrXI	55914	76	2309	3114	89.7	2222.3	0.004542462	0.1125386
ARS1103	MCM2	chrXI	55915	76	2311	3116	87.05	2242.9	0.004408265	0.1135818
ARS1103	MCM2	chrXI	55916	76	2311	3116	84.45	2262.7	0.004276599	0.1145845
ARS1103	MCM2	chrXI	55917	76	2311	3116	82	2282.1	0.004152529	0.1155669
ARS1103	MCM2	chrXI	55918	75	2311	3115	79.65	2300.5	0.004033524	0.1164987
ARS1103	MCM2	chrXI	55919	75	2312	3116	77.3	2318.6	0.003914519	0.1174153
ARS1103	MCM2	chrXI	55920	74	2316	3118	75	2336.65	0.003798045	0.1183294
ARS1103	MCM2	chrXI	55921	74	2317	3119	75.4	2350.55	0.003818302	0.1190333
ARS1103	MCM2	chrXI	55922	73	2321	3121	75.4	2356.3	0.003818302	0.1193245
ARS1103	MCM2	chrXI	55923	73	2360	3180	75.45	2362.05	0.003820834	0.1196156
ARS1103	MCM2	chrXI	55924	74	2363	3187	75.5	2367.6	0.003823366	0.1198967
ARS1103	MCM2	chrXI	55925	77	2406	3237	75.55	2373.05	0.003825898	0.1201727
ARS1103	MCM2	chrXI	55926	77	2407	3239	75.6	2378.5	0.00382843	0.1204487
ARS1103	MCM2	chrXI	55927	76	2407	3239	75.65	2383.95	0.003830962	0.1207247
ARS1103	MCM2	chrXI	55928	76	2408	3240	75.75	2389.4	0.003836026	0.1210007
ARS1103	MCM2	chrXI	55929	76	2409	3241	75.9	2394.9	0.003843622	0.1212792
ARS1103	MCM2	chrXI	55930	76	2413	3247	76.1	2400.2	0.00385375	0.1215476
ARS1103	MCM2	chrXI	55931	76	2414	3249	76.3	2405.45	0.003863878	0.1218134
ARS1103	MCM2	chrXI	55932	76	2415	3250	76.65	2410.7	0.003881602	0.1220793
ARS1103	MCM2	chrXI	55933	77	2420	3263	77.05	2414.1	0.003901859	0.1222515
ARS1103	MCM2	chrXI	55934	77	2420	3263	77.6	2417.4	0.003929711	0.1224186
ARS1103	MCM2	chrXI	55935	77	2420	3263	78	2418.55	0.003949967	0.1224768
ARS1103	MCM2	chrXI	55936	77	2420	3263	78.4	2419.65	0.003970223	0.1225325
ARS1103	MCM2	chrXI	55937	77	2420	3263	78.85	2420.75	0.003993012	0.1225882
ARS1103	MCM2	chrXI	55938	77	2420	3263	79.3	2421.8	0.0040158	0.1226414
ARS1103	MCM2	chrXI	55939	78	2422	3266	79.75	2422.8	0.004038588	0.1226921
ARS1103	MCM2	chrXI	55940	78	2422	3265	80.2	2423.6	0.004061376	0.1227326
ARS1103	MCM2	chrXI	55941	78	2422	3264	80.6	2424.35	0.004081633	0.1227705
ARS1103	MCM2	chrXI	55942	80	2426	3273	81	2425.1	0.004101889	0.1228085
ARS1103	MCM2	chrXI	55943	81	2428	3276	81.35	2425.6	0.004119613	0.1228338
ARS1103	MCM2	chrXI	55944	85	2429	3282	81.7	2426.1	0.004137337	0.1228592
ARS1103	MCM2	chrXI	55945	85	2429	3282	82.05	2426.6	0.004155062	0.1228845
ARS1103	MCM2	chrXI	55946	85	2429	3282	81.95	2427.05	0.004149997	0.1229073
ARS1103	MCM2	chrXI	55947	85	2429	3282	81.8	2427.5	0.004142401	0.1229301
ARS1103	MCM2	chrXI	55948	85	2429	3282	81.7	2428	0.004137337	0.1229554
ARS1103	MCM2	chrXI	55949	85	2429	3282	81.35	2428.4	0.004119613	0.1229756
ARS1103	MCM2	chrXI	55950	85	2429	3282	80.3	2428.9	0.00406644	0.123001
ARS1103	MCM2	chrXI	55951	84	2429	3281	79.3	2429.4	0.0040158	0.1230263
ARS1103	MCM2	chrXI	55952	84	2430	3283	78.2	2429.65	0.003960095	0.1230389
ARS1103	MCM2	chrXI	55953	84	2430	3283	76.95	2429.8	0.003896794	0.1230465
ARS1103	MCM2	chrXI	55954	84	2430	3283	75.5	2429.9	0.003823366	0.1230516
ARS1103	MCM2	chrXI	55955	84	2430	3283	74.05	2430	0.003749937	0.1230567
ARS1103	MCM2	chrXI	55956	75	2429	3272	72.6	2430.1	0.003676508	0.1230617
ARS1103	MCM2	chrXI	55957	74	2429	3271	71.15	2430.2	0.003603079	0.1230668
ARS1103	MCM2	chrXI	55958	75	2430	3273	69.7	2430.3	0.00352965	0.1230719
ARS1103	MCM2	chrXI	55959	71	2430	3268	68.35	2430.4	0.003461285	0.1230769
ARS1103	MCM2	chrXI	55960	57	2432	3259	67	2430.5	0.00339292	0.123082
ARS1103	MCM2	chrXI	55961	58	2432	3260	65.1	2430.65	0.003296703	0.1230896
ARS1103	MCM2	chrXI	55962	58	2431	3259	63.05	2430.6	0.00319289	0.1230871
ARS1103	MCM2	chrXI	55963	56	2431	3257	61	2430.55	0.003089077	0.1230845
ARS1103	MCM2	chrXI	55964	56	2431	3257	58.95	2430.5	0.002985264	0.123082
ARS1103	MCM2	chrXI	55965	56	2431	3257	56.8	2430.45	0.002876386	0.1230795
ARS1103	MCM2	chrXI	55966	56	2431	3257	55.1	2430.45	0.002790297	0.1230795
ARS1103	MCM2	chrXI	55967	56	2431	3257	53.45	2430.45	0.00270674	0.1230795
ARS1103	MCM2	chrXI	55968	56	2431	3257	51.75	2430.35	0.002620651	0.1230744
ARS1103	MCM2	chrXI	55969	58	2431	3259	50.25	2430.25	0.00254469	0.1230693
ARS1103	MCM2	chrXI	55970	58	2431	3259	49.45	2430	0.002504178	0.1230567
ARS1103	MCM2	chrXI	55971	46	2432	3251	48.6	2429.75	0.002461133	0.123044
ARS1103	MCM2	chrXI	55972	43	2429	3246	47.75	2429.6	0.002418089	0.1230364
ARS1103	MCM2	chrXI	55973	43	2429	3246	46.95	2429.4	0.002377576	0.1230263
ARS1103	MCM2	chrXI	55974	43	2429	3244	46.05	2429.2	0.002332	0.1230162
ARS1103	MCM2	chrXI	55975	41	2429	3242	45.25	2429	0.002291487	0.123006
ARS1103	MCM2	chrXI	55976	41	2429	3242	44.45	2428.8	0.002250975	0.1229959
ARS1103	MCM2	chrXI	55977	41	2429	3242	43.65	2428.6	0.002210462	0.1229858
ARS1103	MCM2	chrXI	55978	41	2428	3241	42.7	2428.4	0.002162354	0.1229756
ARS1103	MCM2	chrXI	55979	41	2428	3241	41.65	2428.2	0.002109181	0.1229655
ARS1103	MCM2	chrXI	55980	41	2427	3240	40.6	2428	0.002056009	0.1229554
ARS1103	MCM2	chrXI	55981	41	2427	3240	40.15	2427.75	0.00203322	0.1229427
ARS1103	MCM2	chrXI	55982	41	2428	3241	39.45	2427.65	0.001997772	0.1229377
ARS1103	MCM2	chrXI	55983	40	2427	3240	38.7	2427.55	0.001959791	0.1229326
ARS1103	MCM2	chrXI	55984	38	2427	3238	37.95	2427.45	0.001921811	0.1229275
ARS1103	MCM2	chrXI	55985	40	2427	3240	37.3	2427.35	0.001888895	0.1229225
ARS1103	MCM2	chrXI	55986	40	2427	3240	36.65	2427.25	0.001855978	0.1229174
ARS1103	MCM2	chrXI	55987	40	2427	3240	36	2427.15	0.001823062	0.1229123
ARS1103	MCM2	chrXI	55988	37	2427	3237	35.35	2427	0.001790145	0.1229047
ARS1103	MCM2	chrXI	55989	37	2427	3237	34.7	2426.85	0.001757229	0.1228971
ARS1103	MCM2	chrXI	55990	37	2427	3237	34.05	2426.75	0.001724313	0.1228921
ARS1103	MCM2	chrXI	55991	37	2427	3237	33.35	2426.55	0.001688864	0.122882
ARS1103	MCM2	chrXI	55992	29	2427	3229	32.65	2426.3	0.001653416	0.1228693
ARS1103	MCM2	chrXI	55993	28	2427	3228	32	2426.1	0.001620499	0.1228592
ARS1103	MCM2	chrXI	55994	28	2427	3228	31.3	2425.9	0.001585051	0.122849
ARS1103	MCM2	chrXI	55995	28	2427	3228	30.5	2425.7	0.001544538	0.1228389
ARS1103	MCM2	chrXI	55996	28	2427	3228	29.6	2425.5	0.001498962	0.1228288
ARS1103	MCM2	chrXI	55997	28	2427	3228	28.7	2425.3	0.001453385	0.1228187
ARS1103	MCM2	chrXI	55998	28	2425	3226	27.95	2425.1	0.001415405	0.1228085
ARS1103	MCM2	chrXI	55999	28	2425	3226	27.2	2424.9	0.001377424	0.1227984
ARS1103	MCM2	chrXI	56000	28	2425	3224	26.45	2424.7	0.001339444	0.1227883
ARS1103	MCM2	chrXI	56001	27	2423	3221	25.7	2424.5	0.001301464	0.1227781
ARS1103	MCM2	chrXI	56002	27	2423	3221	25.35	2424.3	0.001283739	0.122768
ARS1103	MCM2	chrXI	56003	27	2423	3221	24.95	2423.75	0.001263483	0.1227402
ARS1103	MCM2	chrXI	56004	24	2423	3218	24.55	2423.05	0.001243227	0.1227047
ARS1103	MCM2	chrXI	56005	24	2423	3217	24.15	2422.35	0.001222971	0.1226693
ARS1103	MCM2	chrXI	56006	22	2423	3209	23.75	2421.6	0.001202714	0.1226313
ARS1103	MCM2	chrXI	56007	22	2423	3209	23.4	2420.85	0.00118499	0.1225933
ARS1103	MCM2	chrXI	56008	22	2423	3209	23.1	2420.2	0.001169798	0.1225604
ARS1103	MCM2	chrXI	56009	22	2423	3209	22.75	2419.3	0.001152074	0.1225148
ARS1103	MCM2	chrXI	56010	22	2423	3209	22.4	2418.4	0.00113435	0.1224692
ARS1103	MCM2	chrXI	56011	22	2423	3209	22.1	2417.6	0.001119157	0.1224287
ARS1103	MCM2	chrXI	56012	22	2423	3209	21.8	2416.8	0.001103965	0.1223882
ARS1103	MCM2	chrXI	56013	20	2416	3198	21.5	2416	0.001088773	0.1223477
ARS1103	MCM2	chrXI	56014	20	2413	3194	21.35	2415.2	0.001081177	0.1223072
ARS1103	MCM2	chrXI	56015	20	2413	3194	21.2	2414.4	0.001073581	0.1222667
ARS1103	MCM2	chrXI	56016	20	2412	3193	21.15	2413.6	0.001071049	0.1222262
ARS1103	MCM2	chrXI	56017	21	2412	3194	21.1	2412.8	0.001068517	0.1221856
ARS1103	MCM2	chrXI	56018	22	2412	3195	20.9	2411.75	0.001058389	0.1221325
ARS1103	MCM2	chrXI	56019	21	2407	3189	20.65	2410.6	0.001045728	0.1220742
ARS1103	MCM2	chrXI	56020	21	2407	3189	20.4	2409.45	0.001033068	0.122016
ARS1103	MCM2	chrXI	56021	21	2407	3189	20.15	2408.3	0.001020408	0.1219578
ARS1103	MCM2	chrXI	56022	21	2407	3189	19.9	2407.05	0.001007748	0.1218945
ARS1103	MCM2	chrXI	56023	21	2407	3189	19.75	2405.25	0.001000152	0.1218033
ARS1103	MCM2	chrXI	56024	21	2407	3189	19.55	2402.55	0.0009900238	0.1216666
ARS1103	MCM2	chrXI	56025	21	2407	3189	19.35	2397.75	0.0009798957	0.1214235
ARS1103	MCM2	chrXI	56026	21	2407	3188	19.15	2392.2	0.0009697676	0.1211425
ARS1103	MCM2	chrXI	56027	21	2407	3188	18.9	2386.5	0.0009571074	0.1208538
ARS1103	MCM2	chrXI	56028	18	2402	3178	18.6	2380.8	0.0009419152	0.1205651
ARS1103	MCM2	chrXI	56029	17	2400	3173	18.35	2375.35	0.0009292551	0.1202892
ARS1103	MCM2	chrXI	56030	17	2400	3173	18.1	2369.9	0.0009165949	0.1200132
ARS1103	MCM2	chrXI	56031	17	2400	3173	17.85	2364.15	0.0009039348	0.119722
ARS1103	MCM2	chrXI	56032	17	2398	3171	17.45	2348.85	0.0008836785	0.1189472
ARS1103	MCM2	chrXI	56033	17	2380	3148	17.05	2332.9	0.0008634223	0.1181395
ARS1103	MCM2	chrXI	56034	16	2359	3123	16.65	2316.45	0.0008431661	0.1173064
ARS1103	MCM2	chrXI	56035	16	2317	3070	16.1	2294.8	0.0008153137	0.1162101
ARS1103	MCM2	chrXI	56036	16	2301	3041	15.8	2270.05	0.0008001215	0.1149567
ARS1103	MCM2	chrXI	56037	16	2298	3037	15.55	2245.2	0.0007874614	0.1136983
ARS1103	MCM2	chrXI	56038	16	2298	3037	16.05	2218.35	0.0008127817	0.1123386
ARS1103	MCM2	chrXI	56039	16	2298	3037	16.6	2191.6	0.000840634	0.1109839
ARS1103	MCM2	chrXI	56040	16	2298	3037	17.15	2164.9	0.0008684864	0.1096318
ARS1103	MCM2	chrXI	56041	16	2292	3027	17.7	2138.15	0.0008963387	0.1082772
ARS1103	MCM2	chrXI	56042	13	2101	2804	18.25	2111.45	0.000924191	0.1069251
ARS1103	MCM2	chrXI	56043	13	2088	2788	18.8	2085.5	0.0009520433	0.105611
ARS1103	MCM2	chrXI	56044	13	2078	2775	19.4	2060.55	0.0009824277	0.1043475
ARS1103	MCM2	chrXI	56045	10	1974	2629	20	2037.7	0.001012812	0.1031904
ARS1103	MCM2	chrXI	56046	15	1912	2547	20.6	2015.65	0.001043196	0.1020737
ARS1103	MCM2	chrXI	56047	16	1910	2544	21.2	1993.75	0.001073581	0.1009647
ARS1103	MCM2	chrXI	56048	28	1865	2511	21.8	1971.6	0.001103965	0.09984301
ARS1103	MCM2	chrXI	56049	28	1865	2511	22.35	1946.8	0.001131817	0.09858713
ARS1103	MCM2	chrXI	56050	28	1866	2516	22.9	1912.4	0.00115967	0.09684509
ARS1103	MCM2	chrXI	56051	28	1865	2515	23.45	1870.3	0.001187522	0.09471312
ARS1103	MCM2	chrXI	56052	28	1864	2514	24.15	1836.7	0.001222971	0.0930116
ARS1103	MCM2	chrXI	56053	28	1861	2511	24.85	1803.4	0.001258419	0.09132526
ARS1103	MCM2	chrXI	56054	28	1860	2509	25.55	1768.9	0.001293867	0.08957816
ARS1103	MCM2	chrXI	56055	28	1860	2509	26.4	1739.25	0.001336912	0.08807667
ARS1103	MCM2	chrXI	56056	28	1860	2509	27.05	1712.5	0.001369828	0.08672203
ARS1103	MCM2	chrXI	56057	28	1860	2509	27.65	1685.65	0.001400213	0.08536233
ARS1103	MCM2	chrXI	56058	28	1855	2503	27.65	1660.4	0.001400213	0.08408366
ARS1103	MCM2	chrXI	56059	27	1802	2446	27.65	1634.7	0.001400213	0.08278219
ARS1103	MCM2	chrXI	56060	27	1610	2236	27.65	1605.15	0.001400213	0.08128576
ARS1103	MCM2	chrXI	56061	27	1450	2070	27.65	1574.85	0.001400213	0.07975135
ARS1103	MCM2	chrXI	56062	27	1429	2045	27.6	1522.75	0.001397681	0.07711298
ARS1103	MCM2	chrXI	56063	27	1422	2038	27.95	1471.7	0.001415405	0.07452778
ARS1103	MCM2	chrXI	56064	27	1388	2004	28.35	1420.2	0.001435661	0.07191979
ARS1103	MCM2	chrXI	56065	27	1381	1996	28.75	1368.75	0.001455917	0.06931433
ARS1103	MCM2	chrXI	56066	28	1377	1992	29.15	1317.3	0.001476174	0.06670887
ARS1103	MCM2	chrXI	56067	28	1373	1988	29.55	1265.7	0.00149643	0.06409581
ARS1103	MCM2	chrXI	56068	28	1360	1974	29.95	1214.35	0.001516686	0.06149542
ARS1103	MCM2	chrXI	56069	28	1351	1962	30.4	1165.35	0.001539474	0.05901403
ARS1103	MCM2	chrXI	56070	28	1275	1876	30.85	1111.3	0.001562263	0.0562769
ARS1103	MCM2	chrXI	56071	28	1259	1859	31.3	1064.25	0.001585051	0.05389426
ARS1103	MCM2	chrXI	56072	27	822	1358	31.75	1016.35	0.001607839	0.05146858
ARS1103	MCM2	chrXI	56073	35	840	1402	32.2	965.65	0.001630627	0.0489011
ARS1103	MCM2	chrXI	56074	36	830	1395	32.65	916.25	0.001653416	0.04639945
ARS1103	MCM2	chrXI	56075	36	831	1397	33.4	865.7	0.001691396	0.04383957
ARS1103	MCM2	chrXI	56076	36	831	1397	34.15	815.45	0.001729377	0.04129488
ARS1103	MCM2	chrXI	56077	36	828	1394	34.9	765.3	0.001767357	0.03875525
ARS1103	MCM2	chrXI	56078	36	828	1394	35.65	715.5	0.001805338	0.03623335
ARS1103	MCM2	chrXI	56079	36	822	1388	36.4	665.85	0.001843318	0.03371905
ARS1103	MCM2	chrXI	56080	36	529	1067	37.15	619.9	0.001881298	0.03139211
ARS1103	MCM2	chrXI	56081	36	509	1043	37.9	574.65	0.001919279	0.02910062
ARS1103	MCM2	chrXI	56082	36	471	1000	38.85	551.25	0.001967387	0.02791563
ARS1103	MCM2	chrXI	56083	36	408	924	39.4	526.75	0.00199524	0.02667494
ARS1103	MCM2	chrXI	56084	36	400	914	39.9	502.75	0.00202056	0.02545956
ARS1103	MCM2	chrXI	56085	42	370	866	40.4	478.7	0.00204588	0.02424166
ARS1103	MCM2	chrXI	56086	43	372	870	40.9	454.65	0.002071201	0.02302375
ARS1103	MCM2	chrXI	56087	43	370	868	41.35	430.75	0.002093989	0.02181344
ARS1103	MCM2	chrXI	56088	43	364	859	41.8	406.4	0.002116777	0.02058034
ARS1103	MCM2	chrXI	56089	43	358	852	41.55	376.1	0.002104117	0.01904593
ARS1103	MCM2	chrXI	56090	43	356	850	41.35	360.55	0.002093989	0.01825847
ARS1103	MCM2	chrXI	56091	43	354	849	41.15	346	0.002083861	0.01752165
ARS1103	MCM2	chrXI	56092	46	354	852	40.95	333.2	0.002073733	0.01687345
ARS1103	MCM2	chrXI	56093	46	350	845	40.75	323.55	0.002063605	0.01638477
ARS1103	MCM2	chrXI	56094	46	350	845	40.5	313.95	0.002050944	0.01589862
ARS1103	MCM2	chrXI	56095	46	350	845	39.95	305.8	0.002023092	0.0154859
ARS1103	MCM2	chrXI	56096	46	350	845	39.4	297.45	0.00199524	0.01506305
ARS1103	MCM2	chrXI	56097	45	350	844	38.85	289.2	0.001967387	0.01464526
ARS1103	MCM2	chrXI	56098	45	341	834	38.3	281.25	0.001939535	0.01424267
ARS1103	MCM2	chrXI	56099	31	216	625	37.65	273.6	0.001906619	0.01385527
ARS1103	MCM2	chrXI	56100	32	218	629	37	266.05	0.001873702	0.01347293
ARS1103	MCM2	chrXI	56101	32	218	629	36.4	258.6	0.001843318	0.01309566
ARS1103	MCM2	chrXI	56102	32	215	626	35.65	251.15	0.001805338	0.01271839
ARS1103	MCM2	chrXI	56103	32	215	626	34.9	243.9	0.001767357	0.01235124
ARS1103	MCM2	chrXI	56104	31	208	614	34.15	236.65	0.001729377	0.0119841
ARS1103	MCM2	chrXI	56105	31	207	612	33.35	229.4	0.001688864	0.01161695
ARS1103	MCM2	chrXI	56106	32	205	611	32.6	221.85	0.001650884	0.01123462
ARS1103	MCM2	chrXI	56107	32	205	611	31.9	214.3	0.001615435	0.01085228
ARS1103	MCM2	chrXI	56108	32	205	610	31.2	207.2	0.001579987	0.01049273
ARS1103	MCM2	chrXI	56109	30	205	606	31.15	206.25	0.001577455	0.01044462
ARS1103	MCM2	chrXI	56110	30	205	606	31.05	205.2	0.001572391	0.01039145
ARS1103	MCM2	chrXI	56111	31	205	607	30.95	204.15	0.001567327	0.01033828
ARS1103	MCM2	chrXI	56112	31	205	607	30.85	203.25	0.001562263	0.0102927
ARS1103	MCM2	chrXI	56113	31	205	607	30.75	202.35	0.001557199	0.01024713
ARS1103	MCM2	chrXI	56114	31	205	606	30.7	201.8	0.001554667	0.01021927
ARS1103	MCM2	chrXI	56115	30	205	604	30.65	201.3	0.001552135	0.01019395
ARS1103	MCM2	chrXI	56116	31	199	597	30.55	200.9	0.00154707	0.0101737
ARS1103	MCM2	chrXI	56117	31	199	597	30.45	200.45	0.001542006	0.01015091
ARS1103	MCM2	chrXI	56118	31	199	597	30.35	200	0.001536942	0.01012812
ARS1103	MCM2	chrXI	56119	30	197	591	30.35	199.5	0.001536942	0.0101028
ARS1103	MCM2	chrXI	56120	30	197	592	30.35	199	0.001536942	0.01007748
ARS1103	MCM2	chrXI	56121	30	197	592	30.3	198.5	0.00153441	0.01005216
ARS1103	MCM2	chrXI	56122	30	197	592	30.25	198	0.001531878	0.01002684
ARS1103	MCM2	chrXI	56123	30	197	592	30.2	197.5	0.001529346	0.01000152
ARS1103	MCM2	chrXI	56124	30	197	592	30.15	197	0.001526814	0.009976199
ARS1103	MCM2	chrXI	56125	30	197	592	30.2	196.5	0.001529346	0.009950879
ARS1103	MCM2	chrXI	56126	30	197	592	30.2	196.3	0.001529346	0.00994075
ARS1103	MCM2	chrXI	56127	30	196	591	30.2	196.1	0.001529346	0.009930622
ARS1103	MCM2	chrXI	56128	30	196	590	29.95	195.75	0.001516686	0.009912898
ARS1103	MCM2	chrXI	56129	30	195	589	29.3	195.55	0.00148377	0.00990277
ARS1103	MCM2	chrXI	56130	30	195	588	28.5	195.35	0.001443257	0.009892642
ARS1103	MCM2	chrXI	56131	30	195	587	27.7	195.15	0.001402745	0.009882514
ARS1103	MCM2	chrXI	56132	30	195	587	26.9	195	0.001362232	0.009874918
ARS1103	MCM2	chrXI	56133	30	195	586	26.1	194.85	0.00132172	0.009867322
ARS1103	MCM2	chrXI	56134	30	195	586	25.3	194.7	0.001281207	0.009859726
ARS1103	MCM2	chrXI	56135	31	195	587	24.5	194.55	0.001240695	0.009852129
ARS1103	MCM2	chrXI	56136	31	195	587	23.7	194.4	0.001200182	0.009844533
ARS1103	MCM2	chrXI	56137	31	195	587	22.9	194.3	0.00115967	0.009839469
ARS1103	MCM2	chrXI	56138	26	192	568	22.1	194.2	0.001119157	0.009834405
ARS1103	MCM2	chrXI	56139	17	193	559	21.3	194.15	0.001078645	0.009831873
ARS1103	MCM2	chrXI	56140	14	193	556	20.5	194.1	0.001038132	0.009829341
ARS1103	MCM2	chrXI	56141	14	193	556	19.7	194.05	0.0009976199	0.009826809
ARS1103	MCM2	chrXI	56142	14	194	557	18.9	194	0.0009571074	0.009824277
ARS1103	MCM2	chrXI	56143	14	194	557	18.1	193.95	0.0009165949	0.009821745
ARS1103	MCM2	chrXI	56144	14	194	557	17.3	193.9	0.0008760824	0.009819213
ARS1103	MCM2	chrXI	56145	14	194	557	16.45	193.85	0.0008330379	0.009816681
ARS1103	MCM2	chrXI	56146	14	194	557	15.55	193.8	0.0007874614	0.009814149
ARS1103	MCM2	chrXI	56147	14	194	557	14.65	193.75	0.0007418848	0.009811617
ARS1103	MCM2	chrXI	56148	14	194	556	14	193.85	0.0007089685	0.009816681
ARS1103	MCM2	chrXI	56149	14	194	556	13.9	194.05	0.0007039044	0.009826809
ARS1103	MCM2	chrXI	56150	14	194	556	13.95	194.25	0.0007064364	0.009836937
ARS1103	MCM2	chrXI	56151	14	194	555	14	194.45	0.0007089685	0.009847065
ARS1103	MCM2	chrXI	56152	14	194	555	14.05	194.6	0.0007115005	0.009854661
ARS1103	MCM2	chrXI	56153	14	194	555	14.1	194.75	0.0007140325	0.009862258
ARS1103	MCM2	chrXI	56154	14	194	555	14.15	194.9	0.0007165645	0.009869854
ARS1103	MCM2	chrXI	56155	14	194	555	14.15	195.05	0.0007165645	0.00987745
ARS1103	MCM2	chrXI	56156	13	194	541	14.1	195.2	0.0007140325	0.009885046
ARS1103	MCM2	chrXI	56157	13	194	541	13.9	195.3	0.0007039044	0.00989011
ARS1103	MCM2	chrXI	56158	13	194	540	13.95	195.45	0.0007064364	0.009897706
ARS1103	MCM2	chrXI	56159	15	197	543	14	195.6	0.0007089685	0.009905302
ARS1103	MCM2	chrXI	56160	15	197	543	14.05	195.75	0.0007115005	0.009912898
ARS1103	MCM2	chrXI	56161	15	197	543	14.1	195.9	0.0007140325	0.009920494
ARS1103	MCM2	chrXI	56162	15	197	543	14.2	196.05	0.0007190966	0.00992809
ARS1103	MCM2	chrXI	56163	15	197	542	14.4	196.25	0.0007292247	0.009938218
ARS1103	MCM2	chrXI	56164	15	197	542	14.6	196.45	0.0007393528	0.009948347
ARS1103	MCM2	chrXI	56165	14	197	539	14.9	196.65	0.000754545	0.009958475
ARS1103	MCM2	chrXI	56166	13	197	538	15.25	196.85	0.0007722692	0.009968603
ARS1103	MCM2	chrXI	56167	10	196	533	15.6	197.05	0.0007899934	0.009978731
ARS1103	MCM2	chrXI	56168	15	197	537	15.95	197.25	0.0008077176	0.009988859
ARS1103	MCM2	chrXI	56169	15	197	537	16.2	197.35	0.0008203778	0.009993923
ARS1103	MCM2	chrXI	56170	15	197	537	16.45	197.45	0.0008330379	0.009998987
ARS1103	MCM2	chrXI	56171	15	197	537	16.7	197.55	0.0008456981	0.01000405
ARS1103	MCM2	chrXI	56172	16	197	537	16.95	197.65	0.0008583582	0.01000912
ARS1103	MCM2	chrXI	56173	18	198	536	17.2	197.75	0.0008710184	0.01001418
ARS1103	MCM2	chrXI	56174	18	198	536	17.45	197.85	0.0008836785	0.01001924
ARS1103	MCM2	chrXI	56175	20	198	538	17.75	197.95	0.0008988707	0.01002431
ARS1103	MCM2	chrXI	56176	20	198	538	18.1	198.05	0.0009165949	0.01002937
ARS1103	MCM2	chrXI	56177	20	198	538	18.6	198.2	0.0009419152	0.01003697
ARS1103	MCM2	chrXI	56178	20	198	538	18.8	198.25	0.0009520433	0.0100395
ARS1103	MCM2	chrXI	56179	20	199	538	19	198.3	0.0009621715	0.01004203
ARS1103	MCM2	chrXI	56180	20	199	538	19.2	198.35	0.0009722996	0.01004456
ARS1103	MCM2	chrXI	56181	20	199	538	19.4	198.4	0.0009824277	0.0100471
ARS1103	MCM2	chrXI	56182	20	199	537	19.55	198.45	0.0009900238	0.01004963
ARS1103	MCM2	chrXI	56183	20	199	537	19.6	198.45	0.0009925558	0.01004963
ARS1103	MCM2	chrXI	56184	20	199	537	19.65	198.45	0.0009950879	0.01004963
ARS1103	MCM2	chrXI	56185	20	199	537	19.6	198.45	0.0009925558	0.01004963
ARS1103	MCM2	chrXI	56186	20	199	537	19.55	198.45	0.0009900238	0.01004963
ARS1103	MCM2	chrXI	56187	20	199	537	19.5	198.45	0.0009874918	0.01004963
ARS1103	MCM2	chrXI	56188	19	198	533	19.45	198.45	0.0009849597	0.01004963
ARS1103	MCM2	chrXI	56189	19	198	533	19.4	198.4	0.0009824277	0.0100471
ARS1103	MCM2	chrXI	56190	19	198	533	19.35	198.35	0.0009798957	0.01004456
ARS1103	MCM2	chrXI	56191	19	198	533	19.3	198.3	0.0009773637	0.01004203
ARS1103	MCM2	chrXI	56192	19	198	533	19.2	198.25	0.0009722996	0.0100395
ARS1103	MCM2	chrXI	56193	19	198	533	19.1	198.25	0.0009672355	0.0100395
ARS1103	MCM2	chrXI	56194	19	198	533	18.9	198.25	0.0009571074	0.0100395
ARS1103	MCM2	chrXI	56195	19	198	533	18.7	198.25	0.0009469793	0.0100395
ARS1103	MCM2	chrXI	56196	19	198	533	18.5	198.25	0.0009368512	0.0100395
ARS1103	MCM2	chrXI	56197	19	198	533	18.3	198.25	0.000926723	0.0100395
ARS1103	MCM2	chrXI	56198	19	198	533	18.15	198.3	0.000919127	0.01004203
ARS1103	MCM2	chrXI	56199	19	198	533	18	198.35	0.0009115309	0.01004456
ARS1103	MCM2	chrXI	56200	19	198	533	17.85	198.4	0.0009039348	0.0100471
ARS1103	MCM2	chrXI	56201	19	198	533	17.7	198.45	0.0008963387	0.01004963
ARS1103	MCM2	chrXI	56202	18	198	532	17.55	198.5	0.0008887426	0.01005216
ARS1103	MCM2	chrXI	56203	18	199	532	17.4	198.5	0.0008811465	0.01005216
ARS1103	MCM2	chrXI	56204	16	199	525	17.25	198.5	0.0008735504	0.01005216
ARS1103	MCM2	chrXI	56205	16	199	522	17.1	198.5	0.0008659543	0.01005216
ARS1103	MCM2	chrXI	56206	16	199	522	16.95	198.5	0.0008583582	0.01005216
ARS1103	MCM2	chrXI	56207	16	199	522	16.7	198.3	0.0008456981	0.01004203
ARS1103	MCM2	chrXI	56208	16	199	522	16.45	198.1	0.0008330379	0.0100319
ARS1103	MCM2	chrXI	56209	16	199	522	16.15	197.9	0.0008178457	0.01002178
ARS1103	MCM2	chrXI	56210	16	199	522	15.85	197.7	0.0008026536	0.01001165
ARS1103	MCM2	chrXI	56211	16	199	522	15.45	197.35	0.0007823973	0.009993923
ARS1103	MCM2	chrXI	56212	16	199	521	15.05	196.85	0.0007621411	0.009968603
ARS1103	MCM2	chrXI	56213	16	198	518	14.65	196	0.0007418848	0.009925558
ARS1103	MCM2	chrXI	56214	16	198	518	14.35	195.15	0.0007266927	0.009882514
ARS1103	MCM2	chrXI	56215	16	198	518	14.05	194.2	0.0007115005	0.009834405
ARS1103	MCM2	chrXI	56216	16	198	516	13.75	193.25	0.0006963083	0.009786297
ARS1103	MCM2	chrXI	56217	14	194	505	13.45	192.25	0.0006811161	0.009735656
ARS1103	MCM2	chrXI	56218	14	194	505	13.15	191.2	0.0006659239	0.009682483
ARS1103	MCM2	chrXI	56219	13	194	504	12.85	190.1	0.0006507318	0.009626779
ARS1103	MCM2	chrXI	56220	13	194	504	12.35	188.15	0.0006254115	0.00952803
ARS1103	MCM2	chrXI	56221	11	191	494	11.85	186.05	0.0006000912	0.009421684
ARS1103	MCM2	chrXI	56222	10	188	485	11.35	183.75	0.0005747709	0.009305211
ARS1103	MCM2	chrXI	56223	10	182	474	10.85	181.5	0.0005494505	0.00919127
ARS1103	MCM2	chrXI	56224	10	182	474	10.35	179.1	0.0005241302	0.009069732
ARS1103	MCM2	chrXI	56225	10	180	471	9.8	176.8	0.0004962779	0.008953259
ARS1103	MCM2	chrXI	56226	10	180	470	9.25	174.5	0.0004684256	0.008836785
ARS1103	MCM2	chrXI	56227	10	179	471	8.8	171.95	0.0004456373	0.008707652
ARS1103	MCM2	chrXI	56228	10	178	470	8.2	169.35	0.0004152529	0.008575986
ARS1103	MCM2	chrXI	56229	10	177	467	7.6	167.8	0.0003848686	0.008497493
ARS1103	MCM2	chrXI	56230	6	160	434	7	166.3	0.0003544842	0.008421532
ARS1103	MCM2	chrXI	56231	6	157	425	6.5	164.95	0.0003291639	0.008353168
ARS1103	MCM2	chrXI	56232	6	153	420	6.05	163.7	0.0003063757	0.008289867
ARS1103	MCM2	chrXI	56233	6	153	420	5.6	162.85	0.0002835874	0.008246822
ARS1103	MCM2	chrXI	56234	6	150	412	5.15	161.45	0.0002607991	0.008175925
ARS1103	MCM2	chrXI	56235	5	152	414	4.7	160.15	0.0002380108	0.008110093
ARS1103	MCM2	chrXI	56236	5	152	413	4.25	158.9	0.0002152226	0.008046792
ARS1103	MCM2	chrXI	56237	5	143	400	3.8	157.7	0.0001924343	0.007986023
ARS1103	MCM2	chrXI	56238	2	142	379	3.35	156.55	0.000169646	0.007927786
ARS1103	MCM2	chrXI	56239	1	163	395	2.9	155.45	0.0001468578	0.007872082
ARS1103	MCM2	chrXI	56240	1	164	395	2.65	155.2	0.0001341976	0.007859422
ARS1103	MCM2	chrXI	56241	1	164	395	2.4	154.45	0.0001215374	0.007821441
ARS1103	MCM2	chrXI	56242	1	163	394	2.15	153.05	0.0001088773	0.007750544
ARS1103	MCM2	chrXI	56243	1	165	395	1.9	151.65	9.621715e-05	0.007679648
ARS1103	MCM2	chrXI	56244	1	154	380	1.65	150.75	8.3557e-05	0.007634071
ARS1103	MCM2	chrXI	56245	1	154	379	1.45	149.85	7.342888e-05	0.007588494
ARS1103	MCM2	chrXI	56246	1	155	381	1.25	148.7	6.330075e-05	0.007530258
ARS1103	MCM2	chrXI	56247	1	155	381	1.05	147.95	5.317263e-05	0.007492277
ARS1103	MCM2	chrXI	56248	1	155	380	1	147.2	5.06406e-05	0.007454297
ARS1103	MCM2	chrXI	56249	1	155	380	1.05	145.9	5.317263e-05	0.007388464
ARS1103	MCM2	chrXI	56250	1	155	380	1.2	144	6.076872e-05	0.007292247
ARS1103	MCM2	chrXI	56251	1	142	350	1.35	143.05	6.836481e-05	0.007244138
ARS1103	MCM2	chrXI	56252	1	125	307	1.5	142.15	7.596091e-05	0.007198562
ARS1103	MCM2	chrXI	56253	1	125	307	1.65	141.15	8.3557e-05	0.007147921
ARS1103	MCM2	chrXI	56254	1	132	305	1.8	140.7	9.115309e-05	0.007125133
ARS1103	MCM2	chrXI	56255	1	134	308	1.95	140.25	9.874918e-05	0.007102345
ARS1103	MCM2	chrXI	56256	1	129	302	2.1	139.8	0.0001063453	0.007079556
ARS1103	MCM2	chrXI	56257	1	128	300	2.25	139.35	0.0001139414	0.007056768
ARS1103	MCM2	chrXI	56258	1	127	298	2.4	139.05	0.0001215374	0.007041576
ARS1103	MCM2	chrXI	56259	2	137	308	2.55	138.85	0.0001291335	0.007031448
ARS1103	MCM2	chrXI	56260	4	126	300	2.7	138.65	0.0001367296	0.00702132
ARS1103	MCM2	chrXI	56261	4	145	322	2.85	139.25	0.0001443257	0.007051704
ARS1103	MCM2	chrXI	56262	4	145	324	3	140.7	0.0001519218	0.007125133
ARS1103	MCM2	chrXI	56263	4	145	324	3.15	142.15	0.0001595179	0.007198562
ARS1103	MCM2	chrXI	56264	4	145	324	3.3	143.3	0.000167114	0.007256799
ARS1103	MCM2	chrXI	56265	4	145	324	3.45	144.45	0.0001747101	0.007315035
ARS1103	MCM2	chrXI	56266	4	146	323	3.6	145.95	0.0001823062	0.007390996
ARS1103	MCM2	chrXI	56267	4	146	323	3.75	147.5	0.0001899023	0.007469489
ARS1103	MCM2	chrXI	56268	4	149	324	3.9	149.1	0.0001974984	0.007550514
ARS1103	MCM2	chrXI	56269	4	151	323	4	150.2	0.0002025624	0.007606219
ARS1103	MCM2	chrXI	56270	4	151	323	4	151.9	0.0002025624	0.007692308
ARS1103	MCM2	chrXI	56271	4	154	327	4	152.7	0.0002025624	0.00773282
ARS1103	MCM2	chrXI	56272	4	154	327	4	153.55	0.0002025624	0.007775865
ARS1103	MCM2	chrXI	56273	4	154	322	4	154.3	0.0002025624	0.007813845
ARS1103	MCM2	chrXI	56274	4	155	321	4	155.1	0.0002025624	0.007854358
ARS1103	MCM2	chrXI	56275	4	157	323	4	155.9	0.0002025624	0.00789487
ARS1103	MCM2	chrXI	56276	4	159	324	4	156.65	0.0002025624	0.007932851
ARS1103	MCM2	chrXI	56277	4	159	324	4	157.35	0.0002025624	0.007968299
ARS1103	MCM2	chrXI	56278	4	159	324	4	157.9	0.0002025624	0.007996151
ARS1103	MCM2	chrXI	56279	4	159	323	4	158.35	0.0002025624	0.00801894
ARS1103	MCM2	chrXI	56280	4	160	324	4	158.8	0.0002025624	0.008041728
ARS1103	MCM2	chrXI	56281	4	161	325	4	159.1	0.0002025624	0.00805692
ARS1103	MCM2	chrXI	56282	4	162	325	4	159.4	0.0002025624	0.008072112
ARS1103	MCM2	chrXI	56283	4	160	327	4	159.7	0.0002025624	0.008087304
ARS1103	MCM2	chrXI	56284	4	161	328	3.95	159.9	0.0002000304	0.008097433
ARS1103	MCM2	chrXI	56285	4	161	328	3.9	160	0.0001974984	0.008102497
ARS1103	MCM2	chrXI	56286	4	161	327	3.85	160.05	0.0001949663	0.008105029
ARS1103	MCM2	chrXI	56287	4	160	326	3.8	160.1	0.0001924343	0.008107561
ARS1103	MCM2	chrXI	56288	4	160	325	3.75	160.15	0.0001899023	0.008110093
ARS1103	MCM2	chrXI	56289	4	160	324	3.7	160.2	0.0001873702	0.008112625
ARS1103	MCM2	chrXI	56290	4	160	324	3.65	160.2	0.0001848382	0.008112625
ARS1103	MCM2	chrXI	56291	4	160	324	3.6	160.15	0.0001823062	0.008110093
ARS1103	MCM2	chrXI	56292	4	160	324	3.55	160.05	0.0001797741	0.008105029
[truncated: 7,004 more rows]
