# Supplementary material for: Chromosomal Mcm2-7 distribution and the genome replication program in species from yeast to humans
Source: PLoS Genet. 2021 Sep 2;17(9):e1009714. doi: 10.1371/journal.pgen.1009714 (PMC8443269; doi:10.1371/journal.pgen.1009714)
Supplement: S1 Source Files — (ZIP) [file pgen.1009714.s023.zip › source_files_for_Figure1_to_Figure7A/Figure1/code_example_for_Figure1B_and_Figure1C/generate_3001_by_500_matrix_for_ARS1103_041821_1.py]

import pysam
import numpy as np
import os
import re
import pandas as pd

# MAKE SURE TO ALWAYS CHECK THE READ LENGTHS AND ALTER THE cigar.string VARIABLE ACCORDINGLY
# THIS ONE IS FOR 50M

# also note that this will process ALL files that end with '.bam', not ...
# ... just bam files that end in '_sorted_AORRG.bam'

height = 500

fls = [fl for fl in os.listdir() if fl.endswith('.bam')]

flags = {99, 163, 355, 419}

fl = 'desired_ARS_coordinates_041821_1.xlsx'

ARSs = pd.read_excel(io = fl,
                     sheet_name = 0,
                     header = 0)

for i in range(len(ARSs.index)):
    print(str(i) + ' ' + str(len(ARSs.index)))
    chrom = ARSs.iloc[i,0]
    pos = ARSs.iloc[i,1]
    wdth = ARSs.iloc[i,2]
    oneside = int(wdth / 2)
    if pos > oneside:
        for fl in fls:
            depths = np.zeros((wdth, height), dtype = np.int64)

            bamfile = pysam.AlignmentFile(fl, "rb")
            for read in bamfile.fetch(chrom, (pos - oneside), (pos + (oneside + 1))):
                if read.template_length and read.flag in flags and read.cigarstring == '50M':
                    mn = min(abs(read.reference_start), abs(read.next_reference_start))
                    mx = max(abs(read.reference_start), abs(read.next_reference_start)) + abs(read.template_length)
                    if mn > (pos - oneside) and mx < (pos + oneside + 400) and abs(read.template_length) < height:
                        mn -= (pos - oneside)
                        # I don't think mx matters any more, so there should be no need to subtract from it
                        mx -= (pos - oneside)
                        depths[mn:(mn + read.template_length),read.template_length] += 1

            bamfile.close()

            reobj = re.compile(pattern = '^(\S+)\.bam$')
            result = reobj.search(fl)
            out = result.group(1) + '_' + chrom + '_' + str(pos) + '_' + str(wdth) + '_matrix_for_heat_map_041821_1.txt'

            np.savetxt(out, depths, delimiter = '\t', fmt = '%i')


print('done!')
