# Supplementary material for: Chromosomal Mcm2-7 distribution and the genome replication program in species from yeast to humans
Source: PLoS Genet. 2021 Sep 2;17(9):e1009714. doi: 10.1371/journal.pgen.1009714 (PMC8443269; doi:10.1371/journal.pgen.1009714)
Supplement: S1 Source Files — (ZIP) [file pgen.1009714.s023.zip › source_files_for_Figure1_to_Figure7A/Figure1/code_example_for_Figure1B_and_Figure1C/desired_ARS_coordinates_041821_1.xlsx]

## Sheet: desired_ARS_coordinates
chr	center	width_plus_1	ARS_start	ARS_stop	ACS_start	ACS_stop	ARS_name
chrXI	55794	3001	55671	55917	55867	55851	ARS1103
