# Supplementary material for: Chromosomal Mcm2-7 distribution and the genome replication program in species from yeast to humans
Source: PLoS Genet. 2021 Sep 2;17(9):e1009714. doi: 10.1371/journal.pgen.1009714 (PMC8443269; doi:10.1371/journal.pgen.1009714)
Supplement: S1 Source Files — (ZIP) [file pgen.1009714.s023.zip › source_files_for_Figure1_to_Figure7A/Figure1/code_example_for_Figure1B_and_Figure1C/generate_heat_maps_with_and_without_enhancing_low_signals_041821_1.R]

#setwd('/Users/EricF/manuscripts/MCM2_ChEC_manuscript/big_everything_figure/')

# one thing to try if you have troubles is to uncomment the following line
# options(bitmapType = 'cairo')

library(tidyverse)


fl <- 'bwa_03_16747_MCM2_5mAF_AA25_ACTGAT_L001_cleaned_sorted_fixmate_AORRG_chrXI_55794_3001_matrix_for_heat_map_041821_1.txt'

dta <- read.table(file = fl,
                  sep = '\t',
                  header = FALSE,
                  stringsAsFactors = FALSE)

position <- rep(1:nrow(dta), ncol(dta))
strt <- 55794 - as.integer(3001 / 2)
position <- position + (strt - 1)
length <- rep(1:ncol(dta), each = nrow(dta))
intensity <- integer(length(position))
j <- 1
for (ii in 1:ncol(dta)) {
    intensity[j:(j + (nrow(dta) - 1))] <- dta[,ii]
    j <- j + nrow(dta)
}
df <- data.frame('position' = position,
                 'length' = length,
                 'intensity' = intensity)

#for (div in c(1, 2, 4, 8, 16)) {
for (div in c(1, 8)) {
    df2 <- df
    top <- as.integer(max(df[,3]) / div)
    df[,3] <- ifelse(df[,3] > top, top, df[,3])
    if (div == 1) {
        out <- 'ARS1103_heat_map_without_enhancing_low_intensity_signals_041821_1.tiff'
    } else {
        out <- 'ARS1103_heat_map_with_low_intensity_signals_enhanced_041821_1.tiff'
    }
    tiff(file = out)
    print(ggplot(data = df,
                 mapping = aes(x = position, y = length, color = intensity)) +
              geom_point())
    dev.off()
    df <- df2
}
