# Supplementary material for: Chromosomal Mcm2-7 distribution and the genome replication program in species from yeast to humans
Source: PLoS Genet. 2021 Sep 2;17(9):e1009714. doi: 10.1371/journal.pgen.1009714 (PMC8443269; doi:10.1371/journal.pgen.1009714)
Supplement: S1 Source Files — (ZIP) [file pgen.1009714.s023.zip › source_files_for_Figure1_to_Figure7A/Figure1/code_example_for_Figure1B_and_Figure1C/code_example_generating_MCM2ChEC_heat_map_at_ARS1103_041821_1.txt]

041821

This document explains how to generate a heat map showing MCM2-ChEC signal at ARS1103 starting from fastq files.  

1.  you will need the bwa alignment software (https://github.com/lh3/bwa; I ran this code using version 0.7.17-r1188)

2.  you will need to generate bwa indices for the sacCer3 version of the Saccharomyces cerevisiae genome; the following files should be available to the bwa alignment software, as shown in the shell script called "bwa_align_sacCer3_paired_end_samples_INDIVIDUAL_041821_1.sh": 
	a.  sacCer3.fa (fasta file, available from https://genome.ucsc.edu/)
	b.  sacCer3.fa.amb
	c.  sacCer3.fa.ann
	d.  sacCer3.fa.bwt
	e.  sacCer3.fa.pac
	f.  sacCer3.fa.sa

3.  you will need Samtools (http://www.htslib.org) and Picard (http://broadinstitute.github.io/picard/)

4.  align the following pair of fastq files to the sacCer3 genome as shown in "bwa_align_sacCer3_paired_end_samples_INDIVIDUAL_041821_1.sh"
	a.  03_16747_MCM2_5mAF_AA25_ACTGAT_L001_R1.fastq
	b.  03_16747_MCM2_5mAF_AA25_ACTGAT_L001_R2.fastq

5.  Step 4 should generate the following files:  
	a.  03_16747_MCM2_5mAF_AA25_ACTGAT_L001_R1.sai
	b.  03_16747_MCM2_5mAF_AA25_ACTGAT_L001_R2.sai
	c.  bwa_03_16747_MCM2_5mAF_AA25_ACTGAT_L001.sam
	d.  bwa_03_16747_MCM2_5mAF_AA25_ACTGAT_L001_cleaned.sam
	e.  bwa_03_16747_MCM2_5mAF_AA25_ACTGAT_L001_cleaned.bam
	f.  bwa_03_16747_MCM2_5mAF_AA25_ACTGAT_L001_cleaned_sorted.bam
	g.  bwa_03_16747_MCM2_5mAF_AA25_ACTGAT_L001_cleaned_sorted.bam.bai
	h.  bwa_03_16747_MCM2_5mAF_AA25_ACTGAT_L001_cleaned_sorted_fixmate.bam
	i.  bwa_03_16747_MCM2_5mAF_AA25_ACTGAT_L001_cleaned_sorted_fixmate.bam.bai
	j.  bwa_03_16747_MCM2_5mAF_AA25_ACTGAT_L001_cleaned_sorted_fixmate_AORRG.bam
	k.  bwa_03_16747_MCM2_5mAF_AA25_ACTGAT_L001_cleaned_sorted_fixmate_AORRG.bam.bai
	l.  bwa_03_16747_MCM2_5mAF_AA25_ACTGAT_L001_cleaned_sorted_fixmate_AORRG_validation.txt

6.  check the file that ends with "validation.txt"; it should say "No errors found"

7.  in the next step you will create a 3001 row x 500 column matrix of read depths; each row will correspond to a genomic position on chrXI, going from base pair 54294 (top row) to 57294 (bottom row); each column corresponds to a library fragment size going from 1 base pair (left-most column) to 500 base pairs (right-most column); you will need the Python libraries "Pysam" (https://pysam.readthedocs.io/en/latest/api.html), Pandas (https://pandas.pydata.org), and Numpy (https://numpy.org/)

8.  create a directory that contains only the following 4 files, and run the Python script called "generate_3001_by_500_matrix_for_ARS1103_041821_1.py":  
	a.  desired_ARS_coordinates_041821_1.xlsx
	b.  bwa_03_16747_MCM2_5mAF_AA25_ACTGAT_L001_cleaned_sorted_fixmate_AORRG.bam
	c.  bwa_03_16747_MCM2_5mAF_AA25_ACTGAT_L001_cleaned_sorted_fixmate_AORRG.bam.bai
	d.  generate_3001_by_500_matrix_for_ARS1103_041821_1.py

9.  step 8 should generate a file called "bwa_03_16747_MCM2_5mAF_AA25_ACTGAT_L001_cleaned_sorted_fixmate_AORRG_chrXI_55794_3001_matrix_for_heat_map_041821_1.txt"; place this file in a directory with the R script called "generate_heat_maps_with_and_without_enhancing_low_signals_041821_1.R", make sure that the R package "Tidyverse" is installed (https://www.tidyverse.org), and run the R script

10.  step 9 should generate tiff files with the following names, and the first one should look like the top panel in Figure 1B (Foss et al., PLoS Genetics, 2021)
	a.  ARS1103_heat_map_with_low_intensity_signals_enhanced_041821_1.tiff
	b.  ARS1103_heat_map_without_enhancing_low_intensity_signals_041821_1.tiff

11.  the matrix .txt file can be used to generate the plot in Figure 1C corresponding to MCM2; that plot was smoothed with a 20 base pair sliding window
