# Supplementary material for: Chromosomal Mcm2-7 distribution and the genome replication program in species from yeast to humans
Source: PLoS Genet. 2021 Sep 2;17(9):e1009714. doi: 10.1371/journal.pgen.1009714 (PMC8443269; doi:10.1371/journal.pgen.1009714)
Supplement: S1 Source Files — (ZIP) [file pgen.1009714.s023.zip › source_files_for_Figure1_to_Figure7A/Figure1/code_example_for_Figure1B_and_Figure1C/bwa_align_sacCer3_paired_end_samples_INDIVIDUAL_041821_1.sh]

#!/bin/bash

ml BWA
ml SAMtools
ml picard

# contents of directory listed below (and created with bwa)
# ls /fh/fast/bedalov_a/user/efoss/gene_databases/BWA_indexes/sacCer3/
# sacCer3.fa  sacCer3.fa.amb  sacCer3.fa.ann  sacCer3.fa.bwt  sacCer3.fa.pac  sacCer3.fa.sa
# sacCer3.fa is a fasta file with the sacCer3 version of the S. cerevisiae genome

bwa aln -t 4 \
	/fh/fast/bedalov_a/user/efoss/gene_databases/BWA_indexes/sacCer3/sacCer3.fa \
	03_16747_MCM2_5mAF_AA25_ACTGAT_L001_R1.fastq \
	> 03_16747_MCM2_5mAF_AA25_ACTGAT_L001_R1.sai

bwa aln -t 4 \
	/fh/fast/bedalov_a/user/efoss/gene_databases/BWA_indexes/sacCer3/sacCer3.fa \
	03_16747_MCM2_5mAF_AA25_ACTGAT_L001_R2.fastq \
	> 03_16747_MCM2_5mAF_AA25_ACTGAT_L001_R2.sai

bwa sampe -n 1 \
	/fh/fast/bedalov_a/user/efoss/gene_databases/BWA_indexes/sacCer3/sacCer3.fa \
	03_16747_MCM2_5mAF_AA25_ACTGAT_L001_R1.sai \
	03_16747_MCM2_5mAF_AA25_ACTGAT_L001_R2.sai \
	03_16747_MCM2_5mAF_AA25_ACTGAT_L001_R1.fastq \
	03_16747_MCM2_5mAF_AA25_ACTGAT_L001_R2.fastq \
	> bwa_03_16747_MCM2_5mAF_AA25_ACTGAT_L001.sam

# make a directory for temporary storage for SortSam.jar
mkdir tmp_for_bwa_03_16747_MCM2_5mAF_AA25_ACTGAT_L001

# clean the bam file
java -jar $EBROOTPICARD/picard.jar CleanSam \
	INPUT=bwa_03_16747_MCM2_5mAF_AA25_ACTGAT_L001.sam \
	OUTPUT=bwa_03_16747_MCM2_5mAF_AA25_ACTGAT_L001_cleaned.sam 

# convert sam to bam
java -jar $EBROOTPICARD/picard.jar SamFormatConverter \
	INPUT=bwa_03_16747_MCM2_5mAF_AA25_ACTGAT_L001_cleaned.sam \
	OUTPUT=bwa_03_16747_MCM2_5mAF_AA25_ACTGAT_L001_cleaned.bam 

# sort the bam file
java -Xmx20g -jar $EBROOTPICARD/picard.jar SortSam \
	INPUT=bwa_03_16747_MCM2_5mAF_AA25_ACTGAT_L001_cleaned.bam \
	OUTPUT=bwa_03_16747_MCM2_5mAF_AA25_ACTGAT_L001_cleaned_sorted.bam \
	SORT_ORDER=coordinate \
	TMP_DIR=`pwd`/tmp_for_bwa_03_16747_MCM2_5mAF_AA25_ACTGAT_L001

# index the bam file
samtools index bwa_03_16747_MCM2_5mAF_AA25_ACTGAT_L001_cleaned_sorted.bam

# fix mate information
java -Xmx20g -jar $EBROOTPICARD/picard.jar FixMateInformation \
	INPUT=bwa_03_16747_MCM2_5mAF_AA25_ACTGAT_L001_cleaned_sorted.bam \
	OUTPUT=bwa_03_16747_MCM2_5mAF_AA25_ACTGAT_L001_cleaned_sorted_fixmate.bam \
	TMP_DIR=tmp_for_bwa_03_16747_MCM2_5mAF_AA25_ACTGAT_L001

# index the bam file
samtools index bwa_03_16747_MCM2_5mAF_AA25_ACTGAT_L001_cleaned_sorted_fixmate.bam

# AddOrReplaceReadGroups
java -jar $EBROOTPICARD/picard.jar AddOrReplaceReadGroups \
	INPUT=bwa_03_16747_MCM2_5mAF_AA25_ACTGAT_L001_cleaned_sorted_fixmate.bam \
	OUTPUT=bwa_03_16747_MCM2_5mAF_AA25_ACTGAT_L001_cleaned_sorted_fixmate_AORRG.bam \
	SORT_ORDER=coordinate \
	RGID=RGID_03_16747_MCM2_5mAF_AA25_ACTGAT_L001 \
	RGLB=cerevisiae_MCM2ChEC \
	RGPL=ILLUMINA \
	RGPU=run_barcode_arbitrary \
	RGSM=03_16747_MCM2_5mAF_AA25_ACTGAT_L001_paired_end \
	RGCN=FHCRC \
	RGDS=Bedalov_lab_cerevisiae \
	RGDT=2021-04-18

# index the bam file
samtools index bwa_03_16747_MCM2_5mAF_AA25_ACTGAT_L001_cleaned_sorted_fixmate_AORRG.bam

# validate the bam file
java -jar $EBROOTPICARD/picard.jar ValidateSamFile \
	INPUT=bwa_03_16747_MCM2_5mAF_AA25_ACTGAT_L001_cleaned_sorted_fixmate_AORRG.bam \
	OUTPUT=bwa_03_16747_MCM2_5mAF_AA25_ACTGAT_L001_cleaned_sorted_fixmate_AORRG_validation.txt

#########################################
