# Supplementary material for: Chromosomal Mcm2-7 distribution and the genome replication program in species from yeast to humans
Source: PLoS Genet. 2021 Sep 2;17(9):e1009714. doi: 10.1371/journal.pgen.1009714 (PMC8443269; doi:10.1371/journal.pgen.1009714)
Supplement: S1 Source Files — (ZIP) [file pgen.1009714.s023.zip › source_files_for_Figure1_to_Figure7A/Figure6/Figure6C_6D/numbers_for_Figures_6C_and_6D_050321_1.txt]

site_type	AT_fraction	distance_to_site_of_opposite_type	MCM
watson_initiation	0.7	13800	86869
watson_initiation	0.586666666666667	5700	20137
watson_initiation	0.733333333333333	5700	171557
watson_initiation	0.626666666666667	5400	24952
watson_initiation	0.716666666666667	26700	98073
watson_initiation	0.696666666666667	14700	21578
watson_initiation	0.773333333333333	11400	253287
watson_initiation	0.77	16800	137968
watson_initiation	0.793333333333333	21600	118866
watson_initiation	0.716666666666667	6600	98736
watson_initiation	0.726666666666667	16200	333656
watson_initiation	0.74	7800	76715
watson_initiation	0.77	8100	162468
watson_initiation	0.673333333333333	9300	40122
watson_initiation	0.743333333333333	23700	44632
watson_initiation	0.726666666666667	9300	112688
watson_initiation	0.726666666666667	23100	147872
watson_initiation	0.686666666666667	30300	84856
watson_initiation	0.74	12000	137459
watson_initiation	0.76	12900	156696
watson_initiation	0.563333333333333	17700	12998
watson_initiation	0.636666666666667	9000	51327
watson_initiation	0.733333333333333	16800	83960
watson_initiation	0.766666666666667	23400	63177
watson_initiation	0.746666666666667	18000	72800
watson_initiation	0.73	7800	107925
watson_initiation	0.583333333333333	6000	11359
watson_initiation	0.703333333333333	8100	23408
watson_initiation	0.71	14100	39494
watson_initiation	0.683333333333333	6600	20367
watson_initiation	0.69	7200	69750
watson_initiation	0.61	6600	5981
watson_initiation	0.72	6900	46462
watson_initiation	0.756666666666667	15300	118196
watson_initiation	0.676666666666667	7200	56276
watson_initiation	0.776666666666667	13500	124368
watson_initiation	0.666666666666667	8100	95242
watson_initiation	0.633333333333333	13500	88126
watson_initiation	0.736666666666667	5700	69706
watson_initiation	0.78	10800	124179
watson_initiation	0.706666666666667	12300	158147
watson_initiation	0.733333333333333	26100	86951
watson_initiation	0.763333333333333	6900	186680
watson_initiation	0.69	10200	38207
watson_initiation	0.736666666666667	9000	16610
watson_initiation	0.77	13200	155658
watson_initiation	0.746666666666667	18900	64246
watson_initiation	0.66	7200	46444
watson_initiation	0.756666666666667	10200	63634
watson_initiation	0.683333333333333	6600	166868
watson_initiation	0.686666666666667	17100	69690
watson_initiation	0.736666666666667	7800	141623
watson_initiation	0.716666666666667	6300	80178
watson_initiation	0.696666666666667	9000	67270
watson_initiation	0.633333333333333	10200	27866
watson_initiation	0.69	13500	30053
watson_initiation	0.733333333333333	8400	98892
watson_initiation	0.633333333333333	6600	3831
watson_initiation	0.753333333333333	10800	154885
watson_initiation	0.696666666666667	14100	61559
watson_initiation	0.746666666666667	16500	51667
watson_initiation	0.676666666666667	13800	86638
watson_initiation	0.71	12600	36218
watson_initiation	0.673333333333333	8100	25011
watson_initiation	0.706666666666667	15900	26969
watson_initiation	0.746666666666667	10800	138820
watson_initiation	0.606666666666667	7200	19827
watson_initiation	0.606666666666667	7200	16332
watson_initiation	0.806666666666667	18600	106264
watson_initiation	0.67	8700	19238
watson_initiation	0.683333333333333	7800	15930
watson_initiation	0.773333333333333	15300	72628
watson_initiation	0.686666666666667	7500	35642
watson_initiation	0.7	11400	59787
watson_initiation	0.673333333333333	12600	103666
watson_initiation	0.75	7800	36867
watson_initiation	0.74	12600	53196
watson_initiation	0.743333333333333	11400	45122
watson_initiation	0.663333333333333	7500	27517
watson_initiation	0.73	17100	77036
watson_initiation	0.786666666666667	8100	36561
watson_initiation	0.69	8100	24391
watson_initiation	0.7	6300	15718
watson_initiation	0.676666666666667	17400	25930
watson_initiation	0.77	17400	70677
watson_initiation	0.81	6000	34991
watson_initiation	0.67	6000	33641
watson_initiation	0.76	5700	66893
watson_initiation	0.73	21300	26614
watson_initiation	0.74	7800	41545
watson_initiation	0.753333333333333	8700	40886
watson_initiation	0.67	7500	87395
watson_initiation	0.63	6600	14733
watson_initiation	0.77	8100	83096
watson_initiation	0.753333333333333	12300	70826
watson_initiation	0.633333333333333	16200	86655
watson_initiation	0.7	11700	135555
watson_initiation	0.673333333333333	11400	108363
watson_initiation	0.75	9000	136607
watson_initiation	0.66	18600	11648
watson_initiation	0.6	15600	13342
watson_initiation	0.696666666666667	13500	54719
watson_initiation	0.67	12300	65829
watson_initiation	0.583333333333333	5100	2425
watson_initiation	0.773333333333333	24000	80615
watson_initiation	0.85	11100	75531
watson_initiation	0.75	12900	133429
watson_initiation	0.756666666666667	12600	77942
watson_initiation	0.73	12000	31897
watson_initiation	0.7	10800	21107
watson_initiation	0.776666666666667	9900	163184
watson_initiation	0.75	14700	83657
watson_initiation	0.663333333333333	12000	46448
watson_initiation	0.706666666666667	9600	122001
watson_initiation	0.7	14700	40087
watson_initiation	0.636666666666667	5700	18237
watson_initiation	0.72	7500	118240
watson_initiation	0.736666666666667	14400	78030
watson_initiation	0.763333333333333	6000	56425
watson_initiation	0.74	5700	21216
watson_initiation	0.75	6900	72565
watson_initiation	0.776666666666667	6300	64211
watson_initiation	0.753333333333333	13500	98677
watson_initiation	0.683333333333333	9900	67028
watson_initiation	0.723333333333333	7500	48117
watson_initiation	0.686666666666667	7800	44863
watson_initiation	0.7	9300	15091
watson_initiation	0.77	26100	80002
watson_initiation	0.66	26400	53706
watson_initiation	0.773333333333333	14700	56972
watson_initiation	0.72	18600	90204
watson_initiation	0.75	9000	56527
watson_initiation	0.61	5400	8407
watson_initiation	0.69	10500	34361
watson_initiation	0.69	12300	20565
watson_initiation	0.7	7800	12680
watson_initiation	0.72	6600	52790
watson_initiation	0.71	14700	90504
watson_initiation	0.646666666666667	5400	34919
watson_initiation	0.703333333333333	17700	32679
watson_initiation	0.726666666666667	18600	85321
watson_initiation	0.76	8700	33853
watson_initiation	0.593333333333333	6300	17269
watson_initiation	0.69	5700	35463
watson_initiation	0.693333333333333	16500	50587
watson_initiation	0.74	22500	104028
watson_initiation	0.78	6000	37921
watson_initiation	0.703333333333333	7200	29160
watson_initiation	0.7	5100	3315
watson_initiation	0.72	6600	29061
watson_initiation	0.643333333333333	5100	12780
watson_initiation	0.683333333333333	6900	50517
watson_initiation	0.783333333333333	9300	67945
watson_initiation	0.746666666666667	8700	68006
watson_initiation	0.723333333333333	9000	44421
watson_initiation	0.69	5400	56743
watson_initiation	0.706666666666667	5400	21558
watson_initiation	0.613333333333333	10800	24504
watson_initiation	0.686666666666667	6900	80205
watson_initiation	0.666666666666667	14700	41923
watson_initiation	0.71	14400	83779
watson_initiation	0.73	12600	109854
watson_initiation	0.75	23700	119136
watson_initiation	0.756666666666667	7800	206600
watson_initiation	0.743333333333333	24900	79096
watson_initiation	0.71	7200	114347
watson_initiation	0.72	16200	66509
watson_initiation	0.626666666666667	13200	98591
watson_initiation	0.763333333333333	9600	88561
watson_initiation	0.716666666666667	7200	98261
watson_initiation	0.743333333333333	13800	77465
watson_initiation	0.696666666666667	21300	213347
watson_initiation	0.646666666666667	5400	17879
watson_initiation	0.586666666666667	7200	53606
watson_initiation	0.843333333333333	18900	62868
watson_initiation	0.716666666666667	19800	76498
watson_initiation	0.77	16500	188864
watson_initiation	0.7	12300	124826
watson_initiation	0.683333333333333	18300	27962
watson_initiation	0.69	5700	22861
watson_initiation	0.756666666666667	18000	83462
watson_initiation	0.77	5400	125524
watson_initiation	0.74	27600	101500
watson_initiation	0.75	22200	142977
watson_initiation	0.63	8400	42960
watson_initiation	0.656666666666667	20100	119646
watson_initiation	0.603333333333333	13200	7038
watson_initiation	0.77	8400	164284
watson_initiation	0.763333333333333	13200	98945
watson_initiation	0.76	14700	179321
watson_initiation	0.673333333333333	5400	51569
watson_initiation	0.72	14100	57822
watson_initiation	0.743333333333333	10200	90406
watson_initiation	0.716666666666667	18000	33974
watson_initiation	0.703333333333333	20400	15570
watson_initiation	0.77	9300	105154
watson_initiation	0.7	7800	80693
watson_initiation	0.66	6600	17061
watson_initiation	0.783333333333333	6000	241496
watson_initiation	0.713333333333333	5400	134551
watson_initiation	0.71	5400	103360
watson_initiation	0.693333333333333	5700	161003
watson_initiation	0.72	12000	360422
watson_initiation	0.68	20700	85537
watson_initiation	0.743333333333333	12600	86393
watson_initiation	0.73	6000	87721
watson_initiation	0.686666666666667	18600	301236
watson_initiation	0.766666666666667	9000	94310
watson_initiation	0.75	6000	127446
watson_initiation	0.76	8100	203693
watson_initiation	0.686666666666667	12000	32756
watson_initiation	0.77	10200	30670
watson_initiation	0.796666666666667	25500	35567
watson_initiation	0.813333333333333	15300	23304
watson_initiation	0.793333333333333	9600	27570
watson_initiation	0.76	10800	31718
watson_initiation	0.686666666666667	9000	35319
watson_initiation	0.686666666666667	7500	6299
watson_initiation	0.756666666666667	14700	38332
watson_initiation	0.746666666666667	13800	28587
watson_initiation	0.7	18000	30422
watson_initiation	0.676666666666667	5400	21289
watson_initiation	0.733333333333333	7500	43656
watson_initiation	0.65	5100	23326
watson_initiation	0.746666666666667	14400	43246
watson_initiation	0.686666666666667	19500	35972
watson_initiation	0.633333333333333	21600	17743
watson_initiation	0.816666666666667	14400	25586
watson_initiation	0.68	5100	27921
watson_initiation	0.806666666666667	15000	35767
watson_initiation	0.656666666666667	10200	8447
watson_initiation	0.683333333333333	18600	28533
watson_initiation	0.756666666666667	6600	27630
watson_initiation	0.763333333333333	7200	26054
watson_initiation	0.736666666666667	19500	57897
watson_initiation	0.74	29400	40013
watson_initiation	0.74	10800	31575
watson_initiation	0.743333333333333	8400	43638
watson_initiation	0.756666666666667	12900	35591
watson_initiation	0.746666666666667	5100	18731
watson_initiation	0.766666666666667	14700	27176
watson_initiation	0.77	9900	38964
watson_initiation	0.776666666666667	10500	38109
watson_initiation	0.69	9900	19487
watson_initiation	0.756666666666667	9600	30065
watson_initiation	0.643333333333333	6000	22261
watson_initiation	0.773333333333333	7800	44537
watson_initiation	0.6	16500	8565
watson_initiation	0.703333333333333	15900	33511
watson_initiation	0.693333333333333	8400	23775
watson_initiation	0.79	12300	36674
watson_initiation	0.703333333333333	10800	24774
watson_initiation	0.73	21600	13443
watson_initiation	0.716666666666667	17700	22590
watson_initiation	0.706666666666667	5400	17771
watson_initiation	0.753333333333333	13500	52063
watson_initiation	0.723333333333333	18600	36603
watson_initiation	0.713333333333333	9000	23784
watson_initiation	0.753333333333333	17700	60086
watson_initiation	0.71	13200	57072
watson_initiation	0.666666666666667	5400	56040
watson_initiation	0.73	14700	42590
watson_initiation	0.763333333333333	5400	42055
watson_initiation	0.81	12600	54901
watson_initiation	0.72	5700	38754
watson_termination	0.646666666666667	5700	11316
watson_termination	0.613333333333333	6600	3892
watson_termination	0.643333333333333	5400	4333
watson_termination	0.6	7500	4254
watson_termination	0.63	14700	3482
watson_termination	0.62	11400	5409
watson_termination	0.676666666666667	16800	3688
watson_termination	0.62	8700	4150
watson_termination	0.576666666666667	6600	2365
watson_termination	0.673333333333333	16200	13509
watson_termination	0.676666666666667	7800	7117
watson_termination	0.706666666666667	7500	3198
watson_termination	0.663333333333333	19200	1880
watson_termination	0.616666666666667	25500	3115
watson_termination	0.64	5700	3955
watson_termination	0.696666666666667	21600	2365
watson_termination	0.636666666666667	15300	3742
watson_termination	0.69	9000	6223
watson_termination	0.633333333333333	30300	5824
watson_termination	0.563333333333333	5400	4702
watson_termination	0.59	12300	4041
watson_termination	0.61	11700	2937
watson_termination	0.716666666666667	9300	8263
watson_termination	0.6	6600	5279
watson_termination	0.62	16200	3939
watson_termination	0.636666666666667	6900	8410
watson_termination	0.616666666666667	7500	3548
watson_termination	0.59	6300	2773
watson_termination	0.633333333333333	6900	1914
watson_termination	0.666666666666667	9300	3725
watson_termination	0.733333333333333	12300	5812
watson_termination	0.67	12900	21077
watson_termination	0.69	6900	8643
watson_termination	0.653333333333333	21300	4813
watson_termination	0.63	5400	2888
watson_termination	0.606666666666667	7200	7168
watson_termination	0.666666666666667	6600	6840
watson_termination	0.61	17100	11836
watson_termination	0.74	7800	43799
watson_termination	0.586666666666667	7500	3536
watson_termination	0.666666666666667	10200	5656
watson_termination	0.706666666666667	21300	10062
watson_termination	0.613333333333333	8400	5900
watson_termination	0.73	6600	11806
watson_termination	0.646666666666667	10800	3798
watson_termination	0.586666666666667	6900	3491
watson_termination	0.576666666666667	23400	2501
watson_termination	0.703333333333333	14100	3998
watson_termination	0.64	9000	5961
watson_termination	0.65	8100	97931
watson_termination	0.663333333333333	12000	2632
watson_termination	0.57	7200	11754
watson_termination	0.71	14100	7481
watson_termination	0.643333333333333	11100	9661
watson_termination	0.516666666666667	7800	5534
watson_termination	0.7	18000	11447
watson_termination	0.57	7500	4598
watson_termination	0.623333333333333	11400	5025
watson_termination	0.56	9600	5434
watson_termination	0.593333333333333	7800	7288
watson_termination	0.586666666666667	7500	7105
watson_termination	0.59	12000	3682
watson_termination	0.686666666666667	10200	6248
watson_termination	0.673333333333333	5400	11109
watson_termination	0.576666666666667	6300	9928
watson_termination	0.6	6900	5319
watson_termination	0.616666666666667	30000	6327
watson_termination	0.63	17400	3433
watson_termination	0.55	6000	11789
watson_termination	0.713333333333333	10200	56055
watson_termination	0.61	5700	6576
watson_termination	0.593333333333333	5700	25249
watson_termination	0.633333333333333	9600	11409
watson_termination	0.67	24900	5953
watson_termination	0.686666666666667	21300	6937
watson_termination	0.726666666666667	8400	16047
watson_termination	0.663333333333333	17700	3457
watson_termination	0.566666666666667	7800	11498
watson_termination	0.68	24300	6098
watson_termination	0.6	6300	10769
watson_termination	0.606666666666667	15600	5474
watson_termination	0.57	16800	3626
watson_termination	0.613333333333333	5100	13457
watson_termination	0.603333333333333	8400	13220
watson_termination	0.596666666666667	16200	3808
watson_termination	0.693333333333333	11700	2649
watson_termination	0.55	14700	1875
watson_termination	0.59	11400	6094
watson_termination	0.723333333333333	9000	29083
watson_termination	0.663333333333333	14400	4819
watson_termination	0.646666666666667	13500	3725
watson_termination	0.643333333333333	9300	3529
watson_termination	0.623333333333333	5100	2850
watson_termination	0.65	15300	4246
watson_termination	0.55	11100	3562
watson_termination	0.613333333333333	17400	5955
watson_termination	0.633333333333333	9300	5308
watson_termination	0.603333333333333	10800	4440
watson_termination	0.626666666666667	13200	4527
watson_termination	0.59	15900	3460
watson_termination	0.563333333333333	9900	9576
watson_termination	0.646666666666667	14700	4592
watson_termination	0.633333333333333	9600	9582
watson_termination	0.673333333333333	21600	8269
watson_termination	0.683333333333333	7500	2975
watson_termination	0.646666666666667	6000	5037
watson_termination	0.616666666666667	7800	3951
watson_termination	0.6	5700	17087
watson_termination	0.683333333333333	12300	13318
watson_termination	0.666666666666667	7500	13054
watson_termination	0.673333333333333	16800	3908
watson_termination	0.623333333333333	9300	7148
watson_termination	0.656666666666667	9300	6016
watson_termination	0.556666666666667	9300	5887
watson_termination	0.673333333333333	13800	5516
watson_termination	0.69	21300	3514
watson_termination	0.633333333333333	23100	5024
watson_termination	0.61	14700	8229
watson_termination	0.706666666666667	13800	6411
watson_termination	0.603333333333333	5700	4600
watson_termination	0.596666666666667	19200	4862
watson_termination	0.626666666666667	10500	7360
watson_termination	0.643333333333333	28200	3136
watson_termination	0.55	7800	9975
watson_termination	0.576666666666667	6600	12372
watson_termination	0.67	7200	33263
watson_termination	0.63	25200	3605
watson_termination	0.63	5400	7911
watson_termination	0.656666666666667	17700	4631
watson_termination	0.656666666666667	41700	4825
watson_termination	0.573333333333333	5700	19597
watson_termination	0.733333333333333	16500	9464
watson_termination	0.626666666666667	17700	3856
watson_termination	0.606666666666667	6000	21429
watson_termination	0.683333333333333	5700	7140
watson_termination	0.62	16500	7058
watson_termination	0.74	6600	44630
watson_termination	0.606666666666667	5100	15784
watson_termination	0.503333333333333	16200	4146
watson_termination	0.593333333333333	6900	12447
watson_termination	0.596666666666667	13200	5249
watson_termination	0.623333333333333	26100	3045
watson_termination	0.616666666666667	7800	3175
watson_termination	0.693333333333333	5400	15104
watson_termination	0.583333333333333	27300	3563
watson_termination	0.563333333333333	9900	5886
watson_termination	0.676666666666667	6900	8184
watson_termination	0.613333333333333	11700	3912
watson_termination	0.57	24900	6121
watson_termination	0.56	8100	3627
watson_termination	0.706666666666667	7800	8695
watson_termination	0.596666666666667	7200	4114
watson_termination	0.613333333333333	13200	7982
watson_termination	0.616666666666667	6900	3676
watson_termination	0.656666666666667	12300	3439
watson_termination	0.573333333333333	11100	4402
watson_termination	0.576666666666667	13800	4182
watson_termination	0.59	21300	4056
watson_termination	0.65	7200	7422
watson_termination	0.713333333333333	35700	5872
watson_termination	0.65	18900	1943
watson_termination	0.603333333333333	29100	3212
watson_termination	0.596666666666667	11400	2165
watson_termination	0.646666666666667	5700	2735
watson_termination	0.63	5400	2845
watson_termination	0.646666666666667	5400	4418
watson_termination	0.53	8100	2915
watson_termination	0.593333333333333	22200	3913
watson_termination	0.663333333333333	19500	7912
watson_termination	0.66	8400	2487
watson_termination	0.59	29100	1453
watson_termination	0.593333333333333	20100	5723
watson_termination	0.586666666666667	11100	3745
watson_termination	0.496666666666667	8400	5075
watson_termination	0.643333333333333	14700	4317
watson_termination	0.716666666666667	18600	12568
watson_termination	0.666666666666667	5100	5603
watson_termination	0.673333333333333	10200	5783
watson_termination	0.723333333333333	18000	101420
watson_termination	0.613333333333333	19800	4063
watson_termination	0.6	5100	10076
watson_termination	0.623333333333333	34200	2869
watson_termination	0.65	6000	6194
watson_termination	0.62	20100	16227
watson_termination	0.6	5400	5550
watson_termination	0.576666666666667	5700	4086
watson_termination	0.646666666666667	12000	5279
watson_termination	0.643333333333333	5700	3929
watson_termination	0.63	11100	3122
watson_termination	0.486666666666667	18600	3312
watson_termination	0.593333333333333	6000	5357
watson_termination	0.633333333333333	8100	8281
watson_termination	0.613333333333333	5400	5637
watson_termination	0.566666666666667	8400	6847
watson_termination	0.573333333333333	21000	6039
watson_termination	0.623333333333333	38100	4288
watson_termination	0.696666666666667	9600	21189
watson_termination	0.65	10800	19578
watson_termination	0.52	15300	4686
watson_termination	0.62	7500	7828
watson_termination	0.566666666666667	18300	6091
watson_termination	0.656666666666667	13800	7237
watson_termination	0.683333333333333	33600	4403
watson_termination	0.64	14700	5698
watson_termination	0.663333333333333	5400	17041
watson_termination	0.58	21300	3137
watson_termination	0.6	14400	7136
watson_termination	0.57	15600	8086
watson_termination	0.633333333333333	17400	4710
watson_termination	0.633333333333333	21600	4614
watson_termination	0.583333333333333	14700	3940
watson_termination	0.6	11700	7129
watson_termination	0.71	17400	4085
watson_termination	0.716666666666667	10200	6396
watson_termination	0.65	17100	6621
watson_termination	0.596666666666667	6600	14246
watson_termination	0.71	8700	50969
watson_termination	0.59	6300	7393
watson_termination	0.676666666666667	29400	4409
watson_termination	0.556666666666667	32700	4235
watson_termination	0.576666666666667	8400	10105
watson_termination	0.633333333333333	12600	7556
watson_termination	0.716666666666667	12000	9440
watson_termination	0.703333333333333	5100	21110
watson_termination	0.56	14700	5243
watson_termination	0.553333333333333	27000	2929
watson_termination	0.583333333333333	9900	11474
watson_termination	0.673333333333333	10500	7556
watson_termination	0.673333333333333	9900	11716
watson_termination	0.606666666666667	9000	15986
watson_termination	0.63	6000	20042
watson_termination	0.593333333333333	33900	4693
watson_termination	0.653333333333333	15900	12087
watson_termination	0.553333333333333	8400	13492
watson_termination	0.586666666666667	10800	6272
watson_termination	0.613333333333333	25800	3927
watson_termination	0.516666666666667	17700	3225
watson_termination	0.646666666666667	11700	9403
watson_termination	0.646666666666667	18600	4619
watson_termination	0.72	20100	4695
watson_termination	0.643333333333333	13200	4480
watson_termination	0.706666666666667	5400	15262
watson_termination	0.563333333333333	5700	3946
watson_termination	0.596666666666667	12900	4398
watson_termination	0.566666666666667	5400	9228
watson_termination	0.633333333333333	15000	9343
