# Supplementary material for: Chromosomal Mcm2-7 distribution and the genome replication program in species from yeast to humans
Source: PLoS Genet. 2021 Sep 2;17(9):e1009714. doi: 10.1371/journal.pgen.1009714 (PMC8443269; doi:10.1371/journal.pgen.1009714)
Supplement: S1 Source Files — (ZIP) [file pgen.1009714.s023.zip › source_files_for_Figure1_to_Figure7A/Figure6/Figure6A/numbers_for_Figure_6A_entire_genome_050321_1.txt]

chr	coord	SHU3h_allTLENs_bwa	seq	AorT	bin_number_30bp_bins	As_plus_Ts_in_bin
chrI	30	26	T	1	1	20
chrI	60	72	T	1	2	18
chrI	90	76	T	1	3	20
chrI	120	52	G	0	4	15
chrI	150	47	T	1	5	17
chrI	180	34	A	1	6	22
chrI	210	62	T	1	7	20
chrI	240	57	T	1	8	13
chrI	270	50	G	0	9	17
chrI	300	59	T	1	10	16
chrI	330	54	T	1	11	17
chrI	360	66	A	1	12	18
chrI	390	44	C	0	13	16
chrI	420	50	T	1	14	18
chrI	450	59	T	1	15	18
chrI	480	34	A	1	16	16
chrI	510	45	A	1	17	19
chrI	540	52	A	1	18	17
chrI	570	45	T	1	19	16
chrI	600	70	C	0	20	19
chrI	630	77	A	1	21	13
chrI	660	38	C	0	22	20
chrI	690	35	G	0	23	17
chrI	720	57	T	1	24	19
chrI	750	37	G	0	25	15
chrI	780	23	C	0	26	17
chrI	810	25	G	0	27	11
chrI	840	33	G	0	28	19
chrI	870	50	G	0	29	15
chrI	900	44	G	0	30	16
chrI	930	46	C	0	31	18
chrI	960	45	G	0	32	18
chrI	990	44	T	1	33	18
chrI	1020	25	G	0	34	15
chrI	1050	24	T	1	35	24
chrI	1080	38	T	1	36	16
chrI	1110	57	T	1	37	19
chrI	1140	69	T	1	38	14
chrI	1170	123	A	1	39	18
chrI	1200	133	A	1	40	17
chrI	1230	92	G	0	41	16
chrI	1260	47	G	0	42	17
chrI	1290	55	C	0	43	18
chrI	1320	31	A	1	44	17
chrI	1350	46	G	0	45	14
chrI	1380	43	A	1	46	17
chrI	1410	55	G	0	47	19
chrI	1440	51	C	0	48	16
chrI	1470	48	A	1	49	18
chrI	1500	40	T	1	50	19
chrI	1530	53	T	1	51	18
chrI	1560	74	G	0	52	20
chrI	1590	58	G	0	53	15
chrI	1620	63	G	0	54	15
chrI	1650	38	G	0	55	13
chrI	1680	26	A	1	56	14
chrI	1710	46	C	0	57	19
chrI	1740	55	T	1	58	16
chrI	1770	41	G	0	59	18
chrI	1800	51	G	0	60	18
chrI	1830	61	T	1	61	18
chrI	1860	78	A	1	62	16
chrI	1890	77	A	1	63	16
chrI	1920	72	A	1	64	16
chrI	1950	51	T	1	65	16
chrI	1980	49	A	1	66	19
chrI	2010	55	C	0	67	16
chrI	2040	37	T	1	68	16
chrI	2070	43	G	0	69	22
chrI	2100	48	G	0	70	19
chrI	2130	40	C	0	71	17
chrI	2160	42	G	0	72	20
chrI	2190	51	G	0	73	15
chrI	2220	52	T	1	74	9
chrI	2250	40	A	1	75	19
chrI	2280	29	T	1	76	15
chrI	2310	30	T	1	77	17
chrI	2340	37	T	1	78	15
chrI	2370	49	A	1	79	15
chrI	2400	42	A	1	80	15
chrI	2430	40	C	0	81	16
chrI	2460	48	A	1	82	17
chrI	2490	91	A	1	83	17
chrI	2520	115	T	1	84	17
chrI	2550	103	T	1	85	15
chrI	2580	73	T	1	86	14
chrI	2610	50	T	1	87	20
chrI	2640	73	T	1	88	22
chrI	2670	95	A	1	89	16
chrI	2700	70	T	1	90	16
chrI	2730	53	T	1	91	21
chrI	2760	48	A	1	92	16
chrI	2790	53	T	1	93	19
chrI	2820	74	T	1	94	17
chrI	2850	74	A	1	95	17
chrI	2880	72	A	1	96	17
chrI	2910	49	A	1	97	16
chrI	2940	81	A	1	98	20
chrI	2970	92	T	1	99	20
chrI	3000	104	G	0	100	15
chrI	3030	99	G	0	101	15
chrI	3060	99	A	1	102	18
chrI	3090	71	G	0	103	20
chrI	3120	53	C	0	104	21
chrI	3150	36	T	1	105	22
chrI	3180	26	C	0	106	18
chrI	3210	50	T	1	107	19
chrI	3240	50	T	1	108	18
chrI	3270	87	T	1	109	17
chrI	3300	55	C	0	110	20
chrI	3330	62	T	1	111	18
chrI	3360	81	A	1	112	20
chrI	3390	79	G	0	113	22
chrI	3420	81	T	1	114	21
chrI	3450	83	A	1	115	21
chrI	3480	87	T	1	116	16
chrI	3510	100	A	1	117	15
chrI	3540	74	A	1	118	18
chrI	3570	88	T	1	119	16
chrI	3600	109	T	1	120	17
chrI	3630	105	A	1	121	16
chrI	3660	79	T	1	122	18
chrI	3690	86	A	1	123	23
chrI	3720	79	G	0	124	18
chrI	3750	50	A	1	125	17
chrI	3780	101	A	1	126	19
chrI	3810	138	A	1	127	18
chrI	3840	171	C	0	128	15
chrI	3870	131	G	0	129	19
chrI	3900	96	A	1	130	19
chrI	3930	64	T	1	131	19
chrI	3960	86	G	0	132	22
chrI	3990	107	T	1	133	17
chrI	4020	60	G	0	134	17
chrI	4050	35	T	1	135	23
chrI	4080	47	T	1	136	19
chrI	4110	68	T	1	137	15
chrI	4140	91	C	0	138	15
chrI	4170	90	A	1	139	16
chrI	4200	59	T	1	140	16
chrI	4230	72	A	1	141	17
chrI	4260	147	A	1	142	17
chrI	4290	141	A	1	143	18
chrI	4320	116	C	0	144	14
chrI	4350	111	G	0	145	16
chrI	4380	96	T	1	146	17
chrI	4410	103	G	0	147	20
chrI	4440	58	T	1	148	22
chrI	4470	59	C	0	149	16
chrI	4500	42	A	1	150	19
chrI	4530	62	G	0	151	22
chrI	4560	65	T	1	152	18
chrI	4590	67	G	0	153	21
chrI	4620	51	A	1	154	18
chrI	4650	46	T	1	155	21
chrI	4680	46	T	1	156	13
chrI	4710	32	A	1	157	21
chrI	4740	53	T	1	158	19
chrI	4770	58	T	1	159	14
chrI	4800	78	A	1	160	18
chrI	4830	136	T	1	161	18
chrI	4860	100	C	0	162	17
chrI	4890	65	C	0	163	24
chrI	4920	51	G	0	164	15
chrI	4950	75	C	0	165	18
chrI	4980	78	C	0	166	16
chrI	5010	80	T	1	167	19
chrI	5040	78	G	0	168	18
chrI	5070	67	T	1	169	23
chrI	5100	57	A	1	170	21
chrI	5130	71	A	1	171	20
chrI	5160	97	T	1	172	17
chrI	5190	90	A	1	173	19
chrI	5220	71	T	1	174	19
chrI	5250	101	T	1	175	20
chrI	5280	72	G	0	176	18
chrI	5310	67	G	0	177	18
chrI	5340	58	G	0	178	15
chrI	5370	78	A	1	179	15
chrI	5400	70	T	1	180	14
chrI	5430	112	G	0	181	12
chrI	5460	113	T	1	182	17
chrI	5490	119	T	1	183	15
chrI	5520	138	T	1	184	19
chrI	5550	115	T	1	185	18
chrI	5580	129	G	0	186	20
chrI	5610	168	A	1	187	16
chrI	5640	143	G	0	188	19
chrI	5670	43	G	0	189	15
chrI	5700	40	A	1	190	28
chrI	5730	173	A	1	191	23
chrI	5760	342	G	0	192	16
chrI	5790	484	G	0	193	16
chrI	5820	425	G	0	194	17
chrI	5850	293	A	1	195	20
chrI	5880	295	A	1	196	22
chrI	5910	392	A	1	197	23
chrI	5940	409	C	0	198	15
chrI	5970	572	A	1	199	15
chrI	6000	619	C	0	200	18
chrI	6030	324	T	1	201	21
chrI	6060	185	T	1	202	20
chrI	6090	346	C	0	203	22
chrI	6120	348	A	1	204	22
chrI	6150	533	C	0	205	22
chrI	6180	842	A	1	206	18
chrI	6210	502	C	0	207	15
chrI	6240	478	A	1	208	19
chrI	6270	648	T	1	209	18
chrI	6300	692	C	0	210	20
chrI	6330	689	A	1	211	18
chrI	6360	222	A	1	212	19
chrI	6390	195	A	1	213	23
chrI	6420	143	T	1	214	27
chrI	6450	377	G	0	215	24
chrI	6480	414	T	1	216	19
chrI	6510	412	T	1	217	17
chrI	6540	494	A	1	218	24
chrI	6570	709	G	0	219	17
chrI	6600	349	C	0	220	19
chrI	6630	274	A	1	221	21
chrI	6660	222	T	1	222	18
chrI	6690	150	A	1	223	24
chrI	6720	159	A	1	224	26
chrI	6750	240	T	1	225	22
chrI	6780	189	A	1	226	21
chrI	6810	177	C	0	227	20
chrI	6840	199	C	0	228	18
chrI	6870	98	T	1	229	21
chrI	6900	142	G	0	230	17
chrI	6930	135	A	1	231	18
chrI	6960	149	T	1	232	17
chrI	6990	195	A	1	233	21
chrI	7020	179	G	0	234	15
chrI	7050	307	A	1	235	19
chrI	7080	304	T	1	236	19
chrI	7110	309	C	0	237	19
chrI	7140	172	A	1	238	18
chrI	7170	104	G	0	239	22
chrI	7200	68	A	1	240	22
chrI	7230	77	A	1	241	23
chrI	7260	141	T	1	242	14
chrI	7290	133	G	0	243	15
chrI	7320	189	A	1	244	17
chrI	7350	120	T	1	245	16
chrI	7380	157	A	1	246	16
chrI	7410	138	A	1	247	18
chrI	7440	126	T	1	248	19
chrI	7470	105	C	0	249	15
chrI	7500	124	T	1	250	24
chrI	7530	80	A	1	251	19
chrI	7560	71	A	1	252	22
chrI	7590	66	A	1	253	22
chrI	7620	83	A	1	254	18
chrI	7650	58	T	1	255	19
chrI	7680	57	A	1	256	17
chrI	7710	25	T	1	257	19
chrI	7740	37	G	0	258	16
chrI	7770	64	A	1	259	18
chrI	7800	52	T	1	260	20
chrI	7830	50	A	1	261	21
chrI	7860	51	T	1	262	20
chrI	7890	66	C	0	263	20
chrI	7920	109	T	1	264	17
chrI	7950	94	T	1	265	16
chrI	7980	93	T	1	266	19
chrI	8010	75	A	1	267	18
chrI	8040	53	A	1	268	21
chrI	8070	62	A	1	269	15
chrI	8100	78	T	1	270	18
chrI	8130	46	C	0	271	17
chrI	8160	65	T	1	272	18
chrI	8190	69	C	0	273	15
chrI	8220	48	T	1	274	20
chrI	8250	63	A	1	275	15
chrI	8280	73	C	0	276	20
chrI	8310	56	T	1	277	16
chrI	8340	58	C	0	278	19
chrI	8370	41	A	1	279	19
chrI	8400	74	G	0	280	18
chrI	8430	47	T	1	281	12
chrI	8460	52	T	1	282	14
chrI	8490	40	C	0	283	14
chrI	8520	49	A	1	284	14
chrI	8550	44	T	1	285	15
chrI	8580	45	T	1	286	21
chrI	8610	29	A	1	287	16
chrI	8640	21	A	1	288	17
chrI	8670	41	T	1	289	19
chrI	8700	39	T	1	290	18
chrI	8730	30	C	0	291	18
chrI	8760	17	G	0	292	12
chrI	8790	26	T	1	293	21
chrI	8820	25	T	1	294	17
chrI	8850	32	A	1	295	14
chrI	8880	24	C	0	296	16
chrI	8910	24	C	0	297	18
chrI	8940	23	A	1	298	16
chrI	8970	21	C	0	299	21
chrI	9000	21	G	0	300	16
chrI	9030	18	A	1	301	17
chrI	9060	27	T	1	302	16
chrI	9090	17	C	0	303	15
chrI	9120	15	A	1	304	15
chrI	9150	16	T	1	305	17
chrI	9180	26	G	0	306	16
chrI	9210	45	A	1	307	18
chrI	9240	50	G	0	308	18
chrI	9270	38	T	1	309	19
chrI	9300	57	T	1	310	23
chrI	9330	72	A	1	311	19
chrI	9360	112	G	0	312	22
chrI	9390	126	T	1	313	25
chrI	9420	63	T	1	314	23
chrI	9450	70	A	1	315	22
chrI	9480	102	T	1	316	24
chrI	9510	140	T	1	317	24
chrI	9540	166	A	1	318	20
chrI	9570	132	T	1	319	20
chrI	9600	110	A	1	320	20
chrI	9630	94	G	0	321	19
chrI	9660	83	G	0	322	22
chrI	9690	83	C	0	323	19
chrI	9720	99	G	0	324	20
chrI	9750	175	A	1	325	19
chrI	9780	135	C	0	326	20
chrI	9810	92	C	0	327	22
chrI	9840	162	G	0	328	19
chrI	9870	96	A	1	329	22
chrI	9900	77	T	1	330	21
chrI	9930	77	C	0	331	21
chrI	9960	71	C	0	332	17
chrI	9990	58	T	1	333	20
chrI	10020	76	T	1	334	21
chrI	10050	78	T	1	335	22
chrI	10080	63	G	0	336	19
chrI	10110	76	G	0	337	17
chrI	10140	150	G	0	338	14
chrI	10170	200	T	1	339	14
chrI	10200	166	T	1	340	12
chrI	10230	155	G	0	341	15
chrI	10260	90	G	0	342	17
chrI	10290	117	T	1	343	22
chrI	10320	126	T	1	344	18
chrI	10350	136	T	1	345	24
chrI	10380	173	C	0	346	18
chrI	10410	138	A	1	347	24
chrI	10440	308	G	0	348	21
chrI	10470	340	T	1	349	23
chrI	10500	305	T	1	350	17
chrI	10530	292	T	1	351	22
chrI	10560	249	A	1	352	20
chrI	10590	436	T	1	353	25
chrI	10620	827	C	0	354	20
chrI	10650	553	C	0	355	19
chrI	10680	486	A	1	356	25
chrI	10710	448	T	1	357	21
chrI	10740	405	T	1	358	27
chrI	10770	699	A	1	359	23
chrI	10800	819	A	1	360	21
chrI	10830	485	C	0	361	23
chrI	10860	239	T	1	362	23
chrI	10890	408	A	1	363	30
chrI	10920	526	T	1	364	22
chrI	10950	470	T	1	365	23
chrI	10980	430	T	1	366	23
chrI	11010	485	A	1	367	24
chrI	11040	234	T	1	368	21
chrI	11070	401	A	1	369	29
chrI	11100	770	C	0	370	19
chrI	11130	619	C	0	371	21
chrI	11160	392	A	1	372	15
chrI	11190	285	T	1	373	16
chrI	11220	195	C	0	374	22
chrI	11250	222	T	1	375	25
chrI	11280	585	A	1	376	25
chrI	11310	387	T	1	377	18
chrI	11340	440	A	1	378	15
chrI	11370	210	T	1	379	20
chrI	11400	162	A	1	380	18
chrI	11430	165	A	1	381	20
chrI	11460	147	A	1	382	23
chrI	11490	146	G	0	383	21
chrI	11520	157	G	0	384	20
chrI	11550	117	G	0	385	20
chrI	11580	101	T	1	386	19
chrI	11610	166	G	0	387	18
chrI	11640	206	A	1	388	16
chrI	11670	103	A	1	389	23
chrI	11700	119	A	1	390	24
chrI	11730	159	T	1	391	21
chrI	11760	161	G	0	392	19
chrI	11790	193	C	0	393	23
chrI	11820	112	G	0	394	18
chrI	11850	77	A	1	395	22
chrI	11880	89	A	1	396	21
chrI	11910	56	A	1	397	22
chrI	11940	55	T	1	398	24
chrI	11970	73	T	1	399	26
chrI	12000	64	A	1	400	25
chrI	12030	92	C	0	401	23
chrI	12060	106	T	1	402	20
chrI	12090	86	A	1	403	17
chrI	12120	82	C	0	404	16
chrI	12150	92	T	1	405	21
chrI	12180	111	C	0	406	18
chrI	12210	120	C	0	407	20
chrI	12240	128	G	0	408	17
chrI	12270	101	T	1	409	16
chrI	12300	73	T	1	410	16
chrI	12330	61	C	0	411	19
chrI	12360	76	A	1	412	17
chrI	12390	103	T	1	413	14
chrI	12420	116	C	0	414	13
chrI	12450	91	T	1	415	20
chrI	12480	72	A	1	416	16
chrI	12510	153	A	1	417	20
chrI	12540	197	G	0	418	21
chrI	12570	229	C	0	419	15
chrI	12600	349	A	1	420	21
chrI	12630	295	T	1	421	16
chrI	12660	124	T	1	422	21
chrI	12690	80	A	1	423	27
chrI	12720	124	C	0	424	19
chrI	12750	151	A	1	425	23
chrI	12780	139	G	0	426	16
chrI	12810	122	C	0	427	17
chrI	12840	125	A	1	428	16
chrI	12870	83	T	1	429	17
chrI	12900	177	G	0	430	18
chrI	12930	191	T	1	431	14
chrI	12960	150	G	0	432	19
chrI	12990	151	G	0	433	18
chrI	13020	193	G	0	434	21
chrI	13050	124	A	1	435	19
chrI	13080	97	A	1	436	20
chrI	13110	94	G	0	437	22
chrI	13140	69	T	1	438	20
chrI	13170	54	A	1	439	26
chrI	13200	95	T	1	440	26
chrI	13230	81	A	1	441	20
chrI	13260	84	A	1	442	21
chrI	13290	114	A	1	443	19
chrI	13320	105	T	1	444	21
chrI	13350	104	A	1	445	20
chrI	13380	108	C	0	446	20
chrI	13410	60	C	0	447	21
chrI	13440	64	T	1	448	23
chrI	13470	111	T	1	449	22
chrI	13500	102	C	0	450	22
chrI	13530	111	T	1	451	22
chrI	13560	77	A	1	452	19
chrI	13590	63	T	1	453	22
chrI	13620	58	T	1	454	26
chrI	13650	67	G	0	455	17
chrI	13680	69	T	1	456	20
chrI	13710	86	C	0	457	13
chrI	13740	72	A	1	458	20
chrI	13770	74	T	1	459	22
chrI	13800	78	T	1	460	21
chrI	13830	98	A	1	461	21
chrI	13860	83	A	1	462	19
chrI	13890	77	A	1	463	21
chrI	13920	53	T	1	464	21
chrI	13950	73	G	0	465	25
chrI	13980	169	T	1	466	19
chrI	14010	123	C	0	467	19
chrI	14040	76	C	0	468	23
chrI	14070	75	A	1	469	21
chrI	14100	124	A	1	470	23
chrI	14130	193	G	0	471	14
chrI	14160	234	T	1	472	18
chrI	14190	202	A	1	473	20
chrI	14220	142	A	1	474	22
chrI	14250	173	G	0	475	21
chrI	14280	169	C	0	476	16
chrI	14310	179	C	0	477	20
chrI	14340	276	A	1	478	22
chrI	14370	156	A	1	479	18
chrI	14400	107	C	0	480	24
chrI	14430	190	C	0	481	25
chrI	14460	502	C	0	482	17
chrI	14490	350	T	1	483	23
chrI	14520	282	A	1	484	21
chrI	14550	281	T	1	485	22
chrI	14580	280	C	0	486	22
chrI	14610	519	A	1	487	22
chrI	14640	646	T	1	488	20
chrI	14670	467	A	1	489	24
chrI	14700	422	T	1	490	19
chrI	14730	733	C	0	491	19
chrI	14760	576	A	1	492	23
chrI	14790	328	A	1	493	24
chrI	14820	367	T	1	494	26
chrI	14850	521	A	1	495	18
chrI	14880	460	A	1	496	25
chrI	14910	296	T	1	497	22
chrI	14940	493	A	1	498	26
chrI	14970	684	T	1	499	22
chrI	15000	594	C	0	500	22
chrI	15030	333	A	1	501	20
chrI	15060	304	A	1	502	23
chrI	15090	261	T	1	503	27
chrI	15120	348	G	0	504	18
chrI	15150	350	A	1	505	20
chrI	15180	266	G	0	506	14
chrI	15210	222	T	1	507	20
chrI	15240	238	T	1	508	19
chrI	15270	234	T	1	509	19
chrI	15300	194	G	0	510	14
chrI	15330	164	T	1	511	21
chrI	15360	107	G	0	512	21
chrI	15390	97	T	1	513	25
chrI	15420	90	A	1	514	18
chrI	15450	146	T	1	515	18
chrI	15480	98	A	1	516	20
chrI	15510	122	A	1	517	15
chrI	15540	148	A	1	518	17
chrI	15570	183	G	0	519	21
chrI	15600	361	C	0	520	19
chrI	15630	385	A	1	521	17
chrI	15660	154	T	1	522	22
chrI	15690	270	A	1	523	24
chrI	15720	230	T	1	524	20
chrI	15750	151	A	1	525	23
chrI	15780	162	T	1	526	24
chrI	15810	116	T	1	527	22
chrI	15840	143	G	0	528	23
chrI	15870	129	G	0	529	21
chrI	15900	155	G	0	530	21
chrI	15930	221	C	0	531	16
chrI	15960	157	C	0	532	14
chrI	15990	113	C	0	533	16
chrI	16020	94	T	1	534	19
chrI	16050	113	G	0	535	19
chrI	16080	180	G	0	536	14
chrI	16110	223	G	0	537	14
chrI	16140	183	G	0	538	17
chrI	16170	142	T	1	539	17
chrI	16200	202	A	1	540	21
chrI	16230	318	C	0	541	18
chrI	16260	347	A	1	542	17
chrI	16290	429	C	0	543	20
chrI	16320	338	A	1	544	17
chrI	16350	214	A	1	545	21
chrI	16380	90	A	1	546	28
chrI	16410	142	T	1	547	23
chrI	16440	123	T	1	548	20
chrI	16470	72	A	1	549	18
chrI	16500	82	A	1	550	23
chrI	16530	94	T	1	551	20
chrI	16560	108	T	1	552	13
chrI	16590	152	C	0	553	17
chrI	16620	221	C	0	554	17
chrI	16650	245	A	1	555	21
chrI	16680	206	T	1	556	23
chrI	16710	221	T	1	557	24
chrI	16740	254	T	1	558	25
chrI	16770	236	A	1	559	26
chrI	16800	187	A	1	560	28
chrI	16830	236	T	1	561	23
chrI	16860	400	A	1	562	24
chrI	16890	433	A	1	563	21
chrI	16920	253	A	1	564	23
chrI	16950	396	T	1	565	25
chrI	16980	703	C	0	566	19
chrI	17010	669	T	1	567	22
chrI	17040	817	G	0	568	18
chrI	17070	653	A	1	569	20
chrI	17100	510	C	0	570	18
chrI	17130	324	G	0	571	19
chrI	17160	139	A	1	572	20
chrI	17190	157	G	0	573	19
chrI	17220	116	A	1	574	19
chrI	17250	217	A	1	575	20
chrI	17280	128	G	0	576	21
chrI	17310	142	G	0	577	20
chrI	17340	107	G	0	578	23
chrI	17370	85	G	0	579	13
chrI	17400	80	A	1	580	19
chrI	17430	80	A	1	581	20
chrI	17460	80	A	1	582	20
chrI	17490	82	A	1	583	19
chrI	17520	91	A	1	584	15
chrI	17550	54	C	0	585	19
chrI	17580	40	A	1	586	19
chrI	17610	68	T	1	587	15
chrI	17640	83	T	1	588	19
chrI	17670	53	T	1	589	17
chrI	17700	53	C	0	590	18
chrI	17730	38	C	0	591	19
chrI	17760	33	A	1	592	21
chrI	17790	45	C	0	593	17
chrI	17820	71	G	0	594	19
chrI	17850	50	C	0	595	15
chrI	17880	42	A	1	596	17
chrI	17910	34	A	1	597	20
chrI	17940	49	A	1	598	17
chrI	17970	24	C	0	599	15
chrI	18000	27	A	1	600	17
chrI	18030	30	T	1	601	18
chrI	18060	61	G	0	602	15
chrI	18090	52	G	0	603	18
chrI	18120	44	G	0	604	19
chrI	18150	64	A	1	605	16
chrI	18180	24	T	1	606	16
chrI	18210	20	A	1	607	20
chrI	18240	16	C	0	608	17
chrI	18270	53	T	1	609	20
chrI	18300	47	G	0	610	16
chrI	18330	39	T	1	611	19
chrI	18360	82	G	0	612	17
chrI	18390	63	G	0	613	18
chrI	18420	47	A	1	614	15
chrI	18450	42	A	1	615	17
chrI	18480	120	C	0	616	13
chrI	18510	97	A	1	617	14
chrI	18540	47	G	0	618	17
chrI	18570	53	C	0	619	19
chrI	18600	52	T	1	620	19
chrI	18630	75	A	1	621	20
chrI	18660	66	C	0	622	19
chrI	18690	59	G	0	623	20
chrI	18720	74	C	0	624	22
chrI	18750	85	A	1	625	24
chrI	18780	109	A	1	626	21
chrI	18810	120	A	1	627	19
chrI	18840	85	A	1	628	18
chrI	18870	44	T	1	629	21
chrI	18900	74	A	1	630	21
chrI	18930	77	A	1	631	19
chrI	18960	98	A	1	632	18
chrI	18990	85	T	1	633	20
chrI	19020	78	T	1	634	22
chrI	19050	70	A	1	635	22
chrI	19080	86	C	0	636	22
chrI	19110	67	G	0	637	22
chrI	19140	103	G	0	638	20
chrI	19170	97	A	1	639	19
chrI	19200	65	T	1	640	25
chrI	19230	145	G	0	641	21
chrI	19260	190	T	1	642	18
chrI	19290	158	G	0	643	16
chrI	19320	108	A	1	644	21
chrI	19350	79	A	1	645	21
chrI	19380	79	A	1	646	25
chrI	19410	89	T	1	647	19
chrI	19440	100	G	0	648	23
chrI	19470	73	A	1	649	24
chrI	19500	96	T	1	650	22
chrI	19530	127	A	1	651	21
chrI	19560	109	T	1	652	20
chrI	19590	99	G	0	653	22
chrI	19620	116	T	1	654	21
chrI	19650	121	G	0	655	22
chrI	19680	93	C	0	656	23
chrI	19710	107	G	0	657	24
chrI	19740	162	A	1	658	18
chrI	19770	134	A	1	659	22
chrI	19800	256	A	1	660	22
chrI	19830	294	A	1	661	17
chrI	19860	346	G	0	662	21
chrI	19890	285	A	1	663	23
chrI	19920	117	A	1	664	19
chrI	19950	124	A	1	665	21
chrI	19980	209	A	1	666	21
chrI	20010	196	T	1	667	23
chrI	20040	236	G	0	668	21
chrI	20070	300	A	1	669	20
chrI	20100	263	C	0	670	21
chrI	20130	217	A	1	671	25
chrI	20160	440	T	1	672	23
chrI	20190	456	A	1	673	24
chrI	20220	332	A	1	674	24
chrI	20250	454	A	1	675	24
chrI	20280	689	G	0	676	21
chrI	20310	333	A	1	677	22
chrI	20340	218	A	1	678	27
chrI	20370	266	T	1	679	26
chrI	20400	141	T	1	680	25
chrI	20430	168	A	1	681	27
chrI	20460	159	A	1	682	28
chrI	20490	130	T	1	683	28
chrI	20520	156	T	1	684	25
chrI	20550	85	T	1	685	26
chrI	20580	125	C	0	686	28
chrI	20610	383	A	1	687	25
chrI	20640	502	G	0	688	21
chrI	20670	366	A	1	689	20
chrI	20700	331	T	1	690	25
chrI	20730	318	C	0	691	23
chrI	20760	487	T	1	692	26
chrI	20790	563	T	1	693	17
chrI	20820	329	T	1	694	17
chrI	20850	335	G	0	695	21
chrI	20880	208	C	0	696	13
chrI	20910	178	A	1	697	18
chrI	20940	164	C	0	698	17
chrI	20970	255	T	1	699	23
chrI	21000	295	T	1	700	22
chrI	21030	261	T	1	701	22
chrI	21060	241	T	1	702	23
chrI	21090	189	G	0	703	23
chrI	21120	160	T	1	704	23
chrI	21150	396	C	0	705	21
chrI	21180	518	G	0	706	19
chrI	21210	351	C	0	707	16
chrI	21240	360	T	1	708	26
chrI	21270	468	T	1	709	17
chrI	21300	390	A	1	710	18
chrI	21330	432	G	0	711	17
chrI	21360	393	G	0	712	22
chrI	21390	343	T	1	713	20
chrI	21420	154	A	1	714	19
chrI	21450	164	T	1	715	24
chrI	21480	171	T	1	716	23
chrI	21510	164	C	0	717	24
chrI	21540	182	C	0	718	23
chrI	21570	142	G	0	719	20
chrI	21600	76	A	1	720	18
chrI	21630	95	G	0	721	17
chrI	21660	148	T	1	722	21
chrI	21690	127	A	1	723	16
chrI	21720	105	A	1	724	20
chrI	21750	91	C	0	725	16
chrI	21780	65	A	1	726	18
chrI	21810	63	T	1	727	25
chrI	21840	51	A	1	728	23
chrI	21870	33	C	0	729	22
chrI	21900	53	C	0	730	20
chrI	21930	26	T	1	731	19
chrI	21960	22	T	1	732	24
chrI	21990	36	T	1	733	24
chrI	22020	41	G	0	734	18
chrI	22050	33	T	1	735	19
chrI	22080	45	C	0	736	20
chrI	22110	36	C	0	737	18
chrI	22140	26	A	1	738	21
chrI	22170	26	A	1	739	21
chrI	22200	34	A	1	740	16
chrI	22230	50	A	1	741	17
chrI	22260	39	G	0	742	16
chrI	22290	57	A	1	743	19
chrI	22320	54	G	0	744	19
chrI	22350	38	T	1	745	19
chrI	22380	37	G	0	746	18
chrI	22410	44	A	1	747	17
chrI	22440	33	G	0	748	18
chrI	22470	35	A	1	749	20
chrI	22500	50	A	1	750	19
chrI	22530	53	T	1	751	25
chrI	22560	106	T	1	752	24
chrI	22590	117	A	1	753	17
chrI	22620	63	T	1	754	20
chrI	22650	51	G	0	755	15
chrI	22680	61	T	1	756	25
chrI	22710	75	A	1	757	25
chrI	22740	103	C	0	758	22
chrI	22770	117	A	1	759	22
chrI	22800	161	A	1	760	23
chrI	22830	231	A	1	761	18
chrI	22860	172	A	1	762	22
chrI	22890	106	A	1	763	24
chrI	22920	84	A	1	764	22
chrI	22950	134	T	1	765	22
chrI	22980	144	A	1	766	22
chrI	23010	191	G	0	767	20
chrI	23040	303	C	0	768	22
chrI	23070	202	T	1	769	21
chrI	23100	279	T	1	770	18
chrI	23130	406	T	1	771	20
chrI	23160	309	G	0	772	20
chrI	23190	288	T	1	773	22
chrI	23220	256	A	1	774	24
chrI	23250	167	T	1	775	26
chrI	23280	380	A	1	776	26
chrI	23310	382	A	1	777	19
chrI	23340	182	T	1	778	20
chrI	23370	157	A	1	779	23
chrI	23400	262	T	1	780	27
chrI	23430	228	A	1	781	18
chrI	23460	205	T	1	782	24
chrI	23490	344	A	1	783	19
chrI	23520	191	A	1	784	20
chrI	23550	95	A	1	785	16
chrI	23580	90	G	0	786	19
chrI	23610	75	C	0	787	22
chrI	23640	64	G	0	788	23
chrI	23670	89	A	1	789	23
chrI	23700	120	T	1	790	18
chrI	23730	71	T	1	791	16
chrI	23760	37	A	1	792	21
chrI	23790	50	T	1	793	20
chrI	23820	37	A	1	794	21
chrI	23850	28	A	1	795	21
chrI	23880	26	C	0	796	17
chrI	23910	19	C	0	797	16
chrI	23940	32	C	0	798	16
chrI	23970	33	A	1	799	21
chrI	24000	27	T	1	800	19
chrI	24030	28	G	0	801	20
chrI	24060	21	A	1	802	19
chrI	24090	34	A	1	803	21
chrI	24120	36	T	1	804	20
chrI	24150	42	A	1	805	20
chrI	24180	51	A	1	806	19
chrI	24210	47	C	0	807	20
chrI	24240	44	A	1	808	21
chrI	24270	53	T	1	809	19
chrI	24300	43	G	0	810	22
chrI	24330	48	A	1	811	22
chrI	24360	53	C	0	812	22
chrI	24390	66	T	1	813	19
chrI	24420	52	C	0	814	22
chrI	24450	44	A	1	815	21
chrI	24480	95	T	1	816	22
chrI	24510	108	T	1	817	20
chrI	24540	115	C	0	818	19
chrI	24570	126	T	1	819	20
chrI	24600	198	G	0	820	18
chrI	24630	210	T	1	821	21
chrI	24660	211	G	0	822	19
chrI	24690	132	T	1	823	20
chrI	24720	149	G	0	824	22
chrI	24750	177	G	0	825	19
chrI	24780	106	A	1	826	21
chrI	24810	74	T	1	827	26
chrI	24840	88	C	0	828	21
chrI	24870	74	A	1	829	21
chrI	24900	70	A	1	830	18
chrI	24930	54	C	0	831	16
chrI	24960	45	A	1	832	16
chrI	24990	130	G	0	833	18
chrI	25020	125	A	1	834	18
chrI	25050	101	A	1	835	21
chrI	25080	115	G	0	836	22
chrI	25110	84	A	1	837	19
chrI	25140	55	A	1	838	23
chrI	25170	96	C	0	839	20
chrI	25200	120	A	1	840	15
chrI	25230	101	T	1	841	22
chrI	25260	73	G	0	842	24
chrI	25290	38	T	1	843	22
chrI	25320	43	A	1	844	26
chrI	25350	44	A	1	845	23
chrI	25380	36	C	0	846	23
chrI	25410	50	T	1	847	23
chrI	25440	83	A	1	848	20
chrI	25470	56	T	1	849	17
chrI	25500	59	A	1	850	19
chrI	25530	60	T	1	851	22
chrI	25560	44	A	1	852	20
chrI	25590	30	A	1	853	22
chrI	25620	34	A	1	854	22
chrI	25650	42	T	1	855	17
chrI	25680	38	C	0	856	19
chrI	25710	35	C	0	857	16
chrI	25740	34	T	1	858	19
chrI	25770	54	G	0	859	19
chrI	25800	47	A	1	860	19
chrI	25830	33	C	0	861	20
chrI	25860	46	A	1	862	22
chrI	25890	50	A	1	863	19
chrI	25920	62	T	1	864	19
chrI	25950	72	T	1	865	22
chrI	25980	107	A	1	866	22
chrI	26010	79	A	1	867	20
chrI	26040	61	C	0	868	17
chrI	26070	50	A	1	869	20
chrI	26100	94	T	1	870	21
chrI	26130	134	G	0	871	21
chrI	26160	150	A	1	872	25
chrI	26190	83	A	1	873	23
chrI	26220	101	T	1	874	21
chrI	26250	264	A	1	875	16
chrI	26280	295	T	1	876	21
chrI	26310	474	A	1	877	17
chrI	26340	405	G	0	878	18
chrI	26370	418	C	0	879	23
chrI	26400	269	A	1	880	21
chrI	26430	202	G	0	881	23
chrI	26460	284	G	0	882	20
chrI	26490	389	C	0	883	20
chrI	26520	343	T	1	884	20
chrI	26550	262	G	0	885	22
chrI	26580	174	A	1	886	24
chrI	26610	108	T	1	887	27
chrI	26640	179	A	1	888	25
chrI	26670	320	C	0	889	21
chrI	26700	355	T	1	890	23
chrI	26730	257	C	0	891	21
chrI	26760	235	G	0	892	21
chrI	26790	176	G	0	893	25
chrI	26820	94	T	1	894	24
chrI	26850	139	A	1	895	19
chrI	26880	143	G	0	896	14
chrI	26910	119	T	1	897	21
chrI	26940	114	C	0	898	18
chrI	26970	102	T	1	899	19
chrI	27000	92	A	1	900	23
chrI	27030	165	T	1	901	17
chrI	27060	99	C	0	902	22
chrI	27090	53	T	1	903	24
chrI	27120	47	A	1	904	19
chrI	27150	36	C	0	905	23
chrI	27180	30	C	0	906	23
chrI	27210	54	A	1	907	19
chrI	27240	62	C	0	908	18
chrI	27270	50	C	0	909	17
chrI	27300	22	G	0	910	14
chrI	27330	21	A	1	911	19
chrI	27360	29	T	1	912	20
chrI	27390	21	T	1	913	18
chrI	27420	9	C	0	914	14
chrI	27450	23	C	0	915	13
chrI	27480	17	T	1	916	12
chrI	27510	22	C	0	917	18
chrI	27540	26	T	1	918	16
chrI	27570	23	T	1	919	18
chrI	27600	17	T	1	920	19
chrI	27630	17	A	1	921	17
chrI	27660	22	T	1	922	17
chrI	27690	38	T	1	923	22
chrI	27720	26	A	1	924	20
chrI	27750	30	A	1	925	21
chrI	27780	43	A	1	926	21
chrI	27810	53	T	1	927	23
chrI	27840	55	G	0	928	16
chrI	27870	46	A	1	929	14
chrI	27900	37	A	1	930	18
chrI	27930	42	T	1	931	20
chrI	27960	47	A	1	932	22
chrI	27990	51	A	1	933	21
chrI	28020	85	T	1	934	20
chrI	28050	144	C	0	935	17
chrI	28080	150	A	1	936	19
chrI	28110	130	A	1	937	18
chrI	28140	83	A	1	938	20
chrI	28170	98	A	1	939	22
chrI	28200	80	A	1	940	19
chrI	28230	38	G	0	941	20
chrI	28260	51	A	1	942	24
chrI	28290	233	A	1	943	26
chrI	28320	299	T	1	944	20
chrI	28350	387	C	0	945	19
chrI	28380	408	G	0	946	27
chrI	28410	377	A	1	947	19
chrI	28440	541	T	1	948	19
chrI	28470	569	A	1	949	21
chrI	28500	457	A	1	950	20
chrI	28530	392	C	0	951	18
chrI	28560	215	C	0	952	21
chrI	28590	165	T	1	953	20
chrI	28620	148	A	1	954	24
chrI	28650	160	T	1	955	28
chrI	28680	154	G	0	956	22
chrI	28710	139	C	0	957	19
chrI	28740	97	G	0	958	19
chrI	28770	96	T	1	959	20
chrI	28800	137	G	0	960	19
chrI	28830	132	G	0	961	17
chrI	28860	115	G	0	962	17
chrI	28890	103	A	1	963	19
chrI	28920	72	T	1	964	16
chrI	28950	85	A	1	965	22
chrI	28980	127	C	0	966	25
chrI	29010	102	T	1	967	23
chrI	29040	223	C	0	968	18
chrI	29070	145	T	1	969	17
chrI	29100	110	A	1	970	21
chrI	29130	141	T	1	971	20
chrI	29160	124	C	0	972	21
chrI	29190	114	C	0	973	19
chrI	29220	90	T	1	974	22
chrI	29250	98	C	0	975	22
chrI	29280	110	A	1	976	27
chrI	29310	154	C	0	977	17
chrI	29340	177	T	1	978	16
chrI	29370	153	C	0	979	16
chrI	29400	110	G	0	980	16
chrI	29430	85	T	1	981	17
chrI	29460	66	C	0	982	17
chrI	29490	77	G	0	983	22
chrI	29520	75	G	0	984	17
chrI	29550	36	G	0	985	18
chrI	29580	35	T	1	986	20
chrI	29610	34	A	1	987	21
chrI	29640	12	T	1	988	22
chrI	29670	0	N	0	989	15
chrI	29700	0	N	0	990	0
chrI	29730	0	N	0	991	0
chrI	29760	0	N	0	992	0
chrI	29790	17	G	0	993	16
chrI	29820	34	A	1	994	18
chrI	29850	61	A	1	995	24
chrI	29880	54	A	1	996	13
chrI	29910	57	G	0	997	20
chrI	29940	87	C	0	998	17
chrI	29970	102	A	1	999	22
chrI	30000	65	G	0	1000	18
chrI	30030	61	A	1	1001	22
chrI	30060	90	C	0	1002	22
chrI	30090	62	T	1	1003	20
chrI	30120	63	G	0	1004	20
chrI	30150	52	G	0	1005	19
chrI	30180	44	G	0	1006	23
chrI	30210	65	A	1	1007	22
chrI	30240	69	G	0	1008	23
chrI	30270	106	C	0	1009	17
chrI	30300	106	A	1	1010	24
chrI	30330	77	A	1	1011	20
chrI	30360	83	T	1	1012	24
chrI	30390	94	G	0	1013	18
chrI	30420	41	T	1	1014	20
chrI	30450	51	A	1	1015	20
chrI	30480	68	T	1	1016	19
chrI	30510	62	T	1	1017	22
chrI	30540	55	T	1	1018	20
chrI	30570	71	G	0	1019	21
chrI	30600	109	C	0	1020	17
chrI	30630	78	C	0	1021	22
chrI	30660	65	G	0	1022	19
chrI	30690	86	G	0	1023	17
chrI	30720	67	A	1	1024	20
chrI	30750	66	G	0	1025	20
chrI	30780	73	T	1	1026	22
chrI	30810	65	T	1	1027	23
chrI	30840	106	T	1	1028	22
chrI	30870	105	C	0	1029	22
chrI	30900	124	T	1	1030	28
chrI	30930	195	T	1	1031	21
chrI	30960	200	A	1	1032	21
chrI	30990	116	A	1	1033	20
chrI	31020	146	C	0	1034	24
chrI	31050	103	A	1	1035	25
chrI	31080	129	T	1	1036	23
chrI	31110	91	A	1	1037	25
chrI	31140	329	G	0	1038	23
chrI	31170	427	T	1	1039	23
chrI	31200	553	A	1	1040	21
chrI	31230	337	T	1	1041	22
chrI	31260	203	T	1	1042	19
chrI	31290	188	A	1	1043	19
chrI	31320	191	A	1	1044	23
chrI	31350	182	A	1	1045	21
chrI	31380	176	T	1	1046	18
chrI	31410	136	C	0	1047	18
chrI	31440	120	G	0	1048	22
chrI	31470	138	T	1	1049	18
chrI	31500	103	G	0	1050	18
chrI	31530	144	G	0	1051	18
chrI	31560	106	G	0	1052	15
chrI	31590	110	A	1	1053	22
chrI	31620	172	T	1	1054	20
chrI	31650	139	A	1	1055	19
chrI	31680	140	A	1	1056	21
chrI	31710	208	G	0	1057	18
chrI	31740	261	T	1	1058	19
chrI	31770	277	T	1	1059	20
chrI	31800	241	T	1	1060	18
chrI	31830	151	A	1	1061	16
chrI	31860	304	A	1	1062	19
chrI	31890	368	T	1	1063	21
chrI	31920	106	A	1	1064	20
chrI	31950	191	T	1	1065	23
chrI	31980	242	A	1	1066	19
chrI	32010	113	A	1	1067	21
chrI	32040	189	A	1	1068	29
chrI	32070	387	C	0	1069	21
chrI	32100	268	A	1	1070	21
chrI	32130	324	G	0	1071	19
chrI	32160	274	T	1	1072	23
chrI	32190	254	T	1	1073	17
chrI	32220	229	C	0	1074	19
chrI	32250	197	A	1	1075	24
chrI	32280	247	T	1	1076	22
chrI	32310	245	C	0	1077	21
chrI	32340	217	C	0	1078	18
chrI	32370	269	A	1	1079	20
chrI	32400	362	C	0	1080	23
chrI	32430	367	T	1	1081	17
chrI	32460	180	C	0	1082	18
chrI	32490	141	T	1	1083	22
chrI	32520	151	T	1	1084	20
chrI	32550	114	A	1	1085	23
chrI	32580	123	A	1	1086	19
chrI	32610	112	C	0	1087	19
chrI	32640	88	T	1	1088	18
chrI	32670	80	A	1	1089	20
chrI	32700	84	T	1	1090	20
chrI	32730	63	A	1	1091	19
chrI	32760	67	A	1	1092	20
chrI	32790	45	A	1	1093	20
chrI	32820	64	G	0	1094	19
chrI	32850	49	G	0	1095	17
chrI	32880	36	A	1	1096	19
chrI	32910	76	T	1	1097	22
chrI	32940	108	A	1	1098	22
chrI	32970	102	T	1	1099	17
chrI	33000	72	T	1	1100	25
chrI	33030	60	T	1	1101	20
chrI	33060	78	T	1	1102	20
chrI	33090	95	G	0	1103	17
chrI	33120	49	G	0	1104	22
chrI	33150	76	G	0	1105	25
chrI	33180	105	C	0	1106	21
chrI	33210	95	A	1	1107	23
chrI	33240	177	A	1	1108	22
chrI	33270	204	T	1	1109	19
chrI	33300	83	A	1	1110	22
chrI	33330	137	T	1	1111	21
chrI	33360	121	A	1	1112	23
chrI	33390	112	C	0	1113	22
chrI	33420	150	A	1	1114	28
chrI	33450	117	A	1	1115	18
chrI	33480	145	C	0	1116	20
chrI	33510	149	C	0	1117	18
chrI	33540	128	A	1	1118	22
chrI	33570	118	C	0	1119	19
chrI	33600	112	G	0	1120	18
chrI	33630	93	T	1	1121	18
chrI	33660	93	A	1	1122	17
chrI	33690	62	T	1	1123	23
chrI	33720	39	T	1	1124	22
chrI	33750	48	T	1	1125	25
chrI	33780	56	T	1	1126	22
chrI	33810	56	T	1	1127	18
chrI	33840	53	T	1	1128	20
chrI	33870	46	T	1	1129	19
chrI	33900	63	A	1	1130	18
chrI	33930	58	T	1	1131	20
chrI	33960	122	G	0	1132	18
chrI	33990	77	T	1	1133	21
chrI	34020	42	A	1	1134	23
chrI	34050	133	G	0	1135	21
chrI	34080	154	T	1	1136	16
chrI	34110	205	T	1	1137	23
chrI	34140	308	A	1	1138	17
chrI	34170	511	A	1	1139	17
chrI	34200	367	T	1	1140	19
chrI	34230	190	C	0	1141	14
chrI	34260	170	G	0	1142	21
chrI	34290	64	G	0	1143	22
chrI	34320	59	T	1	1144	19
chrI	34350	95	T	1	1145	19
chrI	34380	94	T	1	1146	21
chrI	34410	76	C	0	1147	15
chrI	34440	47	G	0	1148	19
chrI	34470	58	T	1	1149	23
chrI	34500	73	T	1	1150	20
chrI	34530	95	T	1	1151	17
chrI	34560	78	A	1	1152	17
chrI	34590	67	A	1	1153	20
chrI	34620	57	G	0	1154	13
chrI	34650	39	C	0	1155	23
chrI	34680	40	T	1	1156	21
chrI	34710	53	C	0	1157	13
chrI	34740	50	G	0	1158	21
chrI	34770	67	G	0	1159	19
chrI	34800	53	A	1	1160	22
chrI	34830	44	T	1	1161	20
chrI	34860	57	G	0	1162	19
chrI	34890	53	A	1	1163	17
chrI	34920	57	A	1	1164	24
chrI	34950	72	A	1	1165	20
chrI	34980	84	A	1	1166	23
chrI	35010	121	A	1	1167	18
chrI	35040	95	T	1	1168	24
chrI	35070	131	C	0	1169	22
chrI	35100	113	G	0	1170	20
chrI	35130	74	G	0	1171	18
chrI	35160	109	C	0	1172	21
chrI	35190	149	A	1	1173	19
chrI	35220	326	T	1	1174	20
chrI	35250	273	G	0	1175	16
chrI	35280	296	T	1	1176	20
chrI	35310	309	A	1	1177	19
chrI	35340	498	C	0	1178	19
chrI	35370	426	A	1	1179	15
chrI	35400	382	C	0	1180	20
chrI	35430	468	G	0	1181	17
chrI	35460	271	A	1	1182	17
chrI	35490	281	G	0	1183	21
chrI	35520	263	A	1	1184	23
chrI	35550	157	A	1	1185	22
chrI	35580	115	C	0	1186	24
chrI	35610	106	A	1	1187	24
chrI	35640	235	A	1	1188	29
chrI	35670	190	G	0	1189	25
chrI	35700	176	A	1	1190	23
chrI	35730	207	T	1	1191	22
chrI	35760	117	T	1	1192	23
chrI	35790	307	G	0	1193	20
chrI	35820	232	C	0	1194	17
chrI	35850	129	A	1	1195	17
chrI	35880	175	A	1	1196	22
chrI	35910	145	A	1	1197	15
chrI	35940	174	A	1	1198	22
chrI	35970	178	G	0	1199	15
chrI	36000	75	A	1	1200	18
chrI	36030	57	A	1	1201	21
chrI	36060	35	G	0	1202	20
chrI	36090	28	G	0	1203	21
chrI	36120	36	T	1	1204	16
chrI	36150	45	C	0	1205	18
chrI	36180	56	A	1	1206	18
chrI	36210	51	A	1	1207	20
chrI	36240	66	G	0	1208	20
chrI	36270	110	T	1	1209	19
chrI	36300	146	C	0	1210	13
chrI	36330	187	A	1	1211	17
chrI	36360	160	G	0	1212	14
chrI	36390	156	T	1	1213	25
chrI	36420	119	G	0	1214	23
chrI	36450	138	T	1	1215	25
chrI	36480	157	C	0	1216	22
chrI	36510	249	T	1	1217	22
chrI	36540	233	G	0	1218	18
chrI	36570	210	C	0	1219	21
chrI	36600	333	G	0	1220	18
chrI	36630	128	G	0	1221	17
chrI	36660	117	A	1	1222	23
chrI	36690	28	A	1	1223	16
chrI	36720	32	T	1	1224	19
chrI	36750	63	A	1	1225	20
chrI	36780	88	T	1	1226	21
chrI	36810	76	T	1	1227	15
chrI	36840	96	A	1	1228	23
chrI	36870	86	C	0	1229	20
chrI	36900	54	T	1	1230	21
chrI	36930	69	A	1	1231	20
chrI	36960	99	T	1	1232	23
chrI	36990	104	T	1	1233	19
chrI	37020	62	C	0	1234	23
chrI	37050	46	A	1	1235	21
chrI	37080	77	T	1	1236	21
chrI	37110	53	A	1	1237	21
chrI	37140	36	A	1	1238	21
chrI	37170	41	G	0	1239	19
chrI	37200	82	T	1	1240	22
chrI	37230	104	T	1	1241	20
chrI	37260	155	T	1	1242	20
chrI	37290	296	A	1	1243	20
chrI	37320	173	A	1	1244	19
chrI	37350	96	T	1	1245	22
chrI	37380	109	T	1	1246	25
chrI	37410	106	C	0	1247	23
chrI	37440	133	T	1	1248	25
chrI	37470	101	T	1	1249	24
chrI	37500	117	A	1	1250	24
chrI	37530	132	A	1	1251	21
chrI	37560	90	T	1	1252	17
chrI	37590	55	T	1	1253	21
chrI	37620	93	A	1	1254	24
chrI	37650	95	A	1	1255	22
chrI	37680	170	T	1	1256	20
chrI	37710	102	A	1	1257	18
chrI	37740	91	A	1	1258	24
chrI	37770	119	A	1	1259	20
chrI	37800	99	T	1	1260	21
chrI	37830	94	G	0	1261	19
chrI	37860	83	T	1	1262	21
chrI	37890	46	T	1	1263	22
chrI	37920	55	T	1	1264	25
chrI	37950	63	T	1	1265	25
chrI	37980	91	T	1	1266	22
chrI	38010	111	A	1	1267	20
chrI	38040	84	T	1	1268	22
chrI	38070	89	A	1	1269	22
chrI	38100	94	T	1	1270	21
chrI	38130	86	T	1	1271	19
chrI	38160	83	G	0	1272	17
chrI	38190	98	A	1	1273	24
chrI	38220	123	T	1	1274	23
chrI	38250	210	T	1	1275	21
chrI	38280	230	A	1	1276	19
chrI	38310	233	G	0	1277	22
chrI	38340	168	C	0	1278	19
chrI	38370	119	A	1	1279	24
chrI	38400	89	T	1	1280	23
chrI	38430	151	T	1	1281	22
chrI	38460	200	G	0	1282	22
chrI	38490	240	A	1	1283	19
chrI	38520	404	G	0	1284	18
chrI	38550	350	G	0	1285	22
chrI	38580	204	T	1	1286	18
chrI	38610	215	T	1	1287	23
chrI	38640	194	A	1	1288	20
chrI	38670	137	T	1	1289	24
chrI	38700	154	A	1	1290	29
chrI	38730	189	T	1	1291	21
chrI	38760	284	T	1	1292	21
chrI	38790	255	A	1	1293	22
chrI	38820	284	T	1	1294	20
chrI	38850	300	G	0	1295	21
chrI	38880	229	A	1	1296	23
chrI	38910	167	G	0	1297	20
chrI	38940	172	G	0	1298	23
chrI	38970	210	C	0	1299	19
chrI	39000	285	T	1	1300	22
chrI	39030	289	T	1	1301	22
chrI	39060	398	A	1	1302	22
chrI	39090	423	C	0	1303	18
chrI	39120	402	T	1	1304	22
chrI	39150	234	G	0	1305	22
chrI	39180	249	A	1	1306	23
chrI	39210	162	A	1	1307	21
chrI	39240	164	T	1	1308	24
chrI	39270	85	T	1	1309	26
chrI	39300	140	A	1	1310	21
chrI	39330	105	G	0	1311	22
chrI	39360	81	T	1	1312	18
chrI	39390	64	A	1	1313	19
chrI	39420	71	A	1	1314	16
chrI	39450	101	A	1	1315	21
chrI	39480	107	G	0	1316	13
chrI	39510	95	T	1	1317	21
chrI	39540	73	A	1	1318	19
chrI	39570	62	A	1	1319	26
chrI	39600	56	T	1	1320	24
chrI	39630	87	A	1	1321	22
chrI	39660	87	G	0	1322	16
chrI	39690	80	T	1	1323	20
chrI	39720	88	A	1	1324	20
chrI	39750	73	A	1	1325	23
chrI	39780	73	A	1	1326	24
chrI	39810	47	A	1	1327	18
chrI	39840	61	G	0	1328	21
chrI	39870	67	G	0	1329	22
chrI	39900	67	C	0	1330	25
chrI	39930	70	A	1	1331	19
chrI	39960	88	A	1	1332	18
chrI	39990	64	T	1	1333	19
chrI	40020	53	T	1	1334	20
chrI	40050	64	A	1	1335	22
chrI	40080	43	A	1	1336	16
chrI	40110	37	C	0	1337	17
chrI	40140	51	T	1	1338	21
chrI	40170	45	A	1	1339	20
chrI	40200	72	A	1	1340	23
chrI	40230	101	A	1	1341	23
chrI	40260	71	G	0	1342	16
chrI	40290	70	A	1	1343	20
chrI	40320	42	T	1	1344	23
chrI	40350	54	G	0	1345	21
chrI	40380	58	C	0	1346	22
chrI	40410	60	T	1	1347	22
chrI	40440	80	T	1	1348	21
chrI	40470	88	A	1	1349	21
chrI	40500	75	G	0	1350	21
chrI	40530	99	T	1	1351	25
chrI	40560	99	G	0	1352	18
chrI	40590	109	A	1	1353	21
chrI	40620	113	T	1	1354	22
chrI	40650	117	T	1	1355	22
chrI	40680	192	A	1	1356	16
chrI	40710	168	C	0	1357	19
chrI	40740	150	T	1	1358	20
chrI	40770	120	G	0	1359	19
chrI	40800	72	A	1	1360	23
chrI	40830	59	A	1	1361	26
chrI	40860	101	A	1	1362	27
chrI	40890	101	T	1	1363	22
chrI	40920	97	T	1	1364	24
chrI	40950	104	T	1	1365	25
chrI	40980	110	C	0	1366	20
chrI	41010	106	A	1	1367	22
chrI	41040	94	T	1	1368	20
chrI	41070	101	C	0	1369	23
chrI	41100	83	T	1	1370	22
chrI	41130	77	T	1	1371	21
chrI	41160	65	A	1	1372	16
chrI	41190	69	T	1	1373	19
chrI	41220	120	A	1	1374	18
chrI	41250	102	A	1	1375	17
chrI	41280	105	G	0	1376	21
chrI	41310	102	T	1	1377	18
chrI	41340	125	G	0	1378	16
chrI	41370	89	C	0	1379	18
chrI	41400	98	G	0	1380	18
chrI	41430	105	G	0	1381	22
chrI	41460	150	T	1	1382	22
chrI	41490	139	G	0	1383	19
chrI	41520	157	T	1	1384	23
chrI	41550	213	A	1	1385	22
chrI	41580	266	C	0	1386	20
chrI	41610	358	T	1	1387	19
chrI	41640	468	G	0	1388	18
chrI	41670	771	G	0	1389	20
chrI	41700	580	A	1	1390	18
chrI	41730	1343	C	0	1391	17
chrI	41760	915	A	1	1392	17
chrI	41790	410	A	1	1393	26
chrI	41820	660	T	1	1394	22
chrI	41850	352	A	1	1395	19
chrI	41880	334	A	1	1396	28
chrI	41910	148	T	1	1397	22
chrI	41940	255	A	1	1398	20
chrI	41970	246	G	0	1399	17
chrI	42000	112	A	1	1400	21
chrI	42030	70	A	1	1401	18
chrI	42060	102	C	0	1402	25
chrI	42090	92	G	0	1403	15
chrI	42120	77	T	1	1404	19
chrI	42150	74	G	0	1405	19
chrI	42180	99	A	1	1406	16
chrI	42210	54	T	1	1407	22
chrI	42240	71	C	0	1408	16
chrI	42270	94	A	1	1409	19
chrI	42300	95	A	1	1410	17
chrI	42330	59	A	1	1411	17
chrI	42360	55	A	1	1412	19
chrI	42390	52	G	0	1413	19
chrI	42420	32	G	0	1414	20
chrI	42450	41	A	1	1415	17
chrI	42480	48	A	1	1416	20
chrI	42510	38	T	1	1417	15
chrI	42540	25	T	1	1418	14
chrI	42570	34	A	1	1419	16
chrI	42600	35	A	1	1420	17
chrI	42630	32	C	0	1421	14
chrI	42660	34	G	0	1422	19
chrI	42690	41	T	1	1423	22
chrI	42720	60	C	0	1424	22
chrI	42750	63	T	1	1425	17
chrI	42780	69	A	1	1426	18
chrI	42810	52	A	1	1427	14
chrI	42840	71	T	1	1428	20
chrI	42870	74	A	1	1429	17
chrI	42900	44	T	1	1430	17
chrI	42930	56	T	1	1431	20
chrI	42960	52	A	1	1432	17
chrI	42990	37	C	0	1433	14
chrI	43020	65	A	1	1434	19
chrI	43050	85	C	0	1435	16
chrI	43080	74	C	0	1436	14
chrI	43110	27	G	0	1437	16
chrI	43140	73	A	1	1438	20
chrI	43170	140	C	0	1439	18
chrI	43200	159	T	1	1440	20
chrI	43230	216	C	0	1441	16
chrI	43260	217	A	1	1442	21
chrI	43290	136	A	1	1443	21
chrI	43320	133	T	1	1444	25
chrI	43350	116	A	1	1445	26
chrI	43380	175	G	0	1446	29
chrI	43410	479	G	0	1447	20
chrI	43440	359	T	1	1448	20
chrI	43470	254	T	1	1449	27
chrI	43500	336	A	1	1450	24
chrI	43530	456	T	1	1451	23
chrI	43560	425	A	1	1452	21
chrI	43590	516	A	1	1453	19
chrI	43620	486	A	1	1454	20
chrI	43650	530	A	1	1455	19
chrI	43680	502	T	1	1456	22
chrI	43710	354	C	0	1457	21
chrI	43740	421	A	1	1458	23
chrI	43770	792	A	1	1459	22
chrI	43800	659	G	0	1460	17
chrI	43830	885	C	0	1461	19
chrI	43860	782	T	1	1462	22
chrI	43890	405	A	1	1463	23
chrI	43920	363	T	1	1464	20
chrI	43950	699	G	0	1465	20
chrI	43980	653	C	0	1466	21
chrI	44010	732	C	0	1467	25
chrI	44040	848	A	1	1468	20
chrI	44070	747	T	1	1469	24
chrI	44100	1574	T	1	1470	22
chrI	44130	1377	C	0	1471	20
chrI	44160	1437	G	0	1472	17
chrI	44190	548	T	1	1473	20
chrI	44220	553	T	1	1474	22
chrI	44250	288	T	1	1475	24
chrI	44280	389	T	1	1476	22
chrI	44310	571	A	1	1477	16
chrI	44340	538	T	1	1478	22
chrI	44370	473	A	1	1479	26
chrI	44400	512	T	1	1480	23
chrI	44430	369	T	1	1481	21
chrI	44460	498	T	1	1482	25
chrI	44490	626	T	1	1483	22
chrI	44520	594	T	1	1484	17
chrI	44550	490	C	0	1485	24
chrI	44580	290	T	1	1486	22
chrI	44610	267	T	1	1487	30
chrI	44640	356	T	1	1488	22
chrI	44670	582	A	1	1489	24
chrI	44700	733	T	1	1490	23
chrI	44730	662	G	0	1491	16
chrI	44760	371	T	1	1492	18
chrI	44790	196	T	1	1493	23
chrI	44820	241	T	1	1494	21
chrI	44850	196	C	0	1495	20
chrI	44880	145	A	1	1496	16
chrI	44910	122	T	1	1497	21
chrI	44940	145	G	0	1498	18
chrI	44970	106	C	0	1499	18
chrI	45000	80	A	1	1500	22
chrI	45030	60	A	1	1501	16
chrI	45060	39	T	1	1502	20
chrI	45090	58	T	1	1503	17
chrI	45120	44	C	0	1504	18
chrI	45150	50	T	1	1505	20
chrI	45180	44	A	1	1506	17
chrI	45210	67	A	1	1507	19
chrI	45240	33	G	0	1508	19
chrI	45270	36	A	1	1509	17
chrI	45300	34	A	1	1510	16
chrI	45330	35	T	1	1511	16
chrI	45360	36	C	0	1512	18
chrI	45390	54	A	1	1513	21
chrI	45420	49	T	1	1514	19
chrI	45450	29	A	1	1515	21
chrI	45480	44	C	0	1516	21
chrI	45510	45	A	1	1517	22
chrI	45540	42	G	0	1518	23
chrI	45570	38	G	0	1519	21
chrI	45600	38	C	0	1520	21
chrI	45630	36	C	0	1521	28
chrI	45660	27	A	1	1522	21
chrI	45690	32	T	1	1523	18
chrI	45720	34	G	0	1524	21
chrI	45750	43	T	1	1525	23
chrI	45780	32	C	0	1526	22
chrI	45810	24	A	1	1527	17
chrI	45840	32	T	1	1528	17
chrI	45870	23	A	1	1529	19
chrI	45900	11	C	0	1530	22
chrI	45930	33	T	1	1531	18
chrI	45960	33	A	1	1532	18
chrI	45990	25	A	1	1533	20
chrI	46020	19	T	1	1534	22
chrI	46050	30	T	1	1535	19
chrI	46080	28	G	0	1536	20
chrI	46110	35	A	1	1537	18
chrI	46140	24	C	0	1538	15
chrI	46170	21	A	1	1539	21
chrI	46200	12	G	0	1540	23
chrI	46230	16	G	0	1541	19
chrI	46260	33	C	0	1542	11
chrI	46290	29	G	0	1543	15
chrI	46320	23	A	1	1544	18
chrI	46350	14	C	0	1545	16
chrI	46380	12	T	1	1546	17
chrI	46410	21	G	0	1547	18
chrI	46440	25	T	1	1548	18
chrI	46470	16	T	1	1549	20
chrI	46500	18	T	1	1550	18
chrI	46530	26	G	0	1551	19
chrI	46560	24	T	1	1552	21
chrI	46590	19	A	1	1553	18
chrI	46620	17	C	0	1554	20
chrI	46650	13	T	1	1555	16
chrI	46680	19	T	1	1556	20
chrI	46710	25	A	1	1557	17
chrI	46740	27	C	0	1558	18
chrI	46770	26	A	1	1559	19
chrI	46800	24	G	0	1560	16
chrI	46830	30	C	0	1561	19
chrI	46860	21	A	1	1562	15
chrI	46890	19	A	1	1563	17
chrI	46920	25	T	1	1564	18
chrI	46950	22	T	1	1565	20
chrI	46980	24	T	1	1566	19
chrI	47010	31	A	1	1567	20
chrI	47040	35	T	1	1568	20
chrI	47070	37	A	1	1569	21
chrI	47100	25	C	0	1570	19
chrI	47130	19	T	1	1571	21
chrI	47160	22	T	1	1572	15
chrI	47190	17	G	0	1573	17
chrI	47220	15	G	0	1574	19
chrI	47250	16	A	1	1575	18
chrI	47280	13	T	1	1576	15
chrI	47310	15	G	0	1577	15
chrI	47340	18	C	0	1578	19
chrI	47370	17	C	0	1579	21
chrI	47400	10	T	1	1580	15
chrI	47430	11	G	0	1581	14
chrI	47460	18	T	1	1582	17
chrI	47490	21	T	1	1583	21
chrI	47520	26	C	0	1584	23
chrI	47550	17	T	1	1585	18
chrI	47580	21	T	1	1586	21
chrI	47610	26	A	1	1587	21
chrI	47640	18	A	1	1588	14
chrI	47670	12	A	1	1589	16
chrI	47700	6	A	1	1590	16
chrI	47730	14	A	1	1591	17
chrI	47760	23	A	1	1592	13
chrI	47790	19	A	1	1593	16
chrI	47820	23	G	0	1594	17
chrI	47850	19	T	1	1595	20
chrI	47880	23	C	0	1596	21
chrI	47910	40	G	0	1597	17
chrI	47940	45	G	0	1598	14
chrI	47970	70	G	0	1599	14
chrI	48000	51	T	1	1600	17
chrI	48030	46	A	1	1601	20
chrI	48060	46	T	1	1602	21
chrI	48090	41	C	0	1603	21
chrI	48120	49	A	1	1604	15
chrI	48150	46	T	1	1605	20
chrI	48180	62	T	1	1606	23
chrI	48210	57	C	0	1607	20
chrI	48240	38	T	1	1608	20
chrI	48270	139	A	1	1609	19
chrI	48300	136	T	1	1610	17
chrI	48330	76	T	1	1611	19
chrI	48360	65	T	1	1612	21
chrI	48390	129	A	1	1613	18
chrI	48420	135	A	1	1614	17
chrI	48450	115	A	1	1615	22
chrI	48480	151	T	1	1616	23
chrI	48510	204	A	1	1617	19
chrI	48540	68	T	1	1618	19
chrI	48570	65	C	0	1619	22
chrI	48600	141	G	0	1620	17
chrI	48630	196	T	1	1621	20
chrI	48660	226	C	0	1622	19
chrI	48690	236	C	0	1623	17
chrI	48720	140	A	1	1624	17
chrI	48750	82	T	1	1625	20
chrI	48780	71	T	1	1626	19
chrI	48810	37	A	1	1627	22
chrI	48840	64	G	0	1628	21
chrI	48870	53	T	1	1629	20
chrI	48900	47	A	1	1630	22
chrI	48930	63	A	1	1631	19
chrI	48960	40	C	0	1632	23
chrI	48990	51	T	1	1633	25
chrI	49020	97	G	0	1634	20
chrI	49050	95	A	1	1635	16
chrI	49080	86	A	1	1636	22
chrI	49110	97	T	1	1637	21
chrI	49140	96	T	1	1638	20
chrI	49170	103	T	1	1639	20
chrI	49200	132	G	0	1640	20
chrI	49230	153	C	0	1641	20
chrI	49260	119	T	1	1642	22
chrI	49290	100	T	1	1643	19
chrI	49320	99	T	1	1644	24
chrI	49350	125	T	1	1645	20
chrI	49380	138	A	1	1646	22
chrI	49410	54	T	1	1647	18
chrI	49440	62	A	1	1648	24
chrI	49470	68	G	0	1649	22
chrI	49500	57	T	1	1650	19
chrI	49530	46	T	1	1651	26
chrI	49560	64	A	1	1652	25
chrI	49590	45	T	1	1653	24
chrI	49620	54	A	1	1654	22
chrI	49650	69	T	1	1655	16
chrI	49680	106	A	1	1656	21
chrI	49710	117	T	1	1657	19
chrI	49740	193	C	0	1658	17
chrI	49770	189	T	1	1659	19
chrI	49800	136	G	0	1660	19
chrI	49830	133	A	1	1661	23
chrI	49860	77	G	0	1662	16
chrI	49890	61	G	0	1663	23
chrI	49920	136	C	0	1664	26
chrI	49950	171	A	1	1665	13
chrI	49980	99	T	1	1666	19
chrI	50010	105	A	1	1667	23
chrI	50040	166	T	1	1668	25
chrI	50070	181	T	1	1669	16
chrI	50100	146	T	1	1670	20
chrI	50130	123	G	0	1671	22
chrI	50160	130	G	0	1672	20
chrI	50190	97	A	1	1673	16
chrI	50220	69	T	1	1674	21
chrI	50250	70	A	1	1675	22
chrI	50280	79	T	1	1676	24
chrI	50310	77	A	1	1677	25
chrI	50340	110	C	0	1678	17
chrI	50370	90	G	0	1679	19
chrI	50400	75	G	0	1680	18
chrI	50430	81	C	0	1681	20
chrI	50460	89	A	1	1682	21
chrI	50490	105	T	1	1683	17
chrI	50520	83	C	0	1684	20
chrI	50550	81	G	0	1685	17
chrI	50580	78	T	1	1686	19
chrI	50610	108	C	0	1687	19
chrI	50640	126	T	1	1688	22
chrI	50670	146	T	1	1689	17
chrI	50700	102	A	1	1690	19
chrI	50730	73	A	1	1691	26
chrI	50760	98	G	0	1692	26
chrI	50790	87	G	0	1693	21
chrI	50820	77	A	1	1694	21
chrI	50850	84	A	1	1695	18
chrI	50880	98	T	1	1696	17
chrI	50910	80	C	0	1697	20
chrI	50940	55	A	1	1698	25
chrI	50970	51	A	1	1699	21
chrI	51000	69	A	1	1700	23
chrI	51030	87	G	0	1701	23
chrI	51060	90	C	0	1702	17
chrI	51090	61	T	1	1703	14
chrI	51120	37	G	0	1704	17
chrI	51150	26	A	1	1705	22
chrI	51180	29	G	0	1706	20
chrI	51210	21	G	0	1707	19
chrI	51240	36	G	0	1708	19
chrI	51270	29	G	0	1709	18
chrI	51300	20	T	1	1710	18
chrI	51330	24	T	1	1711	16
chrI	51360	39	T	1	1712	18
chrI	51390	97	A	1	1713	17
chrI	51420	90	G	0	1714	19
chrI	51450	65	A	1	1715	19
chrI	51480	84	T	1	1716	22
chrI	51510	58	T	1	1717	19
chrI	51540	53	T	1	1718	23
chrI	51570	92	A	1	1719	21
chrI	51600	103	C	0	1720	24
chrI	51630	96	A	1	1721	22
chrI	51660	129	A	1	1722	21
chrI	51690	154	T	1	1723	19
chrI	51720	123	C	0	1724	17
chrI	51750	72	A	1	1725	25
chrI	51780	100	T	1	1726	21
chrI	51810	87	A	1	1727	22
chrI	51840	153	A	1	1728	22
chrI	51870	211	A	1	1729	21
chrI	51900	187	T	1	1730	23
chrI	51930	195	A	1	1731	20
chrI	51960	126	T	1	1732	21
chrI	51990	211	C	0	1733	15
chrI	52020	186	T	1	1734	13
chrI	52050	102	C	0	1735	20
chrI	52080	90	C	0	1736	26
chrI	52110	170	A	1	1737	20
chrI	52140	106	A	1	1738	19
chrI	52170	75	C	0	1739	18
chrI	52200	63	T	1	1740	21
chrI	52230	67	T	1	1741	23
chrI	52260	68	T	1	1742	18
chrI	52290	46	A	1	1743	21
chrI	52320	38	C	0	1744	22
chrI	52350	32	C	0	1745	19
chrI	52380	26	T	1	1746	17
chrI	52410	39	G	0	1747	14
chrI	52440	42	C	0	1748	19
chrI	52470	33	G	0	1749	15
chrI	52500	20	A	1	1750	21
chrI	52530	12	T	1	1751	20
chrI	52560	28	T	1	1752	16
chrI	52590	34	G	0	1753	22
chrI	52620	38	T	1	1754	18
chrI	52650	31	G	0	1755	18
chrI	52680	29	C	0	1756	18
chrI	52710	28	G	0	1757	16
chrI	52740	14	C	0	1758	16
chrI	52770	27	A	1	1759	23
chrI	52800	35	G	0	1760	13
chrI	52830	22	T	1	1761	18
chrI	52860	20	A	1	1762	20
chrI	52890	30	C	0	1763	21
chrI	52920	24	A	1	1764	19
chrI	52950	24	C	0	1765	18
chrI	52980	15	A	1	1766	21
chrI	53010	20	T	1	1767	18
chrI	53040	23	T	1	1768	22
chrI	53070	24	G	0	1769	22
chrI	53100	23	T	1	1770	21
chrI	53130	26	A	1	1771	23
chrI	53160	38	G	0	1772	20
chrI	53190	27	T	1	1773	17
chrI	53220	30	T	1	1774	19
chrI	53250	22	G	0	1775	17
chrI	53280	60	C	0	1776	16
chrI	53310	56	G	0	1777	16
chrI	53340	30	A	1	1778	19
chrI	53370	19	A	1	1779	19
chrI	53400	14	T	1	1780	23
chrI	53430	25	A	1	1781	20
chrI	53460	39	G	0	1782	21
chrI	53490	41	A	1	1783	20
chrI	53520	34	A	1	1784	22
chrI	53550	39	T	1	1785	17
chrI	53580	42	T	1	1786	19
chrI	53610	39	T	1	1787	18
chrI	53640	34	T	1	1788	23
chrI	53670	50	T	1	1789	18
chrI	53700	36	A	1	1790	22
chrI	53730	35	A	1	1791	23
chrI	53760	79	C	0	1792	18
chrI	53790	53	T	1	1793	19
chrI	53820	67	T	1	1794	24
chrI	53850	53	T	1	1795	23
chrI	53880	51	A	1	1796	25
chrI	53910	61	A	1	1797	21
chrI	53940	84	G	0	1798	25
chrI	53970	126	A	1	1799	19
chrI	54000	120	G	0	1800	19
chrI	54030	80	A	1	1801	19
chrI	54060	70	A	1	1802	26
chrI	54090	81	G	0	1803	24
chrI	54120	95	A	1	1804	21
chrI	54150	166	A	1	1805	25
chrI	54180	134	C	0	1806	19
chrI	54210	106	G	0	1807	18
chrI	54240	96	G	0	1808	24
chrI	54270	132	A	1	1809	21
chrI	54300	104	A	1	1810	20
chrI	54330	91	C	0	1811	19
chrI	54360	74	A	1	1812	19
chrI	54390	58	C	0	1813	21
chrI	54420	89	T	1	1814	19
chrI	54450	111	T	1	1815	21
chrI	54480	191	C	0	1816	17
chrI	54510	143	T	1	1817	22
chrI	54540	216	A	1	1818	19
chrI	54570	214	C	0	1819	19
chrI	54600	74	A	1	1820	26
chrI	54630	62	A	1	1821	22
chrI	54660	266	A	1	1822	24
chrI	54690	285	A	1	1823	18
chrI	54720	145	A	1	1824	18
chrI	54750	128	A	1	1825	26
chrI	54780	116	T	1	1826	21
chrI	54810	124	C	0	1827	16
chrI	54840	81	A	1	1828	22
chrI	54870	99	A	1	1829	18
chrI	54900	109	T	1	1830	20
chrI	54930	136	T	1	1831	22
chrI	54960	112	T	1	1832	20
chrI	54990	70	C	0	1833	18
chrI	55020	70	A	1	1834	24
chrI	55050	81	C	0	1835	20
chrI	55080	86	A	1	1836	19
chrI	55110	67	A	1	1837	25
chrI	55140	49	A	1	1838	23
chrI	55170	81	T	1	1839	21
chrI	55200	122	A	1	1840	18
chrI	55230	87	T	1	1841	18
chrI	55260	29	A	1	1842	26
chrI	55290	32	C	0	1843	24
chrI	55320	34	C	0	1844	20
chrI	55350	28	A	1	1845	17
chrI	55380	37	T	1	1846	14
chrI	55410	28	T	1	1847	20
chrI	55440	40	T	1	1848	19
chrI	55470	28	T	1	1849	18
chrI	55500	25	G	0	1850	18
chrI	55530	23	T	1	1851	20
chrI	55560	22	A	1	1852	17
chrI	55590	22	C	0	1853	14
chrI	55620	23	T	1	1854	21
chrI	55650	23	T	1	1855	18
chrI	55680	29	G	0	1856	14
chrI	55710	30	C	0	1857	17
chrI	55740	25	T	1	1858	11
chrI	55770	22	T	1	1859	18
chrI	55800	29	C	0	1860	21
chrI	55830	33	G	0	1861	16
chrI	55860	30	T	1	1862	21
chrI	55890	22	G	0	1863	14
chrI	55920	23	C	0	1864	22
chrI	55950	46	C	0	1865	17
chrI	55980	21	T	1	1866	21
chrI	56010	32	C	0	1867	15
chrI	56040	40	G	0	1868	18
chrI	56070	45	C	0	1869	18
chrI	56100	35	T	1	1870	17
chrI	56130	52	C	0	1871	24
chrI	56160	60	T	1	1872	21
chrI	56190	65	G	0	1873	13
chrI	56220	37	A	1	1874	24
chrI	56250	34	T	1	1875	26
chrI	56280	31	T	1	1876	26
chrI	56310	33	T	1	1877	29
chrI	56340	68	T	1	1878	24
chrI	56370	206	A	1	1879	21
chrI	56400	267	G	0	1880	13
chrI	56430	79	A	1	1881	23
chrI	56460	127	T	1	1882	24
chrI	56490	122	A	1	1883	15
chrI	56520	110	T	1	1884	17
chrI	56550	151	T	1	1885	20
chrI	56580	122	C	0	1886	18
chrI	56610	42	T	1	1887	19
chrI	56640	49	G	0	1888	16
chrI	56670	30	A	1	1889	20
chrI	56700	39	T	1	1890	18
chrI	56730	52	T	1	1891	14
chrI	56760	49	A	1	1892	20
chrI	56790	54	A	1	1893	18
chrI	56820	28	C	0	1894	21
chrI	56850	34	T	1	1895	18
chrI	56880	40	A	1	1896	13
chrI	56910	27	T	1	1897	19
chrI	56940	45	G	0	1898	18
chrI	56970	44	C	0	1899	14
chrI	57000	56	T	1	1900	17
chrI	57030	58	G	0	1901	16
chrI	57060	38	G	0	1902	19
chrI	57090	31	C	0	1903	19
chrI	57120	21	C	0	1904	20
chrI	57150	25	T	1	1905	18
chrI	57180	24	C	0	1906	23
chrI	57210	29	A	1	1907	17
chrI	57240	26	T	1	1908	21
chrI	57270	25	A	1	1909	21
chrI	57300	41	T	1	1910	16
chrI	57330	44	T	1	1911	13
chrI	57360	45	A	1	1912	16
chrI	57390	39	A	1	1913	18
chrI	57420	46	C	0	1914	18
chrI	57450	45	T	1	1915	17
chrI	57480	37	A	1	1916	16
chrI	57510	32	T	1	1917	18
chrI	57540	59	A	1	1918	20
chrI	57570	53	A	1	1919	22
chrI	57600	53	T	1	1920	23
chrI	57630	90	A	1	1921	19
chrI	57660	80	A	1	1922	15
chrI	57690	95	C	0	1923	20
chrI	57720	102	T	1	1924	18
chrI	57750	88	A	1	1925	22
chrI	57780	67	G	0	1926	21
chrI	57810	52	G	0	1927	24
chrI	57840	79	G	0	1928	22
chrI	57870	78	A	1	1929	21
chrI	57900	60	T	1	1930	24
chrI	57930	78	C	0	1931	16
chrI	57960	76	T	1	1932	20
chrI	57990	75	C	0	1933	24
chrI	58020	89	A	1	1934	19
chrI	58050	43	T	1	1935	22
chrI	58080	40	A	1	1936	26
chrI	58110	68	C	0	1937	23
chrI	58140	65	T	1	1938	22
chrI	58170	66	A	1	1939	21
chrI	58200	71	A	1	1940	24
chrI	58230	61	G	0	1941	20
chrI	58260	34	T	1	1942	22
chrI	58290	36	A	1	1943	22
chrI	58320	47	T	1	1944	19
chrI	58350	60	A	1	1945	17
chrI	58380	47	G	0	1946	15
chrI	58410	62	C	0	1947	20
chrI	58440	67	G	0	1948	19
chrI	58470	35	T	1	1949	20
chrI	58500	36	C	0	1950	17
chrI	58530	43	C	0	1951	16
chrI	58560	41	G	0	1952	16
chrI	58590	33	A	1	1953	24
chrI	58620	27	C	0	1954	21
chrI	58650	41	A	1	1955	19
chrI	58680	38	G	0	1956	18
chrI	58710	38	C	0	1957	17
chrI	58740	27	A	1	1958	16
chrI	58770	32	C	0	1959	18
chrI	58800	36	A	1	1960	19
chrI	58830	44	C	0	1961	19
chrI	58860	33	T	1	1962	20
chrI	58890	34	T	1	1963	22
chrI	58920	47	G	0	1964	16
chrI	58950	47	A	1	1965	17
chrI	58980	50	A	1	1966	16
chrI	59010	68	G	0	1967	11
chrI	59040	52	T	1	1968	21
chrI	59070	73	A	1	1969	20
chrI	59100	52	G	0	1970	14
chrI	59130	41	G	0	1971	21
chrI	59160	79	G	0	1972	25
chrI	59190	84	G	0	1973	23
chrI	59220	71	T	1	1974	23
chrI	59250	97	A	1	1975	21
chrI	59280	110	A	1	1976	20
chrI	59310	125	T	1	1977	18
chrI	59340	123	T	1	1978	19
chrI	59370	69	A	1	1979	20
chrI	59400	65	T	1	1980	24
chrI	59430	78	T	1	1981	22
chrI	59460	76	A	1	1982	26
chrI	59490	56	T	1	1983	24
chrI	59520	103	A	1	1984	19
chrI	59550	65	T	1	1985	21
chrI	59580	55	A	1	1986	24
chrI	59610	34	A	1	1987	24
chrI	59640	65	C	0	1988	22
chrI	59670	53	C	0	1989	20
chrI	59700	40	T	1	1990	24
chrI	59730	35	G	0	1991	20
chrI	59760	33	A	1	1992	16
chrI	59790	44	C	0	1993	21
chrI	59820	66	C	0	1994	16
chrI	59850	62	A	1	1995	20
chrI	59880	70	T	1	1996	16
chrI	59910	65	T	1	1997	18
chrI	59940	67	T	1	1998	16
chrI	59970	39	C	0	1999	14
[truncated: 417,060 more rows]
