# Supplementary material for: Chromosomal Mcm2-7 distribution and the genome replication program in species from yeast to humans
Source: PLoS Genet. 2021 Sep 2;17(9):e1009714. doi: 10.1371/journal.pgen.1009714 (PMC8443269; doi:10.1371/journal.pgen.1009714)
Supplement: S1 Source Files — (ZIP) [file pgen.1009714.s023.zip › source_files_for_Figure1_to_Figure7A/Figure6/Figure6A/numbers_for_Figure_6A_chrII_050321_1.txt]

chr	coord	SHU3h_allTLENs_bwa	seq	AorT	bin_number_30bp_bins	As_plus_Ts_in_bin
chrII	30	46	C	0	1	19
chrII	60	101	A	1	2	22
chrII	90	118	T	1	3	23
chrII	120	128	G	0	4	24
chrII	150	140	A	1	5	20
chrII	180	182	A	1	6	23
chrII	210	218	G	0	7	18
chrII	240	125	A	1	8	22
chrII	270	92	A	1	9	15
chrII	300	74	A	1	10	19
chrII	330	61	A	1	11	23
chrII	360	52	C	0	12	23
chrII	390	84	C	0	13	23
chrII	420	112	T	1	14	17
chrII	450	82	C	0	15	14
chrII	480	65	C	0	16	24
chrII	510	48	C	0	17	21
chrII	540	33	G	0	18	20
chrII	570	52	G	0	19	20
chrII	600	47	A	1	20	19
chrII	630	25	C	0	21	13
chrII	660	27	T	1	22	20
chrII	690	30	T	1	23	20
chrII	720	26	A	1	24	18
chrII	750	17	T	1	25	20
chrII	780	19	C	0	26	19
chrII	810	29	A	1	27	22
chrII	840	43	T	1	28	18
chrII	870	49	C	0	29	21
chrII	900	59	A	1	30	20
chrII	930	56	T	1	31	20
chrII	960	47	C	0	32	19
chrII	990	56	A	1	33	22
chrII	1020	39	G	0	34	20
chrII	1050	51	T	1	35	22
chrII	1080	70	T	1	36	22
chrII	1110	69	C	0	37	20
chrII	1140	50	A	1	38	20
chrII	1170	71	A	1	39	23
chrII	1200	79	G	0	40	20
chrII	1230	86	A	1	41	22
chrII	1260	101	T	1	42	19
chrII	1290	108	T	1	43	19
chrII	1320	185	T	1	44	19
chrII	1350	199	T	1	45	20
chrII	1380	207	C	0	46	19
chrII	1410	117	A	1	47	21
chrII	1440	172	A	1	48	23
chrII	1470	134	G	0	49	17
chrII	1500	57	T	1	50	23
chrII	1530	68	C	0	51	24
chrII	1560	70	C	0	52	22
chrII	1590	69	G	0	53	19
chrII	1620	57	A	1	54	21
chrII	1650	35	C	0	55	14
chrII	1680	37	G	0	56	15
chrII	1710	115	C	0	57	19
chrII	1740	103	T	1	58	18
chrII	1770	113	C	0	59	21
chrII	1800	108	A	1	60	22
chrII	1830	83	G	0	61	18
chrII	1860	52	T	1	62	26
chrII	1890	122	T	1	63	18
chrII	1920	97	T	1	64	16
chrII	1950	71	G	0	65	22
chrII	1980	44	T	1	66	24
chrII	2010	48	T	1	67	23
chrII	2040	56	T	1	68	25
chrII	2070	49	G	0	69	22
chrII	2100	50	A	1	70	23
chrII	2130	81	T	1	71	23
chrII	2160	95	A	1	72	20
chrII	2190	60	T	1	73	18
chrII	2220	71	T	1	74	20
chrII	2250	74	T	1	75	20
chrII	2280	45	A	1	76	20
chrII	2310	15	C	0	77	22
chrII	2340	43	C	0	78	23
chrII	2370	38	T	1	79	15
chrII	2400	45	C	0	80	20
chrII	2430	55	C	0	81	15
chrII	2460	44	T	1	82	19
chrII	2490	42	A	1	83	20
chrII	2520	24	A	1	84	19
chrII	2550	27	A	1	85	19
chrII	2580	46	A	1	86	22
chrII	2610	58	T	1	87	20
chrII	2640	75	A	1	88	18
chrII	2670	89	A	1	89	23
chrII	2700	117	G	0	90	21
chrII	2730	85	C	0	91	20
chrII	2760	58	A	1	92	17
chrII	2790	95	A	1	93	22
chrII	2820	126	C	0	94	19
chrII	2850	134	A	1	95	23
chrII	2880	143	A	1	96	25
chrII	2910	159	T	1	97	22
chrII	2940	218	A	1	98	20
chrII	2970	411	A	1	99	17
chrII	3000	478	A	1	100	19
chrII	3030	633	A	1	101	18
chrII	3060	404	C	0	102	19
chrII	3090	364	T	1	103	23
chrII	3120	246	T	1	104	21
chrII	3150	255	C	0	105	22
chrII	3180	250	A	1	106	19
chrII	3210	462	T	1	107	22
chrII	3240	476	T	1	108	20
chrII	3270	265	A	1	109	22
chrII	3300	208	A	1	110	25
chrII	3330	147	A	1	111	27
chrII	3360	186	C	0	112	23
chrII	3390	262	G	0	113	22
chrII	3420	307	A	1	114	24
chrII	3450	196	A	1	115	20
chrII	3480	189	T	1	116	20
chrII	3510	139	A	1	117	25
chrII	3540	84	A	1	118	25
chrII	3570	118	A	1	119	18
chrII	3600	114	A	1	120	14
chrII	3630	93	C	0	121	21
chrII	3660	151	C	0	122	19
chrII	3690	132	C	0	123	20
chrII	3720	82	G	0	124	22
chrII	3750	116	T	1	125	18
chrII	3780	85	A	1	126	22
chrII	3810	59	T	1	127	24
chrII	3840	56	T	1	128	19
chrII	3870	41	G	0	129	21
chrII	3900	30	G	0	130	24
chrII	3930	41	A	1	131	20
chrII	3960	34	A	1	132	19
chrII	3990	35	T	1	133	15
chrII	4020	31	T	1	134	16
chrII	4050	23	A	1	135	20
chrII	4080	27	A	1	136	18
chrII	4110	25	T	1	137	19
chrII	4140	32	T	1	138	16
chrII	4170	37	C	0	139	9
chrII	4200	14	T	1	140	15
chrII	4230	28	T	1	141	20
chrII	4260	22	A	1	142	14
chrII	4290	21	A	1	143	18
chrII	4320	24	G	0	144	17
chrII	4350	24	A	1	145	20
chrII	4380	29	T	1	146	19
chrII	4410	29	A	1	147	19
chrII	4440	24	T	1	148	20
chrII	4470	36	G	0	149	22
chrII	4500	51	A	1	150	23
chrII	4530	72	G	0	151	19
chrII	4560	68	A	1	152	16
chrII	4590	55	G	0	153	14
chrII	4620	33	A	1	154	19
chrII	4650	38	C	0	155	20
chrII	4680	67	A	1	156	22
chrII	4710	87	C	0	157	21
chrII	4740	106	G	0	158	19
chrII	4770	149	G	0	159	16
chrII	4800	145	A	1	160	22
chrII	4830	96	T	1	161	18
chrII	4860	81	A	1	162	21
chrII	4890	125	C	0	163	19
chrII	4920	96	C	0	164	22
chrII	4950	94	C	0	165	20
chrII	4980	104	T	1	166	25
chrII	5010	254	A	1	167	24
chrII	5040	315	G	0	168	18
chrII	5070	201	T	1	169	23
chrII	5100	343	A	1	170	23
chrII	5130	422	G	0	171	21
chrII	5160	587	G	0	172	18
chrII	5190	527	C	0	173	18
chrII	5220	406	A	1	174	24
chrII	5250	356	T	1	175	18
chrII	5280	206	T	1	176	19
chrII	5310	251	T	1	177	24
chrII	5340	197	T	1	178	24
chrII	5370	159	A	1	179	26
chrII	5400	177	A	1	180	21
chrII	5430	139	C	0	181	21
chrII	5460	94	C	0	182	18
chrII	5490	140	C	0	183	18
chrII	5520	172	G	0	184	19
chrII	5550	139	C	0	185	16
chrII	5580	123	A	1	186	20
chrII	5610	130	C	0	187	16
chrII	5640	71	C	0	188	17
chrII	5670	87	A	1	189	25
chrII	5700	113	A	1	190	25
chrII	5730	135	T	1	191	22
chrII	5760	201	A	1	192	16
chrII	5790	116	T	1	193	19
chrII	5820	84	A	1	194	21
chrII	5850	109	T	1	195	21
chrII	5880	88	A	1	196	20
chrII	5910	103	T	1	197	19
chrII	5940	115	T	1	198	24
chrII	5970	95	T	1	199	22
chrII	6000	169	C	0	200	25
chrII	6030	180	G	0	201	16
chrII	6060	122	T	1	202	15
chrII	6090	96	A	1	203	21
chrII	6120	108	T	1	204	13
chrII	6150	97	A	1	205	20
chrII	6180	145	T	1	206	23
chrII	6210	123	C	0	207	15
chrII	6240	91	A	1	208	17
chrII	6270	72	T	1	209	20
chrII	6300	102	T	1	210	22
chrII	6330	116	G	0	211	22
chrII	6360	142	C	0	212	24
chrII	6390	199	C	0	213	18
chrII	6420	163	G	0	214	18
chrII	6450	145	T	1	215	23
chrII	6480	87	T	1	216	24
chrII	6510	105	T	1	217	24
chrII	6540	116	A	1	218	26
chrII	6570	114	T	1	219	28
chrII	6600	250	A	1	220	25
chrII	6630	278	T	1	221	19
chrII	6660	247	G	0	222	20
chrII	6690	234	A	1	223	19
chrII	6720	265	T	1	224	22
chrII	6750	276	G	0	225	21
chrII	6780	263	T	1	226	25
chrII	6810	254	A	1	227	21
chrII	6840	273	T	1	228	24
chrII	6870	272	A	1	229	23
chrII	6900	253	A	1	230	23
chrII	6930	313	G	0	231	19
chrII	6960	339	T	1	232	24
chrII	6990	575	A	1	233	18
chrII	7020	782	G	0	234	21
chrII	7050	500	A	1	235	15
chrII	7080	346	G	0	236	18
chrII	7110	376	T	1	237	23
chrII	7140	191	T	1	238	16
chrII	7170	136	G	0	239	27
chrII	7200	162	C	0	240	19
chrII	7230	201	A	1	241	27
chrII	7260	293	C	0	242	18
chrII	7290	304	T	1	243	25
chrII	7320	480	G	0	244	20
chrII	7350	635	A	1	245	20
chrII	7380	591	G	0	246	18
chrII	7410	517	T	1	247	20
chrII	7440	152	A	1	248	22
chrII	7470	170	A	1	249	22
chrII	7500	641	A	1	250	19
chrII	7530	528	A	1	251	20
chrII	7560	510	G	0	252	19
chrII	7590	349	A	1	253	15
chrII	7620	213	G	0	254	20
chrII	7650	113	A	1	255	18
chrII	7680	126	C	0	256	21
chrII	7710	236	C	0	257	17
chrII	7740	215	A	1	258	18
chrII	7770	138	A	1	259	22
chrII	7800	152	C	0	260	17
chrII	7830	58	T	1	261	19
chrII	7860	55	G	0	262	16
chrII	7890	38	C	0	263	19
chrII	7920	46	T	1	264	21
chrII	7950	56	A	1	265	22
chrII	7980	49	A	1	266	18
chrII	8010	43	G	0	267	19
chrII	8040	54	A	1	268	23
chrII	8070	85	G	0	269	17
chrII	8100	59	A	1	270	17
chrII	8130	36	A	1	271	20
chrII	8160	70	T	1	272	21
chrII	8190	111	G	0	273	14
chrII	8220	64	T	1	274	19
chrII	8250	107	G	0	275	22
chrII	8280	107	G	0	276	20
chrII	8310	84	T	1	277	20
chrII	8340	117	T	1	278	20
chrII	8370	91	G	0	279	19
chrII	8400	71	T	1	280	22
chrII	8430	65	G	0	281	19
chrII	8460	49	T	1	282	23
chrII	8490	39	A	1	283	22
chrII	8520	60	T	1	284	22
chrII	8550	82	G	0	285	19
chrII	8580	80	A	1	286	21
chrII	8610	67	T	1	287	22
chrII	8640	47	A	1	288	23
chrII	8670	68	G	0	289	21
chrII	8700	71	A	1	290	17
chrII	8730	76	A	1	291	22
chrII	8760	49	A	1	292	19
chrII	8790	43	A	1	293	21
chrII	8820	54	G	0	294	22
chrII	8850	36	A	1	295	18
chrII	8880	60	T	1	296	22
chrII	8910	80	A	1	297	19
chrII	8940	95	A	1	298	21
chrII	8970	97	T	1	299	16
chrII	9000	79	G	0	300	17
chrII	9030	61	A	1	301	22
chrII	9060	93	A	1	302	16
chrII	9090	84	G	0	303	26
chrII	9120	83	T	1	304	24
chrII	9150	88	T	1	305	22
chrII	9180	109	T	1	306	25
chrII	9210	153	T	1	307	23
chrII	9240	234	A	1	308	20
chrII	9270	203	C	0	309	23
chrII	9300	187	A	1	310	24
chrII	9330	130	T	1	311	22
chrII	9360	113	T	1	312	27
chrII	9390	110	T	1	313	19
chrII	9420	93	T	1	314	28
chrII	9450	206	A	1	315	22
chrII	9480	278	G	0	316	20
chrII	9510	451	A	1	317	23
chrII	9540	296	A	1	318	22
chrII	9570	183	A	1	319	17
chrII	9600	191	G	0	320	20
chrII	9630	198	A	1	321	24
chrII	9660	178	C	0	322	20
chrII	9690	182	T	1	323	20
chrII	9720	137	T	1	324	17
chrII	9750	125	G	0	325	21
chrII	9780	102	T	1	326	18
chrII	9810	143	T	1	327	17
chrII	9840	146	T	1	328	16
chrII	9870	100	T	1	329	23
chrII	9900	108	A	1	330	18
chrII	9930	104	C	0	331	17
chrII	9960	82	T	1	332	21
chrII	9990	160	G	0	333	21
chrII	10020	211	A	1	334	17
chrII	10050	228	T	1	335	20
chrII	10080	212	A	1	336	22
chrII	10110	301	A	1	337	15
chrII	10140	150	A	1	338	16
chrII	10170	154	G	0	339	25
chrII	10200	300	A	1	340	23
chrII	10230	274	T	1	341	21
chrII	10260	91	A	1	342	20
chrII	10290	201	C	0	343	22
chrII	10320	233	T	1	344	20
chrII	10350	104	A	1	345	21
chrII	10380	170	A	1	346	29
chrII	10410	398	T	1	347	21
chrII	10440	303	C	0	348	20
chrII	10470	311	C	0	349	19
chrII	10500	332	A	1	350	24
chrII	10530	425	T	1	351	17
chrII	10560	292	G	0	352	18
chrII	10590	185	A	1	353	25
chrII	10620	263	T	1	354	22
chrII	10650	243	A	1	355	21
chrII	10680	149	C	0	356	17
chrII	10710	169	T	1	357	21
chrII	10740	236	A	1	358	23
chrII	10770	183	A	1	359	17
chrII	10800	171	G	0	360	17
chrII	10830	227	T	1	361	23
chrII	10860	177	A	1	362	20
chrII	10890	151	C	0	363	22
chrII	10920	153	G	0	364	19
chrII	10950	141	G	0	365	19
chrII	10980	124	A	1	366	19
chrII	11010	103	C	0	367	20
chrII	11040	69	A	1	368	21
chrII	11070	76	T	1	369	19
chrII	11100	71	C	0	370	20
chrII	11130	61	T	1	371	21
chrII	11160	88	G	0	372	18
chrII	11190	82	C	0	373	18
chrII	11220	60	A	1	374	21
chrII	11250	66	A	1	375	22
chrII	11280	103	A	1	376	22
chrII	11310	81	A	1	377	17
chrII	11340	80	G	0	378	24
chrII	11370	99	T	1	379	20
chrII	11400	72	T	1	380	20
chrII	11430	99	G	0	381	17
chrII	11460	50	G	0	382	22
chrII	11490	50	G	0	383	25
chrII	11520	67	C	0	384	21
chrII	11550	84	A	1	385	23
chrII	11580	173	A	1	386	22
chrII	11610	225	T	1	387	19
chrII	11640	81	A	1	388	22
chrII	11670	107	T	1	389	21
chrII	11700	83	A	1	390	23
chrII	11730	103	C	0	391	22
chrII	11760	118	A	1	392	28
chrII	11790	93	A	1	393	18
chrII	11820	165	C	0	394	20
chrII	11850	160	C	0	395	18
chrII	11880	125	A	1	396	22
chrII	11910	136	C	0	397	19
chrII	11940	137	G	0	398	18
chrII	11970	107	T	1	399	19
chrII	12000	102	A	1	400	17
chrII	12030	79	T	1	401	23
chrII	12060	43	T	1	402	22
chrII	12090	57	T	1	403	25
chrII	12120	74	A	1	404	22
chrII	12150	65	A	1	405	18
chrII	12180	58	A	1	406	20
chrII	12210	47	A	1	407	19
chrII	12240	59	G	0	408	18
chrII	12270	47	A	1	409	20
chrII	12300	89	G	0	410	19
chrII	12330	58	C	0	411	20
chrII	12360	34	A	1	412	23
chrII	12390	107	A	1	413	22
chrII	12420	124	G	0	414	15
chrII	12450	164	A	1	415	23
chrII	12480	274	T	1	416	18
chrII	12510	423	G	0	417	17
chrII	12540	317	A	1	418	19
chrII	12570	229	C	0	419	15
chrII	12600	198	A	1	420	21
chrII	12630	143	A	1	421	22
chrII	12660	102	C	0	422	19
chrII	12690	126	A	1	423	22
chrII	12720	124	T	1	424	19
chrII	12750	93	G	0	425	24
chrII	12780	77	A	1	426	22
chrII	12810	81	T	1	427	22
chrII	12840	127	A	1	428	19
chrII	12870	130	A	1	429	20
chrII	12900	149	A	1	430	19
chrII	12930	87	T	1	431	20
chrII	12960	51	A	1	432	21
chrII	12990	56	T	1	433	23
chrII	13020	54	A	1	434	22
chrII	13050	79	C	0	435	15
chrII	13080	85	A	1	436	17
chrII	13110	83	C	0	437	17
chrII	13140	96	T	1	438	16
chrII	13170	79	G	0	439	22
chrII	13200	180	T	1	440	25
chrII	13230	178	A	1	441	21
chrII	13260	298	G	0	442	16
chrII	13290	333	T	1	443	14
chrII	13320	153	A	1	444	19
chrII	13350	190	T	1	445	24
chrII	13380	124	A	1	446	22
chrII	13410	178	A	1	447	24
chrII	13440	245	T	1	448	20
chrII	13470	168	A	1	449	22
chrII	13500	166	A	1	450	19
chrII	13530	129	A	1	451	21
chrII	13560	81	T	1	452	26
chrII	13590	113	T	1	453	22
chrII	13620	141	C	0	454	22
chrII	13650	161	T	1	455	15
chrII	13680	146	C	0	456	18
chrII	13710	120	G	0	457	20
chrII	13740	86	T	1	458	24
chrII	13770	165	T	1	459	17
chrII	13800	253	C	0	460	17
chrII	13830	162	T	1	461	15
chrII	13860	134	A	1	462	24
chrII	13890	81	A	1	463	19
chrII	13920	114	G	0	464	21
chrII	13950	154	C	0	465	18
chrII	13980	74	T	1	466	22
chrII	14010	51	G	0	467	18
chrII	14040	85	G	0	468	17
chrII	14070	80	A	1	469	20
chrII	14100	102	T	1	470	22
chrII	14130	74	T	1	471	17
chrII	14160	78	T	1	472	19
chrII	14190	83	T	1	473	20
chrII	14220	53	T	1	474	20
chrII	14250	68	C	0	475	19
chrII	14280	58	G	0	476	19
chrII	14310	61	C	0	477	18
chrII	14340	47	T	1	478	19
chrII	14370	67	A	1	479	23
chrII	14400	75	A	1	480	22
chrII	14430	53	T	1	481	19
chrII	14460	93	T	1	482	20
chrII	14490	102	T	1	483	21
chrII	14520	98	A	1	484	17
chrII	14550	89	G	0	485	18
chrII	14580	50	T	1	486	19
chrII	14610	64	G	0	487	20
chrII	14640	48	A	1	488	17
chrII	14670	44	A	1	489	21
chrII	14700	59	A	1	490	19
chrII	14730	59	A	1	491	21
chrII	14760	55	A	1	492	15
chrII	14790	51	G	0	493	20
chrII	14820	59	A	1	494	19
chrII	14850	34	C	0	495	17
chrII	14880	23	G	0	496	21
chrII	14910	26	G	0	497	17
chrII	14940	26	T	1	498	18
chrII	14970	42	T	1	499	18
chrII	15000	47	C	0	500	23
chrII	15030	38	T	1	501	18
chrII	15060	36	A	1	502	21
chrII	15090	44	C	0	503	16
chrII	15120	64	A	1	504	20
chrII	15150	66	T	1	505	24
chrII	15180	69	T	1	506	21
chrII	15210	75	A	1	507	20
chrII	15240	63	G	0	508	22
chrII	15270	88	G	0	509	25
chrII	15300	140	C	0	510	18
chrII	15330	108	C	0	511	21
chrII	15360	114	C	0	512	19
chrII	15390	124	T	1	513	19
chrII	15420	264	G	0	514	22
chrII	15450	271	T	1	515	15
chrII	15480	326	A	1	516	19
chrII	15510	348	A	1	517	21
chrII	15540	366	A	1	518	18
chrII	15570	497	A	1	519	20
chrII	15600	332	C	0	520	15
chrII	15630	472	A	1	521	19
chrII	15660	321	T	1	522	15
chrII	15690	233	G	0	523	20
chrII	15720	240	C	0	524	21
chrII	15750	156	T	1	525	23
chrII	15780	150	A	1	526	23
chrII	15810	106	A	1	527	23
chrII	15840	103	A	1	528	27
chrII	15870	122	T	1	529	28
chrII	15900	147	C	0	530	22
chrII	15930	179	A	1	531	24
chrII	15960	169	T	1	532	22
chrII	15990	289	T	1	533	25
chrII	16020	391	T	1	534	16
chrII	16050	196	T	1	535	14
chrII	16080	124	A	1	536	21
chrII	16110	193	A	1	537	17
chrII	16140	138	A	1	538	21
chrII	16170	191	C	0	539	17
chrII	16200	78	C	0	540	19
chrII	16230	50	A	1	541	18
chrII	16260	33	T	1	542	20
chrII	16290	39	A	1	543	21
chrII	16320	42	G	0	544	19
chrII	16350	48	A	1	545	17
chrII	16380	68	C	0	546	16
chrII	16410	36	A	1	547	21
chrII	16440	33	T	1	548	21
chrII	16470	74	T	1	549	17
chrII	16500	98	A	1	550	17
chrII	16530	151	G	0	551	15
chrII	16560	140	A	1	552	12
chrII	16590	110	C	0	553	23
chrII	16620	155	A	1	554	18
chrII	16650	88	T	1	555	23
chrII	16680	124	A	1	556	24
chrII	16710	124	G	0	557	23
chrII	16740	245	C	0	558	17
chrII	16770	135	T	1	559	21
chrII	16800	437	C	0	560	20
chrII	16830	325	C	0	561	16
chrII	16860	145	G	0	562	22
chrII	16890	116	A	1	563	17
chrII	16920	46	G	0	564	19
chrII	16950	54	T	1	565	19
chrII	16980	101	T	1	566	19
chrII	17010	92	T	1	567	18
chrII	17040	77	T	1	568	22
chrII	17070	87	G	0	569	22
chrII	17100	76	A	1	570	20
chrII	17130	82	T	1	571	19
chrII	17160	75	C	0	572	24
chrII	17190	76	A	1	573	18
chrII	17220	84	T	1	574	20
chrII	17250	65	C	0	575	22
chrII	17280	81	T	1	576	22
chrII	17310	115	A	1	577	22
chrII	17340	59	A	1	578	18
chrII	17370	56	A	1	579	22
chrII	17400	94	T	1	580	21
chrII	17430	153	T	1	581	20
chrII	17460	164	C	0	582	21
chrII	17490	239	C	0	583	20
chrII	17520	268	G	0	584	19
chrII	17550	195	G	0	585	22
chrII	17580	111	A	1	586	25
chrII	17610	102	A	1	587	23
chrII	17640	152	T	1	588	23
chrII	17670	158	T	1	589	25
chrII	17700	125	C	0	590	22
chrII	17730	153	T	1	591	25
chrII	17760	136	A	1	592	18
chrII	17790	94	T	1	593	17
chrII	17820	77	C	0	594	25
chrII	17850	105	C	0	595	21
chrII	17880	199	C	0	596	22
chrII	17910	183	T	1	597	18
chrII	17940	69	T	1	598	23
chrII	17970	78	T	1	599	22
chrII	18000	123	T	1	600	20
chrII	18030	87	T	1	601	20
chrII	18060	79	G	0	602	17
chrII	18090	49	T	1	603	22
chrII	18120	45	T	1	604	25
chrII	18150	55	A	1	605	25
chrII	18180	88	A	1	606	25
chrII	18210	142	A	1	607	21
chrII	18240	97	C	0	608	19
chrII	18270	94	C	0	609	22
chrII	18300	125	A	1	610	23
chrII	18330	132	T	1	611	20
chrII	18360	112	T	1	612	17
chrII	18390	116	G	0	613	21
chrII	18420	115	T	1	614	23
chrII	18450	177	C	0	615	23
chrII	18480	185	C	0	616	19
chrII	18510	227	G	0	617	21
chrII	18540	165	A	1	618	20
chrII	18570	132	A	1	619	22
chrII	18600	96	G	0	620	25
chrII	18630	116	A	1	621	23
chrII	18660	198	C	0	622	20
chrII	18690	233	C	0	623	17
chrII	18720	327	G	0	624	23
chrII	18750	321	T	1	625	19
chrII	18780	193	T	1	626	20
chrII	18810	189	A	1	627	20
chrII	18840	213	T	1	628	20
chrII	18870	141	C	0	629	24
chrII	18900	115	T	1	630	28
chrII	18930	180	C	0	631	23
chrII	18960	219	T	1	632	23
chrII	18990	265	C	0	633	19
chrII	19020	408	C	0	634	23
chrII	19050	430	A	1	635	20
chrII	19080	213	A	1	636	19
chrII	19110	190	C	0	637	24
chrII	19140	162	T	1	638	22
chrII	19170	133	A	1	639	21
chrII	19200	239	A	1	640	18
chrII	19230	307	C	0	641	23
chrII	19260	304	T	1	642	22
chrII	19290	413	G	0	643	18
chrII	19320	532	T	1	644	22
chrII	19350	298	A	1	645	23
chrII	19380	278	T	1	646	23
chrII	19410	274	G	0	647	20
chrII	19440	280	T	1	648	24
chrII	19470	177	T	1	649	23
chrII	19500	159	C	0	650	25
chrII	19530	138	T	1	651	23
chrII	19560	80	A	1	652	19
chrII	19590	69	C	0	653	18
chrII	19620	65	C	0	654	15
chrII	19650	97	G	0	655	20
chrII	19680	104	C	0	656	13
chrII	19710	90	A	1	657	20
chrII	19740	107	C	0	658	19
chrII	19770	57	G	0	659	23
chrII	19800	51	T	1	660	26
chrII	19830	67	T	1	661	24
chrII	19860	103	A	1	662	16
chrII	19890	83	T	1	663	19
chrII	19920	79	A	1	664	20
chrII	19950	46	A	1	665	22
chrII	19980	79	A	1	666	25
chrII	20010	64	A	1	667	17
chrII	20040	42	T	1	668	25
chrII	20070	36	T	1	669	21
chrII	20100	26	T	1	670	23
chrII	20130	47	A	1	671	21
chrII	20160	96	C	0	672	20
chrII	20190	90	T	1	673	15
chrII	20220	51	T	1	674	20
chrII	20250	50	G	0	675	21
chrII	20280	46	T	1	676	18
chrII	20310	41	A	1	677	18
chrII	20340	37	A	1	678	18
chrII	20370	41	C	0	679	20
chrII	20400	50	A	1	680	25
chrII	20430	102	A	1	681	21
chrII	20460	116	T	1	682	20
chrII	20490	66	A	1	683	18
chrII	20520	44	A	1	684	21
chrII	20550	60	G	0	685	22
chrII	20580	64	T	1	686	24
chrII	20610	69	A	1	687	20
chrII	20640	60	T	1	688	22
chrII	20670	93	A	1	689	22
chrII	20700	90	A	1	690	20
chrII	20730	110	T	1	691	24
chrII	20760	128	G	0	692	20
chrII	20790	105	T	1	693	21
chrII	20820	125	T	1	694	20
chrII	20850	125	A	1	695	22
chrII	20880	209	A	1	696	17
chrII	20910	203	C	0	697	19
chrII	20940	188	T	1	698	23
chrII	20970	172	T	1	699	18
chrII	21000	94	A	1	700	20
chrII	21030	57	T	1	701	25
chrII	21060	76	A	1	702	28
chrII	21090	115	A	1	703	23
chrII	21120	132	A	1	704	24
chrII	21150	113	A	1	705	25
chrII	21180	117	C	0	706	23
chrII	21210	155	T	1	707	18
chrII	21240	138	C	0	708	21
chrII	21270	121	G	0	709	23
chrII	21300	101	T	1	710	22
chrII	21330	55	C	0	711	21
chrII	21360	76	A	1	712	21
chrII	21390	61	C	0	713	15
chrII	21420	97	G	0	714	18
chrII	21450	116	A	1	715	18
chrII	21480	78	A	1	716	18
chrII	21510	112	T	1	717	20
chrII	21540	126	C	0	718	16
chrII	21570	107	A	1	719	17
chrII	21600	91	A	1	720	20
chrII	21630	125	T	1	721	19
chrII	21660	145	T	1	722	23
chrII	21690	121	C	0	723	21
chrII	21720	118	T	1	724	19
chrII	21750	162	A	1	725	25
chrII	21780	244	A	1	726	18
chrII	21810	320	C	0	727	22
chrII	21840	361	A	1	728	17
chrII	21870	523	G	0	729	21
chrII	21900	461	A	1	730	16
chrII	21930	797	T	1	731	18
chrII	21960	1125	A	1	732	17
chrII	21990	103	T	1	733	21
chrII	22020	455	C	0	734	23
chrII	22050	465	A	1	735	23
chrII	22080	362	A	1	736	24
chrII	22110	357	C	0	737	23
chrII	22140	223	A	1	738	25
chrII	22170	261	C	0	739	21
chrII	22200	176	T	1	740	17
chrII	22230	98	T	1	741	20
chrII	22260	71	C	0	742	20
chrII	22290	58	T	1	743	24
chrII	22320	66	C	0	744	13
chrII	22350	77	A	1	745	19
chrII	22380	76	C	0	746	19
chrII	22410	80	A	1	747	18
chrII	22440	74	T	1	748	20
chrII	22470	79	A	1	749	19
chrII	22500	88	T	1	750	18
chrII	22530	69	T	1	751	16
chrII	22560	78	C	0	752	16
chrII	22590	54	C	0	753	20
chrII	22620	35	C	0	754	20
chrII	22650	43	T	1	755	18
chrII	22680	51	G	0	756	18
chrII	22710	35	T	1	757	19
chrII	22740	35	A	1	758	15
chrII	22770	25	C	0	759	12
chrII	22800	40	C	0	760	18
chrII	22830	48	C	0	761	17
chrII	22860	36	A	1	762	17
chrII	22890	41	G	0	763	18
chrII	22920	42	T	1	764	22
chrII	22950	41	C	0	765	21
chrII	22980	47	T	1	766	17
chrII	23010	41	C	0	767	17
chrII	23040	34	T	1	768	15
chrII	23070	72	C	0	769	20
chrII	23100	89	G	0	770	16
chrII	23130	57	C	0	771	18
chrII	23160	58	C	0	772	18
chrII	23190	42	A	1	773	18
chrII	23220	48	T	1	774	14
chrII	23250	65	C	0	775	20
chrII	23280	53	T	1	776	16
chrII	23310	74	T	1	777	13
chrII	23340	68	G	0	778	16
chrII	23370	109	C	0	779	19
chrII	23400	207	A	1	780	20
chrII	23430	267	T	1	781	19
chrII	23460	244	C	0	782	16
chrII	23490	166	G	0	783	23
chrII	23520	173	A	1	784	22
chrII	23550	152	T	1	785	25
chrII	23580	132	T	1	786	27
chrII	23610	322	G	0	787	24
chrII	23640	397	A	1	788	20
chrII	23670	249	A	1	789	24
chrII	23700	312	G	0	790	22
chrII	23730	444	T	1	791	25
chrII	23760	448	T	1	792	24
chrII	23790	500	C	0	793	16
chrII	23820	494	A	1	794	21
chrII	23850	605	T	1	795	20
chrII	23880	616	C	0	796	20
chrII	23910	502	A	1	797	25
chrII	23940	380	T	1	798	23
chrII	23970	599	C	0	799	18
chrII	24000	632	C	0	800	19
chrII	24030	576	A	1	801	22
chrII	24060	753	G	0	802	18
chrII	24090	279	A	1	803	24
chrII	24120	430	C	0	804	19
chrII	24150	518	T	1	805	20
chrII	24180	650	T	1	806	22
chrII	24210	513	T	1	807	24
chrII	24240	845	T	1	808	21
chrII	24270	531	T	1	809	22
chrII	24300	1142	T	1	810	24
chrII	24330	1352	C	0	811	19
chrII	24360	1852	A	1	812	19
chrII	24390	1200	A	1	813	17
chrII	24420	619	T	1	814	22
chrII	24450	630	T	1	815	25
chrII	24480	363	G	0	816	22
chrII	24510	479	G	0	817	20
chrII	24540	645	G	0	818	19
chrII	24570	649	T	1	819	24
chrII	24600	585	A	1	820	24
chrII	24630	513	A	1	821	21
chrII	24660	455	T	1	822	25
chrII	24690	589	T	1	823	22
chrII	24720	689	C	0	824	19
chrII	24750	581	A	1	825	22
chrII	24780	388	A	1	826	20
chrII	24810	292	A	1	827	29
chrII	24840	409	T	1	828	26
chrII	24870	730	A	1	829	21
chrII	24900	1151	A	1	830	24
chrII	24930	984	G	0	831	19
chrII	24960	502	T	1	832	19
chrII	24990	225	C	0	833	20
chrII	25020	212	A	1	834	23
chrII	25050	196	G	0	835	17
chrII	25080	153	T	1	836	19
chrII	25110	170	A	1	837	18
chrII	25140	159	T	1	838	24
chrII	25170	106	T	1	839	17
chrII	25200	51	G	0	840	17
chrII	25230	65	G	0	841	19
chrII	25260	37	T	1	842	20
chrII	25290	47	T	1	843	18
chrII	25320	47	T	1	844	17
chrII	25350	56	T	1	845	19
chrII	25380	46	G	0	846	19
chrII	25410	49	C	0	847	16
chrII	25440	41	G	0	848	20
chrII	25470	40	G	0	849	17
chrII	25500	43	G	0	850	18
chrII	25530	38	C	0	851	16
chrII	25560	37	G	0	852	18
chrII	25590	40	A	1	853	18
chrII	25620	35	T	1	854	19
chrII	25650	35	T	1	855	21
chrII	25680	44	C	0	856	21
chrII	25710	37	T	1	857	23
chrII	25740	43	G	0	858	20
chrII	25770	39	T	1	859	23
chrII	25800	41	A	1	860	22
chrII	25830	22	T	1	861	25
chrII	25860	34	A	1	862	22
chrII	25890	56	A	1	863	22
chrII	25920	52	T	1	864	20
chrII	25950	23	A	1	865	22
chrII	25980	52	C	0	866	21
chrII	26010	19	G	0	867	19
chrII	26040	30	T	1	868	17
chrII	26070	33	T	1	869	15
chrII	26100	15	T	1	870	25
chrII	26130	18	A	1	871	19
chrII	26160	20	C	0	872	17
chrII	26190	15	T	1	873	20
chrII	26220	8	T	1	874	20
chrII	26250	16	C	0	875	22
chrII	26280	18	A	1	876	19
chrII	26310	27	A	1	877	20
chrII	26340	24	G	0	878	16
chrII	26370	27	A	1	879	18
chrII	26400	23	G	0	880	22
chrII	26430	15	G	0	881	21
chrII	26460	17	C	0	882	14
chrII	26490	19	G	0	883	12
chrII	26520	17	G	0	884	17
chrII	26550	14	T	1	885	16
chrII	26580	17	G	0	886	17
chrII	26610	18	C	0	887	17
chrII	26640	21	G	0	888	18
chrII	26670	32	G	0	889	20
chrII	26700	35	G	0	890	21
chrII	26730	25	G	0	891	17
chrII	26760	22	T	1	892	20
chrII	26790	19	G	0	893	17
chrII	26820	30	G	0	894	20
chrII	26850	21	G	0	895	20
chrII	26880	12	A	1	896	18
chrII	26910	18	C	0	897	19
chrII	26940	15	A	1	898	17
chrII	26970	38	A	1	899	19
chrII	27000	37	T	1	900	15
chrII	27030	27	A	1	901	21
chrII	27060	20	G	0	902	16
chrII	27090	26	C	0	903	15
chrII	27120	37	G	0	904	19
chrII	27150	23	G	0	905	16
chrII	27180	21	T	1	906	21
chrII	27210	28	A	1	907	20
chrII	27240	20	T	1	908	19
chrII	27270	21	T	1	909	23
chrII	27300	19	G	0	910	20
chrII	27330	4	T	1	911	17
chrII	27360	16	G	0	912	20
chrII	27390	20	A	1	913	14
chrII	27420	12	C	0	914	21
chrII	27450	14	G	0	915	16
chrII	27480	11	A	1	916	17
chrII	27510	8	G	0	917	15
chrII	27540	21	T	1	918	18
chrII	27570	16	G	0	919	19
chrII	27600	27	G	0	920	16
chrII	27630	9	C	0	921	16
chrII	27660	19	C	0	922	17
chrII	27690	22	C	0	923	19
chrII	27720	25	A	1	924	24
chrII	27750	34	C	0	925	16
chrII	27780	20	A	1	926	20
chrII	27810	32	G	0	927	25
chrII	27840	27	G	0	928	14
chrII	27870	9	A	1	929	16
chrII	27900	8	A	1	930	14
chrII	27930	17	C	0	931	18
chrII	27960	17	C	0	932	13
chrII	27990	23	T	1	933	17
chrII	28020	25	A	1	934	16
chrII	28050	19	C	0	935	21
chrII	28080	28	T	1	936	19
chrII	28110	40	A	1	937	18
chrII	28140	49	T	1	938	15
chrII	28170	38	T	1	939	16
chrII	28200	54	G	0	940	14
chrII	28230	40	A	1	941	20
chrII	28260	44	G	0	942	19
chrII	28290	43	G	0	943	23
chrII	28320	51	A	1	944	15
chrII	28350	49	A	1	945	19
chrII	28380	45	A	1	946	20
chrII	28410	56	A	1	947	24
chrII	28440	49	A	1	948	19
chrII	28470	84	G	0	949	22
chrII	28500	91	A	1	950	15
chrII	28530	78	T	1	951	20
chrII	28560	74	A	1	952	18
chrII	28590	95	G	0	953	19
chrII	28620	142	T	1	954	18
chrII	28650	163	A	1	955	20
chrII	28680	129	A	1	956	23
chrII	28710	218	T	1	957	22
chrII	28740	151	G	0	958	15
chrII	28770	63	T	1	959	23
chrII	28800	133	G	0	960	21
chrII	28830	187	A	1	961	16
chrII	28860	152	T	1	962	22
chrII	28890	189	A	1	963	17
chrII	28920	135	T	1	964	15
chrII	28950	114	A	1	965	20
chrII	28980	74	A	1	966	19
chrII	29010	24	T	1	967	21
chrII	29040	50	T	1	968	21
chrII	29070	75	A	1	969	22
chrII	29100	48	T	1	970	20
chrII	29130	65	C	0	971	20
chrII	29160	51	T	1	972	24
chrII	29190	30	C	0	973	22
chrII	29220	40	T	1	974	21
chrII	29250	43	G	0	975	19
chrII	29280	68	G	0	976	21
chrII	29310	81	T	1	977	19
chrII	29340	71	C	0	978	21
chrII	29370	88	A	1	979	20
chrII	29400	89	A	1	980	20
chrII	29430	78	T	1	981	22
chrII	29460	43	T	1	982	19
chrII	29490	66	A	1	983	21
chrII	29520	58	T	1	984	21
chrII	29550	103	G	0	985	18
chrII	29580	107	T	1	986	21
chrII	29610	86	A	1	987	21
chrII	29640	59	A	1	988	19
chrII	29670	78	T	1	989	23
chrII	29700	66	G	0	990	16
chrII	29730	61	T	1	991	23
chrII	29760	60	T	1	992	26
chrII	29790	50	T	1	993	24
chrII	29820	91	C	0	994	21
chrII	29850	121	T	1	995	18
chrII	29880	92	A	1	996	19
chrII	29910	83	A	1	997	23
chrII	29940	45	T	1	998	22
chrII	29970	61	T	1	999	27
chrII	30000	91	C	0	1000	21
chrII	30030	98	A	1	1001	19
chrII	30060	75	A	1	1002	22
chrII	30090	78	C	0	1003	21
chrII	30120	78	G	0	1004	18
chrII	30150	51	T	1	1005	22
chrII	30180	35	T	1	1006	22
chrII	30210	32	T	1	1007	23
chrII	30240	74	G	0	1008	18
chrII	30270	60	T	1	1009	21
chrII	30300	63	A	1	1010	20
chrII	30330	86	A	1	1011	25
chrII	30360	84	C	0	1012	18
chrII	30390	59	C	0	1013	23
chrII	30420	62	C	0	1014	17
chrII	30450	64	A	1	1015	21
chrII	30480	54	T	1	1016	20
chrII	30510	71	G	0	1017	22
chrII	30540	64	T	1	1018	20
chrII	30570	60	A	1	1019	23
chrII	30600	52	A	1	1020	20
chrII	30630	111	G	0	1021	22
chrII	30660	105	A	1	1022	22
chrII	30690	128	C	0	1023	19
chrII	30720	202	A	1	1024	21
chrII	30750	185	G	0	1025	17
chrII	30780	88	A	1	1026	19
chrII	30810	83	A	1	1027	22
chrII	30840	124	A	1	1028	21
chrII	30870	219	T	1	1029	17
chrII	30900	157	T	1	1030	17
chrII	30930	104	A	1	1031	22
chrII	30960	64	A	1	1032	24
chrII	30990	58	C	0	1033	25
chrII	31020	130	A	1	1034	18
chrII	31050	96	T	1	1035	20
chrII	31080	107	A	1	1036	19
chrII	31110	118	G	0	1037	21
chrII	31140	140	T	1	1038	17
chrII	31170	124	C	0	1039	22
chrII	31200	165	A	1	1040	20
chrII	31230	234	A	1	1041	21
chrII	31260	133	G	0	1042	14
chrII	31290	147	C	0	1043	23
chrII	31320	138	C	0	1044	21
chrII	31350	143	T	1	1045	22
chrII	31380	159	A	1	1046	25
chrII	31410	305	A	1	1047	22
chrII	31440	304	A	1	1048	23
chrII	31470	351	A	1	1049	17
chrII	31500	311	C	0	1050	23
chrII	31530	287	A	1	1051	25
chrII	31560	242	G	0	1052	24
chrII	31590	231	A	1	1053	27
chrII	31620	261	T	1	1054	25
chrII	31650	191	C	0	1055	26
chrII	31680	231	A	1	1056	25
chrII	31710	255	T	1	1057	26
chrII	31740	314	T	1	1058	26
chrII	31770	304	A	1	1059	23
chrII	31800	316	G	0	1060	22
chrII	31830	227	T	1	1061	22
chrII	31860	291	T	1	1062	24
chrII	31890	359	T	1	1063	21
chrII	31920	355	A	1	1064	21
chrII	31950	264	A	1	1065	19
chrII	31980	238	C	0	1066	21
chrII	32010	145	T	1	1067	23
chrII	32040	134	T	1	1068	24
chrII	32070	163	T	1	1069	26
chrII	32100	214	A	1	1070	17
chrII	32130	201	A	1	1071	21
chrII	32160	189	A	1	1072	19
chrII	32190	153	C	0	1073	19
chrII	32220	114	T	1	1074	25
chrII	32250	113	A	1	1075	19
chrII	32280	165	T	1	1076	19
chrII	32310	104	A	1	1077	21
chrII	32340	53	T	1	1078	24
chrII	32370	86	A	1	1079	22
chrII	32400	114	T	1	1080	19
chrII	32430	113	T	1	1081	20
chrII	32460	167	T	1	1082	18
chrII	32490	137	G	0	1083	18
chrII	32520	52	G	0	1084	23
chrII	32550	59	T	1	1085	24
chrII	32580	80	T	1	1086	23
chrII	32610	77	A	1	1087	18
chrII	32640	72	A	1	1088	23
chrII	32670	55	T	1	1089	18
chrII	32700	41	T	1	1090	26
chrII	32730	31	T	1	1091	21
chrII	32760	54	A	1	1092	18
chrII	32790	60	A	1	1093	24
chrII	32820	55	A	1	1094	21
chrII	32850	104	T	1	1095	21
chrII	32880	110	C	0	1096	18
chrII	32910	134	T	1	1097	24
chrII	32940	178	T	1	1098	14
chrII	32970	110	C	0	1099	17
chrII	33000	53	C	0	1100	24
chrII	33030	43	A	1	1101	28
chrII	33060	43	A	1	1102	20
chrII	33090	70	A	1	1103	22
chrII	33120	78	C	0	1104	17
chrII	33150	32	G	0	1105	26
chrII	33180	39	G	0	1106	22
chrII	33210	34	T	1	1107	24
chrII	33240	34	A	1	1108	18
chrII	33270	41	C	0	1109	17
chrII	33300	29	T	1	1110	23
chrII	33330	35	C	0	1111	22
chrII	33360	27	A	1	1112	22
chrII	33390	24	T	1	1113	19
chrII	33420	49	C	0	1114	19
chrII	33450	50	T	1	1115	18
chrII	33480	31	T	1	1116	20
chrII	33510	30	C	0	1117	18
chrII	33540	17	T	1	1118	18
chrII	33570	18	G	0	1119	15
chrII	33600	25	T	1	1120	21
chrII	33630	37	T	1	1121	17
chrII	33660	40	C	0	1122	14
chrII	33690	46	G	0	1123	18
chrII	33720	41	T	1	1124	20
chrII	33750	33	G	0	1125	20
chrII	33780	35	T	1	1126	19
chrII	33810	33	C	0	1127	18
chrII	33840	34	G	0	1128	16
chrII	33870	24	A	1	1129	19
chrII	33900	16	A	1	1130	16
chrII	33930	16	G	0	1131	19
chrII	33960	37	G	0	1132	20
chrII	33990	43	G	0	1133	19
chrII	34020	24	T	1	1134	16
chrII	34050	13	T	1	1135	16
chrII	34080	21	A	1	1136	20
chrII	34110	24	T	1	1137	17
chrII	34140	24	C	0	1138	17
chrII	34170	26	C	0	1139	16
chrII	34200	20	G	0	1140	17
chrII	34230	16	T	1	1141	26
chrII	34260	29	C	0	1142	21
chrII	34290	36	A	1	1143	20
chrII	34320	34	T	1	1144	21
chrII	34350	32	G	0	1145	11
chrII	34380	17	C	0	1146	19
chrII	34410	44	G	0	1147	18
chrII	34440	33	T	1	1148	19
chrII	34470	48	T	1	1149	21
chrII	34500	45	G	0	1150	15
chrII	34530	55	G	0	1151	18
chrII	34560	53	T	1	1152	20
chrII	34590	53	A	1	1153	26
chrII	34620	112	T	1	1154	16
chrII	34650	181	T	1	1155	16
chrII	34680	162	C	0	1156	13
chrII	34710	136	C	0	1157	17
chrII	34740	85	C	0	1158	18
chrII	34770	83	C	0	1159	22
chrII	34800	85	A	1	1160	20
chrII	34830	90	T	1	1161	24
chrII	34860	123	G	0	1162	23
chrII	34890	109	A	1	1163	24
chrII	34920	89	A	1	1164	21
chrII	34950	91	A	1	1165	26
chrII	34980	74	C	0	1166	23
chrII	35010	137	T	1	1167	23
chrII	35040	186	A	1	1168	24
chrII	35070	195	T	1	1169	22
chrII	35100	180	A	1	1170	21
chrII	35130	147	T	1	1171	18
chrII	35160	116	C	0	1172	22
chrII	35190	66	T	1	1173	21
chrII	35220	130	T	1	1174	23
chrII	35250	130	T	1	1175	19
chrII	35280	67	T	1	1176	20
chrII	35310	36	A	1	1177	16
chrII	35340	24	G	0	1178	20
chrII	35370	33	G	0	1179	14
chrII	35400	39	A	1	1180	20
chrII	35430	17	A	1	1181	20
chrII	35460	18	G	0	1182	21
chrII	35490	20	C	0	1183	17
chrII	35520	37	G	0	1184	20
chrII	35550	36	T	1	1185	18
chrII	35580	28	T	1	1186	22
chrII	35610	36	A	1	1187	18
chrII	35640	35	C	0	1188	18
chrII	35670	25	G	0	1189	20
chrII	35700	28	G	0	1190	18
chrII	35730	16	A	1	1191	20
chrII	35760	21	T	1	1192	25
chrII	35790	20	A	1	1193	21
chrII	35820	14	A	1	1194	20
chrII	35850	13	G	0	1195	19
chrII	35880	32	G	0	1196	16
chrII	35910	69	A	1	1197	21
chrII	35940	54	T	1	1198	18
chrII	35970	51	C	0	1199	18
chrII	36000	25	A	1	1200	19
chrII	36030	13	T	1	1201	21
chrII	36060	12	T	1	1202	17
chrII	36090	10	A	1	1203	15
chrII	36120	21	A	1	1204	18
chrII	36150	26	A	1	1205	20
chrII	36180	16	T	1	1206	20
chrII	36210	27	C	0	1207	22
chrII	36240	29	A	1	1208	20
chrII	36270	30	A	1	1209	17
chrII	36300	30	G	0	1210	17
chrII	36330	24	A	1	1211	21
chrII	36360	18	A	1	1212	21
chrII	36390	23	T	1	1213	23
chrII	36420	27	A	1	1214	16
chrII	36450	29	C	0	1215	18
chrII	36480	45	T	1	1216	20
chrII	36510	28	T	1	1217	22
chrII	36540	30	G	0	1218	18
chrII	36570	28	C	0	1219	17
chrII	36600	41	A	1	1220	14
chrII	36630	35	T	1	1221	18
chrII	36660	25	T	1	1222	21
chrII	36690	44	A	1	1223	22
chrII	36720	99	T	1	1224	20
chrII	36750	112	G	0	1225	14
chrII	36780	46	A	1	1226	21
chrII	36810	57	A	1	1227	24
chrII	36840	83	A	1	1228	21
chrII	36870	90	T	1	1229	24
chrII	36900	132	T	1	1230	23
chrII	36930	439	A	1	1231	24
chrII	36960	600	T	1	1232	23
chrII	36990	989	T	1	1233	24
chrII	37020	635	T	1	1234	26
chrII	37050	282	A	1	1235	25
chrII	37080	253	T	1	1236	24
chrII	37110	498	T	1	1237	22
chrII	37140	556	T	1	1238	20
chrII	37170	313	A	1	1239	20
chrII	37200	311	T	1	1240	24
chrII	37230	185	A	1	1241	23
chrII	37260	156	T	1	1242	25
chrII	37290	230	T	1	1243	24
chrII	37320	264	A	1	1244	25
chrII	37350	424	T	1	1245	23
chrII	37380	346	A	1	1246	17
chrII	37410	403	T	1	1247	17
chrII	37440	256	T	1	1248	23
chrII	37470	283	C	0	1249	20
chrII	37500	282	C	0	1250	21
chrII	37530	175	C	0	1251	19
chrII	37560	183	A	1	1252	25
chrII	37590	271	A	1	1253	26
chrII	37620	406	C	0	1254	23
chrII	37650	704	A	1	1255	19
chrII	37680	600	A	1	1256	19
chrII	37710	359	A	1	1257	22
chrII	37740	552	G	0	1258	22
chrII	37770	480	A	1	1259	21
chrII	37800	244	T	1	1260	24
chrII	37830	471	G	0	1261	18
chrII	37860	411	A	1	1262	25
chrII	37890	321	G	0	1263	23
chrII	37920	284	C	0	1264	22
chrII	37950	311	T	1	1265	23
chrII	37980	166	A	1	1266	22
chrII	38010	141	T	1	1267	28
chrII	38040	335	G	0	1268	23
chrII	38070	387	C	0	1269	23
chrII	38100	382	A	1	1270	22
chrII	38130	399	T	1	1271	22
chrII	38160	245	C	0	1272	23
chrII	38190	268	C	0	1273	26
chrII	38220	320	G	0	1274	22
chrII	38250	387	T	1	1275	22
chrII	38280	233	T	1	1276	22
chrII	38310	325	T	1	1277	25
chrII	38340	305	T	1	1278	22
chrII	38370	268	G	0	1279	13
chrII	38400	301	G	0	1280	20
chrII	38430	255	A	1	1281	22
chrII	38460	192	A	1	1282	26
chrII	38490	158	T	1	1283	21
chrII	38520	122	G	0	1284	24
chrII	38550	120	T	1	1285	24
chrII	38580	156	A	1	1286	26
chrII	38610	182	C	0	1287	17
chrII	38640	178	T	1	1288	19
chrII	38670	179	A	1	1289	16
chrII	38700	81	T	1	1290	17
chrII	38730	53	C	0	1291	20
chrII	38760	51	T	1	1292	17
chrII	38790	38	T	1	1293	15
chrII	38820	38	T	1	1294	15
chrII	38850	31	C	0	1295	20
chrII	38880	27	C	0	1296	15
chrII	38910	43	A	1	1297	21
chrII	38940	29	T	1	1298	23
chrII	38970	26	T	1	1299	21
chrII	39000	29	A	1	1300	23
chrII	39030	17	T	1	1301	16
chrII	39060	23	C	0	1302	16
chrII	39090	25	T	1	1303	13
chrII	39120	18	A	1	1304	22
chrII	39150	23	G	0	1305	14
chrII	39180	35	C	0	1306	20
chrII	39210	34	A	1	1307	18
chrII	39240	20	T	1	1308	20
chrII	39270	18	G	0	1309	17
chrII	39300	26	A	1	1310	18
chrII	39330	23	A	1	1311	16
chrII	39360	37	A	1	1312	14
chrII	39390	20	T	1	1313	21
chrII	39420	19	C	0	1314	18
chrII	39450	15	T	1	1315	17
chrII	39480	17	C	0	1316	19
chrII	39510	16	C	0	1317	13
chrII	39540	20	T	1	1318	22
chrII	39570	14	T	1	1319	17
chrII	39600	12	C	0	1320	19
chrII	39630	21	A	1	1321	16
chrII	39660	17	T	1	1322	21
chrII	39690	14	T	1	1323	20
chrII	39720	12	G	0	1324	14
chrII	39750	20	A	1	1325	18
chrII	39780	24	A	1	1326	18
chrII	39810	24	T	1	1327	19
chrII	39840	27	A	1	1328	19
chrII	39870	23	T	1	1329	16
chrII	39900	36	A	1	1330	17
chrII	39930	28	C	0	1331	16
chrII	39960	47	T	1	1332	24
chrII	39990	60	C	0	1333	15
chrII	40020	44	G	0	1334	20
chrII	40050	28	T	1	1335	18
chrII	40080	31	A	1	1336	18
chrII	40110	43	A	1	1337	23
chrII	40140	40	G	0	1338	14
chrII	40170	43	T	1	1339	18
chrII	40200	40	A	1	1340	15
chrII	40230	29	T	1	1341	21
chrII	40260	23	T	1	1342	22
chrII	40290	36	G	0	1343	26
chrII	40320	56	A	1	1344	22
chrII	40350	65	T	1	1345	19
chrII	40380	72	T	1	1346	19
chrII	40410	48	G	0	1347	21
chrII	40440	34	T	1	1348	20
chrII	40470	95	A	1	1349	23
chrII	40500	86	G	0	1350	22
chrII	40530	47	T	1	1351	23
chrII	40560	48	A	1	1352	21
chrII	40590	49	A	1	1353	20
chrII	40620	55	A	1	1354	19
chrII	40650	61	T	1	1355	15
chrII	40680	66	T	1	1356	18
chrII	40710	110	C	0	1357	19
chrII	40740	117	G	0	1358	16
chrII	40770	54	C	0	1359	20
chrII	40800	36	T	1	1360	22
chrII	40830	38	C	0	1361	23
chrII	40860	31	T	1	1362	21
chrII	40890	45	G	0	1363	21
chrII	40920	54	A	1	1364	21
chrII	40950	53	A	1	1365	22
chrII	40980	52	T	1	1366	23
chrII	41010	50	T	1	1367	23
chrII	41040	62	A	1	1368	21
chrII	41070	95	T	1	1369	23
chrII	41100	83	G	0	1370	17
chrII	41130	96	A	1	1371	19
chrII	41160	100	G	0	1372	19
chrII	41190	132	A	1	1373	19
chrII	41220	54	A	1	1374	25
chrII	41250	89	A	1	1375	25
chrII	41280	45	A	1	1376	22
chrII	41310	79	T	1	1377	22
chrII	41340	95	T	1	1378	17
chrII	41370	167	G	0	1379	20
chrII	41400	201	A	1	1380	17
chrII	41430	262	T	1	1381	21
chrII	41460	239	T	1	1382	18
chrII	41490	145	A	1	1383	24
chrII	41520	294	T	1	1384	15
chrII	41550	267	T	1	1385	21
chrII	41580	382	A	1	1386	18
chrII	41610	324	A	1	1387	22
chrII	41640	800	C	0	1388	19
chrII	41670	369	G	0	1389	15
chrII	41700	364	A	1	1390	21
chrII	41730	338	G	0	1391	14
chrII	41760	130	A	1	1392	20
chrII	41790	72	T	1	1393	20
chrII	41820	91	A	1	1394	24
chrII	41850	122	A	1	1395	23
chrII	41880	118	T	1	1396	24
chrII	41910	115	C	0	1397	22
chrII	41940	117	A	1	1398	22
chrII	41970	158	A	1	1399	19
chrII	42000	128	T	1	1400	20
chrII	42030	117	A	1	1401	23
chrII	42060	126	A	1	1402	26
chrII	42090	118	A	1	1403	21
chrII	42120	147	A	1	1404	26
chrII	42150	115	A	1	1405	24
chrII	42180	302	T	1	1406	21
chrII	42210	258	C	0	1407	18
chrII	42240	133	C	0	1408	20
chrII	42270	185	A	1	1409	24
chrII	42300	104	G	0	1410	27
chrII	42330	99	T	1	1411	23
chrII	42360	78	C	0	1412	21
chrII	42390	69	T	1	1413	21
chrII	42420	81	T	1	1414	20
chrII	42450	107	A	1	1415	24
chrII	42480	110	A	1	1416	20
chrII	42510	135	C	0	1417	18
chrII	42540	159	T	1	1418	18
chrII	42570	93	A	1	1419	20
chrII	42600	84	G	0	1420	23
chrII	42630	76	T	1	1421	23
chrII	42660	62	T	1	1422	21
chrII	42690	45	A	1	1423	23
chrII	42720	47	T	1	1424	27
chrII	42750	84	T	1	1425	25
chrII	42780	59	T	1	1426	18
chrII	42810	57	C	0	1427	14
chrII	42840	71	A	1	1428	17
chrII	42870	51	A	1	1429	24
chrII	42900	54	A	1	1430	21
chrII	42930	99	A	1	1431	21
chrII	42960	122	C	0	1432	16
chrII	42990	103	A	1	1433	17
chrII	43020	102	C	0	1434	21
chrII	43050	113	A	1	1435	24
chrII	43080	148	C	0	1436	20
chrII	43110	177	G	0	1437	21
chrII	43140	201	C	0	1438	19
chrII	43170	120	A	1	1439	25
chrII	43200	120	G	0	1440	23
chrII	43230	147	T	1	1441	18
chrII	43260	161	A	1	1442	23
chrII	43290	114	C	0	1443	21
chrII	43320	169	A	1	1444	22
chrII	43350	148	T	1	1445	17
chrII	43380	156	A	1	1446	26
chrII	43410	241	A	1	1447	23
chrII	43440	267	A	1	1448	21
chrII	43470	194	G	0	1449	20
chrII	43500	152	A	1	1450	24
chrII	43530	123	A	1	1451	23
chrII	43560	126	T	1	1452	25
chrII	43590	146	T	1	1453	24
chrII	43620	156	T	1	1454	23
chrII	43650	143	T	1	1455	18
chrII	43680	132	A	1	1456	22
chrII	43710	254	G	0	1457	22
chrII	43740	253	A	1	1458	19
chrII	43770	247	G	0	1459	20
chrII	43800	208	A	1	1460	18
chrII	43830	134	G	0	1461	22
chrII	43860	108	A	1	1462	22
chrII	43890	77	T	1	1463	23
chrII	43920	98	T	1	1464	20
chrII	43950	126	G	0	1465	18
chrII	43980	108	A	1	1466	24
chrII	44010	109	A	1	1467	24
chrII	44040	115	A	1	1468	22
chrII	44070	138	A	1	1469	18
chrII	44100	198	C	0	1470	21
chrII	44130	257	C	0	1471	24
chrII	44160	154	C	0	1472	18
chrII	44190	147	A	1	1473	26
chrII	44220	171	A	1	1474	25
chrII	44250	200	G	0	1475	22
chrII	44280	264	A	1	1476	23
chrII	44310	229	G	0	1477	18
chrII	44340	205	C	0	1478	22
chrII	44370	334	A	1	1479	23
chrII	44400	215	A	1	1480	25
chrII	44430	177	T	1	1481	25
chrII	44460	219	A	1	1482	22
chrII	44490	267	T	1	1483	24
chrII	44520	229	A	1	1484	28
chrII	44550	286	T	1	1485	25
chrII	44580	286	A	1	1486	21
chrII	44610	319	A	1	1487	26
chrII	44640	385	T	1	1488	17
chrII	44670	276	A	1	1489	24
chrII	44700	170	T	1	1490	24
chrII	44730	174	G	0	1491	23
chrII	44760	158	C	0	1492	22
chrII	44790	246	A	1	1493	20
chrII	44820	166	T	1	1494	15
chrII	44850	127	T	1	1495	23
chrII	44880	156	T	1	1496	19
chrII	44910	135	G	0	1497	12
chrII	44940	88	G	0	1498	19
chrII	44970	97	T	1	1499	22
chrII	45000	79	G	0	1500	15
chrII	45030	50	A	1	1501	21
chrII	45060	66	C	0	1502	21
chrII	45090	85	T	1	1503	22
chrII	45120	53	A	1	1504	17
chrII	45150	33	A	1	1505	23
chrII	45180	34	A	1	1506	21
chrII	45210	23	A	1	1507	20
chrII	45240	23	T	1	1508	21
chrII	45270	22	A	1	1509	17
chrII	45300	23	T	1	1510	19
chrII	45330	25	G	0	1511	17
chrII	45360	22	C	0	1512	18
chrII	45390	18	T	1	1513	19
chrII	45420	11	C	0	1514	20
chrII	45450	12	G	0	1515	14
chrII	45480	21	A	1	1516	16
chrII	45510	26	A	1	1517	18
chrII	45540	20	A	1	1518	15
chrII	45570	16	G	0	1519	17
chrII	45600	11	G	0	1520	17
chrII	45630	14	A	1	1521	20
chrII	45660	17	T	1	1522	17
chrII	45690	18	G	0	1523	18
chrII	45720	10	G	0	1524	16
chrII	45750	11	G	0	1525	19
chrII	45780	17	C	0	1526	22
chrII	45810	15	G	0	1527	13
chrII	45840	21	G	0	1528	18
chrII	45870	19	G	0	1529	21
chrII	45900	15	A	1	1530	17
chrII	45930	19	C	0	1531	13
chrII	45960	18	A	1	1532	15
chrII	45990	26	C	0	1533	17
chrII	46020	28	G	0	1534	17
chrII	46050	12	A	1	1535	19
chrII	46080	11	T	1	1536	17
chrII	46110	18	T	1	1537	23
chrII	46140	31	T	1	1538	16
chrII	46170	22	T	1	1539	19
chrII	46200	18	C	0	1540	19
chrII	46230	21	A	1	1541	21
chrII	46260	38	T	1	1542	23
chrII	46290	38	A	1	1543	16
chrII	46320	30	A	1	1544	18
chrII	46350	35	C	0	1545	19
chrII	46380	42	C	0	1546	14
chrII	46410	38	T	1	1547	18
chrII	46440	30	C	0	1548	23
chrII	46470	21	A	1	1549	20
chrII	46500	17	G	0	1550	15
chrII	46530	36	A	1	1551	22
chrII	46560	54	A	1	1552	19
chrII	46590	68	T	1	1553	16
chrII	46620	108	A	1	1554	16
chrII	46650	42	G	0	1555	12
chrII	46680	52	C	0	1556	20
chrII	46710	112	T	1	1557	17
chrII	46740	150	A	1	1558	16
chrII	46770	346	A	1	1559	18
chrII	46800	435	T	1	1560	15
chrII	46830	264	A	1	1561	17
chrII	46860	173	T	1	1562	23
chrII	46890	117	T	1	1563	25
chrII	46920	40	A	1	1564	23
chrII	46950	55	A	1	1565	29
chrII	46980	130	A	1	1566	22
chrII	47010	120	T	1	1567	21
chrII	47040	245	C	0	1568	20
chrII	47070	323	A	1	1569	19
chrII	47100	197	C	0	1570	19
chrII	47130	100	T	1	1571	21
chrII	47160	51	A	1	1572	19
chrII	47190	57	T	1	1573	25
chrII	47220	111	A	1	1574	22
chrII	47250	111	A	1	1575	23
chrII	47280	123	C	0	1576	17
chrII	47310	102	G	0	1577	18
chrII	47340	52	A	1	1578	24
chrII	47370	69	T	1	1579	25
chrII	47400	104	A	1	1580	19
chrII	47430	107	G	0	1581	23
chrII	47460	150	A	1	1582	12
chrII	47490	81	T	1	1583	23
chrII	47520	43	G	0	1584	19
chrII	47550	30	T	1	1585	22
chrII	47580	36	C	0	1586	21
chrII	47610	43	T	1	1587	18
chrII	47640	49	A	1	1588	20
chrII	47670	52	A	1	1589	20
chrII	47700	47	T	1	1590	15
chrII	47730	39	C	0	1591	21
chrII	47760	56	A	1	1592	22
chrII	47790	75	A	1	1593	19
chrII	47820	76	A	1	1594	18
chrII	47850	111	A	1	1595	17
chrII	47880	101	A	1	1596	21
chrII	47910	108	T	1	1597	16
chrII	47940	117	T	1	1598	20
chrII	47970	118	G	0	1599	22
chrII	48000	38	C	0	1600	15
chrII	48030	38	T	1	1601	18
chrII	48060	67	A	1	1602	19
chrII	48090	143	A	1	1603	15
chrII	48120	192	A	1	1604	17
chrII	48150	204	G	0	1605	15
chrII	48180	197	C	0	1606	11
chrII	48210	134	T	1	1607	21
chrII	48240	72	A	1	1608	20
chrII	48270	44	T	1	1609	18
chrII	48300	39	A	1	1610	20
chrII	48330	54	C	0	1611	16
chrII	48360	40	T	1	1612	18
chrII	48390	40	T	1	1613	24
chrII	48420	82	C	0	1614	18
chrII	48450	61	T	1	1615	15
chrII	48480	27	A	1	1616	18
chrII	48510	30	A	1	1617	22
chrII	48540	24	T	1	1618	21
chrII	48570	17	T	1	1619	19
chrII	48600	20	T	1	1620	17
chrII	48630	19	A	1	1621	20
chrII	48660	26	G	0	1622	21
chrII	48690	22	A	1	1623	17
chrII	48720	16	T	1	1624	21
chrII	48750	19	T	1	1625	20
chrII	48780	10	G	0	1626	18
chrII	48810	18	A	1	1627	21
chrII	48840	17	T	1	1628	20
chrII	48870	20	A	1	1629	19
chrII	48900	14	G	0	1630	20
chrII	48930	16	A	1	1631	18
chrII	48960	14	T	1	1632	17
chrII	48990	9	C	0	1633	18
chrII	49020	23	A	1	1634	21
chrII	49050	16	A	1	1635	16
chrII	49080	26	A	1	1636	18
chrII	49110	25	C	0	1637	22
chrII	49140	38	C	0	1638	22
chrII	49170	50	C	0	1639	20
chrII	49200	31	T	1	1640	20
chrII	49230	22	G	0	1641	18
chrII	49260	21	T	1	1642	19
chrII	49290	32	A	1	1643	21
chrII	49320	22	T	1	1644	16
chrII	49350	22	A	1	1645	23
chrII	49380	17	A	1	1646	23
chrII	49410	17	A	1	1647	16
chrII	49440	22	T	1	1648	16
chrII	49470	24	A	1	1649	17
chrII	49500	13	T	1	1650	14
chrII	49530	20	A	1	1651	17
chrII	49560	30	C	0	1652	18
chrII	49590	24	T	1	1653	22
chrII	49620	20	A	1	1654	19
chrII	49650	39	C	0	1655	18
chrII	49680	33	T	1	1656	15
chrII	49710	12	T	1	1657	17
chrII	49740	8	C	0	1658	21
chrII	49770	14	A	1	1659	23
chrII	49800	15	T	1	1660	23
chrII	49830	27	A	1	1661	22
chrII	49860	51	T	1	1662	20
chrII	49890	42	A	1	1663	20
chrII	49920	27	C	0	1664	20
chrII	49950	27	G	0	1665	20
chrII	49980	35	A	1	1666	20
chrII	50010	39	A	1	1667	20
chrII	50040	69	T	1	1668	20
chrII	50070	53	A	1	1669	17
chrII	50100	64	C	0	1670	17
chrII	50130	49	A	1	1671	13
chrII	50160	25	T	1	1672	15
chrII	50190	17	T	1	1673	20
chrII	50220	21	A	1	1674	24
chrII	50250	21	A	1	1675	18
chrII	50280	18	G	0	1676	15
chrII	50310	16	C	0	1677	13
chrII	50340	14	A	1	1678	20
chrII	50370	16	A	1	1679	19
chrII	50400	8	T	1	1680	18
chrII	50430	7	A	1	1681	21
chrII	50460	12	T	1	1682	19
chrII	50490	38	A	1	1683	22
chrII	50520	41	T	1	1684	16
chrII	50550	30	A	1	1685	20
chrII	50580	41	C	0	1686	17
chrII	50610	37	T	1	1687	23
chrII	50640	29	A	1	1688	22
chrII	50670	27	T	1	1689	23
chrII	50700	15	T	1	1690	21
chrII	50730	15	A	1	1691	17
chrII	50760	23	T	1	1692	18
chrII	50790	31	G	0	1693	17
chrII	50820	36	A	1	1694	17
chrII	50850	30	T	1	1695	23
chrII	50880	22	A	1	1696	23
chrII	50910	21	T	1	1697	23
chrII	50940	43	G	0	1698	23
chrII	50970	46	G	0	1699	19
chrII	51000	19	T	1	1700	20
chrII	51030	30	T	1	1701	22
chrII	51060	45	A	1	1702	15
chrII	51090	46	G	0	1703	22
chrII	51120	30	T	1	1704	18
chrII	51150	21	G	0	1705	18
chrII	51180	34	A	1	1706	18
chrII	51210	34	G	0	1707	17
chrII	51240	37	T	1	1708	23
chrII	51270	77	T	1	1709	22
chrII	51300	90	T	1	1710	23
chrII	51330	78	G	0	1711	21
chrII	51360	88	T	1	1712	23
chrII	51390	116	A	1	1713	17
chrII	51420	100	T	1	1714	20
chrII	51450	124	A	1	1715	22
chrII	51480	123	T	1	1716	14
chrII	51510	77	A	1	1717	25
chrII	51540	83	C	0	1718	23
chrII	51570	85	T	1	1719	23
chrII	51600	94	G	0	1720	22
chrII	51630	105	T	1	1721	18
chrII	51660	73	T	1	1722	23
chrII	51690	80	G	0	1723	25
chrII	51720	100	T	1	1724	25
chrII	51750	94	C	0	1725	23
chrII	51780	62	T	1	1726	23
chrII	51810	142	T	1	1727	23
chrII	51840	222	T	1	1728	21
chrII	51870	139	A	1	1729	17
chrII	51900	107	T	1	1730	21
chrII	51930	158	T	1	1731	23
chrII	51960	138	A	1	1732	22
chrII	51990	110	T	1	1733	24
chrII	52020	131	G	0	1734	21
chrII	52050	146	T	1	1735	20
chrII	52080	108	T	1	1736	20
chrII	52110	149	T	1	1737	23
chrII	52140	93	T	1	1738	19
chrII	52170	104	T	1	1739	21
chrII	52200	109	T	1	1740	24
chrII	52230	109	T	1	1741	23
chrII	52260	103	T	1	1742	24
chrII	52290	126	A	1	1743	20
chrII	52320	163	A	1	1744	23
chrII	52350	167	C	0	1745	25
chrII	52380	194	A	1	1746	24
chrII	52410	269	A	1	1747	23
chrII	52440	222	A	1	1748	18
chrII	52470	148	A	1	1749	24
chrII	52500	172	T	1	1750	26
chrII	52530	160	A	1	1751	19
chrII	52560	227	A	1	1752	18
chrII	52590	234	C	0	1753	17
chrII	52620	293	C	0	1754	20
chrII	52650	274	C	0	1755	23
chrII	52680	204	T	1	1756	20
chrII	52710	229	A	1	1757	24
chrII	52740	349	C	0	1758	23
chrII	52770	417	T	1	1759	26
chrII	52800	259	C	0	1760	20
chrII	52830	275	A	1	1761	26
chrII	52860	331	A	1	1762	22
chrII	52890	355	A	1	1763	23
chrII	52920	448	A	1	1764	23
chrII	52950	299	A	1	1765	21
chrII	52980	271	C	0	1766	27
chrII	53010	355	G	0	1767	21
chrII	53040	363	A	1	1768	23
chrII	53070	222	T	1	1769	21
chrII	53100	269	A	1	1770	26
chrII	53130	347	A	1	1771	20
chrII	53160	197	A	1	1772	21
chrII	53190	128	A	1	1773	24
chrII	53220	115	G	0	1774	21
chrII	53250	84	A	1	1775	28
chrII	53280	88	A	1	1776	20
chrII	53310	102	A	1	1777	22
chrII	53340	152	G	0	1778	16
chrII	53370	192	G	0	1779	20
chrII	53400	155	A	1	1780	17
chrII	53430	126	G	0	1781	22
chrII	53460	104	A	1	1782	19
chrII	53490	195	A	1	1783	23
chrII	53520	195	A	1	1784	21
chrII	53550	108	A	1	1785	21
chrII	53580	121	A	1	1786	23
chrII	53610	215	G	0	1787	22
chrII	53640	143	C	0	1788	23
chrII	53670	93	A	1	1789	26
chrII	53700	222	A	1	1790	24
chrII	53730	228	A	1	1791	22
chrII	53760	112	G	0	1792	23
chrII	53790	161	G	0	1793	25
chrII	53820	178	T	1	1794	22
chrII	53850	159	A	1	1795	24
chrII	53880	165	T	1	1796	20
chrII	53910	205	T	1	1797	27
chrII	53940	241	G	0	1798	19
chrII	53970	267	A	1	1799	18
chrII	54000	246	T	1	1800	20
chrII	54030	128	G	0	1801	19
chrII	54060	97	C	0	1802	25
chrII	54090	84	T	1	1803	24
chrII	54120	53	T	1	1804	25
chrII	54150	69	T	1	1805	27
chrII	54180	120	A	1	1806	22
chrII	54210	114	A	1	1807	21
chrII	54240	114	T	1	1808	26
chrII	54270	79	T	1	1809	22
chrII	54300	105	A	1	1810	23
chrII	54330	91	T	1	1811	22
chrII	54360	121	T	1	1812	20
chrII	54390	97	A	1	1813	22
chrII	54420	100	C	0	1814	19
chrII	54450	101	A	1	1815	16
chrII	54480	68	C	0	1816	19
chrII	54510	83	A	1	1817	22
chrII	54540	64	C	0	1818	23
chrII	54570	62	C	0	1819	18
chrII	54600	42	G	0	1820	20
chrII	54630	57	C	0	1821	18
chrII	54660	49	G	0	1822	14
chrII	54690	58	A	1	1823	18
chrII	54720	49	G	0	1824	19
chrII	54750	40	T	1	1825	15
chrII	54780	35	A	1	1826	13
chrII	54810	30	A	1	1827	20
chrII	54840	26	T	1	1828	19
chrII	54870	26	G	0	1829	20
chrII	54900	25	T	1	1830	20
chrII	54930	23	G	0	1831	19
chrII	54960	29	T	1	1832	21
chrII	54990	38	G	0	1833	19
chrII	55020	63	G	0	1834	21
chrII	55050	81	G	0	1835	16
chrII	55080	51	G	0	1836	18
chrII	55110	39	C	0	1837	11
chrII	55140	44	G	0	1838	19
chrII	55170	42	G	0	1839	18
chrII	55200	47	G	0	1840	13
chrII	55230	54	G	0	1841	19
chrII	55260	43	T	1	1842	20
chrII	55290	49	C	0	1843	18
chrII	55320	35	A	1	1844	20
chrII	55350	39	G	0	1845	15
chrII	55380	33	C	0	1846	19
chrII	55410	50	G	0	1847	18
chrII	55440	50	A	1	1848	15
chrII	55470	47	G	0	1849	18
chrII	55500	85	T	1	1850	20
chrII	55530	80	A	1	1851	19
chrII	55560	133	C	0	1852	20
chrII	55590	128	A	1	1853	15
chrII	55620	93	T	1	1854	21
chrII	55650	209	A	1	1855	23
chrII	55680	216	G	0	1856	16
chrII	55710	63	T	1	1857	17
chrII	55740	47	T	1	1858	24
chrII	55770	38	A	1	1859	28
chrII	55800	41	T	1	1860	26
chrII	55830	35	T	1	1861	28
chrII	55860	57	T	1	1862	24
chrII	55890	73	C	0	1863	15
chrII	55920	31	A	1	1864	20
chrII	55950	30	G	0	1865	24
chrII	55980	26	T	1	1866	17
chrII	56010	42	G	0	1867	17
chrII	56040	50	A	1	1868	19
chrII	56070	30	A	1	1869	15
chrII	56100	33	A	1	1870	20
chrII	56130	35	G	0	1871	18
chrII	56160	27	T	1	1872	21
chrII	56190	30	A	1	1873	17
chrII	56220	38	A	1	1874	19
chrII	56250	43	G	0	1875	16
chrII	56280	33	A	1	1876	19
chrII	56310	28	A	1	1877	23
chrII	56340	29	A	1	1878	10
chrII	56370	22	C	0	1879	16
chrII	56400	31	T	1	1880	15
chrII	56430	27	C	0	1881	15
chrII	56460	35	C	0	1882	19
chrII	56490	38	T	1	1883	17
chrII	56520	23	A	1	1884	17
chrII	56550	29	G	0	1885	19
chrII	56580	36	G	0	1886	19
chrII	56610	47	C	0	1887	19
chrII	56640	34	A	1	1888	18
chrII	56670	36	A	1	1889	20
chrII	56700	49	G	0	1890	15
chrII	56730	44	C	0	1891	18
chrII	56760	49	C	0	1892	16
chrII	56790	44	G	0	1893	22
chrII	56820	45	T	1	1894	20
chrII	56850	48	A	1	1895	19
chrII	56880	34	A	1	1896	22
chrII	56910	34	T	1	1897	24
chrII	56940	54	A	1	1898	23
chrII	56970	55	T	1	1899	25
chrII	57000	46	A	1	1900	22
chrII	57030	45	A	1	1901	19
chrII	57060	65	C	0	1902	20
chrII	57090	105	A	1	1903	26
chrII	57120	160	T	1	1904	18
chrII	57150	159	A	1	1905	21
chrII	57180	162	A	1	1906	18
chrII	57210	114	T	1	1907	19
chrII	57240	64	A	1	1908	20
chrII	57270	133	A	1	1909	24
chrII	57300	137	G	0	1910	16
chrII	57330	241	A	1	1911	22
chrII	57360	156	G	0	1912	21
chrII	57390	55	G	0	1913	18
chrII	57420	117	A	1	1914	26
chrII	57450	285	T	1	1915	16
chrII	57480	161	A	1	1916	23
chrII	57510	96	T	1	1917	20
chrII	57540	82	G	0	1918	22
chrII	57570	106	C	0	1919	17
chrII	57600	92	C	0	1920	18
chrII	57630	75	C	0	1921	24
chrII	57660	118	C	0	1922	17
chrII	57690	47	A	1	1923	21
chrII	57720	86	C	0	1924	20
chrII	57750	94	T	1	1925	21
chrII	57780	121	A	1	1926	21
chrII	57810	140	T	1	1927	17
chrII	57840	150	T	1	1928	20
chrII	57870	76	T	1	1929	19
chrII	57900	74	A	1	1930	22
chrII	57930	88	T	1	1931	19
chrII	57960	96	C	0	1932	22
chrII	57990	59	T	1	1933	22
chrII	58020	102	C	0	1934	21
chrII	58050	104	C	0	1935	18
chrII	58080	82	A	1	1936	19
chrII	58110	93	A	1	1937	19
chrII	58140	65	A	1	1938	22
chrII	58170	79	T	1	1939	24
chrII	58200	95	A	1	1940	25
chrII	58230	70	T	1	1941	23
chrII	58260	64	T	1	1942	23
chrII	58290	130	C	0	1943	20
chrII	58320	137	C	0	1944	24
chrII	58350	239	C	0	1945	22
chrII	58380	186	T	1	1946	13
chrII	58410	243	G	0	1947	19
chrII	58440	192	T	1	1948	15
chrII	58470	163	C	0	1949	12
chrII	58500	121	A	1	1950	18
chrII	58530	101	A	1	1951	14
chrII	58560	67	C	0	1952	16
chrII	58590	53	A	1	1953	19
chrII	58620	43	G	0	1954	22
chrII	58650	43	T	1	1955	19
chrII	58680	89	A	1	1956	20
chrII	58710	73	T	1	1957	19
chrII	58740	66	C	0	1958	16
chrII	58770	63	C	0	1959	20
chrII	58800	27	A	1	1960	23
chrII	58830	32	T	1	1961	25
chrII	58860	23	A	1	1962	18
chrII	58890	28	A	1	1963	23
chrII	58920	32	T	1	1964	16
chrII	58950	15	T	1	1965	18
chrII	58980	14	C	0	1966	17
chrII	59010	14	C	0	1967	16
chrII	59040	26	C	0	1968	13
chrII	59070	23	T	1	1969	21
chrII	59100	23	C	0	1970	16
chrII	59130	16	T	1	1971	15
chrII	59160	21	C	0	1972	20
chrII	59190	22	T	1	1973	17
chrII	59220	22	T	1	1974	19
chrII	59250	21	C	0	1975	18
chrII	59280	39	C	0	1976	21
chrII	59310	18	C	0	1977	12
chrII	59340	26	C	0	1978	21
chrII	59370	16	C	0	1979	19
chrII	59400	20	T	1	1980	20
chrII	59430	27	T	1	1981	17
chrII	59460	19	C	0	1982	19
chrII	59490	27	T	1	1983	18
chrII	59520	42	C	0	1984	17
chrII	59550	45	T	1	1985	15
chrII	59580	31	C	0	1986	18
chrII	59610	25	A	1	1987	20
chrII	59640	41	T	1	1988	23
chrII	59670	58	C	0	1989	24
chrII	59700	51	A	1	1990	21
chrII	59730	74	G	0	1991	24
chrII	59760	79	A	1	1992	20
chrII	59790	70	C	0	1993	16
chrII	59820	89	A	1	1994	19
chrII	59850	76	A	1	1995	22
chrII	59880	69	A	1	1996	22
chrII	59910	119	A	1	1997	23
chrII	59940	127	T	1	1998	25
chrII	59970	190	T	1	1999	23
[truncated: 149,327 more rows]
