# Supplementary material for: Chromosomal Mcm2-7 distribution and the genome replication program in species from yeast to humans
Source: PLoS Genet. 2021 Sep 2;17(9):e1009714. doi: 10.1371/journal.pgen.1009714 (PMC8443269; doi:10.1371/journal.pgen.1009714)
Supplement: S1 Source Files — (ZIP) [file pgen.1009714.s023.zip › source_files_for_Figure1_to_Figure7A/Figure6/Figure6B/numbers_for_Figure_6B_AMENDED_062321_1.txt]

chr	bedstart	bedend	MCM	smooth20bp_MCM	Pu_seq_chr	Pu_seq_bedstart	Pu_seq_bedend	pol_delta	pol_epsilon
chrII	4100000	4100050	1792	3170.27272727273	chrII	4100100	4100400	0.6581	0.3299
chrII	4100050	4100100	2441	2984.08333333333	chrII	4100400	4100700	0.6603	0.3275
chrII	4100100	4100150	3768	2827.30769230769	chrII	4100700	4101000	0.6658	0.3216
chrII	4100150	4100200	5847	2696.78571428571	chrII	4101000	4101300	0.6708	0.3163
chrII	4100200	4100250	6486	2619.53333333333	chrII	4101300	4101600	0.6592	0.3287
chrII	4100250	4100300	4281	2528.875	chrII	4101600	4101900	0.6612	0.3266
chrII	4100300	4100350	2742	2438.94117647059	chrII	4101900	4102200	0.6659	0.3216
chrII	4100350	4100400	1157	2343.27777777778	chrII	4102200	4102500	0.6581	0.3299
chrII	4100400	4100450	2509	2250.52631578947	chrII	4102500	4102800	0.6489	0.3398
chrII	4100450	4100500	2154	2175.3	chrII	4102800	4103100	0.6597	0.3282
chrII	4100500	4100550	1696	2131.35	chrII	4103100	4103400	0.6693	0.3179
chrII	4100550	4100600	936	2058.6	chrII	4103400	4103700	0.681	0.3052
chrII	4100600	4100650	946	1910.25	chrII	4103700	4104000	0.7134	0.2704
chrII	4100650	4100700	1000	1652.35	chrII	4104000	4104300	0.729	0.2536
chrII	4100700	4100750	1538	1370.9	chrII	4104300	4104600	0.7509	0.2301
chrII	4100750	4100800	1169	1198.45	chrII	4104600	4104900	0.756	0.2246
chrII	4100800	4100850	1000	1090.8	chrII	4104900	4105200	0.7562	0.2243
chrII	4100850	4100900	717	1068.9	chrII	4105200	4105500	0.7633	0.2168
chrII	4100900	4100950	581	970.55	chrII	4105500	4105800	0.7798	0.199
chrII	4100950	4101000	746	907.95	chrII	4105800	4106100	0.7575	0.223
chrII	4101000	4101050	913	844.45	chrII	4106100	4106400	0.7271	0.2557
chrII	4101050	4101100	986	827.9	chrII	4106400	4106700	0.6572	0.3309
chrII	4101100	4101150	801	810.1	chrII	4106700	4107000	0.6111	0.3805
chrII	4101150	4101200	689	792.6	chrII	4107000	4107300	0.5439	0.4527
chrII	4101200	4101250	857	762.3	chrII	4107300	4107600	0.4753	0.5266
chrII	4101250	4101300	832	752.1	chrII	4107600	4107900	0.3819	0.6271
chrII	4101300	4101350	589	740.15	chrII	4107900	4108200	0.325	0.6882
chrII	4101350	4101400	719	758.65	chrII	4108200	4108500	0.2729	0.7443
chrII	4101400	4101450	542	779.4	chrII	4108500	4108800	0.2502	0.7688
chrII	4101450	4101500	902	769.75	chrII	4108800	4109100	0.241	0.7786
chrII	4101500	4101550	426	747.05	chrII	4109100	4109400	0.2458	0.7735
chrII	4101550	4101600	605	713.8	chrII	4109400	4109700	0.2328	0.7875
chrII	4101600	4101650	590	701.5	chrII	4109700	4110000	0.2481	0.771
chrII	4101650	4101700	650	692.7	chrII	4110000	4110300	0.2058	0.8166
chrII	4101700	4101750	932	696.7	chrII	4110300	4110600	0.1857	0.8381
chrII	4101750	4101800	965	695.75	chrII	4110600	4110900	0.2018	0.8209
chrII	4101800	4101850	761	700.9	chrII	4110900	4111200	0.1956	0.8275
chrII	4101850	4101900	1087	710.95	chrII	4111200	4111500	0.1835	0.8405
chrII	4101900	4101950	996	718.85	chrII	4111500	4111800	0.1904	0.8331
chrII	4101950	4102000	553	704.15	chrII	4111800	4112100	0.1841	0.8399
chrII	4102000	4102050	459	716.15	chrII	4112100	4112400	0.2155	0.806
chrII	4102050	4102100	321	712.5	chrII	4112400	4112700	0.2505	0.7685
chrII	4102100	4102150	555	712.9	chrII	4112700	4113000	0.2493	0.7697
chrII	4102150	4102200	513	727.8	chrII	4113000	4113300	0.2577	0.7607
chrII	4102200	4102250	937	715.65	chrII	4113300	4113600	0.2684	0.7491
chrII	4102250	4102300	813	702.95	chrII	4113600	4113900	0.2857	0.7305
chrII	4102300	4102350	692	693.6	chrII	4113900	4114200	0.3128	0.7014
chrII	4102350	4102400	920	688.35	chrII	4114200	4114500	0.3264	0.6867
chrII	4102400	4102450	700	694.05	chrII	4114500	4114800	0.3269	0.6862
chrII	4102450	4102500	608	715.1	chrII	4114800	4115100	0.3359	0.6765
chrII	4102500	4102550	666	763.6	chrII	4115100	4115400	0.3563	0.6546
chrII	4102550	4102600	532	798.2	chrII	4115400	4115700	0.3663	0.6439
chrII	4102600	4102650	598	825.6	chrII	4115700	4116000	0.3704	0.6394
chrII	4102650	4102700	948	854.9	chrII	4116000	4116300	0.3563	0.6546
chrII	4102700	4102750	689	835.6	chrII	4116300	4116600	0.3702	0.6397
chrII	4102750	4102800	711	823.5	chrII	4116600	4116900	0.3861	0.6225
chrII	4102800	4102850	574	816.2	chrII	4116900	4117200	0.4029	0.6045
chrII	4102850	4102900	982	810.55	chrII	4117200	4117500	0.3962	0.6117
chrII	4102900	4102950	1110	808.6	chrII	4117500	4117800	0.4058	0.6014
chrII	4102950	4103000	974	817.8	chrII	4117800	4118100	0.4209	0.5851
chrII	4103000	4103050	1429	825.4	chrII	4118100	4118400	0.4427	0.5617
chrII	4103050	4103100	1013	823.2	chrII	4118400	4118700	0.4599	0.5432
chrII	4103100	4103150	1103	823.95	chrII	4118700	4119000	0.4896	0.5112
chrII	4103150	4103200	1099	814.2	chrII	4119000	4119300	0.4944	0.5061
chrII	4103200	4103250	551	838.3	chrII	4119300	4119600	0.528	0.4699
chrII	4103250	4103300	571	853.15	chrII	4119600	4119900	0.5481	0.4483
chrII	4103300	4103350	546	896.95	chrII	4119900	4120200	0.571	0.4236
chrII	4103350	4103400	807	924.25	chrII	4120200	4120500	0.5918	0.4012
chrII	4103400	4103450	661	1005.95	chrII	4120500	4120800	0.601	0.3913
chrII	4103450	4103500	792	1063.45	chrII	4120800	4121100	0.5994	0.393
chrII	4103500	4103550	818	1097.95	chrII	4121100	4121400	0.6309	0.3592
chrII	4103550	4103600	488	1115.3	chrII	4121400	4121700	0.6354	0.3543
chrII	4103600	4103650	613	1143.5	chrII	4121700	4122000	0.6638	0.3237
chrII	4103650	4103700	753	1174.95	chrII	4122000	4122300	0.6717	0.3153
chrII	4103700	4103750	1171	1295.75	chrII	4122300	4122600	0.6689	0.3182
chrII	4103750	4103800	1008	1378	chrII	4122600	4122900	0.6794	0.307
chrII	4103800	4103850	1450	1424.4	chrII	4122900	4123200	0.7028	0.2818
chrII	4103850	4103900	1528	1458.35	chrII	4123200	4123500	0.7181	0.2654
chrII	4103900	4103950	2744	1473.5	chrII	4123500	4123800	0.7429	0.2387
chrII	4103950	4104000	2124	1492	chrII	4123800	4124100	0.7541	0.2267
chrII	4104000	4104050	2119	1474.35	chrII	4124100	4124400	0.7645	0.2154
chrII	4104050	4104100	1360	1482.85	chrII	4124400	4124700	0.7808	0.1979
chrII	4104100	4104150	1667	1476.5	chrII	4124700	4125000	0.8035	0.1735
chrII	4104150	4104200	1728	1471.15	chrII	4125000	4125300	0.8032	0.1738
chrII	4104200	4104250	2967	1436.1	chrII	4125300	4125600	0.8011	0.1761
chrII	4104250	4104300	2216	1419.7	chrII	4125600	4125900	0.8012	0.176
chrII	4104300	4104350	1474	1402.45	chrII	4125900	4126200	0.7991	0.1782
chrII	4104350	4104400	1486	1370.55	chrII	4126200	4126500	0.8075	0.1691
chrII	4104400	4104450	964	1268.55	chrII	4126500	4126800	0.8123	0.164
chrII	4104450	4104500	1162	1209.9	chrII	4126800	4127100	0.8184	0.1574
chrII	4104500	4104550	465	1159.8	chrII	4127100	4127400	0.8275	0.1476
chrII	4104550	4104600	658	1128.6	chrII	4127400	4127700	0.8311	0.1438
chrII	4104600	4104650	486	1088.55	chrII	4127700	4128000	0.8225	0.1531
chrII	4104650	4104700	646	1063.4	chrII	4128000	4128300	0.8194	0.1563
chrII	4104700	4104750	470	966.85	chrII	4128300	4128600	0.8115	0.1649
chrII	4104750	4104800	680	892.8	chrII	4128600	4128900	0.8131	0.1631
chrII	4104800	4104850	1105	888.3	chrII	4128900	4129200	0.7935	0.1843
chrII	4104850	4104900	890	863.35	chrII	4129200	4129500	0.7886	0.1895
chrII	4104900	4104950	704	858.25	chrII	4129500	4129800	0.7899	0.1881
chrII	4104950	4105000	951	848.3	chrII	4129800	4130100	0.7988	0.1786
chrII	4105000	4105050	1117	875.4	chrII	4130100	4130400	0.8131	0.1632
chrII	4105050	4105100	736	907	chrII	4130400	4130700	0.7743	0.2049
chrII	4105100	4105150	866	935.15	chrII	4130700	4131000	0.7812	0.1975
chrII	4105150	4105200	1225	954.05	chrII	4131000	4131300	0.7883	0.1899
chrII	4105200	4105250	1036	992.75	chrII	4131300	4131600	0.7845	0.1939
chrII	4105250	4105300	735	1039.7	chrII	4131600	4131900	0.7768	0.2022
chrII	4105300	4105350	1384	1042.95	chrII	4131900	4132200	0.7711	0.2083
chrII	4105350	4105400	987	1060.5	chrII	4132200	4132500	0.7503	0.2307
chrII	4105400	4105450	862	1105.45	chrII	4132500	4132800	0.7983	0.1791
chrII	4105450	4105500	963	1141.75	chrII	4132800	4133100	0.7991	0.1782
chrII	4105500	4105550	1007	1219.8	chrII	4133100	4133400	0.8116	0.1647
chrII	4105550	4105600	1290	1306.85	chrII	4133400	4133700	0.8253	0.15
chrII	4105600	4105650	1049	1511.25	chrII	4133700	4134000	0.8367	0.1378
chrII	4105650	4105700	1024	1889.85	chrII	4134000	4134300	0.8479	0.1257
chrII	4105700	4105750	1244	2128.95	chrII	4134300	4134600	0.8644	0.108
chrII	4105750	4105800	1619	2245.5	chrII	4134600	4134900	0.8698	0.1021
chrII	4105800	4105850	1170	2286.7	chrII	4134900	4135200	0.8716	0.1002
chrII	4105850	4105900	1241	2342.7	chrII	4135200	4135500	0.8665	0.1057
chrII	4105900	4105950	1603	2397.35	chrII	4135500	4135800	0.875	0.0965
chrII	4105950	4106000	1677	2458.5	chrII	4135800	4136100	0.875	0.0966
chrII	4106000	4106050	2678	2497.2	chrII	4136100	4136400	0.876	0.0954
chrII	4106050	4106100	2477	2516.7	chrII	4136400	4136700	0.8772	0.0942
chrII	4106100	4106150	4954	2618.5	chrII	4136700	4137000	0.8695	0.1025
chrII	4106150	4106200	8797	2691.3	chrII	4137000	4137300	0.8695	0.1024
chrII	4106200	4106250	5818	2703.8	chrII	4137300	4137600	0.8764	0.095
chrII	4106250	4106300	3066	2833.35	chrII	4137600	4137900	0.873	0.0987
chrII	4106300	4106350	2208	3069.5	chrII	4137900	4138200	0.8728	0.099
chrII	4106350	4106400	2107	3573.65	chrII	4138200	4138500	0.8702	0.1017
chrII	4106400	4106450	1955	4403.1	chrII	4138500	4138800	0.8514	0.1219
chrII	4106450	4106500	2186	4915.9	chrII	4138800	4139100	0.7994	0.1779
chrII	4106500	4106550	1781	5840.6	chrII	4139100	4139400	0.7375	0.2445
chrII	4106550	4106600	1680	6723.4	chrII	4139400	4139700	0.6578	0.3302
chrII	4106600	4106650	3085	7273.9	chrII	4139700	4140000	0.5667	0.4282
chrII	4106650	4106700	2480	7682.45	chrII	4140000	4140300	0.4896	0.5112
chrII	4106700	4106750	1494	8314.15	chrII	4140300	4140600	0.4229	0.5829
chrII	4106750	4106800	4210	8916.75	chrII	4140600	4140900	0.3631	0.6473
chrII	4106800	4106850	5893	12866.6	chrII	4140900	4141200	0.3656	0.6445
chrII	4106850	4106900	11324	18074.25	chrII	4141200	4141500	0.3553	0.6556
chrII	4106900	4106950	18192	20553.25	chrII	4141500	4141800	0.3634	0.6469
chrII	4106950	4107000	11933	21981.65	chrII	4141800	4142100	0.4133	0.5932
chrII	4107000	4107050	21172	24887.3	chrII	4142100	4142400	0.4344	0.5706
chrII	4107050	4107100	20133	26342	chrII	4142400	4142700	0.4486	0.5553
chrII	4107100	4107150	15964	26904.15	chrII	4142700	4143000	0.4652	0.5374
chrII	4107150	4107200	16968	27384.15	chrII	4143000	4143300	0.4776	0.5241
chrII	4107200	4107250	18452	27862.1	chrII	4143300	4143600	0.4997	0.5003
chrII	4107250	4107300	15118	27926.1	chrII	4143600	4143900	0.4932	0.5073
chrII	4107300	4107350	81205	27773.35	chrII	4143900	4144200	0.4444	0.5598
chrII	4107350	4107400	106260	27371.9	chrII	4144200	4144500	0.4205	0.5855
chrII	4107400	4107450	51535	26642.45	chrII	4144500	4144800	0.3932	0.6149
chrII	4107450	4107500	30754	26179.5	chrII	4144800	4145100	0.3794	0.6298
chrII	4107500	4107550	59894	25217.9	chrII	4145100	4145400	0.3256	0.6877
chrII	4107550	4107600	30774	24334	chrII	4145400	4145700	0.293	0.7227
chrII	4107600	4107650	14328	23688.1	chrII	4145700	4146000	0.2729	0.7443
chrII	4107650	4107700	12080	23123	chrII	4146000	4146300	0.2668	0.7509
chrII	4107700	4107750	11053	22427.05	chrII	4146300	4146600	0.2656	0.7522
chrII	4107750	4107800	5490	21868.7	chrII	4146600	4146900	0.251	0.7679
chrII	4107800	4107850	2838	18051.6	chrII	4146900	4147200	0.2451	0.7742
chrII	4107850	4107900	3295	13059.6	chrII	4147200	4147500	0.2601	0.758
chrII	4107900	4107950	3603	10644.35	chrII	4147500	4147800	0.266	0.7518
chrII	4107950	4108000	2674	9371.85	chrII	4147800	4148100	0.277	0.7399
chrII	4108000	4108050	1940	6792.85	chrII	4148100	4148400	0.2916	0.7242
chrII	4108050	4108100	2455	5629.85	chrII	4148400	4148700	0.2912	0.7246
chrII	4108100	4108150	3046	5381.85	chrII	4148700	4149000	0.3031	0.7119
chrII	4108150	4108200	5666	5326.9	chrII	4149000	4149300	0.3	0.7152
chrII	4108200	4108250	4533	5219.8	chrII	4149300	4149600	0.2861	0.7301
chrII	4108250	4108300	3951	5339.9	chrII	4149600	4149900	0.2735	0.7437
chrII	4108300	4108350	4863	5550.1	chrII	4149900	4150200	0.2607	0.7574
chrII	4108350	4108400	6420	5887.8	chrII	4150200	4150500	0.2457	0.7736
chrII	4108400	4108450	3230	6321.65	chrII	4150500	4150800	0.2172	0.8042
chrII	4108450	4108500	5304	6589.9	chrII	4150800	4151100	0.1922	0.8311
chrII	4108500	4108550	8314	6969.4	chrII	4151100	4151400	0.1695	0.8555
chrII	4108550	4108600	7514	7353.85	chrII	4151400	4151700	0.1627	0.8629
chrII	4108600	4108650	9368	7541.1	chrII	4151700	4152000	0.145	0.8819
chrII	4108650	4108700	10981	7524.55	chrII	4152000	4152300	0.1432	0.8838
chrII	4108700	4108750	8911	7510.3	chrII	4152300	4152600	0.1293	0.8988
chrII	4108750	4108800	7892	7553.4	chrII	4152600	4152900	0.1339	0.8939
chrII	4108800	4108850	7042	7545.1	chrII	4152900	4153200	0.1342	0.8936
chrII	4108850	4108900	10049	7427.75	chrII	4153200	4153500	0.1373	0.8902
chrII	4108900	4108950	12280	7485	chrII	4153500	4153800	0.1354	0.8923
chrII	4108950	4109000	8039	7400.3	chrII	4153800	4154100	0.1412	0.886
chrII	4109000	4109050	9530	7095.55	chrII	4154100	4154400	0.1373	0.8902
chrII	4109050	4109100	10144	6847.6	chrII	4154400	4154700	0.1408	0.8864
chrII	4109100	4109150	6791	6524.65	chrII	4154700	4155000	0.1461	0.8808
chrII	4109150	4109200	5335	6083.65	chrII	4155000	4155300	0.1517	0.8747
chrII	4109200	4109250	4248	5705.1	chrII	4155300	4155600	0.153	0.8733
chrII	4109250	4109300	4813	5467.15	chrII	4155600	4155900	0.1443	0.8826
chrII	4109300	4109350	4697	5226.3	chrII	4155900	4156200	0.1478	0.8789
chrII	4109350	4109400	4073	4812.25	chrII	4156200	4156500	0.1561	0.87
chrII	4109400	4109450	4375	4264.05	chrII	4156500	4156800	0.1661	0.8592
chrII	4109450	4109500	3610	3921.05	chrII	4156800	4157100	0.1793	0.845
chrII	4109500	4109550	2219	3509.55	chrII	4157100	4157400	0.1783	0.8461
chrII	4109550	4109600	2555	3046.7	chrII	4157400	4157700	0.1822	0.8419
chrII	4109600	4109650	2909	2767.2	chrII	4157700	4158000	0.1976	0.8254
chrII	4109650	4109700	2161	2555.35	chrII	4158000	4158300	0.2013	0.8213
chrII	4109700	4109750	1340	2395.7	chrII	4158300	4158600	0.211	0.8109
chrII	4109750	4109800	3133	2225.1	chrII	4158600	4158900	0.2253	0.7955
chrII	4109800	4109850	2225	2084	chrII	4158900	4159200	0.2417	0.7779
chrII	4109850	4109900	1768	1946.9	chrII	4159200	4159500	0.2627	0.7553
chrII	4109900	4109950	1316	1765.25	chrII	4159500	4159800	0.2918	0.724
chrII	4109950	4110000	1179	1643	chrII	4159800	4160100	0.31	0.7044
chrII	4110000	4110050	1300	1610.95	chrII	4160100	4160400	0.3365	0.6759
chrII	4110050	4110100	887	1534	chrII	4160400	4160700	0.3451	0.6667
chrII	4110100	4110150	1201	1416.25	chrII	4160700	4161000	0.35	0.6614
chrII	4110150	4110200	1098	1346.5	chrII	4161000	4161300	0.349	0.6624
chrII	4110200	4110250	1055	1306.85	chrII	4161300	4161600	0.3518	0.6595
chrII	4110250	4110300	1401	1184	chrII	4161600	4161900	0.3399	0.6723
chrII	4110300	4110350	1875	1122.9	chrII	4161900	4162200	0.3348	0.6777
chrII	4110350	4110400	1331	1086.2	chrII	4162200	4162500	0.3271	0.686
chrII	4110400	4110450	742	1089.7	chrII	4162500	4162800	0.3368	0.6755
chrII	4110450	4110500	1165	1079.1	chrII	4162800	4163100	0.3471	0.6645
chrII	4110500	4110550	1578	1060.4	chrII	4163100	4163400	0.3608	0.6498
chrII	4110550	4110600	1016	1071.75	chrII	4163400	4163700	0.3785	0.6307
chrII	4110600	4110650	554	1062	chrII	4163700	4164000	0.3961	0.6118
chrII	4110650	4110700	766	1045.9	chrII	4164000	4164300	0.4176	0.5887
chrII	4110700	4110750	547	1026	chrII	4164300	4164600	0.4451	0.559
chrII	4110750	4110800	676	985.5	chrII	4164600	4164900	0.465	0.5376
chrII	4110800	4110850	1003	938.55	chrII	4164900	4165200	0.4677	0.5348
chrII	4110850	4110900	1034	911.85	chrII	4165200	4165500	0.467	0.5355
chrII	4110900	4110950	1386	912.3	chrII	4165500	4165800	0.47	0.5322
chrII	4110950	4111000	967	885	chrII	4165800	4166100	0.4953	0.505
chrII	4111000	4111050	926	836	chrII	4166100	4166400	0.4979	0.5023
chrII	4111050	4111100	1114	809.3	chrII	4166400	4166700	0.4987	0.5014
chrII	4111100	4111150	1006	811.4	chrII	4166700	4167000	0.5068	0.4927
chrII	4111150	4111200	776	814.65	chrII	4167000	4167300	0.5251	0.473
chrII	4111200	4111250	657	844.3	chrII	4167300	4167600	0.5229	0.4754
chrII	4111250	4111300	591	847.85	chrII	4167600	4167900	0.5231	0.4752
chrII	4111300	4111350	936	834.1	chrII	4167900	4168200	0.5109	0.4883
chrII	4111350	4111400	797	830.55	chrII	4168200	4168500	0.5333	0.4642
chrII	4111400	4111450	751	784.9	chrII	4168500	4168800	0.5431	0.4537
chrII	4111450	4111500	619	758.35	chrII	4168800	4169100	0.5407	0.4562
chrII	4111500	4111550	598	733.25	chrII	4169100	4169400	0.5469	0.4496
chrII	4111550	4111600	482	703.9	chrII	4169400	4169700	0.5636	0.4316
chrII	4111600	4111650	596	691.8	chrII	4169700	4170000	0.5712	0.4234
chrII	4111650	4111700	831	686.75	chrII	4170000	4170300	0.5775	0.4166
chrII	4111700	4111750	1140	676.25	chrII	4170300	4170600	0.5919	0.4011
chrII	4111750	4111800	747	675.65	chrII	4170600	4170900	0.5952	0.3976
chrII	4111800	4111850	728	657.4	chrII	4170900	4171200	0.5785	0.4155
chrII	4111850	4111900	963	630.3	chrII	4171200	4171500	0.545	0.4516
chrII	4111900	4111950	473	611.15	chrII	4171500	4171800	0.5312	0.4664
chrII	4111950	4112000	436	612.6	chrII	4171800	4172100	0.5221	0.4762
chrII	4112000	4112050	424	620.05	chrII	4172100	4172400	0.5109	0.4883
chrII	4112050	4112100	527	619.4	chrII	4172400	4172700	0.477	0.5247
chrII	4112100	4112150	764	612.65	chrII	4172700	4173000	0.4558	0.5476
chrII	4112150	4112200	675	610.95	chrII	4173000	4173300	0.458	0.5452
chrII	4112200	4112250	447	605.05	chrII	4173300	4173600	0.4673	0.5352
chrII	4112250	4112300	579	625.55	chrII	4173600	4173900	0.471	0.5312
chrII	4112300	4112350	571	628.5	chrII	4173900	4174200	0.4729	0.5291
chrII	4112350	4112400	255	622.05	chrII	4174200	4174500	0.4814	0.52
chrII	4112400	4112450	368	678.95	chrII	4174500	4174800	0.4892	0.5116
chrII	4112450	4112500	648	726.15	chrII	4174800	4175100	0.4866	0.5144
chrII	4112500	4112550	747	741.4	chrII	4175100	4175400	0.4963	0.504
chrII	4112550	4112600	469	748.4	chrII	4175400	4175700	0.5184	0.4802
chrII	4112600	4112650	461	760.65	chrII	4175700	4176000	0.5371	0.4601
chrII	4112650	4112700	797	771	chrII	4176000	4176300	0.5501	0.4461
chrII	4112700	4112750	1022	787.15	chrII	4176300	4176600	0.5607	0.4347
chrII	4112750	4112800	1157	803.85	chrII	4176600	4176900	0.5645	0.4307
chrII	4112800	4112850	787	802.8	chrII	4176900	4177200	0.5798	0.4142
chrII	4112850	4112900	834	819.3	chrII	4177200	4177500	0.5686	0.4262
chrII	4112900	4112950	1611	829.95	chrII	4177500	4177800	0.545	0.4516
chrII	4112950	4113000	1380	823.35	chrII	4177800	4178100	0.5284	0.4694
chrII	4113000	4113050	729	802.5	chrII	4178100	4178400	0.5015	0.4984
chrII	4113050	4113100	667	803.7	chrII	4178400	4178700	0.482	0.5193
chrII	4113100	4113150	1009	829.55	chrII	4178700	4179000	0.4755	0.5264
chrII	4113150	4113200	882	831.15	chrII	4179000	4179300	0.4581	0.5451
chrII	4113200	4113250	770	830.8	chrII	4179300	4179600	0.4579	0.5453
chrII	4113250	4113300	913	792.85	chrII	4179600	4179900	0.4733	0.5287
chrII	4113300	4113350	550	776.8	chrII	4179900	4180200	0.4802	0.5213
chrII	4113350	4113400	585	771.45	chrII	4180200	4180500	0.5031	0.4967
chrII	4113400	4113450	581	736.05	chrII	4180500	4180800	0.5049	0.4948
chrII	4113450	4113500	516	707.45	chrII	4180800	4181100	0.5048	0.4948
chrII	4113500	4113550	330	714.75	chrII	4181100	4181400	0.5245	0.4737
chrII	4113550	4113600	493	728.15	chrII	4181400	4181700	0.5174	0.4812
chrII	4113600	4113650	978	700.05	chrII	4181700	4182000	0.4969	0.5034
chrII	4113650	4113700	829	672.25	chrII	4182000	4182300	0.4871	0.5138
chrII	4113700	4113750	1015	662.25	chrII	4182300	4182600	0.4846	0.5166
chrII	4113750	4113800	398	645.8	chrII	4182600	4182900	0.4907	0.51
chrII	4113800	4113850	466	633.9	chrII	4182900	4183200	0.494	0.5065
chrII	4113850	4113900	727	639.35	chrII	4183200	4183500	0.4888	0.5121
chrII	4113900	4113950	903	637.15	chrII	4183500	4183800	0.5113	0.4878
chrII	4113950	4114000	808	627	chrII	4183800	4184100	0.5307	0.4669
chrII	4114000	4114050	875	638.45	chrII	4184100	4184400	0.5519	0.4441
chrII	4114050	4114100	935	649.55	chrII	4184400	4184700	0.5622	0.4331
chrII	4114100	4114150	447	626.95	chrII	4184700	4185000	0.5605	0.4349
chrII	4114150	4114200	326	612.5	chrII	4185000	4185300	0.5729	0.4215
chrII	4114200	4114250	570	569.55	chrII	4185300	4185600	0.5815	0.4123
chrII	4114250	4114300	584	561.05	chrII	4185600	4185900	0.5947	0.3982
chrII	4114300	4114350	312	560.75	chrII	4185900	4186200	0.6027	0.3895
chrII	4114350	4114400	694	536.7	chrII	4186200	4186500	0.6082	0.3836
chrII	4114400	4114450	537	502.75	chrII	4186500	4186800	0.6075	0.3843
chrII	4114450	4114500	313	489.05	chrII	4186800	4187100	0.6192	0.3718
chrII	4114500	4114550	559	472.9	chrII	4187100	4187400	0.6315	0.3586
chrII	4114550	4114600	715	454.4	chrII	4187400	4187700	0.64	0.3494
chrII	4114600	4114650	526	460.4	chrII	4187700	4188000	0.6376	0.3519
chrII	4114650	4114700	540	471.85	chrII	4188000	4188300	0.6645	0.323
chrII	4114700	4114750	156	458.4	chrII	4188300	4188600	0.6874	0.2984
chrII	4114750	4114800	228	444.6	chrII	4188600	4188900	0.6942	0.2911
chrII	4114800	4114850	460	443.35	chrII	4188900	4189200	0.7087	0.2755
chrII	4114850	4114900	246	439.35	chrII	4189200	4189500	0.7152	0.2685
chrII	4114900	4114950	224	448	chrII	4189500	4189800	0.7224	0.2607
chrII	4114950	4115000	534	455.45	chrII	4189800	4190100	0.7339	0.2484
chrII	4115000	4115050	552	456.65	chrII	4190100	4190400	0.7374	0.2446
chrII	4115050	4115100	565	437.3	chrII	4190400	4190700	0.7366	0.2455
chrII	4115100	4115150	567	426.85	chrII	4190700	4191000	0.76	0.2202
chrII	4115150	4115200	555	412.75	chrII	4191000	4191300	0.7618	0.2183
chrII	4115200	4115250	301	424.4	chrII	4191300	4191600	0.7703	0.2092
chrII	4115250	4115300	308	435.75	chrII	4191600	4191900	0.7806	0.1981
chrII	4115300	4115350	287	472.7	chrII	4191900	4192200	0.7991	0.1783
chrII	4115350	4115400	614	491.9	chrII	4192200	4192500	0.8054	0.1714
chrII	4115400	4115450	710	502.05	chrII	4192500	4192800	0.8173	0.1586
chrII	4115450	4115500	462	492.2	chrII	4192800	4193100	0.8181	0.1577
chrII	4115500	4115550	583	479.2	chrII	4193100	4193400	0.8331	0.1416
chrII	4115550	4115600	328	473.9	chrII	4193400	4193700	0.8379	0.1364
chrII	4115600	4115650	317	484.65	chrII	4193700	4194000	0.8192	0.1566
chrII	4115650	4115700	258	482.2	chrII	4194000	4194300	0.7943	0.1834
chrII	4115700	4115750	389	494.7	chrII	4194300	4194600	0.7779	0.201
chrII	4115750	4115800	455	508.4	chrII	4194600	4194900	0.7522	0.2287
chrII	4115800	4115850	1199	519.05	chrII	4194900	4195200	0.7419	0.2397
chrII	4115850	4115900	630	504.25	chrII	4195200	4195500	0.7256	0.2573
chrII	4115900	4115950	427	489.95	chrII	4195500	4195800	0.7117	0.2723
chrII	4115950	4116000	337	491.4	chrII	4195800	4196100	0.7305	0.252
chrII	4116000	4116050	292	486.4	chrII	4196100	4196400	0.7387	0.2432
chrII	4116050	4116100	459	491.05	chrII	4196400	4196700	0.7335	0.2488
chrII	4116100	4116150	782	508.2	chrII	4196700	4197000	0.737	0.245
chrII	4116150	4116200	506	546.4	chrII	4197000	4197300	0.7369	0.2451
chrII	4116200	4116250	551	559.85	chrII	4197300	4197600	0.7509	0.2301
chrII	4116250	4116300	582	565.7	chrII	4197600	4197900	0.762	0.2181
chrII	4116300	4116350	500	540.9	chrII	4197900	4198200	0.7606	0.2196
chrII	4116350	4116400	318	522.25	chrII	4198200	4198500	0.7704	0.209
chrII	4116400	4116450	424	520.15	chrII	4198500	4198800	0.7845	0.1939
chrII	4116450	4116500	491	521.2	chrII	4198800	4199100	0.8021	0.175
chrII	4116500	4116550	483	542.95	chrII	4199100	4199400	0.818	0.1578
chrII	4116550	4116600	421	546.35	chrII	4199400	4199700	0.8136	0.1626
chrII	4116600	4116650	660	539.65	chrII	4199700	4200000	0.8148	0.1613
chrII	4116650	4116700	1022	548	chrII	4200000	4200300	0.8189	0.1569
chrII	4116700	4116750	658	557.95	chrII	4200300	4200600	0.8256	0.1497
chrII	4116750	4116800	572	566.7	chrII	4200600	4200900	0.83	0.145
chrII	4116800	4116850	703	561.55	chrII	4200900	4201200	0.8223	0.1533
chrII	4116850	4116900	257	580.9	chrII	4201200	4201500	0.7988	0.1785
chrII	4116900	4116950	385	588.4	chrII	4201500	4201800	0.8114	0.165
chrII	4116950	4117000	358	583.35	chrII	4201800	4202100	0.7478	0.2334
chrII	4117000	4117050	727	578.2	chrII	4202100	4202400	0.6715	0.3155
chrII	4117050	4117100	527	573.9	chrII	4202400	4202700	0.5734	0.421
chrII	4117100	4117150	648	562.45	chrII	4202700	4203000	0.4719	0.5302
chrII	4117150	4117200	673	525.9	chrII	4203000	4203300	0.3715	0.6383
chrII	4117200	4117250	750	513.1	chrII	4203300	4203600	0.2968	0.7186
chrII	4117250	4117300	757	496.65	chrII	4203600	4203900	0.1922	0.8312
chrII	4117300	4117350	397	487.55	chrII	4203900	4204200	0.1639	0.8616
chrII	4117350	4117400	705	484.6	chrII	4204200	4204500	0.1479	0.8788
chrII	4117400	4117450	574	481.25	chrII	4204500	4204800	0.1452	0.8817
chrII	4117450	4117500	390	488.55	chrII	4204800	4205100	0.1447	0.8822
chrII	4117500	4117550	380	468.95	chrII	4205100	4205400	0.1514	0.875
chrII	4117550	4117600	335	468.5	chrII	4205400	4205700	0.1516	0.8748
chrII	4117600	4117650	431	458	chrII	4205700	4206000	0.1508	0.8757
chrII	4117650	4117700	291	447.6	chrII	4206000	4206300	0.1534	0.8729
chrII	4117700	4117750	402	426.05	chrII	4206300	4206600	0.1643	0.8612
chrII	4117750	4117800	243	410.8	chrII	4206600	4206900	0.1706	0.8544
chrII	4117800	4117850	521	422.45	chrII	4206900	4207200	0.1918	0.8316
chrII	4117850	4117900	198	422	chrII	4207200	4207500	0.1945	0.8287
chrII	4117900	4117950	318	426.9	chrII	4207500	4207800	0.1994	0.8234
chrII	4117950	4118000	504	415.35	chrII	4207800	4208100	0.2095	0.8126
chrII	4118000	4118050	335	412.35	chrII	4208100	4208400	0.216	0.8056
chrII	4118050	4118100	518	425.35	chrII	4208400	4208700	0.2344	0.7858
chrII	4118100	4118150	438	436.75	chrII	4208700	4209000	0.2554	0.7632
chrII	4118150	4118200	465	463.05	chrII	4209000	4209300	0.2619	0.7561
chrII	4118200	4118250	319	483.1	chrII	4209300	4209600	0.2736	0.7436
chrII	4118250	4118300	452	496.9	chrII	4209600	4209900	0.2981	0.7172
chrII	4118300	4118350	630	493.15	chrII	4209900	4210200	0.3144	0.6997
chrII	4118350	4118400	696	517.3	chrII	4210200	4210500	0.3143	0.6998
chrII	4118400	4118450	672	540.5	chrII	4210500	4210800	0.3176	0.6962
chrII	4118450	4118500	159	560.6	chrII	4210800	4211100	0.3164	0.6975
chrII	4118500	4118550	320	580.5	chrII	4211100	4211400	0.3221	0.6914
chrII	4118550	4118600	595	579.1	chrII	4211400	4211700	0.3419	0.6701
chrII	4118600	4118650	659	580.15	chrII	4211700	4212000	0.3437	0.6682
chrII	4118650	4118700	817	577.4	chrII	4212000	4212300	0.3548	0.6563
chrII	4118700	4118750	803	600.55	chrII	4212300	4212600	0.385	0.6237
chrII	4118750	4118800	519	614.6	chrII	4212600	4212900	0.3927	0.6155
chrII	4118800	4118850	446	628.6	chrII	4212900	4213200	0.4153	0.5911
chrII	4118850	4118900	681	639.45	chrII	4213200	4213500	0.4359	0.569
chrII	4118900	4118950	782	648.75	chrII	4213500	4213800	0.4325	0.5726
chrII	4118950	4119000	906	673.1	chrII	4213800	4214100	0.4483	0.5556
chrII	4119000	4119050	733	700.15	chrII	4214100	4214400	0.4611	0.5419
chrII	4119050	4119100	490	724.95	chrII	4214400	4214700	0.464	0.5387
chrII	4119100	4119150	459	725.1	chrII	4214700	4215000	0.4775	0.5242
chrII	4119150	4119200	410	696.65	chrII	4215000	4215300	0.4835	0.5177
chrII	4119200	4119250	782	675.05	chrII	4215300	4215600	0.5005	0.4995
chrII	4119250	4119300	733	676.8	chrII	4215600	4215900	0.5392	0.4578
chrII	4119300	4119350	910	696.65	chrII	4215900	4216200	0.5551	0.4407
chrII	4119350	4119400	913	687.7	chrII	4216200	4216500	0.5655	0.4295
chrII	4119400	4119450	858	664.5	chrII	4216500	4216800	0.5989	0.3936
chrII	4119450	4119500	646	654.6	chrII	4216800	4217100	0.6076	0.3842
chrII	4119500	4119550	861	657.6	chrII	4217100	4217400	0.624	0.3666
chrII	4119550	4119600	1091	671.6	chrII	4217400	4217700	0.6202	0.3707
chrII	4119600	4119650	662	699.95	chrII	4217700	4218000	0.6044	0.3876
chrII	4119650	4119700	248	711.2	chrII	4218000	4218300	0.6087	0.3831
chrII	4119700	4119750	371	696	chrII	4218300	4218600	0.6195	0.3714
chrII	4119750	4119800	554	679.2	chrII	4218600	4218900	0.6037	0.3884
chrII	4119800	4119850	843	665.85	chrII	4218900	4219200	0.6087	0.3831
chrII	4119850	4119900	502	643.85	chrII	4219200	4219500	0.6129	0.3785
chrII	4119900	4119950	318	649.8	chrII	4219500	4219800	0.62	0.3709
chrII	4119950	4120000	708	643.95	chrII	4219800	4220100	0.6432	0.346
chrII	4120000	4120050	793	628.75	chrII	4220100	4220400	0.6521	0.3363
chrII	4120050	4120100	770	607.45	chrII	4220400	4220700	0.6637	0.3239
chrII	4120100	4120150	1026	615.55	chrII	4220700	4221000	0.6824	0.3038
chrII	4120150	4120200	635	635	chrII	4221000	4221300	0.6884	0.2973
chrII	4120200	4120250	478	680.2	chrII	4221300	4221600	0.694	0.2913
chrII	4120250	4120300	397	723.55	chrII	4221600	4221900	0.7003	0.2846
chrII	4120300	4120350	643	732.85	chrII	4221900	4222200	0.7071	0.2772
chrII	4120350	4120400	473	749.25	chrII	4222200	4222500	0.7334	0.2489
chrII	4120400	4120450	977	802.25	chrII	4222500	4222800	0.7467	0.2346
chrII	4120450	4120500	529	847.1	chrII	4222800	4223100	0.7551	0.2255
chrII	4120500	4120550	557	864.6	chrII	4223100	4223400	0.7728	0.2065
chrII	4120550	4120600	665	881.3	chrII	4223400	4223700	0.7958	0.1817
chrII	4120600	4120650	824	877.05	chrII	4223700	4224000	0.8166	0.1594
chrII	4120650	4120700	637	895	chrII	4224000	4224300	0.8283	0.1468
chrII	4120700	4120750	1275	901	chrII	4224300	4224600	0.8283	0.1468
chrII	4120750	4120800	1421	901.35	chrII	4224600	4224900	0.8257	0.1496
chrII	4120800	4120850	1029	901.35	chrII	4224900	4225200	0.8145	0.1617
chrII	4120850	4120900	830	910.45	chrII	4225200	4225500	0.7596	0.2207
chrII	4120900	4120950	1378	899.15	chrII	4225500	4225800	0.6724	0.3145
chrII	4120950	4121000	1605	895.15	chrII	4225800	4226100	0.6549	0.3333
chrII	4121000	4121050	1143	905.6	chrII	4226100	4226400	0.5686	0.4262
chrII	4121050	4121100	1104	902.5	chrII	4226400	4226700	0.481	0.5204
chrII	4121100	4121150	941	895.2	chrII	4226700	4227000	0.4145	0.5919
chrII	4121150	4121200	994	885.35	chrII	4227000	4227300	0.3661	0.6441
chrII	4121200	4121250	598	851.75	chrII	4227300	4227600	0.3669	0.6432
chrII	4121250	4121300	404	805.95	chrII	4227600	4227900	0.3812	0.6279
chrII	4121300	4121350	643	778	chrII	4227900	4228200	0.3318	0.6809
chrII	4121350	4121400	655	773.5	chrII	4228200	4228500	0.3537	0.6574
chrII	4121400	4121450	751	729.45	chrII	4228500	4228800	0.3648	0.6454
chrII	4121450	4121500	449	680.05	chrII	4228800	4229100	0.3735	0.6361
chrII	4121500	4121550	766	641.8	chrII	4229100	4229400	0.394	0.614
chrII	4121550	4121600	603	608.3	chrII	4229400	4229700	0.4271	0.5785
chrII	4121600	4121650	678	585.05	chrII	4229700	4230000	0.4396	0.565
chrII	4121650	4121700	440	563.55	chrII	4230000	4230300	0.4669	0.5356
chrII	4121700	4121750	603	566.3	chrII	4230300	4230600	0.4911	0.5096
chrII	4121750	4121800	505	567.35	chrII	4230600	4230900	0.5105	0.4887
chrII	4121800	4121850	470	575.3	chrII	4230900	4231200	0.5488	0.4475
chrII	4121850	4121900	740	559.2	chrII	4231200	4231500	0.5634	0.4318
chrII	4121900	4121950	497	553.3	chrII	4231500	4231800	0.5558	0.44
chrII	4121950	4122000	617	577.65	chrII	4231800	4232100	0.5804	0.4135
chrII	4122000	4122050	378	578.75	chrII	4232100	4232400	0.6035	0.3887
chrII	4122050	4122100	434	594.1	chrII	4232400	4232700	0.6348	0.355
chrII	4122100	4122150	476	583.7	chrII	4232700	4233000	0.6687	0.3186
chrII	4122150	4122200	564	618.5	chrII	4233000	4233300	0.68	0.3063
chrII	4122200	4122250	653	655	chrII	4233300	4233600	0.7005	0.2843
chrII	4122250	4122300	425	680.95	chrII	4233600	4233900	0.7312	0.2513
chrII	4122300	4122350	802	732.35	chrII	4233900	4234200	0.7508	0.2301
chrII	4122350	4122400	333	781.55	chrII	4234200	4234500	0.761	0.2192
chrII	4122400	4122450	633	818.1	chrII	4234500	4234800	0.772	0.2074
chrII	4122450	4122500	936	834.8	chrII	4234800	4235100	0.7846	0.1938
chrII	4122500	4122550	788	875.7	chrII	4235100	4235400	0.8004	0.1768
chrII	4122550	4122600	910	917.65	chrII	4235400	4235700	0.7815	0.1972
chrII	4122600	4122650	470	926.1	chrII	4235700	4236000	0.6927	0.2927
chrII	4122650	4122700	1136	936.9	chrII	4236000	4236300	0.6135	0.3779
chrII	4122700	4122750	1333	944.6	chrII	4236300	4236600	0.5332	0.4643
chrII	4122750	4122800	1024	960.65	chrII	4236600	4236900	0.4165	0.5898
chrII	4122800	4122850	1498	964.8	chrII	4236900	4237200	0.3178	0.696
chrII	4122850	4122900	1724	977.9	chrII	4237200	4237500	0.2138	0.8079
chrII	4122900	4122950	1228	967.05	chrII	4237500	4237800	0.1387	0.8887
chrII	4122950	4123000	951	946.45	chrII	4237800	4238100	0.127	0.9013
chrII	4123000	4123050	1196	944	chrII	4238100	4238400	0.1129	0.9164
chrII	4123050	4123100	1273	925.25	chrII	4238400	4238700	0.1092	0.9204
chrII	4123100	4123150	645	925.8	chrII	4238700	4239000	0.1282	0.9
chrII	4123150	4123200	780	895.9	chrII	4239000	4239300	0.1385	0.8889
chrII	4123200	4123250	807	867.4	chrII	4239300	4239600	0.147	0.8798
chrII	4123250	4123300	746	876.3	chrII	4239600	4239900	0.155	0.8712
chrII	4123300	4123350	885	877.6	chrII	4239900	4240200	0.1706	0.8544
chrII	4123350	4123400	595	864.8	chrII	4240200	4240500	0.1806	0.8436
chrII	4123400	4123450	416	858	chrII	4240500	4240800	0.182	0.8422
chrII	4123450	4123500	524	897.45	chrII	4240800	4241100	0.1837	0.8403
chrII	4123500	4123550	739	949.7	chrII	4241100	4241400	0.2044	0.818
chrII	4123550	4123600	535	942.1	chrII	4241400	4241700	0.2231	0.7979
chrII	4123600	4123650	481	940.65	chrII	4241700	4242000	0.2251	0.7957
chrII	4123650	4123700	538	930.45	chrII	4242000	4242300	0.2186	0.8027
chrII	4123700	4123750	763	938.8	chrII	4242300	4242600	0.208	0.8141
chrII	4123750	4123800	1202	929.6	chrII	4242600	4242900	0.1926	0.8308
chrII	4123800	4123850	1524	917.4	chrII	4242900	4243200	0.1871	0.8367
chrII	4123850	4123900	1468	914.3	chrII	4243200	4243500	0.1639	0.8616
chrII	4123900	4123950	1092	921.15	chrII	4243500	4243800	0.1363	0.8913
chrII	4123950	4124000	1740	926.1	chrII	4243800	4244100	0.1363	0.8913
chrII	4124000	4124050	2241	933.75	chrII	4244100	4244400	0.1472	0.8795
chrII	4124050	4124100	1121	947.55	chrII	4244400	4244700	0.1485	0.8782
chrII	4124100	4124150	616	958.9	chrII	4244700	4245000	0.1512	0.8752
chrII	4124150	4124200	576	967.35	chrII	4245000	4245300	0.1532	0.8731
chrII	4124200	4124250	974	957.8	chrII	4245300	4245600	0.1617	0.864
chrII	4124250	4124300	562	923.1	chrII	4245600	4245900	0.1769	0.8477
chrII	4124300	4124350	641	887.8	chrII	4245900	4246200	0.188	0.8356
chrII	4124350	4124400	533	860.95	chrII	4246200	4246500	0.1795	0.8448
chrII	4124400	4124450	553	854.95	chrII	4246500	4246800	0.1952	0.8279
chrII	4124450	4124500	623	799.9	chrII	4246800	4247100	0.2068	0.8155
chrII	4124500	4124550	892	713.95	chrII	4247100	4247400	0.203	0.8195
chrII	4124550	4124600	811	679.55	chrII	4247400	4247700	0.2082	0.814
chrII	4124600	4124650	708	675.15	chrII	4247700	4248000	0.2169	0.8045
chrII	4124650	4124700	707	680.3	chrII	4248000	4248300	0.2349	0.7852
chrII	4124700	4124750	572	646.8	chrII	4248300	4248600	0.2695	0.748
chrII	4124750	4124800	508	663.45	chrII	4248600	4248900	0.2917	0.7241
chrII	4124800	4124850	818	669.5	chrII	4248900	4249200	0.3144	0.6997
chrII	4124850	4124900	931	688.35	chrII	4249200	4249500	0.3442	0.6676
chrII	4124900	4124950	972	694.3	chrII	4249500	4249800	0.3494	0.6621
chrII	4124950	4125000	639	698.1	NA	NA	NA	NA	NA
chrII	4125000	4125050	522	699.35	NA	NA	NA	NA	NA
chrII	4125050	4125100	433	691.7	NA	NA	NA	NA	NA
chrII	4125100	4125150	528	686.15	NA	NA	NA	NA	NA
chrII	4125150	4125200	679	696.65	NA	NA	NA	NA	NA
chrII	4125200	4125250	304	780.3	NA	NA	NA	NA	NA
chrII	4125250	4125300	895	857.45	NA	NA	NA	NA	NA
chrII	4125300	4125350	762	882.95	NA	NA	NA	NA	NA
chrII	4125350	4125400	910	890.7	NA	NA	NA	NA	NA
chrII	4125400	4125450	672	905	NA	NA	NA	NA	NA
chrII	4125450	4125500	699	949.95	NA	NA	NA	NA	NA
chrII	4125500	4125550	917	1030.4	NA	NA	NA	NA	NA
chrII	4125550	4125600	658	1106.75	NA	NA	NA	NA	NA
chrII	4125600	4125650	597	1165.05	NA	NA	NA	NA	NA
chrII	4125650	4125700	917	1243.35	NA	NA	NA	NA	NA
chrII	4125700	4125750	2245	1311.75	NA	NA	NA	NA	NA
chrII	4125750	4125800	2051	1301.9	NA	NA	NA	NA	NA
chrII	4125800	4125850	1328	1315.25	NA	NA	NA	NA	NA
chrII	4125850	4125900	1086	1345.05	NA	NA	NA	NA	NA
chrII	4125900	4125950	1258	1376.95	NA	NA	NA	NA	NA
chrII	4125950	4126000	1538	1379.25	NA	NA	NA	NA	NA
chrII	4126000	4126050	2131	1381.2	NA	NA	NA	NA	NA
chrII	4126050	4126100	1960	1389.55	NA	NA	NA	NA	NA
chrII	4126100	4126150	1694	1416.8	NA	NA	NA	NA	NA
chrII	4126150	4126200	2245	1405.8	NA	NA	NA	NA	NA
chrII	4126200	4126250	1672	1336.25	NA	NA	NA	NA	NA
chrII	4126250	4126300	698	1269.7	NA	NA	NA	NA	NA
chrII	4126300	4126350	1029	1236.45	NA	NA	NA	NA	NA
chrII	4126350	4126400	1506	1215.2	NA	NA	NA	NA	NA
chrII	4126400	4126450	1310	1175.15	NA	NA	NA	NA	NA
chrII	4126450	4126500	745	1119.45	NA	NA	NA	NA	NA
chrII	4126500	4126550	956	1058.35	NA	NA	NA	NA	NA
chrII	4126550	4126600	825	983.65	NA	NA	NA	NA	NA
chrII	4126600	4126650	1142	929.75	NA	NA	NA	NA	NA
chrII	4126650	4126700	697	846.2	NA	NA	NA	NA	NA
chrII	4126700	4126750	854	814.45	NA	NA	NA	NA	NA
chrII	4126750	4126800	720	824.1	NA	NA	NA	NA	NA
chrII	4126800	4126850	663	813.15	NA	NA	NA	NA	NA
chrII	4126850	4126900	661	761.35	NA	NA	NA	NA	NA
chrII	4126900	4126950	457	727.5	NA	NA	NA	NA	NA
chrII	4126950	4127000	424	717.15	NA	NA	NA	NA	NA
chrII	4127000	4127050	909	695.4	NA	NA	NA	NA	NA
chrII	4127050	4127100	466	685.05	NA	NA	NA	NA	NA
chrII	4127100	4127150	616	667.55	NA	NA	NA	NA	NA
chrII	4127150	4127200	574	663.65	NA	NA	NA	NA	NA
chrII	4127200	4127250	1037	648.25	NA	NA	NA	NA	NA
chrII	4127250	4127300	891	649.3	NA	NA	NA	NA	NA
chrII	4127300	4127350	810	645.3	NA	NA	NA	NA	NA
chrII	4127350	4127400	470	644.6	NA	NA	NA	NA	NA
chrII	4127400	4127450	633	666.3	NA	NA	NA	NA	NA
chrII	4127450	4127500	538	669.85	NA	NA	NA	NA	NA
chrII	4127500	4127550	521	661.35	NA	NA	NA	NA	NA
chrII	4127550	4127600	618	673.6	NA	NA	NA	NA	NA
chrII	4127600	4127650	792	696.3	NA	NA	NA	NA	NA
chrII	4127650	4127700	619	718.8	NA	NA	NA	NA	NA
chrII	4127700	4127750	546	717.95	NA	NA	NA	NA	NA
chrII	4127750	4127800	741	718.75	NA	NA	NA	NA	NA
chrII	4127800	4127850	583	723.2	NA	NA	NA	NA	NA
chrII	4127850	4127900	647	752.3	NA	NA	NA	NA	NA
chrII	4127900	4127950	891	760.45	NA	NA	NA	NA	NA
chrII	4127950	4128000	495	801.35	NA	NA	NA	NA	NA
chrII	4128000	4128050	739	845.2	NA	NA	NA	NA	NA
chrII	4128050	4128100	711	861.6	NA	NA	NA	NA	NA
chrII	4128100	4128150	1070	949.45	NA	NA	NA	NA	NA
chrII	4128150	4128200	1024	1074.85	NA	NA	NA	NA	NA
chrII	4128200	4128250	1020	1231.05	NA	NA	NA	NA	NA
chrII	4128250	4128300	907	1322.05	NA	NA	NA	NA	NA
chrII	4128300	4128350	899	1470.75	NA	NA	NA	NA	NA
chrII	4128350	4128400	1052	1646	NA	NA	NA	NA	NA
chrII	4128400	4128450	796	1756.1	NA	NA	NA	NA	NA
chrII	4128450	4128500	1356	1909.15	NA	NA	NA	NA	NA
chrII	4128500	4128550	1398	2129.1	NA	NA	NA	NA	NA
chrII	4128550	4128600	946	2242.65	NA	NA	NA	NA	NA
chrII	4128600	4128650	2549	2380	NA	NA	NA	NA	NA
chrII	4128650	4128700	3127	2588.45	NA	NA	NA	NA	NA
chrII	4128700	4128750	3670	3022.75	NA	NA	NA	NA	NA
chrII	4128750	4128800	2561	3570.8	NA	NA	NA	NA	NA
chrII	4128800	4128850	3557	4085.35	NA	NA	NA	NA	NA
chrII	4128850	4128900	4152	4356.85	NA	NA	NA	NA	NA
chrII	4128900	4128950	3093	4522.45	NA	NA	NA	NA	NA
chrII	4128950	4129000	3556	4709.7	NA	NA	NA	NA	NA
chrII	4129000	4129050	5138	5141.65	NA	NA	NA	NA	NA
chrII	4129050	4129100	2982	5534.1	NA	NA	NA	NA	NA
chrII	4129100	4129150	3817	5695.95	NA	NA	NA	NA	NA
chrII	4129150	4129200	5193	6056.65	NA	NA	NA	NA	NA
chrII	4129200	4129250	9706	6292.3	NA	NA	NA	NA	NA
chrII	4129250	4129300	11868	6522.85	NA	NA	NA	NA	NA
chrII	4129300	4129350	11190	6566.4	NA	NA	NA	NA	NA
chrII	4129350	4129400	6482	6603.65	NA	NA	NA	NA	NA
chrII	4129400	4129450	4108	6681.85	NA	NA	NA	NA	NA
chrII	4129450	4129500	5101	6728.85	NA	NA	NA	NA	NA
chrII	4129500	4129550	10037	6665.15	NA	NA	NA	NA	NA
chrII	4129550	4129600	8795	6662.6	NA	NA	NA	NA	NA
chrII	4129600	4129650	5786	6612.45	NA	NA	NA	NA	NA
chrII	4129650	4129700	10341	6505.35	NA	NA	NA	NA	NA
chrII	4129700	4129750	8383	6158.8	NA	NA	NA	NA	NA
chrII	4129750	4129800	7172	5713.05	NA	NA	NA	NA	NA
chrII	4129800	4129850	4428	5280.8	NA	NA	NA	NA	NA
chrII	4129850	4129900	4897	5057.65	NA	NA	NA	NA	NA
chrII	4129900	4129950	4657	5058.7	NA	NA	NA	NA	NA
chrII	4129950	4130000	4496	4963.75	NA	NA	NA	NA	NA
chrII	4130000	4130050	3864	4548.85	NA	NA	NA	NA	NA
chrII	4130050	4130100	2931	4182	NA	NA	NA	NA	NA
chrII	4130100	4130150	2814	3984.05	NA	NA	NA	NA	NA
chrII	4130150	4130200	3051	3566.85	NA	NA	NA	NA	NA
chrII	4130200	4130250	2775	3271.8	NA	NA	NA	NA	NA
chrII	4130250	4130300	2953	3096	NA	NA	NA	NA	NA
chrII	4130300	4130350	2545	2991.2	NA	NA	NA	NA	NA
chrII	4130350	4130400	2019	2810.9	NA	NA	NA	NA	NA
chrII	4130400	4130450	4129	2640.7	NA	NA	NA	NA	NA
chrII	4130450	4130500	3202	2503.55	NA	NA	NA	NA	NA
chrII	4130500	4130550	1739	2370.75	NA	NA	NA	NA	NA
chrII	4130550	4130600	1458	2251	NA	NA	NA	NA	NA
chrII	4130600	4130650	1827	2149.4	NA	NA	NA	NA	NA
chrII	4130650	4130700	1997	2059.25	NA	NA	NA	NA	NA
chrII	4130700	4130750	2482	1985.05	NA	NA	NA	NA	NA
chrII	4130750	4130800	3656	1898.9	NA	NA	NA	NA	NA
chrII	4130800	4130850	2332	1823.55	NA	NA	NA	NA	NA
chrII	4130850	4130900	1291	1768.5	NA	NA	NA	NA	NA
chrII	4130900	4130950	1253	1594.25	NA	NA	NA	NA	NA
chrII	4130950	4131000	1753	1480.9	NA	NA	NA	NA	NA
chrII	4131000	4131050	1208	1455.1	NA	NA	NA	NA	NA
chrII	4131050	4131100	536	1444.35	NA	NA	NA	NA	NA
chrII	4131100	4131150	782	1413.55	NA	NA	NA	NA	NA
chrII	4131150	4131200	1248	1360.35	NA	NA	NA	NA	NA
chrII	4131200	4131250	1291	1268.5	NA	NA	NA	NA	NA
chrII	4131250	4131300	1230	1128.45	NA	NA	NA	NA	NA
chrII	4131300	4131350	1038	1050.05	NA	NA	NA	NA	NA
chrII	4131350	4131400	918	1028.9	NA	NA	NA	NA	NA
chrII	4131400	4131450	644	1008.95	NA	NA	NA	NA	NA
chrII	4131450	4131500	935	974.2	NA	NA	NA	NA	NA
chrII	4131500	4131550	1223	966.15	NA	NA	NA	NA	NA
chrII	4131550	4131600	1243	985.75	NA	NA	NA	NA	NA
chrII	4131600	4131650	1211	988.6	NA	NA	NA	NA	NA
chrII	4131650	4131700	933	971.1	NA	NA	NA	NA	NA
chrII	4131700	4131750	645	946.4	NA	NA	NA	NA	NA
chrII	4131750	4131800	855	940.75	NA	NA	NA	NA	NA
chrII	4131800	4131850	764	919.5	NA	NA	NA	NA	NA
chrII	4131850	4131900	868	908.3	NA	NA	NA	NA	NA
chrII	4131900	4131950	854	934.55	NA	NA	NA	NA	NA
chrII	4131950	4132000	1058	931.1	NA	NA	NA	NA	NA
chrII	4132000	4132050	1047	931.55	NA	NA	NA	NA	NA
chrII	4132050	4132100	928	947.85	NA	NA	NA	NA	NA
chrII	4132100	4132150	839	955.35	NA	NA	NA	NA	NA
chrII	4132150	4132200	898	961.75	NA	NA	NA	NA	NA
chrII	4132200	4132250	797	955.75	NA	NA	NA	NA	NA
chrII	4132250	4132300	1117	966.35	NA	NA	NA	NA	NA
chrII	4132300	4132350	613	1003.15	NA	NA	NA	NA	NA
chrII	4132350	4132400	694	1016.6	NA	NA	NA	NA	NA
chrII	4132400	4132450	1169	1024.5	NA	NA	NA	NA	NA
chrII	4132450	4132500	866	1010.35	NA	NA	NA	NA	NA
chrII	4132500	4132550	1232	1039.1	NA	NA	NA	NA	NA
chrII	4132550	4132600	1569	1067.1	NA	NA	NA	NA	NA
chrII	4132600	4132650	1361	1090.8	NA	NA	NA	NA	NA
chrII	4132650	4132700	1061	1123	NA	NA	NA	NA	NA
chrII	4132700	4132750	525	1153.05	NA	NA	NA	NA	NA
chrII	4132750	4132800	1067	1139.35	NA	NA	NA	NA	NA
chrII	4132800	4132850	1500	1158.4	NA	NA	NA	NA	NA
chrII	4132850	4132900	1137	1161.15	NA	NA	NA	NA	NA
chrII	4132900	4132950	1012	1160.45	NA	NA	NA	NA	NA
chrII	4132950	4133000	775	1169.05	NA	NA	NA	NA	NA
chrII	4133000	4133050	1622	1163.45	NA	NA	NA	NA	NA
chrII	4133050	4133100	1488	1141.45	NA	NA	NA	NA	NA
chrII	4133100	4133150	1313	1171.05	NA	NA	NA	NA	NA
chrII	4133150	4133200	1542	1201.2	NA	NA	NA	NA	NA
chrII	4133200	4133250	1398	1269.35	NA	NA	NA	NA	NA
chrII	4133250	4133300	843	1297.7	NA	NA	NA	NA	NA
chrII	4133300	4133350	994	1302.75	NA	NA	NA	NA	NA
chrII	4133350	4133400	749	1313.65	NA	NA	NA	NA	NA
chrII	4133400	4133450	1155	1333.9	NA	NA	NA	NA	NA
chrII	4133450	4133500	1038	1354.7	NA	NA	NA	NA	NA
chrII	4133500	4133550	1120	1327.45	NA	NA	NA	NA	NA
chrII	4133550	4133600	1129	1283.5	NA	NA	NA	NA	NA
chrII	4133600	4133650	1953	1262.85	NA	NA	NA	NA	NA
chrII	4133650	4133700	1664	1213.25	NA	NA	NA	NA	NA
chrII	4133700	4133750	1888	1193.05	NA	NA	NA	NA	NA
chrII	4133750	4133800	1634	1212.9	NA	NA	NA	NA	NA
chrII	4133800	4133850	1601	1221.95	NA	NA	NA	NA	NA
chrII	4133850	4133900	1355	1242.45	NA	NA	NA	NA	NA
chrII	4133900	4133950	1417	1227.5	NA	NA	NA	NA	NA
chrII	4133950	4134000	1191	1210.4	NA	NA	NA	NA	NA
chrII	4134000	4134050	1077	1206.9	NA	NA	NA	NA	NA
chrII	4134050	4134100	609	1215.05	NA	NA	NA	NA	NA
chrII	4134100	4134150	900	1185.2	NA	NA	NA	NA	NA
chrII	4134150	4134200	550	1131.55	NA	NA	NA	NA	NA
chrII	4134200	4134250	994	1083.05	NA	NA	NA	NA	NA
chrII	4134250	4134300	1240	1060.25	NA	NA	NA	NA	NA
chrII	4134300	4134350	1175	1020.1	NA	NA	NA	NA	NA
chrII	4134350	4134400	1159	1010.05	NA	NA	NA	NA	NA
chrII	4134400	4134450	856	1015.15	NA	NA	NA	NA	NA
chrII	4134450	4134500	696	1000.25	NA	NA	NA	NA	NA
chrII	4134500	4134550	1050	997.45	NA	NA	NA	NA	NA
chrII	4134550	4134600	1292	1020.2	NA	NA	NA	NA	NA
chrII	4134600	4134650	1356	1056	NA	NA	NA	NA	NA
chrII	4134650	4134700	591	1089.3	NA	NA	NA	NA	NA
chrII	4134700	4134750	918	1080.5	NA	NA	NA	NA	NA
chrII	4134750	4134800	1178	1096.3	NA	NA	NA	NA	NA
chrII	4134800	4134850	798	1114.6	NA	NA	NA	NA	NA
chrII	4134850	4134900	1154	1105.4	NA	NA	NA	NA	NA
chrII	4134900	4134950	1519	1107.85	NA	NA	NA	NA	NA
chrII	4134950	4135000	893	1137.85	NA	NA	NA	NA	NA
chrII	4135000	4135050	1021	1157.8	NA	NA	NA	NA	NA
chrII	4135050	4135100	1064	1171.95	NA	NA	NA	NA	NA
chrII	4135100	4135150	1616	1155.45	NA	NA	NA	NA	NA
chrII	4135150	4135200	1216	1176.45	NA	NA	NA	NA	NA
chrII	4135200	4135250	818	1216.25	NA	NA	NA	NA	NA
chrII	4135250	4135300	1556	1243.95	NA	NA	NA	NA	NA
chrII	4135300	4135350	1541	1262.2	NA	NA	NA	NA	NA
chrII	4135350	4135400	975	1256.6	NA	NA	NA	NA	NA
chrII	4135400	4135450	905	1243.55	NA	NA	NA	NA	NA
chrII	4135450	4135500	1296	1249.9	NA	NA	NA	NA	NA
chrII	4135500	4135550	1449	1250.35	NA	NA	NA	NA	NA
chrII	4135550	4135600	1575	1244.6	NA	NA	NA	NA	NA
chrII	4135600	4135650	1026	1231.9	NA	NA	NA	NA	NA
chrII	4135650	4135700	1011	1211.7	NA	NA	NA	NA	NA
chrII	4135700	4135750	1714	1228.2	NA	NA	NA	NA	NA
chrII	4135750	4135800	1732	1203.75	NA	NA	NA	NA	NA
chrII	4135800	4135850	1163	1160.9	NA	NA	NA	NA	NA
chrII	4135850	4135900	1042	1166.05	NA	NA	NA	NA	NA
chrII	4135900	4135950	1258	1171.85	NA	NA	NA	NA	NA
chrII	4135950	4136000	1020	1176.9	NA	NA	NA	NA	NA
chrII	4136000	4136050	1030	1172.55	NA	NA	NA	NA	NA
chrII	4136050	4136100	949	1162.95	NA	NA	NA	NA	NA
chrII	4136100	4136150	1362	1206.15	NA	NA	NA	NA	NA
chrII	4136150	4136200	812	1234.6	NA	NA	NA	NA	NA
chrII	4136200	4136250	1148	1211.2	NA	NA	NA	NA	NA
chrII	4136250	4136300	1067	1203.4	NA	NA	NA	NA	NA
chrII	4136300	4136350	684	1199.2	NA	NA	NA	NA	NA
chrII	4136350	4136400	1078	1236.7	NA	NA	NA	NA	NA
chrII	4136400	4136450	1021	1232.7	NA	NA	NA	NA	NA
chrII	4136450	4136500	1397	1257.35	NA	NA	NA	NA	NA
chrII	4136500	4136550	1362	1279.6	NA	NA	NA	NA	NA
chrII	4136550	4136600	1383	1309.05	NA	NA	NA	NA	NA
chrII	4136600	4136650	1890	1351.7	NA	NA	NA	NA	NA
chrII	4136650	4136700	1580	1377.85	NA	NA	NA	NA	NA
chrII	4136700	4136750	1246	1354.7	NA	NA	NA	NA	NA
chrII	4136750	4136800	1576	1343.7	NA	NA	NA	NA	NA
chrII	4136800	4136850	1079	1353.25	NA	NA	NA	NA	NA
chrII	4136850	4136900	1792	1373.25	NA	NA	NA	NA	NA
chrII	4136900	4136950	1178	1394.05	NA	NA	NA	NA	NA
chrII	4136950	4137000	1513	1401.6	NA	NA	NA	NA	NA
chrII	4137000	4137050	1475	1416.3	NA	NA	NA	NA	NA
chrII	4137050	4137100	1538	1426.35	NA	NA	NA	NA	NA
chrII	4137100	4137150	2215	1421.4	NA	NA	NA	NA	NA
chrII	4137150	4137200	1335	1427.25	NA	NA	NA	NA	NA
chrII	4137200	4137250	685	1445.1	NA	NA	NA	NA	NA
chrII	4137250	4137300	847	1435.55	NA	NA	NA	NA	NA
chrII	4137300	4137350	875	1489.9	NA	NA	NA	NA	NA
chrII	4137350	4137400	1478	1482.8	NA	NA	NA	NA	NA
chrII	4137400	4137450	1437	1477.9	NA	NA	NA	NA	NA
chrII	4137450	4137500	1548	1469.15	NA	NA	NA	NA	NA
chrII	4137500	4137550	1656	1469.25	NA	NA	NA	NA	NA
chrII	4137550	4137600	1584	1449.8	NA	NA	NA	NA	NA
chrII	4137600	4137650	1791	1389.2	NA	NA	NA	NA	NA
chrII	4137650	4137700	1697	1394.45	NA	NA	NA	NA	NA
chrII	4137700	4137750	1603	1428.45	NA	NA	NA	NA	NA
chrII	4137750	4137800	1385	1466.35	NA	NA	NA	NA	NA
chrII	4137800	4137850	2166	1476.7	NA	NA	NA	NA	NA
chrII	4137850	4137900	1650	1461.85	NA	NA	NA	NA	NA
chrII	4137900	4137950	1080	1453.45	NA	NA	NA	NA	NA
chrII	4137950	4138000	1338	1483.55	NA	NA	NA	NA	NA
chrII	4138000	4138050	1477	1476.9	NA	NA	NA	NA	NA
chrII	4138050	4138100	1149	1447.85	NA	NA	NA	NA	NA
chrII	4138100	4138150	1003	1421.9	NA	NA	NA	NA	NA
chrII	4138150	4138200	1440	1415.25	NA	NA	NA	NA	NA
chrII	4138200	4138250	1365	1391	NA	NA	NA	NA	NA
chrII	4138250	4138300	1605	1384.25	NA	NA	NA	NA	NA
chrII	4138300	4138350	1082	1345.8	NA	NA	NA	NA	NA
chrII	4138350	4138400	1181	1313.6	NA	NA	NA	NA	NA
chrII	4138400	4138450	1269	1363.3	NA	NA	NA	NA	NA
chrII	4138450	4138500	2150	1393.85	NA	NA	NA	NA	NA
chrII	4138500	4138550	1523	1408.35	NA	NA	NA	NA	NA
chrII	4138550	4138600	1003	1483.2	NA	NA	NA	NA	NA
chrII	4138600	4138650	1272	1588.65	NA	NA	NA	NA	NA
chrII	4138650	4138700	1564	1645.5	NA	NA	NA	NA	NA
chrII	4138700	4138750	1118	1788.55	NA	NA	NA	NA	NA
chrII	4138750	4138800	1250	2002.5	NA	NA	NA	NA	NA
chrII	4138800	4138850	1397	2252	NA	NA	NA	NA	NA
chrII	4138850	4138900	1006	2488.65	NA	NA	NA	NA	NA
chrII	4138900	4138950	2074	2859.3	NA	NA	NA	NA	NA
chrII	4138950	4139000	1949	3157.65	NA	NA	NA	NA	NA
chrII	4139000	4139050	1767	3690.8	NA	NA	NA	NA	NA
chrII	4139050	4139100	2646	4245.35	NA	NA	NA	NA	NA
chrII	4139100	4139150	3112	4815.35	NA	NA	NA	NA	NA
chrII	4139150	4139200	2577	5729.8	NA	NA	NA	NA	NA
chrII	4139200	4139250	4226	6590.5	NA	NA	NA	NA	NA
chrII	4139250	4139300	5884	7489.8	NA	NA	NA	NA	NA
chrII	4139300	4139350	6072	9034.75	NA	NA	NA	NA	NA
chrII	4139350	4139400	5914	10532.3	NA	NA	NA	NA	NA
chrII	4139400	4139450	8682	11817.6	NA	NA	NA	NA	NA
chrII	4139450	4139500	8117	12805.65	NA	NA	NA	NA	NA
chrII	4139500	4139550	12186	13761.85	NA	NA	NA	NA	NA
chrII	4139550	4139600	12094	14262.65	NA	NA	NA	NA	NA
chrII	4139600	4139650	12672	15024.7	NA	NA	NA	NA	NA
chrII	4139650	4139700	19853	15609	NA	NA	NA	NA	NA
chrII	4139700	4139750	18332	16033.45	NA	NA	NA	NA	NA
chrII	4139750	4139800	19236	16071.9	NA	NA	NA	NA	NA
chrII	4139800	4139850	32296	16101.85	NA	NA	NA	NA	NA
chrII	4139850	4139900	30957	15966.65	NA	NA	NA	NA	NA
chrII	4139900	4139950	27780	15693.9	NA	NA	NA	NA	NA
chrII	4139950	4140000	21710	15419.3	NA	NA	NA	NA	NA
chrII	4140000	4140050	20891	14948.05	NA	NA	NA	NA	NA
chrII	4140050	4140100	12662	14419.25	NA	NA	NA	NA	NA
chrII	4140100	4140150	18353	13858.55	NA	NA	NA	NA	NA
chrII	4140150	4140200	14263	12920.4	NA	NA	NA	NA	NA
chrII	4140200	4140250	12715	12061.7	NA	NA	NA	NA	NA
chrII	4140250	4140300	6653	11149.7	NA	NA	NA	NA	NA
chrII	4140300	4140350	6671	9604.15	NA	NA	NA	NA	NA
chrII	4140350	4140400	3210	8122.05	NA	NA	NA	NA	NA
chrII	4140400	4140450	3227	6796	NA	NA	NA	NA	NA
chrII	4140450	4140500	2625	5760.1	NA	NA	NA	NA	NA
chrII	4140500	4140550	2761	4783.2	NA	NA	NA	NA	NA
chrII	4140550	4140600	1518	4209.45	NA	NA	NA	NA	NA
chrII	4140600	4140650	1458	3346.55	NA	NA	NA	NA	NA
chrII	4140650	4140700	1090	2708.7	NA	NA	NA	NA	NA
chrII	4140700	4140750	1158	2136.2	NA	NA	NA	NA	NA
chrII	4140750	4140800	996	1857.5	NA	NA	NA	NA	NA
chrII	4140800	4140850	1385	1597.65	NA	NA	NA	NA	NA
chrII	4140850	4140900	1315	1537.6	NA	NA	NA	NA	NA
chrII	4140900	4140950	1259	1488.45	NA	NA	NA	NA	NA
chrII	4140950	4141000	992	1442.55	NA	NA	NA	NA	NA
chrII	4141000	4141050	1353	1371.8	NA	NA	NA	NA	NA
chrII	4141050	4141100	1187	1362.2	NA	NA	NA	NA	NA
chrII	4141100	4141150	1095	1370.95	NA	NA	NA	NA	NA
chrII	4141150	4141200	1506	1390.3	NA	NA	NA	NA	NA
chrII	4141200	4141250	1265	1390.65	NA	NA	NA	NA	NA
chrII	4141250	4141300	1079	1395.7	NA	NA	NA	NA	NA
chrII	4141300	4141350	1474	1393.35	NA	NA	NA	NA	NA
chrII	4141350	4141400	2009	1404.45	NA	NA	NA	NA	NA
chrII	4141400	4141450	2244	1415.2	NA	NA	NA	NA	NA
chrII	4141450	4141500	1707	1442.1	NA	NA	NA	NA	NA
chrII	4141500	4141550	1346	1441.45	NA	NA	NA	NA	NA
chrII	4141550	4141600	1326	1437.35	NA	NA	NA	NA	NA
chrII	4141600	4141650	1633	1436.6	NA	NA	NA	NA	NA
chrII	4141650	4141700	1477	1433.4	NA	NA	NA	NA	NA
chrII	4141700	4141750	1165	1456.2	NA	NA	NA	NA	NA
chrII	4141750	4141800	1097	1471.35	NA	NA	NA	NA	NA
chrII	4141800	4141850	1338	1473.25	NA	NA	NA	NA	NA
chrII	4141850	4141900	1537	1443.2	NA	NA	NA	NA	NA
chrII	4141900	4141950	1474	1399.7	NA	NA	NA	NA	NA
chrII	4141950	4142000	1530	1364.5	NA	NA	NA	NA	NA
chrII	4142000	4142050	1340	1357.2	NA	NA	NA	NA	NA
chrII	4142050	4142100	1105	1364.6	NA	NA	NA	NA	NA
chrII	4142100	4142150	1080	1352.2	NA	NA	NA	NA	NA
chrII	4142150	4142200	1442	1336.7	NA	NA	NA	NA	NA
chrII	4142200	4142250	1721	1341.3	NA	NA	NA	NA	NA
chrII	4142250	4142300	1382	1331.75	NA	NA	NA	NA	NA
chrII	4142300	4142350	1512	1339.45	NA	NA	NA	NA	NA
chrII	4142350	4142400	1408	1352.7	NA	NA	NA	NA	NA
chrII	4142400	4142450	1374	1350.8	NA	NA	NA	NA	NA
chrII	4142450	4142500	1003	1336.4	NA	NA	NA	NA	NA
chrII	4142500	4142550	1200	1320.3	NA	NA	NA	NA	NA
chrII	4142550	4142600	1474	1324.55	NA	NA	NA	NA	NA
chrII	4142600	4142650	1385	1356.05	NA	NA	NA	NA	NA
chrII	4142650	4142700	1167	1369.7	NA	NA	NA	NA	NA
chrII	4142700	4142750	1257	1337.05	NA	NA	NA	NA	NA
chrII	4142750	4142800	906	1329.4	NA	NA	NA	NA	NA
chrII	4142800	4142850	1492	1310.1	NA	NA	NA	NA	NA
chrII	4142850	4142900	1802	1299.1	NA	NA	NA	NA	NA
chrII	4142900	4142950	1436	1288.95	NA	NA	NA	NA	NA
chrII	4142950	4143000	1242	1322.05	NA	NA	NA	NA	NA
chrII	4143000	4143050	1018	1359.1	NA	NA	NA	NA	NA
chrII	4143050	4143100	1190	1358.6	NA	NA	NA	NA	NA
chrII	4143100	4143150	1710	1349.3	NA	NA	NA	NA	NA
chrII	4143150	4143200	1715	1365.95	NA	NA	NA	NA	NA
chrII	4143200	4143250	1068	1398.7	NA	NA	NA	NA	NA
chrII	4143250	4143300	1229	1422	NA	NA	NA	NA	NA
chrII	4143300	4143350	1126	1448.25	NA	NA	NA	NA	NA
chrII	4143350	4143400	1188	1468.1	NA	NA	NA	NA	NA
chrII	4143400	4143450	1171	1474.1	NA	NA	NA	NA	NA
chrII	4143450	4143500	1665	1530.8	NA	NA	NA	NA	NA
chrII	4143500	4143550	1941	1577.2	NA	NA	NA	NA	NA
chrII	4143550	4143600	1464	1594.55	NA	NA	NA	NA	NA
chrII	4143600	4143650	1199	1600.65	NA	NA	NA	NA	NA
chrII	4143650	4143700	1500	1599.8	NA	NA	NA	NA	NA
chrII	4143700	4143750	1912	1726.9	NA	NA	NA	NA	NA
chrII	4143750	4143800	1372	1851.15	NA	NA	NA	NA	NA
chrII	4143800	4143850	2017	2046.9	NA	NA	NA	NA	NA
chrII	4143850	4143900	2199	2258.8	NA	NA	NA	NA	NA
chrII	4143900	4143950	1556	2473.7	NA	NA	NA	NA	NA
chrII	4143950	4144000	2376	2782.95	NA	NA	NA	NA	NA
chrII	4144000	4144050	1946	3345.75	NA	NA	NA	NA	NA
chrII	4144050	4144100	1537	4838.85	NA	NA	NA	NA	NA
chrII	4144100	4144150	1832	5733.4	NA	NA	NA	NA	NA
chrII	4144150	4144200	1698	6580.85	NA	NA	NA	NA	NA
chrII	4144200	4144250	3610	7446.05	NA	NA	NA	NA	NA
chrII	4144250	4144300	3714	8208.7	NA	NA	NA	NA	NA
chrII	4144300	4144350	5041	8587.45	NA	NA	NA	NA	NA
chrII	4144350	4144400	5426	8904.45	NA	NA	NA	NA	NA
chrII	4144400	4144450	5469	9187.2	NA	NA	NA	NA	NA
chrII	4144450	4144500	7850	9326.3	NA	NA	NA	NA	NA
chrII	4144500	4144550	13197	9494.55	NA	NA	NA	NA	NA
chrII	4144550	4144600	31326	9566.9	NA	NA	NA	NA	NA
chrII	4144600	4144650	19090	9622.55	NA	NA	NA	NA	NA
chrII	4144650	4144700	18449	9686.9	NA	NA	NA	NA	NA
chrII	4144700	4144750	19216	9661.3	NA	NA	NA	NA	NA
chrII	4144750	4144800	16625	9569.35	NA	NA	NA	NA	NA
chrII	4144800	4144850	9592	9424.8	NA	NA	NA	NA	NA
chrII	4144850	4144900	8539	9274.85	NA	NA	NA	NA	NA
chrII	4144900	4144950	7211	9117.5	NA	NA	NA	NA	NA
chrII	4144950	4145000	5158	8821	NA	NA	NA	NA	NA
chrII	4145000	4145050	5311	8254.75	NA	NA	NA	NA	NA
chrII	4145050	4145100	2984	6757.15	NA	NA	NA	NA	NA
chrII	4145100	4145150	2945	5851.75	NA	NA	NA	NA	NA
chrII	4145150	4145200	2985	4989.7	NA	NA	NA	NA	NA
chrII	4145200	4145250	3098	4082.85	NA	NA	NA	NA	NA
chrII	4145250	4145300	1875	3309.45	NA	NA	NA	NA	NA
chrII	4145300	4145350	2150	2911.1	NA	NA	NA	NA	NA
chrII	4145350	4145400	2427	2575.1	NA	NA	NA	NA	NA
chrII	4145400	4145450	2322	2295.15	NA	NA	NA	NA	NA
chrII	4145450	4145500	1920	2113.75	NA	NA	NA	NA	NA
chrII	4145500	4145550	1872	1951.45	NA	NA	NA	NA	NA
chrII	4145550	4145600	1374	1895.9	NA	NA	NA	NA	NA
chrII	4145600	4145650	982	1860.15	NA	NA	NA	NA	NA
chrII	4145650	4145700	1208	1816.5	NA	NA	NA	NA	NA
chrII	4145700	4145750	1079	1739.95	NA	NA	NA	NA	NA
chrII	4145750	4145800	1157	1720.5	NA	NA	NA	NA	NA
chrII	4145800	4145850	1625	1697.9	NA	NA	NA	NA	NA
chrII	4145850	4145900	1819	1657.15	NA	NA	NA	NA	NA
chrII	4145900	4145950	1612	1663.25	NA	NA	NA	NA	NA
chrII	4145950	4146000	1530	1702.5	NA	NA	NA	NA	NA
chrII	4146000	4146050	2065	1767.85	NA	NA	NA	NA	NA
chrII	4146050	4146100	1873	1902.35	NA	NA	NA	NA	NA
chrII	4146100	4146150	2230	2121.2	NA	NA	NA	NA	NA
chrII	4146150	4146200	2112	2241.9	NA	NA	NA	NA	NA
chrII	4146200	4146250	1567	2305.85	NA	NA	NA	NA	NA
chrII	4146250	4146300	1486	2401.55	NA	NA	NA	NA	NA
chrII	4146300	4146350	1698	2442	NA	NA	NA	NA	NA
chrII	4146350	4146400	1612	2523.3	NA	NA	NA	NA	NA
chrII	4146400	4146450	2444	2573.6	NA	NA	NA	NA	NA
chrII	4146450	4146500	2705	2670.95	NA	NA	NA	NA	NA
chrII	4146500	4146550	3179	2762.5	NA	NA	NA	NA	NA
chrII	4146550	4146600	4064	2814.15	NA	NA	NA	NA	NA
chrII	4146600	4146650	5359	2901.3	NA	NA	NA	NA	NA
chrII	4146650	4146700	3622	2974.55	NA	NA	NA	NA	NA
chrII	4146700	4146750	2358	3014.95	NA	NA	NA	NA	NA
chrII	4146750	4146800	3071	3088.8	NA	NA	NA	NA	NA
chrII	4146800	4146850	2434	3197.5	NA	NA	NA	NA	NA
chrII	4146850	4146900	3445	3247.7	NA	NA	NA	NA	NA
chrII	4146900	4146950	2618	3252.1	NA	NA	NA	NA	NA
chrII	4146950	4147000	3477	3236.15	NA	NA	NA	NA	NA
chrII	4147000	4147050	3896	3180.05	NA	NA	NA	NA	NA
chrII	4147050	4147100	2906	3066.75	NA	NA	NA	NA	NA
chrII	4147100	4147150	3973	2921.7	NA	NA	NA	NA	NA
chrII	4147150	4147200	3577	2808	NA	NA	NA	NA	NA
chrII	4147200	4147250	2375	2747.8	NA	NA	NA	NA	NA
chrII	4147250	4147300	2963	2630.8	NA	NA	NA	NA	NA
chrII	4147300	4147350	3872	2555.25	NA	NA	NA	NA	NA
chrII	4147350	4147400	2616	2420.3	NA	NA	NA	NA	NA
chrII	4147400	4147450	2532	2330.2	NA	NA	NA	NA	NA
chrII	4147450	4147500	2386	2209.75	NA	NA	NA	NA	NA
chrII	4147500	4147550	2057	2062.35	NA	NA	NA	NA	NA
chrII	4147550	4147600	1798	1951.75	NA	NA	NA	NA	NA
chrII	4147600	4147650	2458	1832.3	NA	NA	NA	NA	NA
chrII	4147650	4147700	1348	1775.95	NA	NA	NA	NA	NA
chrII	4147700	4147750	1154	1725.9	NA	NA	NA	NA	NA
chrII	4147750	4147800	731	1638.55	NA	NA	NA	NA	NA
chrII	4147800	4147850	923	1515.15	NA	NA	NA	NA	NA
chrII	4147850	4147900	746	1471.3	NA	NA	NA	NA	NA
chrII	4147900	4147950	816	1414.8	NA	NA	NA	NA	NA
chrII	4147950	4148000	1068	1336.35	NA	NA	NA	NA	NA
chrII	4148000	4148050	948	1294.3	NA	NA	NA	NA	NA
chrII	4148050	4148100	694	1276.45	NA	NA	NA	NA	NA
chrII	4148100	4148150	1584	1201	NA	NA	NA	NA	NA
chrII	4148150	4148200	2450	1208.3	NA	NA	NA	NA	NA
chrII	4148200	4148250	1374	1223.8	NA	NA	NA	NA	NA
chrII	4148250	4148300	1216	1255.05	NA	NA	NA	NA	NA
chrII	4148300	4148350	1404	1246.95	NA	NA	NA	NA	NA
chrII	4148350	4148400	1739	1244.25	NA	NA	NA	NA	NA
chrII	4148400	4148450	1402	1241.2	NA	NA	NA	NA	NA
chrII	4148450	4148500	817	1224.15	NA	NA	NA	NA	NA
chrII	4148500	4148550	1216	1223.65	NA	NA	NA	NA	NA
chrII	4148550	4148600	1441	1241.9	NA	NA	NA	NA	NA
chrII	4148600	4148650	949	1231.8	NA	NA	NA	NA	NA
chrII	4148650	4148700	1494	1194.55	NA	NA	NA	NA	NA
chrII	4148700	4148750	1464	1190.8	NA	NA	NA	NA	NA
chrII	4148750	4148800	1356	1225.2	NA	NA	NA	NA	NA
chrII	4148800	4148850	761	1253.3	NA	NA	NA	NA	NA
chrII	4148850	4148900	692	1285.7	NA	NA	NA	NA	NA
chrII	4148900	4148950	755	1355.1	NA	NA	NA	NA	NA
chrII	4148950	4149000	727	1412.3	NA	NA	NA	NA	NA
chrII	4149000	4149050	938	1479.45	NA	NA	NA	NA	NA
chrII	4149050	4149100	1059	1572.05	NA	NA	NA	NA	NA
chrII	4149100	4149150	1382	1765.35	NA	NA	NA	NA	NA
chrII	4149150	4149200	1705	1936.25	NA	NA	NA	NA	NA
chrII	4149200	4149250	1299	1965.75	NA	NA	NA	NA	NA
chrII	4149250	4149300	1904	1983.05	NA	NA	NA	NA	NA
chrII	4149300	4149350	1966	2070.65	NA	NA	NA	NA	NA
chrII	4149350	4149400	2387	2135.2	NA	NA	NA	NA	NA
chrII	4149400	4149450	2790	2249.2	NA	NA	NA	NA	NA
chrII	4149450	4149500	1961	2377.85	NA	NA	NA	NA	NA
chrII	4149500	4149550	2559	2467.15	NA	NA	NA	NA	NA
chrII	4149550	4149600	3293	2540.3	NA	NA	NA	NA	NA
chrII	4149600	4149650	4815	2591.35	NA	NA	NA	NA	NA
chrII	4149650	4149700	4912	2614.25	NA	NA	NA	NA	NA
chrII	4149700	4149750	2054	2666.45	NA	NA	NA	NA	NA
chrII	4149750	4149800	1702	2649.05	NA	NA	NA	NA	NA
chrII	4149800	4149850	2513	2641.9	NA	NA	NA	NA	NA
chrII	4149850	4149900	1983	2591.65	NA	NA	NA	NA	NA
chrII	4149900	4149950	3035	2537.05	NA	NA	NA	NA	NA
chrII	4149950	4150000	3300	2513.55	NA	NA	NA	NA	NA
chrII	4150000	4150050	2724	2455.05	NA	NA	NA	NA	NA
chrII	4150050	4150100	2522	2367.75	NA	NA	NA	NA	NA
chrII	4150100	4150150	2403	2250.25	NA	NA	NA	NA	NA
chrII	4150150	4150200	2163	2100.45	NA	NA	NA	NA	NA
chrII	4150200	4150250	2343	2083.2	NA	NA	NA	NA	NA
chrII	4150250	4150300	1556	2075.8	NA	NA	NA	NA	NA
chrII	4150300	4150350	1823	2046.85	NA	NA	NA	NA	NA
chrII	4150350	4150400	1382	2101.6	NA	NA	NA	NA	NA
chrII	4150400	4150450	1698	2212.75	NA	NA	NA	NA	NA
chrII	4150450	4150500	1491	2318.75	NA	NA	NA	NA	NA
chrII	4150500	4150550	1389	2592.95	NA	NA	NA	NA	NA
chrII	4150550	4150600	1547	3207.6	NA	NA	NA	NA	NA
chrII	4150600	4150650	2465	3423.2	NA	NA	NA	NA	NA
chrII	4150650	4150700	1916	3476.35	NA	NA	NA	NA	NA
chrII	4150700	4150750	1709	3505.05	NA	NA	NA	NA	NA
chrII	4150750	4150800	1554	3638.4	NA	NA	NA	NA	NA
chrII	4150800	4150850	1934	3741.2	NA	NA	NA	NA	NA
chrII	4150850	4150900	3078	3856.35	NA	NA	NA	NA	NA
chrII	4150900	4150950	5258	4040.4	NA	NA	NA	NA	NA
chrII	4150950	4151000	5420	4189.05	NA	NA	NA	NA	NA
chrII	4151000	4151050	8208	4262.65	NA	NA	NA	NA	NA
chrII	4151050	4151100	14815	4312.35	NA	NA	NA	NA	NA
chrII	4151100	4151150	6715	4301.65	NA	NA	NA	NA	NA
chrII	4151150	4151200	3226	4279.65	NA	NA	NA	NA	NA
chrII	4151200	4151250	2917	4261.35	NA	NA	NA	NA	NA
chrII	4151250	4151300	4223	4277.7	NA	NA	NA	NA	NA
chrII	4151300	4151350	3879	4246.05	NA	NA	NA	NA	NA
chrII	4151350	4151400	3685	4163.25	NA	NA	NA	NA	NA
chrII	4151400	4151450	5379	3979.05	NA	NA	NA	NA	NA
chrII	4151450	4151500	4464	3787.7	NA	NA	NA	NA	NA
chrII	4151500	4151550	2861	3436.5	NA	NA	NA	NA	NA
chrII	4151550	4151600	2541	2745.55	NA	NA	NA	NA	NA
chrII	4151600	4151650	2251	2460.8	NA	NA	NA	NA	NA
chrII	4151650	4151700	1476	2348.8	NA	NA	NA	NA	NA
chrII	4151700	4151750	1343	2261.2	NA	NA	NA	NA	NA
chrII	4151750	4151800	1881	2113.25	NA	NA	NA	NA	NA
chrII	4151800	4151850	1301	1986.15	NA	NA	NA	NA	NA
chrII	4151850	4151900	1422	1857.9	NA	NA	NA	NA	NA
chrII	4151900	4151950	1574	1632.05	NA	NA	NA	NA	NA
chrII	4151950	4152000	1593	1452.5	NA	NA	NA	NA	NA
chrII	4152000	4152050	1184	1356.35	NA	NA	NA	NA	NA
chrII	4152050	4152100	996	1295.5	NA	NA	NA	NA	NA
chrII	4152100	4152150	1020	1228.6	NA	NA	NA	NA	NA
chrII	4152150	4152200	986	1203.6	NA	NA	NA	NA	NA
chrII	4152200	4152250	1165	1185.25	NA	NA	NA	NA	NA
chrII	4152250	4152300	1264	1131.95	NA	NA	NA	NA	NA
chrII	4152300	4152350	1337	1110.25	NA	NA	NA	NA	NA
chrII	4152350	4152400	1120	1100	NA	NA	NA	NA	NA
chrII	4152400	4152450	862	1090.45	NA	NA	NA	NA	NA
chrII	4152450	4152500	873	1073.75	NA	NA	NA	NA	NA
chrII	4152500	4152550	938	1076.5	NA	NA	NA	NA	NA
chrII	4152550	4152600	1324	1090.6	NA	NA	NA	NA	NA
chrII	4152600	4152650	913	1128.05	NA	NA	NA	NA	NA
chrII	4152650	4152700	976	1137.7	NA	NA	NA	NA	NA
chrII	4152700	4152750	976	1137.75	NA	NA	NA	NA	NA
chrII	4152750	4152800	815	1149.55	NA	NA	NA	NA	NA
chrII	4152800	4152850	867	1144.25	NA	NA	NA	NA	NA
chrII	4152850	4152900	1217	1134.1	NA	NA	NA	NA	NA
chrII	4152900	4152950	1383	1135.95	NA	NA	NA	NA	NA
chrII	4152950	4153000	1259	1142.25	NA	NA	NA	NA	NA
chrII	4153000	4153050	1239	1158.75	NA	NA	NA	NA	NA
chrII	4153050	4153100	1278	1122.75	NA	NA	NA	NA	NA
chrII	4153100	4153150	1769	1109.85	NA	NA	NA	NA	NA
chrII	4153150	4153200	1179	1120.7	NA	NA	NA	NA	NA
chrII	4153200	4153250	1166	1134.4	NA	NA	NA	NA	NA
chrII	4153250	4153300	1500	1140.6	NA	NA	NA	NA	NA
chrII	4153300	4153350	1231	1133.05	NA	NA	NA	NA	NA
chrII	4153350	4153400	917	1096.15	NA	NA	NA	NA	NA
chrII	4153400	4153450	899	1045.25	NA	NA	NA	NA	NA
chrII	4153450	4153500	999	1001.6	NA	NA	NA	NA	NA
chrII	4153500	4153550	1268	954.8	NA	NA	NA	NA	NA
chrII	4153550	4153600	604	916.5	NA	NA	NA	NA	NA
chrII	4153600	4153650	655	851.85	NA	NA	NA	NA	NA
chrII	4153650	4153700	1193	810.7	NA	NA	NA	NA	NA
chrII	4153700	4153750	1250	770.55	NA	NA	NA	NA	NA
chrII	4153750	4153800	939	719.7	NA	NA	NA	NA	NA
chrII	4153800	4153850	716	704.4	NA	NA	NA	NA	NA
chrII	4153850	4153900	479	689.55	NA	NA	NA	NA	NA
chrII	4153900	4153950	365	677.05	NA	NA	NA	NA	NA
chrII	4153950	4154000	386	653.8	NA	NA	NA	NA	NA
chrII	4154000	4154050	303	615.6	NA	NA	NA	NA	NA
chrII	4154050	4154100	512	611.9	NA	NA	NA	NA	NA
chrII	4154100	4154150	476	605.9	NA	NA	NA	NA	NA
chrII	4154150	4154200	356	577.2	NA	NA	NA	NA	NA
chrII	4154200	4154250	363	552.75	NA	NA	NA	NA	NA
chrII	4154250	4154300	483	529.85	NA	NA	NA	NA	NA
chrII	4154300	4154350	925	521.5	NA	NA	NA	NA	NA
chrII	4154350	4154400	620	535.05	NA	NA	NA	NA	NA
chrII	4154400	4154450	649	536.8	NA	NA	NA	NA	NA
chrII	4154450	4154500	534	537.55	NA	NA	NA	NA	NA
chrII	4154500	4154550	504	553.65	NA	NA	NA	NA	NA
chrII	4154550	4154600	530	553.85	NA	NA	NA	NA	NA
chrII	4154600	4154650	535	552.95	NA	NA	NA	NA	NA
chrII	4154650	4154700	619	564.7	NA	NA	NA	NA	NA
chrII	4154700	4154750	761	575	NA	NA	NA	NA	NA
chrII	4154750	4154800	481	585.9	NA	NA	NA	NA	NA
chrII	4154800	4154850	549	555.65	NA	NA	NA	NA	NA
chrII	4154850	4154900	750	544.2	NA	NA	NA	NA	NA
chrII	4154900	4154950	400	545.25	NA	NA	NA	NA	NA
chrII	4154950	4155000	401	546.55	NA	NA	NA	NA	NA
chrII	4155000	4155050	625	546.95	NA	NA	NA	NA	NA
chrII	4155050	4155100	516	539.7	NA	NA	NA	NA	NA
chrII	4155100	4155150	458	547.7	NA	NA	NA	NA	NA
chrII	4155150	4155200	591	544.35	NA	NA	NA	NA	NA
chrII	4155200	4155250	569	551.55	NA	NA	NA	NA	NA
chrII	4155250	4155300	701	558.45	NA	NA	NA	NA	NA
chrII	4155300	4155350	320	546.2	NA	NA	NA	NA	NA
chrII	4155350	4155400	391	523.7	NA	NA	NA	NA	NA
chrII	4155400	4155450	670	525.15	NA	NA	NA	NA	NA
chrII	4155450	4155500	560	524.1	NA	NA	NA	NA	NA
chrII	4155500	4155550	512	529.3	NA	NA	NA	NA	NA
chrII	4155550	4155600	385	538.1	NA	NA	NA	NA	NA
chrII	4155600	4155650	695	535.9	NA	NA	NA	NA	NA
chrII	4155650	4155700	552	537.35	NA	NA	NA	NA	NA
chrII	4155700	4155750	905	566.55	NA	NA	NA	NA	NA
chrII	4155750	4155800	619	562.2	NA	NA	NA	NA	NA
chrII	4155800	4155850	304	578.15	NA	NA	NA	NA	NA
chrII	4155850	4155900	300	586.4	NA	NA	NA	NA	NA
chrII	4155900	4155950	429	575.45	NA	NA	NA	NA	NA
chrII	4155950	4156000	380	596.15	NA	NA	NA	NA	NA
chrII	4156000	4156050	729	621.95	NA	NA	NA	NA	NA
chrII	4156050	4156100	692	633.9	NA	NA	NA	NA	NA
chrII	4156100	4156150	414	645.1	NA	NA	NA	NA	NA
chrII	4156150	4156200	620	643.45	NA	NA	NA	NA	NA
chrII	4156200	4156250	1153	636.5	NA	NA	NA	NA	NA
chrII	4156250	4156300	614	629.1	NA	NA	NA	NA	NA
chrII	4156300	4156350	639	628.9	NA	NA	NA	NA	NA
chrII	4156350	4156400	556	640.95	NA	NA	NA	NA	NA
chrII	4156400	4156450	451	670.6	NA	NA	NA	NA	NA
chrII	4156450	4156500	974	702.55	NA	NA	NA	NA	NA
chrII	4156500	4156550	1028	711.9	NA	NA	NA	NA	NA
chrII	4156550	4156600	624	722.1	NA	NA	NA	NA	NA
chrII	4156600	4156650	919	762.05	NA	NA	NA	NA	NA
chrII	4156650	4156700	519	792.65	NA	NA	NA	NA	NA
chrII	4156700	4156750	766	780.1	NA	NA	NA	NA	NA
chrII	4156750	4156800	471	875.3	NA	NA	NA	NA	NA
chrII	4156800	4156850	300	953.95	NA	NA	NA	NA	NA
chrII	4156850	4156900	541	1045.9	NA	NA	NA	NA	NA
chrII	4156900	4156950	1022	1198.55	NA	NA	NA	NA	NA
chrII	4156950	4157000	1019	1289.6	NA	NA	NA	NA	NA
chrII	4157000	4157050	916	1392.15	NA	NA	NA	NA	NA
chrII	4157050	4157100	896	1466.95	NA	NA	NA	NA	NA
chrII	4157100	4157150	1213	1560	NA	NA	NA	NA	NA
chrII	4157150	4157200	1232	1638.85	NA	NA	NA	NA	NA
chrII	4157200	4157250	902	1770.95	NA	NA	NA	NA	NA
chrII	4157250	4157300	2518	1944.5	NA	NA	NA	NA	NA
chrII	4157300	4157350	2212	2062.85	NA	NA	NA	NA	NA
chrII	4157350	4157400	2395	2118.9	NA	NA	NA	NA	NA
chrII	4157400	4157450	3504	2135.35	NA	NA	NA	NA	NA
chrII	4157450	4157500	2795	2147	NA	NA	NA	NA	NA
chrII	4157500	4157550	3079	2178.35	NA	NA	NA	NA	NA
chrII	4157550	4157600	2120	2195.85	NA	NA	NA	NA	NA
chrII	4157600	4157650	2780	2181.85	NA	NA	NA	NA	NA
chrII	4157650	4157700	2096	2165.2	NA	NA	NA	NA	NA
chrII	4157700	4157750	3408	2156.45	NA	NA	NA	NA	NA
chrII	4157750	4157800	3942	2084.8	NA	NA	NA	NA	NA
chrII	4157800	4157850	2667	2050.35	NA	NA	NA	NA	NA
chrII	4157850	4157900	1662	1989.9	NA	NA	NA	NA	NA
chrII	4157900	4157950	1351	1859.6	NA	NA	NA	NA	NA
chrII	4157950	4158000	1252	1764.45	NA	NA	NA	NA	NA
chrII	4158000	4158050	1543	1642.35	NA	NA	NA	NA	NA
chrII	4158050	4158100	1246	1566.9	NA	NA	NA	NA	NA
chrII	4158100	4158150	933	1465.65	NA	NA	NA	NA	NA
chrII	4158150	4158200	899	1416.5	NA	NA	NA	NA	NA
chrII	4158200	4158250	727	1306.7	NA	NA	NA	NA	NA
chrII	4158250	4158300	1085	1180.7	NA	NA	NA	NA	NA
chrII	4158300	4158350	1523	1112.5	NA	NA	NA	NA	NA
chrII	4158350	4158400	1186	1107.95	NA	NA	NA	NA	NA
chrII	4158400	4158450	898	1115.1	NA	NA	NA	NA	NA
chrII	4158450	4158500	892	1104.8	NA	NA	NA	NA	NA
chrII	4158500	4158550	637	1070.15	NA	NA	NA	NA	NA
chrII	4158550	4158600	611	1074.45	NA	NA	NA	NA	NA
chrII	4158600	4158650	755	1089	NA	NA	NA	NA	NA
chrII	4158650	4158700	1113	1099.45	NA	NA	NA	NA	NA
chrII	4158700	4158750	1212	1113.5	NA	NA	NA	NA	NA
chrII	4158750	4158800	1422	1103.55	NA	NA	NA	NA	NA
chrII	4158800	4158850	1303	1071.3	NA	NA	NA	NA	NA
chrII	4158850	4158900	1571	1093.4	NA	NA	NA	NA	NA
chrII	4158900	4158950	1494	1110.75	NA	NA	NA	NA	NA
chrII	4158950	4159000	1046	1102.2	NA	NA	NA	NA	NA
chrII	4159000	4159050	850	1130.55	NA	NA	NA	NA	NA
chrII	4159050	4159100	1332	1171.9	NA	NA	NA	NA	NA
chrII	4159100	4159150	1224	1220.55	NA	NA	NA	NA	NA
chrII	4159150	4159200	1108	1299	NA	NA	NA	NA	NA
chrII	4159200	4159250	1008	1397.95	NA	NA	NA	NA	NA
chrII	4159250	4159300	886	1592.75	NA	NA	NA	NA	NA
chrII	4159300	4159350	878	1756.55	NA	NA	NA	NA	NA
chrII	4159350	4159400	1628	1929.95	NA	NA	NA	NA	NA
chrII	4159400	4159450	1245	1996.25	NA	NA	NA	NA	NA
chrII	4159450	4159500	721	2070.35	NA	NA	NA	NA	NA
chrII	4159500	4159550	1204	2109.6	NA	NA	NA	NA	NA
chrII	4159550	4159600	1438	2098.05	NA	NA	NA	NA	NA
chrII	4159600	4159650	1728	2153.55	NA	NA	NA	NA	NA
chrII	4159650	4159700	2682	2217.2	NA	NA	NA	NA	NA
chrII	4159700	4159750	3191	2238.5	NA	NA	NA	NA	NA
chrII	4159750	4159800	5318	2247.5	NA	NA	NA	NA	NA
chrII	4159800	4159850	4579	2262.6	NA	NA	NA	NA	NA
chrII	4159850	4159900	5039	2289.75	NA	NA	NA	NA	NA
chrII	4159900	4159950	2820	2306.6	NA	NA	NA	NA	NA
chrII	4159950	4160000	2528	2353.95	NA	NA	NA	NA	NA
chrII	4160000	4160050	1635	2382.25	NA	NA	NA	NA	NA
chrII	4160050	4160100	1101	2419.7	NA	NA	NA	NA	NA
chrII	4160100	4160150	2334	2437.3	NA	NA	NA	NA	NA
chrII	4160150	4160200	2381	2381.7	NA	NA	NA	NA	NA
chrII	4160200	4160250	1434	2348.5	NA	NA	NA	NA	NA
chrII	4160250	4160300	1066	2183.6	NA	NA	NA	NA	NA
chrII	4160300	4160350	1180	2078.4	NA	NA	NA	NA	NA
chrII	4160350	4160400	2171	1955.1	NA	NA	NA	NA	NA
chrII	4160400	4160450	1582	1919.6	NA	NA	NA	NA	NA
chrII	4160450	4160500	1668	1860.95	NA	NA	NA	NA	NA
chrII	4160500	4160550	1770	1894.55	NA	NA	NA	NA	NA
chrII	4160550	4160600	2187	1904.25	NA	NA	NA	NA	NA
chrII	4160600	4160650	2080	1871.55	NA	NA	NA	NA	NA
chrII	4160650	4160700	1570	1807.7	NA	NA	NA	NA	NA
chrII	4160700	4160750	2527	1787.7	NA	NA	NA	NA	NA
chrII	4160750	4160800	2020	1785.4	NA	NA	NA	NA	NA
chrII	4160800	4160850	2475	1819.4	NA	NA	NA	NA	NA
chrII	4160850	4160900	2573	1832.75	NA	NA	NA	NA	NA
chrII	4160900	4160950	2110	1896.95	NA	NA	NA	NA	NA
chrII	4160950	4161000	1355	1876.85	NA	NA	NA	NA	NA
chrII	4161000	4161050	2307	1865.25	NA	NA	NA	NA	NA
chrII	4161050	4161100	1295	1896.6	NA	NA	NA	NA	NA
chrII	4161100	4161150	1680	2028	NA	NA	NA	NA	NA
chrII	4161150	4161200	1104	2093.5	NA	NA	NA	NA	NA
chrII	4161200	4161250	1034	2057.6	NA	NA	NA	NA	NA
chrII	4161250	4161300	1020	2040.95	NA	NA	NA	NA	NA
chrII	4161300	4161350	1860	2004.75	NA	NA	NA	NA	NA
chrII	4161350	4161400	2438	1943.25	NA	NA	NA	NA	NA
chrII	4161400	4161450	2866	1885.95	NA	NA	NA	NA	NA
chrII	4161450	4161500	1266	1860.95	NA	NA	NA	NA	NA
chrII	4161500	4161550	1538	1813.9	NA	NA	NA	NA	NA
chrII	4161550	4161600	2814	1791.75	NA	NA	NA	NA	NA
chrII	4161600	4161650	4708	1742.35	NA	NA	NA	NA	NA
chrII	4161650	4161700	2880	1722.05	NA	NA	NA	NA	NA
chrII	4161700	4161750	1809	1707.15	NA	NA	NA	NA	NA
chrII	4161750	4161800	1687	1700.15	NA	NA	NA	NA	NA
chrII	4161800	4161850	1751	1650.55	NA	NA	NA	NA	NA
chrII	4161850	4161900	1343	1555.7	NA	NA	NA	NA	NA
chrII	4161900	4161950	964	1447.7	NA	NA	NA	NA	NA
chrII	4161950	4162000	855	1421.35	NA	NA	NA	NA	NA
chrII	4162000	4162050	1366	1404.75	NA	NA	NA	NA	NA
chrII	4162050	4162100	852	1328.35	NA	NA	NA	NA	NA
chrII	4162100	4162150	692	1117.35	NA	NA	NA	NA	NA
chrII	4162150	4162200	698	986.65	NA	NA	NA	NA	NA
chrII	4162200	4162250	736	923.25	NA	NA	NA	NA	NA
chrII	4162250	4162300	880	872.5	NA	NA	NA	NA	NA
chrII	4162300	4162350	868	813.25	NA	NA	NA	NA	NA
chrII	4162350	4162400	541	775.65	NA	NA	NA	NA	NA
chrII	4162400	4162450	706	761.2	NA	NA	NA	NA	NA
chrII	4162450	4162500	739	742.95	NA	NA	NA	NA	NA
chrII	4162500	4162550	1206	693.6	NA	NA	NA	NA	NA
chrII	4162550	4162600	1286	682.75	NA	NA	NA	NA	NA
chrII	4162600	4162650	488	679.65	NA	NA	NA	NA	NA
chrII	4162650	4162700	266	667.85	NA	NA	NA	NA	NA
chrII	4162700	4162750	541	660.9	NA	NA	NA	NA	NA
chrII	4162750	4162800	672	659.35	NA	NA	NA	NA	NA
chrII	4162800	4162850	566	642.65	NA	NA	NA	NA	NA
chrII	4162850	4162900	591	648.4	NA	NA	NA	NA	NA
chrII	4162900	4162950	675	658.95	NA	NA	NA	NA	NA
chrII	4162950	4163000	490	657.65	NA	NA	NA	NA	NA
chrII	4163000	4163050	379	627.15	NA	NA	NA	NA	NA
chrII	4163050	4163100	635	596.3	NA	NA	NA	NA	NA
chrII	4163100	4163150	630	616.85	NA	NA	NA	NA	NA
chrII	4163150	4163200	462	624.1	NA	NA	NA	NA	NA
chrII	4163200	4163250	597	615.35	NA	NA	NA	NA	NA
chrII	4163250	4163300	849	624.2	NA	NA	NA	NA	NA
chrII	4163300	4163350	534	654.5	NA	NA	NA	NA	NA
chrII	4163350	4163400	656	692.8	NA	NA	NA	NA	NA
chrII	4163400	4163450	917	739.75	NA	NA	NA	NA	NA
chrII	4163450	4163500	713	757.95	NA	NA	NA	NA	NA
chrII	4163500	4163550	596	772.85	NA	NA	NA	NA	NA
chrII	4163550	4163600	669	774.3	NA	NA	NA	NA	NA
chrII	4163600	4163650	899	810.45	NA	NA	NA	NA	NA
chrII	4163650	4163700	411	886.5	NA	NA	NA	NA	NA
chrII	4163700	4163750	366	980.3	NA	NA	NA	NA	NA
chrII	4163750	4163800	849	1077	NA	NA	NA	NA	NA
chrII	4163800	4163850	1172	1164.8	NA	NA	NA	NA	NA
chrII	4163850	4163900	1357	1229.3	NA	NA	NA	NA	NA
chrII	4163900	4163950	1614	1310.9	NA	NA	NA	NA	NA
chrII	4163950	4164000	854	1391.95	NA	NA	NA	NA	NA
chrII	4164000	4164050	677	1439.4	NA	NA	NA	NA	NA
chrII	4164050	4164100	664	1474.65	NA	NA	NA	NA	NA
chrII	4164100	4164150	1353	1507.55	NA	NA	NA	NA	NA
chrII	4164150	4164200	1983	1524	NA	NA	NA	NA	NA
chrII	4164200	4164250	2473	1541.65	NA	NA	NA	NA	NA
chrII	4164250	4164300	2783	1517.2	NA	NA	NA	NA	NA
chrII	4164300	4164350	2290	1471.55	NA	NA	NA	NA	NA
chrII	4164350	4164400	1946	1420.45	NA	NA	NA	NA	NA
chrII	4164400	4164450	2549	1374.5	NA	NA	NA	NA	NA
chrII	4164450	4164500	2334	1365.8	NA	NA	NA	NA	NA
chrII	4164500	4164550	1545	1370.8	NA	NA	NA	NA	NA
chrII	4164550	4164600	1374	1371.45	NA	NA	NA	NA	NA
chrII	4164600	4164650	1557	1323.05	NA	NA	NA	NA	NA
chrII	4164650	4164700	740	1249.3	NA	NA	NA	NA	NA
chrII	4164700	4164750	719	1147.25	NA	NA	NA	NA	NA
chrII	4164750	4164800	360	1043.65	NA	NA	NA	NA	NA
chrII	4164800	4164850	259	959	NA	NA	NA	NA	NA
chrII	4164850	4164900	335	891.95	NA	NA	NA	NA	NA
chrII	4164900	4164950	695	816.6	NA	NA	NA	NA	NA
chrII	4164950	4165000	680	746.05	NA	NA	NA	NA	NA
chrII	4165000	4165050	777	695.2	NA	NA	NA	NA	NA
chrII	4165050	4165100	677	647.1	NA	NA	NA	NA	NA
chrII	4165100	4165150	385	615.45	NA	NA	NA	NA	NA
chrII	4165150	4165200	508	597.6	NA	NA	NA	NA	NA
chrII	4165200	4165250	432	583.55	NA	NA	NA	NA	NA
chrII	4165250	4165300	711	599.8	NA	NA	NA	NA	NA
chrII	4165300	4165350	597	606.2	NA	NA	NA	NA	NA
chrII	4165350	4165400	605	610.05	NA	NA	NA	NA	NA
chrII	4165400	4165450	1042	592.65	NA	NA	NA	NA	NA
chrII	4165450	4165500	923	581.8	NA	NA	NA	NA	NA
chrII	4165500	4165550	528	554.45	NA	NA	NA	NA	NA
chrII	4165550	4165600	412	534.75	NA	NA	NA	NA	NA
chrII	4165600	4165650	924	548.45	NA	NA	NA	NA	NA
chrII	4165650	4165700	383	538.9	NA	NA	NA	NA	NA
chrII	4165700	4165750	438	529.8	NA	NA	NA	NA	NA
chrII	4165750	4165800	685	523.7	NA	NA	NA	NA	NA
chrII	4165800	4165850	387	530.85	NA	NA	NA	NA	NA
chrII	4165850	4165900	412	524.1	NA	NA	NA	NA	NA
chrII	4165900	4165950	347	495.6	NA	NA	NA	NA	NA
chrII	4165950	4166000	463	489.35	NA	NA	NA	NA	NA
chrII	4166000	4166050	230	516.65	NA	NA	NA	NA	NA
chrII	4166050	4166100	283	558.4	NA	NA	NA	NA	NA
chrII	4166100	4166150	659	557.05	NA	NA	NA	NA	NA
chrII	4166150	4166200	317	565.4	NA	NA	NA	NA	NA
chrII	4166200	4166250	250	590.3	NA	NA	NA	NA	NA
chrII	4166250	4166300	589	595.5	NA	NA	NA	NA	NA
chrII	4166300	4166350	740	598.4	NA	NA	NA	NA	NA
chrII	4166350	4166400	470	597.5	NA	NA	NA	NA	NA
chrII	4166400	4166450	472	607.9	NA	NA	NA	NA	NA
chrII	4166450	4166500	798	625.25	NA	NA	NA	NA	NA
chrII	4166500	4166550	1074	655.85	NA	NA	NA	NA	NA
chrII	4166550	4166600	1247	688.7	NA	NA	NA	NA	NA
chrII	4166600	4166650	897	697.4	NA	NA	NA	NA	NA
chrII	4166650	4166700	550	751.45	NA	NA	NA	NA	NA
chrII	4166700	4166750	936	814.3	NA	NA	NA	NA	NA
chrII	4166750	4166800	789	880.15	NA	NA	NA	NA	NA
chrII	4166800	4166850	445	901.3	NA	NA	NA	NA	NA
chrII	4166850	4166900	394	937.85	NA	NA	NA	NA	NA
chrII	4166900	4166950	555	1004.4	NA	NA	NA	NA	NA
chrII	4166950	4167000	810	1029.1	NA	NA	NA	NA	NA
chrII	4167000	4167050	842	1028	NA	NA	NA	NA	NA
chrII	4167050	4167100	940	1009.95	NA	NA	NA	NA	NA
chrII	4167100	4167150	833	1007.6	NA	NA	NA	NA	NA
chrII	4167150	4167200	1398	1024.5	NA	NA	NA	NA	NA
chrII	4167200	4167250	1507	1013.75	NA	NA	NA	NA	NA
chrII	4167250	4167300	1906	1034.5	NA	NA	NA	NA	NA
chrII	4167300	4167350	1163	1085.2	NA	NA	NA	NA	NA
chrII	4167350	4167400	1201	1115.15	NA	NA	NA	NA	NA
chrII	4167400	4167450	1803	1124.25	NA	NA	NA	NA	NA
chrII	4167450	4167500	1292	1120.85	NA	NA	NA	NA	NA
chrII	4167500	4167550	1052	1117	NA	NA	NA	NA	NA
chrII	4167550	4167600	886	1113.25	NA	NA	NA	NA	NA
chrII	4167600	4167650	850	1096.05	NA	NA	NA	NA	NA
chrII	4167650	4167700	888	1071.75	NA	NA	NA	NA	NA
chrII	4167700	4167750	721	1041.95	NA	NA	NA	NA	NA
chrII	4167750	4167800	1204	975.85	NA	NA	NA	NA	NA
chrII	4167800	4167850	1459	933.55	NA	NA	NA	NA	NA
chrII	4167850	4167900	993	899.3	NA	NA	NA	NA	NA
chrII	4167900	4167950	737	827.25	NA	NA	NA	NA	NA
chrII	4167950	4168000	742	787.1	NA	NA	NA	NA	NA
chrII	4168000	4168050	765	763.7	NA	NA	NA	NA	NA
chrII	4168050	4168100	865	739.05	NA	NA	NA	NA	NA
chrII	4168100	4168150	489	741.95	NA	NA	NA	NA	NA
chrII	4168150	4168200	912	728.65	NA	NA	NA	NA	NA
chrII	4168200	4168250	911	734.15	NA	NA	NA	NA	NA
chrII	4168250	4168300	584	714.7	NA	NA	NA	NA	NA
chrII	4168300	4168350	317	693.6	NA	NA	NA	NA	NA
chrII	4168350	4168400	516	675.35	NA	NA	NA	NA	NA
chrII	4168400	4168450	362	664.85	NA	NA	NA	NA	NA
chrII	4168450	4168500	489	679.5	NA	NA	NA	NA	NA
chrII	4168500	4168550	584	682.95	NA	NA	NA	NA	NA
chrII	4168550	4168600	393	675.9	NA	NA	NA	NA	NA
chrII	4168600	4168650	908	699.45	NA	NA	NA	NA	NA
chrII	4168650	4168700	622	684.7	NA	NA	NA	NA	NA
chrII	4168700	4168750	831	658.2	NA	NA	NA	NA	NA
chrII	4168750	4168800	815	645.65	NA	NA	NA	NA	NA
chrII	4168800	4168850	1037	652.3	NA	NA	NA	NA	NA
chrII	4168850	4168900	628	651.45	NA	NA	NA	NA	NA
chrII	4168900	4168950	527	660.4	NA	NA	NA	NA	NA
chrII	4168950	4169000	1035	671.45	NA	NA	NA	NA	NA
chrII	4169000	4169050	834	670.75	NA	NA	NA	NA	NA
chrII	4169050	4169100	724	696.15	NA	NA	NA	NA	NA
chrII	4169100	4169150	960	700.85	NA	NA	NA	NA	NA
chrII	4169150	4169200	617	709.2	NA	NA	NA	NA	NA
chrII	4169200	4169250	381	703.15	NA	NA	NA	NA	NA
chrII	4169250	4169300	333	692.75	NA	NA	NA	NA	NA
chrII	4169300	4169350	450	680.25	NA	NA	NA	NA	NA
chrII	4169350	4169400	499	678.25	NA	NA	NA	NA	NA
chrII	4169400	4169450	541	677.35	NA	NA	NA	NA	NA
chrII	4169450	4169500	710	677.9	NA	NA	NA	NA	NA
chrII	4169500	4169550	570	690.7	NA	NA	NA	NA	NA
chrII	4169550	4169600	901	692	NA	NA	NA	NA	NA
chrII	4169600	4169650	1002	711.6	NA	NA	NA	NA	NA
chrII	4169650	4169700	789	745.25	NA	NA	NA	NA	NA
chrII	4169700	4169750	710	765.4	NA	NA	NA	NA	NA
chrII	4169750	4169800	607	770.6	NA	NA	NA	NA	NA
chrII	4169800	4169850	787	773.1	NA	NA	NA	NA	NA
chrII	4169850	4169900	588	796.05	NA	NA	NA	NA	NA
chrII	4169900	4169950	509	813.1	NA	NA	NA	NA	NA
chrII	4169950	4170000	1046	810.05	NA	NA	NA	NA	NA
chrII	4170000	4170050	1090	814.55	NA	NA	NA	NA	NA
chrII	4170050	4170100	750	798.6	NA	NA	NA	NA	NA
chrII	4170100	4170150	1352	777.45	NA	NA	NA	NA	NA
chrII	4170150	4170200	1290	763.7	NA	NA	NA	NA	NA
chrII	4170200	4170250	784	767.3	NA	NA	NA	NA	NA
chrII	4170250	4170300	437	780.6	NA	NA	NA	NA	NA
chrII	4170300	4170350	500	775.5	NA	NA	NA	NA	NA
chrII	4170350	4170400	958	777.7	NA	NA	NA	NA	NA
chrII	4170400	4170450	882	796.5	NA	NA	NA	NA	NA
chrII	4170450	4170500	649	785.95	NA	NA	NA	NA	NA
chrII	4170500	4170550	660	746.95	NA	NA	NA	NA	NA
chrII	4170550	4170600	582	733	NA	NA	NA	NA	NA
chrII	4170600	4170650	579	687.9	NA	NA	NA	NA	NA
chrII	4170650	4170700	514	639.95	NA	NA	NA	NA	NA
chrII	4170700	4170750	782	655.35	NA	NA	NA	NA	NA
chrII	4170750	4170800	873	662.5	NA	NA	NA	NA	NA
chrII	4170800	4170850	685	660.1	NA	NA	NA	NA	NA
chrII	4170850	4170900	632	635.25	NA	NA	NA	NA	NA
chrII	4170900	4170950	885	618.75	NA	NA	NA	NA	NA
chrII	4170950	4171000	835	634.65	NA	NA	NA	NA	NA
chrII	4171000	4171050	310	641.3	NA	NA	NA	NA	NA
chrII	4171050	4171100	471	656.85	NA	NA	NA	NA	NA
chrII	4171100	4171150	450	661.75	NA	NA	NA	NA	NA
chrII	4171150	4171200	331	678.8	NA	NA	NA	NA	NA
chrII	4171200	4171250	1092	693	NA	NA	NA	NA	NA
chrII	4171250	4171300	580	696.75	NA	NA	NA	NA	NA
chrII	4171300	4171350	452	742.7	NA	NA	NA	NA	NA
chrII	4171350	4171400	461	807.4	NA	NA	NA	NA	NA
chrII	4171400	4171450	552	897.75	NA	NA	NA	NA	NA
chrII	4171450	4171500	967	1003.45	NA	NA	NA	NA	NA
chrII	4171500	4171550	793	1166.1	NA	NA	NA	NA	NA
chrII	4171550	4171600	893	1425.5	NA	NA	NA	NA	NA
chrII	4171600	4171650	677	1976.05	NA	NA	NA	NA	NA
chrII	4171650	4171700	855	2234.65	NA	NA	NA	NA	NA
chrII	4171700	4171750	1066	2436.1	NA	NA	NA	NA	NA
chrII	4171750	4171800	948	2567.15	NA	NA	NA	NA	NA
chrII	4171800	4171850	1604	2761.05	NA	NA	NA	NA	NA
chrII	4171850	4171900	1926	2992.5	NA	NA	NA	NA	NA
chrII	4171900	4171950	2692	3203.65	NA	NA	NA	NA	NA
chrII	4171950	4172000	2949	3409	NA	NA	NA	NA	NA
chrII	4172000	4172050	3563	3470.25	NA	NA	NA	NA	NA
chrII	4172050	4172100	5659	3506.2	NA	NA	NA	NA	NA
chrII	4172100	4172150	11461	3534.75	NA	NA	NA	NA	NA
chrII	4172150	4172200	5503	3573.35	NA	NA	NA	NA	NA
chrII	4172200	4172250	5121	3590.6	NA	NA	NA	NA	NA
chrII	4172250	4172300	3201	3637.6	NA	NA	NA	NA	NA
chrII	4172300	4172350	4330	3624.6	NA	NA	NA	NA	NA
chrII	4172350	4172400	5090	3586.35	NA	NA	NA	NA	NA
chrII	4172400	4172450	4775	3510.05	NA	NA	NA	NA	NA
chrII	4172450	4172500	5074	3401.5	NA	NA	NA	NA	NA
chrII	4172500	4172550	2018	3257.95	NA	NA	NA	NA	NA
chrII	4172550	4172600	1612	3022.65	NA	NA	NA	NA	NA
chrII	4172600	4172650	1248	2483.1	NA	NA	NA	NA	NA
chrII	4172650	4172700	1627	2244.3	NA	NA	NA	NA	NA
chrII	4172700	4172750	1411	2034.15	NA	NA	NA	NA	NA
chrII	4172750	4172800	1888	1913.2	NA	NA	NA	NA	NA
chrII	4172800	4172850	1344	1739	NA	NA	NA	NA	NA
chrII	4172850	4172900	1161	1522.2	NA	NA	NA	NA	NA
chrII	4172900	4172950	1166	1323.95	NA	NA	NA	NA	NA
chrII	4172950	4173000	778	1111.85	NA	NA	NA	NA	NA
chrII	4173000	4173050	692	1043.75	NA	NA	NA	NA	NA
chrII	4173050	4173100	953	989.8	NA	NA	NA	NA	NA
chrII	4173100	4173150	670	956.6	NA	NA	NA	NA	NA
chrII	4173150	4173200	727	918.95	NA	NA	NA	NA	NA
chrII	4173200	4173250	918	894.05	NA	NA	NA	NA	NA
chrII	4173250	4173300	782	846.3	NA	NA	NA	NA	NA
chrII	4173300	4173350	846	823.7	NA	NA	NA	NA	NA
chrII	4173350	4173400	754	805.15	NA	NA	NA	NA	NA
chrII	4173400	4173450	810	800.85	NA	NA	NA	NA	NA
chrII	4173450	4173500	832	794.8	NA	NA	NA	NA	NA
chrII	4173500	4173550	656	779.5	NA	NA	NA	NA	NA
chrII	4173550	4173600	533	754.85	NA	NA	NA	NA	NA
chrII	4173600	4173650	584	739.75	NA	NA	NA	NA	NA
chrII	4173650	4173700	874	732	NA	NA	NA	NA	NA
chrII	4173700	4173750	913	721.8	NA	NA	NA	NA	NA
chrII	4173750	4173800	933	711.25	NA	NA	NA	NA	NA
chrII	4173800	4173850	892	700.95	NA	NA	NA	NA	NA
chrII	4173850	4173900	790	691.4	NA	NA	NA	NA	NA
chrII	4173900	4173950	1080	716.4	NA	NA	NA	NA	NA
chrII	4173950	4174000	657	750.3	NA	NA	NA	NA	NA
chrII	4174000	4174050	386	761.35	NA	NA	NA	NA	NA
chrII	4174050	4174100	460	776.15	NA	NA	NA	NA	NA
chrII	4174100	4174150	368	783.85	NA	NA	NA	NA	NA
chrII	4174150	4174200	572	764.45	NA	NA	NA	NA	NA
chrII	4174200	4174250	714	754.25	NA	NA	NA	NA	NA
chrII	4174250	4174300	571	738.7	NA	NA	NA	NA	NA
chrII	4174300	4174350	640	725.55	NA	NA	NA	NA	NA
chrII	4174350	4174400	563	719.3	NA	NA	NA	NA	NA
chrII	4174400	4174450	1310	691.4	NA	NA	NA	NA	NA
chrII	4174450	4174500	1510	673.6	NA	NA	NA	NA	NA
chrII	4174500	4174550	877	679	NA	NA	NA	NA	NA
chrII	4174550	4174600	829	688.8	NA	NA	NA	NA	NA
chrII	4174600	4174650	738	711	NA	NA	NA	NA	NA
chrII	4174650	4174700	486	707.95	NA	NA	NA	NA	NA
chrII	4174700	4174750	709	713.65	NA	NA	NA	NA	NA
chrII	4174750	4174800	622	709.95	NA	NA	NA	NA	NA
chrII	4174800	4174850	629	711.45	NA	NA	NA	NA	NA
chrII	4174850	4174900	665	760.6	NA	NA	NA	NA	NA
chrII	4174900	4174950	522	748	NA	NA	NA	NA	NA
chrII	4174950	4175000	301	735.2	NA	NA	NA	NA	NA
chrII	4175000	4175050	494	748.7	NA	NA	NA	NA	NA
chrII	4175050	4175100	656	777.9	NA	NA	NA	NA	NA
chrII	4175100	4175150	812	852.75	NA	NA	NA	NA	NA
chrII	4175150	4175200	511	978.85	NA	NA	NA	NA	NA
chrII	4175200	4175250	828	1134.05	NA	NA	NA	NA	NA
chrII	4175250	4175300	497	1209.65	NA	NA	NA	NA	NA
chrII	4175300	4175350	670	1263.6	NA	NA	NA	NA	NA
chrII	4175350	4175400	1546	1329.15	NA	NA	NA	NA	NA
chrII	4175400	4175450	1058	1367.35	NA	NA	NA	NA	NA
chrII	4175450	4175500	1254	1399.4	NA	NA	NA	NA	NA
chrII	4175500	4175550	1147	1442.55	NA	NA	NA	NA	NA
chrII	4175550	4175600	1413	1476.9	NA	NA	NA	NA	NA
chrII	4175600	4175650	2235	1492.6	NA	NA	NA	NA	NA
chrII	4175650	4175700	3008	1512.7	NA	NA	NA	NA	NA
chrII	4175700	4175750	3813	1527.85	NA	NA	NA	NA	NA
chrII	4175750	4175800	2134	1546.05	NA	NA	NA	NA	NA
chrII	4175800	4175850	1708	1537.95	NA	NA	NA	NA	NA
chrII	4175850	4175900	1976	1497.1	NA	NA	NA	NA	NA
chrII	4175900	4175950	1286	1498.6	NA	NA	NA	NA	NA
chrII	4175950	4176000	942	1472.6	NA	NA	NA	NA	NA
chrII	4176000	4176050	1357	1455.95	NA	NA	NA	NA	NA
chrII	4176050	4176100	1343	1415.95	NA	NA	NA	NA	NA
chrII	4176100	4176150	1126	1324.1	NA	NA	NA	NA	NA
chrII	4176150	4176200	913	1205.45	NA	NA	NA	NA	NA
chrII	4176200	4176250	1131	1063.3	NA	NA	NA	NA	NA
chrII	4176250	4176300	861	1017.85	NA	NA	NA	NA	NA
chrII	4176300	4176350	508	966.05	NA	NA	NA	NA	NA
chrII	4176350	4176400	729	902.25	NA	NA	NA	NA	NA
chrII	4176400	4176450	1088	873.35	NA	NA	NA	NA	NA
chrII	4176450	4176500	734	860.55	NA	NA	NA	NA	NA
chrII	4176500	4176550	814	829.2	NA	NA	NA	NA	NA
chrII	4176550	4176600	613	805.95	NA	NA	NA	NA	NA
chrII	4176600	4176650	398	792.8	NA	NA	NA	NA	NA
chrII	4176650	4176700	635	778.9	NA	NA	NA	NA	NA
chrII	4176700	4176750	970	760.75	NA	NA	NA	NA	NA
chrII	4176750	4176800	1225	757.15	NA	NA	NA	NA	NA
chrII	4176800	4176850	672	770.6	NA	NA	NA	NA	NA
chrII	4176850	4176900	700	771.95	NA	NA	NA	NA	NA
chrII	4176900	4176950	708	761.15	NA	NA	NA	NA	NA
chrII	4176950	4177000	686	751.5	NA	NA	NA	NA	NA
chrII	4177000	4177050	730	736.95	NA	NA	NA	NA	NA
chrII	4177050	4177100	878	776.2	NA	NA	NA	NA	NA
chrII	4177100	4177150	863	832.9	NA	NA	NA	NA	NA
chrII	4177150	4177200	635	864.1	NA	NA	NA	NA	NA
chrII	4177200	4177250	768	883.6	NA	NA	NA	NA	NA
chrII	4177250	4177300	789	887.7	NA	NA	NA	NA	NA
chrII	4177300	4177350	777	932.5	NA	NA	NA	NA	NA
chrII	4177350	4177400	756	960.05	NA	NA	NA	NA	NA
chrII	4177400	4177450	872	1080.8	NA	NA	NA	NA	NA
chrII	4177450	4177500	541	1181.85	NA	NA	NA	NA	NA
chrII	4177500	4177550	523	1464.45	NA	NA	NA	NA	NA
chrII	4177550	4177600	1398	1740.95	NA	NA	NA	NA	NA
chrII	4177600	4177650	1532	2053.5	NA	NA	NA	NA	NA
chrII	4177650	4177700	1259	2285.8	NA	NA	NA	NA	NA
chrII	4177700	4177750	1360	2713.25	NA	NA	NA	NA	NA
chrII	4177750	4177800	1307	3159.6	NA	NA	NA	NA	NA
chrII	4177800	4177850	1568	3341.1	NA	NA	NA	NA	NA
chrII	4177850	4177900	1251	3382.5	NA	NA	NA	NA	NA
chrII	4177900	4177950	3123	3456.4	NA	NA	NA	NA	NA
chrII	4177950	4178000	2707	3537.45	NA	NA	NA	NA	NA
chrII	4178000	4178050	6382	3568.8	NA	NA	NA	NA	NA
chrII	4178050	4178100	6408	3538.85	NA	NA	NA	NA	NA
chrII	4178100	4178150	7114	3493.2	NA	NA	NA	NA	NA
chrII	4178150	4178200	5281	3451.6	NA	NA	NA	NA	NA
chrII	4178200	4178250	9317	3420.5	NA	NA	NA	NA	NA
chrII	4178250	4178300	9716	3383.3	NA	NA	NA	NA	NA
chrII	4178300	4178350	4407	3324.4	NA	NA	NA	NA	NA
chrII	4178350	4178400	1584	3280.5	NA	NA	NA	NA	NA
chrII	4178400	4178450	2350	3147.35	NA	NA	NA	NA	NA
chrII	4178450	4178500	2162	3022.1	NA	NA	NA	NA	NA
chrII	4178500	4178550	1150	2731.1	NA	NA	NA	NA	NA
chrII	4178550	4178600	799	2442.3	NA	NA	NA	NA	NA
chrII	4178600	4178650	619	2111.4	NA	NA	NA	NA	NA
chrII	4178650	4178700	427	1878.8	NA	NA	NA	NA	NA
chrII	4178700	4178750	738	1435.3	NA	NA	NA	NA	NA
chrII	4178750	4178800	563	995.7	NA	NA	NA	NA	NA
chrII	4178800	4178850	390	805.95	NA	NA	NA	NA	NA
chrII	4178850	4178900	373	762.6	NA	NA	NA	NA	NA
chrII	4178900	4178950	460	671.45	NA	NA	NA	NA	NA
chrII	4178950	4179000	202	600.3	NA	NA	NA	NA	NA
chrII	4179000	4179050	562	572.95	NA	NA	NA	NA	NA
chrII	4179050	4179100	632	564.9	NA	NA	NA	NA	NA
chrII	4179100	4179150	496	573.9	NA	NA	NA	NA	NA
chrII	4179150	4179200	629	572.45	NA	NA	NA	NA	NA
chrII	4179200	4179250	447	563.7	NA	NA	NA	NA	NA
chrII	4179250	4179300	924	581.15	NA	NA	NA	NA	NA
chrII	4179300	4179350	612	586.55	NA	NA	NA	NA	NA
chrII	4179350	4179400	717	592.8	NA	NA	NA	NA	NA
chrII	4179400	4179450	527	595.3	NA	NA	NA	NA	NA
chrII	4179450	4179500	739	613.3	NA	NA	NA	NA	NA
chrII	4179500	4179550	603	613.2	NA	NA	NA	NA	NA
chrII	4179550	4179600	638	607.9	NA	NA	NA	NA	NA
chrII	4179600	4179650	799	615.6	NA	NA	NA	NA	NA
chrII	4179650	4179700	398	610.35	NA	NA	NA	NA	NA
chrII	4179700	4179750	563	621.5	NA	NA	NA	NA	NA
chrII	4179750	4179800	912	625.7	NA	NA	NA	NA	NA
chrII	4179800	4179850	498	625.4	NA	NA	NA	NA	NA
chrII	4179850	4179900	498	633.6	NA	NA	NA	NA	NA
chrII	4179900	4179950	510	648.7	NA	NA	NA	NA	NA
chrII	4179950	4180000	562	659.6	NA	NA	NA	NA	NA
chrII	4180000	4180050	560	686.5	NA	NA	NA	NA	NA
chrII	4180050	4180100	526	743	NA	NA	NA	NA	NA
chrII	4180100	4180150	650	784.5	NA	NA	NA	NA	NA
chrII	4180150	4180200	524	826.9	NA	NA	NA	NA	NA
chrII	4180200	4180250	670	906.05	NA	NA	NA	NA	NA
chrII	4180250	4180300	1008	921.5	NA	NA	NA	NA	NA
chrII	4180300	4180350	606	934.65	NA	NA	NA	NA	NA
chrII	4180350	4180400	881	940.6	NA	NA	NA	NA	NA
chrII	4180400	4180450	829	928.8	NA	NA	NA	NA	NA
chrII	4180450	4180500	957	924.4	NA	NA	NA	NA	NA
chrII	4180500	4180550	1141	928.2	NA	NA	NA	NA	NA
chrII	4180550	4180600	1768	929	NA	NA	NA	NA	NA
chrII	4180600	4180650	1629	929.45	NA	NA	NA	NA	NA
chrII	4180650	4180700	1246	924.5	NA	NA	NA	NA	NA
chrII	4180700	4180750	2146	929.1	NA	NA	NA	NA	NA
chrII	4180750	4180800	1221	915.5	NA	NA	NA	NA	NA
chrII	4180800	4180850	761	933.15	NA	NA	NA	NA	NA
chrII	4180850	4180900	617	915.9	NA	NA	NA	NA	NA
chrII	4180900	4180950	274	909.55	NA	NA	NA	NA	NA
chrII	4180950	4181000	474	910.2	NA	NA	NA	NA	NA
chrII	4181000	4181050	636	885.8	NA	NA	NA	NA	NA
chrII	4181050	4181100	542	828	NA	NA	NA	NA	NA
chrII	4181100	4181150	659	778.4	NA	NA	NA	NA	NA
chrII	4181150	4181200	425	750.15	NA	NA	NA	NA	NA
chrII	4181200	4181250	762	676.95	NA	NA	NA	NA	NA
chrII	4181250	4181300	736	647.4	NA	NA	NA	NA	NA
chrII	4181300	4181350	959	636.35	NA	NA	NA	NA	NA
chrII	4181350	4181400	536	632.45	NA	NA	NA	NA	NA
chrII	4181400	4181450	702	640	NA	NA	NA	NA	NA
chrII	4181450	4181500	970	652.5	NA	NA	NA	NA	NA
chrII	4181500	4181550	653	664.7	NA	NA	NA	NA	NA
chrII	4181550	4181600	612	686.2	NA	NA	NA	NA	NA
chrII	4181600	4181650	637	690.45	NA	NA	NA	NA	NA
chrII	4181650	4181700	681	698.05	NA	NA	NA	NA	NA
chrII	4181700	4181750	682	711.05	NA	NA	NA	NA	NA
chrII	4181750	4181800	630	712.6	NA	NA	NA	NA	NA
chrII	4181800	4181850	540	716.7	NA	NA	NA	NA	NA
chrII	4181850	4181900	539	777.35	NA	NA	NA	NA	NA
chrII	4181900	4181950	425	808.8	NA	NA	NA	NA	NA
chrII	4181950	4182000	724	825.6	NA	NA	NA	NA	NA
chrII	4182000	4182050	880	827.5	NA	NA	NA	NA	NA
chrII	4182050	4182100	972	845.65	NA	NA	NA	NA	NA
chrII	4182100	4182150	744	859.2	NA	NA	NA	NA	NA
chrII	4182150	4182200	577	850.45	NA	NA	NA	NA	NA
chrII	4182200	4182250	1022	833.9	NA	NA	NA	NA	NA
chrII	4182250	4182300	767	827.5	NA	NA	NA	NA	NA
chrII	4182300	4182350	1041	832.85	NA	NA	NA	NA	NA
chrII	4182350	4182400	1749	839.75	NA	NA	NA	NA	NA
chrII	4182400	4182450	1331	854.25	NA	NA	NA	NA	NA
chrII	4182450	4182500	1306	871.55	NA	NA	NA	NA	NA
chrII	4182500	4182550	691	873.8	NA	NA	NA	NA	NA
chrII	4182550	4182600	975	876.1	NA	NA	NA	NA	NA
chrII	4182600	4182650	908	878.6	NA	NA	NA	NA	NA
chrII	4182650	4182700	506	884.7	NA	NA	NA	NA	NA
chrII	4182700	4182750	351	877.85	NA	NA	NA	NA	NA
chrII	4182750	4182800	502	864	NA	NA	NA	NA	NA
chrII	4182800	4182850	647	825.95	NA	NA	NA	NA	NA
chrII	4182850	4182900	677	758.45	NA	NA	NA	NA	NA
chrII	4182900	4182950	715	715	NA	NA	NA	NA	NA
chrII	4182950	4183000	1070	688	NA	NA	NA	NA	NA
chrII	4183000	4183050	925	684.65	NA	NA	NA	NA	NA
chrII	4183050	4183100	1018	662.85	NA	NA	NA	NA	NA
chrII	4183100	4183150	794	661.4	NA	NA	NA	NA	NA
chrII	4183150	4183200	699	684.85	NA	NA	NA	NA	NA
chrII	4183200	4183250	885	701.2	NA	NA	NA	NA	NA
chrII	4183250	4183300	490	707.15	NA	NA	NA	NA	NA
chrII	4183300	4183350	280	694.05	NA	NA	NA	NA	NA
chrII	4183350	4183400	399	678.5	NA	NA	NA	NA	NA
chrII	4183400	4183450	462	680.6	NA	NA	NA	NA	NA
chrII	4183450	4183500	766	666.45	NA	NA	NA	NA	NA
chrII	4183500	4183550	624	655.2	NA	NA	NA	NA	NA
chrII	4183550	4183600	539	626.9	NA	NA	NA	NA	NA
chrII	4183600	4183650	879	635.85	NA	NA	NA	NA	NA
chrII	4183650	4183700	975	627	NA	NA	NA	NA	NA
chrII	4183700	4183750	678	610.7	NA	NA	NA	NA	NA
chrII	4183750	4183800	621	621.85	NA	NA	NA	NA	NA
chrII	4183800	4183850	385	643.35	NA	NA	NA	NA	NA
chrII	4183850	4183900	366	676.65	NA	NA	NA	NA	NA
chrII	4183900	4183950	757	690.55	NA	NA	NA	NA	NA
chrII	4183950	4184000	787	688.2	NA	NA	NA	NA	NA
chrII	4184000	4184050	700	686.6	NA	NA	NA	NA	NA
chrII	4184050	4184100	452	683.5	NA	NA	NA	NA	NA
chrII	4184100	4184150	973	678.9	NA	NA	NA	NA	NA
chrII	4184150	4184200	522	704.05	NA	NA	NA	NA	NA
chrII	4184200	4184250	559	747.5	NA	NA	NA	NA	NA
chrII	4184250	4184300	713	799.8	NA	NA	NA	NA	NA
chrII	4184300	4184350	710	835.15	NA	NA	NA	NA	NA
chrII	4184350	4184400	1065	862.25	NA	NA	NA	NA	NA
chrII	4184400	4184450	740	893.3	NA	NA	NA	NA	NA
chrII	4184450	4184500	719	897.65	NA	NA	NA	NA	NA
chrII	4184500	4184550	592	907.35	NA	NA	NA	NA	NA
chrII	4184550	4184600	477	930.6	NA	NA	NA	NA	NA
chrII	4184600	4184650	787	930.1	NA	NA	NA	NA	NA
chrII	4184650	4184700	1478	931.85	NA	NA	NA	NA	NA
chrII	4184700	4184750	1547	941.1	NA	NA	NA	NA	NA
chrII	4184750	4184800	1667	928.85	NA	NA	NA	NA	NA
chrII	4184800	4184850	1092	923.35	NA	NA	NA	NA	NA
chrII	4184850	4184900	908	898.95	NA	NA	NA	NA	NA
chrII	4184900	4184950	1378	895.6	NA	NA	NA	NA	NA
chrII	4184950	4185000	874	896.75	NA	NA	NA	NA	NA
chrII	4185000	4185050	894	884.15	NA	NA	NA	NA	NA
chrII	4185050	4185100	917	895.95	NA	NA	NA	NA	NA
chrII	4185100	4185150	963	874.15	NA	NA	NA	NA	NA
chrII	4185150	4185200	557	823.15	NA	NA	NA	NA	NA
chrII	4185200	4185250	744	764.2	NA	NA	NA	NA	NA
chrII	4185250	4185300	468	703.45	NA	NA	NA	NA	NA
chrII	4185300	4185350	600	674.4	NA	NA	NA	NA	NA
chrII	4185350	4185400	577	662.15	NA	NA	NA	NA	NA
chrII	4185400	4185450	673	622.85	NA	NA	NA	NA	NA
chrII	4185450	4185500	742	614.05	NA	NA	NA	NA	NA
chrII	4185500	4185550	340	608.2	NA	NA	NA	NA	NA
chrII	4185550	4185600	713	601.2	NA	NA	NA	NA	NA
chrII	4185600	4185650	351	595.75	NA	NA	NA	NA	NA
chrII	4185650	4185700	458	597.3	NA	NA	NA	NA	NA
chrII	4185700	4185750	368	579.6	NA	NA	NA	NA	NA
chrII	4185750	4185800	452	589.2	NA	NA	NA	NA	NA
chrII	4185800	4185850	511	585.95	NA	NA	NA	NA	NA
chrII	4185850	4185900	663	581.4	NA	NA	NA	NA	NA
chrII	4185900	4185950	592	569.8	NA	NA	NA	NA	NA
chrII	4185950	4186000	698	566.3	NA	NA	NA	NA	NA
chrII	4186000	4186050	777	585.65	NA	NA	NA	NA	NA
chrII	4186050	4186100	777	578.1	NA	NA	NA	NA	NA
chrII	4186100	4186150	854	593.65	NA	NA	NA	NA	NA
chrII	4186150	4186200	588	602.65	NA	NA	NA	NA	NA
chrII	4186200	4186250	390	611.35	NA	NA	NA	NA	NA
chrII	4186250	4186300	660	606.35	NA	NA	NA	NA	NA
chrII	4186300	4186350	535	614.9	NA	NA	NA	NA	NA
chrII	4186350	4186400	486	620.25	NA	NA	NA	NA	NA
chrII	4186400	4186450	441	653.5	NA	NA	NA	NA	NA
chrII	4186450	4186500	672	704.5	NA	NA	NA	NA	NA
chrII	4186500	4186550	727	741.4	NA	NA	NA	NA	NA
chrII	4186550	4186600	562	783.15	NA	NA	NA	NA	NA
chrII	4186600	4186650	662	792.75	NA	NA	NA	NA	NA
chrII	4186650	4186700	638	820.85	NA	NA	NA	NA	NA
chrII	4186700	4186750	542	845.85	NA	NA	NA	NA	NA
chrII	4186750	4186800	352	858.05	NA	NA	NA	NA	NA
chrII	4186800	4186850	682	859.55	NA	NA	NA	NA	NA
chrII	4186850	4186900	770	884.3	NA	NA	NA	NA	NA
chrII	4186900	4186950	1257	911.5	NA	NA	NA	NA	NA
chrII	4186950	4187000	1718	911.95	NA	NA	NA	NA	NA
chrII	4187000	4187050	1515	902.05	NA	NA	NA	NA	NA
chrII	4187050	4187100	1612	941.45	NA	NA	NA	NA	NA
chrII	4187100	4187150	1046	942.25	NA	NA	NA	NA	NA
chrII	4187150	4187200	1150	923.5	NA	NA	NA	NA	NA
chrII	4187200	4187250	890	913.8	NA	NA	NA	NA	NA
chrII	4187250	4187300	904	925.35	NA	NA	NA	NA	NA
chrII	4187300	4187350	565	925.15	NA	NA	NA	NA	NA
chrII	4187350	4187400	981	930.15	NA	NA	NA	NA	NA
chrII	4187400	4187450	985	894.65	NA	NA	NA	NA	NA
chrII	4187450	4187500	681	856.95	NA	NA	NA	NA	NA
chrII	4187500	4187550	529	816.35	NA	NA	NA	NA	NA
chrII	4187550	4187600	1350	761.15	NA	NA	NA	NA	NA
chrII	4187600	4187650	678	734.55	NA	NA	NA	NA	NA
chrII	4187650	4187700	263	687.7	NA	NA	NA	NA	NA
chrII	4187700	4187750	348	671.1	NA	NA	NA	NA	NA
chrII	4187750	4187800	583	657.6	NA	NA	NA	NA	NA
chrII	4187800	4187850	678	678.05	NA	NA	NA	NA	NA
chrII	4187850	4187900	870	664.7	NA	NA	NA	NA	NA
chrII	4187900	4187950	547	642.55	NA	NA	NA	NA	NA
chrII	4187950	4188000	964	641.95	NA	NA	NA	NA	NA
chrII	4188000	4188050	703	657.5	NA	NA	NA	NA	NA
chrII	4188050	4188100	508	619.9	NA	NA	NA	NA	NA
chrII	4188100	4188150	514	644.6	NA	NA	NA	NA	NA
chrII	4188150	4188200	213	696	NA	NA	NA	NA	NA
chrII	4188200	4188250	558	734.15	NA	NA	NA	NA	NA
chrII	4188250	4188300	634	779.6	NA	NA	NA	NA	NA
chrII	4188300	4188350	974	851.9	NA	NA	NA	NA	NA
chrII	4188350	4188400	714	913.35	NA	NA	NA	NA	NA
chrII	4188400	4188450	542	1001.1	NA	NA	NA	NA	NA
chrII	4188450	4188500	669	1012.55	NA	NA	NA	NA	NA
chrII	4188500	4188550	840	1172.05	NA	NA	NA	NA	NA
chrII	4188550	4188600	598	1299.05	NA	NA	NA	NA	NA
chrII	4188600	4188650	1172	1345.1	NA	NA	NA	NA	NA
chrII	4188650	4188700	1291	1383.75	NA	NA	NA	NA	NA
chrII	4188700	4188750	1111	1440.1	NA	NA	NA	NA	NA
chrII	4188750	4188800	1492	1550.35	NA	NA	NA	NA	NA
chrII	4188800	4188850	2124	1564.85	NA	NA	NA	NA	NA
chrII	4188850	4188900	2099	1633.8	NA	NA	NA	NA	NA
chrII	4188900	4188950	2302	1671.05	NA	NA	NA	NA	NA
chrII	4188950	4189000	1193	1679.45	NA	NA	NA	NA	NA
chrII	4189000	4189050	3893	1723.75	NA	NA	NA	NA	NA
chrII	4189050	4189100	3048	1865.6	NA	NA	NA	NA	NA
chrII	4189100	4189150	1435	1952.3	NA	NA	NA	NA	NA
chrII	4189150	4189200	986	2013.45	NA	NA	NA	NA	NA
chrII	4189200	4189250	1685	2104.3	NA	NA	NA	NA	NA
chrII	4189250	4189300	2839	2142.65	NA	NA	NA	NA	NA
chrII	4189300	4189350	1264	2103.7	NA	NA	NA	NA	NA
chrII	4189350	4189400	2093	2063.05	NA	NA	NA	NA	NA
chrII	4189400	4189450	1287	2003.25	NA	NA	NA	NA	NA
chrII	4189450	4189500	837	2009.55	NA	NA	NA	NA	NA
chrII	4189500	4189550	1726	1874.45	NA	NA	NA	NA	NA
chrII	4189550	4189600	3435	1766.75	NA	NA	NA	NA	NA
chrII	4189600	4189650	2906	1729.1	NA	NA	NA	NA	NA
chrII	4189650	4189700	2514	1705.8	NA	NA	NA	NA	NA
chrII	4189700	4189750	2928	1647.55	NA	NA	NA	NA	NA
chrII	4189750	4189800	2259	1539.75	NA	NA	NA	NA	NA
chrII	4189800	4189850	1345	1532.65	NA	NA	NA	NA	NA
chrII	4189850	4189900	1286	1485.6	NA	NA	NA	NA	NA
chrII	4189900	4189950	1106	1468.25	NA	NA	NA	NA	NA
chrII	4189950	4190000	1319	1453.05	NA	NA	NA	NA	NA
chrII	4190000	4190050	1191	1383.55	NA	NA	NA	NA	NA
chrII	4190050	4190100	894	1226	NA	NA	NA	NA	NA
chrII	4190100	4190150	682	1102	NA	NA	NA	NA	NA
chrII	4190150	4190200	520	1002.65	NA	NA	NA	NA	NA
chrII	4190200	4190250	520	874.5	NA	NA	NA	NA	NA
chrII	4190250	4190300	683	788.25	NA	NA	NA	NA	NA
chrII	4190300	4190350	1122	753.55	NA	NA	NA	NA	NA
chrII	4190350	4190400	1152	740.65	NA	NA	NA	NA	NA
chrII	4190400	4190450	940	730.95	NA	NA	NA	NA	NA
chrII	4190450	4190500	533	695.7	NA	NA	NA	NA	NA
chrII	4190500	4190550	336	675.1	NA	NA	NA	NA	NA
chrII	4190550	4190600	284	656.8	NA	NA	NA	NA	NA
chrII	4190600	4190650	426	645.75	NA	NA	NA	NA	NA
chrII	4190650	4190700	527	653.55	NA	NA	NA	NA	NA
chrII	4190700	4190750	365	636.35	NA	NA	NA	NA	NA
chrII	4190750	4190800	534	619.75	NA	NA	NA	NA	NA
chrII	4190800	4190850	651	584.75	NA	NA	NA	NA	NA
chrII	4190850	4190900	1028	558.3	NA	NA	NA	NA	NA
chrII	4190900	4190950	912	543.2	NA	NA	NA	NA	NA
chrII	4190950	4191000	614	563.65	NA	NA	NA	NA	NA
chrII	4191000	4191050	779	617.15	NA	NA	NA	NA	NA
chrII	4191050	4191100	528	668.4	NA	NA	NA	NA	NA
chrII	4191100	4191150	461	683	NA	NA	NA	NA	NA
chrII	4191150	4191200	676	704.3	NA	NA	NA	NA	NA
chrII	4191200	4191250	176	721.45	NA	NA	NA	NA	NA
chrII	4191250	4191300	351	756.5	NA	NA	NA	NA	NA
chrII	4191300	4191350	422	778.35	NA	NA	NA	NA	NA
chrII	4191350	4191400	623	780.1	NA	NA	NA	NA	NA
chrII	4191400	4191450	638	778.95	NA	NA	NA	NA	NA
chrII	4191450	4191500	942	785.6	NA	NA	NA	NA	NA
chrII	4191500	4191550	1406	787.65	NA	NA	NA	NA	NA
chrII	4191550	4191600	1309	792.55	NA	NA	NA	NA	NA
chrII	4191600	4191650	718	793.75	NA	NA	NA	NA	NA
chrII	4191650	4191700	953	794.45	NA	NA	NA	NA	NA
chrII	4191700	4191750	708	834.05	NA	NA	NA	NA	NA
chrII	4191750	4191800	1235	845.55	NA	NA	NA	NA	NA
chrII	4191800	4191850	1088	851.25	NA	NA	NA	NA	NA
chrII	4191850	4191900	1063	852.7	NA	NA	NA	NA	NA
chrII	4191900	4191950	889	864.6	NA	NA	NA	NA	NA
chrII	4191950	4192000	747	853.75	NA	NA	NA	NA	NA
chrII	4192000	4192050	820	811.9	NA	NA	NA	NA	NA
chrII	4192050	4192100	626	776.1	NA	NA	NA	NA	NA
chrII	4192100	4192150	485	776.65	NA	NA	NA	NA	NA
chrII	4192150	4192200	690	783.45	NA	NA	NA	NA	NA
chrII	4192200	4192250	968	804.95	NA	NA	NA	NA	NA
chrII	4192250	4192300	581	787.8	NA	NA	NA	NA	NA
chrII	4192300	4192350	536	776.2	NA	NA	NA	NA	NA
chrII	4192350	4192400	652	769.7	NA	NA	NA	NA	NA
chrII	4192400	4192450	876	770.55	NA	NA	NA	NA	NA
chrII	4192450	4192500	725	781.3	NA	NA	NA	NA	NA
chrII	4192500	4192550	569	783.9	NA	NA	NA	NA	NA
chrII	4192550	4192600	593	801.45	NA	NA	NA	NA	NA
chrII	4192600	4192650	729	818.55	NA	NA	NA	NA	NA
chrII	4192650	4192700	1089	814.75	NA	NA	NA	NA	NA
chrII	4192700	4192750	1138	798.8	NA	NA	NA	NA	NA
chrII	4192750	4192800	892	791.95	NA	NA	NA	NA	NA
chrII	4192800	4192850	856	799.55	NA	NA	NA	NA	NA
chrII	4192850	4192900	933	790.5	NA	NA	NA	NA	NA
chrII	4192900	4192950	906	780.7	NA	NA	NA	NA	NA
chrII	4192950	4193000	962	788.3	NA	NA	NA	NA	NA
chrII	4193000	4193050	872	790.95	NA	NA	NA	NA	NA
chrII	4193050	4193100	977	794.65	NA	NA	NA	NA	NA
chrII	4193100	4193150	827	803.7	NA	NA	NA	NA	NA
chrII	4193150	4193200	614	785.95	NA	NA	NA	NA	NA
chrII	4193200	4193250	649	777.25	NA	NA	NA	NA	NA
chrII	4193250	4193300	444	771.2	NA	NA	NA	NA	NA
chrII	4193300	4193350	688	761.25	NA	NA	NA	NA	NA
chrII	4193350	4193400	471	756.8	NA	NA	NA	NA	NA
chrII	4193400	4193450	680	753.95	NA	NA	NA	NA	NA
chrII	4193450	4193500	877	732	NA	NA	NA	NA	NA
chrII	4193500	4193550	622	734.5	NA	NA	NA	NA	NA
chrII	4193550	4193600	667	724.9	NA	NA	NA	NA	NA
chrII	4193600	4193650	910	726.6	NA	NA	NA	NA	NA
chrII	4193650	4193700	734	767	NA	NA	NA	NA	NA
chrII	4193700	4193750	964	814.2	NA	NA	NA	NA	NA
chrII	4193750	4193800	771	863.55	NA	NA	NA	NA	NA
chrII	4193800	4193850	657	938.75	NA	NA	NA	NA	NA
chrII	4193850	4193900	844	1022.4	NA	NA	NA	NA	NA
chrII	4193900	4193950	849	1154.55	NA	NA	NA	NA	NA
chrII	4193950	4194000	523	1271.15	NA	NA	NA	NA	NA
chrII	4194000	4194050	922	1395.4	NA	NA	NA	NA	NA
chrII	4194050	4194100	785	1715.45	NA	NA	NA	NA	NA
chrII	4194100	4194150	861	2166.15	NA	NA	NA	NA	NA
chrII	4194150	4194200	1422	2690.6	NA	NA	NA	NA	NA
chrII	4194200	4194250	1593	2884.95	NA	NA	NA	NA	NA
chrII	4194250	4194300	1431	3095.45	NA	NA	NA	NA	NA
chrII	4194300	4194350	2192	3337.95	NA	NA	NA	NA	NA
chrII	4194350	4194400	2144	3491.2	NA	NA	NA	NA	NA
chrII	4194400	4194450	3323	3623.55	NA	NA	NA	NA	NA
chrII	4194450	4194500	3209	3719.2	NA	NA	NA	NA	NA
chrII	4194500	4194550	3107	3758.65	NA	NA	NA	NA	NA
chrII	4194550	4194600	7068	3760.75	NA	NA	NA	NA	NA
chrII	4194600	4194650	9924	3790.05	NA	NA	NA	NA	NA
chrII	4194650	4194700	11223	3826.65	NA	NA	NA	NA	NA
chrII	4194700	4194750	4851	3839.3	NA	NA	NA	NA	NA
chrII	4194750	4194800	4981	3850.4	NA	NA	NA	NA	NA
chrII	4194800	4194850	5507	3837.5	NA	NA	NA	NA	NA
chrII	4194850	4194900	3909	3824.25	NA	NA	NA	NA	NA
chrII	4194900	4194950	3496	3715.1	NA	NA	NA	NA	NA
chrII	4194950	4195000	2436	3609.45	NA	NA	NA	NA	NA
chrII	4195000	4195050	1711	3506.1	NA	NA	NA	NA	NA
chrII	4195050	4195100	827	3217.7	NA	NA	NA	NA	NA
chrII	4195100	4195150	1447	2790.25	NA	NA	NA	NA	NA
chrII	4195150	4195200	2154	2304.2	NA	NA	NA	NA	NA
chrII	4195200	4195250	1846	2163.85	NA	NA	NA	NA	NA
chrII	4195250	4195300	1653	1995.5	NA	NA	NA	NA	NA
chrII	4195300	4195350	1934	1774.15	NA	NA	NA	NA	NA
chrII	4195350	4195400	1879	1646.95	NA	NA	NA	NA	NA
chrII	4195400	4195450	1140	1574.55	NA	NA	NA	NA	NA
chrII	4195450	4195500	1096	1594.65	NA	NA	NA	NA	NA
chrII	4195500	4195550	1040	1651.55	NA	NA	NA	NA	NA
chrII	4195550	4195600	1300	1707.15	NA	NA	NA	NA	NA
chrII	4195600	4195650	1375	1710.05	NA	NA	NA	NA	NA
chrII	4195650	4195700	1502	1664.1	NA	NA	NA	NA	NA
chrII	4195700	4195750	2044	1634.35	NA	NA	NA	NA	NA
chrII	4195750	4195800	1614	1601.75	NA	NA	NA	NA	NA
chrII	4195800	4195850	1080	1553.35	NA	NA	NA	NA	NA
chrII	4195850	4195900	1365	1490.95	NA	NA	NA	NA	NA
chrII	4195900	4195950	2048	1465.9	NA	NA	NA	NA	NA
chrII	4195950	4196000	2838	1451.95	NA	NA	NA	NA	NA
chrII	4196000	4196050	2849	1436.9	NA	NA	NA	NA	NA
chrII	4196050	4196100	1939	1391.7	NA	NA	NA	NA	NA
chrII	4196100	4196150	1505	1365.25	NA	NA	NA	NA	NA
chrII	4196150	4196200	1235	1350.7	NA	NA	NA	NA	NA
chrII	4196200	4196250	1251	1297.15	NA	NA	NA	NA	NA
chrII	4196250	4196300	1001	1269.95	NA	NA	NA	NA	NA
chrII	4196300	4196350	966	1278.95	NA	NA	NA	NA	NA
chrII	4196350	4196400	631	1252.95	NA	NA	NA	NA	NA
chrII	4196400	4196450	639	1184.1	NA	NA	NA	NA	NA
chrII	4196450	4196500	817	1092.05	NA	NA	NA	NA	NA
chrII	4196500	4196550	739	1000	NA	NA	NA	NA	NA
chrII	4196550	4196600	396	981.4	NA	NA	NA	NA	NA
chrII	4196600	4196650	846	970.05	NA	NA	NA	NA	NA
chrII	4196650	4196700	1211	949.15	NA	NA	NA	NA	NA
chrII	4196700	4196750	973	916.2	NA	NA	NA	NA	NA
chrII	4196750	4196800	1070	915.8	NA	NA	NA	NA	NA
chrII	4196800	4196850	1260	925.85	NA	NA	NA	NA	NA
chrII	4196850	4196900	845	940.5	NA	NA	NA	NA	NA
chrII	4196900	4196950	671	976.1	NA	NA	NA	NA	NA
chrII	4196950	4197000	997	997.35	NA	NA	NA	NA	NA
chrII	4197000	4197050	1008	1036.4	NA	NA	NA	NA	NA
chrII	4197050	4197100	1567	1073.65	NA	NA	NA	NA	NA
chrII	4197100	4197150	1278	1075.8	NA	NA	NA	NA	NA
chrII	4197150	4197200	817	1075	NA	NA	NA	NA	NA
chrII	4197200	4197250	592	1070.45	NA	NA	NA	NA	NA
chrII	4197250	4197300	993	1059.5	NA	NA	NA	NA	NA
chrII	4197300	4197350	1167	1043.25	NA	NA	NA	NA	NA
chrII	4197350	4197400	924	1041.85	NA	NA	NA	NA	NA
chrII	4197400	4197450	1351	1043.65	NA	NA	NA	NA	NA
chrII	4197450	4197500	1242	1044.05	NA	NA	NA	NA	NA
chrII	4197500	4197550	1520	1043.15	NA	NA	NA	NA	NA
chrII	4197550	4197600	1141	1005.8	NA	NA	NA	NA	NA
chrII	4197600	4197650	889	992.05	NA	NA	NA	NA	NA
chrII	4197650	4197700	1195	1000.25	NA	NA	NA	NA	NA
chrII	4197700	4197750	882	1053.4	NA	NA	NA	NA	NA
chrII	4197750	4197800	851	1063	NA	NA	NA	NA	NA
chrII	4197800	4197850	935	1054.7	NA	NA	NA	NA	NA
chrII	4197850	4197900	817	1057.45	NA	NA	NA	NA	NA
chrII	4197900	4197950	707	1038.85	NA	NA	NA	NA	NA
chrII	4197950	4198000	1005	1017.7	NA	NA	NA	NA	NA
chrII	4198000	4198050	990	969.75	NA	NA	NA	NA	NA
chrII	4198050	4198100	820	940.7	NA	NA	NA	NA	NA
chrII	4198100	4198150	1003	925.85	NA	NA	NA	NA	NA
chrII	4198150	4198200	981	919.45	NA	NA	NA	NA	NA
chrII	4198200	4198250	1655	951.85	NA	NA	NA	NA	NA
chrII	4198250	4198300	1185	952.65	NA	NA	NA	NA	NA
chrII	4198300	4198350	1001	936.4	NA	NA	NA	NA	NA
chrII	4198350	4198400	979	945	NA	NA	NA	NA	NA
chrII	4198400	4198450	979	949.3	NA	NA	NA	NA	NA
chrII	4198450	4198500	819	961.8	NA	NA	NA	NA	NA
chrII	4198500	4198550	561	981.65	NA	NA	NA	NA	NA
chrII	4198550	4198600	560	994.05	NA	NA	NA	NA	NA
chrII	4198600	4198650	592	981.55	NA	NA	NA	NA	NA
chrII	4198650	4198700	1067	971.25	NA	NA	NA	NA	NA
chrII	4198700	4198750	1530	916.7	NA	NA	NA	NA	NA
chrII	4198750	4198800	867	907.05	NA	NA	NA	NA	NA
chrII	4198800	4198850	610	913.45	NA	NA	NA	NA	NA
chrII	4198850	4198900	989	893.6	NA	NA	NA	NA	NA
chrII	4198900	4198950	793	891.8	NA	NA	NA	NA	NA
chrII	4198950	4199000	1255	900.25	NA	NA	NA	NA	NA
chrII	4199000	4199050	1387	914.95	NA	NA	NA	NA	NA
chrII	4199050	4199100	1068	907.65	NA	NA	NA	NA	NA
chrII	4199100	4199150	753	915.4	NA	NA	NA	NA	NA
chrII	4199150	4199200	775	908.25	NA	NA	NA	NA	NA
chrII	4199200	4199250	564	868.55	NA	NA	NA	NA	NA
chrII	4199250	4199300	992	879.9	NA	NA	NA	NA	NA
chrII	4199300	4199350	1129	897.25	NA	NA	NA	NA	NA
chrII	4199350	4199400	582	901.2	NA	NA	NA	NA	NA
chrII	4199400	4199450	943	912.55	NA	NA	NA	NA	NA
chrII	4199450	4199500	988	903.05	NA	NA	NA	NA	NA
chrII	4199500	4199550	855	902.6	NA	NA	NA	NA	NA
chrII	4199550	4199600	414	959.1	NA	NA	NA	NA	NA
chrII	4199600	4199650	747	1068.75	NA	NA	NA	NA	NA
chrII	4199650	4199700	924	1118.6	NA	NA	NA	NA	NA
chrII	4199700	4199750	736	1165.35	NA	NA	NA	NA	NA
chrII	4199750	4199800	1094	1213.45	NA	NA	NA	NA	NA
chrII	4199800	4199850	957	1208.6	NA	NA	NA	NA	NA
chrII	4199850	4199900	1068	1256.75	NA	NA	NA	NA	NA
chrII	4199900	4199950	1020	1289.8	NA	NA	NA	NA	NA
[truncated: 1,001 more rows]
