# Supplementary material for: Chromosomal Mcm2-7 distribution and the genome replication program in species from yeast to humans
Source: PLoS Genet. 2021 Sep 2;17(9):e1009714. doi: 10.1371/journal.pgen.1009714 (PMC8443269; doi:10.1371/journal.pgen.1009714)
Supplement: S1 Source Files — (ZIP) [file pgen.1009714.s023.zip › source_files_for_Figure1_to_Figure7A/Figure7A_and_coordinates_for_HeLa_initiation_and_termination_zones/coordinates_for_HeLa_replication_initiation_and_termination_zones/hg38_TerminationZones.Hela.bed]

chr1	878621	969621
chr1	992621	1007621
chr1	1022621	1051621
chr1	1080621	1110621
chr1	1132621	1269621
chr1	1288621	1350621
chr1	1371621	1406621
chr1	1472621	1570621
chr1	1609621	1630687
chr1	1630690	1634405
chr1	1634409	1635542
chr1	1635561	1638937
chr1	1638939	1646196
chr1	1646198	1646224
chr1	1646226	1647500
chr1	1653096	1653810
chr1	1653812	1653863
chr1	1653864	1653933
chr1	1653935	1654142
chr1	1654144	1654187
chr1	1654189	1655860
chr1	1655862	1655886
chr1	1655891	1657880
chr1	1657882	1657925
chr1	1657927	1658159
chr1	1658160	1659064
chr1	1659066	1659113
chr1	1659115	1660407
chr1	1660409	1660433
chr1	1660435	1662738
chr1	1662740	1663380
chr1	1663403	1664416
chr1	1664429	1687562
chr1	1714656	1714937
chr1	1714938	1715067
chr1	1715068	1715435
chr1	1715479	1715859
chr1	1715925	1716008
chr1	1716095	1716246
chr1	1707562	1886562
chr1	1927562	2190562
chr1	2236562	2311562
chr1	2351562	2447562
chr1	2498562	2521562
chr1	2846436	2970389
chr1	2970391	3074437
chr1	3567437	3791437
chr1	4186941	4534941
chr1	5068941	5646941
chr1	5672941	5688941
chr1	6026941	6095941
chr1	6207941	6232941
chr1	6256941	6381941
chr1	6520941	6553941
chr1	6576941	6599941
chr1	6788941	6849941
chr1	6863941	7182941
chr1	7304941	7366717
chr1	7366718	7378940
chr1	7394941	7454941
chr1	7594941	7818941
chr1	7832941	7882941
chr1	7995941	8025941
chr1	8233941	8310941
chr1	8353941	8504448
chr1	8504450	8580942
chr1	8852942	8877942
chr1	8915942	9121942
chr1	9143942	9178942
chr1	9253942	9274942
chr1	9296942	9375942
chr1	9415942	9519942
chr1	9539942	9542159
chr1	9542161	9612943
chr1	9633943	9824943
chr1	9848943	9902943
chr1	9924943	9985943
chr1	10039943	10178943
chr1	10213943	10386863
chr1	10386865	10415944
chr1	10481944	10586944
chr1	11056944	11090944
chr1	11110944	11257944
chr1	11276944	11541944
chr1	11737944	11756944
chr1	11795944	11889944
chr1	11936944	12135944
chr1	12300944	12357935
chr1	12357937	12363951
chr1	12363953	12376375
chr1	12376377	12376415
chr1	12376417	12377820
chr1	12377822	12381915
chr1	12381916	12392545
chr1	12392550	12395996
chr1	12395997	12400960
chr1	12400965	12427242
chr1	12427243	12456636
chr1	12456638	12488669
chr1	12488671	12510525
chr1	12510528	12516949
chr1	13486547	13488032
chr1	13488035	13500254
chr1	13500257	13501259
chr1	13501261	13501307
chr1	13501309	13501596
chr1	13501597	13502094
chr1	13502095	13504235
chr1	13504236	13504773
chr1	13504775	13504865
chr1	13504866	13505953
chr1	13505954	13685506
chr1	13839506	13996506
chr1	14010506	14369963
chr1	14369964	14846505
chr1	15352505	15436505
chr1	15486506	15578506
chr1	15621506	15664506
chr1	15688506	15735506
chr1	15759506	15796506
chr1	15865506	15957506
chr1	16030506	16077506
chr1	16121506	16157506
chr1	16240506	16345506
chr1	16367506	16403506
chr1	16435506	16641506
chr1	16988506	17004506
chr1	17020506	17114506
chr1	17230506	17392176
chr1	17392177	17439505
chr1	17815506	17844636
chr1	17844637	17861505
chr1	18063507	18516507
chr1	18670507	18785507
chr1	19074507	19256507
chr1	19299507	19479507
chr1	19507507	19579507
chr1	19598507	19630507
chr1	19675508	19791508
chr1	19823508	19837508
chr1	20020508	20178508
chr1	20207508	20418508
chr1	20591508	20622508
chr1	20636508	20681508
chr1	20731508	20983508
chr1	21212508	21341508
chr1	21374508	21427508
chr1	21443508	21461508
chr1	21479508	21625508
chr1	21663508	21773508
chr1	21818508	21928508
chr1	21980508	22035508
chr1	22291508	22305508
chr1	22315508	22415508
chr1	22434508	22535508
chr1	22580508	22642508
chr1	23027508	23160508
chr1	23266508	23335508
chr1	23358508	23374508
chr1	23418508	23481508
chr1	23503509	23540225
chr1	23540227	23560863
chr1	23560865	23563511
chr1	23692511	23981511
chr1	24061511	24215511
chr1	24407511	24542879
chr1	24542880	24670510
chr1	24996510	25155510
chr1	25294510	25370510
chr1	25384510	25401510
chr1	25429510	25521510
chr1	25546510	25610510
chr1	25627510	25866510
chr1	25890510	25990510
chr1	26169510	26302510
chr1	26319510	26335510
chr1	26393510	26477510
chr1	26532510	26574510
chr1	26700510	26801510
chr1	26824510	26854510
chr1	26875510	26900510
chr1	26926510	27015510
chr1	27036510	27151510
chr1	27193510	27306510
chr1	27396497	27405599
chr1	27405610	27417908
chr1	27417909	27420514
chr1	27420515	27422613
chr1	27422619	27423775
chr1	27423776	27424530
chr1	27424531	27425838
chr1	27425839	27426513
chr1	27426514	27429158
chr1	27429166	27432647
chr1	27432648	27433132
chr1	27433140	27435302
chr1	27435303	27441753
chr1	27441754	27442990
chr1	27442992	27443307
chr1	27443309	27443738
chr1	27443747	27446781
chr1	27446783	27450192
chr1	27450194	27482490
chr1	27529490	27642490
chr1	27668490	27759490
chr1	27779490	27853490
chr1	27883490	27913490
chr1	27962490	28084490
chr1	28376490	28472850
chr1	28472851	28540489
chr1	28557489	28579489
chr1	28598489	28655489
chr1	28672489	28713489
chr1	28738489	28868489
chr1	28896489	29118489
chr1	29142489	29173489
chr1	29819154	30339154
chr1	30829154	30907154
chr1	30931154	31063154
chr1	31185154	31371154
chr1	31415154	31476527
chr1	31476529	31476582
chr1	31476584	31476873
chr1	31476884	31477418
chr1	31477420	31477438
chr1	31477440	31481027
chr1	31481028	31494794
chr1	31494795	31494902
chr1	31494904	31494907
chr1	31494911	31494920
chr1	31494921	31495002
chr1	31495003	31495022
chr1	31495024	31495038
chr1	31495059	31495073
chr1	31495096	31498313
chr1	31498315	31498700
chr1	31505942	31506104
chr1	31506107	31568400
chr1	31583400	31666400
chr1	31718400	31762400
chr1	31788400	31807400
chr1	31820400	31929400
chr1	32011400	32061400
chr1	32078400	32097400
chr1	32112400	32193400
chr1	32214400	32246400
chr1	32290400	32331400
chr1	32353400	32390400
chr1	32418400	32524400
chr1	32539400	32695400
chr1	32833400	32961400
chr1	32988400	33034400
chr1	33096400	33218400
chr1	33257400	33304400
chr1	33324400	33421400
chr1	33736400	34512400
chr1	34795400	34815400
chr1	34832400	35034400
chr1	35085400	35189400
chr1	35307400	35559400
chr1	35587400	35642400
chr1	35662400	35765400
chr1	35787400	35861400
chr1	35884400	36044400
chr1	36123400	36146400
chr1	36158400	36183400
chr1	36227400	36324400
chr1	36343400	36393400
chr1	36867400	36897400
chr1	36915400	37200400
chr1	37532400	37548400
chr1	37567400	37611748
chr1	37611749	37716329
chr1	37728329	37935329
chr1	37959329	37996329
chr1	38341329	38401329
chr1	38439329	38654329
chr1	38980329	39011329
chr1	39024329	39058329
chr1	39246329	39488329
chr1	39555329	39788329
chr1	39833329	39879329
chr1	39910329	39925329
chr1	40040329	40239329
chr1	40264329	40292329
chr1	40330329	40624329
chr1	40694329	40762329
chr1	40981329	41234329
chr1	41257329	41325329
chr1	41342329	41387329
chr1	41419329	41425982
chr1	41425984	41444330
chr1	41516330	41810330
chr1	42077330	42124330
chr1	42173330	42331330
chr1	42378330	42435330
chr1	42456330	42490330
chr1	42519330	42601330
chr1	42748330	42951330
chr1	42988330	43014330
chr1	43353330	43453330
chr1	43490330	43506330
chr1	43533330	43635330
chr1	43654330	43810883
chr1	43810884	43931329
chr1	43947329	44026329
chr1	44051329	44138329
chr1	44162329	44175329
chr1	44215329	44347329
chr1	44407329	44597329
chr1	44697329	44726329
chr1	44741329	44779329
chr1	44868329	44977329
chr1	45006329	45304329
chr1	45327329	45475329
chr1	45552329	45571329
chr1	45594329	45742329
chr1	45865329	46012329
chr1	46179329	46202329
chr1	46249329	46316329
chr1	46345329	46482329
chr1	46525329	46605329
chr1	46742329	46953329
chr1	46968329	46982329
chr1	46998329	47012329
chr1	47038329	47172329
chr1	47248329	47306329
chr1	47334329	47392329
chr1	47483329	47720329
chr1	47756329	47961329
chr1	48167329	48462329
chr1	48479329	48857329
chr1	49116329	49416329
chr1	49438329	49648329
chr1	49755329	49922329
chr1	50387329	50405329
chr1	50435329	50742329
chr1	50973329	51020329
chr1	51057329	51094329
chr1	51105329	51182329
chr1	51242329	51300329
chr1	51343329	51512329
chr1	51758329	51867329
chr1	51909329	51999329
chr1	52023329	52089329
chr1	52268329	52541329
chr1	52573329	52649329
chr1	52680329	52709329
chr1	52726329	52828329
chr1	52849329	52913329
chr1	52943329	53178329
chr1	53197329	53216329
chr1	53236329	53323329
chr1	53351329	53366329
chr1	53400329	53432689
chr1	53432690	53564328
chr1	53582328	53721328
chr1	53736328	53835328
chr1	53849328	53882328
chr1	53907328	53990328
chr1	54027328	54104328
chr1	54203328	54397328
chr1	54440328	54463328
chr1	54489328	54741328
chr1	54823328	54883328
chr1	55045328	55210328
chr1	55840328	56084239
chr1	56084241	56341329
chr1	56648328	56772328
chr1	58602329	58700329
chr1	58933329	59105329
chr1	59181329	59255329
chr1	59306329	59712329
chr1	59824329	59927329
chr1	60098329	60189329
chr1	60204329	60495329
chr1	61200329	61387329
chr1	61543329	61716329
chr1	61912329	62169329
chr1	62249329	62304727
chr1	62304729	62306330
chr1	62343330	62405330
chr1	62440330	62679330
chr1	62995330	63218330
chr1	63297330	63341330
chr1	63381330	63654330
chr1	63870330	63968469
chr1	63968470	64075703
chr1	64075705	64075765
chr1	64075767	64076870
chr1	64076872	64076939
chr1	64076941	64079838
chr1	64079839	64081756
chr1	64081769	64083408
chr1	64083410	64083432
chr1	64083434	64083594
chr1	64083596	64085790
chr1	64085812	64180318
chr1	64264318	64706318
chr1	64752318	64818318
chr1	65096318	65231318
chr1	65278318	65436318
chr1	65450318	65516318
chr1	65662318	65675318
chr1	65688318	65778318
chr1	65791318	65832318
chr1	66424318	66514318
chr1	66572318	66722318
chr1	66735318	66854318
chr1	66905318	67048318
chr1	67150318	67294318
chr1	67702318	67825318
chr1	68002318	68059318
chr1	68073318	68224318
chr1	68856318	68991318
chr1	69010318	69035318
chr1	69373318	69535318
chr1	70745318	70857318
chr1	70877318	71034318
chr1	71053318	71073318
chr1	71147318	72208318
chr1	72291318	72359318
chr1	72370318	72456318
chr1	73085318	73106318
chr1	73137318	73159318
chr1	73177318	73202318
chr1	73217318	73242318
chr1	73256318	73309318
chr1	74125317	74155317
chr1	74170317	74223317
chr1	74252317	74659317
chr1	74946317	75042317
chr1	76162316	76440316
chr1	76517316	76721316
chr1	77075316	77148316
chr1	77304316	77429316
chr1	77560316	77755316
chr1	77782316	77877316
chr1	77899316	77913316
chr1	77928316	77965004
chr1	77965006	78023317
chr1	78120317	78210317
chr1	78501316	78559316
chr1	78573316	78603316
chr1	80154316	80181316
chr1	80718316	80783316
chr1	80797316	80860316
chr1	81174316	81643316
chr1	83318318	83606318
chr1	84093318	84135318
chr1	84158318	84257318
chr1	84278318	84447318
chr1	84482318	84504318
chr1	84534318	84575318
chr1	84637318	84684318
chr1	84727318	84905318
chr1	85233318	85280318
chr1	85315318	85458318
chr1	85575318	85588318
chr1	85827318	85842318
chr1	85991318	86075318
chr1	86128318	86282318
chr1	86295318	86388318
chr1	86436318	86662318
chr1	87016318	87353318
chr1	87374318	87400318
chr1	87457318	87655318
chr1	87947318	88587318
chr1	88691318	88839318
chr1	88913318	88991318
chr1	89005318	89021318
chr1	89233318	89250318
chr1	89262318	89354532
chr1	89354658	89388442
chr1	89830442	89935442
chr1	90397444	90593444
chr1	90874444	90984444
chr1	91146444	91330444
chr1	91678444	91820444
chr1	92122444	92392444
chr1	92453444	92467444
chr1	92508444	92657444
chr1	92833444	92949444
chr1	92979444	93052444
chr1	93089444	93286444
chr1	93346444	93422444
chr1	93453444	93602444
chr1	93916445	94194445
chr1	94293445	94540445
chr1	94815445	94914445
chr1	94971445	95055445
chr1	95443445	95729445
chr1	95822445	95917445
chr1	96092445	96258445
chr1	96289445	96324445
chr1	96432445	96651445
chr1	96668445	96688445
chr1	96724445	96837445
chr1	96858445	97023445
chr1	97398445	97690445
chr1	98250445	98289445
chr1	98482445	98514445
chr1	98851445	99110445
chr1	99124445	99365445
chr1	99649445	99832445
chr1	99848445	99932445
chr1	99985445	100147445
chr1	100186445	100241445
chr1	100511445	100650445
chr1	100690445	100762445
chr1	101727445	102061445
chr1	102092445	102442445
chr1	102936445	103065445
chr1	103960379	103997379
chr1	104011379	104203379
chr1	104217379	104301379
chr1	104313379	104387379
chr1	104403379	104431379
chr1	104445379	104496379
chr1	104535379	104608379
chr1	104657379	104697379
chr1	104710379	104721379
chr1	105065379	105092379
chr1	105246379	105369379
chr1	105876379	105909379
chr1	105943379	106219379
chr1	106573379	106613379
chr1	106628379	106670379
chr1	106702379	106727379
chr1	107573379	107677379
chr1	107743379	107842379
chr1	107858379	108099379
chr1	108325379	108338379
chr1	108354379	108372379
chr1	108518379	108669379
chr1	108749379	108811379
chr1	108878379	109033379
chr1	109090379	109196379
chr1	109218379	109238379
chr1	109254379	109424379
chr1	109464379	109511379
chr1	109547379	109609379
chr1	109988379	110022379
chr1	110141379	110308379
chr1	110349379	110415379
chr1	110755379	110806379
chr1	110817379	110869379
chr1	110882379	110913379
chr1	110927379	111025379
chr1	111105379	111194379
chr1	111222379	111370379
chr1	111523379	111559379
chr1	111620379	111734379
chr1	111969379	112210379
chr1	112405379	112477379
chr1	112519379	112700379
chr1	112725379	112791379
chr1	112898379	113029379
chr1	113160379	113178379
chr1	113193379	113312379
chr1	113325379	113352379
chr1	113478379	113688379
chr1	113983379	114241379
chr1	114360379	114502379
chr1	114567380	114676380
chr1	114699380	114748380
chr1	114964380	115040380
chr1	115192380	115205380
chr1	115514380	115620380
chr1	115640380	115691380
chr1	115726380	115838380
chr1	115852380	115967380
chr1	115997380	116071380
chr1	116087380	116103380
chr1	116135380	116181434
chr1	116181435	116344379
chr1	116375379	116628379
chr1	116728379	116891379
chr1	116915379	117112379
chr1	117149379	117341379
chr1	117378379	117541379
chr1	117704379	117724379
chr1	117741379	117802379
chr1	117833379	117919897
chr1	117919898	118086378
chr1	118196378	118353378
chr1	118367378	118498378
chr1	118517378	118548378
chr1	118613378	118765378
chr1	119003378	119269378
chr1	119422378	119502378
chr1	119690378	119892378
chr1	119904378	120041069
chr1	120041072	120045470
chr1	120045472	120048445
chr1	120048447	120051228
chr1	120051237	120058387
chr1	121376139	121377123
chr1	121377125	121394476
chr1	121394484	121403141
chr1	121456145	121458582
chr1	121458586	121459013
chr1	121459014	121473163
chr1	121473220	121508203
chr21	9103717	9103768
chr21	9103335	9103504
chr21	9102902	9102952
chr21	9102694	9102887
chr21	9102527	9102593
chr21	9102284	9102500
chr21	9102194	9102260
chr21	9102030	9102140
chr21	9101829	9101923
chr21	9101767	9101828
chr21	9101163	9101411
chr21	9101019	9101080
chr21	9100887	9100940
chr21	9100760	9100845
chr21	9100585	9100731
chr21	9100182	9100231
chr21	9094684	9094973
chr21	9094256	9094628
chr21	9094093	9094165
chr21	9093930	9094086
chr21	9093559	9093875
chr21	9093376	9093431
chr21	9093155	9093282
chr21	9093028	9093084
chr21	9092622	9092673
chr21	9092146	9092204
chr21	8885987	8886570
chr21	8885750	8885915
chr21	8885440	8885577
chr21	8885104	8885267
chr21	8884961	8885056
chr21	8884503	8884911
chr21	8884275	8884411
chr21	8884106	8884221
chr21	8883762	8883822
chr21	8883493	8883572
chr21	8883385	8883460
chr21	8883150	8883261
chr21	8882873	8883083
chr21	8882789	8882843
chr21	8882470	8882751
chr21	8882321	8882401
chr21	8882103	8882286
chr21	8881791	8882084
chr21	8881600	8881777
chr21	8881302	8881592
chr21	8881104	8881167
chr21	8880907	8881044
chr21	8880552	8880833
chr21	8880289	8880450
chr21	8880100	8880168
chr21	8879968	8880018
chr21	8879862	8879930
chr21	8879797	8879842
chr21	8879628	8879794
chr21	8879448	8879498
chr21	8879353	8879409
chr21	8879193	8879276
chr21	8879006	8879146
chr21	8878657	8878745
chr21	8878508	8878568
chr21	8878339	8878406
chr21	8878113	8878166
chr21	8877946	8878088
chr21	8877855	8877905
chr21	8877740	8877813
chr21	8877544	8877649
chr21	8877369	8877426
chr21	8876755	8877229
chr21	8876563	8876619
chr21	8876237	8876300
chr21	8876154	8876236
chr21	8875879	8876049
chr21	8874400	8874500
chr21	8874172	8874338
chr21	8873976	8874091
chr21	8873650	8873928
chr21	8873494	8873642
chr21	8873466	8873492
chr21	8873149	8873464
chr21	8873123	8873147
chr21	8872774	8873121
chr21	8872749	8872772
chr21	8872632	8872747
chr21	8871732	8872615
chr21	8871709	8871730
chr21	8871548	8871703
chr21	8871522	8871546
chr21	8871414	8871520
chr21	8871398	8871412
chr21	8870968	8871396
chr21	8870663	8870967
chr21	8870641	8870661
chr21	8870585	8870640
chr21	8869493	8870583
chr21	8869484	8869492
chr21	8869302	8869482
chr21	8869217	8869296
chr21	8869075	8869215
chr21	8869035	8869073
chr21	8868799	8869033
chr21	8868775	8868797
chr21	8868129	8868773
chr21	8868044	8868122
chr21	8868026	8868042
chr21	8866674	8868024
chr21	8866643	8866672
chr21	8866050	8866641
chr21	8865934	8866048
chr21	8865906	8865932
chr21	8865846	8865904
chr21	8865829	8865844
chr21	8865237	8865827
chr21	8865215	8865235
chr21	8864516	8865213
chr21	8864412	8864503
chr21	8864248	8864411
chr21	8864170	8864246
chr21	8863346	8864168
chr21	8863296	8863344
chr21	8862966	8863295
chr21	8838387	8838500
chr21	8838225	8838373
chr21	8838152	8838223
chr21	8837758	8838150
chr21	8837710	8837756
chr21	8837451	8837708
chr21	8837422	8837449
chr21	8837098	8837420
chr21	8837020	8837096
chr21	8836989	8837013
chr21	8836918	8836987
chr21	8836812	8836916
chr21	8836673	8836810
chr21	8836545	8836672
chr21	8836478	8836543
chr21	8836412	8836476
chr21	8836393	8836410
chr21	8836342	8836391
chr21	8836300	8836340
chr21	8836052	8836298
chr21	8835911	8836050
chr21	8835345	8835909
chr21	8835323	8835340
chr21	8834712	8835321
chr21	8834657	8834711
chr21	8834589	8834655
chr21	8834219	8834587
chr21	8834197	8834217
chr21	8833954	8834195
chr21	8833557	8833948
chr21	8833507	8833555
chr21	8833206	8833505
chr21	8833062	8833204
chr21	8831940	8833060
chr21	8831838	8831929
chr21	8831801	8831836
chr21	8831780	8831798
chr21	8831666	8831778
chr21	8831429	8831660
chr21	8831355	8831427
chr21	8831015	8831353
chr21	8830855	8831014
chr21	8830175	8830853
chr21	8830029	8830160
chr21	8829972	8830027
chr21	8829432	8829963
chr21	8828797	8829431
chr21	8828627	8828796
chr21	8828530	8828622
chr21	8828497	8828528
chr21	8828428	8828495
chr21	8828360	8828426
chr21	8828250	8828358
chr21	8828229	8828248
chr21	8827943	8828227
chr21	8827877	8827941
chr21	8827707	8827875
chr21	8826948	8827704
chr21	8826881	8826946
chr21	8826734	8826879
chr21	8826693	8826732
chr21	8826394	8826691
chr21	8826353	8826392
chr21	8826290	8826351
chr21	8826258	8826288
chr21	8826193	8826251
chr21	8825537	8826177
chr21	8825251	8825530
chr21	8824910	8825241
chr21	8824867	8824908
chr21	8824740	8824865
chr21	8824681	8824736
chr21	8824389	8824679
chr21	8824311	8824387
chr21	8824108	8824309
chr21	8824017	8824107
chr21	8823989	8824015
chr21	8823900	8823987
chr21	8823376	8823881
chr21	8823343	8823374
chr21	8823271	8823341
chr21	8823202	8823268
chr21	8823084	8823200
chr21	8823039	8823082
chr21	8822922	8823037
chr21	8822892	8822920
chr21	8822649	8822890
chr21	8822614	8822647
chr21	8822023	8822612
chr21	8821543	8822008
chr21	8821521	8821541
chr21	8821162	8821519
chr21	8821134	8821160
chr21	8821001	8821132
chr21	8820922	8820999
chr21	8820827	8820920
chr21	8820683	8820813
chr21	8820556	8820673
chr1	143962843	143963817
chr1	143963819	143965195
chr1	143965196	143965450
chr1	143965462	143965901
chr1	143965909	143966897
chr1	143966899	143967030
chr1	143967032	143967288
chr1	143967296	143967492
chr1	143967495	143970816
chr1	143970818	143970854
chr1	143970856	143974027
chr1	143974032	143974221
chr1	143974223	143974256
chr1	143974258	143974637
chr1	143974639	143976737
chr1	143976739	143977874
chr1	143977879	143979064
chr1	143979065	143979524
chr1	143979527	143980768
chr1	143980797	143981362
chr1	143981364	143981392
chr1	143981394	143982853
chr1	143982855	143982959
chr1	143982961	143983661
chr1	143983662	143983900
chr1	143983902	143984871
chr1	143984883	143987247
chr1	143987249	143987269
chr1	143987271	143987654
chr1	143987663	143988658
chr1	143988659	143991619
chr1	143991621	143992025
chr1	143992027	143992181
chr1	143992185	143992663
chr1	143992667	143993532
chr1	143993533	143994897
chr1	143994899	143994935
chr1	143994936	143997180
chr1	143997181	143997856
chr1	143997857	143997939
chr1	143997941	143999018
chr1	143999019	143999055
chr1	143999057	143999097
chr1	143999099	143999691
chr1	143999693	143999724
chr1	143999740	144001255
chr1	144001264	144002616
chr1	144002618	144002633
chr1	144002635	144015605
chr1	144015607	144015641
chr1	144015643	144020779
chr1	144020786	144020805
chr1	144020807	144021340
chr1	144021342	144022648
chr1	144022651	144023243
chr1	144023244	144023258
chr1	144023259	144023335
chr1	144023337	144023706
chr1	144023708	144026419
chr1	144026420	144026853
chr1	144026883	144027280
chr1	144027282	144028458
chr1	144028459	144029187
chr1	144029188	144029497
chr1	144029498	144029637
chr1	144029656	144031601
chr1	144031604	144031996
chr1	144032003	144036111
chr1	144036113	144036314
chr1	144036316	144037229
chr1	144037235	144037635
chr1	144037649	144040906
chr1	144040907	144041264
chr1	144041265	144042064
chr1	144042066	144042983
chr1	144042985	144043030
chr1	144043032	144044188
chr1	144044190	144044217
chr1	144044219	144044776
chr1	144044777	144044798
chr1	145068897	145068925
chr1	145019203	145023143
chr1	145009602	145019201
chr1	144994569	145009601
chr1	144989025	144994568
chr1	144984369	144989023
chr1	144975892	144984367
chr1	144970660	144975890
chr1	144944725	144970659
chr1	144928409	144944724
chr1	144925796	144928403
chr1	144921298	144925795
chr1	144920115	144921295
chr1	149071660	149073611
chr1	149070346	149071643
chr1	149067321	149070344
chr1	149067180	149067303
chr1	149067159	149067178
chr1	149064055	149067157
chr1	149064038	149064053
chr1	149064011	149064037
chr1	149062099	149064010
chr1	149058501	149058930
chr1	149056037	149057745
chr1	149055987	149056035
chr1	149055596	149055985
chr1	149052921	149055582
chr1	149050529	149052920
chr1	149047036	149050528
chr1	149047016	149047034
chr1	149046453	149047014
chr1	149046286	149046449
chr1	149046200	149046284
chr1	149035009	149046198
chr1	149030093	149035007
chr1	149029990	149030091
chr1	149029916	149029988
chr1	149023835	149029905
chr1	149023716	149023778
chr1	149023689	149023715
chr1	149013806	149023687
chr1	148994597	149013805
chr1	148975005	148994596
chr1	148971959	148974998
chr1	148960650	148971958
chr1	148923600	148960649
chr1	148920151	148923596
chr1	148920130	148920150
chr1	148918657	148920129
chr1	148907133	148918656
chr1	148905884	148907132
chr1	148905827	148905882
chr1	148905202	148905825
chr1	148902764	148905199
chr1	148901895	148902737
chr1	148899122	148901881
chr1	148898872	148899108
chr1	148898846	148898870
chr1	148893103	148898844
chr1	148892338	148893098
chr1	148892301	148892336
chr1	148892292	148892298
chr1	148892167	148892291
chr1	148892119	148892165
chr1	148890777	148892117
chr1	148887631	148890774
chr1	148886658	148887629
chr1	148885922	148886649
chr1	148881593	148885914
chr1	148877030	148881590
chr1	148874759	148877028
chr1	148869946	148874743
chr1	148866695	148869945
chr1	148866661	148866693
chr1	148865103	148866590
chr1	148863394	148865102
chr1	148861656	148863382
chr1	148859830	148861655
chr1	148859691	148859825
chr1	148859644	148859689
chr1	148858447	148859642
chr1	148858423	148858445
chr1	148857594	148858420
chr1	148857300	148857580
chr1	148856996	148857288
chr1	148856961	148856994
chr1	148852449	148856957
chr1	148847916	148852441
chr1	148846480	148847896
chr1	148843552	148846461
chr1	148830443	148843550
chr1	148829048	148830441
chr1	148826180	148829045
chr1	148823999	148826179
chr1	148820867	148823997
chr1	148820581	148820866
chr1	148819946	148820580
chr1	148819891	148819941
chr1	148819859	148819889
chr1	148818380	148819853
chr1	148815568	148818379
chr1	148815138	148815566
chr1	148813293	148815137
chr1	148812390	148813289
chr1	120463391	120463548
chr1	120463555	120464134
chr1	120498157	120498213
chr1	146219807	146222165
chr1	146207816	146219805
chr1	146207150	146207814
chr1	146205662	146207148
chr1	146204850	146205659
chr1	146203234	146204849
chr1	146200439	146203233
chr1	146200402	146200438
chr1	146199832	146200400
chr1	146198951	146199831
chr1	146198918	146198949
chr1	146195196	146198916
chr1	146195166	146195194
chr1	146195051	146195164
chr1	146193738	146195050
chr1	146193221	146193737
chr1	146192834	146193206
chr1	146190766	146192825
chr1	146184430	146190764
chr1	146184278	146184429
chr1	146177338	146184275
chr1	146174425	146177337
chr1	146159996	146174424
chr1	146159449	146159995
chr1	146159353	146159440
chr1	146154060	146159348
chr1	146151339	146154053
chr1	146148842	146151337
chr1	146146561	146148840
chr1	146143171	146146559
chr1	146138089	146143157
chr1	146133174	146138078
chr1	145946217	145957085
chr1	145945318	145946216
chr1	145941271	145945317
chr1	145940526	145941269
chr1	145939324	145940525
chr1	145937175	145939323
chr1	145934583	145937170
chr1	145934174	145934582
chr1	145923297	145934171
chr1	145920878	145923295
chr1	145920813	145920874
chr1	145913629	145920811
chr1	145913038	145913626
chr1	145911079	145913030
chr1	145843380	145855067
chr1	145842815	145843379
chr1	145835167	145842814
chr1	145834857	145835166
chr1	145834811	145834855
chr1	145834526	145834809
chr1	145831532	145834525
chr1	145830216	145831531
chr1	145827781	145830214
chr1	145822580	145827780
chr1	145822327	145822575
chr1	145821483	145822325
chr1	145821062	145821479
chr1	145821017	145821060
chr1	145819301	145821015
chr1	145816085	145819287
chr1	145812673	145816084
chr1	145811912	145812671
chr1	145811376	145811902
chr1	145809510	145811375
chr1	145809205	145809509
chr1	145808059	145809201
chr1	145808024	145808056
chr1	145804538	145808022
chr1	145796443	145804529
chr1	145794587	145796441
chr1	145794528	145794585
chr1	145793862	145794527
chr1	145791510	145793861
chr1	145791469	145791508
chr1	145791367	145791467
chr1	145787592	145791366
chr1	145776183	145787589
chr1	145776099	145776182
chr1	145776027	145776098
chr1	145775576	145776020
chr1	145774315	145775574
chr1	145773804	145774314
chr1	145770659	145773803
chr1	145770644	145770658
chr1	145769779	145770642
chr1	145769171	145769778
chr1	145769132	145769169
chr1	145767960	145769130
chr1	145766803	145767953
chr1	145762475	145766780
chr1	145756857	145762474
chr1	145756814	145756856
chr1	145756458	145756813
chr1	145756446	145756457
chr1	145754364	145756444
chr1	145752607	145754362
chr1	145748898	145752606
chr1	145746419	145748897
chr1	145739598	145746418
chr1	145737771	145739596
chr1	145730449	145737770
chr1	145730412	145730447
chr1	145729519	145730410
chr1	145728524	145729518
chr1	145727351	145728521
chr1	145725084	145727349
chr1	147140421	147141879
chr1	147141881	147172422
chr1	147196422	147196593
chr1	147196604	147198865
chr1	147198873	147200593
chr1	147200594	147202310
chr1	147202313	147202348
chr1	147202353	147202377
chr1	147202383	147203112
chr1	147203115	147206008
chr1	147206013	147206152
chr1	147206154	147206242
chr1	147206244	147206818
chr1	147206841	147208438
chr1	147208439	147208444
chr1	147208445	147209437
chr1	147209438	147212918
chr1	147212920	147214465
chr1	147214467	147216218
chr1	147216220	147216266
chr1	147216268	147217238
chr1	147217250	147218243
chr1	147218244	147218413
chr1	147218428	147218529
chr1	147218531	147218550
chr1	147218552	147218892
chr1	147218908	147219402
chr1	147219404	147219441
chr1	147219443	147219830
chr1	147219841	147219993
chr1	147219995	147220126
chr1	147220128	147220944
chr1	147220945	147221113
chr1	147221115	147221409
chr1	147249345	147249404
chr1	147249405	147249908
chr1	147249913	147256507
chr1	147256509	147261413
chr1	147261414	147261974
chr1	147261976	147261991
chr1	147261993	147262195
chr1	147262196	147263428
chr1	147263429	147268975
chr1	147268976	147270521
chr1	147270522	147272903
chr1	147272904	147275796
chr1	147275798	147276344
chr1	147276345	147278222
chr1	147278223	147278523
chr1	147278526	147282397
chr1	147282399	147282429
chr1	147282431	147283090
chr1	147283092	147283110
chr1	147283112	147284549
chr1	147284550	147286979
chr1	147286980	147288323
chr1	147288348	147289888
chr1	147289890	147289921
chr1	147289923	147291732
chr1	147291734	147291755
chr1	147291757	147291848
chr1	147291862	147292211
chr1	147292213	147292247
chr1	147292249	147292375
chr1	147292391	147293133
chr1	147293134	147293310
chr1	147293311	147294385
chr1	147294388	147295032
chr1	147295034	147295804
chr1	147295814	147296974
chr1	147296975	147297006
chr1	147297007	147297221
chr1	147297223	147297257
chr1	147297259	147298107
chr1	147298109	147298145
chr1	147298147	147298441
chr1	147298442	147298597
chr1	147298599	147298654
chr1	147298656	147298705
chr1	147298711	147298926
chr1	147298928	147299000
chr1	147299008	147299092
chr1	147299093	147299738
chr1	147299740	147299782
chr1	147299783	147299805
chr1	147299807	147299998
chr1	147300013	147300074
chr1	147300075	147300340
chr1	147300342	147300381
chr1	147300383	147300423
chr1	147300424	147301457
chr1	147301459	147301494
chr1	147301501	147301721
chr1	147301726	147301941
chr1	147301957	147302334
chr1	147302335	147302739
chr1	147302741	147302772
chr1	147302774	147303074
chr1	147303089	147304353
chr1	147304354	147304515
chr1	147304516	147304558
chr1	147304560	147307160
chr1	147307175	147307379
chr1	147307392	147307760
chr1	147307771	147310082
chr1	147310084	147310125
chr1	147310126	147310150
chr1	147310152	147310943
chr1	147310955	147312503
chr1	147312505	147312536
chr1	147312538	147312687
chr1	147312689	147312732
chr1	147312734	147312826
chr1	147312831	147314479
chr1	147314484	147314493
chr1	147314495	147314778
chr1	147314782	147315937
chr1	147315943	147318746
chr1	147318747	147320748
chr1	147320749	147321584
chr1	147321585	147321798
chr1	147321799	147322622
chr1	147322624	147322640
chr1	147322641	147323882
chr1	147323889	147325800
chr1	147325802	147325844
chr1	147325846	147327816
chr1	147327817	147328023
chr1	147328025	147328044
chr1	147328045	147331824
chr1	147331826	147332489
chr1	147332490	147333029
chr1	147333030	147334887
chr1	147334888	147335588
chr1	147335589	147336077
chr1	147336078	147338096
chr1	147338097	147338859
chr1	147338860	147338874
chr1	147338875	147338973
chr1	147338981	147345274
chr1	147345275	147347249
chr1	147347251	147347307
chr1	147347309	147349524
chr1	147349526	147349634
chr1	147349636	147351856
chr1	147351861	147351984
chr1	147351986	147352021
chr1	147352023	147352249
chr1	147352258	147354272
chr1	147354278	147354440
chr1	147354472	147355558
chr1	147355559	147358923
chr1	147358924	147362034
chr1	147362036	147362064
chr1	147362066	147362880
chr1	147362882	147362912
chr1	147362914	147363359
chr1	147363360	147363636
chr1	147363651	147364793
chr1	147364794	147366422
chr1	147366424	147366459
chr1	147366461	147369886
chr1	147369901	147370581
chr1	147370583	147370626
chr1	147370628	147372834
chr1	147372835	147374167
chr1	147374169	147374186
chr1	147374188	147375827
chr1	147375829	147375899
chr1	147375901	147376482
chr1	147376483	147376551
chr1	147376554	147380843
chr1	147380846	147385347
chr1	147385348	147386208
chr1	147386209	147386326
chr1	147386331	147387065
chr1	147387066	147387449
chr1	147387450	147391174
chr1	147391176	147391211
chr1	147391213	147391670
chr1	147391673	147392396
chr1	147392397	147393035
chr1	147393038	147394209
chr1	147394210	147394246
chr1	147394248	147399351
chr1	147399353	147399388
chr1	147399390	147403064
chr1	147403066	147403121
chr1	147403122	147404380
chr1	147404382	147404407
chr1	147404409	147408538
chr1	147408540	147413862
chr1	147413871	147418423
chr1	147418424	147420041
chr1	147420043	147420089
chr1	147420091	147422857
chr1	147422859	147422905
chr1	147422907	147423290
chr1	147423303	147423588
chr1	147423606	147424023
chr1	147424025	147424040
chr1	147424041	147424063
chr1	147424065	147424768
chr1	147424771	147426359
chr1	147426360	147426370
chr1	147426374	147426498
chr1	147426513	147427295
chr1	147427305	147427685
chr1	147427687	147427762
chr1	147427765	147430864
chr1	147430909	147431347
chr1	147431357	147432396
chr1	147432399	147438941
chr1	147438943	147439240
chr1	147439241	147439360
chr1	147439361	147442218
chr1	147442220	147442246
chr1	147442248	147443154
chr1	147443155	147443295
chr1	147443297	147443318
chr1	147443320	147445855
chr1	147445857	147445883
chr1	147445885	147448106
chr1	147448108	147448137
chr1	147448139	147449531
chr1	147449533	147449566
chr1	147449568	147451789
chr1	147451791	147451823
chr1	147451825	147452436
chr1	147452437	147453488
chr1	147453489	147454703
chr1	147454705	147454749
chr1	147454751	147455408
chr1	147455409	147455621
chr1	147455623	147455655
chr1	147455657	147457670
chr1	147457675	147457706
chr1	147457708	147458049
chr1	147458050	147461556
chr1	147461558	147461584
chr1	147461588	147461736
chr1	147461738	147461769
chr1	147461770	147461798
chr1	147461800	147461923
chr1	147461928	147462894
chr1	147462895	147462994
chr1	147462996	147463030
chr1	147463032	147463181
chr1	147463182	147465697
chr1	147465698	147465705
chr1	147465706	147466844
chr1	147466846	147466892
chr1	147466894	147468343
chr1	147468345	147468384
chr1	147468386	147469853
chr1	147469855	147469876
chr1	147469878	147470377
chr1	147470378	147473047
chr1	147473048	147473235
chr1	147473249	147474591
chr1	147474604	147477187
chr1	147477188	147477227
chr1	147477229	147481870
chr1	147481872	147481910
chr1	147481912	147482803
chr1	147482805	147482844
chr1	147482846	147483371
chr1	147483373	147483784
chr1	147483786	147483818
chr1	147483820	147483882
chr1	147483884	147483923
chr1	147483925	147484540
chr1	147484542	147484560
chr1	147484562	147484800
chr1	147484805	147485037
chr1	147485039	147485087
chr1	147485089	147485946
chr1	147485948	147486735
chr1	147486737	147486772
chr1	147486774	147487920
chr1	147487922	147487995
chr1	147487997	147488027
chr1	147488030	147489703
chr1	147489704	147489866
chr1	147489867	147490039
chr1	147490040	147490163
chr1	147490164	147491467
chr1	147491480	147494033
chr1	147494046	147496197
chr1	147548230	147548979
chr1	147548980	147550117
chr1	147550118	147552975
chr1	147552976	147556284
chr1	147556285	147559140
chr1	147559141	147559165
chr1	147559166	147560606
chr1	147560607	147566766
chr1	147566767	147568482
chr1	147568483	147569488
chr1	147569503	147569673
chr1	147569674	147570634
chr1	147570654	147572083
chr1	147572084	147575881
chr1	147575882	147577835
chr1	147577836	147578865
chr1	147578866	147584064
chr1	147584065	147584139
chr1	147584141	147584386
chr1	147584387	147584477
chr1	147584482	147586994
chr1	147586996	147587037
chr1	147587039	147587268
chr1	147587270	147587756
chr1	147587763	147590607
chr1	147590618	147596410
chr1	147596417	147596445
chr1	147596447	147596580
chr1	147596581	147599489
chr1	147599495	147599498
chr1	147599499	147599515
chr1	147599517	147600792
chr1	147600793	147601584
chr1	147601587	147602223
chr1	147602226	147602275
chr1	147602277	147603678
chr1	147603679	147608330
chr1	147608331	147610176
chr1	147610177	147614844
chr1	147614845	147616772
chr1	147616773	147617516
chr1	147617543	147618635
chr1	147618636	147621273
chr1	147621279	147622968
chr1	147622969	147623262
chr1	147623264	147624992
chr1	147624994	147625026
chr1	147625028	147631815
chr1	147631819	147632194
chr1	147632197	147633507
chr1	147633508	147633861
chr1	147633863	147634437
chr1	147634438	147636092
chr1	147636094	147636165
chr1	147636167	147636291
chr1	147636293	147642485
chr1	147642486	147644981
chr1	147644982	147649451
chr1	147649452	147652753
chr1	147652754	147652837
chr1	147652838	147652969
chr1	147652970	147653443
chr1	147653444	147661315
chr1	147661316	147663290
chr1	147663291	147663916
chr1	147663917	147667224
chr1	147667225	147667988
chr1	147667989	147669092
chr1	147669093	147669271
chr1	147669272	147671242
chr1	147671243	147671411
chr1	147671425	147673361
chr1	147673371	147677387
chr1	147677389	147677445
chr1	147677446	147679394
chr1	147679418	147683350
chr1	147683351	147683875
chr1	147700875	147704970
chr1	147704997	147712972
chr1	147712973	147725057
chr1	147725058	147727473
chr1	147727474	147727513
chr1	147727515	147727731
chr1	147727736	147731794
chr1	147731795	147733732
chr1	147733733	147733738
chr1	147733739	147734382
chr1	147734384	147734416
chr1	147734418	147736014
chr1	147736024	147736044
chr1	147736050	147736093
chr1	147736095	147738836
chr1	147738838	147738864
chr1	147738866	147741451
chr1	147741456	147743480
chr1	147743481	147745112
chr1	147745113	147746156
chr1	147746158	147746205
chr1	147746207	147747117
chr1	147747125	147750234
chr1	147750241	147751920
chr1	147751922	147755069
chr1	147755070	147757495
chr1	147757521	147763813
chr1	147763814	147764823
chr1	147764833	147767532
chr1	147767534	147767559
chr1	147767564	147770435
chr1	147770436	147774089
chr1	147774090	147775169
chr1	147775182	147775969
chr1	147775971	147777566
chr1	147777568	147778799
chr1	147778800	147786449
chr1	147786450	147786475
chr1	147786477	147789790
chr1	147789791	147790073
chr1	147790074	147812361
chr1	147812364	147817594
chr1	147817596	147817650
chr1	147817651	147825253
chr1	147825254	147826471
chr1	147826472	147826817
chr1	147826818	147829118
chr1	147829120	147829211
chr1	147829212	147832380
chr1	147832381	147832701
chr1	147832703	147834115
chr1	147834119	147839144
chr1	147839176	147839331
chr1	147839332	147839387
chr1	147839388	147844277
chr1	147844278	147852545
chr1	147852550	147859869
chr1	143504575	143506951
chr1	143504397	143504563
chr1	143504062	143504391
chr1	143503731	143504048
chr1	143503585	143503727
chr1	143503213	143503579
chr1	143503043	143503202
chr1	143502931	143503037
chr1	143502563	143502930
chr1	143502091	143502554
chr1	143500975	143502085
chr1	143500110	143500973
chr1	143499169	143500108
chr1	143497907	143499163
chr1	143497795	143497868
chr1	143497536	143497779
chr1	143497502	143497534
chr1	143497141	143497501
chr1	143493185	143497140
chr1	143489546	143493183
chr1	143489469	143489545
chr1	143489444	143489467
chr1	143488866	143489442
chr1	143486496	143488865
chr1	143486459	143486494
chr1	143485527	143486458
chr1	143485493	143485525
chr1	143485346	143485491
chr1	143483737	143485331
chr1	143483621	143483736
chr1	143482556	143483620
chr1	143482518	143482554
chr1	143475622	143482516
chr1	143475114	143475621
chr1	143474955	143475113
chr1	143473448	143474953
chr1	143473398	143473446
chr1	143472839	143473396
chr1	143472783	143472837
chr1	143472626	143472781
chr1	143472586	143472624
chr1	143471720	143472585
chr1	143471700	143471717
chr1	143471514	143471698
chr1	143469997	143471513
chr1	143466943	143469992
chr1	143466930	143466942
chr1	143464676	143466928
chr1	143464553	143464673
chr1	143463445	143464552
chr1	143462817	143463444
chr1	143461788	143462810
chr1	143461702	143461786
chr1	143461515	143461700
chr1	143460316	143461506
chr1	143459675	143460315
chr1	143456430	143459671
chr1	143456268	143456429
chr1	143455458	143456264
chr1	143455412	143455456
chr1	143455265	143455410
chr1	143455242	143455263
chr1	143454772	143455241
chr1	143454745	143454770
chr1	143454481	143454743
chr1	143451503	143454480
chr1	143451403	143451482
chr1	143451377	143451401
chr1	143451279	143451375
chr1	143451139	143451264
chr1	143451092	143451137
chr1	143451030	143451087
chr1	143450990	143451028
chr1	143450600	143450988
chr1	143449485	143450584
chr1	143449454	143449483
chr1	143448939	143449452
chr1	143444317	143448933
chr1	143439596	143444316
chr1	143438842	143439595
chr1	143438367	143438841
chr1	143438314	143438365
chr1	143437453	143438313
chr1	143434868	143437452
chr1	143432046	143434850
chr1	143432000	143432044
chr1	143431467	143431998
chr1	143431436	143431465
chr1	143430933	143431435
chr1	143428372	143430932
chr1	143428340	143428371
chr1	143427844	143428338
chr1	143426326	143427836
chr1	143422136	143426325
chr1	143422088	143422134
chr1	143421540	143422086
chr1	143421492	143421536
chr1	143419414	143421490
chr1	143418682	143419413
chr1	143417591	143418681
chr1	143415044	143417590
chr1	143414998	143415032
chr1	144643598	144643615
chr1	144643617	144643621
chr1	143299645	143300085
chr1	143299291	143299640
chr1	143299249	143299289
chr1	143298854	143299247
chr1	143298821	143298852
chr1	143298211	143298819
chr1	143298175	143298209
chr1	143297578	143298173
chr1	143297529	143297576
chr1	143297316	143297527
chr1	143297246	143297304
chr1	143297202	143297245
chr1	143295377	143297200
chr1	143295308	143295372
chr1	143294595	143295306
chr1	143294554	143294593
chr1	143294476	143294552
chr1	143294400	143294463
chr1	143294376	143294398
chr1	143293816	143294374
chr1	143293778	143293814
chr1	143293293	143293776
chr1	143293205	143293291
chr1	143293102	143293202
chr1	143291308	143293100
chr1	143291272	143291307
chr1	143290940	143291270
chr1	143290237	143290938
chr1	143290215	143290235
chr1	143288538	143290213
chr1	143288489	143288536
chr1	143288356	143288487
chr1	143288309	143288354
chr1	143287487	143288307
chr1	143287205	143287486
chr1	143287182	143287203
chr1	143287126	143287180
chr1	143287112	143287125
chr1	143287055	143287110
chr1	143287016	143287053
chr1	143286011	143287014
chr1	143285871	143286009
chr1	143284807	143285869
chr1	143284766	143284805
chr1	143284343	143284764
chr1	143283799	143284327
chr1	143283759	143283797
chr1	143283682	143283757
chr1	143282637	143283671
chr1	143281690	143282633
chr1	143281640	143281688
chr1	143281512	143281638
chr1	143281464	143281510
chr1	143281076	143281462
chr1	143280925	143280991
chr1	143280897	143280923
chr1	143280843	143280895
chr1	143280730	143280842
chr1	143279938	143280729
chr1	143279736	143279936
chr1	143279716	143279734
chr1	143279621	143279714
chr1	143279423	143279619
chr1	143279331	143279408
chr1	143279303	143279329
chr1	143279090	143279301
chr1	143279057	143279088
chr1	143278729	143279056
chr1	143278666	143278727
chr1	143278489	143278664
chr1	143278242	143278484
chr1	143278210	143278240
chr1	143277871	143278208
chr1	143277847	143277865
chr1	143277789	143277845
chr1	143277369	143277780
chr1	143276763	143277368
chr1	143276649	143276762
chr1	143276623	143276647
chr1	143276397	143276621
chr1	143276371	143276395
chr1	143276267	143276369
chr1	143276200	143276262
chr1	143276139	143276198
chr1	143276094	143276138
chr1	143276054	143276093
chr1	143276001	143276052
chr1	143538619	143538677
chr1	143539476	143541262
chr1	143541263	143542669
chr1	143542671	143542702
chr1	143542704	143548436
chr1	143548437	143555021
chr1	143555023	143555055
chr1	143555057	143556025
chr1	143556034	143564560
chr1	143564562	143564598
chr1	143564600	143564773
chr1	143564791	143571938
chr1	143571939	143583439
chr1	143583440	143587365
chr1	143587376	143589009
chr1	143589010	143590060
chr1	143590061	143592203
chr1	143592206	143605860
chr1	143605862	143605894
chr1	143605896	143615172
chr1	143615173	143619297
chr1	143619298	143636217
chr1	143636218	143639593
chr1	143639601	143639654
chr1	143639657	143642200
chr1	143642202	143646053
chr1	143646054	143660928
chr1	143660947	143662152
chr1	143662159	143684148
chr1	143684150	143690976
chr1	143690977	143691059
chr1	143691060	143695112
chr1	143695114	143698351
chr1	143742346	143743001
chr1	143743006	143750261
chr1	143750263	143754144
chr1	143754146	143756110
chr1	143756112	143756129
chr1	143756131	143762987
chr1	143762989	143766055
chr1	143766058	143774732
chr1	143774734	143776610
chr1	143776612	143779873
chr1	143779878	143788861
chr1	143788911	143789232
chr1	143789234	143797574
chr1	143797585	143799011
chr1	143799018	143799046
chr1	143799051	143800032
chr1	143800034	143800138
chr1	143800140	143800212
chr1	143800281	143801841
chr1	143801843	143803971
chr1	143803972	143807391
chr1	143807392	143807412
chr1	143807414	143809027
chr1	143809028	143809577
chr1	143809586	143810160
chr1	143810164	143812184
chr1	143812186	143812222
chr1	143812224	143812294
chr1	143812296	143812310
chr1	143812312	143817750
chr1	143817754	143818163
chr1	143818165	143818193
chr1	143818195	143821835
chr1	143821836	143824539
chr1	143824540	143828126
chr1	143828127	143829213
chr1	143829215	143829234
chr1	143829236	143836518
chr1	143836529	143839664
chr1	143839678	143842916
chr1	143842917	143844349
chr1	143844350	143846866
chr1	143846867	143847317
chr1	143847319	143847340
chr1	143847342	143849364
chr1	143849366	143851149
chr1	143851151	143851986
chr1	143851987	143856412
chr1	143856417	143856957
chr1	143856959	143856997
chr1	143856999	143857297
chr1	143857301	143857451
chr1	143857452	143857977
chr1	143857981	143862192
chr1	143862208	143864891
chr1	143864894	143865090
chr1	143865094	143866123
chr1	143866124	143876533
chr1	143876535	143876754
chr1	143876755	143877470
chr1	143877476	143883669
chr1	143883670	143883703
chr1	143883705	143884650
chr1	143884668	143885781
chr1	143885798	143887353
chr1	143887354	143893443
chr1	143893444	143893483
chr1	143893484	143896588
chr1	143896592	143903425
chr1	121005702	121005746
chr1	149949099	149949462
chr1	149949463	149950788
chr1	149950800	149950954
chr1	149950956	149951001
chr1	149951002	149951893
chr1	149951894	149958322
chr1	149958323	149958747
chr1	149958748	149958911
chr1	149958912	149959239
chr1	149959241	149960382
chr1	149960414	149960923
chr1	149960924	149963559
chr1	149963560	149968262
chr1	149968263	149970217
chr1	149970218	149970304
chr1	149970305	149970336
chr1	149970338	149973858
chr1	149973859	149974531
chr1	149974569	149974865
chr1	149974866	149976035
chr1	149976037	149976610
chr1	149976634	149979013
chr1	149979014	149981014
chr1	149981020	149982252
chr1	149982253	149982838
chr1	149982842	149984242
chr1	149984243	149985746
chr1	149985747	149989471
chr1	149989472	149989736
chr1	149989737	149989848
chr1	149989849	149990991
chr1	149990992	149992493
chr1	149992497	149994606
chr1	149994607	149995596
chr1	149995597	149996383
chr1	149996384	150002054
chr1	150035036	150035139
chr1	150035145	150035957
chr1	150035958	150036262
chr1	150036263	150037249
chr1	150037250	150039386
chr1	150039388	150039834
chr1	150039836	150039855
chr1	150039857	150040711
chr1	150040714	150042104
chr1	150042109	150044212
chr1	150044213	150044905
chr1	150044906	150045094
chr1	150045095	150046444
chr1	150046447	150046614
chr1	150046615	150047953
chr1	150047954	150048025
chr1	150067944	150069459
chr1	150069460	150069623
chr1	150069624	150070636
chr1	150070637	150071787
chr1	150071788	150072670
chr1	150072673	150074008
chr1	150074017	150074955
chr1	150074956	150075138
chr1	150075139	150075916
chr1	150075917	150076063
chr1	150076064	150079112
chr1	150079113	150080149
chr1	150080150	150082514
chr1	150082515	150083655
chr1	150083656	150086980
chr1	150086982	150088434
chr1	150088435	150088461
chr1	150088463	150088481
chr1	150088483	150089773
chr1	150089775	150089815
chr1	150089817	150092837
chr1	150092838	150093010
chr1	150093011	150094269
chr1	150094270	150094545
chr1	150094546	150095614
chr1	150095615	150096996
chr1	150096997	150097089
chr1	150097091	150099509
chr1	150099510	150099832
chr1	150099833	150101268
chr1	150101269	150101735
chr1	150101736	150102081
chr1	150102082	150102254
chr1	150102256	150102547
chr1	150102548	150103068
chr1	150103070	150110399
chr1	150110400	150114467
chr1	150114469	150114593
chr1	150114594	150114596
chr1	150114597	150114904
chr1	150114905	150120116
chr1	150120117	150120120
chr1	150120121	150120864
chr1	150120867	150122988
chr1	150122989	150124551
chr1	150124553	150124716
chr1	150124717	150125295
chr1	150125297	150125691
chr1	150125693	150127321
chr1	150127322	150128302
chr1	150128303	150128742
chr1	150128743	150128984
chr1	150128985	150129854
chr1	150129855	150130198
chr1	150130199	150131670
chr1	150131671	150131676
chr1	150131677	150136247
chr1	150136250	150136771
chr1	150136773	150137915
chr1	150137916	150139557
chr1	150139558	150140386
chr1	150140387	150143548
chr1	150143550	150143599
chr1	150143602	150144118
chr1	150144119	150144483
chr1	150144484	150145591
chr1	150145592	150145987
chr1	150145992	150146229
chr1	150146230	150152589
chr1	150152591	150152685
chr1	150152689	150152809
chr1	150173781	150174687
chr1	150174688	150174928
chr1	150174934	150175771
chr1	150175774	150176056
chr1	150176057	150177054
chr1	150177056	150177202
chr1	150177203	150177360
chr1	150177364	150178444
chr1	150178448	150179849
chr1	150179850	150180210
chr1	150180211	150181553
chr1	150181554	150182285
chr1	150182286	150182290
chr1	150182291	150182740
chr1	150182741	150182756
chr1	150182758	150183844
chr1	150183845	150185756
chr1	150185757	150186137
chr1	150186138	150186155
chr1	150186158	150186163
chr1	150186164	150186887
chr1	150186889	150187128
chr1	150187129	150187231
chr1	150187233	150187429
chr1	150187430	150187443
chr1	150187445	150187794
chr1	150187795	150188422
chr1	150188423	150188654
chr1	150188655	150190357
chr1	150190358	150191654
chr1	150191655	150191806
chr1	150191832	150192644
chr1	150192646	150193657
chr1	150193659	150193688
chr1	150193689	150193689
chr1	150193691	150193715
chr1	150193721	150194348
chr1	150194374	150197269
chr1	150197270	150197592
chr1	150197593	150197770
chr1	150197771	150202638
chr1	150202639	150202898
[truncated: 15,994 more rows]
