# Supplementary material for: Chromosomal Mcm2-7 distribution and the genome replication program in species from yeast to humans
Source: PLoS Genet. 2021 Sep 2;17(9):e1009714. doi: 10.1371/journal.pgen.1009714 (PMC8443269; doi:10.1371/journal.pgen.1009714)
Supplement: S1 Source Files — (ZIP) [file pgen.1009714.s023.zip › source_files_for_Figure1_to_Figure7A/Figure7A_and_coordinates_for_HeLa_initiation_and_termination_zones/coordinates_for_HeLa_replication_initiation_and_termination_zones/hg19_TerminationZones.Hela.bed]

chr1	814001	905001
chr1	928001	943001
chr1	958001	987001
chr1	1016001	1046001
chr1	1068001	1205001
chr1	1224001	1286001
chr1	1307001	1342001
chr1	1408001	1506001
chr1	1545001	1619001
chr1	1639001	1818001
chr1	1859001	2122001
chr1	2168001	2243001
chr1	2283001	2379001
chr1	2430001	2453001
chr1	2763001	2991001
chr1	3484001	3708001
chr1	4247001	4595001
chr1	5129001	5707001
chr1	5733001	5749001
chr1	6087001	6156001
chr1	6268001	6293001
chr1	6317001	6442001
chr1	6581001	6614001
chr1	6637001	6660001
chr1	6849001	6910001
chr1	6924001	7243001
chr1	7365001	7439001
chr1	7455001	7515001
chr1	7655001	7879001
chr1	7893001	7943001
chr1	8056001	8086001
chr1	8294001	8371001
chr1	8414001	8641001
chr1	8913001	8938001
chr1	8976001	9182001
chr1	9204001	9239001
chr1	9314001	9335001
chr1	9357001	9436001
chr1	9476001	9580001
chr1	9600001	9673001
chr1	9694001	9885001
chr1	9909001	9963001
chr1	9985001	10046001
chr1	10100001	10239001
chr1	10274001	10476001
chr1	10542001	10647001
chr1	11117001	11151001
chr1	11171001	11318001
chr1	11337001	11602001
chr1	11798001	11817001
chr1	11856001	11950001
chr1	11997001	12196001
chr1	12361001	12577001
chr1	13813001	14012001
chr1	14166001	14323001
chr1	14337001	15173001
chr1	15679001	15763001
chr1	15813001	15905001
chr1	15948001	15991001
chr1	16015001	16062001
chr1	16086001	16123001
chr1	16192001	16284001
chr1	16357001	16404001
chr1	16448001	16484001
chr1	16567001	16672001
chr1	16694001	16730001
chr1	16762001	16968001
chr1	17315001	17331001
chr1	17347001	17441001
chr1	17557001	17766001
chr1	18142001	18188001
chr1	18390001	18843001
chr1	18997001	19112001
chr1	19401001	19583001
chr1	19626001	19806001
chr1	19834001	19906001
chr1	19925001	19957001
chr1	20002001	20118001
chr1	20150001	20164001
chr1	20347001	20505001
chr1	20534001	20745001
chr1	20918001	20949001
chr1	20963001	21008001
chr1	21058001	21310001
chr1	21539001	21668001
chr1	21701001	21754001
chr1	21770001	21788001
chr1	21806001	21952001
chr1	21990001	22100001
chr1	22145001	22255001
chr1	22307001	22362001
chr1	22618001	22632001
chr1	22642001	22742001
chr1	22761001	22862001
chr1	22907001	22969001
chr1	23354001	23487001
chr1	23593001	23662001
chr1	23685001	23701001
chr1	23745001	23808001
chr1	23830001	23890001
chr1	24019001	24308001
chr1	24388001	24542001
chr1	24734001	24997001
chr1	25323001	25482001
chr1	25621001	25697001
chr1	25711001	25728001
chr1	25756001	25848001
chr1	25873001	25937001
chr1	25954001	26193001
chr1	26217001	26317001
chr1	26496001	26629001
chr1	26646001	26662001
chr1	26720001	26804001
chr1	26859001	26901001
chr1	27027001	27128001
chr1	27151001	27181001
chr1	27202001	27227001
chr1	27253001	27342001
chr1	27363001	27478001
chr1	27520001	27633001
chr1	27723001	27809001
chr1	27856001	27969001
chr1	27995001	28086001
chr1	28106001	28180001
chr1	28210001	28240001
chr1	28289001	28411001
chr1	28703001	28867001
chr1	28884001	28906001
chr1	28925001	28982001
chr1	28999001	29040001
chr1	29065001	29195001
chr1	29223001	29445001
chr1	29469001	29500001
chr1	30292001	30812001
chr1	31302001	31380001
chr1	31404001	31536001
chr1	31658001	31844001
chr1	31888001	32034001
chr1	32049001	32132001
chr1	32184001	32228001
chr1	32254001	32273001
chr1	32286001	32395001
chr1	32477001	32527001
chr1	32544001	32563001
chr1	32578001	32659001
chr1	32680001	32712001
chr1	32756001	32797001
chr1	32819001	32856001
chr1	32884001	32990001
chr1	33005001	33161001
chr1	33299001	33427001
chr1	33454001	33500001
chr1	33562001	33684001
chr1	33723001	33770001
chr1	33790001	33887001
chr1	34202001	34978001
chr1	35261001	35281001
chr1	35298001	35500001
chr1	35551001	35655001
chr1	35773001	36025001
chr1	36053001	36108001
chr1	36128001	36231001
chr1	36253001	36327001
chr1	36350001	36510001
chr1	36589001	36612001
chr1	36624001	36649001
chr1	36693001	36790001
chr1	36809001	36859001
chr1	37333001	37363001
chr1	37381001	37666001
chr1	37998001	38014001
chr1	38033001	38182001
chr1	38194001	38401001
chr1	38425001	38462001
chr1	38807001	38867001
chr1	38905001	39120001
chr1	39446001	39477001
chr1	39490001	39524001
chr1	39712001	39954001
chr1	40021001	40254001
chr1	40299001	40345001
chr1	40376001	40391001
chr1	40506001	40705001
chr1	40730001	40758001
chr1	40796001	41090001
chr1	41160001	41228001
chr1	41447001	41700001
chr1	41723001	41791001
chr1	41808001	41853001
chr1	41885001	41910001
chr1	41982001	42276001
chr1	42543001	42590001
chr1	42639001	42797001
chr1	42844001	42901001
chr1	42922001	42956001
chr1	42985001	43067001
chr1	43214001	43417001
chr1	43454001	43480001
chr1	43819001	43919001
chr1	43956001	43972001
chr1	43999001	44101001
chr1	44120001	44397001
chr1	44413001	44492001
chr1	44517001	44604001
chr1	44628001	44641001
chr1	44681001	44813001
chr1	44873001	45063001
chr1	45163001	45192001
chr1	45207001	45245001
chr1	45334001	45443001
chr1	45472001	45770001
chr1	45793001	45941001
chr1	46018001	46037001
chr1	46060001	46208001
chr1	46331001	46478001
chr1	46645001	46668001
chr1	46715001	46782001
chr1	46811001	46948001
chr1	46991001	47071001
chr1	47208001	47419001
chr1	47434001	47448001
chr1	47464001	47478001
chr1	47504001	47638001
chr1	47714001	47772001
chr1	47800001	47858001
chr1	47949001	48186001
chr1	48222001	48427001
chr1	48633001	48928001
chr1	48945001	49323001
chr1	49582001	49882001
chr1	49904001	50114001
chr1	50221001	50388001
chr1	50853001	50871001
chr1	50901001	51208001
chr1	51439001	51486001
chr1	51523001	51560001
chr1	51571001	51648001
chr1	51708001	51766001
chr1	51809001	51978001
chr1	52224001	52333001
chr1	52375001	52465001
chr1	52489001	52555001
chr1	52734001	53007001
chr1	53039001	53115001
chr1	53146001	53175001
chr1	53192001	53294001
chr1	53315001	53379001
chr1	53409001	53644001
chr1	53663001	53682001
chr1	53702001	53789001
chr1	53817001	53832001
chr1	53866001	54030001
chr1	54048001	54187001
chr1	54202001	54301001
chr1	54315001	54348001
chr1	54373001	54456001
chr1	54493001	54570001
chr1	54669001	54863001
chr1	54906001	54929001
chr1	54955001	55207001
chr1	55289001	55349001
chr1	55511001	55676001
chr1	56306001	56807001
chr1	57114001	57238001
chr1	59068001	59166001
chr1	59399001	59571001
chr1	59647001	59721001
chr1	59772001	60178001
chr1	60290001	60393001
chr1	60564001	60655001
chr1	60670001	60961001
chr1	61666001	61853001
chr1	62009001	62182001
chr1	62378001	62635001
chr1	62715001	62772001
chr1	62809001	62871001
chr1	62906001	63145001
chr1	63461001	63684001
chr1	63763001	63807001
chr1	63847001	64120001
chr1	64336001	64646001
chr1	64730001	65172001
chr1	65218001	65284001
chr1	65562001	65697001
chr1	65744001	65902001
chr1	65916001	65982001
chr1	66128001	66141001
chr1	66154001	66244001
chr1	66257001	66298001
chr1	66890001	66980001
chr1	67038001	67188001
chr1	67201001	67320001
chr1	67371001	67514001
chr1	67616001	67760001
chr1	68168001	68291001
chr1	68468001	68525001
chr1	68539001	68690001
chr1	69322001	69457001
chr1	69476001	69501001
chr1	69839001	70001001
chr1	71211001	71323001
chr1	71343001	71500001
chr1	71519001	71539001
chr1	71613001	72674001
chr1	72757001	72825001
chr1	72836001	72922001
chr1	73551001	73572001
chr1	73603001	73625001
chr1	73643001	73668001
chr1	73683001	73708001
chr1	73722001	73775001
chr1	74591001	74621001
chr1	74636001	74689001
chr1	74718001	75125001
chr1	75412001	75508001
chr1	76628001	76906001
chr1	76983001	77187001
chr1	77541001	77614001
chr1	77770001	77895001
chr1	78026001	78221001
chr1	78248001	78343001
chr1	78365001	78379001
chr1	78394001	78489001
chr1	78586001	78676001
chr1	78967001	79025001
chr1	79039001	79069001
chr1	80620001	80647001
chr1	81184001	81249001
chr1	81263001	81326001
chr1	81640001	82109001
chr1	83784001	84072001
chr1	84559001	84601001
chr1	84624001	84723001
chr1	84744001	84913001
chr1	84948001	84970001
chr1	85000001	85041001
chr1	85103001	85150001
chr1	85193001	85371001
chr1	85699001	85746001
chr1	85781001	85924001
chr1	86041001	86054001
chr1	86293001	86308001
chr1	86457001	86541001
chr1	86594001	86748001
chr1	86761001	86854001
chr1	86902001	87128001
chr1	87482001	87819001
chr1	87840001	87866001
chr1	87923001	88121001
chr1	88413001	89053001
chr1	89157001	89305001
chr1	89379001	89457001
chr1	89471001	89487001
chr1	89699001	89716001
chr1	89728001	89854001
chr1	90296001	90401001
chr1	90863001	91059001
chr1	91340001	91450001
chr1	91612001	91796001
chr1	92144001	92286001
chr1	92588001	92858001
chr1	92919001	92933001
chr1	92974001	93123001
chr1	93299001	93415001
chr1	93445001	93518001
chr1	93555001	93752001
chr1	93812001	93888001
chr1	93919001	94068001
chr1	94382001	94660001
chr1	94759001	95006001
chr1	95281001	95380001
chr1	95437001	95521001
chr1	95909001	96195001
chr1	96288001	96383001
chr1	96558001	96724001
chr1	96755001	96790001
chr1	96898001	97117001
chr1	97134001	97154001
chr1	97190001	97303001
chr1	97324001	97489001
chr1	97864001	98156001
chr1	98716001	98755001
chr1	98948001	98980001
chr1	99317001	99576001
chr1	99590001	99831001
chr1	100115001	100298001
chr1	100314001	100398001
chr1	100451001	100613001
chr1	100652001	100707001
chr1	100977001	101116001
chr1	101156001	101228001
chr1	102193001	102527001
chr1	102558001	102908001
chr1	103402001	103531001
chr1	104503001	104540001
chr1	104554001	104746001
chr1	104760001	104844001
chr1	104856001	104930001
chr1	104946001	104974001
chr1	104988001	105039001
chr1	105078001	105151001
chr1	105200001	105240001
chr1	105253001	105264001
chr1	105608001	105635001
chr1	105789001	105912001
chr1	106419001	106452001
chr1	106486001	106762001
chr1	107116001	107156001
chr1	107171001	107213001
chr1	107245001	107270001
chr1	108116001	108220001
chr1	108286001	108385001
chr1	108401001	108642001
chr1	108868001	108881001
chr1	108897001	108915001
chr1	109061001	109212001
chr1	109292001	109354001
chr1	109421001	109576001
chr1	109633001	109739001
chr1	109761001	109781001
chr1	109797001	109967001
chr1	110007001	110054001
chr1	110090001	110152001
chr1	110531001	110565001
chr1	110684001	110851001
chr1	110892001	110958001
chr1	111298001	111349001
chr1	111360001	111412001
chr1	111425001	111456001
chr1	111470001	111568001
chr1	111648001	111737001
chr1	111765001	111913001
chr1	112066001	112102001
chr1	112163001	112277001
chr1	112512001	112753001
chr1	112948001	113020001
chr1	113062001	113243001
chr1	113268001	113334001
chr1	113441001	113572001
chr1	113703001	113721001
chr1	113736001	113855001
chr1	113868001	113895001
chr1	114021001	114231001
chr1	114526001	114784001
chr1	114903001	115045001
chr1	115110001	115219001
chr1	115242001	115291001
chr1	115507001	115583001
chr1	115735001	115748001
chr1	116057001	116163001
chr1	116183001	116234001
chr1	116269001	116381001
chr1	116395001	116510001
chr1	116540001	116614001
chr1	116630001	116646001
chr1	116678001	116887001
chr1	116918001	117171001
chr1	117271001	117434001
chr1	117458001	117655001
chr1	117692001	117884001
chr1	117921001	118084001
chr1	118247001	118267001
chr1	118284001	118345001
chr1	118376001	118629001
chr1	118739001	118896001
chr1	118910001	119041001
chr1	119060001	119091001
chr1	119156001	119308001
chr1	119546001	119812001
chr1	119965001	120045001
chr1	120233001	120435001
chr1	120447001	120601001
chr1	121118001	121145001
chr1	121198001	121250001
chr1	142620001	142731001
chr1	143128001	143270001
chr1	143386001	143465001
chr1	143904001	144089001
chr1	144814001	145072001
chr1	145216001	145305001
chr1	145478001	145524001
chr1	145580001	145710001
chr1	146612001	146644001
chr1	146668001	146693001
chr1	146721001	146968001
chr1	147020001	147156001
chr1	147173001	147332001
chr1	148846001	148938001
chr1	149010001	149193001
chr1	149237001	149398001
chr1	149921001	149974001
chr1	150007001	150020001
chr1	150040001	150125001
chr1	150146001	150207001
chr1	150265001	150282001
chr1	150297001	150327001
chr1	150341001	150446001
chr1	150460001	150485001
chr1	150523001	150551001
chr1	150580001	150839001
chr1	150901001	150945001
chr1	150980001	151008001
chr1	151178001	151240001
chr1	151254001	151296001
chr1	151335001	151348001
chr1	151375001	151433001
chr1	151482001	151554001
chr1	151587001	151736001
chr1	151847001	151913001
chr1	151956001	151993001
chr1	152209001	152258001
chr1	152280001	152469001
chr1	152505001	152850001
chr1	152865001	153021001
chr1	153364001	153435001
chr1	153632001	153669001
chr1	153705001	153750001
chr1	153774001	153887001
chr1	153905001	153935001
chr1	153975001	154150001
chr1	154550001	154592001
chr1	154622001	154783001
chr1	155019001	155065001
chr1	155096001	155146001
chr1	155158001	155192001
chr1	155218001	155255001
chr1	155337001	155528001
chr1	155631001	155819001
chr1	155861001	155898001
chr1	155912001	155945001
chr1	155970001	155989001
chr1	156003001	156026001
chr1	156042001	156060001
chr1	156087001	156112001
chr1	156170001	156255001
chr1	156274001	156311001
chr1	156325001	156415001
chr1	156436001	156470001
chr1	156498001	156541001
chr1	156561001	156591001
chr1	156604001	156633001
chr1	156679001	156722001
chr1	156743001	156780001
chr1	156966001	156993001
chr1	157309001	157627001
chr1	157636001	157784001
chr1	157971001	158067001
chr1	158507001	158931001
chr1	159263001	159366001
chr1	159380001	159451001
chr1	159469001	159593001
chr1	159931001	160157001
chr1	160177001	160224001
chr1	160442001	160481001
chr1	160499001	160534001
chr1	160557001	160704001
chr1	161003001	161037001
chr1	161070001	161147001
chr1	161196001	161348001
chr1	161558001	161669001
chr1	161739001	161896001
chr1	162137001	162347001
chr1	162381001	162450001
chr1	162474001	162497001
chr1	162534001	162578001
chr1	162933001	163092001
chr1	163300001	163335001
chr1	163355001	163509001
chr1	163521001	163577001
chr1	163595001	163654001
chr1	163679001	163752001
chr1	163878001	163983001
chr1	164004001	164028001
chr1	164041001	164248001
chr1	164635001	164829001
chr1	165076001	165231001
chr1	165607001	165661001
chr1	166231001	166360001
chr1	166375001	166568001
chr1	166869001	166950001
chr1	166972001	167035001
chr1	167110001	167157001
chr1	167198001	167399001
chr1	167432001	167488001
chr1	167695001	167775001
chr1	167793001	167839001
chr1	167928001	168101001
chr1	168125001	168178001
chr1	168198001	168234001
chr1	168426001	168585001
chr1	168623001	169030001
chr1	169223001	169377001
chr1	169393001	169406001
chr1	169420001	169450001
chr1	169587001	169737001
chr1	169770001	169851001
chr1	169887001	170042001
chr1	170076001	170147001
chr1	170159001	170404001
chr1	170507001	170537001
chr1	170575001	170943001
chr1	170969001	171379001
chr1	171459001	171568001
chr1	171593001	171701001
chr1	171753001	171971001
chr1	172497001	172616001
chr1	172708001	172833001
chr1	173109001	173259001
chr1	173485001	173507001
chr1	173534001	173595001
chr1	173620001	173642001
chr1	173659001	173872001
chr1	173895001	173992001
chr1	174614001	174985001
chr1	175185001	175820001
chr1	175891001	176107001
chr1	176207001	176231001
chr1	176249001	176348001
chr1	176362001	176482001
chr1	176549001	176605001
chr1	176616001	177069001
chr1	177216001	177413001
chr1	177424001	177467001
chr1	178126001	178453001
chr1	178512001	178643001
chr1	178694001	178716001
chr1	178730001	178968001
chr1	179001001	179190001
chr1	179486001	179552001
chr1	179936001	180082001
chr1	180125001	180169001
chr1	180287001	180469001
chr1	180630001	180835001
chr1	181579001	181855001
chr1	182074001	182444001
chr1	182473001	182544001
chr1	182812001	182860001
chr1	182872001	182889001
chr1	182905001	182925001
chr1	183000001	183105001
chr1	183156001	183394001
chr1	183447001	183536001
chr1	183851001	183952001
chr1	183964001	183997001
chr1	184021001	184249001
chr1	184277001	184327001
chr1	184422001	184601001
chr1	184968001	184993001
chr1	185018001	185148001
chr1	185162001	185285001
chr1	185312001	185331001
chr1	185550001	185590001
chr1	185692001	185836001
chr1	185851001	186243001
chr1	186273001	186387001
chr1	186519001	186558001
chr1	186569001	186659001
chr1	187028001	187319001
chr1	188381001	188435001
chr1	188828001	188856001
chr1	188874001	188897001
chr1	189084001	189110001
chr1	189127001	189190001
chr1	189380001	189582001
chr1	189998001	190009001
chr1	190697001	190786001
chr1	190940001	191002001
chr1	191028001	191048001
chr1	191076001	191098001
chr1	191115001	191127001
chr1	191217001	191312001
chr1	191328001	191405001
chr1	191552001	191602001
chr1	191613001	191836001
chr1	191853001	192206001
chr1	192586001	192775001
chr1	193030001	193069001
chr1	193298001	193594001
chr1	193710001	193913001
chr1	194029001	194242001
chr1	194606001	194631001
chr1	195097001	195332001
chr1	195356001	195416001
chr1	195430001	195449001
chr1	195467001	195494001
chr1	195731001	196608001
chr1	196637001	196985001
chr1	197052001	197094001
chr1	197413001	197462001
chr1	197481001	197723001
chr1	197761001	197836001
chr1	197850001	198006001
chr1	198020001	198059001
chr1	198133001	198293001
chr1	198438001	198619001
chr1	198660001	198900001
chr1	198928001	199161001
chr1	199179001	199234001
chr1	199263001	199339001
chr1	199352001	199398001
chr1	199417001	199465001
chr1	199768001	200214001
chr1	200418001	200584001
chr1	200607001	200632001
chr1	200715001	200981001
chr1	201010001	201120001
chr1	201149001	201218001
chr1	201280001	201406001
chr1	201448001	201498001
chr1	201618001	201847001
chr1	201950001	201988001
chr1	202151001	202246001
chr1	202415001	202768001
chr1	202811001	202887001
chr1	202978001	203245001
chr1	203300001	203406001
chr1	203595001	203720001
chr1	203776001	203863001
chr1	203874001	204007001
chr1	204045001	204103001
chr1	204130001	204253001
chr1	204287001	204412001
chr1	204488001	204652001
chr1	204816001	204952001
chr1	205114001	205176001
chr1	205193001	205237001
chr1	205267001	205286001
chr1	205350001	205453001
chr1	205475001	205645001
chr1	205667001	205714001
chr1	205752001	205829001
chr1	205846001	205902001
chr1	206073001	206131001
chr1	206204001	206328001
chr1	206483001	206630001
chr1	206688001	206783001
chr1	206807001	206827001
chr1	206863001	207047001
chr1	207080001	207171001
chr1	207216001	207271001
chr1	207288001	207376001
chr1	207426001	207480001
chr1	207498001	207554001
chr1	207745001	207768001
chr1	207781001	207874001
chr1	207946001	208028001
chr1	208619001	208872001
chr1	208884001	209054001
chr1	209070001	209224001
chr1	209442001	209479001
chr1	209587001	209690001
chr1	209877001	210041001
chr1	210148001	210420001
chr1	210786001	210938001
chr1	210963001	211104001
chr1	211128001	211199001
chr1	211506001	211558001
chr1	211572001	211628001
chr1	211814001	211868001
chr1	211920001	211998001
chr1	212020001	212076001
chr1	212114001	212308001
chr1	212458001	212584001
chr1	212604001	212616001
chr1	212684001	212731001
chr1	212747001	212761001
chr1	212785001	212873001
chr1	212890001	212943001
chr1	212958001	212997001
chr1	213032001	213079001
chr1	213099001	213137001
chr1	213159001	213189001
chr1	213364001	213462001
chr1	213877001	214272001
chr1	214455001	214530001
chr1	215181001	215527001
chr1	215606001	215704001
chr1	215953001	216437001
chr1	217045001	217552001
chr1	217602001	217647001
chr1	217662001	217807001
chr1	217825001	218266001
chr1	219114001	219197001
chr1	219212001	219234001
chr1	219250001	219306001
chr1	219353001	219412001
chr1	219424001	219451001
chr1	219565001	220019001
chr1	220140001	220208001
chr1	220229001	220255001
chr1	220279001	220426001
chr1	220466001	220479001
chr1	220571001	220585001
chr1	220709001	220844001
chr1	220916001	221012001
chr1	221027001	221056001
chr1	221636001	221676001
chr1	221690001	221755001
chr1	221795001	221822001
chr1	221833001	221913001
chr1	221938001	222018001
chr1	222046001	222131001
chr1	222174001	222316001
chr1	222331001	222530001
chr1	222780001	222905001
chr1	222995001	223180001
chr1	223415001	223705001
chr1	223908001	224025001
chr1	224182001	224230001
chr1	224372001	224388001
chr1	224415001	224507001
chr1	224947001	225169001
chr1	225183001	225280001
chr1	225293001	225469001
chr1	225674001	225770001
chr1	225967001	225985001
chr1	225998001	226067001
chr1	226100001	226192001
chr1	226208001	226262001
chr1	226324001	226366001
chr1	226409001	226491001
chr1	226546001	226780001
chr1	227160001	227432001
chr1	227759001	227968001
chr1	228012001	228064001
chr1	228417001	228554001
chr1	228585001	228613001
chr1	228986001	229180001
chr1	229221001	229325001
chr1	229413001	229472001
chr1	229489001	229544001
chr1	229569001	229636001
chr1	229654001	229696001
chr1	229728001	230155001
chr1	230257001	230422001
chr1	230453001	230560001
chr1	230607001	230772001
chr1	230786001	230830001
chr1	231034001	231141001
chr1	231173001	231416001
chr1	231439001	231554001
chr1	231568001	231588001
chr1	231608001	231630001
chr1	231742001	231934001
chr1	231991001	232136001
chr1	232153001	232195001
chr1	232610001	232759001
chr1	232800001	233069001
chr1	233267001	233423001
chr1	233468001	233515001
chr1	233555001	233721001
chr1	233754001	233827001
chr1	233882001	233978001
chr1	234040001	234152001
chr1	234191001	234328001
chr1	234508001	234572001
chr1	234732001	234754001
chr1	234780001	234998001
chr1	235266001	235410001
chr1	235610001	235663001
chr1	235696001	235802001
chr1	235821001	235955001
chr1	236095001	236146001
chr1	236360001	236507001
chr1	236531001	236661001
chr1	236700001	236940001
chr1	236965001	237085001
chr1	237231001	237561001
chr1	237576001	237892001
chr1	237938001	238005001
chr1	238177001	238739001
chr1	238833001	238850001
chr1	240586001	240940001
chr1	241094001	241459001
chr1	241739001	241805001
chr1	242018001	242153001
chr1	242316001	242928001
chr1	243443001	243666001
chr1	243697001	243751001
chr1	243771001	244004001
chr1	244035001	244309001
chr1	244535001	244867001
chr1	244931001	245026001
chr1	245054001	245112001
chr1	245438001	245771001
chr1	245800001	245855001
chr1	245870001	245891001
chr1	245914001	246291001
chr1	246701001	246721001
chr1	246739001	246838001
chr1	247006001	247086001
chr1	247108001	247162001
chr1	247179001	247225001
chr1	247280001	247330001
chr1	247374001	247397001
chr1	247417001	247518001
chr1	248310001	248580001
chr1	248705001	248886001
chr2	107001	172001
chr2	198001	243001
chr2	262001	379001
chr2	416001	535001
chr2	656001	1198001
chr2	1216001	1331001
chr2	1358001	1533001
chr2	1636001	1762001
chr2	2007001	2221001
chr2	2233001	2620001
chr2	2634001	3017001
chr2	3146001	3267001
chr2	4412001	4678001
chr2	6035001	6058001
chr2	6419001	6516001
chr2	6753001	6841001
chr2	7247001	7528001
chr2	8130001	8351001
chr2	8776001	8973001
chr2	9457001	9687001
chr2	9717001	9765001
chr2	9837001	9942001
chr2	9986001	10079001
chr2	10095001	10151001
chr2	10185001	10346001
chr2	10472001	10567001
chr2	10701001	10827001
chr2	10913001	11246001
chr2	11307001	11418001
chr2	11686001	11806001
chr2	15308001	15558001
chr2	15978001	16043001
chr2	16331001	17433001
chr2	17547001	17630001
chr2	17829001	17962001
chr2	18074001	18307001
chr2	18323001	18568001
chr2	18718001	18754001
chr2	18776001	18828001
chr2	18849001	19135001
chr2	19228001	19347001
chr2	19383001	19539001
chr2	19587001	19778001
chr2	20220001	20250001
chr2	20295001	20419001
chr2	20443001	20658001
chr2	20728001	20783001
chr2	20898001	20914001
chr2	20935001	21010001
chr2	21417001	22037001
chr2	22049001	22266001
chr2	22366001	22431001
chr2	22445001	22472001
chr2	22484001	23078001
chr2	23718001	23946001
chr2	24172001	24228001
chr2	24242001	24264001
chr2	24291001	24325001
chr2	24349001	24575001
chr2	24721001	24991001
chr2	25029001	25134001
chr2	25164001	25221001
chr2	25264001	25557001
chr2	25595001	25803001
chr2	25951001	26096001
chr2	26117001	26195001
chr2	26266001	26375001
chr2	26416001	26516001
chr2	26573001	26918001
chr2	26991001	27183001
chr2	27197001	27289001
chr2	27310001	27332001
chr2	27364001	27464001
chr2	27534001	27624001
chr2	27812001	27923001
chr2	28168001	28558001
chr2	28613001	28646001
chr2	28679001	28788001
chr2	28978001	29087001
chr2	29121001	29310001
chr2	29634001	29881001
chr2	29895001	30219001
chr2	30376001	30443001
chr2	30525001	30641001
chr2	30682001	30850001
chr2	31089001	31341001
chr2	31646001	31680001
chr2	31704001	31719001
chr2	31742001	31832001
chr2	32048001	32118001
chr2	32296001	32466001
chr2	32506001	32543001
chr2	32892001	33057001
chr2	33197001	33252001
chr2	33304001	33421001
chr2	33909001	33984001
chr2	33998001	34013001
chr2	34155001	34739001
chr2	34766001	34902001
chr2	35110001	35244001
chr2	35262001	35291001
chr2	35494001	35565001
chr2	35792001	35820001
chr2	35839001	35876001
chr2	35896001	35910001
chr2	35920001	35966001
chr2	36121001	36322001
chr2	36341001	36377001
chr2	36585001	36720001
chr2	36850001	36871001
chr2	36976001	37186001
chr2	37218001	37379001
chr2	37425001	37550001
chr2	37620001	37836001
chr2	37862001	37895001
chr2	37924001	37994001
chr2	38028001	38127001
chr2	38160001	38458001
chr2	38486001	38581001
chr2	38681001	38747001
chr2	38772001	38821001
chr2	39032001	39258001
chr2	39269001	39341001
chr2	39478001	39688001
chr2	40032001	40285001
chr2	40299001	40467001
chr2	40686001	40923001
chr2	41134001	41486001
chr2	42271001	42320001
chr2	42499001	42581001
chr2	42799001	42994001
chr2	43047001	43148001
chr2	43446001	43814001
chr2	44102001	44221001
chr2	44250001	44335001
chr2	44415001	44482001
chr2	44675001	45015001
chr2	45039001	45087001
chr2	45101001	45175001
chr2	45224001	45753001
chr2	46048001	46258001
chr2	46440001	46452001
chr2	46472001	46488001
chr2	46520001	46621001
chr2	46634001	46647001
chr2	46755001	46864001
chr2	46886001	46908001
chr2	46937001	47045001
chr2	47127001	47302001
chr2	47348001	47400001
chr2	47700001	47979001
chr2	48016001	48126001
chr2	48165001	48204001
chr2	48219001	48251001
chr2	48264001	48323001
chr2	48341001	48496001
chr2	48530001	48613001
chr2	48887001	48916001
chr2	49384001	49553001
chr2	49731001	49764001
chr2	51724001	51739001
chr2	51757001	51771001
chr2	51877001	51911001
chr2	52587001	52662001
chr2	52799001	52998001
chr2	53269001	53339001
chr2	53354001	53427001
chr2	53904001	54153001
chr2	54290001	54299001
chr2	54363001	54645001
chr2	54690001	54900001
chr2	54949001	55267001
chr2	55320001	55353001
chr2	55389001	55424001
chr2	55446001	55639001
chr2	55665001	55695001
chr2	55763001	55917001
chr2	56016001	56051001
chr2	56623001	56917001
chr2	56932001	56950001
chr2	57173001	57202001
chr2	57217001	57461001
chr2	57476001	57609001
chr2	58012001	58047001
chr2	58155001	58217001
chr2	58300001	58466001
chr2	58515001	58820001
chr2	58994001	59628001
chr2	59642001	59702001
chr2	59834001	60477001
chr2	60985001	61024001
chr2	61117001	61230001
chr2	61371001	61395001
chr2	61409001	61658001
chr2	62136001	62390001
chr2	62420001	62472001
chr2	62530001	62642001
chr2	62676001	62788001
chr2	62826001	62900001
chr2	62945001	63152001
chr2	63333001	63538001
chr2	63563001	63684001
chr2	63871001	63913001
chr2	63972001	64025001
chr2	64075001	64239001
chr2	64270001	64370001
chr2	64394001	64532001
chr2	64657001	64818001
chr2	64857001	64977001
chr2	65213001	65352001
chr2	65397001	65424001
chr2	65445001	65503001
chr2	65528001	65654001
chr2	66022001	66626001
chr2	66666001	66804001
chr2	67107001	67339001
chr2	67653001	68041001
chr2	68182001	68234001
chr2	68249001	68288001
chr2	68339001	68482001
chr2	68519001	68983001
chr2	69179001	69193001
chr2	69241001	69478001
chr2	69540001	69604001
chr2	69627001	69660001
chr2	69681001	69833001
chr2	69910001	69942001
chr2	69970001	70109001
chr2	70126001	70311001
chr2	70375001	70412001
chr2	70429001	70470001
chr2	70619001	70783001
chr2	70824001	70858001
chr2	70876001	71105001
chr2	71339001	71382001
chr2	71510001	71671001
chr2	71702001	72143001
chr2	72287001	72344001
chr2	72523001	72684001
chr2	72698001	72818001
chr2	73167001	73335001
chr2	73362001	73411001
chr2	73438001	73508001
chr2	73542001	73596001
chr2	73621001	73693001
chr2	73730001	73792001
chr2	73807001	73863001
chr2	73889001	73994001
chr2	74209001	74342001
chr2	74358001	74397001
chr2	74426001	74450001
chr2	74485001	74668001
chr2	74813001	74918001
chr2	75309001	75331001
chr2	75344001	75423001
chr2	75436001	75582001
chr2	75594001	75752001
chr2	76223001	76267001
chr2	76336001	76770001
chr2	76813001	76838001
chr2	76851001	77843001
chr2	78124001	78204001
chr2	78219001	78257001
chr2	78280001	78327001
chr2	78347001	78437001
chr2	80801001	80961001
chr2	80979001	81040001
chr2	81183001	81213001
chr2	81225001	81239001
chr2	81252001	81270001
chr2	81281001	81301001
chr2	81322001	81409001
chr2	81421001	81501001
chr2	81518001	81541001
chr2	81554001	81571001
chr2	81712001	81865001
chr2	81877001	81981001
chr2	82003001	82061001
chr2	82292001	82425001
chr2	82624001	82680001
chr2	83739001	83831001
chr2	84045001	84086001
chr2	84733001	84992001
chr2	85146001	85160001
chr2	85256001	85467001
chr2	85568001	85635001
chr2	85658001	85671001
chr2	85763001	85788001
chr2	85845001	85887001
chr2	85930001	85960001
chr2	85983001	86013001
chr2	86049001	86118001
chr2	86254001	86414001
chr2	86430001	86552001
chr2	86610001	86656001
chr2	86670001	86749001
chr2	86764001	86801001
chr2	86821001	86843001
chr2	86861001	86889001
chr2	86941001	87101001
chr2	87761001	88022001
chr2	88351001	88653001
chr2	89329001	89617001
chr2	89988001	90215001
chr2	92028001	92057001
chr2	92067001	92135001
chr2	92169001	92201001
chr2	95348001	95649001
chr2	96151001	96248001
chr2	96305001	96415001
chr2	96849001	96969001
chr2	97009001	97181001
chr2	97205001	97222001
chr2	97245001	97298001
chr2	97327001	97399001
chr2	97496001	97533001
chr2	97780001	97914001
chr2	98269001	98300001
chr2	98390001	98491001
chr2	98506001	98557001
chr2	98717001	98840001
chr2	98878001	98938001
chr2	99095001	99334001
chr2	99386001	99474001
chr2	99490001	99508001
chr2	99582001	99626001
chr2	99639001	99666001
chr2	99687001	99708001
chr2	99826001	99848001
chr2	99965001	100097001
chr2	100249001	100419001
chr2	100432001	100784001
chr2	100909001	101069001
chr2	101441001	101715001
chr2	101804001	101915001
chr2	102052001	102140001
chr2	102153001	102266001
chr2	102280001	102298001
chr2	102416001	102584001
chr2	102706001	102829001
chr2	103448001	103899001
chr2	104701001	104878001
chr2	105958001	106007001
chr2	106516001	106688001
chr2	106699001	106802001
chr2	106842001	107087001
chr2	107287001	107655001
chr2	107913001	108088001
chr2	108254001	108409001
chr2	108470001	108592001
chr2	109032001	109047001
chr2	109077001	109131001
chr2	109158001	109320001
chr2	109340001	109442001
chr2	109456001	109491001
chr2	109502001	109514001
chr2	109605001	109723001
chr2	109906001	110039001
chr2	110296001	110367001
chr2	111367001	111426001
chr2	111512001	111822001
chr2	111832001	111844001
chr2	111887001	111925001
chr2	111964001	112247001
chr2	112311001	112456001
chr2	112521001	112641001
chr2	112656001	112886001
chr2	112901001	113007001
chr2	113305001	113341001
chr2	113373001	113387001
chr2	113402001	113428001
chr2	113493001	113531001
chr2	113710001	113894001
chr2	113906001	113956001
chr2	114152001	114507001
chr2	115061001	115676001
chr2	116615001	116666001
chr2	116682001	116701001
chr2	117006001	117059001
chr2	117624001	117638001
chr2	118139001	118198001
chr2	118215001	118339001
chr2	118351001	118361001
chr2	118627001	118700001
chr2	119097001	119174001
chr2	119206001	119413001
chr2	119454001	119651001
chr2	119804001	119954001
chr2	119982001	120116001
chr2	120190001	120425001
chr2	120524001	120748001
chr2	120775001	120949001
chr2	121017001	121448001
chr2	121599001	121749001
chr2	121921001	122069001
chr2	122089001	122236001
chr2	123231001	123340001
chr2	123378001	123474001
chr2	123494001	123571001
chr2	123589001	123768001
chr2	123806001	123941001
chr2	123955001	123976001
chr2	123990001	124090001
chr2	124113001	124145001
chr2	124311001	124383001
chr2	125787001	125843001
chr2	126244001	126276001
chr2	126512001	126557001
chr2	126693001	126706001
chr2	126815001	126849001
chr2	126863001	127093001
chr2	127138001	127297001
chr2	128018001	128141001
chr2	128202001	128279001
chr2	128307001	128329001
chr2	128352001	128428001
chr2	128452001	128559001
chr2	128600001	128647001
chr2	128702001	128820001
chr2	128917001	129007001
chr2	129410001	129433001
chr2	129448001	129501001
chr2	129519001	129585001
chr2	129938001	130029001
chr2	130043001	130097001
chr2	130137001	130151001
chr2	130169001	130208001
chr2	130224001	130255001
chr2	130274001	130292001
chr2	130307001	130373001
chr2	130393001	130446001
chr2	130970001	131186001
chr2	131658001	131846001
chr2	132036001	132275001
chr2	132462001	132956001
chr2	133211001	133409001
chr2	133595001	133825001
chr2	134394001	134563001
chr2	134600001	134855001
chr2	135040001	135219001
chr2	135244001	135548001
chr2	135675001	135717001
chr2	135729001	135752001
chr2	135819001	136036001
chr2	136048001	136473001
chr2	136508001	136544001
chr2	136649001	136734001
chr2	137412001	137443001
chr2	137457001	137807001
chr2	137824001	137860001
chr2	138004001	138139001
chr2	138151001	138677001
chr2	138943001	139010001
chr2	139031001	139155001
chr2	139167001	139357001
chr2	139791001	140259001
chr2	140273001	140352001
chr2	142178001	142666001
chr2	142847001	142889001
chr2	143017001	143425001
chr2	143530001	143552001
chr2	143758001	143818001
chr2	143940001	144625001
chr2	144678001	144957001
chr2	145142001	145275001
chr2	146464001	146489001
chr2	146706001	146752001
chr2	146766001	146870001
chr2	147364001	147401001
chr2	148667001	148763001
chr2	148785001	148958001
chr2	148985001	149017001
chr2	149168001	149204001
chr2	149434001	149546001
chr2	149600001	149692001
chr2	149906001	150319001
chr2	150357001	150389001
chr2	150645001	150772001
chr2	150950001	152092001
chr2	152276001	152407001
chr2	152468001	152682001
chr2	152717001	152797001
chr2	153071001	153154001
chr2	153501001	153624001
chr2	153639001	153651001
chr2	153669001	153679001
chr2	153692001	153754001
chr2	153768001	153907001
chr2	153943001	154026001
chr2	154043001	154166001
chr2	154181001	154220001
chr2	154424001	154529001
chr2	154602001	154679001
chr2	154688001	154707001
chr2	154825001	154928001
chr2	154960001	154987001
chr2	155037001	155124001
chr2	155351001	155403001
chr2	155739001	155775001
chr2	155788001	156180001
chr2	156323001	156361001
chr2	156374001	156409001
chr2	156432001	156448001
chr2	156461001	156738001
chr2	157230001	157258001
chr2	157422001	157751001
chr2	157775001	157932001
chr2	157953001	157987001
chr2	157997001	158008001
chr2	158064001	158452001
chr2	158547001	158726001
chr2	158827001	159167001
chr2	159186001	159290001
chr2	159309001	159500001
chr2	159780001	159799001
chr2	159975001	160135001
chr2	160169001	160481001
chr2	160511001	160536001
chr2	160575001	160635001
chr2	160691001	160877001
chr2	161126001	161343001
chr2	161399001	161435001
chr2	161451001	161519001
chr2	161532001	161654001
chr2	161681001	161744001
chr2	162004001	162142001
chr2	162353001	162588001
chr2	162972001	163103001
chr2	163119001	163731001
chr2	163750001	164009001
chr2	164092001	164209001
chr2	164223001	164427001
chr2	164462001	164587001
chr2	164676001	164761001
chr2	165012001	165161001
chr2	165183001	165375001
chr2	165486001	165538001
chr2	165719001	166689001
chr2	166710001	166797001
chr2	167480001	167546001
chr2	167566001	167709001
chr2	167916001	168008001
chr2	168024001	168104001
chr2	168301001	168700001
chr2	169158001	169237001
chr2	169943001	170178001
chr2	170445001	170506001
chr2	170550001	170566001
chr2	170590001	170628001
chr2	170657001	170675001
chr2	170886001	170946001
chr2	170960001	170989001
chr2	171043001	171118001
chr2	171141001	171604001
chr2	171845001	172006001
chr2	172298001	172345001
chr2	172383001	172421001
chr2	172436001	172627001
chr2	172783001	172854001
chr2	172994001	173257001
chr2	173291001	173409001
chr2	173442001	173510001
chr2	173577001	173815001
chr2	174028001	174268001
chr2	174301001	174503001
chr2	174531001	174820001
chr2	174935001	175109001
chr2	175135001	175157001
chr2	175170001	175351001
chr2	175382001	175539001
chr2	175681001	175855001
chr2	175913001	176025001
chr2	176204001	176295001
chr2	176315001	176352001
chr2	176599001	176753001
chr2	176775001	176862001
chr2	177144001	177228001
chr2	177246001	177719001
chr2	178078001	178123001
chr2	178142001	178179001
chr2	178313001	178587001
chr2	178633001	178793001
chr2	178806001	179001001
chr2	179067001	179250001
chr2	179286001	179317001
chr2	179609001	179939001
chr2	179955001	180029001
chr2	180623001	180780001
chr2	180792001	180866001
chr2	181138001	181197001
chr2	181445001	181505001
chr2	181851001	181958001
chr2	181973001	182327001
chr2	182666001	182735001
chr2	182753001	182800001
chr2	182829001	183288001
chr2	183585001	183895001
chr2	184267001	184714001
chr2	184767001	184809001
chr2	185080001	185191001
chr2	185207001	185276001
chr2	185309001	185408001
chr2	185657001	185748001
chr2	186113001	186152001
chr2	186168001	186424001
chr2	186610001	186742001
chr2	186888001	187026001
chr2	187407001	187430001
chr2	187846001	187892001
chr2	187914001	188005001
chr2	188025001	188123001
chr2	188876001	189409001
chr2	189578001	189703001
chr2	190046001	190060001
chr2	190219001	190431001
chr2	190546001	190739001
chr2	190758001	191092001
chr2	191106001	191138001
chr2	191211001	191245001
chr2	191290001	191385001
chr2	191510001	191710001
chr2	191748001	191877001
chr2	191917001	192029001
chr2	192139001	192303001
chr2	192841001	192999001
chr2	193045001	193390001
chr2	193797001	194327001
chr2	194372001	194411001
chr2	194427001	194495001
chr2	194508001	194536001
chr2	194551001	194607001
chr2	194618001	194654001
chr2	194933001	194985001
chr2	195013001	195405001
chr2	195669001	196112001
chr2	196412001	196427001
chr2	196560001	196623001
chr2	196637001	196799001
chr2	196818001	196842001
chr2	196855001	196903001
chr2	196988001	197029001
chr2	197058001	197352001
chr2	197512001	197536001
chr2	197551001	197654001
chr2	197690001	197790001
chr2	197849001	198131001
chr2	198388001	198621001
chr2	199001001	199548001
chr2	199589001	199862001
chr2	199875001	199894001
chr2	200102001	200266001
chr2	200353001	200562001
chr2	200586001	200706001
chr2	200883001	200953001
chr2	200966001	201123001
chr2	201171001	201309001
chr2	201402001	201452001
chr2	201474001	201523001
chr2	201674001	201700001
chr2	201764001	201914001
chr2	201983001	202033001
chr2	202052001	202185001
chr2	202199001	202390001
chr2	202401001	202475001
chr2	202561001	202644001
chr2	202666001	202880001
chr2	203127001	203191001
chr2	203248001	203426001
chr2	203448001	203477001
chr2	203507001	203550001
chr2	203574001	203653001
chr2	203705001	203726001
chr2	203741001	203774001
chr2	203798001	203862001
chr2	203886001	204085001
chr2	204104001	204166001
chr2	204194001	204388001
chr2	204877001	205203001
chr2	205218001	205373001
chr2	205678001	206371001
chr2	206531001	206944001
chr2	207242001	207599001
chr2	207639001	207746001
chr2	207909001	208020001
chr2	208402001	208506001
chr2	208586001	208636001
chr2	208711001	208877001
chr2	209547001	209634001
chr2	209650001	209701001
chr2	209715001	209824001
chr2	209837001	209889001
chr2	209903001	209969001
chr2	210526001	210825001
chr2	210874001	210984001
chr2	211003001	211026001
chr2	211197001	211247001
chr2	211282001	211335001
chr2	211379001	211400001
chr2	211421001	211658001
chr2	212549001	213422001
chr2	213438001	213484001
chr2	213784001	214131001
chr2	214318001	214488001
chr2	214502001	214626001
chr2	214641001	214675001
chr2	214689001	214725001
chr2	214743001	214762001
chr2	214784001	214803001
chr2	214825001	214846001
chr2	215000001	215308001
chr2	215528001	215561001
chr2	215575001	215979001
chr2	215993001	216145001
chr2	216182001	216230001
chr2	216305001	216927001
chr2	216978001	217243001
chr2	217283001	217341001
chr2	217599001	217954001
chr2	218003001	218076001
chr2	218096001	218176001
chr2	218368001	218637001
chr2	218665001	218721001
chr2	218911001	219152001
chr2	219303001	219459001
chr2	219501001	219563001
chr2	219578001	219705001
chr2	219762001	219974001
chr2	220067001	220098001
chr2	220162001	220282001
chr2	220310001	220355001
chr2	220705001	221114001
chr2	221135001	221146001
chr2	221195001	221226001
chr2	221246001	221455001
chr2	221745001	222764001
chr2	222928001	223239001
chr2	223933001	224077001
chr2	224113001	224269001
chr2	224287001	224320001
chr2	224465001	224580001
chr2	224612001	224700001
chr2	224737001	224803001
chr2	224826001	225009001
chr2	225149001	225440001
chr2	225968001	226309001
chr2	226380001	226581001
chr2	226624001	226764001
chr2	227701001	227935001
chr2	228402001	228716001
chr2	229014001	229248001
chr2	229261001	229510001
chr2	229600001	229658001
chr2	229674001	229744001
chr2	229758001	229952001
chr2	230210001	230570001
chr2	230623001	230810001
chr2	230891001	231084001
chr2	231095001	231169001
chr2	231198001	231271001
chr2	231287001	231466001
chr2	231656001	231892001
chr2	231925001	232034001
chr2	232072001	232208001
chr2	232309001	232466001
chr2	232723001	232785001
chr2	232897001	233085001
chr2	233332001	233355001
chr2	233388001	233453001
chr2	233608001	233853001
chr2	233917001	234004001
chr2	234372001	234589001
chr2	234617001	234757001
chr2	234783001	234947001
chr2	234959001	235048001
chr2	235113001	235571001
chr2	235610001	235830001
chr2	235856001	235964001
chr2	235989001	236246001
chr2	236717001	237047001
chr2	237383001	237777001
chr2	238216001	238384001
chr2	238413001	238565001
chr2	238598001	238772001
chr2	238802001	238957001
chr2	238978001	238999001
chr2	239071001	239193001
chr2	239347001	239559001
chr2	239584001	239598001
chr2	239619001	239800001
chr2	239927001	239944001
chr2	239969001	240205001
chr2	240374001	240517001
chr2	240876001	240990001
chr2	241008001	241021001
chr2	241057001	241172001
chr2	241205001	241298001
chr2	241371001	241414001
chr2	241428001	241536001
chr2	241561001	241789001
chr2	241877001	241901001
chr2	241940001	241998001
chr2	242008001	242121001
chr2	242163001	242235001
chr2	242258001	242392001
chr2	242425001	242462001
chr2	242502001	242563001
chr2	242585001	242664001
chr2	242682001	242712001
chr2	242827001	242987001
chr3	81001	264001
chr3	326001	636001
chr3	649001	711001
chr3	961001	981001
chr3	2138001	2950001
chr3	3166001	3203001
chr3	3239001	3996001
chr3	4701001	4894001
chr3	4909001	5028001
chr3	5953001	6218001
chr3	6232001	6491001
chr3	6529001	7927001
chr3	8230001	8279001
chr3	8810001	8870001
chr3	8884001	8997001
chr3	9031001	9355001
chr3	9409001	9526001
chr3	9560001	9679001
chr3	9707001	9751001
chr3	9768001	9804001
chr3	9824001	9882001
chr3	9925001	9944001
chr3	9961001	10049001
chr3	10064001	10144001
chr3	10160001	10172001
chr3	10572001	10895001
chr3	11460001	11750001
chr3	11820001	11880001
chr3	11904001	12133001
chr3	12333001	12474001
chr3	12532001	12587001
chr3	12602001	12701001
chr3	12935001	13042001
chr3	13142001	13262001
chr3	13484001	13546001
chr3	13594001	13675001
chr3	13768001	13864001
chr3	13916001	13952001
chr3	13965001	14208001
chr3	14299001	14413001
chr3	14753001	14960001
chr3	14995001	15100001
chr3	15114001	15138001
chr3	15172001	15297001
chr3	15438001	15637001
chr3	15659001	15677001
chr3	15708001	15883001
chr3	16031001	16091001
chr3	16329001	16618001
chr3	16792001	16871001
chr3	16996001	17143001
chr3	17356001	17775001
chr3	17830001	17852001
chr3	17900001	18125001
chr3	18182001	18337001
chr3	18362001	19455001
chr3	19467001	19509001
chr3	19533001	19646001
chr3	19660001	19704001
chr3	19998001	20038001
chr3	20126001	20207001
chr3	20674001	20827001
chr3	20840001	20962001
chr3	20989001	21133001
chr3	21149001	21444001
chr3	21595001	21646001
chr3	21872001	21968001
chr3	21987001	22011001
chr3	22326001	22655001
chr3	22683001	22822001
chr3	23073001	23091001
chr3	23250001	23640001
chr3	23763001	23778001
chr3	23794001	23829001
chr3	23849001	23950001
chr3	24068001	24135001
chr3	24275001	24529001
chr3	24700001	24720001
chr3	24738001	24755001
chr3	25119001	25419001
chr3	25632001	25699001
chr3	25763001	25824001
chr3	26063001	26371001
chr3	26629001	26983001
chr3	27285001	27380001
chr3	27404001	27518001
chr3	27742001	28248001
chr3	28333001	28439001
chr3	28456001	28483001
chr3	28497001	28513001
chr3	28591001	29067001
chr3	29341001	29602001
chr3	29615001	29711001
chr3	29731001	30246001
chr3	30415001	30612001
chr3	30654001	30750001
chr3	30786001	31086001
chr3	31426001	31544001
chr3	31597001	31695001
chr3	31707001	31816001
chr3	32292001	32473001
chr3	32489001	32605001
chr3	32644001	32713001
chr3	32733001	32887001
chr3	32916001	33132001
chr3	33163001	33200001
chr3	33223001	33286001
chr3	33323001	33381001
chr3	33406001	33477001
chr3	33546001	33570001
chr3	33586001	33741001
chr3	33780001	33813001
chr3	34490001	34640001
chr3	35212001	35323001
chr3	35340001	35410001
chr3	35515001	35939001
chr3	35956001	36010001
chr3	36088001	36169001
chr3	36229001	36389001
chr3	37628001	37887001
chr3	37910001	38024001
chr3	38047001	38172001
chr3	38216001	38356001
chr3	38609001	38964001
chr3	39555001	39597001
chr3	39610001	39734001
chr3	39914001	40077001
chr3	40106001	40158001
chr3	40437001	40483001
chr3	40658001	40716001
chr3	40729001	40838001
chr3	40989001	41019001
chr3	41045001	41079001
chr3	41094001	41138001
chr3	41253001	41298001
chr3	41309001	41554001
chr3	41580001	41694001
chr3	42247001	42525001
chr3	42541001	42613001
chr3	42649001	42705001
chr3	42870001	42934001
chr3	42978001	43211001
chr3	43231001	43285001
chr3	43333001	43480001
chr3	43490001	43654001
chr3	43683001	43775001
chr3	44024001	44335001
chr3	44389001	44452001
chr3	44668001	44872001
chr3	44956001	45062001
chr3	45275001	45593001
chr3	45642001	45720001
chr3	45737001	45811001
chr3	45838001	46032001
chr3	46075001	46115001
chr3	46181001	46401001
chr3	46597001	46698001
chr3	46714001	46835001
chr3	46862001	46905001
chr3	46954001	47009001
chr3	47026001	47191001
chr3	47315001	47399001
chr3	47421001	47509001
chr3	47531001	47551001
chr3	47623001	47743001
chr3	47878001	48065001
chr3	48196001	48227001
chr3	48292001	48312001
chr3	48329001	48356001
chr3	48369001	48406001
chr3	48428001	48517001
chr3	48553001	48591001
chr3	48630001	48642001
chr3	48659001	48683001
chr3	48696001	48752001
chr3	48776001	48879001
chr3	48959001	49029001
chr3	49047001	49128001
chr3	49200001	49372001
chr3	49394001	49448001
chr3	49516001	49797001
chr3	49859001	49893001
chr3	49918001	49961001
chr3	49986001	50109001
chr3	50128001	50158001
chr3	50192001	50227001
chr3	50274001	50325001
chr3	50464001	50563001
chr3	50993001	51029001
chr3	51050001	51121001
chr3	51132001	51144001
chr3	51158001	51258001
chr3	51272001	51327001
chr3	51579001	51876001
chr3	52106001	52186001
chr3	52229001	52248001
chr3	52282001	52452001
chr3	52490001	52526001
chr3	52561001	52795001
chr3	52863001	52994001
chr3	53104001	53161001
chr3	53198001	53283001
chr3	53628001	53818001
chr3	54492001	54794001
chr3	55081001	55112001
chr3	55245001	55430001
chr3	55670001	56184001
chr3	56193001	56357001
chr3	56637001	56708001
chr3	56828001	57008001
chr3	57140001	57191001
chr3	57226001	57628001
chr3	57742001	57925001
chr3	58054001	58158001
chr3	58228001	58305001
chr3	58322001	58419001
chr3	58435001	58448001
chr3	58479001	58493001
chr3	59339001	60262001
chr3	60647001	60718001
chr3	60785001	60938001
chr3	61902001	62561001
chr3	62609001	63247001
chr3	63330001	63843001
chr3	64486001	65297001
chr3	65341001	65434001
chr3	65445001	65631001
chr3	66389001	66538001
chr3	66729001	66971001
chr3	67185001	67205001
chr3	67405001	67648001
chr3	68194001	68416001
chr3	68430001	68658001
chr3	68675001	68715001
chr3	68734001	68759001
chr3	68772001	68814001
chr3	69141001	69154001
chr3	69173001	69270001
chr3	69312001	69732001
chr3	70148001	70402001
chr3	70417001	70579001
chr3	70839001	70862001
chr3	70990001	71378001
chr3	71801001	72315001
chr3	72418001	72495001
chr3	73051001	73117001
chr3	75513001	75833001
chr3	75869001	76139001
chr3	76155001	77343001
chr3	78036001	78303001
chr3	78316001	78489001
chr3	78514001	78884001
chr3	79123001	79677001
chr3	81524001	81565001
chr3	81575001	81639001
chr3	82271001	82449001
chr3	82714001	83123001
chr3	83135001	83154001
chr3	83338001	83419001
chr3	83597001	83687001
chr3	84110001	84142001
chr3	84387001	84526001
chr3	84593001	84626001
chr3	84636001	84818001
chr3	84832001	84844001
chr3	85000001	86375001
chr3	87141001	87229001
chr3	87820001	87833001
chr3	87855001	87962001
chr3	88115001	88230001
chr3	88506001	88557001
chr3	88572001	88826001
chr3	93634001	93668001
chr3	93705001	93851001
chr3	94361001	94401001
chr3	94415001	94604001
chr3	94663001	94909001
chr3	94922001	95013001
chr3	95041001	95074001
chr3	95088001	95222001
chr3	96091001	96177001
chr3	96209001	96254001
chr3	96396001	96490001
chr3	96949001	97286001
chr3	97492001	97521001
chr3	97573001	97640001
chr3	97653001	97686001
chr3	97827001	98019001
chr3	98030001	98062001
chr3	98640001	98650001
chr3	98665001	98678001
chr3	98784001	99100001
chr3	99116001	99210001
[truncated: 7,441 more rows]
