# Supplementary material for: Chromosomal Mcm2-7 distribution and the genome replication program in species from yeast to humans
Source: PLoS Genet. 2021 Sep 2;17(9):e1009714. doi: 10.1371/journal.pgen.1009714 (PMC8443269; doi:10.1371/journal.pgen.1009714)
Supplement: S1 Source Files — (ZIP) [file pgen.1009714.s023.zip › source_files_for_Figure1_to_Figure7A/Figure7A_and_coordinates_for_HeLa_initiation_and_termination_zones/coordinates_for_HeLa_replication_initiation_and_termination_zones/hg19_InitiationZones.Hela.bed]

chr1	794001	814001
chr1	905001	928001
chr1	943001	958001
chr1	987001	1016001
chr1	1046001	1068001
chr1	1205001	1224001
chr1	1286001	1307001
chr1	1342001	1408001
chr1	1506001	1545001
chr1	1818001	1859001
chr1	2122001	2168001
chr1	2243001	2283001
chr1	2379001	2430001
chr1	2453001	2480001
chr1	3447001	3484001
chr1	3708001	3729001
chr1	4872001	4889001
chr1	5113001	5129001
chr1	5707001	5733001
chr1	6050001	6087001
chr1	6156001	6197001
chr1	6252001	6268001
chr1	6293001	6317001
chr1	6442001	6472001
chr1	6551001	6581001
chr1	6614001	6637001
chr1	6660001	6680001
chr1	7243001	7268001
chr1	7331001	7365001
chr1	7439001	7455001
chr1	8045001	8056001
chr1	8086001	8115001
chr1	8371001	8414001
chr1	8881001	8913001
chr1	8938001	8976001
chr1	9182001	9204001
chr1	9239001	9260001
chr1	9335001	9357001
chr1	9436001	9476001
chr1	9673001	9694001
chr1	9885001	9909001
chr1	9963001	9985001
chr1	10046001	10100001
chr1	10239001	10274001
chr1	10476001	10497001
chr1	11088001	11117001
chr1	11151001	11171001
chr1	11318001	11337001
chr1	11776001	11798001
chr1	11817001	11856001
chr1	11950001	11997001
chr1	12196001	12249001
chr1	12577001	12627001
chr1	14012001	14078001
chr1	15645001	15679001
chr1	15763001	15813001
chr1	15905001	15948001
chr1	15991001	16015001
chr1	16062001	16086001
chr1	16123001	16174001
chr1	16339001	16357001
chr1	16404001	16448001
chr1	16484001	16519001
chr1	16533001	16567001
chr1	16672001	16694001
chr1	16730001	16762001
chr1	16968001	16985001
chr1	17297001	17315001
chr1	17523001	17557001
chr1	17766001	17822001
chr1	18188001	18207001
chr1	18976001	18997001
chr1	19273001	19300001
chr1	19376001	19401001
chr1	19583001	19626001
chr1	19806001	19834001
chr1	19906001	19925001
chr1	19957001	20002001
chr1	20118001	20150001
chr1	20164001	20213001
chr1	20505001	20534001
chr1	20901001	20918001
chr1	20949001	20963001
chr1	21008001	21058001
chr1	21495001	21539001
chr1	21668001	21701001
chr1	21788001	21806001
chr1	21952001	21990001
chr1	22100001	22145001
chr1	22255001	22307001
chr1	22362001	22386001
chr1	22632001	22642001
chr1	22742001	22761001
chr1	22862001	22907001
chr1	23295001	23354001
chr1	23487001	23516001
chr1	23570001	23593001
chr1	23662001	23685001
chr1	23808001	23830001
chr1	23890001	23916001
chr1	24308001	24388001
chr1	24997001	25071001
chr1	25571001	25621001
chr1	25728001	25756001
chr1	25848001	25873001
chr1	25937001	25954001
chr1	26193001	26217001
chr1	26317001	26350001
chr1	26456001	26496001
chr1	26629001	26646001
chr1	26662001	26720001
chr1	26804001	26859001
chr1	26901001	26917001
chr1	27001001	27027001
chr1	27128001	27151001
chr1	27181001	27202001
chr1	27227001	27253001
chr1	27342001	27363001
chr1	27478001	27520001
chr1	27633001	27648001
chr1	27690001	27723001
chr1	27809001	27856001
chr1	27969001	27995001
chr1	28086001	28106001
chr1	28180001	28210001
chr1	28240001	28289001
chr1	28411001	28425001
chr1	28553001	28589001
chr1	28664001	28703001
chr1	28867001	28884001
chr1	28906001	28925001
chr1	28982001	28999001
chr1	29040001	29065001
chr1	29195001	29223001
chr1	29445001	29469001
chr1	29500001	29515001
chr1	31254001	31302001
chr1	31380001	31404001
chr1	31536001	31575001
chr1	31611001	31658001
chr1	31844001	31888001
chr1	32132001	32184001
chr1	32228001	32254001
chr1	32395001	32477001
chr1	32527001	32544001
chr1	32563001	32578001
chr1	32659001	32680001
chr1	32712001	32756001
chr1	32797001	32819001
chr1	32856001	32884001
chr1	32990001	33005001
chr1	33161001	33210001
chr1	33427001	33454001
chr1	33500001	33562001
chr1	33684001	33723001
chr1	33770001	33790001
chr1	33887001	33937001
chr1	35221001	35261001
chr1	35281001	35298001
chr1	35500001	35551001
chr1	35655001	35687001
chr1	36025001	36053001
chr1	36108001	36128001
chr1	36231001	36253001
chr1	36327001	36350001
chr1	36537001	36589001
chr1	36612001	36624001
chr1	36649001	36693001
chr1	36790001	36809001
chr1	36859001	36891001
chr1	37363001	37381001
chr1	37976001	37998001
chr1	38014001	38033001
chr1	38401001	38425001
chr1	38462001	38482001
chr1	38867001	38905001
chr1	39407001	39446001
chr1	39477001	39490001
chr1	39524001	39576001
chr1	39954001	39985001
chr1	40254001	40299001
chr1	40345001	40376001
chr1	40492001	40506001
chr1	40705001	40730001
chr1	40758001	40796001
chr1	41127001	41160001
chr1	41331001	41363001
chr1	41425001	41447001
chr1	41700001	41723001
chr1	41853001	41885001
chr1	41910001	41982001
chr1	42528001	42543001
chr1	42590001	42639001
chr1	42797001	42844001
chr1	42901001	42922001
chr1	43067001	43089001
chr1	43186001	43214001
chr1	43417001	43454001
chr1	43480001	43541001
chr1	43795001	43819001
chr1	43919001	43956001
chr1	43972001	43999001
chr1	44101001	44120001
chr1	44397001	44413001
chr1	44492001	44517001
chr1	44604001	44628001
chr1	44641001	44681001
chr1	44813001	44873001
chr1	45144001	45163001
chr1	45192001	45207001
chr1	45245001	45304001
chr1	45443001	45472001
chr1	45770001	45793001
chr1	45987001	46018001
chr1	46037001	46060001
chr1	46208001	46271001
chr1	46595001	46645001
chr1	46668001	46715001
chr1	46782001	46811001
chr1	46948001	46991001
chr1	47071001	47100001
chr1	47478001	47504001
chr1	47638001	47669001
chr1	47772001	47800001
chr1	47858001	47885001
chr1	48186001	48222001
chr1	48460001	48549001
chr1	49323001	49350001
chr1	49557001	49582001
chr1	50114001	50148001
chr1	50829001	50853001
chr1	50871001	50901001
chr1	51416001	51439001
chr1	51486001	51523001
chr1	51560001	51571001
chr1	51648001	51708001
chr1	51766001	51809001
chr1	51978001	52087001
chr1	52465001	52489001
chr1	52555001	52613001
chr1	53007001	53039001
chr1	53115001	53146001
chr1	53175001	53192001
chr1	53294001	53315001
chr1	53379001	53409001
chr1	53644001	53663001
chr1	53682001	53702001
chr1	53789001	53817001
chr1	53832001	53866001
chr1	54030001	54048001
chr1	54187001	54202001
chr1	54301001	54315001
chr1	54348001	54373001
chr1	54456001	54493001
chr1	54570001	54669001
chr1	54863001	54906001
chr1	54929001	54955001
chr1	55270001	55289001
chr1	55349001	55380001
chr1	55489001	55511001
chr1	55676001	55738001
chr1	56807001	56821001
chr1	57072001	57114001
chr1	59023001	59068001
chr1	59166001	59192001
chr1	59384001	59399001
chr1	59571001	59581001
chr1	59721001	59772001
chr1	60178001	60192001
chr1	60254001	60290001
chr1	60393001	60409001
chr1	60655001	60670001
chr1	60961001	60980001
chr1	61510001	61554001
chr1	61928001	62009001
chr1	62182001	62219001
chr1	62635001	62715001
chr1	62772001	62809001
chr1	62871001	62906001
chr1	63145001	63254001
chr1	63752001	63763001
chr1	63807001	63847001
chr1	64120001	64199001
chr1	64213001	64232001
chr1	64646001	64681001
chr1	64696001	64730001
chr1	65172001	65218001
chr1	65423001	65469001
chr1	65530001	65562001
chr1	65697001	65721001
chr1	65902001	65916001
chr1	65982001	66009001
chr1	66141001	66154001
chr1	66244001	66257001
chr1	66298001	66322001
chr1	66719001	66763001
chr1	66876001	66890001
chr1	66980001	67038001
chr1	67320001	67371001
chr1	67514001	67540001
chr1	67595001	67616001
chr1	67888001	67930001
chr1	68150001	68168001
chr1	68291001	68314001
chr1	68446001	68468001
chr1	68525001	68539001
chr1	68690001	68729001
chr1	69225001	69237001
chr1	69296001	69322001
chr1	69457001	69476001
chr1	69501001	69535001
chr1	69823001	69839001
chr1	70120001	70134001
chr1	70242001	70266001
chr1	70662001	70676001
chr1	70821001	70880001
chr1	71323001	71343001
chr1	71500001	71519001
chr1	71539001	71553001
chr1	71594001	71613001
chr1	72738001	72757001
chr1	72825001	72836001
chr1	72922001	72972001
chr1	73540001	73551001
chr1	73572001	73603001
chr1	73625001	73643001
chr1	73668001	73683001
chr1	73708001	73722001
chr1	73775001	73791001
chr1	73968001	74000001
chr1	74575001	74591001
chr1	74621001	74636001
chr1	74689001	74718001
chr1	75125001	75164001
chr1	75508001	75528001
chr1	75723001	75745001
chr1	76162001	76194001
chr1	77187001	77203001
chr1	77413001	77427001
chr1	77998001	78026001
chr1	78221001	78248001
chr1	78343001	78365001
chr1	78379001	78394001
chr1	78559001	78586001
chr1	78676001	78692001
chr1	79069001	79085001
chr1	80606001	80620001
chr1	80647001	80675001
chr1	81170001	81184001
chr1	81249001	81263001
chr1	81326001	81344001
chr1	81624001	81640001
chr1	82763001	82779001
chr1	84482001	84559001
chr1	84601001	84624001
chr1	84913001	84948001
chr1	84970001	85000001
chr1	85041001	85068001
chr1	85078001	85103001
chr1	85150001	85193001
chr1	85655001	85699001
chr1	85746001	85781001
chr1	85924001	85971001
chr1	86027001	86041001
chr1	86054001	86087001
chr1	86308001	86320001
chr1	86541001	86563001
chr1	86748001	86761001
chr1	86854001	86902001
chr1	87217001	87238001
chr1	87291001	87321001
chr1	87819001	87840001
chr1	87866001	87923001
chr1	88239001	88280001
chr1	89053001	89157001
chr1	89349001	89379001
chr1	89457001	89471001
chr1	89487001	89498001
chr1	89682001	89699001
chr1	89716001	89728001
chr1	90253001	90296001
chr1	90401001	90463001
chr1	91326001	91340001
chr1	91485001	91509001
chr1	92095001	92144001
chr1	92344001	92399001
chr1	92858001	92919001
chr1	92933001	92974001
chr1	93244001	93299001
chr1	93415001	93445001
chr1	93518001	93555001
chr1	93752001	93812001
chr1	93888001	93919001
chr1	94141001	94185001
chr1	94710001	94759001
chr1	95006001	95037001
chr1	95380001	95437001
chr1	95521001	95579001
chr1	96262001	96288001
chr1	96383001	96432001
chr1	96544001	96558001
chr1	96724001	96755001
chr1	97117001	97134001
chr1	97154001	97190001
chr1	97303001	97324001
chr1	97489001	97553001
chr1	98382001	98408001
chr1	98697001	98716001
chr1	98903001	98948001
chr1	98980001	98995001
chr1	99248001	99262001
chr1	100059001	100073001
chr1	100086001	100115001
chr1	100298001	100314001
chr1	100398001	100451001
chr1	100638001	100652001
chr1	100707001	100730001
chr1	101116001	101156001
chr1	101692001	101762001
chr1	102527001	102558001
chr1	102908001	102928001
chr1	103075001	103089001
chr1	103307001	103374001
chr1	103531001	103542001
chr1	104012001	104046001
chr1	104361001	104375001
chr1	104425001	104458001
chr1	104540001	104554001
chr1	104746001	104760001
chr1	104844001	104856001
chr1	104930001	104946001
chr1	105151001	105200001
chr1	105240001	105253001
chr1	105264001	105278001
chr1	105582001	105608001
chr1	105778001	105789001
chr1	105912001	105937001
chr1	106405001	106419001
chr1	106452001	106486001
chr1	107017001	107034001
chr1	107101001	107116001
chr1	107270001	107283001
chr1	108074001	108116001
chr1	108220001	108286001
chr1	108723001	108772001
chr1	108881001	108897001
chr1	109042001	109061001
chr1	109212001	109292001
chr1	109354001	109371001
chr1	109403001	109421001
chr1	109576001	109633001
chr1	109739001	109761001
chr1	109781001	109797001
chr1	109967001	110007001
chr1	110054001	110090001
chr1	110506001	110531001
chr1	110565001	110580001
chr1	110851001	110892001
chr1	110958001	111035001
chr1	111412001	111425001
chr1	111456001	111470001
chr1	111568001	111596001
chr1	111634001	111648001
chr1	111737001	111765001
chr1	112051001	112066001
chr1	112102001	112163001
chr1	112277001	112300001
chr1	112910001	112948001
chr1	113020001	113062001
chr1	113243001	113268001
chr1	113421001	113441001
chr1	113572001	113616001
chr1	113721001	113736001
chr1	113895001	113936001
chr1	114347001	114374001
chr1	114437001	114475001
chr1	114883001	114903001
chr1	115045001	115110001
chr1	115291001	115328001
chr1	115474001	115507001
chr1	115692001	115735001
chr1	115748001	115777001
chr1	116025001	116057001
chr1	116163001	116183001
chr1	116234001	116269001
chr1	116381001	116395001
chr1	116510001	116540001
chr1	116614001	116630001
chr1	116646001	116678001
chr1	116887001	116918001
chr1	117206001	117271001
chr1	117434001	117458001
chr1	117655001	117692001
chr1	117884001	117921001
chr1	118084001	118117001
chr1	118267001	118284001
chr1	118345001	118376001
chr1	118629001	118671001
chr1	118718001	118739001
chr1	118896001	118910001
chr1	119041001	119060001
chr1	119091001	119156001
chr1	119308001	119323001
chr1	119502001	119546001
chr1	119812001	119844001
chr1	119952001	119965001
chr1	120182001	120233001
chr1	120435001	120447001
chr1	120601001	120636001
chr1	121145001	121198001
chr1	121250001	121264001
chr1	142604001	142620001
chr1	143270001	143288001
chr1	143465001	143504001
chr1	144512001	144539001
chr1	144581001	144590001
chr1	145072001	145089001
chr1	145192001	145216001
chr1	145424001	145478001
chr1	145524001	145543001
chr1	145710001	145745001
chr1	146581001	146612001
chr1	146644001	146668001
chr1	146693001	146721001
chr1	146968001	147020001
chr1	147367001	147406001
chr1	148938001	148947001
chr1	149193001	149237001
chr1	149870001	149921001
chr1	149974001	150007001
chr1	150020001	150040001
chr1	150207001	150265001
chr1	150282001	150297001
chr1	150446001	150460001
chr1	150485001	150523001
chr1	150551001	150580001
chr1	150839001	150901001
chr1	150945001	150980001
chr1	151008001	151040001
chr1	151156001	151178001
chr1	151240001	151254001
chr1	151296001	151335001
chr1	151348001	151375001
chr1	151433001	151482001
chr1	151554001	151587001
chr1	151816001	151847001
chr1	151913001	151956001
chr1	151993001	152031001
chr1	152258001	152280001
chr1	152469001	152505001
chr1	153326001	153364001
chr1	153617001	153632001
chr1	153669001	153705001
chr1	153750001	153774001
chr1	153887001	153905001
chr1	153935001	153975001
chr1	154150001	154179001
chr1	154530001	154550001
chr1	154989001	155019001
chr1	155065001	155096001
chr1	155146001	155158001
chr1	155192001	155218001
chr1	155255001	155282001
chr1	155528001	155631001
chr1	155819001	155861001
chr1	155898001	155912001
chr1	155945001	155970001
chr1	155989001	156003001
chr1	156026001	156042001
chr1	156060001	156087001
chr1	156255001	156274001
chr1	156415001	156436001
chr1	156470001	156498001
chr1	156541001	156561001
chr1	156591001	156604001
chr1	156633001	156679001
chr1	156722001	156743001
chr1	156863001	156904001
chr1	156993001	157028001
chr1	157102001	157127001
chr1	157924001	157971001
chr1	158067001	158096001
chr1	158493001	158507001
chr1	158931001	158948001
chr1	159242001	159263001
chr1	159909001	159931001
chr1	160157001	160177001
chr1	160224001	160258001
chr1	160330001	160356001
chr1	160481001	160499001
chr1	160988001	161003001
chr1	161037001	161070001
chr1	161147001	161196001
chr1	161348001	161373001
chr1	161669001	161739001
chr1	162006001	162047001
chr1	162347001	162381001
chr1	162450001	162474001
chr1	162497001	162534001
chr1	162578001	162605001
chr1	163335001	163355001
chr1	163577001	163595001
chr1	163654001	163679001
chr1	163983001	164004001
chr1	164028001	164041001
chr1	164496001	164542001
chr1	164829001	164913001
chr1	165560001	165607001
chr1	165661001	165694001
chr1	165772001	165804001
chr1	166568001	166582001
chr1	166833001	166869001
chr1	166950001	166972001
chr1	167035001	167067001
chr1	167157001	167198001
chr1	167399001	167432001
chr1	167676001	167695001
chr1	167775001	167793001
chr1	167839001	167885001
chr1	168101001	168125001
chr1	168178001	168198001
chr1	168234001	168293001
chr1	169030001	169078001
chr1	169377001	169393001
chr1	169450001	169516001
chr1	169737001	169770001
chr1	169851001	169887001
chr1	170042001	170076001
chr1	170404001	170422001
chr1	170491001	170507001
chr1	170537001	170575001
chr1	170943001	170969001
chr1	171379001	171459001
chr1	171568001	171593001
chr1	171701001	171753001
chr1	171971001	171982001
chr1	172408001	172497001
chr1	172616001	172646001
chr1	172693001	172708001
chr1	172833001	172847001
chr1	173089001	173109001
chr1	173259001	173278001
chr1	173432001	173485001
chr1	173507001	173534001
chr1	173595001	173620001
chr1	173872001	173895001
chr1	173992001	174021001
chr1	174112001	174135001
chr1	174985001	175013001
chr1	175158001	175185001
chr1	175820001	175891001
chr1	176167001	176207001
chr1	176482001	176549001
chr1	177153001	177216001
chr1	177413001	177424001
chr1	178009001	178071001
chr1	178453001	178512001
chr1	178643001	178694001
chr1	178716001	178730001
chr1	178968001	179001001
chr1	179190001	179267001
chr1	179472001	179486001
chr1	179552001	179570001
chr1	179887001	179936001
chr1	180082001	180125001
chr1	180169001	180201001
chr1	180469001	180497001
chr1	181063001	181116001
chr1	182048001	182074001
chr1	182444001	182473001
chr1	182889001	182905001
chr1	182925001	183000001
chr1	183105001	183156001
chr1	183394001	183447001
chr1	183536001	183598001
chr1	183997001	184021001
chr1	184249001	184277001
chr1	184327001	184363001
chr1	184601001	184632001
chr1	184937001	184968001
chr1	184993001	185018001
chr1	185285001	185312001
chr1	185331001	185345001
chr1	185590001	185629001
chr1	186243001	186273001
chr1	186387001	186421001
chr1	186558001	186569001
chr1	186659001	186677001
chr1	186780001	186798001
chr1	186987001	187028001
chr1	187636001	187648001
chr1	188012001	188032001
chr1	188212001	188227001
chr1	188435001	188450001
chr1	188647001	188663001
chr1	188856001	188874001
chr1	189069001	189084001
chr1	189110001	189127001
chr1	189190001	189200001
chr1	189582001	189640001
chr1	189984001	189998001
chr1	190009001	190025001
chr1	190194001	190219001
chr1	190621001	190697001
chr1	190786001	190825001
chr1	190926001	190940001
chr1	191098001	191115001
chr1	191198001	191217001
chr1	191405001	191418001
chr1	191602001	191613001
chr1	191836001	191853001
chr1	192426001	192441001
chr1	192571001	192586001
chr1	192775001	192797001
chr1	193007001	193030001
chr1	193069001	193098001
chr1	193594001	193612001
chr1	193913001	193947001
chr1	194592001	194606001
chr1	194631001	194644001
chr1	194855001	194871001
chr1	195082001	195097001
chr1	195332001	195356001
chr1	195416001	195430001
chr1	195449001	195467001
chr1	195494001	195508001
chr1	195552001	195577001
chr1	195706001	195731001
chr1	197038001	197052001
chr1	197186001	197211001
chr1	197359001	197413001
chr1	197462001	197481001
chr1	197723001	197761001
chr1	197836001	197850001
chr1	198006001	198020001
chr1	198059001	198133001
chr1	198293001	198325001
chr1	198619001	198660001
chr1	198900001	198928001
chr1	199161001	199179001
chr1	199398001	199417001
chr1	199684001	199768001
chr1	200385001	200418001
chr1	200584001	200607001
chr1	200692001	200715001
chr1	200981001	201010001
chr1	201120001	201149001
chr1	201218001	201280001
chr1	201406001	201448001
chr1	201598001	201618001
chr1	201847001	201881001
chr1	201939001	201950001
chr1	201988001	202014001
chr1	202082001	202101001
chr1	202246001	202276001
chr1	202307001	202324001
chr1	202768001	202811001
chr1	202887001	202905001
chr1	202962001	202978001
chr1	203245001	203300001
chr1	203479001	203517001
chr1	203576001	203595001
chr1	203720001	203776001
chr1	203863001	203874001
chr1	204007001	204045001
chr1	204103001	204130001
chr1	204253001	204287001
chr1	204456001	204488001
chr1	204652001	204707001
chr1	205089001	205114001
chr1	205176001	205193001
chr1	205237001	205267001
chr1	205286001	205300001
chr1	205453001	205475001
chr1	205645001	205667001
chr1	205714001	205752001
chr1	205902001	205923001
chr1	206328001	206334001
chr1	206630001	206688001
chr1	206783001	206807001
chr1	206827001	206863001
chr1	207047001	207080001
chr1	207171001	207216001
chr1	207271001	207288001
chr1	207376001	207426001
chr1	207480001	207498001
chr1	207554001	207584001
chr1	207874001	207946001
chr1	208413001	208441001
chr1	209422001	209442001
chr1	209538001	209587001
chr1	209825001	209877001
chr1	210041001	210073001
chr1	210420001	210443001
chr1	211487001	211506001
chr1	211558001	211572001
chr1	211784001	211814001
chr1	211868001	211920001
chr1	211998001	212020001
chr1	212076001	212114001
chr1	212420001	212458001
chr1	212584001	212604001
chr1	212661001	212684001
chr1	212731001	212747001
chr1	212761001	212785001
chr1	212873001	212890001
chr1	212943001	212958001
chr1	212997001	213032001
chr1	213137001	213159001
chr1	213189001	213232001
chr1	213855001	213877001
chr1	214437001	214455001
chr1	214719001	214783001
chr1	215584001	215606001
chr1	215704001	215730001
chr1	216437001	216450001
chr1	217031001	217045001
chr1	217552001	217602001
chr1	218624001	218660001
chr1	219197001	219212001
chr1	219234001	219250001
chr1	219306001	219353001
chr1	219451001	219469001
chr1	219553001	219565001
chr1	220019001	220033001
chr1	220064001	220087001
chr1	220208001	220229001
chr1	220255001	220279001
chr1	220426001	220466001
chr1	220479001	220491001
chr1	220585001	220621001
chr1	220684001	220709001
chr1	220844001	220916001
chr1	221012001	221027001
chr1	221056001	221102001
chr1	221570001	221584001
chr1	221755001	221795001
chr1	222018001	222046001
chr1	222131001	222174001
chr1	222758001	222780001
chr1	222950001	222995001
chr1	223180001	223204001
chr1	223877001	223908001
chr1	224025001	224055001
chr1	224346001	224372001
chr1	224388001	224415001
chr1	224507001	224531001
chr1	225169001	225183001
chr1	225280001	225293001
chr1	225469001	225483001
chr1	225646001	225674001
chr1	225833001	225862001
chr1	225932001	225967001
chr1	225985001	225998001
chr1	226067001	226100001
chr1	226262001	226324001
chr1	226366001	226409001
chr1	226491001	226546001
chr1	226949001	226979001
chr1	227500001	227542001
chr1	227742001	227759001
chr1	227968001	228012001
chr1	228064001	228097001
chr1	228293001	228355001
chr1	228554001	228585001
chr1	228613001	228640001
chr1	229180001	229221001
chr1	229325001	229364001
chr1	229384001	229413001
chr1	229472001	229489001
chr1	229636001	229654001
chr1	229696001	229728001
chr1	230155001	230205001
chr1	230422001	230453001
chr1	230560001	230607001
chr1	230830001	230867001
chr1	230994001	231034001
chr1	231141001	231173001
chr1	231416001	231439001
chr1	231588001	231608001
chr1	231630001	231666001
chr1	231728001	231742001
chr1	231934001	231991001
chr1	232497001	232535001
chr1	232759001	232800001
chr1	233069001	233093001
chr1	233255001	233267001
chr1	233423001	233468001
chr1	233515001	233555001
chr1	233721001	233754001
chr1	233827001	233882001
chr1	233978001	234040001
chr1	234152001	234191001
chr1	234492001	234508001
chr1	234605001	234662001
chr1	234754001	234780001
chr1	235247001	235266001
chr1	235506001	235532001
chr1	235663001	235696001
chr1	236030001	236095001
chr1	236146001	236177001
chr1	236507001	236531001
chr1	236661001	236700001
chr1	236940001	236965001
chr1	237892001	237938001
chr1	238005001	238016001
chr1	238739001	238753001
chr1	238812001	238833001
chr1	238850001	238866001
chr1	239233001	239248001
chr1	240549001	240586001
chr1	240940001	241003001
chr1	241675001	241739001
chr1	241852001	241866001
chr1	241994001	242018001
chr1	242153001	242181001
chr1	242992001	243012001
chr1	243666001	243697001
chr1	243751001	243771001
chr1	244004001	244035001
chr1	244464001	244495001
chr1	244510001	244535001
chr1	244867001	244931001
chr1	245026001	245054001
chr1	245112001	245136001
chr1	245771001	245800001
chr1	245891001	245914001
chr1	246663001	246701001
chr1	246721001	246739001
chr1	246838001	246891001
chr1	247086001	247108001
chr1	247162001	247179001
chr1	247360001	247374001
chr1	247518001	247571001
chr1	248580001	248643001
chr1	249113001	249175001
chr2	11001	28001
chr2	172001	198001
chr2	243001	262001
chr2	535001	602001
chr2	610001	629001
chr2	1198001	1216001
chr2	1575001	1636001
chr2	1762001	1819001
chr2	2221001	2233001
chr2	3092001	3146001
chr2	3602001	3631001
chr2	4846001	4862001
chr2	5229001	5242001
chr2	6086001	6100001
chr2	6725001	6753001
chr2	6841001	6905001
chr2	8722001	8776001
chr2	8973001	8990001
chr2	9277001	9356001
chr2	9687001	9717001
chr2	9765001	9837001
chr2	9942001	9986001
chr2	10079001	10095001
chr2	10151001	10185001
chr2	10399001	10447001
chr2	10637001	10701001
chr2	10827001	10913001
chr2	11270001	11307001
chr2	11479001	11575001
chr2	11806001	11888001
chr2	13523001	13560001
chr2	15251001	15308001
chr2	15693001	15731001
chr2	16043001	16059001
chr2	17433001	17448001
chr2	17528001	17547001
chr2	17630001	17649001
chr2	17778001	17829001
chr2	17962001	18003001
chr2	18307001	18323001
chr2	18568001	18614001
chr2	18701001	18718001
chr2	18754001	18776001
chr2	19135001	19189001
chr2	19347001	19383001
chr2	19539001	19587001
chr2	20189001	20220001
chr2	20250001	20295001
chr2	20419001	20443001
chr2	20658001	20728001
chr2	20783001	20811001
chr2	20914001	20935001
chr2	21010001	21024001
chr2	22037001	22049001
chr2	22266001	22280001
chr2	22355001	22366001
chr2	22472001	22484001
chr2	23478001	23492001
chr2	23584001	23612001
chr2	24146001	24172001
chr2	24228001	24242001
chr2	24264001	24291001
chr2	24325001	24349001
chr2	24575001	24612001
chr2	24682001	24721001
chr2	24991001	25029001
chr2	25134001	25164001
chr2	25221001	25264001
chr2	25557001	25595001
chr2	25890001	25951001
chr2	26096001	26117001
chr2	26195001	26266001
chr2	26375001	26416001
chr2	26516001	26573001
chr2	26918001	26991001
chr2	27183001	27197001
chr2	27289001	27310001
chr2	27464001	27534001
chr2	27624001	27653001
chr2	27797001	27812001
chr2	27923001	27994001
chr2	28099001	28118001
chr2	28558001	28613001
chr2	28646001	28679001
chr2	28941001	28978001
chr2	29087001	29121001
chr2	29310001	29358001
chr2	29881001	29895001
chr2	30443001	30525001
chr2	30641001	30682001
chr2	30850001	30920001
chr2	31582001	31619001
chr2	31680001	31704001
chr2	31719001	31742001
chr2	31832001	31857001
chr2	32018001	32048001
chr2	32260001	32296001
chr2	32466001	32506001
chr2	32543001	32584001
chr2	33057001	33083001
chr2	33183001	33197001
chr2	33252001	33304001
chr2	33421001	33445001
chr2	33886001	33909001
chr2	34013001	34037001
chr2	34739001	34766001
chr2	34902001	34937001
chr2	35085001	35110001
chr2	35291001	35330001
chr2	35338001	35361001
chr2	35462001	35494001
chr2	35565001	35587001
chr2	35773001	35792001
chr2	35820001	35839001
chr2	35876001	35896001
chr2	36085001	36121001
chr2	36549001	36585001
chr2	36822001	36850001
chr2	36871001	36907001
chr2	37186001	37218001
chr2	37379001	37425001
chr2	37550001	37620001
chr2	37895001	37924001
chr2	37994001	38028001
chr2	38127001	38160001
chr2	38458001	38486001
chr2	38664001	38681001
chr2	38747001	38772001
chr2	38978001	39032001
chr2	39258001	39269001
chr2	39341001	39387001
chr2	39460001	39478001
chr2	39688001	39784001
chr2	39999001	40032001
chr2	40663001	40686001
chr2	40923001	40936001
chr2	41123001	41134001
chr2	41486001	41501001
chr2	42072001	42090001
chr2	42320001	42404001
chr2	42581001	42611001
chr2	42777001	42799001
chr2	42994001	43047001
chr2	43405001	43446001
chr2	43814001	43839001
chr2	44060001	44102001
chr2	44221001	44250001
chr2	44335001	44415001
chr2	44482001	44532001
chr2	45015001	45039001
chr2	45087001	45101001
chr2	45175001	45224001
chr2	45836001	45880001
chr2	46412001	46440001
chr2	46452001	46472001
chr2	46621001	46634001
chr2	46647001	46672001
chr2	46686001	46704001
chr2	46908001	46937001
chr2	47045001	47127001
chr2	47302001	47348001
chr2	47400001	47417001
chr2	47979001	48016001
chr2	48204001	48219001
chr2	48323001	48341001
chr2	48496001	48530001
chr2	48613001	48671001
chr2	48868001	48887001
chr2	48916001	48931001
chr2	49716001	49731001
chr2	49764001	49778001
chr2	51259001	51273001
chr2	51739001	51757001
chr2	51911001	51932001
chr2	52574001	52587001
chr2	52998001	53016001
chr2	53059001	53074001
chr2	53246001	53269001
chr2	53427001	53446001
chr2	53555001	53568001
chr2	53703001	53740001
chr2	53887001	53904001
chr2	54195001	54233001
chr2	54299001	54363001
chr2	54645001	54690001
chr2	54900001	54949001
chr2	55267001	55320001
chr2	55353001	55389001
chr2	55639001	55665001
chr2	55695001	55763001
chr2	55917001	55933001
chr2	55994001	56016001
chr2	56051001	56089001
chr2	56209001	56237001
chr2	56917001	56932001
chr2	57045001	57084001
chr2	57202001	57217001
chr2	57609001	57625001
chr2	57984001	58012001
chr2	58136001	58155001
chr2	58217001	58300001
chr2	58466001	58515001
chr2	58820001	58873001
chr2	59628001	59642001
chr2	59702001	59719001
chr2	61024001	61117001
chr2	61230001	61251001
chr2	61352001	61371001
chr2	61395001	61409001
chr2	61763001	61790001
chr2	62116001	62136001
chr2	62390001	62420001
chr2	62472001	62530001
chr2	62788001	62826001
chr2	62900001	62945001
chr2	63152001	63166001
chr2	63280001	63333001
chr2	63538001	63563001
chr2	63684001	63696001
chr2	63857001	63871001
chr2	64025001	64075001
chr2	64239001	64270001
chr2	64370001	64394001
chr2	64818001	64857001
chr2	64977001	65021001
chr2	65066001	65110001
chr2	65197001	65213001
chr2	65352001	65397001
chr2	65503001	65528001
chr2	65654001	65694001
chr2	65783001	65817001
chr2	66626001	66666001
chr2	66804001	66852001
chr2	67075001	67107001
chr2	68234001	68249001
chr2	68288001	68339001
chr2	68482001	68519001
chr2	69158001	69179001
chr2	69193001	69241001
chr2	69478001	69540001
chr2	69604001	69627001
chr2	69660001	69681001
chr2	69868001	69910001
chr2	69942001	69970001
chr2	70109001	70126001
chr2	70311001	70375001
chr2	70412001	70429001
chr2	70470001	70490001
chr2	70783001	70824001
chr2	70858001	70876001
chr2	71312001	71339001
chr2	71495001	71510001
chr2	71671001	71702001
chr2	72143001	72193001
chr2	72270001	72287001
chr2	72344001	72358001
chr2	72374001	72403001
chr2	72512001	72523001
chr2	73041001	73107001
chr2	73335001	73362001
chr2	73411001	73438001
chr2	73508001	73542001
chr2	73596001	73621001
chr2	73693001	73730001
chr2	73792001	73807001
chr2	73863001	73889001
chr2	74184001	74209001
chr2	74342001	74358001
chr2	74397001	74426001
chr2	74450001	74485001
chr2	74779001	74813001
chr2	74918001	74960001
chr2	75034001	75058001
chr2	75423001	75436001
chr2	75809001	75874001
chr2	76321001	76336001
chr2	76770001	76813001
chr2	76838001	76851001
chr2	77843001	77868001
chr2	78204001	78219001
chr2	78257001	78280001
chr2	78437001	78459001
chr2	78602001	78616001
chr2	78778001	78793001
chr2	79364001	79376001
chr2	79833001	79844001
chr2	80961001	80979001
chr2	81159001	81183001
chr2	81239001	81252001
chr2	81301001	81322001
chr2	81501001	81518001
chr2	81664001	81712001
chr2	82061001	82140001
chr2	82269001	82292001
chr2	82425001	82439001
chr2	82610001	82624001
chr2	82680001	82704001
chr2	82999001	83013001
chr2	83211001	83230001
chr2	83289001	83305001
chr2	83481001	83501001
chr2	83831001	83852001
chr2	83914001	83938001
chr2	84683001	84733001
chr2	84992001	85006001
chr2	85109001	85146001
chr2	85160001	85189001
chr2	85551001	85568001
chr2	85635001	85658001
chr2	85740001	85763001
chr2	85788001	85805001
chr2	85887001	85930001
chr2	85960001	85983001
chr2	86013001	86049001
chr2	86234001	86254001
chr2	86414001	86430001
chr2	86552001	86610001
chr2	86656001	86670001
chr2	86749001	86764001
chr2	86801001	86821001
chr2	86889001	86909001
chr2	87740001	87761001
chr2	88286001	88351001
chr2	88920001	88994001
chr2	89832001	89847001
chr2	91976001	91990001
chr2	95333001	95348001
chr2	95720001	95734001
chr2	95984001	96032001
chr2	96248001	96259001
chr2	96415001	96442001
chr2	96810001	96849001
chr2	96969001	97009001
chr2	97181001	97205001
chr2	97222001	97245001
chr2	97298001	97327001
chr2	97399001	97431001
chr2	97533001	97566001
chr2	98203001	98269001
chr2	98300001	98307001
chr2	98491001	98506001
chr2	98603001	98646001
chr2	98840001	98878001
chr2	99021001	99061001
chr2	99334001	99386001
chr2	99474001	99490001
chr2	99508001	99528001
chr2	99570001	99582001
chr2	99626001	99639001
chr2	99666001	99687001
chr2	99708001	99743001
chr2	99848001	99887001
chr2	100097001	100130001
chr2	101350001	101441001
chr2	101759001	101804001
chr2	102010001	102052001
chr2	102140001	102153001
chr2	102266001	102280001
chr2	102298001	102312001
chr2	102644001	102706001
chr2	103899001	103928001
chr2	104109001	104131001
chr2	104432001	104447001
chr2	104508001	104524001
chr2	104685001	104701001
chr2	104878001	104902001
chr2	105224001	105238001
chr2	105939001	105958001
chr2	106007001	106042001
chr2	106120001	106155001
chr2	106688001	106699001
chr2	106802001	106842001
chr2	107087001	107128001
chr2	107655001	107669001
chr2	108088001	108102001
chr2	108236001	108254001
chr2	108409001	108438001
chr2	109008001	109032001
chr2	109047001	109077001
chr2	109131001	109158001
chr2	109320001	109340001
chr2	109442001	109456001
chr2	109559001	109605001
chr2	109723001	109754001
chr2	110259001	110296001
chr2	110367001	110450001
chr2	111426001	111443001
chr2	111475001	111512001
chr2	111822001	111832001
chr2	111844001	111887001
chr2	111925001	111964001
chr2	112247001	112311001
chr2	112456001	112521001
chr2	112886001	112901001
chr2	113007001	113041001
chr2	113291001	113305001
chr2	113341001	113373001
chr2	113387001	113402001
chr2	113428001	113461001
chr2	113623001	113647001
chr2	113894001	113906001
chr2	113956001	114004001
chr2	114507001	114528001
chr2	114565001	114633001
chr2	115775001	115788001
chr2	116597001	116615001
chr2	116701001	116724001
chr2	117116001	117134001
chr2	117242001	117263001
chr2	117610001	117624001
chr2	117638001	117660001
chr2	117969001	117983001
chr2	118123001	118139001
chr2	118198001	118215001
chr2	118339001	118351001
chr2	118596001	118627001
chr2	118816001	118853001
chr2	118917001	118943001
chr2	119174001	119206001
chr2	119413001	119454001
chr2	119651001	119724001
chr2	119954001	119982001
chr2	120116001	120190001
chr2	120489001	120524001
chr2	120748001	120775001
chr2	120974001	121017001
chr2	121448001	121500001
chr2	121749001	121781001
chr2	121812001	121843001
chr2	122069001	122089001
chr2	122430001	122519001
chr2	123340001	123378001
chr2	123474001	123494001
chr2	123571001	123589001
chr2	123768001	123781001
chr2	123790001	123806001
chr2	123941001	123955001
chr2	123976001	123990001
chr2	124090001	124113001
chr2	124145001	124160001
chr2	124262001	124279001
chr2	124300001	124311001
chr2	124614001	124644001
chr2	125712001	125726001
chr2	125765001	125787001
chr2	126097001	126111001
chr2	126225001	126244001
chr2	126276001	126290001
chr2	126495001	126512001
chr2	126557001	126600001
chr2	126706001	126744001
chr2	126849001	126863001
chr2	127093001	127138001
chr2	127966001	128018001
chr2	128141001	128202001
chr2	128279001	128307001
chr2	128329001	128352001
chr2	128428001	128452001
chr2	128559001	128600001
chr2	128647001	128702001
chr2	128820001	128855001
chr2	129007001	129022001
chr2	129433001	129448001
chr2	129925001	129938001
chr2	130029001	130043001
chr2	130097001	130137001
chr2	130151001	130169001
chr2	130208001	130224001
chr2	130255001	130274001
chr2	130292001	130307001
chr2	130373001	130393001
chr2	130678001	130716001
chr2	131541001	131599001
chr2	131846001	131868001
chr2	132275001	132336001
chr2	133136001	133173001
chr2	133409001	133453001
chr2	133580001	133595001
chr2	134034001	134093001
chr2	134179001	134193001
chr2	134563001	134600001
chr2	134855001	134883001
chr2	135548001	135562001
chr2	135650001	135675001
chr2	135752001	135819001
chr2	136036001	136048001
chr2	136473001	136508001
chr2	136544001	136589001
chr2	136982001	137018001
chr2	137443001	137457001
chr2	137807001	137824001
chr2	137860001	137873001
chr2	138677001	138729001
chr2	138795001	138832001
chr2	138922001	138943001
chr2	139357001	139411001
chr2	140259001	140273001
chr2	140501001	140513001
chr2	141385001	141452001
chr2	142889001	142909001
chr2	142984001	143017001
chr2	143425001	143444001
chr2	143521001	143530001
chr2	143552001	143636001
chr2	143818001	143845001
chr2	144625001	144638001
chr2	145088001	145142001
chr2	145275001	145321001
chr2	146222001	146236001
chr2	146444001	146464001
chr2	146675001	146706001
chr2	146752001	146766001
chr2	147351001	147364001
chr2	147401001	147416001
chr2	147945001	147959001
chr2	148575001	148607001
chr2	148763001	148785001
chr2	148958001	148985001
chr2	149017001	149032001
chr2	149259001	149294001
chr2	149352001	149407001
chr2	149546001	149600001
chr2	150319001	150357001
chr2	150627001	150645001
chr2	150772001	150790001
chr2	152178001	152276001
chr2	152407001	152433001
chr2	152682001	152717001
chr2	153020001	153071001
chr2	153154001	153198001
chr2	153624001	153639001
chr2	153651001	153669001
chr2	153754001	153768001
chr2	153907001	153943001
chr2	154026001	154043001
chr2	154166001	154181001
chr2	154220001	154263001
chr2	154560001	154602001
chr2	154679001	154688001
chr2	154707001	154719001
chr2	155775001	155788001
chr2	156180001	156209001
chr2	156307001	156323001
chr2	156361001	156374001
chr2	156738001	156754001
chr2	156903001	156941001
chr2	157085001	157101001
chr2	157196001	157230001
chr2	157258001	157299001
chr2	157751001	157775001
chr2	157932001	157953001
chr2	157987001	157997001
chr2	158008001	158064001
chr2	158452001	158465001
chr2	158531001	158547001
chr2	158726001	158777001
chr2	159167001	159186001
chr2	159290001	159309001
chr2	159742001	159780001
chr2	159799001	159829001
chr2	160135001	160169001
chr2	160481001	160511001
chr2	160536001	160575001
chr2	160635001	160663001
chr2	161044001	161126001
chr2	161343001	161399001
chr2	161519001	161532001
chr2	161959001	162004001
chr2	162142001	162166001
chr2	162902001	162972001
chr2	163731001	163750001
chr2	164009001	164092001
chr2	164209001	164223001
chr2	164427001	164462001
chr2	164587001	164676001
chr2	164761001	164775001
chr2	164989001	165012001
chr2	165161001	165183001
chr2	165375001	165387001
chr2	165466001	165486001
chr2	165691001	165719001
chr2	166689001	166710001
chr2	166797001	166818001
chr2	166911001	166946001
chr2	167456001	167480001
chr2	167546001	167566001
chr2	167894001	167916001
chr2	168008001	168024001
chr2	168284001	168301001
chr2	168700001	168745001
chr2	169144001	169158001
chr2	169910001	169943001
chr2	170425001	170445001
chr2	170506001	170550001
chr2	170675001	170690001
chr2	170946001	170960001
chr2	170989001	171043001
chr2	171118001	171141001
chr2	171823001	171845001
chr2	172006001	172036001
chr2	172345001	172383001
chr2	172421001	172436001
chr2	172750001	172783001
chr2	172854001	172872001
chr2	172949001	172994001
chr2	173257001	173291001
chr2	173409001	173442001
chr2	173510001	173577001
chr2	173892001	173942001
chr2	174503001	174531001
chr2	174820001	174845001
chr2	174875001	174935001
chr2	175109001	175135001
chr2	175351001	175382001
chr2	175539001	175574001
chr2	175855001	175913001
chr2	176025001	176072001
chr2	176192001	176204001
chr2	176376001	176410001
chr2	176753001	176775001
chr2	176862001	176883001
chr2	177104001	177144001
chr2	178019001	178078001
chr2	178123001	178142001
chr2	178179001	178200001
chr2	178587001	178633001
chr2	179001001	179067001
chr2	179250001	179286001
chr2	179317001	179346001
chr2	179939001	179955001
chr2	180119001	180170001
chr2	180866001	180899001
chr2	181103001	181138001
chr2	181197001	181222001
chr2	181423001	181445001
chr2	181505001	181518001
chr2	181818001	181851001
chr2	182598001	182666001
chr2	182735001	182753001
chr2	182800001	182829001
chr2	183288001	183314001
chr2	183554001	183585001
chr2	183895001	183992001
chr2	184750001	184767001
chr2	185068001	185080001
chr2	185408001	185427001
chr2	185802001	185832001
chr2	186152001	186168001
chr2	186424001	186479001
chr2	187182001	187197001
chr2	187391001	187407001
chr2	187430001	187457001
chr2	187892001	187914001
chr2	188123001	188140001
chr2	188404001	188450001
chr2	188566001	188582001
chr2	188861001	188876001
chr2	189409001	189421001
chr2	189467001	189482001
chr2	189703001	189717001
chr2	190009001	190046001
chr2	190060001	190103001
chr2	190192001	190219001
chr2	190520001	190546001
chr2	191092001	191106001
chr2	191180001	191211001
chr2	191245001	191290001
chr2	191385001	191409001
chr2	191481001	191510001
chr2	191710001	191748001
chr2	191877001	191917001
chr2	192029001	192057001
chr2	192088001	192112001
chr2	192441001	192542001
chr2	193390001	193417001
chr2	193683001	193696001
chr2	194327001	194372001
chr2	194411001	194427001
chr2	194495001	194508001
chr2	194536001	194551001
chr2	194654001	194698001
chr2	194985001	195013001
chr2	195405001	195428001
chr2	196387001	196412001
chr2	196427001	196463001
chr2	196623001	196637001
chr2	196799001	196818001
chr2	196842001	196855001
chr2	196937001	196988001
chr2	197029001	197058001
chr2	197444001	197512001
chr2	197654001	197690001
chr2	197790001	197849001
chr2	198293001	198319001
chr2	198621001	198650001
chr2	199862001	199875001
chr2	200084001	200102001
chr2	200322001	200353001
chr2	200562001	200586001
chr2	200706001	200722001
chr2	200826001	200883001
chr2	201123001	201171001
chr2	201376001	201402001
chr2	201452001	201474001
chr2	201628001	201674001
chr2	201700001	201716001
chr2	201957001	201983001
chr2	202033001	202052001
chr2	202185001	202199001
chr2	202532001	202561001
chr2	202644001	202666001
chr2	203098001	203127001
chr2	203191001	203248001
chr2	203426001	203448001
chr2	203477001	203507001
chr2	203653001	203705001
chr2	203726001	203741001
chr2	203774001	203798001
chr2	203862001	203886001
chr2	204085001	204104001
chr2	204166001	204194001
chr2	204388001	204446001
chr2	205203001	205218001
chr2	205373001	205421001
chr2	206371001	206383001
chr2	206511001	206531001
chr2	206944001	206983001
chr2	207086001	207099001
chr2	207599001	207639001
chr2	207895001	207909001
chr2	208020001	208055001
chr2	208342001	208402001
chr2	208506001	208586001
chr2	208636001	208681001
chr2	208877001	208915001
chr2	209120001	209138001
chr2	209701001	209715001
chr2	209969001	209995001
chr2	210825001	210874001
chr2	210984001	211003001
chr2	211026001	211061001
chr2	211181001	211197001
chr2	211247001	211282001
chr2	211400001	211421001
chr2	211658001	211671001
chr2	213422001	213438001
chr2	213484001	213502001
chr2	213747001	213784001
chr2	214131001	214166001
chr2	214488001	214502001
chr2	214626001	214641001
chr2	214675001	214689001
chr2	214846001	214901001
chr2	215308001	215324001
chr2	215513001	215528001
chr2	215979001	215993001
chr2	216145001	216182001
chr2	216258001	216305001
chr2	216927001	216978001
chr2	217243001	217283001
chr2	217341001	217364001
chr2	217954001	218003001
chr2	218076001	218096001
chr2	218176001	218216001
chr2	218346001	218368001
chr2	218637001	218665001
chr2	218866001	218911001
chr2	219152001	219184001
chr2	219274001	219303001
chr2	219459001	219501001
chr2	219563001	219578001
chr2	220057001	220067001
chr2	220098001	220162001
chr2	220282001	220310001
chr2	220376001	220399001
chr2	221114001	221135001
chr2	221146001	221195001
chr2	221226001	221246001
chr2	222885001	222928001
chr2	223709001	223729001
chr2	224077001	224113001
chr2	224409001	224465001
chr2	224580001	224612001
chr2	224700001	224737001
chr2	224803001	224826001
chr2	225440001	225485001
chr2	225931001	225968001
chr2	226309001	226380001
chr2	226581001	226624001
chr2	226764001	226785001
chr2	227670001	227701001
chr2	228226001	228277001
chr2	228315001	228343001
chr2	228716001	228745001
chr2	229510001	229572001
chr2	230129001	230210001
chr2	230570001	230623001
chr2	230810001	230829001
chr2	231169001	231198001
chr2	231271001	231287001
chr2	231466001	231581001
chr2	232034001	232072001
chr2	232286001	232309001
chr2	232466001	232504001
chr2	232546001	232568001
chr2	232785001	232831001
chr2	233305001	233332001
chr2	233355001	233388001
chr2	233453001	233472001
chr2	233540001	233563001
chr2	233853001	233917001
chr2	234203001	234264001
chr2	234589001	234617001
chr2	235830001	235856001
chr2	235964001	235989001
chr2	236374001	236406001
chr2	237047001	237073001
chr2	237366001	237383001
chr2	237777001	237788001
chr2	238091001	238114001
chr2	238179001	238216001
chr2	238384001	238413001
chr2	238565001	238598001
chr2	238772001	238802001
chr2	238957001	238978001
chr2	238999001	239071001
chr2	239193001	239238001
chr2	239559001	239584001
chr2	239598001	239619001
chr2	239892001	239927001
chr2	239944001	239969001
chr2	240324001	240374001
chr2	240517001	240580001
chr2	240829001	240876001
chr2	240990001	241008001
chr2	241021001	241057001
chr2	241298001	241371001
chr2	241414001	241428001
chr2	241789001	241877001
chr2	241901001	241940001
chr2	242121001	242163001
chr2	242235001	242258001
chr2	242392001	242425001
chr2	242462001	242502001
chr2	242563001	242585001
chr2	242664001	242682001
chr2	242801001	242827001
chr2	242987001	243034001
chr3	264001	326001
chr3	764001	795001
chr3	940001	961001
chr3	1122001	1144001
chr3	2018001	2037001
chr3	3132001	3166001
chr3	3203001	3239001
chr3	4502001	4535001
chr3	4894001	4909001
chr3	5028001	5061001
chr3	5648001	5664001
chr3	5940001	5953001
chr3	6218001	6232001
chr3	8677001	8693001
chr3	8997001	9031001
chr3	9355001	9409001
chr3	9526001	9560001
chr3	9804001	9824001
chr3	9882001	9925001
chr3	9944001	9961001
chr3	10049001	10064001
chr3	10144001	10160001
chr3	10172001	10186001
chr3	10196001	10210001
chr3	11098001	11148001
chr3	11302001	11320001
chr3	11750001	11820001
chr3	11880001	11904001
chr3	12217001	12255001
chr3	12295001	12333001
chr3	12474001	12532001
chr3	12587001	12602001
chr3	12701001	12754001
chr3	13042001	13089001
chr3	13457001	13484001
chr3	13546001	13594001
chr3	13675001	13698001
chr3	13952001	13965001
chr3	14243001	14299001
chr3	14413001	14448001
chr3	14960001	14995001
chr3	15100001	15114001
chr3	15138001	15172001
chr3	15370001	15438001
chr3	15637001	15659001
chr3	15677001	15708001
chr3	15984001	16031001
chr3	16091001	16143001
chr3	16267001	16303001
chr3	16618001	16655001
chr3	16770001	16792001
chr3	16871001	16932001
chr3	17143001	17196001
chr3	17775001	17830001
chr3	18125001	18182001
chr3	18337001	18362001
chr3	19509001	19533001
chr3	19953001	19998001
chr3	20038001	20084001
chr3	20207001	20249001
chr3	20620001	20635001
chr3	20962001	20989001
chr3	21133001	21149001
chr3	21733001	21752001
chr3	21968001	21987001
chr3	22125001	22165001
chr3	23198001	23250001
chr3	23640001	23679001
chr3	23950001	23989001
chr3	24135001	24152001
chr3	24529001	24565001
chr3	24688001	24700001
chr3	25106001	25119001
chr3	25607001	25632001
chr3	25699001	25763001
chr3	26371001	26386001
chr3	26552001	26567001
chr3	26983001	26998001
chr3	27276001	27285001
chr3	27518001	27610001
chr3	27729001	27742001
chr3	28248001	28287001
chr3	28439001	28456001
chr3	28513001	28522001
chr3	29288001	29341001
chr3	30246001	30260001
chr3	30272001	30285001
chr3	30612001	30654001
chr3	30750001	30786001
chr3	31086001	31106001
chr3	31380001	31426001
chr3	31544001	31597001
chr3	32010001	32060001
chr3	32075001	32153001
chr3	32605001	32644001
chr3	32713001	32733001
chr3	33132001	33163001
chr3	33200001	33223001
chr3	33286001	33323001
chr3	33477001	33546001
chr3	33570001	33586001
chr3	33741001	33780001
chr3	33813001	33841001
chr3	34774001	34828001
chr3	35410001	35424001
chr3	35494001	35515001
chr3	35939001	35956001
chr3	36010001	36037001
chr3	36169001	36229001
chr3	37219001	37287001
chr3	37887001	37910001
chr3	38024001	38047001
chr3	38172001	38216001
chr3	39146001	39178001
chr3	39191001	39228001
chr3	39734001	39748001
chr3	39904001	39914001
chr3	40413001	40437001
chr3	40483001	40520001
chr3	40976001	40989001
chr3	41019001	41045001
chr3	41079001	41094001
chr3	41195001	41253001
chr3	41298001	41309001
chr3	41993001	42060001
chr3	42525001	42541001
chr3	42613001	42649001
chr3	42705001	42737001
chr3	42828001	42870001
chr3	43211001	43231001
chr3	43285001	43333001
chr3	43480001	43490001
chr3	43654001	43683001
chr3	43775001	43808001
chr3	44335001	44389001
chr3	44452001	44482001
chr3	44650001	44668001
chr3	44907001	44956001
chr3	45062001	45106001
chr3	45173001	45275001
chr3	45593001	45642001
chr3	46032001	46075001
chr3	46115001	46181001
chr3	46539001	46597001
chr3	46835001	46862001
chr3	46905001	46954001
chr3	47009001	47026001
chr3	47253001	47315001
chr3	47399001	47421001
chr3	47509001	47531001
chr3	47551001	47623001
chr3	47815001	47846001
chr3	48120001	48196001
chr3	48227001	48292001
chr3	48312001	48329001
chr3	48406001	48428001
chr3	48517001	48553001
chr3	48591001	48630001
chr3	48642001	48659001
chr3	48683001	48696001
chr3	48752001	48776001
chr3	48922001	48959001
chr3	49029001	49047001
chr3	49168001	49200001
chr3	49372001	49394001
chr3	49448001	49516001
chr3	49820001	49859001
chr3	49893001	49918001
chr3	49961001	49986001
chr3	50109001	50128001
chr3	50158001	50192001
chr3	50227001	50274001
chr3	50325001	50359001
chr3	50622001	50657001
chr3	51029001	51050001
chr3	51144001	51158001
chr3	51526001	51579001
chr3	51974001	51995001
chr3	52028001	52049001
chr3	52088001	52106001
chr3	52186001	52229001
chr3	52248001	52282001
chr3	52452001	52490001
chr3	52526001	52561001
chr3	52795001	52863001
chr3	53070001	53104001
chr3	53161001	53198001
chr3	53283001	53321001
chr3	53939001	53954001
chr3	54111001	54138001
chr3	54434001	54446001
chr3	55045001	55081001
chr3	55112001	55154001
chr3	55634001	55670001
chr3	56184001	56193001
chr3	56623001	56637001
chr3	56708001	56752001
chr3	57107001	57140001
chr3	57191001	57226001
chr3	57674001	57742001
chr3	57925001	58001001
chr3	58158001	58228001
chr3	58305001	58322001
chr3	58419001	58435001
chr3	58448001	58479001
chr3	58493001	58532001
chr3	59018001	59044001
chr3	59323001	59339001
chr3	60262001	60278001
chr3	60633001	60647001
chr3	61502001	61538001
chr3	62561001	62609001
chr3	63247001	63262001
chr3	63316001	63330001
chr3	64105001	64168001
chr3	65297001	65341001
[truncated: 7,836 more rows]
