# Supplementary material for: Chromosomal Mcm2-7 distribution and the genome replication program in species from yeast to humans
Source: PLoS Genet. 2021 Sep 2;17(9):e1009714. doi: 10.1371/journal.pgen.1009714 (PMC8443269; doi:10.1371/journal.pgen.1009714)
Supplement: S1 Source Files — (ZIP) [file pgen.1009714.s023.zip › source_files_for_Figure1_to_Figure7A/Figure7A_and_coordinates_for_HeLa_initiation_and_termination_zones/coordinates_for_HeLa_replication_initiation_and_termination_zones/hg38_InitiationZones.Hela.bed]

chr1	858621	878621
chr1	969621	992621
chr1	1007621	1022621
chr1	1051621	1080621
chr1	1110621	1132621
chr1	1269621	1288621
chr1	1350621	1371621
chr1	1406621	1472621
chr1	1570621	1609621
chr1	1886562	1927562
chr1	2190562	2236562
chr1	2311562	2351562
chr1	2447562	2498562
chr1	2521562	2548562
chr1	3530437	3567437
chr1	3791437	3812437
chr1	4811941	4828941
chr1	5052941	5068941
chr1	5646941	5672941
chr1	5989941	6026941
chr1	6095941	6136941
chr1	6191941	6207941
chr1	6232941	6256941
chr1	6381941	6411941
chr1	6490941	6520941
chr1	6553941	6576941
chr1	6599941	6619941
chr1	7182941	7207941
chr1	7270941	7304941
chr1	7378940	7382536
chr1	7382538	7394941
chr1	7984941	7995941
chr1	8025941	8054941
chr1	8310941	8353941
chr1	8820942	8852942
chr1	8877942	8915942
chr1	9121942	9143942
chr1	9178942	9199942
chr1	9274942	9296942
chr1	9375942	9415942
chr1	9612943	9633943
chr1	9824943	9848943
chr1	9902943	9924943
chr1	9985943	10039943
chr1	10178943	10213943
chr1	10415944	10436944
chr1	11027944	11056944
chr1	11090944	11110944
chr1	11257944	11276944
chr1	11715944	11737944
chr1	11756944	11795944
chr1	11889944	11936944
chr1	12135944	12188944
chr1	12516949	12517597
chr1	12517606	12522366
chr1	12522369	12530922
chr1	12530924	12531290
chr1	12531292	12532241
chr1	12532255	12532335
chr1	12532337	12534203
chr1	12534205	12534262
chr1	12534264	12534509
chr1	12534511	12534848
chr1	12534863	12536707
chr1	12536708	12536917
chr1	12536918	12539085
chr1	12539106	12544968
chr1	12544986	12545927
chr1	12545928	12546326
chr1	12546328	12546359
chr1	12546361	12546927
chr1	12546929	12546962
chr1	12546964	12548657
chr1	12548662	12550197
chr1	12550199	12550370
chr1	12550372	12551379
chr1	12551381	12551534
chr1	12551535	12560616
chr1	12560618	12566972
chr1	13685506	13751506
chr1	15318505	15352505
chr1	15436505	15443380
chr1	15443382	15486506
chr1	15578506	15621506
chr1	15664506	15688506
chr1	15735506	15759506
chr1	15796506	15847506
chr1	16012506	16030506
chr1	16077506	16121506
chr1	16157506	16192506
chr1	16206506	16240506
chr1	16345506	16367506
chr1	16403506	16435506
chr1	16641506	16658506
chr1	16970506	16988506
chr1	17196506	17230506
chr1	17439505	17495505
chr1	17861505	17870325
chr1	17870327	17871157
chr1	17871159	17880507
chr1	18649507	18670507
chr1	18946507	18973507
chr1	19049507	19074507
chr1	19256507	19299507
chr1	19479507	19507507
chr1	19579507	19598507
chr1	19630507	19651290
chr1	19651292	19675508
chr1	19791508	19823508
chr1	19837508	19886508
chr1	20178508	20207508
chr1	20574508	20591508
chr1	20622508	20636508
chr1	20681508	20731508
chr1	21168508	21212508
chr1	21341508	21374508
chr1	21461508	21479508
chr1	21625508	21663508
chr1	21773508	21818508
chr1	21928508	21980508
chr1	22035508	22059508
chr1	22305508	22315508
chr1	22415508	22434508
chr1	22535508	22580508
chr1	22968508	23027508
chr1	23160508	23189508
chr1	23243508	23266508
chr1	23335508	23358508
chr1	23481508	23497808
chr1	23497810	23503509
chr1	23563511	23589511
chr1	23981511	24061511
chr1	24670510	24744510
chr1	25244510	25294510
chr1	25401510	25429510
chr1	25521510	25546510
chr1	25610510	25627510
chr1	25866510	25890510
chr1	25990510	26023510
chr1	26129510	26169510
chr1	26302510	26319510
chr1	26335510	26393510
chr1	26477510	26532510
chr1	26574510	26590510
chr1	26674510	26700510
chr1	26801510	26824510
chr1	26854510	26875510
chr1	26900510	26926510
chr1	27015510	27036510
chr1	27151510	27193510
chr1	27306510	27321510
chr1	27363510	27376810
chr1	27376811	27378495
chr1	27378497	27378758
chr1	27378760	27382529
chr1	27382531	27382553
chr1	27382555	27388107
chr1	27388108	27389216
chr1	27389217	27396497
chr1	27482490	27529490
chr1	27642490	27668490
chr1	27759490	27779490
chr1	27853490	27883490
chr1	27913490	27962490
chr1	28084490	28098490
chr1	28226490	28262490
chr1	28337490	28376490
chr1	28540489	28557489
chr1	28579489	28598489
chr1	28655489	28672489
chr1	28713489	28738489
chr1	28868489	28896489
chr1	29118489	29142489
chr1	29173489	29188489
chr1	30781154	30829154
chr1	30907154	30931154
chr1	31063154	31102154
chr1	31138154	31185154
chr1	31371154	31415154
chr1	31666400	31718400
chr1	31762400	31788400
chr1	31929400	32011400
chr1	32061400	32078400
chr1	32097400	32112400
chr1	32193400	32214400
chr1	32246400	32290400
chr1	32331400	32353400
chr1	32390400	32418400
chr1	32524400	32539400
chr1	32695400	32744400
chr1	32961400	32988400
chr1	33034400	33096400
chr1	33218400	33257400
chr1	33304400	33324400
chr1	33421400	33471400
chr1	34755400	34795400
chr1	34815400	34832400
chr1	35034400	35085400
chr1	35189400	35221400
chr1	35559400	35587400
chr1	35642400	35662400
chr1	35765400	35787400
chr1	35861400	35884400
chr1	36071400	36123400
chr1	36146400	36158400
chr1	36183400	36227400
chr1	36324400	36343400
chr1	36393400	36425400
chr1	36897400	36915400
chr1	37510400	37532400
chr1	37548400	37567400
chr1	37935329	37959329
chr1	37996329	38016329
chr1	38401329	38439329
chr1	38941329	38980329
chr1	39011329	39024329
chr1	39058329	39110329
chr1	39488329	39519329
chr1	39788329	39833329
chr1	39879329	39910329
chr1	40026329	40040329
chr1	40239329	40264329
chr1	40292329	40330329
chr1	40661329	40694329
chr1	40865329	40897329
chr1	40959329	40981329
chr1	41234329	41257329
chr1	41387329	41419329
chr1	41444330	41516330
chr1	42062330	42077330
chr1	42124330	42173330
chr1	42331330	42378330
chr1	42435330	42456330
chr1	42601330	42623330
chr1	42720330	42748330
chr1	42951330	42988330
chr1	43014330	43075330
chr1	43329330	43353330
chr1	43453330	43490330
chr1	43506330	43533330
chr1	43635330	43654330
chr1	43931329	43947329
chr1	44026329	44051329
chr1	44138329	44162329
chr1	44175329	44215329
chr1	44347329	44407329
chr1	44678329	44697329
chr1	44726329	44741329
chr1	44779329	44838329
chr1	44977329	45006329
chr1	45304329	45327329
chr1	45521329	45552329
chr1	45571329	45594329
chr1	45742329	45805329
chr1	46129329	46179329
chr1	46202329	46249329
chr1	46316329	46345329
chr1	46482329	46525329
chr1	46605329	46634329
chr1	47012329	47038329
chr1	47172329	47203329
chr1	47306329	47334329
chr1	47392329	47419329
chr1	47720329	47756329
chr1	47994329	48083329
chr1	48857329	48884329
chr1	49091329	49116329
chr1	49648329	49682329
chr1	50363329	50387329
chr1	50405329	50435329
chr1	50950329	50973329
chr1	51020329	51057329
chr1	51094329	51105329
chr1	51182329	51242329
chr1	51300329	51343329
chr1	51512329	51621329
chr1	51999329	52023329
chr1	52089329	52147329
chr1	52541329	52573329
chr1	52649329	52680329
chr1	52709329	52726329
chr1	52828329	52849329
chr1	52913329	52943329
chr1	53178329	53197329
chr1	53216329	53236329
chr1	53323329	53351329
chr1	53366329	53400329
chr1	53564328	53582328
chr1	53721328	53736328
chr1	53835328	53849328
chr1	53882328	53907328
chr1	53990328	54027328
chr1	54104328	54203328
chr1	54397328	54440328
chr1	54463328	54489328
chr1	54804328	54823328
chr1	54883328	54914328
chr1	55023328	55045328
chr1	55210328	55272328
chr1	56341329	56355329
chr1	56606328	56648328
chr1	58557329	58602329
chr1	58700329	58726329
chr1	58918329	58933329
chr1	59105329	59115329
chr1	59255329	59306329
chr1	59712329	59726329
chr1	59788329	59824329
chr1	59927329	59943329
chr1	60189329	60204329
chr1	60495329	60514329
chr1	61044329	61088329
chr1	61462329	61543329
chr1	61716329	61753329
chr1	62169329	62249329
chr1	62306330	62343330
chr1	62405330	62440330
chr1	62679330	62788330
chr1	63286330	63297330
chr1	63341330	63381330
chr1	63654330	63733330
chr1	63747330	63766330
chr1	64180318	64215318
chr1	64230318	64264318
chr1	64706318	64752318
chr1	64957318	65003318
chr1	65064318	65096318
chr1	65231318	65255318
chr1	65436318	65450318
chr1	65516318	65543318
chr1	65675318	65688318
chr1	65778318	65791318
chr1	65832318	65856318
chr1	66253318	66297318
chr1	66410318	66424318
chr1	66514318	66572318
chr1	66854318	66905318
chr1	67048318	67074318
chr1	67129318	67150318
chr1	67422318	67464318
chr1	67684318	67702318
chr1	67825318	67848318
chr1	67980318	68002318
chr1	68059318	68073318
chr1	68224318	68263318
chr1	68759318	68771318
chr1	68830318	68856318
chr1	68991318	69010318
chr1	69035318	69069318
chr1	69357318	69373318
chr1	69654318	69668318
chr1	69776318	69800318
chr1	70196318	70210318
chr1	70355318	70414318
chr1	70857318	70877318
chr1	71034318	71053318
chr1	71073318	71087318
chr1	71128318	71147318
chr1	72272318	72291318
chr1	72359318	72370318
chr1	72456318	72506318
chr1	73074318	73085318
chr1	73106318	73137318
chr1	73159318	73177318
chr1	73202318	73217318
chr1	73242318	73256318
chr1	73309318	73325318
chr1	73502318	73534318
chr1	74109317	74125317
chr1	74155317	74170317
chr1	74223317	74252317
chr1	74659317	74698317
chr1	75042317	75062317
chr1	75257316	75279316
chr1	75696316	75728316
chr1	76721316	76737316
chr1	76947316	76961316
chr1	77532316	77560316
chr1	77755316	77782316
chr1	77877316	77899316
chr1	77913316	77928316
chr1	78093317	78120317
chr1	78210317	78226317
chr1	78603316	78619316
chr1	80140316	80154316
chr1	80181316	80209316
chr1	80704316	80718316
chr1	80783316	80797316
chr1	80860316	80878316
chr1	81158316	81174316
chr1	82297318	82313318
chr1	84016318	84093318
chr1	84135318	84158318
chr1	84447318	84482318
chr1	84504318	84534318
chr1	84575318	84602318
chr1	84612318	84637318
chr1	84684318	84727318
chr1	85189318	85233318
chr1	85280318	85315318
chr1	85458318	85505318
chr1	85561318	85575318
chr1	85588318	85621318
chr1	85842318	85854318
chr1	86075318	86097318
chr1	86282318	86295318
chr1	86388318	86436318
chr1	86751318	86772318
chr1	86825318	86855318
chr1	87353318	87374318
chr1	87400318	87457318
chr1	87773318	87814318
chr1	88587318	88691318
chr1	88883318	88913318
chr1	88991318	89005318
chr1	89021318	89032318
chr1	89216318	89233318
chr1	89250318	89262318
chr1	89787442	89830442
chr1	89935442	89997442
chr1	90860444	90874444
chr1	91019444	91043444
chr1	91629444	91678444
chr1	91878444	91933444
chr1	92392444	92453444
chr1	92467444	92508444
chr1	92778444	92833444
chr1	92949444	92979444
chr1	93052444	93089444
chr1	93286444	93346444
chr1	93422444	93453444
chr1	93675445	93719445
chr1	94244445	94293445
chr1	94540445	94571445
chr1	94914445	94971445
chr1	95055445	95113445
chr1	95796445	95822445
chr1	95917445	95966445
chr1	96078445	96092445
chr1	96258445	96289445
chr1	96651445	96668445
chr1	96688445	96724445
chr1	96837445	96858445
chr1	97023445	97087445
chr1	97916445	97942445
chr1	98231445	98250445
chr1	98437445	98482445
chr1	98514445	98529445
chr1	98782445	98796445
chr1	99593445	99607445
chr1	99620445	99649445
chr1	99832445	99848445
chr1	99932445	99985445
chr1	100172445	100186445
chr1	100241445	100264445
chr1	100650445	100690445
chr1	101226445	101296445
chr1	102061445	102092445
chr1	102442445	102462445
chr1	102609445	102623445
chr1	102841445	102908445
chr1	103065445	103076445
chr1	103469379	103503379
chr1	103818379	103832379
chr1	103882379	103915379
chr1	103997379	104011379
chr1	104203379	104217379
chr1	104301379	104313379
chr1	104387379	104403379
chr1	104608379	104657379
chr1	104697379	104710379
chr1	104721379	104735379
chr1	105039379	105065379
chr1	105235379	105246379
chr1	105369379	105394379
chr1	105862379	105876379
chr1	105909379	105943379
chr1	106474379	106491379
chr1	106558379	106573379
chr1	106727379	106740379
chr1	107531379	107573379
chr1	107677379	107743379
chr1	108180379	108229379
chr1	108338379	108354379
chr1	108499379	108518379
chr1	108669379	108749379
chr1	108811379	108828379
chr1	108860379	108878379
chr1	109033379	109090379
chr1	109196379	109218379
chr1	109238379	109254379
chr1	109424379	109464379
chr1	109511379	109547379
chr1	109963379	109988379
chr1	110022379	110037379
chr1	110308379	110349379
chr1	110415379	110492379
chr1	110869379	110882379
chr1	110913379	110927379
chr1	111025379	111053379
chr1	111091379	111105379
chr1	111194379	111222379
chr1	111508379	111523379
chr1	111559379	111620379
chr1	111734379	111757379
chr1	112367379	112405379
chr1	112477379	112519379
chr1	112700379	112725379
chr1	112878379	112898379
chr1	113029379	113073379
chr1	113178379	113193379
chr1	113352379	113393379
chr1	113804379	113831379
chr1	113894379	113932379
chr1	114340379	114360379
chr1	114502379	114506000
chr1	114506002	114567380
chr1	114748380	114785380
chr1	114931380	114964380
chr1	115149380	115192380
chr1	115205380	115234380
chr1	115482380	115514380
chr1	115620380	115640380
chr1	115691380	115726380
chr1	115838380	115852380
chr1	115967380	115997380
chr1	116071380	116087380
chr1	116103380	116135380
chr1	116344379	116375379
chr1	116663379	116728379
chr1	116891379	116915379
chr1	117112379	117149379
chr1	117341379	117378379
chr1	117541379	117574379
chr1	117724379	117741379
chr1	117802379	117833379
chr1	118086378	118128378
chr1	118175378	118196378
chr1	118353378	118367378
chr1	118498378	118517378
chr1	118548378	118613378
chr1	118765378	118780378
chr1	118959378	119003378
chr1	119269378	119301378
chr1	119409378	119422378
chr1	119639378	119690378
chr1	119892378	119904378
chr1	120058387	120072475
chr1	120072483	120078901
chr1	120078908	120093400
chr1	121403141	121432459
chr1	121432461	121440637
chr1	121440639	121451687
chr1	121451690	121456145
chr1	121508203	121522203
chr21	8820367	8820556
chr21	8820316	8820365
chr21	8820255	8820314
chr21	8820153	8820253
chr21	8820090	8820151
chr21	8820012	8820076
chr21	8815802	8815925
chr21	8815753	8815800
chr21	8815493	8815751
chr21	8815412	8815463
chr21	8815191	8815402
chr21	8815141	8815189
chr21	8815094	8815135
chr21	8814925	8815092
chr21	8814901	8814924
chr21	8814648	8814899
chr21	8814401	8814630
chr21	8814373	8814399
chr21	8814104	8814371
chr21	8814065	8814102
chr21	8814001	8814064
chr21	8813951	8813997
chr21	8813867	8813949
chr21	8813806	8813865
chr21	8813662	8813767
chr21	8813572	8813660
chr21	8813555	8813570
chr21	8813369	8813553
chr21	8813137	8813368
chr21	8813119	8813135
chr21	8813008	8813117
chr21	8812938	8813006
chr21	8812778	8812927
chr21	8812683	8812776
chr21	8812568	8812681
chr21	8812446	8812557
chr21	8812353	8812431
chr21	8812237	8812345
chr21	8812148	8812235
chr21	8812018	8812144
chr21	8811988	8812016
chr21	8811549	8811986
chr21	8811489	8811547
chr21	8811193	8811487
chr21	8811112	8811183
chr21	8810664	8811111
chr21	8810423	8810515
chr21	8810170	8810419
chr21	8810079	8810168
chr21	8809951	8810077
chr21	8809932	8809949
chr21	8809731	8809930
chr21	8809684	8809726
chr21	8809364	8809682
chr21	8809248	8809354
chr21	8809193	8809246
chr21	8809152	8809191
chr21	8809008	8809150
chr21	8808845	8809006
chr21	8808751	8808843
chr21	8808708	8808749
chr21	8808400	8808706
chr21	8808380	8808398
chr21	8808278	8808378
chr21	8808234	8808276
chr21	8808173	8808232
chr21	8808016	8808160
chr21	8807976	8808014
chr21	8807842	8807974
chr21	8807479	8807827
chr21	8807314	8807471
chr21	8807231	8807298
chr21	8807190	8807229
chr21	8807017	8807188
chr21	8806886	8807001
chr21	8806857	8806881
chr21	8806747	8806855
chr21	8806689	8806744
chr21	8806456	8806682
chr21	8806420	8806454
chr21	8806255	8806418
chr21	8806228	8806253
chr21	8806080	8806226
chr21	8805757	8806056
chr21	8805727	8805755
chr21	8805645	8805725
chr21	8805518	8805622
chr21	8805479	8805516
chr21	8804652	8805476
chr21	8804613	8804650
chr21	8804451	8804611
chr21	8804352	8804439
chr21	8804225	8804334
chr21	8803993	8804224
chr21	8803950	8803991
chr21	8803165	8803948
chr21	8803050	8803155
chr21	8802605	8803044
chr21	8802559	8802603
chr21	8802329	8802557
chr1	149184931	149185071
chr1	149184805	149184891
chr1	149184654	149184716
chr1	149184503	149184586
chr1	149184392	149184449
chr1	149183404	149184349
chr1	149183040	149183385
chr1	149182757	149183025
chr1	149182279	149182720
chr1	149182027	149182261
chr1	149181720	149181985
chr1	149181570	149181679
chr1	149180704	149181564
chr1	149180224	149180622
chr1	149179933	149180219
chr1	149179280	149179932
chr1	149177684	149179229
chr1	149176870	149177682
chr1	149176673	149176820
chr1	149176417	149176641
chr1	149176156	149176406
chr1	149175990	149176094
chr1	149175824	149175886
chr1	149175592	149175770
chr1	149175364	149175531
chr1	149174123	149175314
chr1	149174014	149174122
chr1	149173865	149174008
chr1	149173775	149173864
chr1	149173492	149173770
chr1	149172393	149173407
chr1	149172258	149172381
chr1	149172030	149172182
chr1	149171789	149172010
chr1	149171646	149171724
chr1	149171446	149171598
chr1	149170157	149171438
chr1	149168889	149170141
chr1	149168369	149168888
chr1	149167963	149168353
chr1	149167915	149167961
chr1	149167857	149167913
chr1	149167004	149167855
chr1	149166973	149167002
chr1	149166110	149166971
chr1	149166093	149166107
chr1	149166062	149166090
chr1	149164960	149166061
chr1	149164937	149164952
chr1	149163468	149164933
chr1	149163351	149163467
chr1	149163134	149163334
chr1	149163097	149163132
chr1	149162945	149163095
chr1	149162891	149162943
chr1	149162348	149162885
chr1	149162319	149162346
chr1	149162109	149162317
chr1	149162028	149162107
chr1	149161490	149162026
chr1	149161423	149161488
chr1	149160967	149161421
chr1	149160717	149160964
chr1	149160661	149160715
chr1	149160374	149160659
chr1	149160171	149160373
chr1	149159911	149160166
chr1	149159891	149159909
chr1	149159570	149159889
chr1	149158613	149159569
chr1	149158565	149158611
chr1	149157982	149158563
chr1	120341099	120341146
chr1	120341812	120341872
chr1	120341978	120342062
chr1	120342127	120342177
chr1	120342375	120342417
chr1	120342586	120342633
chr1	120344458	120344541
chr1	120345694	120345725
chr1	120345727	120345754
chr1	120345756	120345768
chr1	120346144	120346207
chr1	120346288	120346332
chr1	120921890	120921977
chr1	120921789	120921826
chr1	120921652	120921704
chr1	120921549	120921593
chr1	120919920	120919955
chr1	120919185	120919225
chr1	120918879	120918918
chr1	120917823	120917902
chr1	120916429	120916478
chr1	149116017	149116226
chr1	149115531	149116015
chr1	149115279	149115424
chr1	149115033	149115235
chr1	149114924	149114985
chr1	149114070	149114923
chr1	149113276	149114011
chr1	149110919	149113255
chr1	149110884	149110917
chr1	149110735	149110882
chr1	149110575	149110733
chr1	149110542	149110573
chr1	149110475	149110540
chr1	149109628	149110474
chr1	149109593	149109626
chr1	149108982	149109591
chr1	149108898	149108980
chr1	149108890	149108897
chr1	149108613	149108888
chr1	149107990	149108599
chr1	149107235	149107971
chr1	120403040	120403145
chr1	120403292	120403334
chr1	120403538	120403584
chr1	120404502	120404532
chr1	120404534	120404558
chr1	148810846	148812390
chr1	148808127	148810821
chr1	148808084	148808125
chr1	148807391	148808082
chr1	148806073	148807390
chr1	148806030	148806071
chr1	148805159	148806027
chr1	148805096	148805155
chr1	148804589	148805094
chr1	148803736	148804585
chr1	148803131	148803734
chr1	148803061	148803129
chr1	148799887	148803059
chr1	148799205	148799886
chr1	148796421	148799203
chr1	148795363	148796419
chr1	146242356	146246147
chr1	146239665	146242355
chr1	146237360	146239660
chr1	146235107	146237355
chr1	146234867	146235106
chr1	146234836	146234865
chr1	146230136	146234834
chr1	146229301	146230132
chr1	146228523	146229292
chr1	146224122	146228522
chr1	146222165	146224121
chr1	146010626	146011022
chr1	146010444	146010625
chr1	146009777	146010443
chr1	146009422	146009775
chr1	146008861	146009421
chr1	146008536	146008860
chr1	146007044	146008535
chr1	146006740	146007022
chr1	146006704	146006738
chr1	146006436	146006702
chr1	146006426	146006435
chr1	146006269	146006425
chr1	146004046	146006268
chr1	146003737	146004045
chr1	146003290	146003736
chr1	146003016	146003289
chr1	146002599	146003015
chr1	146001820	146002576
chr1	146001199	146001811
chr1	146000883	146001192
chr1	146000588	146000881
chr1	146000091	146000587
chr1	145998488	146000090
chr1	145998178	145998487
chr1	145996492	145998174
chr1	145993229	145996487
chr1	145992817	145993228
chr1	145991438	145992805
chr1	145991399	145991436
chr1	145990194	145991397
chr1	145987776	145990189
chr1	145986962	145987775
chr1	145985943	145986961
chr1	145981619	145985942
chr1	145980375	145981618
chr1	145978352	145980374
chr1	145976588	145978351
chr1	145971208	145976587
chr1	145962659	145971207
chr1	145962529	145962655
chr1	145958898	145962528
chr1	145957085	145958895
chr1	145909705	145911079
chr1	145909499	145909704
chr1	145907790	145909494
chr1	145903068	145907789
chr1	145892075	145903065
chr1	145718859	145725084
chr1	145718680	145718858
chr1	145718345	145718659
chr1	145718295	145718343
chr1	145704113	145718293
chr1	145697800	145704111
chr1	145694921	145697799
chr1	145690064	145694919
chr1	147109419	147132323
chr1	147132324	147134476
chr1	147134478	147137147
chr1	147137150	147140421
chr1	147172422	147180301
chr1	147180302	147182517
chr1	147182519	147188522
chr1	147188523	147189236
chr1	147189238	147189271
chr1	147189273	147196422
chr1	147221409	147226095
chr1	147226108	147226838
chr1	147226839	147228009
chr1	147228010	147228356
chr1	147228358	147228407
chr1	147228409	147230015
chr1	147230017	147230229
chr1	147230230	147230260
chr1	147230263	147230467
chr1	147230471	147230499
chr1	147230501	147230581
chr1	147230587	147232538
chr1	147232540	147232577
chr1	147232579	147233115
chr1	147233117	147233133
chr1	147233135	147233378
chr1	147233379	147233470
chr1	147233472	147235087
chr1	147235088	147235894
chr1	147235896	147235915
chr1	147235917	147237042
chr1	147237043	147240994
chr1	147240995	147242604
chr1	147242606	147242630
chr1	147242632	147244486
chr1	147244487	147244801
chr1	147244802	147245696
chr1	147245697	147248210
chr1	147248211	147249345
chr15	39894315	39894344
chr1	147496197	147496409
chr1	147496410	147497108
chr1	147497109	147503659
chr1	147503660	147503951
chr1	147503953	147503975
chr1	147503978	147505845
chr1	147505846	147506658
chr1	147506659	147507006
chr1	147507008	147507037
chr1	147507039	147509082
chr1	147509083	147510820
chr1	147510821	147513280
chr1	147513281	147514828
chr1	147514829	147515502
chr1	147515505	147517534
chr1	147517535	147519464
chr1	147519465	147519765
chr1	147519768	147521381
chr1	147521388	147523062
chr1	147523063	147524331
chr1	147524334	147524761
chr1	147524762	147525726
chr1	147525727	147529425
chr1	147529426	147531178
chr1	147531201	147531331
chr1	147531368	147532246
chr1	147532247	147533194
chr1	147533211	147533300
chr1	147533301	147535287
chr1	147535288	147540232
chr1	147540233	147541084
chr1	147541147	147541177
chr1	147541180	147547002
chr1	147547003	147548230
chr1	147894871	147899925
chr1	147899930	147903934
chr1	147903935	147905784
chr1	147905786	147905805
chr1	147905807	147918036
chr1	147918037	147920479
chr1	147920510	147920534
chr1	147920535	147920541
chr1	147920548	147920570
chr1	147920571	147925194
chr1	147925196	147929790
chr1	147929791	147933887
chr1	143414158	143414998
chr1	143414121	143414156
chr1	143412254	143414119
chr1	143409901	143412251
chr1	143409579	143409900
chr1	143408568	143409577
chr1	143407513	143408560
chr1	143406327	143407512
chr1	143406022	143406326
chr1	143698351	143704131
chr1	143704134	143704678
chr1	143704679	143708738
chr1	143708740	143712723
chr1	143712724	143714055
chr1	143714056	143717246
chr1	143717248	143722822
chr1	143722824	143723801
chr1	143723810	143723901
chr1	143723902	143729573
chr1	143729575	143729662
chr1	143729667	143731746
chr1	143731747	143734394
chr1	143734396	143734437
chr1	143734439	143734837
chr1	143734838	143735255
chr1	143735257	143739630
chr1	143739632	143739680
chr1	143739682	143739950
chr1	143739951	143742346
chr1	149898448	149901977
chr1	149901979	149920130
chr1	149920131	149922270
chr1	149922272	149932957
chr1	149932958	149938481
chr1	149938484	149938755
chr1	149938785	149940036
chr1	149940038	149946064
chr1	149946065	149946760
chr1	149946764	149948376
chr1	149948377	149949099
chr1	150002054	150002208
chr1	150002209	150003266
chr1	150003271	150005662
chr1	150005663	150013935
chr1	150013938	150014106
chr1	150014111	150014241
chr1	150014242	150014396
chr1	150014397	150014921
chr1	150014922	150015274
chr1	150015291	150016446
chr1	150016448	150022394
chr1	150022430	150032325
chr1	150032326	150032486
chr1	150032488	150032648
chr1	150032649	150035036
chr1	150048025	150049630
chr1	150049634	150050916
chr1	150050917	150051229
chr1	150051230	150052823
chr1	150052824	150054808
chr1	150054809	150055041
chr1	150055042	150055384
chr1	150055385	150059310
chr1	150059316	150059374
chr1	150059375	150061055
chr1	150061056	150062708
chr1	150062709	150065090
chr1	150065091	150065848
chr1	150065849	150066433
chr1	150066434	150067944
chr1	150234653	150238743
chr1	150238744	150239194
chr1	150239195	150239293
chr1	150239294	150240952
chr1	150240954	150241177
chr1	150241179	150241670
chr1	150241671	150243324
chr1	150243326	150243927
chr1	150243928	150244638
chr1	150244641	150246668
chr1	150246704	150247009
chr1	150247013	150247479
chr1	150247484	150247832
chr1	150247833	150248521
chr1	150248522	150248820
chr1	150248822	150248943
chr1	150248945	150249551
chr1	150249552	150252161
chr1	150252163	150252447
chr1	150252448	150254062
chr1	150254063	150254233
chr1	150254246	150255695
chr1	150255696	150260751
chr1	150260755	150263915
chr1	150263916	150270195
chr1	150270196	150270995
chr1	150270996	150274599
chr1	150274600	150274912
chr1	150274913	150275044
chr1	150275045	150275335
chr1	150275336	150276137
chr1	150276139	150277499
chr1	150277503	150278105
chr1	150278106	150282509
chr1	150282511	150285522
chr1	150285536	150288186
chr1	150288187	150289605
chr1	150289606	150289817
chr1	150289821	150289968
chr1	150289969	150290109
chr1	150290110	150292581
chr1	150309567	150310936
chr1	150310937	150311217
chr1	150311227	150311385
chr1	150311388	150313656
chr1	150313665	150314835
chr1	150314836	150316545
chr1	150316546	150317185
chr1	150317186	150318360
chr1	150318361	150318798
chr1	150318799	150318975
chr1	150318976	150318986
chr1	150318987	150319032
chr1	150319035	150321304
chr1	150321305	150322876
chr1	150322877	150323173
chr1	150323174	150323625
chr1	150323628	150323794
chr1	150323795	150323844
chr1	150323846	150324548
chr1	150473525	150487525
chr1	150512525	150550525
chr1	150578525	150607525
chr1	150866525	150928525
chr1	150972525	151007525
chr1	151035525	151067525
chr1	151183525	151205525
chr1	151267525	151281525
chr1	151323525	151362525
chr1	151375525	151402525
chr1	151460525	151509525
chr1	151581525	151614525
chr1	151843525	151874525
chr1	151940525	151983525
chr1	152020525	152058525
chr1	152285525	152307525
chr1	152496525	152532525
chr1	153353525	153391525
chr1	153644525	153659525
chr1	153696525	153732525
chr1	153777525	153801525
chr1	153914525	153932525
chr1	153962525	154002525
chr1	154177525	154206525
chr1	154557525	154577525
chr1	155016525	155046525
chr1	155092525	155123525
chr1	155173525	155185525
chr1	155222210	155248210
chr1	155285210	155312210
chr1	155558210	155661210
chr1	155849210	155891210
chr1	155928210	155942210
chr1	155975210	156000210
chr1	156019210	156033210
chr1	156056210	156072210
chr1	156090210	156117210
chr1	156285210	156304210
chr1	156445209	156466209
chr1	156500209	156528209
chr1	156571209	156591209
chr1	156621209	156634209
chr1	156663209	156709209
chr1	156752209	156773209
chr1	156893209	156934209
chr1	157023209	157058209
chr1	157132209	157157209
chr1	157954211	158001211
chr1	158097211	158126211
chr1	158523211	158537211
chr1	158961211	158978211
chr1	159272211	159293211
chr1	159939211	159961211
chr1	160187211	160207211
chr1	160254211	160288211
chr1	160360211	160386211
chr1	160511211	160529211
chr1	161018211	161033211
chr1	161067211	161100211
chr1	161177211	161226211
chr1	161378211	161403211
chr1	161699211	161769211
chr1	162036211	162077211
chr1	162377211	162411211
chr1	162480211	162504211
chr1	162527211	162564211
chr1	162608211	162635211
chr1	163365211	163385211
chr1	163607211	163624051
chr1	163624053	163625212
chr1	163684274	163684960
chr1	163684961	163690360
chr1	163690363	163692329
chr1	163692331	163692359
chr1	163692361	163693167
chr1	163693168	163704884
chr1	163704885	163709270
chr1	164013764	164034764
chr1	164058764	164071764
chr1	164526764	164572764
chr1	164859764	164943764
chr1	165590764	165637764
chr1	165691764	165724764
chr1	165802764	165834764
chr1	166598764	166612764
chr1	166863764	166899764
chr1	166980764	167002764
chr1	167065764	167097764
chr1	167187764	167228764
chr1	167429764	167462764
chr1	167706764	167725764
chr1	167805764	167812400
chr1	167812401	167823763
chr1	167869763	167915763
chr1	168131763	168155763
chr1	168208763	168228763
chr1	168264763	168323763
chr1	169060763	169108763
chr1	169407763	169423763
chr1	169480763	169546763
chr1	169767860	169800860
chr1	169881860	169917860
chr1	170072860	170106860
chr1	170434860	170452860
chr1	170521860	170537860
chr1	170567860	170605860
chr1	170973860	170999860
chr1	171409862	171489862
chr1	171598861	171623861
chr1	171731861	171783861
chr1	172001861	172012861
chr1	172438861	172527861
chr1	172646861	172676861
chr1	172723861	172738861
chr1	172863861	172877861
chr1	173119862	173139862
chr1	173289862	173308862
chr1	173462862	173515862
chr1	173537862	173564862
chr1	173625862	173650862
chr1	173902863	173925863
chr1	174022863	174051863
chr1	174142863	174165863
chr1	175015865	175043865
chr1	175188865	175215865
chr1	175850865	175921865
chr1	176197865	176237865
chr1	176512865	176579865
chr1	177183865	177246865
chr1	177443865	177454865
chr1	178039866	178101866
chr1	178483866	178542866
chr1	178673866	178724866
chr1	178746866	178760866
chr1	178998866	179031866
chr1	179220866	179297866
chr1	179502866	179516866
chr1	179582866	179600866
chr1	179917866	179966866
chr1	180112866	180155866
chr1	180199866	180231866
chr1	180499866	180514198
chr1	180514199	180527865
chr1	181093865	181146865
chr1	182078866	182104866
chr1	182474866	182503866
chr1	182919866	182935866
chr1	182955866	183030866
chr1	183135866	183186866
chr1	183424866	183477866
chr1	183566866	183628866
chr1	184027867	184051867
chr1	184279867	184307867
chr1	184357867	184393867
chr1	184631867	184662867
chr1	184967869	184998869
chr1	185023869	185048869
chr1	185315869	185342869
chr1	185361869	185375869
chr1	185620869	185659869
chr1	186273869	186303869
chr1	186417869	186451869
chr1	186588869	186599869
chr1	186689869	186707869
chr1	186810869	186828869
chr1	187017869	187058869
chr1	187666869	187678869
chr1	188042870	188062870
chr1	188242870	188257870
chr1	188465870	188480870
chr1	188677870	188693870
chr1	188886870	188904870
chr1	189099870	189114870
chr1	189140870	189157870
chr1	189220870	189230870
chr1	189612871	189670871
chr1	190014871	190028871
chr1	190039871	190055871
chr1	190224871	190249871
chr1	190651871	190727871
chr1	190816871	190855871
chr1	190956871	190970871
chr1	191128871	191145871
chr1	191228871	191247871
chr1	191435871	191448871
chr1	191632871	191643871
chr1	191866871	191883871
chr1	192456871	192471871
chr1	192601871	192616871
chr1	192805871	192827871
chr1	193037871	193060871
chr1	193099871	193128871
chr1	193624871	193642871
chr1	193943871	193977871
chr1	194622871	194636871
chr1	194661871	194674871
chr1	194885871	194901871
chr1	195112871	195127871
chr1	195362871	195386871
chr1	195446871	195460871
chr1	195479871	195497871
chr1	195524871	195538871
chr1	195582871	195607871
chr1	195736871	195761871
chr1	197068871	197082871
chr1	197216871	197241871
chr1	197389871	197443871
chr1	197492871	197511871
chr1	197753871	197791871
chr1	197866871	197880871
chr1	198036871	198050871
chr1	198089871	198163871
chr1	198323871	198355871
chr1	198649872	198690872
chr1	198930872	198958872
chr1	199191873	199209873
chr1	199428873	199447873
chr1	199714873	199798873
chr1	200415873	200448873
chr1	200614873	200637873
chr1	200722873	200745873
chr1	201011873	201040873
chr1	201150873	201179873
chr1	201248873	201310873
chr1	201436873	201478873
chr1	201628873	201648873
chr1	201877873	201911873
chr1	201969873	201980873
chr1	202018873	202044873
chr1	202112873	202131873
chr1	202276873	202306873
chr1	202337873	202354873
chr1	202798873	202841873
chr1	202917873	202935873
chr1	202992873	203008873
chr1	203275873	203330873
chr1	203509873	203547873
chr1	203606873	203625873
chr1	203750873	203806873
chr1	203893873	203904873
chr1	204037873	204075873
chr1	204133873	204160873
chr1	204283873	204317873
chr1	204486873	204518873
chr1	204682873	204737873
chr1	205119873	205144873
chr1	205206873	205223873
chr1	205267873	205297873
chr1	205316873	205330873
chr1	205483873	205505873
chr1	205675873	205697873
chr1	205744873	205782873
chr1	205932873	205953579
chr1	206009147	206013367
chr1	206456655	206460828
chr1	206460830	206461900
chr1	206461905	206463148
chr1	206463150	206466093
chr1	206466097	206466542
chr1	206466543	206467096
chr1	206467097	206480621
chr1	206480623	206484095
chr1	206484101	206489370
chr1	206489376	206514668
chr1	206609648	206612949
chr1	206612959	206613245
chr1	206613246	206633656
chr1	206653656	206689656
chr1	206873656	206906656
chr1	206997656	207042656
chr1	207097656	207114656
chr1	207202656	207252656
chr1	207306656	207324656
chr1	207380656	207410656
chr1	207700656	207772656
chr1	208239656	208267656
chr1	209248656	209268656
chr1	209364656	209413656
chr1	209651656	209703656
chr1	209867656	209899656
chr1	210246656	210269656
chr1	211313659	211332659
chr1	211384659	211398659
chr1	211610659	211640659
chr1	211694659	211746659
chr1	211824659	211846659
chr1	211902659	211940659
chr1	212246659	212284659
chr1	212410659	212430659
chr1	212487659	212510659
chr1	212557659	212573659
chr1	212587659	212611659
chr1	212699659	212716659
chr1	212769659	212784659
chr1	212823659	212858659
chr1	212963659	212985659
chr1	213015659	213058659
chr1	213681658	213703658
chr1	214263658	214281658
chr1	214545658	214609658
chr1	215410658	215432658
chr1	215530658	215556658
chr1	216263659	216276659
chr1	216857659	216871659
chr1	217378659	217428659
chr1	218450659	218486659
chr1	219023659	219038659
chr1	219060659	219076659
chr1	219132659	219179659
chr1	219277659	219295659
chr1	219379659	219391659
chr1	219845659	219859659
chr1	219890659	219913659
chr1	220034659	220055659
chr1	220081659	220105659
chr1	220252659	220292659
chr1	220305659	220317659
chr1	220411659	220447659
chr1	220510659	220535659
chr1	220670659	220742659
chr1	220838659	220853659
chr1	220882659	220928659
chr1	221396659	221410659
chr1	221581659	221621659
chr1	221844659	221872659
chr1	221957659	222000659
chr1	222584659	222606659
chr1	222776659	222821659
chr1	223006659	223030659
chr1	223689299	223720299
chr1	223837299	223867299
chr1	224158299	224184299
chr1	224200299	224227299
chr1	224319299	224343299
chr1	224981299	224995299
chr1	225092299	225105299
chr1	225281299	225295299
chr1	225458299	225486299
chr1	225645299	225674299
chr1	225744299	225779299
chr1	225797299	225810299
chr1	225879301	225912301
chr1	226074300	226136300
chr1	226178300	226221300
chr1	226303300	226358300
chr1	226761300	226791300
chr1	227312300	227354300
chr1	227554300	227571300
chr1	227780300	227824300
chr1	227876300	227909300
chr1	228105300	228167300
chr1	228366300	228397300
chr1	228425300	228452300
chr1	229044254	229085254
chr1	229189254	229228254
chr1	229248254	229277254
chr1	229336254	229353254
chr1	229500254	229518254
chr1	229560254	229592254
chr1	230019254	230069254
chr1	230286255	230317255
chr1	230424255	230471255
chr1	230694255	230731255
chr1	230858255	230898255
chr1	231005255	231037255
chr1	231280255	231303255
chr1	231452255	231472255
chr1	231494255	231530255
chr1	231592255	231606255
chr1	231798255	231855255
chr1	232361255	232399255
chr1	232623255	232664255
chr1	232933255	232957255
chr1	233119255	233131255
chr1	233287255	233332255
chr1	233379255	233419255
chr1	233585255	233618255
chr1	233691255	233746255
chr1	233842255	233904255
chr1	234016255	234055255
chr1	234356255	234372255
chr1	234469255	234526255
chr1	234618255	234644255
chr1	235083686	235102686
chr1	235342686	235368686
chr1	235499701	235499873
chr1	235499875	235499915
chr1	235499917	235503869
chr1	235503871	235503935
chr1	235503937	235505693
chr1	235505694	235511217
chr1	235511219	235516295
chr1	235516300	235521388
chr1	235521416	235523382
chr1	235523384	235523404
chr1	235523406	235523763
chr1	235523770	235527478
chr1	235527480	235527498
chr1	235527500	235528735
chr1	235528737	235532701
chr1	235866701	235931701
chr1	235982701	236013701
chr1	236343701	236367701
chr1	236497701	236536701
chr1	236776701	236801701
chr1	237728701	237774701
chr1	237841701	237852701
chr1	238575701	238589701
chr1	238648701	238669701
chr1	238686701	238702701
chr1	239069701	239084701
chr1	240385701	240422701
chr1	240776701	240839701
chr1	241511701	241575701
chr1	241688699	241702699
chr1	241830699	241854699
chr1	241989699	242017699
chr1	242828699	242848699
chr1	243502699	243533699
chr1	243587699	243607699
chr1	243840699	243871699
chr1	244300699	244331699
chr1	244346699	244371699
chr1	244703699	244767699
chr1	244862699	244890699
chr1	244948699	244972699
chr1	245607699	245636699
chr1	245727699	245750699
chr1	246499699	246537699
chr1	246557699	246575699
chr1	246674699	246727699
chr1	246922699	246944699
chr1	246998699	247015699
chr1	247196699	247210699
chr1	247354699	247407699
chr1	248416700	248479700
chr1	248818802	248880802
chr2	11001	28001
chr2	172001	198001
chr2	243001	262001
chr2	535001	602001
chr2	610001	629001
chr2	1202315	1220315
chr2	1571229	1632229
chr2	1758229	1815229
chr2	2217229	2229229
chr2	3088229	3139780
chr2	3139782	3142230
chr2	3554411	3583411
chr2	4798411	4814411
chr2	5088868	5101868
chr2	5945869	5959869
chr2	6584869	6612869
chr2	6700869	6732267
chr2	6732269	6764870
chr2	8581871	8635871
chr2	8832871	8849871
chr2	9136872	9215872
chr2	9546872	9576872
chr2	9624872	9696872
chr2	9801872	9845872
chr2	9938872	9954872
chr2	10010874	10044874
chr2	10258875	10306875
chr2	10496875	10560875
chr2	10686875	10772875
chr2	11129875	11166875
chr2	11338875	11434875
chr2	11665875	11747875
chr2	13382876	13419876
chr2	15110877	15167877
chr2	15552877	15590877
chr2	15902878	15918878
chr2	17251734	17266734
chr2	17346734	17365734
chr2	17448734	17467734
chr2	17596734	17647734
chr2	17780734	17821734
chr2	18125735	18141735
chr2	18386735	18432735
chr2	18519735	18536735
chr2	18572735	18594735
chr2	18953723	18970583
chr2	18970586	18974455
chr2	18974457	18974487
chr2	18974489	18974968
chr2	18974969	18979508
chr2	18979509	18988147
chr2	18988148	18990020
chr2	18990025	18992290
chr2	18992292	18995372
chr2	18995374	19007728
chr2	19147240	19183240
chr2	19339240	19387240
chr2	19989240	20020240
chr2	20050240	20095240
chr2	20219240	20243240
chr2	20458240	20489004
chr2	20489006	20528241
chr2	20583241	20611241
chr2	20714241	20735241
chr2	20810241	20824241
chr2	21814129	21826129
chr2	22043129	22057129
chr2	22132129	22143129
chr2	22249129	22261129
chr2	23255130	23269130
chr2	23361130	23389130
chr2	23923131	23949131
chr2	24005131	24019131
chr2	24041131	24068131
chr2	24102131	24126131
chr2	24352132	24389132
chr2	24459132	24498132
chr2	24768132	24806132
chr2	24911132	24941132
chr2	24998132	25041132
chr2	25334132	25372132
chr2	25667132	25728132
chr2	25873132	25894132
chr2	25972132	26043132
chr2	26152132	26193132
chr2	26293133	26350133
chr2	26695133	26768133
chr2	26960133	26974133
chr2	27066133	27087133
chr2	27241133	27311133
chr2	27401134	27430134
chr2	27574134	27589134
chr2	27700134	27771134
chr2	27876134	27895134
chr2	28335134	28390134
chr2	28423134	28456134
chr2	28718135	28755135
chr2	28864135	28898135
chr2	29087135	29135135
chr2	29658135	29672135
chr2	30220135	30302135
chr2	30418135	30459135
chr2	30627135	30697135
chr2	31359135	31396135
chr2	31457135	31481135
chr2	31496135	31502296
chr2	31502352	31502604
chr2	31502614	31516931
chr2	31606932	31631932
chr2	31792932	31822932
chr2	32034932	32070932
chr2	32240932	32280932
chr2	32317932	32343068
chr2	32343070	32358933
chr2	32831934	32857934
chr2	32957934	32971934
chr2	33026934	33078934
chr2	33195934	33219934
chr2	33660934	33683934
chr2	33787934	33811934
chr2	34513934	34540934
chr2	34676934	34711934
chr2	34859934	34884934
chr2	35065935	35104935
chr2	35112935	35135935
chr2	35236935	35268935
chr2	35339935	35361935
chr2	35547935	35566935
chr2	35594935	35613935
chr2	35650935	35670935
chr2	35859935	35895935
chr2	36321858	36357858
chr2	36594858	36622858
chr2	36643858	36679858
chr2	36958858	36990858
chr2	37151858	37197858
chr2	37322858	37392858
chr2	37667858	37696858
chr2	37766858	37800858
chr2	37899858	37932858
chr2	38230859	38258859
chr2	38436859	38453859
chr2	38519859	38544859
chr2	38750859	38804859
chr2	39030860	39041860
chr2	39113860	39159860
chr2	39232860	39250860
chr2	39460860	39556860
chr2	39771861	39804861
chr2	40435861	40458861
chr2	40695861	40708861
chr2	40895861	40906861
chr2	41258861	41273861
chr2	41844861	41862861
chr2	42092861	42176861
chr2	42353861	42383861
chr2	42549861	42571861
chr2	42766861	42819861
chr2	43177862	43218862
chr2	43586862	43611862
chr2	43832862	43874862
chr2	43993862	44022862
chr2	44107862	44187862
chr2	44254862	44304862
chr2	44787862	44811862
chr2	44859862	44873862
chr2	44947862	44996862
chr2	45608862	45652862
chr2	46184862	46212862
chr2	46224862	46244862
chr2	46393862	46406862
chr2	46419862	46444862
chr2	46458862	46476862
chr2	46680862	46709862
chr2	46817862	46899862
chr2	47074862	47120862
chr2	47172862	47189862
chr2	47751862	47788862
chr2	47976862	47991862
chr2	48095862	48113862
chr2	48268862	48302862
chr2	48385862	48443862
chr2	48640862	48659862
chr2	48688862	48703862
chr2	49488863	49503863
chr2	49536863	49550863
chr2	51031863	51045863
chr2	51511863	51529863
chr2	51683863	51704863
chr2	52346863	52359863
chr2	52770863	52788863
chr2	52831863	52846863
chr2	53018863	53041863
chr2	53199863	53218863
chr2	53327863	53340863
chr2	53475863	53512863
chr2	53659864	53676864
chr2	53967864	54005864
chr2	54071864	54135864
chr2	54417864	54462864
chr2	54672864	54721864
chr2	55039865	55092865
chr2	55125865	55161865
chr2	55411865	55437865
chr2	55467865	55535865
chr2	55689866	55705866
chr2	55766866	55788866
chr2	55823866	55861866
chr2	55981866	56009866
chr2	56689866	56704866
chr2	56817866	56856866
chr2	56974866	56989866
chr2	57381866	57397866
chr2	57756866	57784866
chr2	57908866	57927866
chr2	57989866	58072866
chr2	58238866	58287866
chr2	58592866	58645866
chr2	59400866	59414866
chr2	59474866	59491866
chr2	60796866	60889866
chr2	61002866	61023866
chr2	61124866	61143866
chr2	61167866	61181866
chr2	61535866	61562866
chr2	61888866	61908866
chr2	62162866	62192866
chr2	62244866	62302866
chr2	62560866	62598866
chr2	62672866	62717866
chr2	62924866	62938866
chr2	63052866	63105866
chr2	63310866	63335866
chr2	63456867	63468867
chr2	63629867	63643867
chr2	63797867	63847867
chr2	64011867	64042867
chr2	64142867	64166867
chr2	64590867	64629867
chr2	64749867	64793867
chr2	64838867	64882867
chr2	64969867	64985867
chr2	65124867	65169867
chr2	65275867	65300867
chr2	65426867	65466867
chr2	65555867	65589867
chr2	66398869	66438869
chr2	66576869	66624869
chr2	66847869	66879869
chr2	68006869	68021869
chr2	68060869	68111869
chr2	68254869	68291869
chr2	68930869	68951869
chr2	68965869	69013869
chr2	69250869	69312869
chr2	69376869	69399869
chr2	69432869	69453869
chr2	69640869	69682869
chr2	69714869	69742869
chr2	69881869	69898869
chr2	70083869	70147869
chr2	70184869	70201869
chr2	70242869	70262869
chr2	70555869	70596869
chr2	70630869	70648869
chr2	71084871	71111871
chr2	71267871	71282871
chr2	71443871	71474871
chr2	71915871	71965871
chr2	72042871	72059871
chr2	72116872	72130872
chr2	72146872	72175872
chr2	72284872	72295872
chr2	72813872	72879872
chr2	73107873	73134873
chr2	73183873	73210873
chr2	73280873	73314873
chr2	73368873	73393873
chr2	73465874	73502874
chr2	73564874	73579874
chr2	73635874	73661874
chr2	73956874	73981874
chr2	74114874	74130874
chr2	74169874	74198874
chr2	74222874	74257874
chr2	74551874	74585874
chr2	74690874	74732874
chr2	74806874	74830874
chr2	75195875	75208875
chr2	75581875	75646875
chr2	76093875	76108875
chr2	76542875	76585875
chr2	76610875	76623875
chr2	77615875	77640875
chr2	77976875	77991875
chr2	78029875	78052875
chr2	78209875	78231875
chr2	78374875	78388875
chr2	78550875	78565875
chr2	79136875	79148875
chr2	79605875	79616875
chr2	80733876	80751876
chr2	80931877	80955877
chr2	81011877	81024877
chr2	81073877	81094877
chr2	81273877	81290877
chr2	81436877	81484877
chr2	81833877	81912877
chr2	82041877	82064877
chr2	82197877	82211877
chr2	82382877	82396877
chr2	82452877	82476877
chr2	82771877	82785877
chr2	82983877	83002877
chr2	83061877	83077877
chr2	83253877	83273877
chr2	83603877	83624877
chr2	83686877	83710877
chr2	84455877	84505877
chr2	84764877	84778877
chr2	84881877	84918877
chr2	84932877	84944679
chr2	84944681	84961878
chr2	85323878	85340878
chr2	85407878	85430878
chr2	85512878	85535878
chr2	85560878	85577878
chr2	85659878	85702878
chr2	85732878	85755878
chr2	85785878	85821878
chr2	86006878	86026878
chr2	86186878	86202878
chr2	86324878	86382878
chr2	86428878	86442878
chr2	86521878	86536878
chr2	86573878	86593878
chr2	86661878	86681878
chr2	87440482	87461482
chr2	87986482	88051482
chr2	88620483	88694483
chr2	89789178	89790712
chr2	89795518	89797414
chr2	89797952	89799301
chr2	89799302	89808191
chr2	91787975	91801975
chr2	94667276	94682276
chr2	95054256	95068256
chr2	95318253	95366253
chr2	95582253	95593253
chr2	95749253	95776253
chr2	96144262	96158249
chr2	96158251	96183263
chr2	96303263	96343263
chr2	96515264	96539264
chr2	96556264	96579264
chr2	96632264	96661264
chr2	96733264	96765264
chr2	96867264	96900264
chr2	97586538	97652538
chr2	97683538	97690538
chr2	97874538	97889538
chr2	97986538	98029538
chr2	98223538	98261538
chr2	98404538	98444538
chr2	98717538	98769538
chr2	98857538	98873538
chr2	98891538	98911538
chr2	98953538	98965538
chr2	99009538	99022538
chr2	99049538	99070538
chr2	99091538	99126538
chr2	99231538	99270538
chr2	99480539	99513539
chr2	100733539	100824539
chr2	101142539	101187539
chr2	101393539	101435539
chr2	101523539	101536539
chr2	101649539	101663539
chr2	101681539	101695539
chr2	102027539	102045921
chr2	102045923	102063370
chr2	102063372	102089541
chr2	103282543	103311543
chr2	103492543	103514543
chr2	103815543	103830543
chr2	103891543	103907543
chr2	104068543	104084543
chr2	104261543	104285543
chr2	104607543	104621543
chr2	105322544	105341544
chr2	105390544	105425544
chr2	105503544	105538544
chr2	106071545	106082545
chr2	106185545	106225545
chr2	106470545	106511545
chr2	107038545	107052545
chr2	107471545	107485545
chr2	107619545	107637545
chr2	107792545	107821545
chr2	108391545	108415545
chr2	108430545	108460545
chr2	108514545	108541545
chr2	108703545	108723545
chr2	108825545	108839545
chr2	108942545	108988545
chr2	109106545	109137545
chr2	109501424	109538424
chr2	109609424	109692424
chr2	110668424	110685424
chr2	110717424	110754424
chr2	111064424	111074424
chr2	111086424	111129424
chr2	111167424	111206424
chr2	111489424	111553424
chr2	111698424	111763424
chr2	112128424	112143424
chr2	112249424	112283424
chr2	112533424	112547424
chr2	112583424	112615424
chr2	112629424	112644424
chr2	112670424	112703424
chr2	112865424	112889424
chr2	113136424	113148424
chr2	113198424	113246424
chr2	113749424	113770424
chr2	113807424	113875424
chr2	115017424	115030424
chr2	115839425	115857425
chr2	115943425	115966425
chr2	116358425	116376425
chr2	116484425	116505425
chr2	116852425	116866425
chr2	116880425	116902425
chr2	117211425	117225425
chr2	117365425	117381425
chr2	117440425	117457425
chr2	117581425	117593425
chr2	117838425	117869425
chr2	118058425	118095425
chr2	118159425	118185425
chr2	118416425	118448425
chr2	118655425	118696425
chr2	118893425	118966425
chr2	119196425	119224425
chr2	119358425	119432425
chr2	119731425	119766425
chr2	119990425	120017425
chr2	120216425	120259425
chr2	120690425	120742425
chr2	120991425	121023425
chr2	121054425	121085425
chr2	121311425	121331425
chr2	121672425	121761425
chr2	122582425	122620425
chr2	122716425	122736425
chr2	122813425	122831425
chr2	123010425	123023425
chr2	123032425	123048425
chr2	123183425	123197425
chr2	123218425	123232425
chr2	123332425	123355425
chr2	123387425	123402425
chr2	123504425	123521425
chr2	123542425	123553425
chr2	123856424	123886424
chr2	124954424	124968424
chr2	125007424	125029424
chr2	125339424	125353424
chr2	125467424	125486424
chr2	125518424	125532424
chr2	125737424	125754424
chr2	125799424	125842424
chr2	125948424	125986424
chr2	126091424	126105424
chr2	126335424	126380424
chr2	127208425	127260425
chr2	127383425	127444425
chr2	127521425	127541974
chr2	127541976	127549426
chr2	127571426	127594426
chr2	127670427	127694427
chr2	127801427	127842427
chr2	127889427	127944427
chr2	128062427	128097427
chr2	128249427	128264427
chr2	128675427	128690427
chr2	129167428	129180428
chr2	129271428	129285428
chr2	129339428	129379428
chr2	129393428	129411428
chr2	129450428	129466428
[truncated: 10,167 more rows]
