# Supplementary material for: Chromosomal Mcm2-7 distribution and the genome replication program in species from yeast to humans
Source: PLoS Genet. 2021 Sep 2;17(9):e1009714. doi: 10.1371/journal.pgen.1009714 (PMC8443269; doi:10.1371/journal.pgen.1009714)
Supplement: S1 Source Files — (ZIP) [file pgen.1009714.s023.zip › source_files_for_Figure1_to_Figure7A/Figure7A_and_coordinates_for_HeLa_initiation_and_termination_zones/Figure7A/Figure7A_main_black_MCMChEC/numbers_for_Figure_7A_main_MCMChEC_050321_1.txt]

chr	bedstart	bedend	smallMCM
chr5	38000000	38001000	5924.16
chr5	38001000	38002000	5888.08
chr5	38002000	38003000	5907.88
chr5	38003000	38004000	5916.34
chr5	38004000	38005000	5914.9
chr5	38005000	38006000	5946.54
chr5	38006000	38007000	5895.1
chr5	38007000	38008000	5935.46
chr5	38008000	38009000	5895.8
chr5	38009000	38010000	5864.06
chr5	38010000	38011000	5916.12
chr5	38011000	38012000	5909.52
chr5	38012000	38013000	5882.08
chr5	38013000	38014000	5877.5
chr5	38014000	38015000	5913.52
chr5	38015000	38016000	5898.2
chr5	38016000	38017000	5832.98
chr5	38017000	38018000	5755.12
chr5	38018000	38019000	5742.92
chr5	38019000	38020000	5766.28
chr5	38020000	38021000	5754.98
chr5	38021000	38022000	5706.3
chr5	38022000	38023000	5672.3
chr5	38023000	38024000	5738.06
chr5	38024000	38025000	5824.42
chr5	38025000	38026000	5787.72
chr5	38026000	38027000	5780.76
chr5	38027000	38028000	5750.34
chr5	38028000	38029000	5737.46
chr5	38029000	38030000	5718.4
chr5	38030000	38031000	5698.12
chr5	38031000	38032000	5646.32
chr5	38032000	38033000	5652.76
chr5	38033000	38034000	5591.08
chr5	38034000	38035000	5489.22
chr5	38035000	38036000	5543.84
chr5	38036000	38037000	5527.32
chr5	38037000	38038000	5411.36
chr5	38038000	38039000	5414.78
chr5	38039000	38040000	5428.86
chr5	38040000	38041000	5449.72
chr5	38041000	38042000	5422.76
chr5	38042000	38043000	5372.66
chr5	38043000	38044000	5342.64
chr5	38044000	38045000	5409.98
chr5	38045000	38046000	5368
chr5	38046000	38047000	5331.24
chr5	38047000	38048000	5342
chr5	38048000	38049000	5360.82
chr5	38049000	38050000	5370.3
chr5	38050000	38051000	5332.1
chr5	38051000	38052000	5366.32
chr5	38052000	38053000	5346.92
chr5	38053000	38054000	5328.68
chr5	38054000	38055000	5341.26
chr5	38055000	38056000	5385.98
chr5	38056000	38057000	5432.84
chr5	38057000	38058000	5419.8
chr5	38058000	38059000	5459.64
chr5	38059000	38060000	5505.7
chr5	38060000	38061000	5470.92
chr5	38061000	38062000	5482.52
chr5	38062000	38063000	5523.56
chr5	38063000	38064000	5522.74
chr5	38064000	38065000	5480.5
chr5	38065000	38066000	5542.3
chr5	38066000	38067000	5551.86
chr5	38067000	38068000	5598.16
chr5	38068000	38069000	5619.02
chr5	38069000	38070000	5611.4
chr5	38070000	38071000	5599.04
chr5	38071000	38072000	5590.34
chr5	38072000	38073000	5574.44
chr5	38073000	38074000	5565.78
chr5	38074000	38075000	5562.9
chr5	38075000	38076000	5598.74
chr5	38076000	38077000	5577.02
chr5	38077000	38078000	5649.46
chr5	38078000	38079000	5685.06
chr5	38079000	38080000	5701.7
chr5	38080000	38081000	5772.24
chr5	38081000	38082000	5749
chr5	38082000	38083000	5733.04
chr5	38083000	38084000	5676.14
chr5	38084000	38085000	5638.66
chr5	38085000	38086000	5553.48
chr5	38086000	38087000	5558.62
chr5	38087000	38088000	5641.12
chr5	38088000	38089000	5649
chr5	38089000	38090000	5642.1
chr5	38090000	38091000	5655.92
chr5	38091000	38092000	5636.14
chr5	38092000	38093000	5659.2
chr5	38093000	38094000	5674.28
chr5	38094000	38095000	5609.28
chr5	38095000	38096000	5635.64
chr5	38096000	38097000	5607.02
chr5	38097000	38098000	5511.32
chr5	38098000	38099000	5492.6
chr5	38099000	38100000	5512.94
chr5	38100000	38101000	5551.28
chr5	38101000	38102000	5489.06
chr5	38102000	38103000	5591.04
chr5	38103000	38104000	5559.36
chr5	38104000	38105000	5604.46
chr5	38105000	38106000	5532.44
chr5	38106000	38107000	5533.52
chr5	38107000	38108000	5498.14
chr5	38108000	38109000	5525.98
chr5	38109000	38110000	5516.18
chr5	38110000	38111000	5614.78
chr5	38111000	38112000	5628.38
chr5	38112000	38113000	5610.6
chr5	38113000	38114000	5679.42
chr5	38114000	38115000	5679.14
chr5	38115000	38116000	5632.32
chr5	38116000	38117000	5634.06
chr5	38117000	38118000	5655.7
chr5	38118000	38119000	5634.52
chr5	38119000	38120000	5644.68
chr5	38120000	38121000	5639.88
chr5	38121000	38122000	5629.78
chr5	38122000	38123000	5614.36
chr5	38123000	38124000	5586.72
chr5	38124000	38125000	5506.82
chr5	38125000	38126000	5479.6
chr5	38126000	38127000	5547.82
chr5	38127000	38128000	5528.1
chr5	38128000	38129000	5516.58
chr5	38129000	38130000	5529.94
chr5	38130000	38131000	5453.54
chr5	38131000	38132000	5504.08
chr5	38132000	38133000	5495.28
chr5	38133000	38134000	5543.3
chr5	38134000	38135000	5646.16
chr5	38135000	38136000	5613.84
chr5	38136000	38137000	5678.12
chr5	38137000	38138000	5717.02
chr5	38138000	38139000	5752.98
chr5	38139000	38140000	5763.06
chr5	38140000	38141000	5786.08
chr5	38141000	38142000	5808
chr5	38142000	38143000	5776.62
chr5	38143000	38144000	5787.56
chr5	38144000	38145000	5733.5
chr5	38145000	38146000	5658.76
chr5	38146000	38147000	5648.82
chr5	38147000	38148000	5630.92
chr5	38148000	38149000	5585.3
chr5	38149000	38150000	5551.52
chr5	38150000	38151000	5502.76
chr5	38151000	38152000	5573.94
chr5	38152000	38153000	5560.8
chr5	38153000	38154000	5525.18
chr5	38154000	38155000	5473.96
chr5	38155000	38156000	5475.8
chr5	38156000	38157000	5449
chr5	38157000	38158000	5501.14
chr5	38158000	38159000	5441.44
chr5	38159000	38160000	5448.3
chr5	38160000	38161000	5395.12
chr5	38161000	38162000	5382.28
chr5	38162000	38163000	5438.22
chr5	38163000	38164000	5445.76
chr5	38164000	38165000	5497
chr5	38165000	38166000	5576.44
chr5	38166000	38167000	5570.46
chr5	38167000	38168000	5557.2
chr5	38168000	38169000	5822.62
chr5	38169000	38170000	5854.94
chr5	38170000	38171000	5874.78
chr5	38171000	38172000	5941.2
chr5	38172000	38173000	5973.58
chr5	38173000	38174000	5960.14
chr5	38174000	38175000	5990.96
chr5	38175000	38176000	6004.7
chr5	38176000	38177000	5951.12
chr5	38177000	38178000	5978.04
chr5	38178000	38179000	5950.54
chr5	38179000	38180000	5988.38
chr5	38180000	38181000	6008.6
chr5	38181000	38182000	5983.18
chr5	38182000	38183000	6069.04
chr5	38183000	38184000	6211.74
chr5	38184000	38185000	6197.1
chr5	38185000	38186000	6224.4
chr5	38186000	38187000	6205.94
chr5	38187000	38188000	6128
chr5	38188000	38189000	6049.66
chr5	38189000	38190000	6070.2
chr5	38190000	38191000	6000.44
chr5	38191000	38192000	5965.48
chr5	38192000	38193000	5984.48
chr5	38193000	38194000	5992.18
chr5	38194000	38195000	6002.52
chr5	38195000	38196000	6090.74
chr5	38196000	38197000	6154.54
chr5	38197000	38198000	6145.26
chr5	38198000	38199000	6150.48
chr5	38199000	38200000	6127.6
chr5	38200000	38201000	6143.88
chr5	38201000	38202000	6163.9
chr5	38202000	38203000	6091.24
chr5	38203000	38204000	6143.2
chr5	38204000	38205000	6075.48
chr5	38205000	38206000	6189.8
chr5	38206000	38207000	6176.9
chr5	38207000	38208000	6123.1
chr5	38208000	38209000	6133.26
chr5	38209000	38210000	6137.14
chr5	38210000	38211000	6135.94
chr5	38211000	38212000	6139.96
chr5	38212000	38213000	6134.74
chr5	38213000	38214000	6064.76
chr5	38214000	38215000	6002.92
chr5	38215000	38216000	5921.76
chr5	38216000	38217000	5899.28
chr5	38217000	38218000	5881.84
chr5	38218000	38219000	5658.8
chr5	38219000	38220000	5640.54
chr5	38220000	38221000	5614.98
chr5	38221000	38222000	5570.94
chr5	38222000	38223000	5579.12
chr5	38223000	38224000	5575.64
chr5	38224000	38225000	5557.6
chr5	38225000	38226000	5548.52
chr5	38226000	38227000	5606.1
chr5	38227000	38228000	5606.32
chr5	38228000	38229000	5608.22
chr5	38229000	38230000	5611.44
chr5	38230000	38231000	5613.08
chr5	38231000	38232000	5659.78
chr5	38232000	38233000	5622.14
chr5	38233000	38234000	5520.96
chr5	38234000	38235000	5580.44
chr5	38235000	38236000	5594.52
chr5	38236000	38237000	5545.52
chr5	38237000	38238000	5634.24
chr5	38238000	38239000	5700.98
chr5	38239000	38240000	5737.28
chr5	38240000	38241000	5984.5
chr5	38241000	38242000	6077.68
chr5	38242000	38243000	6062.74
chr5	38243000	38244000	6025.08
chr5	38244000	38245000	6076.46
chr5	38245000	38246000	6048.14
chr5	38246000	38247000	6016.22
chr5	38247000	38248000	6057.56
chr5	38248000	38249000	6133
chr5	38249000	38250000	6124.74
chr5	38250000	38251000	6103.72
chr5	38251000	38252000	6012.46
chr5	38252000	38253000	6047.76
chr5	38253000	38254000	6045.42
chr5	38254000	38255000	6082.48
chr5	38255000	38256000	5969.52
chr5	38256000	38257000	5961.72
chr5	38257000	38258000	6021.38
chr5	38258000	38259000	6034.6
chr5	38259000	38260000	6064.92
chr5	38260000	38261000	6028.42
chr5	38261000	38262000	6066.8
chr5	38262000	38263000	5988.16
chr5	38263000	38264000	5968.44
chr5	38264000	38265000	5983.8
chr5	38265000	38266000	6020.62
chr5	38266000	38267000	6089.76
chr5	38267000	38268000	6073.62
chr5	38268000	38269000	6048.24
chr5	38269000	38270000	6047.14
chr5	38270000	38271000	6022.44
chr5	38271000	38272000	6039.88
chr5	38272000	38273000	6059.22
chr5	38273000	38274000	6078.02
chr5	38274000	38275000	6113.66
chr5	38275000	38276000	6079.96
chr5	38276000	38277000	6082.3
chr5	38277000	38278000	6015.48
chr5	38278000	38279000	5993.32
chr5	38279000	38280000	5978.16
chr5	38280000	38281000	6003.92
chr5	38281000	38282000	5953.32
chr5	38282000	38283000	5948.84
chr5	38283000	38284000	5905.12
chr5	38284000	38285000	5793.84
chr5	38285000	38286000	5763.18
chr5	38286000	38287000	5836.64
chr5	38287000	38288000	5802.5
chr5	38288000	38289000	5725.34
chr5	38289000	38290000	5702.44
chr5	38290000	38291000	5554.1
chr5	38291000	38292000	5473.64
chr5	38292000	38293000	5434.66
chr5	38293000	38294000	5424.14
chr5	38294000	38295000	5390.46
chr5	38295000	38296000	5427.8
chr5	38296000	38297000	5452.18
chr5	38297000	38298000	5538.9
chr5	38298000	38299000	5661.1
chr5	38299000	38300000	5988.74
chr5	38300000	38301000	5980.98
chr5	38301000	38302000	6053.54
chr5	38302000	38303000	6053.1
chr5	38303000	38304000	6027.22
chr5	38304000	38305000	6081.22
chr5	38305000	38306000	6134.9
chr5	38306000	38307000	6146.82
chr5	38307000	38308000	6112.52
chr5	38308000	38309000	6146.9
chr5	38309000	38310000	6141.94
chr5	38310000	38311000	6145.56
chr5	38311000	38312000	6120.46
chr5	38312000	38313000	6135.88
chr5	38313000	38314000	6147.04
chr5	38314000	38315000	6177.52
chr5	38315000	38316000	6185.26
chr5	38316000	38317000	6135.96
chr5	38317000	38318000	6129.3
chr5	38318000	38319000	6130.08
chr5	38319000	38320000	6163.84
chr5	38320000	38321000	6207.96
chr5	38321000	38322000	6199.6
chr5	38322000	38323000	6276.24
chr5	38323000	38324000	6272.58
chr5	38324000	38325000	6274.72
chr5	38325000	38326000	6313.42
chr5	38326000	38327000	6355.78
chr5	38327000	38328000	6392.62
chr5	38328000	38329000	6437.78
chr5	38329000	38330000	6383.1
chr5	38330000	38331000	6327.26
chr5	38331000	38332000	6406.44
chr5	38332000	38333000	6345.56
chr5	38333000	38334000	6408.28
chr5	38334000	38335000	6423.14
chr5	38335000	38336000	6473.4
chr5	38336000	38337000	6433.42
chr5	38337000	38338000	6461.78
chr5	38338000	38339000	6503.24
chr5	38339000	38340000	6546.74
chr5	38340000	38341000	6545.32
chr5	38341000	38342000	6557.34
chr5	38342000	38343000	6617.24
chr5	38343000	38344000	6711.24
chr5	38344000	38345000	6768.16
chr5	38345000	38346000	6847.42
chr5	38346000	38347000	6916.78
chr5	38347000	38348000	6852.94
chr5	38348000	38349000	6742.94
chr5	38349000	38350000	6503.28
chr5	38350000	38351000	6526.36
chr5	38351000	38352000	6554.4
chr5	38352000	38353000	6564.9
chr5	38353000	38354000	6656.06
chr5	38354000	38355000	6676.84
chr5	38355000	38356000	6697.38
chr5	38356000	38357000	6663.32
chr5	38357000	38358000	6849.62
chr5	38358000	38359000	7130.84
chr5	38359000	38360000	7168.46
chr5	38360000	38361000	7156.64
chr5	38361000	38362000	7159.54
chr5	38362000	38363000	7221.38
chr5	38363000	38364000	7211.34
chr5	38364000	38365000	7223.12
chr5	38365000	38366000	7192.84
chr5	38366000	38367000	7195.78
chr5	38367000	38368000	7153.9
chr5	38368000	38369000	7126.96
chr5	38369000	38370000	7094.92
chr5	38370000	38371000	7161.5
chr5	38371000	38372000	7188.18
chr5	38372000	38373000	7087.8
chr5	38373000	38374000	7079.74
chr5	38374000	38375000	7146.54
chr5	38375000	38376000	7160.58
chr5	38376000	38377000	7082.32
chr5	38377000	38378000	7141.04
chr5	38378000	38379000	7134.9
chr5	38379000	38380000	7172.96
chr5	38380000	38381000	7206.8
chr5	38381000	38382000	7164.66
chr5	38382000	38383000	7217.44
chr5	38383000	38384000	7240.48
chr5	38384000	38385000	7299.32
chr5	38385000	38386000	7327.72
chr5	38386000	38387000	7317.24
chr5	38387000	38388000	7260.5
chr5	38388000	38389000	7368.68
chr5	38389000	38390000	7340.92
chr5	38390000	38391000	7281.52
chr5	38391000	38392000	7362.32
chr5	38392000	38393000	7476.94
chr5	38393000	38394000	7399.92
chr5	38394000	38395000	7325.74
chr5	38395000	38396000	7560.04
chr5	38396000	38397000	7506.52
chr5	38397000	38398000	7499.8
chr5	38398000	38399000	7527.6
chr5	38399000	38400000	7489.4
chr5	38400000	38401000	7440.94
chr5	38401000	38402000	7535.24
chr5	38402000	38403000	7578.12
chr5	38403000	38404000	7537.78
chr5	38404000	38405000	7452.66
chr5	38405000	38406000	7410.62
chr5	38406000	38407000	7410.1
chr5	38407000	38408000	7257.98
chr5	38408000	38409000	7020.3
chr5	38409000	38410000	6952.34
chr5	38410000	38411000	7018.24
chr5	38411000	38412000	7070.04
chr5	38412000	38413000	7077.54
chr5	38413000	38414000	7082.42
chr5	38414000	38415000	7067.18
chr5	38415000	38416000	7120.12
chr5	38416000	38417000	7834.64
chr5	38417000	38418000	8055.18
chr5	38418000	38419000	8094.88
chr5	38419000	38420000	8138.42
chr5	38420000	38421000	8548.08
chr5	38421000	38422000	8886.12
chr5	38422000	38423000	8895.68
chr5	38423000	38424000	8858.22
chr5	38424000	38425000	8762.94
chr5	38425000	38426000	8730.46
chr5	38426000	38427000	8782.94
chr5	38427000	38428000	8829.34
chr5	38428000	38429000	8814.82
chr5	38429000	38430000	8804.6
chr5	38430000	38431000	8836.36
chr5	38431000	38432000	9006.74
chr5	38432000	38433000	9019.2
chr5	38433000	38434000	8935.56
chr5	38434000	38435000	8882.26
chr5	38435000	38436000	8864.68
chr5	38436000	38437000	8858.14
chr5	38437000	38438000	8873.9
chr5	38438000	38439000	8894.96
chr5	38439000	38440000	9624.26
chr5	38440000	38441000	9873.44
chr5	38441000	38442000	10860.9
chr5	38442000	38443000	10936.94
chr5	38443000	38444000	11410.06
chr5	38444000	38445000	11496.88
chr5	38445000	38446000	11215.84
chr5	38446000	38447000	11203.22
chr5	38447000	38448000	11279.62
chr5	38448000	38449000	11263.52
chr5	38449000	38450000	11265.06
chr5	38450000	38451000	11339.8
chr5	38451000	38452000	11191.26
chr5	38452000	38453000	11066.64
chr5	38453000	38454000	11033.16
chr5	38454000	38455000	11121.88
chr5	38455000	38456000	11107.06
chr5	38456000	38457000	11132.12
chr5	38457000	38458000	11090.5
chr5	38458000	38459000	10999.66
chr5	38459000	38460000	11047.28
chr5	38460000	38461000	11048.72
chr5	38461000	38462000	10965
chr5	38462000	38463000	10924.48
chr5	38463000	38464000	10962.96
chr5	38464000	38465000	10904.86
chr5	38465000	38466000	10796.28
chr5	38466000	38467000	10060.64
chr5	38467000	38468000	9816.26
chr5	38468000	38469000	9769.9
chr5	38469000	38470000	9673.84
chr5	38470000	38471000	9140.68
chr5	38471000	38472000	8758.74
chr5	38472000	38473000	8720.62
chr5	38473000	38474000	8806.38
chr5	38474000	38475000	8812.34
chr5	38475000	38476000	8825.82
chr5	38476000	38477000	8875.5
chr5	38477000	38478000	8748.78
chr5	38478000	38479000	8732
chr5	38479000	38480000	8752.94
chr5	38480000	38481000	8731.42
chr5	38481000	38482000	8543.12
chr5	38482000	38483000	8473.3
chr5	38483000	38484000	8508.8
chr5	38484000	38485000	8654.66
chr5	38485000	38486000	8655.94
chr5	38486000	38487000	8713.74
chr5	38487000	38488000	8707.78
chr5	38488000	38489000	8563.22
chr5	38489000	38490000	7817.7
chr5	38490000	38491000	7630.76
chr5	38491000	38492000	6602.26
chr5	38492000	38493000	6383.34
chr5	38493000	38494000	5998.72
chr5	38494000	38495000	5926.56
chr5	38495000	38496000	5864.52
chr5	38496000	38497000	5844.1
chr5	38497000	38498000	5759.24
chr5	38498000	38499000	5685.62
chr5	38499000	38500000	5691.36
chr5	38500000	38501000	5635.44
chr5	38501000	38502000	5689.92
chr5	38502000	38503000	5751.92
chr5	38503000	38504000	5846.4
chr5	38504000	38505000	5778.72
chr5	38505000	38506000	5767.68
chr5	38506000	38507000	5748.38
chr5	38507000	38508000	5772.14
chr5	38508000	38509000	5807.28
chr5	38509000	38510000	5734.66
chr5	38510000	38511000	5846.46
chr5	38511000	38512000	5855.06
chr5	38512000	38513000	5874.2
chr5	38513000	38514000	5863.18
chr5	38514000	38515000	5921.98
chr5	38515000	38516000	6025.22
chr5	38516000	38517000	6056.88
chr5	38517000	38518000	6243.64
chr5	38518000	38519000	6241.5
chr5	38519000	38520000	6332.36
chr5	38520000	38521000	6349.88
chr5	38521000	38522000	6399.86
chr5	38522000	38523000	6493.9
chr5	38523000	38524000	6695.96
chr5	38524000	38525000	6856.76
chr5	38525000	38526000	7590.82
chr5	38526000	38527000	8022
chr5	38527000	38528000	8166.34
chr5	38528000	38529000	8231.66
chr5	38529000	38530000	8519.3
chr5	38530000	38531000	9096.64
chr5	38531000	38532000	9584.88
chr5	38532000	38533000	10101.46
chr5	38533000	38534000	10222.78
chr5	38534000	38535000	10349.44
chr5	38535000	38536000	10401.62
chr5	38536000	38537000	10476.04
chr5	38537000	38538000	10475.44
chr5	38538000	38539000	10579.56
chr5	38539000	38540000	10607.98
chr5	38540000	38541000	10511.06
chr5	38541000	38542000	10485.18
chr5	38542000	38543000	10544.42
chr5	38543000	38544000	10461.9
chr5	38544000	38545000	10477.88
chr5	38545000	38546000	10517.56
chr5	38546000	38547000	10568.76
chr5	38547000	38548000	10586.92
chr5	38548000	38549000	10626.38
chr5	38549000	38550000	10590.08
chr5	38550000	38551000	10665.68
chr5	38551000	38552000	11026.58
chr5	38552000	38553000	11134.36
chr5	38553000	38554000	11031.78
chr5	38554000	38555000	11060.02
chr5	38555000	38556000	11048.2
chr5	38556000	38557000	11097.62
chr5	38557000	38558000	11124.72
chr5	38558000	38559000	11093.66
chr5	38559000	38560000	11109.4
chr5	38560000	38561000	10976.52
chr5	38561000	38562000	11031.36
chr5	38562000	38563000	11075.46
chr5	38563000	38564000	11151.5
chr5	38564000	38565000	11269.18
chr5	38565000	38566000	11563.46
chr5	38566000	38567000	12289.94
chr5	38567000	38568000	12326.86
chr5	38568000	38569000	12527.82
chr5	38569000	38570000	12802.5
chr5	38570000	38571000	13610.66
chr5	38571000	38572000	13729.4
chr5	38572000	38573000	13760.18
chr5	38573000	38574000	13743.44
chr5	38574000	38575000	14836.72
chr5	38575000	38576000	14593.06
chr5	38576000	38577000	14454.42
chr5	38577000	38578000	14734.4
chr5	38578000	38579000	14706
chr5	38579000	38580000	14409.3
chr5	38580000	38581000	13826.48
chr5	38581000	38582000	13398.18
chr5	38582000	38583000	13685.22
chr5	38583000	38584000	14234.34
chr5	38584000	38585000	14075.84
chr5	38585000	38586000	13973.58
chr5	38586000	38587000	13830.48
chr5	38587000	38588000	13818.56
chr5	38588000	38589000	13771.74
chr5	38589000	38590000	13744.18
chr5	38590000	38591000	13821.48
chr5	38591000	38592000	13808.94
chr5	38592000	38593000	13733.86
chr5	38593000	38594000	13773.22
chr5	38594000	38595000	13743.72
chr5	38595000	38596000	13670.38
chr5	38596000	38597000	13658.8
chr5	38597000	38598000	13707.22
chr5	38598000	38599000	13740.52
chr5	38599000	38600000	13768.92
chr5	38600000	38601000	13711.86
chr5	38601000	38602000	13258.52
chr5	38602000	38603000	13112.46
chr5	38603000	38604000	13116.78
chr5	38604000	38605000	13074.78
chr5	38605000	38606000	13062.44
chr5	38606000	38607000	13071.06
chr5	38607000	38608000	13070.08
chr5	38608000	38609000	13402.64
chr5	38609000	38610000	14045.92
chr5	38610000	38611000	14974.08
chr5	38611000	38612000	14981.96
chr5	38612000	38613000	14937.24
chr5	38613000	38614000	14891.6
chr5	38614000	38615000	14810.86
chr5	38615000	38616000	14771.54
chr5	38616000	38617000	14023.56
chr5	38617000	38618000	13891
chr5	38618000	38619000	13735.72
chr5	38619000	38620000	13421.24
chr5	38620000	38621000	12651.42
chr5	38621000	38622000	12519.72
chr5	38622000	38623000	12528.74
chr5	38623000	38624000	12445.14
chr5	38624000	38625000	11244.4
chr5	38625000	38626000	10858.84
chr5	38626000	38627000	10684.72
chr5	38627000	38628000	10350.56
chr5	38628000	38629000	10366.74
chr5	38629000	38630000	10401.48
chr5	38630000	38631000	10388.9
chr5	38631000	38632000	10344.96
chr5	38632000	38633000	9675.24
chr5	38633000	38634000	9064.52
chr5	38634000	38635000	8965.56
chr5	38635000	38636000	10407.34
chr5	38636000	38637000	10473.42
chr5	38637000	38638000	10566.9
chr5	38638000	38639000	10571.92
chr5	38639000	38640000	10587.6
chr5	38640000	38641000	10612.64
chr5	38641000	38642000	10681.34
chr5	38642000	38643000	10963.96
chr5	38643000	38644000	10952.56
chr5	38644000	38645000	11057.02
chr5	38645000	38646000	11137.08
chr5	38646000	38647000	11184.7
chr5	38647000	38648000	11836.8
chr5	38648000	38649000	11986.62
chr5	38649000	38650000	12022.16
chr5	38650000	38651000	12005.22
chr5	38651000	38652000	12102.82
chr5	38652000	38653000	12157.08
chr5	38653000	38654000	12145.32
chr5	38654000	38655000	12152.18
chr5	38655000	38656000	12203.36
chr5	38656000	38657000	12195.68
chr5	38657000	38658000	12174.06
chr5	38658000	38659000	11851.7
chr5	38659000	38660000	11226.94
chr5	38660000	38661000	10273.94
chr5	38661000	38662000	10240.14
chr5	38662000	38663000	10195.76
chr5	38663000	38664000	10102.66
chr5	38664000	38665000	10090.78
chr5	38665000	38666000	9802.42
chr5	38666000	38667000	9791.42
chr5	38667000	38668000	9735.64
chr5	38668000	38669000	9730.16
chr5	38669000	38670000	9758.8
chr5	38670000	38671000	9746.18
chr5	38671000	38672000	9738.26
chr5	38672000	38673000	9781.28
chr5	38673000	38674000	9658.34
chr5	38674000	38675000	9636.7
chr5	38675000	38676000	9512.32
chr5	38676000	38677000	9320.82
chr5	38677000	38678000	9252.34
chr5	38678000	38679000	9199.7
chr5	38679000	38680000	9158.82
chr5	38680000	38681000	9191.5
chr5	38681000	38682000	9140.88
chr5	38682000	38683000	9055.88
chr5	38683000	38684000	9013.84
chr5	38684000	38685000	9048.2
chr5	38685000	38686000	7627.3
chr5	38686000	38687000	7523.86
chr5	38687000	38688000	7440.8
chr5	38688000	38689000	7422.54
chr5	38689000	38690000	7403.76
chr5	38690000	38691000	7381.86
chr5	38691000	38692000	7286.64
chr5	38692000	38693000	6998.22
chr5	38693000	38694000	6995.02
chr5	38694000	38695000	6995.18
chr5	38695000	38696000	7166.8
chr5	38696000	38697000	7144.08
chr5	38697000	38698000	6529.98
chr5	38698000	38699000	6388.02
chr5	38699000	38700000	6408.72
chr5	38700000	38701000	6444.24
chr5	38701000	38702000	6456.28
chr5	38702000	38703000	6476.64
chr5	38703000	38704000	6501.36
chr5	38704000	38705000	6507.48
chr5	38705000	38706000	6489.9
chr5	38706000	38707000	6415.74
chr5	38707000	38708000	6421.68
chr5	38708000	38709000	6401.94
chr5	38709000	38710000	6391.18
chr5	38710000	38711000	6375.8
chr5	38711000	38712000	6394.12
chr5	38712000	38713000	6431.94
chr5	38713000	38714000	6562
chr5	38714000	38715000	7379.9
chr5	38715000	38716000	7412.5
chr5	38716000	38717000	7477.44
chr5	38717000	38718000	7492.82
chr5	38718000	38719000	7483.34
chr5	38719000	38720000	7421.46
chr5	38720000	38721000	7384.88
chr5	38721000	38722000	7369.4
chr5	38722000	38723000	7202.58
chr5	38723000	38724000	7143.08
chr5	38724000	38725000	7170.58
chr5	38725000	38726000	7155.16
chr5	38726000	38727000	7151.78
chr5	38727000	38728000	7283.18
chr5	38728000	38729000	7349.12
chr5	38729000	38730000	7428.94
chr5	38730000	38731000	7499.32
chr5	38731000	38732000	7606.96
chr5	38732000	38733000	7591.3
chr5	38733000	38734000	7558.12
chr5	38734000	38735000	7536.26
chr5	38735000	38736000	7532.14
chr5	38736000	38737000	7556.64
chr5	38737000	38738000	7505.34
chr5	38738000	38739000	7494.76
chr5	38739000	38740000	7501.56
chr5	38740000	38741000	7416.76
chr5	38741000	38742000	7527.54
chr5	38742000	38743000	7579.98
chr5	38743000	38744000	7573.28
chr5	38744000	38745000	7551.3
chr5	38745000	38746000	7384.54
chr5	38746000	38747000	7308.4
chr5	38747000	38748000	7209.68
chr5	38748000	38749000	7192
chr5	38749000	38750000	7087.62
chr5	38750000	38751000	7051.48
chr5	38751000	38752000	6990.22
chr5	38752000	38753000	6937.36
chr5	38753000	38754000	6982.72
chr5	38754000	38755000	7001.02
chr5	38755000	38756000	7124.54
chr5	38756000	38757000	7603.86
chr5	38757000	38758000	7830.54
chr5	38758000	38759000	9400.58
chr5	38759000	38760000	9551.1
chr5	38760000	38761000	9609.3
chr5	38761000	38762000	9564.68
chr5	38762000	38763000	9566.08
chr5	38763000	38764000	9467.7
chr5	38764000	38765000	8616.24
chr5	38765000	38766000	8562.86
chr5	38766000	38767000	8516.9
chr5	38767000	38768000	8545.56
chr5	38768000	38769000	8556.1
chr5	38769000	38770000	8590.36
chr5	38770000	38771000	8609.3
chr5	38771000	38772000	8928.28
chr5	38772000	38773000	8985.22
chr5	38773000	38774000	9064.64
chr5	38774000	38775000	9021.08
chr5	38775000	38776000	9050.56
chr5	38776000	38777000	8975.78
chr5	38777000	38778000	8841
chr5	38778000	38779000	8833.02
chr5	38779000	38780000	8770.4
chr5	38780000	38781000	8707.52
chr5	38781000	38782000	9564.68
chr5	38782000	38783000	10781.56
chr5	38783000	38784000	11438.26
chr5	38784000	38785000	11806.06
chr5	38785000	38786000	12017.62
chr5	38786000	38787000	12080.4
chr5	38787000	38788000	12185.74
chr5	38788000	38789000	12208.26
chr5	38789000	38790000	12203.22
chr5	38790000	38791000	12294.32
chr5	38791000	38792000	12547.74
chr5	38792000	38793000	12672.72
chr5	38793000	38794000	12719.3
chr5	38794000	38795000	12651.1
chr5	38795000	38796000	12588.98
chr5	38796000	38797000	12554.18
chr5	38797000	38798000	12548.64
chr5	38798000	38799000	12491.74
chr5	38799000	38800000	12555.66
chr5	38800000	38801000	12664.76
chr5	38801000	38802000	12757.84
chr5	38802000	38803000	12794.32
chr5	38803000	38804000	12808.84
chr5	38804000	38805000	12852.78
chr5	38805000	38806000	13567.72
chr5	38806000	38807000	14169.54
chr5	38807000	38808000	14073.22
chr5	38808000	38809000	12559.66
chr5	38809000	38810000	12456.2
chr5	38810000	38811000	12581.62
chr5	38811000	38812000	12834.84
chr5	38812000	38813000	12830.12
chr5	38813000	38814000	12846.1
chr5	38814000	38815000	12839.84
chr5	38815000	38816000	12881.26
chr5	38816000	38817000	12916.82
chr5	38817000	38818000	12894.06
chr5	38818000	38819000	12964.88
chr5	38819000	38820000	13365.2
chr5	38820000	38821000	14065.76
chr5	38821000	38822000	14053.98
chr5	38822000	38823000	14401.78
chr5	38823000	38824000	14495.76
chr5	38824000	38825000	14549.5
chr5	38825000	38826000	14645.9
chr5	38826000	38827000	14775.14
chr5	38827000	38828000	14847.4
chr5	38828000	38829000	14919.3
chr5	38829000	38830000	15421.84
chr5	38830000	38831000	15403.84
chr5	38831000	38832000	14503.76
chr5	38832000	38833000	13350.7
chr5	38833000	38834000	12760.16
chr5	38834000	38835000	12421.2
chr5	38835000	38836000	12167.2
chr5	38836000	38837000	12118.54
chr5	38837000	38838000	11986.44
chr5	38838000	38839000	11958.64
chr5	38839000	38840000	11972.58
chr5	38840000	38841000	11893.74
chr5	38841000	38842000	11570.26
chr5	38842000	38843000	11441.98
chr5	38843000	38844000	11494.02
chr5	38844000	38845000	11672.1
chr5	38845000	38846000	11799.5
chr5	38846000	38847000	12352.5
chr5	38847000	38848000	14727.16
chr5	38848000	38849000	14876.1
chr5	38849000	38850000	14901.18
chr5	38850000	38851000	14856.6
chr5	38851000	38852000	14686.66
chr5	38852000	38853000	14644.28
chr5	38853000	38854000	14581.6
chr5	38854000	38855000	14503.68
chr5	38855000	38856000	13709.22
chr5	38856000	38857000	12667.82
chr5	38857000	38858000	12475.72
chr5	38858000	38859000	12422.16
chr5	38859000	38860000	12367.12
chr5	38860000	38861000	12188.46
chr5	38861000	38862000	11942.86
chr5	38862000	38863000	11931.62
chr5	38863000	38864000	11882.06
chr5	38864000	38865000	11883.9
chr5	38865000	38866000	11827.96
chr5	38866000	38867000	11780.94
chr5	38867000	38868000	11736.56
chr5	38868000	38869000	11634.8
chr5	38869000	38870000	11251.82
chr5	38870000	38871000	10583.22
chr5	38871000	38872000	10284.12
chr5	38872000	38873000	9875.94
chr5	38873000	38874000	9757.46
chr5	38874000	38875000	9739.7
chr5	38875000	38876000	9678.12
chr5	38876000	38877000	9571.02
chr5	38877000	38878000	9436.52
chr5	38878000	38879000	9331.54
chr5	38879000	38880000	8810.98
chr5	38880000	38881000	8791.24
chr5	38881000	38882000	8719.54
chr5	38882000	38883000	8680.56
chr5	38883000	38884000	8589.96
chr5	38884000	38885000	8552.24
chr5	38885000	38886000	8608.64
chr5	38886000	38887000	8665.48
chr5	38887000	38888000	8760.84
chr5	38888000	38889000	8787.1
chr5	38889000	38890000	8798.6
chr5	38890000	38891000	8814.66
chr5	38891000	38892000	8766.56
chr5	38892000	38893000	8748.72
chr5	38893000	38894000	8602.4
chr5	38894000	38895000	8454
chr5	38895000	38896000	8374.6
chr5	38896000	38897000	7967.56
chr5	38897000	38898000	5756.78
chr5	38898000	38899000	5655.04
chr5	38899000	38900000	5630.78
chr5	38900000	38901000	5621.8
chr5	38901000	38902000	5623.48
chr5	38902000	38903000	5619.28
chr5	38903000	38904000	5643.5
chr5	38904000	38905000	5676.56
chr5	38905000	38906000	5596.6
chr5	38906000	38907000	5613.7
chr5	38907000	38908000	5659.84
chr5	38908000	38909000	5671.08
chr5	38909000	38910000	5701.26
chr5	38910000	38911000	5708.98
chr5	38911000	38912000	5699.9
chr5	38912000	38913000	5719.56
chr5	38913000	38914000	5824.46
chr5	38914000	38915000	5824.9
chr5	38915000	38916000	5831.18
chr5	38916000	38917000	5841.12
chr5	38917000	38918000	5856.1
chr5	38918000	38919000	5847.7
chr5	38919000	38920000	5785.54
chr5	38920000	38921000	5713.5
chr5	38921000	38922000	5701.32
chr5	38922000	38923000	5691.1
chr5	38923000	38924000	5672.36
chr5	38924000	38925000	5661.26
chr5	38925000	38926000	5603.34
chr5	38926000	38927000	5587.72
chr5	38927000	38928000	5644.48
chr5	38928000	38929000	5653.66
chr5	38929000	38930000	5642.26
chr5	38930000	38931000	5681.42
chr5	38931000	38932000	5715.88
chr5	38932000	38933000	5673.44
chr5	38933000	38934000	5748.58
chr5	38934000	38935000	5762.42
chr5	38935000	38936000	5720.78
chr5	38936000	38937000	5653.56
chr5	38937000	38938000	5597.28
chr5	38938000	38939000	5543.2
chr5	38939000	38940000	5491.66
chr5	38940000	38941000	5474.36
chr5	38941000	38942000	5554.96
chr5	38942000	38943000	5544.82
chr5	38943000	38944000	5615.2
chr5	38944000	38945000	5639.3
chr5	38945000	38946000	5662.32
chr5	38946000	38947000	5581
chr5	38947000	38948000	5422.04
chr5	38948000	38949000	5446.14
chr5	38949000	38950000	5746.88
chr5	38950000	38951000	5758.52
chr5	38951000	38952000	5916.66
chr5	38952000	38953000	5950.96
chr5	38953000	38954000	5921.42
chr5	38954000	38955000	5939.56
chr5	38955000	38956000	5982.14
chr5	38956000	38957000	5957.34
chr5	38957000	38958000	5906.38
chr5	38958000	38959000	5920.58
chr5	38959000	38960000	5872.22
chr5	38960000	38961000	5852.56
chr5	38961000	38962000	5858
chr5	38962000	38963000	5786.12
chr5	38963000	38964000	5719.2
chr5	38964000	38965000	5690.7
chr5	38965000	38966000	5675.16
chr5	38966000	38967000	5641.8
chr5	38967000	38968000	5654.72
chr5	38968000	38969000	5676.78
chr5	38969000	38970000	6312.3
chr5	38970000	38971000	6382.24
chr5	38971000	38972000	6435.6
chr5	38972000	38973000	6486.6
chr5	38973000	38974000	6513.52
chr5	38974000	38975000	6510.4
chr5	38975000	38976000	6483.26
chr5	38976000	38977000	6527.8
chr5	38977000	38978000	6561.38
chr5	38978000	38979000	6542.62
chr5	38979000	38980000	6558.18
chr5	38980000	38981000	6545.54
chr5	38981000	38982000	6557.8
chr5	38982000	38983000	6577.12
chr5	38983000	38984000	6534.8
chr5	38984000	38985000	6565.04
chr5	38985000	38986000	6622.68
chr5	38986000	38987000	6626.82
chr5	38987000	38988000	6618.2
chr5	38988000	38989000	6601.74
chr5	38989000	38990000	6608.82
chr5	38990000	38991000	6706.72
chr5	38991000	38992000	6746.28
chr5	38992000	38993000	6818.08
chr5	38993000	38994000	6816.46
chr5	38994000	38995000	6737.18
chr5	38995000	38996000	6708.62
chr5	38996000	38997000	6743.16
chr5	38997000	38998000	6783.02
chr5	38998000	38999000	6756.02
chr5	38999000	39000000	6470.86
chr5	39000000	39001000	6654.44
chr5	39001000	39002000	6535.22
chr5	39002000	39003000	6487.64
chr5	39003000	39004000	6500.22
chr5	39004000	39005000	6423.8
chr5	39005000	39006000	6423.98
chr5	39006000	39007000	6456.48
chr5	39007000	39008000	6554.64
chr5	39008000	39009000	6550.9
chr5	39009000	39010000	6564.84
chr5	39010000	39011000	6617.42
chr5	39011000	39012000	6600.98
chr5	39012000	39013000	6613.46
chr5	39013000	39014000	6591.12
chr5	39014000	39015000	6532.1
chr5	39015000	39016000	6547.36
chr5	39016000	39017000	6543.08
chr5	39017000	39018000	6554.7
chr5	39018000	39019000	6617.8
chr5	39019000	39020000	6019.52
chr5	39020000	39021000	5980.58
chr5	39021000	39022000	5999.14
chr5	39022000	39023000	5988.46
chr5	39023000	39024000	5955.4
chr5	39024000	39025000	5989.72
chr5	39025000	39026000	6052.04
chr5	39026000	39027000	6059.3
chr5	39027000	39028000	6013.22
chr5	39028000	39029000	5971.36
chr5	39029000	39030000	5962.6
chr5	39030000	39031000	5983.66
chr5	39031000	39032000	5919.38
chr5	39032000	39033000	5961.5
chr5	39033000	39034000	6065.54
chr5	39034000	39035000	6087.74
chr5	39035000	39036000	6093.82
chr5	39036000	39037000	6116.6
chr5	39037000	39038000	6219.12
chr5	39038000	39039000	6359
chr5	39039000	39040000	6367.46
chr5	39040000	39041000	6303.02
chr5	39041000	39042000	6249.98
chr5	39042000	39043000	6188.18
chr5	39043000	39044000	6131.5
chr5	39044000	39045000	6170.56
chr5	39045000	39046000	6134.5
chr5	39046000	39047000	6189.04
chr5	39047000	39048000	6236.9
chr5	39048000	39049000	6687.7
chr5	39049000	39050000	7011.2
chr5	39050000	39051000	7145.32
chr5	39051000	39052000	7705.06
chr5	39052000	39053000	8560.36
chr5	39053000	39054000	8684.66
chr5	39054000	39055000	8916.7
chr5	39055000	39056000	9543.36
chr5	39056000	39057000	9690.16
chr5	39057000	39058000	9648.22
chr5	39058000	39059000	9664.8
chr5	39059000	39060000	9653.4
chr5	39060000	39061000	9610.1
chr5	39061000	39062000	9644.46
chr5	39062000	39063000	9665.02
chr5	39063000	39064000	9707.62
chr5	39064000	39065000	9767.66
chr5	39065000	39066000	9784.1
chr5	39066000	39067000	9901.32
chr5	39067000	39068000	10661.34
chr5	39068000	39069000	11243.88
chr5	39069000	39070000	11285.96
chr5	39070000	39071000	11302.02
chr5	39071000	39072000	11296.74
chr5	39072000	39073000	11331.18
chr5	39073000	39074000	11336.12
chr5	39074000	39075000	11554.52
chr5	39075000	39076000	12473.06
chr5	39076000	39077000	13235.32
chr5	39077000	39078000	14438.26
chr5	39078000	39079000	14750.44
chr5	39079000	39080000	14899.84
chr5	39080000	39081000	14931.54
chr5	39081000	39082000	15286.98
chr5	39082000	39083000	15517.2
chr5	39083000	39084000	15456.46
chr5	39084000	39085000	15476.66
chr5	39085000	39086000	15446.04
chr5	39086000	39087000	15463.24
chr5	39087000	39088000	15463.96
chr5	39088000	39089000	15400.84
chr5	39089000	39090000	15437.96
chr5	39090000	39091000	15467.78
chr5	39091000	39092000	15636.78
chr5	39092000	39093000	15807.44
chr5	39093000	39094000	15970.14
chr5	39094000	39095000	16092.96
chr5	39095000	39096000	16203.48
chr5	39096000	39097000	16133.04
chr5	39097000	39098000	16085.9
chr5	39098000	39099000	15674
chr5	39099000	39100000	15296.14
chr5	39100000	39101000	15003.24
chr5	39101000	39102000	14477.34
chr5	39102000	39103000	13629.28
chr5	39103000	39104000	13542.64
chr5	39104000	39105000	13344.14
chr5	39105000	39106000	12800.34
chr5	39106000	39107000	12689.94
chr5	39107000	39108000	12746.68
chr5	39108000	39109000	12742.44
chr5	39109000	39110000	12778.24
chr5	39110000	39111000	12793.36
chr5	39111000	39112000	12794.76
chr5	39112000	39113000	13042.88
chr5	39113000	39114000	13494.32
chr5	39114000	39115000	14007.82
chr5	39115000	39116000	14081.18
chr5	39116000	39117000	14026.96
chr5	39117000	39118000	13347.36
chr5	39118000	39119000	12680.48
chr5	39119000	39120000	12614.8
chr5	39120000	39121000	12601.9
chr5	39121000	39122000	12536.38
chr5	39122000	39123000	12515.04
chr5	39123000	39124000	12655.32
chr5	39124000	39125000	12547.54
chr5	39125000	39126000	11589.06
chr5	39126000	39127000	10803.24
chr5	39127000	39128000	9615.18
chr5	39128000	39129000	9352.8
chr5	39129000	39130000	9259.84
chr5	39130000	39131000	9226.32
chr5	39131000	39132000	8951.16
chr5	39132000	39133000	8809.72
chr5	39133000	39134000	9080.5
chr5	39134000	39135000	9061.64
chr5	39135000	39136000	9069.28
chr5	39136000	39137000	9090.4
chr5	39137000	39138000	8985.32
chr5	39138000	39139000	9008.86
chr5	39139000	39140000	8932.32
chr5	39140000	39141000	8919.16
chr5	39141000	39142000	8750.76
chr5	39142000	39143000	8903.6
chr5	39143000	39144000	8806.72
chr5	39144000	39145000	8848.7
chr5	39145000	39146000	8978.38
chr5	39146000	39147000	9129.7
chr5	39147000	39148000	9078.16
chr5	39148000	39149000	9059.06
chr5	39149000	39150000	9063.7
chr5	39150000	39151000	9042.04
chr5	39151000	39152000	9057.86
chr5	39152000	39153000	9082.76
chr5	39153000	39154000	9265.74
chr5	39154000	39155000	9251.76
chr5	39155000	39156000	9209.7
chr5	39156000	39157000	9218.74
chr5	39157000	39158000	9143.24
chr5	39158000	39159000	9157.9
chr5	39159000	39160000	9106.68
chr5	39160000	39161000	9120.66
chr5	39161000	39162000	9076.12
chr5	39162000	39163000	8913.24
chr5	39163000	39164000	8493.84
chr5	39164000	39165000	8021.28
chr5	39165000	39166000	8008.48
chr5	39166000	39167000	7992.32
chr5	39167000	39168000	8012.04
chr5	39168000	39169000	8147
chr5	39169000	39170000	8330.1
chr5	39170000	39171000	9066.84
chr5	39171000	39172000	9658.96
chr5	39172000	39173000	9844.7
chr5	39173000	39174000	9972
chr5	39174000	39175000	9809.98
chr5	39175000	39176000	9888.16
chr5	39176000	39177000	9925
chr5	39177000	39178000	9906.76
chr5	39178000	39179000	9898.64
chr5	39179000	39180000	9879.26
chr5	39180000	39181000	9844.44
chr5	39181000	39182000	9854.4
chr5	39182000	39183000	9826.66
chr5	39183000	39184000	9568.64
chr5	39184000	39185000	9504.82
chr5	39185000	39186000	9520.8
chr5	39186000	39187000	9452.8
chr5	39187000	39188000	9541
chr5	39188000	39189000	9516.5
chr5	39189000	39190000	9569.64
chr5	39190000	39191000	9543.84
chr5	39191000	39192000	9622
chr5	39192000	39193000	9638.7
chr5	39193000	39194000	9778.02
chr5	39194000	39195000	9989.3
chr5	39195000	39196000	9803.9
chr5	39196000	39197000	9678.84
chr5	39197000	39198000	9746
chr5	39198000	39199000	9790.84
chr5	39199000	39200000	10509.2
chr5	39200000	39201000	10476.48
chr5	39201000	39202000	10442.38
chr5	39202000	39203000	10468.38
chr5	39203000	39204000	10273.76
chr5	39204000	39205000	10364.1
chr5	39205000	39206000	10350.32
chr5	39206000	39207000	10260.8
chr5	39207000	39208000	10316.78
chr5	39208000	39209000	10323.58
chr5	39209000	39210000	10323.48
chr5	39210000	39211000	10308.86
chr5	39211000	39212000	10396.12
chr5	39212000	39213000	10414.22
chr5	39213000	39214000	10406.9
chr5	39214000	39215000	10403.2
chr5	39215000	39216000	10311.22
chr5	39216000	39217000	10364
chr5	39217000	39218000	10209.02
chr5	39218000	39219000	10046.66
chr5	39219000	39220000	9860.08
chr5	39220000	39221000	9128.46
chr5	39221000	39222000	8586.38
chr5	39222000	39223000	8346.24
chr5	39223000	39224000	8025.48
chr5	39224000	39225000	7999.22
chr5	39225000	39226000	7996.48
chr5	39226000	39227000	8010.44
chr5	39227000	39228000	8017.22
chr5	39228000	39229000	8142.7
chr5	39229000	39230000	8123.16
chr5	39230000	39231000	8142.96
chr5	39231000	39232000	8550.18
chr5	39232000	39233000	8455.84
chr5	39233000	39234000	8350.06
chr5	39234000	39235000	8422.14
chr5	39235000	39236000	8462.34
chr5	39236000	39237000	8434.62
chr5	39237000	39238000	8323.6
chr5	39238000	39239000	8266.26
chr5	39239000	39240000	8227.24
chr5	39240000	39241000	8231.6
chr5	39241000	39242000	8104.38
chr5	39242000	39243000	7815.44
chr5	39243000	39244000	7652.5
chr5	39244000	39245000	7231.2
chr5	39245000	39246000	7221.06
chr5	39246000	39247000	7188.04
chr5	39247000	39248000	7128.66
chr5	39248000	39249000	7043.6
chr5	39249000	39250000	6400.66
chr5	39250000	39251000	6418.38
chr5	39251000	39252000	6425.14
chr5	39252000	39253000	6379.5
chr5	39253000	39254000	6353.6
chr5	39254000	39255000	6265.84
chr5	39255000	39256000	6271.14
chr5	39256000	39257000	6295.12
chr5	39257000	39258000	6250.98
chr5	39258000	39259000	6457.04
chr5	39259000	39260000	6524.12
chr5	39260000	39261000	6506.88
chr5	39261000	39262000	6447.76
chr5	39262000	39263000	6380.04
chr5	39263000	39264000	6337.72
chr5	39264000	39265000	6306.44
chr5	39265000	39266000	6330.84
chr5	39266000	39267000	6295.38
chr5	39267000	39268000	6331.82
chr5	39268000	39269000	6368.96
chr5	39269000	39270000	6405.2
chr5	39270000	39271000	6412.84
chr5	39271000	39272000	6366.84
chr5	39272000	39273000	6348.14
chr5	39273000	39274000	6365.12
chr5	39274000	39275000	6346.18
chr5	39275000	39276000	6233.16
chr5	39276000	39277000	6208.1
chr5	39277000	39278000	6206.44
chr5	39278000	39279000	6092.04
chr5	39279000	39280000	6074.88
chr5	39280000	39281000	6004.3
chr5	39281000	39282000	5518
chr5	39282000	39283000	5545.16
chr5	39283000	39284000	5604.32
chr5	39284000	39285000	5495.6
chr5	39285000	39286000	5500.2
chr5	39286000	39287000	5574.8
chr5	39287000	39288000	5654.76
chr5	39288000	39289000	5719.36
chr5	39289000	39290000	5729.5
chr5	39290000	39291000	5699.76
chr5	39291000	39292000	5719.02
chr5	39292000	39293000	5670.34
chr5	39293000	39294000	5644.66
chr5	39294000	39295000	5704.72
chr5	39295000	39296000	5692.28
chr5	39296000	39297000	5724.04
chr5	39297000	39298000	5729.5
chr5	39298000	39299000	5726.12
chr5	39299000	39300000	5732.46
chr5	39300000	39301000	5673.74
chr5	39301000	39302000	5693.7
chr5	39302000	39303000	5713
chr5	39303000	39304000	5747.32
chr5	39304000	39305000	5771.42
chr5	39305000	39306000	5739.8
chr5	39306000	39307000	5809.86
chr5	39307000	39308000	5882.58
chr5	39308000	39309000	5601.68
chr5	39309000	39310000	5534.96
chr5	39310000	39311000	5590.1
chr5	39311000	39312000	5547.64
chr5	39312000	39313000	5542.24
chr5	39313000	39314000	5556.32
chr5	39314000	39315000	5537.32
chr5	39315000	39316000	5561
chr5	39316000	39317000	5570
chr5	39317000	39318000	5652.92
chr5	39318000	39319000	5686.58
chr5	39319000	39320000	5685.28
chr5	39320000	39321000	5671.48
chr5	39321000	39322000	5608.38
chr5	39322000	39323000	5592.2
chr5	39323000	39324000	5592.78
chr5	39324000	39325000	5637.18
chr5	39325000	39326000	5722.58
chr5	39326000	39327000	5710
chr5	39327000	39328000	5727.08
chr5	39328000	39329000	5734.56
chr5	39329000	39330000	5786.86
chr5	39330000	39331000	5859.24
chr5	39331000	39332000	5996.3
chr5	39332000	39333000	5970.02
chr5	39333000	39334000	5954.92
chr5	39334000	39335000	5998.1
chr5	39335000	39336000	6003.36
chr5	39336000	39337000	6056.06
chr5	39337000	39338000	6083.7
chr5	39338000	39339000	6084.46
chr5	39339000	39340000	6106.42
chr5	39340000	39341000	6115.72
chr5	39341000	39342000	6104.8
chr5	39342000	39343000	6102
chr5	39343000	39344000	6119.5
chr5	39344000	39345000	6064.32
chr5	39345000	39346000	6056.4
chr5	39346000	39347000	6039.76
chr5	39347000	39348000	6079.5
chr5	39348000	39349000	6089.1
chr5	39349000	39350000	5994.68
chr5	39350000	39351000	6068.94
chr5	39351000	39352000	6361.6
chr5	39352000	39353000	6396.76
chr5	39353000	39354000	6371.24
chr5	39354000	39355000	6393.06
chr5	39355000	39356000	6409.2
chr5	39356000	39357000	6302.06
chr5	39357000	39358000	6216.2
chr5	39358000	39359000	6274.56
chr5	39359000	39360000	6288.4
chr5	39360000	39361000	6269.74
chr5	39361000	39362000	6341.28
chr5	39362000	39363000	6275.66
chr5	39363000	39364000	6230.76
chr5	39364000	39365000	6247.5
chr5	39365000	39366000	6163.9
chr5	39366000	39367000	6108.76
chr5	39367000	39368000	6051.22
chr5	39368000	39369000	6026.76
chr5	39369000	39370000	6071.1
chr5	39370000	39371000	6231.16
chr5	39371000	39372000	6295.96
chr5	39372000	39373000	6355.82
chr5	39373000	39374000	6441.94
chr5	39374000	39375000	7835.3
chr5	39375000	39376000	8120.04
chr5	39376000	39377000	8248.32
chr5	39377000	39378000	8332.34
chr5	39378000	39379000	8391.32
chr5	39379000	39380000	8352.94
chr5	39380000	39381000	8383.2
chr5	39381000	39382000	8337.7
chr5	39382000	39383000	8324.88
chr5	39383000	39384000	8343.1
chr5	39384000	39385000	8447.86
chr5	39385000	39386000	8509.84
chr5	39386000	39387000	9253.18
chr5	39387000	39388000	9318.6
chr5	39388000	39389000	9309.04
chr5	39389000	39390000	9356.14
chr5	39390000	39391000	9517.12
chr5	39391000	39392000	9601.7
chr5	39392000	39393000	9663.54
chr5	39393000	39394000	9697.68
chr5	39394000	39395000	9747.62
chr5	39395000	39396000	9860.22
chr5	39396000	39397000	10055.78
chr5	39397000	39398000	10260.1
chr5	39398000	39399000	10856.64
chr5	39399000	39400000	11723.06
chr5	39400000	39401000	12537.52
chr5	39401000	39402000	12690.54
chr5	39402000	39403000	13237.8
chr5	39403000	39404000	13692.42
chr5	39404000	39405000	13830.9
chr5	39405000	39406000	13831.3
chr5	39406000	39407000	13907.48
chr5	39407000	39408000	13919.02
chr5	39408000	39409000	13915.84
chr5	39409000	39410000	13943.58
chr5	39410000	39411000	13926.96
chr5	39411000	39412000	13882.28
chr5	39412000	39413000	13963
chr5	39413000	39414000	14016.06
chr5	39414000	39415000	14120.34
chr5	39415000	39416000	14459.36
chr5	39416000	39417000	14846.06
chr5	39417000	39418000	14876.76
chr5	39418000	39419000	14910.92
chr5	39419000	39420000	14897.74
chr5	39420000	39421000	14824.24
chr5	39421000	39422000	14917.26
chr5	39422000	39423000	14945.36
chr5	39423000	39424000	14907.66
chr5	39424000	39425000	13522.18
chr5	39425000	39426000	13214.22
chr5	39426000	39427000	13063
chr5	39427000	39428000	12986.16
chr5	39428000	39429000	12950.72
chr5	39429000	39430000	12953.8
chr5	39430000	39431000	12925.72
chr5	39431000	39432000	12915.18
chr5	39432000	39433000	12965.92
chr5	39433000	39434000	13187.7
chr5	39434000	39435000	13829.94
chr5	39435000	39436000	13798.86
chr5	39436000	39437000	13065.24
chr5	39437000	39438000	12969.32
chr5	39438000	39439000	12970.88
chr5	39439000	39440000	12895.88
chr5	39440000	39441000	12765.58
chr5	39441000	39442000	12699.76
chr5	39442000	39443000	12679.64
chr5	39443000	39444000	12598.02
chr5	39444000	39445000	12598.9
chr5	39445000	39446000	12567.64
chr5	39446000	39447000	12431.98
chr5	39447000	39448000	12196.38
chr5	39448000	39449000	11703.74
chr5	39449000	39450000	10840.78
chr5	39450000	39451000	10012.58
chr5	39451000	39452000	9666.4
chr5	39452000	39453000	9129.38
chr5	39453000	39454000	8697.54
chr5	39454000	39455000	8578.1
chr5	39455000	39456000	8526.6
chr5	39456000	39457000	8526.14
chr5	39457000	39458000	8557.7
chr5	39458000	39459000	8584.76
chr5	39459000	39460000	8604
chr5	39460000	39461000	8618.34
chr5	39461000	39462000	8673.3
chr5	39462000	39463000	8731.32
chr5	39463000	39464000	8672.94
chr5	39464000	39465000	8572.18
chr5	39465000	39466000	8291.1
chr5	39466000	39467000	7902.18
chr5	39467000	39468000	7841.3
chr5	39468000	39469000	7843
chr5	39469000	39470000	8042.52
chr5	39470000	39471000	8112.18
chr5	39471000	39472000	8045.78
chr5	39472000	39473000	8131.74
chr5	39473000	39474000	8597.34
chr5	39474000	39475000	8712.02
chr5	39475000	39476000	8799.18
chr5	39476000	39477000	9031.54
chr5	39477000	39478000	9124.24
chr5	39478000	39479000	9358.58
chr5	39479000	39480000	9428.84
chr5	39480000	39481000	9456.84
chr5	39481000	39482000	9465.22
chr5	39482000	39483000	9450.1
chr5	39483000	39484000	9225.08
chr5	39484000	39485000	8476.82
chr5	39485000	39486000	8360.96
chr5	39486000	39487000	8251.74
chr5	39487000	39488000	8329.44
chr5	39488000	39489000	9028.28
chr5	39489000	39490000	9108.06
chr5	39490000	39491000	9157.04
chr5	39491000	39492000	9237.42
chr5	39492000	39493000	9748.3
chr5	39493000	39494000	10931.88
chr5	39494000	39495000	11440.92
chr5	39495000	39496000	11817.92
chr5	39496000	39497000	11773.16
chr5	39497000	39498000	11838.62
chr5	39498000	39499000	11797.38
chr5	39499000	39500000	11816.22
chr5	39500000	39501000	11947.88
chr5	39501000	39502000	11848.92
chr5	39502000	39503000	11827.22
chr5	39503000	39504000	11780.3
chr5	39504000	39505000	11751.68
chr5	39505000	39506000	11775.76
chr5	39506000	39507000	11749.26
chr5	39507000	39508000	11787.8
chr5	39508000	39509000	11775.9
chr5	39509000	39510000	11778.94
chr5	39510000	39511000	11777.14
chr5	39511000	39512000	11689.86
chr5	39512000	39513000	11599.8
chr5	39513000	39514000	11636.86
chr5	39514000	39515000	11715.54
chr5	39515000	39516000	11728.5
chr5	39516000	39517000	11734.5
chr5	39517000	39518000	11812.26
chr5	39518000	39519000	11995.46
chr5	39519000	39520000	11783.82
chr5	39520000	39521000	11738.62
chr5	39521000	39522000	11735.86
chr5	39522000	39523000	12116.14
chr5	39523000	39524000	11653.26
chr5	39524000	39525000	11526.42
chr5	39525000	39526000	11409.18
chr5	39526000	39527000	11168.3
chr5	39527000	39528000	11050.6
chr5	39528000	39529000	10729.14
chr5	39529000	39530000	10646.5
chr5	39530000	39531000	10674.18
chr5	39531000	39532000	10628.76
chr5	39532000	39533000	10627.42
chr5	39533000	39534000	10613.2
chr5	39534000	39535000	10558.04
chr5	39535000	39536000	10547.46
chr5	39536000	39537000	10611.38
chr5	39537000	39538000	10539.92
chr5	39538000	39539000	9815.56
chr5	39539000	39540000	9758.28
chr5	39540000	39541000	9691.22
chr5	39541000	39542000	9610.52
chr5	39542000	39543000	9076.86
chr5	39543000	39544000	7921.96
chr5	39544000	39545000	7388.1
chr5	39545000	39546000	7290.38
chr5	39546000	39547000	7276.32
chr5	39547000	39548000	7256.72
chr5	39548000	39549000	7212.86
chr5	39549000	39550000	7202.72
chr5	39550000	39551000	7063.34
chr5	39551000	39552000	7009.22
chr5	39552000	39553000	7034.72
chr5	39553000	39554000	7157.54
chr5	39554000	39555000	7330.5
chr5	39555000	39556000	7430.4
chr5	39556000	39557000	7584.7
chr5	39557000	39558000	7499.38
chr5	39558000	39559000	7453
chr5	39559000	39560000	7422.76
chr5	39560000	39561000	7484.82
chr5	39561000	39562000	7522.96
chr5	39562000	39563000	7511.1
chr5	39563000	39564000	7513.72
chr5	39564000	39565000	7431.32
chr5	39565000	39566000	7450.64
chr5	39566000	39567000	7474.46
chr5	39567000	39568000	7409.88
chr5	39568000	39569000	7147.9
chr5	39569000	39570000	7154.42
chr5	39570000	39571000	7068.04
chr5	39571000	39572000	7061.52
chr5	39572000	39573000	6574.78
chr5	39573000	39574000	6584.96
chr5	39574000	39575000	6982.92
chr5	39575000	39576000	7127.4
chr5	39576000	39577000	7136.48
chr5	39577000	39578000	7140.6
chr5	39578000	39579000	7176.66
chr5	39579000	39580000	7204.02
chr5	39580000	39581000	7344.48
chr5	39581000	39582000	8035.52
chr5	39582000	39583000	8102.34
chr5	39583000	39584000	8134.96
chr5	39584000	39585000	8207.34
chr5	39585000	39586000	8184.86
chr5	39586000	39587000	8209.34
chr5	39587000	39588000	8200.32
chr5	39588000	39589000	8221.48
chr5	39589000	39590000	8253.4
chr5	39590000	39591000	8271.32
chr5	39591000	39592000	8327.22
chr5	39592000	39593000	8294.54
chr5	39593000	39594000	8299.78
chr5	39594000	39595000	8314.74
chr5	39595000	39596000	8007.8
chr5	39596000	39597000	8019.82
chr5	39597000	39598000	7996.18
chr5	39598000	39599000	8011.12
chr5	39599000	39600000	8431.74
chr5	39600000	39601000	8443.52
chr5	39601000	39602000	8527.14
chr5	39602000	39603000	8497.56
chr5	39603000	39604000	8403.14
chr5	39604000	39605000	8235.68
chr5	39605000	39606000	8142.28
chr5	39606000	39607000	7974.18
chr5	39607000	39608000	7961.68
chr5	39608000	39609000	8071.08
chr5	39609000	39610000	8078.72
chr5	39610000	39611000	8038.26
chr5	39611000	39612000	7992.6
chr5	39612000	39613000	8150.04
chr5	39613000	39614000	8342.74
chr5	39614000	39615000	9119.72
chr5	39615000	39616000	9399.76
chr5	39616000	39617000	9399.8
chr5	39617000	39618000	9436.54
chr5	39618000	39619000	9476.76
chr5	39619000	39620000	9422.88
chr5	39620000	39621000	9429.28
chr5	39621000	39622000	9468.24
chr5	39622000	39623000	9692.98
chr5	39623000	39624000	10974.08
chr5	39624000	39625000	11024.88
chr5	39625000	39626000	11276.84
chr5	39626000	39627000	11373.06
chr5	39627000	39628000	11456.76
chr5	39628000	39629000	11527.96
chr5	39629000	39630000	11518.16
chr5	39630000	39631000	11267.04
chr5	39631000	39632000	10635.04
chr5	39632000	39633000	10581.48
chr5	39633000	39634000	10626.2
chr5	39634000	39635000	10653.3
chr5	39635000	39636000	10770.46
chr5	39636000	39637000	11348.12
chr5	39637000	39638000	11396.34
chr5	39638000	39639000	11373.12
chr5	39639000	39640000	11371.54
chr5	39640000	39641000	11352.76
chr5	39641000	39642000	11311.46
chr5	39642000	39643000	11287.36
chr5	39643000	39644000	11339.46
chr5	39644000	39645000	11390.04
chr5	39645000	39646000	11340.58
chr5	39646000	39647000	11323.46
chr5	39647000	39648000	11287.04
chr5	39648000	39649000	11294.28
chr5	39649000	39650000	11008.48
chr5	39650000	39651000	11059.46
chr5	39651000	39652000	11091.28
chr5	39652000	39653000	11093.34
chr5	39653000	39654000	11108.18
chr5	39654000	39655000	11110.28
chr5	39655000	39656000	11119.74
chr5	39656000	39657000	11119.76
chr5	39657000	39658000	11157.82
chr5	39658000	39659000	11028.42
chr5	39659000	39660000	10969.2
chr5	39660000	39661000	10908.48
chr5	39661000	39662000	10937.52
chr5	39662000	39663000	10793.26
chr5	39663000	39664000	10600.38
chr5	39664000	39665000	9827.12
chr5	39665000	39666000	9614.74
chr5	39666000	39667000	9608.82
chr5	39667000	39668000	9577.6
chr5	39668000	39669000	9590.94
chr5	39669000	39670000	9616.4
chr5	39670000	39671000	9637.58
chr5	39671000	39672000	9607.84
chr5	39672000	39673000	9526.22
chr5	39673000	39674000	8283
chr5	39674000	39675000	7981.56
chr5	39675000	39676000	7578.76
chr5	39676000	39677000	7458.1
chr5	39677000	39678000	7425.8
chr5	39678000	39679000	7382.98
chr5	39679000	39680000	7352.06
chr5	39680000	39681000	7389.5
chr5	39681000	39682000	7318.56
chr5	39682000	39683000	7281.76
chr5	39683000	39684000	7216.38
chr5	39684000	39685000	7208.3
chr5	39685000	39686000	7133
chr5	39686000	39687000	6495.84
chr5	39687000	39688000	6482.32
chr5	39688000	39689000	6968.78
chr5	39689000	39690000	7721.72
chr5	39690000	39691000	7739.92
chr5	39691000	39692000	8243.5
chr5	39692000	39693000	8644.28
chr5	39693000	39694000	8685.1
chr5	39694000	39695000	8630.58
chr5	39695000	39696000	8626.26
chr5	39696000	39697000	8573.3
chr5	39697000	39698000	8604.54
chr5	39698000	39699000	8572.66
chr5	39699000	39700000	8411.9
chr5	39700000	39701000	8322.98
chr5	39701000	39702000	8192.14
chr5	39702000	39703000	8150.78
chr5	39703000	39704000	8063.52
chr5	39704000	39705000	8100.58
chr5	39705000	39706000	8263.68
chr5	39706000	39707000	8358.72
chr5	39707000	39708000	8327
chr5	39708000	39709000	8324.64
chr5	39709000	39710000	8389.76
chr5	39710000	39711000	8433.14
chr5	39711000	39712000	8450.48
chr5	39712000	39713000	8481.88
chr5	39713000	39714000	8458.68
chr5	39714000	39715000	8448.3
chr5	39715000	39716000	8357.64
chr5	39716000	39717000	8373.54
chr5	39717000	39718000	8402.26
chr5	39718000	39719000	8457.34
chr5	39719000	39720000	8477.46
chr5	39720000	39721000	8389.74
chr5	39721000	39722000	8369.54
chr5	39722000	39723000	8215.02
chr5	39723000	39724000	8125.78
chr5	39724000	39725000	7933.56
chr5	39725000	39726000	7942.04
chr5	39726000	39727000	7948.84
chr5	39727000	39728000	7923.96
chr5	39728000	39729000	7876.92
chr5	39729000	39730000	7882.8
chr5	39730000	39731000	8029.14
chr5	39731000	39732000	8501.8
chr5	39732000	39733000	8611.92
chr5	39733000	39734000	8629.44
chr5	39734000	39735000	8993.34
chr5	39735000	39736000	9861.86
chr5	39736000	39737000	11106.48
chr5	39737000	39738000	11185.42
chr5	39738000	39739000	10740.46
chr5	39739000	39740000	10003.24
chr5	39740000	39741000	10273.22
chr5	39741000	39742000	9737.42
chr5	39742000	39743000	9356.2
chr5	39743000	39744000	9341.16
chr5	39744000	39745000	9283.66
chr5	39745000	39746000	9294.24
chr5	39746000	39747000	9325.48
chr5	39747000	39748000	9614.3
chr5	39748000	39749000	9744.64
chr5	39749000	39750000	9918.78
chr5	39750000	39751000	11076.56
chr5	39751000	39752000	11343.38
chr5	39752000	39753000	11389.76
chr5	39753000	39754000	11504.06
chr5	39754000	39755000	11436.82
chr5	39755000	39756000	11683.7
chr5	39756000	39757000	11589.58
chr5	39757000	39758000	11615.4
chr5	39758000	39759000	11642
chr5	39759000	39760000	11629.38
chr5	39760000	39761000	11624.4
chr5	39761000	39762000	11641.44
chr5	39762000	39763000	11586.46
chr5	39763000	39764000	11527.28
chr5	39764000	39765000	11460.9
chr5	39765000	39766000	11394.22
chr5	39766000	39767000	11298.72
chr5	39767000	39768000	11234.72
chr5	39768000	39769000	11103.3
chr5	39769000	39770000	11186.14
chr5	39770000	39771000	11195
chr5	39771000	39772000	11248.58
chr5	39772000	39773000	11270.38
chr5	39773000	39774000	11268.22
chr5	39774000	39775000	11381.62
chr5	39775000	39776000	11389.08
chr5	39776000	39777000	11400.44
chr5	39777000	39778000	11401.32
chr5	39778000	39779000	11424.36
chr5	39779000	39780000	11410.48
chr5	39780000	39781000	11229.22
chr5	39781000	39782000	10799.24
chr5	39782000	39783000	10725.06
chr5	39783000	39784000	10724.56
chr5	39784000	39785000	10288.62
chr5	39785000	39786000	9479.94
chr5	39786000	39787000	8328.6
chr5	39787000	39788000	8168.3
chr5	39788000	39789000	8076.88
chr5	39789000	39790000	7998.74
chr5	39790000	39791000	7760.88
chr5	39791000	39792000	7796.12
chr5	39792000	39793000	7840.84
chr5	39793000	39794000	7804.38
chr5	39794000	39795000	7857.7
chr5	39795000	39796000	7879.66
chr5	39796000	39797000	7883.44
chr5	39797000	39798000	7574.68
chr5	39798000	39799000	7561.86
chr5	39799000	39800000	7432.7
chr5	39800000	39801000	6228.14
chr5	39801000	39802000	5995.18
chr5	39802000	39803000	6007.32
chr5	39803000	39804000	5944.3
chr5	39804000	39805000	5947.2
chr5	39805000	39806000	5505.32
chr5	39806000	39807000	5524.24
chr5	39807000	39808000	5509.24
chr5	39808000	39809000	5485.54
chr5	39809000	39810000	5505.44
chr5	39810000	39811000	5498.98
chr5	39811000	39812000	5481.9
chr5	39812000	39813000	5464.58
chr5	39813000	39814000	5531.06
chr5	39814000	39815000	5660.68
chr5	39815000	39816000	5732.88
chr5	39816000	39817000	5799.96
chr5	39817000	39818000	5851.1
chr5	39818000	39819000	5972
chr5	39819000	39820000	5866.08
chr5	39820000	39821000	5874.74
chr5	39821000	39822000	5866.3
chr5	39822000	39823000	5801.32
chr5	39823000	39824000	5846.22
chr5	39824000	39825000	5788.24
chr5	39825000	39826000	5803.44
chr5	39826000	39827000	5853.04
chr5	39827000	39828000	5776.34
chr5	39828000	39829000	5743.04
chr5	39829000	39830000	5748.3
chr5	39830000	39831000	5792.6
chr5	39831000	39832000	5781.64
chr5	39832000	39833000	5774.52
chr5	39833000	39834000	5733.36
chr5	39834000	39835000	5791.52
chr5	39835000	39836000	5730.66
chr5	39836000	39837000	5655.32
chr5	39837000	39838000	5646.68
chr5	39838000	39839000	5660.72
chr5	39839000	39840000	5667.34
chr5	39840000	39841000	5597.54
chr5	39841000	39842000	5565.04
chr5	39842000	39843000	5601.6
chr5	39843000	39844000	5580.44
chr5	39844000	39845000	5566.48
chr5	39845000	39846000	5531.08
chr5	39846000	39847000	5538
chr5	39847000	39848000	5524.08
chr5	39848000	39849000	5422.48
chr5	39849000	39850000	5381.72
chr5	39850000	39851000	5410.46
chr5	39851000	39852000	5442.78
chr5	39852000	39853000	5439.1
chr5	39853000	39854000	5453.76
chr5	39854000	39855000	5466.68
chr5	39855000	39856000	5474.1
chr5	39856000	39857000	5510.36
chr5	39857000	39858000	5498.28
chr5	39858000	39859000	5535.2
chr5	39859000	39860000	5552.62
chr5	39860000	39861000	5581.04
chr5	39861000	39862000	5587.7
chr5	39862000	39863000	5648.34
chr5	39863000	39864000	5654.82
chr5	39864000	39865000	5557.32
chr5	39865000	39866000	5515.24
chr5	39866000	39867000	5929.72
chr5	39867000	39868000	6117.32
chr5	39868000	39869000	6165.8
chr5	39869000	39870000	6195.66
chr5	39870000	39871000	6200
chr5	39871000	39872000	6164
chr5	39872000	39873000	6189.2
chr5	39873000	39874000	6156.62
chr5	39874000	39875000	6138.26
chr5	39875000	39876000	6130.34
chr5	39876000	39877000	6115.86
chr5	39877000	39878000	6202.52
chr5	39878000	39879000	6246.14
chr5	39879000	39880000	6235.36
chr5	39880000	39881000	6286.52
chr5	39881000	39882000	6324.54
chr5	39882000	39883000	6345.2
chr5	39883000	39884000	6363.52
chr5	39884000	39885000	6313.52
chr5	39885000	39886000	6269.66
chr5	39886000	39887000	6287.96
chr5	39887000	39888000	6308.6
chr5	39888000	39889000	6346.26
chr5	39889000	39890000	6331.4
chr5	39890000	39891000	6386.56
chr5	39891000	39892000	6335.8
chr5	39892000	39893000	6268.6
chr5	39893000	39894000	6271.56
chr5	39894000	39895000	6293.62
chr5	39895000	39896000	6282.86
chr5	39896000	39897000	6226.32
chr5	39897000	39898000	6245.26
chr5	39898000	39899000	6229.26
chr5	39899000	39900000	6241.1
chr5	39900000	39901000	6251.14
chr5	39901000	39902000	6206.74
chr5	39902000	39903000	6169.04
chr5	39903000	39904000	6175.04
chr5	39904000	39905000	6177.84
chr5	39905000	39906000	6194.08
chr5	39906000	39907000	6148.7
chr5	39907000	39908000	6207.46
chr5	39908000	39909000	6199.86
chr5	39909000	39910000	6133.72
chr5	39910000	39911000	6065.22
chr5	39911000	39912000	6030.68
chr5	39912000	39913000	5959.06
chr5	39913000	39914000	5967.78
chr5	39914000	39915000	5995.52
chr5	39915000	39916000	6020.08
chr5	39916000	39917000	5638.36
chr5	39917000	39918000	5427.58
chr5	39918000	39919000	5374.16
chr5	39919000	39920000	5345.62
chr5	39920000	39921000	5405.42
chr5	39921000	39922000	5529.6
chr5	39922000	39923000	5874.48
chr5	39923000	39924000	6080.48
chr5	39924000	39925000	6410
chr5	39925000	39926000	6384.08
chr5	39926000	39927000	6340.1
chr5	39927000	39928000	6309.54
chr5	39928000	39929000	6309.6
chr5	39929000	39930000	6314.3
chr5	39930000	39931000	6232.78
chr5	39931000	39932000	6208.78
chr5	39932000	39933000	6147.38
chr5	39933000	39934000	6095.8
chr5	39934000	39935000	6111.14
chr5	39935000	39936000	6190.04
chr5	39936000	39937000	6155.2
chr5	39937000	39938000	6224.78
chr5	39938000	39939000	6217.84
chr5	39939000	39940000	6218.08
chr5	39940000	39941000	6248.86
chr5	39941000	39942000	6359.26
chr5	39942000	39943000	6365.26
chr5	39943000	39944000	6351.96
chr5	39944000	39945000	6323
chr5	39945000	39946000	6328.02
chr5	39946000	39947000	6356.26
chr5	39947000	39948000	6346.16
chr5	39948000	39949000	6358.5
chr5	39949000	39950000	6403.42
chr5	39950000	39951000	6396.8
chr5	39951000	39952000	6419.68
chr5	39952000	39953000	6423.66
chr5	39953000	39954000	6402.52
chr5	39954000	39955000	6409.4
chr5	39955000	39956000	6683.46
chr5	39956000	39957000	6747.5
chr5	39957000	39958000	6701.6
chr5	39958000	39959000	6681.78
chr5	39959000	39960000	6757.38
chr5	39960000	39961000	6826.06
chr5	39961000	39962000	6949.82
chr5	39962000	39963000	7043.5
chr5	39963000	39964000	7074.58
chr5	39964000	39965000	7100.64
chr5	39965000	39966000	7140.54
chr5	39966000	39967000	7060.14
chr5	39967000	39968000	7231.84
chr5	39968000	39969000	7190.64
chr5	39969000	39970000	7216.86
chr5	39970000	39971000	7175.54
chr5	39971000	39972000	7098.54
chr5	39972000	39973000	6784.54
chr5	39973000	39974000	6590.3
chr5	39974000	39975000	6259.5
chr5	39975000	39976000	6311.26
chr5	39976000	39977000	6404.46
chr5	39977000	39978000	6424.22
chr5	39978000	39979000	6401.44
chr5	39979000	39980000	6438.12
chr5	39980000	39981000	6472.48
chr5	39981000	39982000	6443.82
chr5	39982000	39983000	6448.06
chr5	39983000	39984000	6505.2
chr5	39984000	39985000	6481.06
chr5	39985000	39986000	6404.14
chr5	39986000	39987000	6336.72
chr5	39987000	39988000	6282.48
chr5	39988000	39989000	6264.18
chr5	39989000	39990000	6270.3
chr5	39990000	39991000	6240.8
chr5	39991000	39992000	6241.08
chr5	39992000	39993000	6867.96
chr5	39993000	39994000	6934.24
chr5	39994000	39995000	6988.04
chr5	39995000	39996000	6996.8
chr5	39996000	39997000	7072.52
chr5	39997000	39998000	7119.04
chr5	39998000	39999000	7111.18
[truncated: 1 more rows]
