# Supplementary material for: Chromosomal Mcm2-7 distribution and the genome replication program in species from yeast to humans
Source: PLoS Genet. 2021 Sep 2;17(9):e1009714. doi: 10.1371/journal.pgen.1009714 (PMC8443269; doi:10.1371/journal.pgen.1009714)
Supplement: S1 Source Files — (ZIP) [file pgen.1009714.s023.zip › source_files_for_Figure1_to_Figure7A/Figure7A_and_coordinates_for_HeLa_initiation_and_termination_zones/Figure7A/Figure7A_upper_left_BrdU/numbers_for_Figure_7A_upper_left_BrdU_050321_1.txt]

chr	bedstart	bedend	Chen
chr5	21000000	21050000	11378.8
chr5	21050000	21100000	11299.85
chr5	21100000	21150000	11259.75
chr5	21150000	21200000	11246.1
chr5	21200000	21250000	11262.15
chr5	21250000	21300000	11274.75
chr5	21300000	21350000	11228.05
chr5	21350000	21400000	11186.75
chr5	21400000	21450000	11058.8
chr5	21450000	21500000	10805
chr5	21500000	21550000	10921.85
chr5	21550000	21600000	11086.9
chr5	21600000	21650000	11060.55
chr5	21650000	21700000	10941.85
chr5	21700000	21750000	10740.25
chr5	21750000	21800000	11003.05
chr5	21800000	21850000	11213.65
chr5	21850000	21900000	11297.05
chr5	21900000	21950000	11255.1
chr5	21950000	22000000	10995.9
chr5	22000000	22050000	11123.7
chr5	22050000	22100000	11133.6
chr5	22100000	22150000	11280.3
chr5	22150000	22200000	11297.05
chr5	22200000	22250000	11177.3
chr5	22250000	22300000	11143.6
chr5	22300000	22350000	11184.6
chr5	22350000	22400000	11145.05
chr5	22400000	22450000	11235.35
chr5	22450000	22500000	11524.7
chr5	22500000	22550000	11472.95
chr5	22550000	22600000	11388.7
chr5	22600000	22650000	11575.2
chr5	22650000	22700000	11836.2
chr5	22700000	22750000	12037.8
chr5	22750000	22800000	12021.6
chr5	22800000	22850000	12086.6
chr5	22850000	22900000	12116.4
chr5	22900000	22950000	12093.55
chr5	22950000	23000000	12061.15
chr5	23000000	23050000	12121.35
chr5	23050000	23100000	12034.95
chr5	23100000	23150000	11869.85
chr5	23150000	23200000	11794
chr5	23200000	23250000	11839.95
chr5	23250000	23300000	11799.9
chr5	23300000	23350000	11773.3
chr5	23350000	23400000	11837.25
chr5	23400000	23450000	11718.7
chr5	23450000	23500000	11670.5
chr5	23500000	23550000	11652.2
chr5	23550000	23600000	11634.4
chr5	23600000	23650000	11443.6
chr5	23650000	23700000	11432.75
chr5	23700000	23750000	11472.3
chr5	23750000	23800000	11346.25
chr5	23800000	23850000	11436.6
chr5	23850000	23900000	11508.2
chr5	23900000	23950000	11715.2
chr5	23950000	24000000	11691.9
chr5	24000000	24050000	11626.25
chr5	24050000	24100000	11724.35
chr5	24100000	24150000	11788.35
chr5	24150000	24200000	12201.3
chr5	24200000	24250000	12458.65
chr5	24250000	24300000	12773.55
chr5	24300000	24350000	12982.25
chr5	24350000	24400000	13134.25
chr5	24400000	24450000	13185.95
chr5	24450000	24500000	13315.55
chr5	24500000	24550000	13486.55
chr5	24550000	24600000	13506.35
chr5	24600000	24650000	13707.95
chr5	24650000	24700000	13727.8
chr5	24700000	24750000	13765.65
chr5	24750000	24800000	13913.3
chr5	24800000	24850000	13727.3
chr5	24850000	24900000	13843.05
chr5	24900000	24950000	13682.85
chr5	24950000	25000000	13753
chr5	25000000	25050000	13716.7
chr5	25050000	25100000	13796.2
chr5	25100000	25150000	13964.8
chr5	25150000	25200000	13682.85
chr5	25200000	25250000	13468.7
chr5	25250000	25300000	13173.65
chr5	25300000	25350000	13044.1
chr5	25350000	25400000	12826.25
chr5	25400000	25450000	12896.45
chr5	25450000	25500000	12727
chr5	25500000	25550000	12613.75
chr5	25550000	25600000	12642.5
chr5	25600000	25650000	12566.45
chr5	25650000	25700000	12519.9
chr5	25700000	25750000	12734.1
chr5	25750000	25800000	12780.75
chr5	25800000	25850000	12873
chr5	25850000	25900000	12755.65
chr5	25900000	25950000	12912.3
chr5	25950000	26000000	12930.25
chr5	26000000	26050000	12959.4
chr5	26050000	26100000	12904.8
chr5	26100000	26150000	12701.25
chr5	26150000	26200000	12782.35
chr5	26200000	26250000	12812.7
chr5	26250000	26300000	12832.7
chr5	26300000	26350000	12770.95
chr5	26350000	26400000	12764.35
chr5	26400000	26450000	12814.6
chr5	26450000	26500000	12782.45
chr5	26500000	26550000	12658.1
chr5	26550000	26600000	12647.25
chr5	26600000	26650000	12640.45
chr5	26650000	26700000	12537.5
chr5	26700000	26750000	12219.35
chr5	26750000	26800000	12177.2
chr5	26800000	26850000	12117.3
chr5	26850000	26900000	11978.4
chr5	26900000	26950000	11935.7
chr5	26950000	27000000	11848.25
chr5	27000000	27050000	11815.85
chr5	27050000	27100000	11949.9
chr5	27100000	27150000	11882.8
chr5	27150000	27200000	11859.4
chr5	27200000	27250000	11843.45
chr5	27250000	27300000	11967.45
chr5	27300000	27350000	12000.4
chr5	27350000	27400000	12143.7
chr5	27400000	27450000	12053.95
chr5	27450000	27500000	12217.7
chr5	27500000	27550000	12532.65
chr5	27550000	27600000	12480.5
chr5	27600000	27650000	12470.2
chr5	27650000	27700000	12520.3
chr5	27700000	27750000	12581.05
chr5	27750000	27800000	12646.4
chr5	27800000	27850000	12746.1
chr5	27850000	27900000	12768.1
chr5	27900000	27950000	12773
chr5	27950000	28000000	12905.45
chr5	28000000	28050000	12963.05
chr5	28050000	28100000	13018
chr5	28100000	28150000	12981.05
chr5	28150000	28200000	12874.8
chr5	28200000	28250000	12890.95
chr5	28250000	28300000	12912.5
chr5	28300000	28350000	12945.8
chr5	28350000	28400000	12938
chr5	28400000	28450000	12950.3
chr5	28450000	28500000	12915.5
chr5	28500000	28550000	12613.8
chr5	28550000	28600000	12396.05
chr5	28600000	28650000	12118.4
chr5	28650000	28700000	11903.55
chr5	28700000	28750000	11591.3
chr5	28750000	28800000	11598.8
chr5	28800000	28850000	11598.45
chr5	28850000	28900000	11699.05
chr5	28900000	28950000	11645
chr5	28950000	29000000	11630.25
chr5	29000000	29050000	11724.1
chr5	29050000	29100000	11499.35
chr5	29100000	29150000	11612.5
chr5	29150000	29200000	11697.15
chr5	29200000	29250000	11717
chr5	29250000	29300000	11639.45
chr5	29300000	29350000	11525.15
chr5	29350000	29400000	11502.45
chr5	29400000	29450000	11526.05
chr5	29450000	29500000	11577
chr5	29500000	29550000	11730.75
chr5	29550000	29600000	11951.45
chr5	29600000	29650000	12160.85
chr5	29650000	29700000	12415.65
chr5	29700000	29750000	12630.65
chr5	29750000	29800000	12472.3
chr5	29800000	29850000	12307.5
chr5	29850000	29900000	12173.65
chr5	29900000	29950000	12166.4
chr5	29950000	30000000	12083.95
chr5	30000000	30050000	11984.65
chr5	30050000	30100000	12022.65
chr5	30100000	30150000	12033.35
chr5	30150000	30200000	11964.95
chr5	30200000	30250000	11945.15
chr5	30250000	30300000	11923.65
chr5	30300000	30350000	11993.9
chr5	30350000	30400000	11963.2
chr5	30400000	30450000	11929.05
chr5	30450000	30500000	11794.55
chr5	30500000	30550000	11819.7
chr5	30550000	30600000	11867.15
chr5	30600000	30650000	11872
chr5	30650000	30700000	11843.05
chr5	30700000	30750000	11907.4
chr5	30750000	30800000	11976.45
chr5	30800000	30850000	12112.15
chr5	30850000	30900000	12212.1
chr5	30900000	30950000	12330.95
chr5	30950000	31000000	12385.7
chr5	31000000	31050000	12390.25
chr5	31050000	31100000	12336.05
chr5	31100000	31150000	12338
chr5	31150000	31200000	12320.1
chr5	31200000	31250000	12282.2
chr5	31250000	31300000	12302.1
chr5	31300000	31350000	12212.1
chr5	31350000	31400000	12217.6
chr5	31400000	31450000	12293.05
chr5	31450000	31500000	12470.85
chr5	31500000	31550000	12704.8
chr5	31550000	31600000	12821.8
chr5	31600000	31650000	13157.05
chr5	31650000	31700000	13331.25
chr5	31700000	31750000	13696.8
chr5	31750000	31800000	13962.75
chr5	31800000	31850000	14079.75
chr5	31850000	31900000	14070.95
chr5	31900000	31950000	13948.9
chr5	31950000	32000000	14037.4
chr5	32000000	32050000	14096.35
chr5	32050000	32100000	14265.55
chr5	32100000	32150000	14355.55
chr5	32150000	32200000	14695.95
chr5	32200000	32250000	14879.7
chr5	32250000	32300000	15248.25
chr5	32300000	32350000	15578.6
chr5	32350000	32400000	15973.6
chr5	32400000	32450000	16045.6
chr5	32450000	32500000	16108.55
chr5	32500000	32550000	15957.8
chr5	32550000	32600000	16143.25
chr5	32600000	32650000	16130.2
chr5	32650000	32700000	16062.4
chr5	32700000	32750000	15816.15
chr5	32750000	32800000	15617.95
chr5	32800000	32850000	15627
chr5	32850000	32900000	15923.3
chr5	32900000	32950000	16186.5
chr5	32950000	33000000	16165.7
chr5	33000000	33050000	16312.6
chr5	33050000	33100000	16393.85
chr5	33100000	33150000	16550.4
chr5	33150000	33200000	16477.85
chr5	33200000	33250000	16479.6
chr5	33250000	33300000	16125.45
chr5	33300000	33350000	15627.65
chr5	33350000	33400000	15081.5
chr5	33400000	33450000	14761.2
chr5	33450000	33500000	14548.15
chr5	33500000	33550000	14426.55
chr5	33550000	33600000	14158.3
chr5	33600000	33650000	13944.1
chr5	33650000	33700000	13918.9
chr5	33700000	33750000	13533.65
chr5	33750000	33800000	13438.1
chr5	33800000	33850000	13272.5
chr5	33850000	33900000	13023.5
chr5	33900000	33950000	12915.95
chr5	33950000	34000000	12957.4
chr5	34000000	34050000	12889.25
chr5	34050000	34100000	13033.05
chr5	34100000	34150000	13043
chr5	34150000	34200000	13045.8
chr5	34200000	34250000	13099.8
chr5	34250000	34300000	13285.2
chr5	34300000	34350000	13706.45
chr5	34350000	34400000	13943.95
chr5	34400000	34450000	14109.55
chr5	34450000	34500000	14213.2
chr5	34500000	34550000	14352.5
chr5	34550000	34600000	14456.95
chr5	34600000	34650000	14674.75
chr5	34650000	34700000	14688.8
chr5	34700000	34750000	14960.95
chr5	34750000	34800000	15114.1
chr5	34800000	34850000	15254.05
chr5	34850000	34900000	15385.3
chr5	34900000	34950000	15429.15
chr5	34950000	35000000	15391.35
chr5	35000000	35050000	15330.15
chr5	35050000	35100000	15103.35
chr5	35100000	35150000	15084.25
chr5	35150000	35200000	14986.3
chr5	35200000	35250000	15079.85
chr5	35250000	35300000	15074.45
chr5	35300000	35350000	15155.15
chr5	35350000	35400000	15184.35
chr5	35400000	35450000	15583.75
chr5	35450000	35500000	15732.8
chr5	35500000	35550000	15859.4
chr5	35550000	35600000	15947.2
chr5	35600000	35650000	15821.65
chr5	35650000	35700000	15907.7
chr5	35700000	35750000	16069.3
chr5	35750000	35800000	16099.9
chr5	35800000	35850000	16234.35
chr5	35850000	35900000	16654.25
chr5	35900000	35950000	17338.05
chr5	35950000	36000000	17939.2
chr5	36000000	36050000	18536.7
chr5	36050000	36100000	18808
chr5	36100000	36150000	18711.25
chr5	36150000	36200000	18757.85
chr5	36200000	36250000	18811.75
chr5	36250000	36300000	18875.55
chr5	36300000	36350000	18849.85
chr5	36350000	36400000	18728.95
chr5	36400000	36450000	18511.35
chr5	36450000	36500000	18432.2
chr5	36500000	36550000	18133
chr5	36550000	36600000	18279.55
chr5	36600000	36650000	18692.45
chr5	36650000	36700000	18853.6
chr5	36700000	36750000	18932.9
chr5	36750000	36800000	18982.25
chr5	36800000	36850000	18899.6
chr5	36850000	36900000	18412.7
chr5	36900000	36950000	17694.65
chr5	36950000	37000000	17122.25
chr5	37000000	37050000	16841.45
chr5	37050000	37100000	16852.7
chr5	37100000	37150000	16950
chr5	37150000	37200000	17142.35
chr5	37200000	37250000	16951.7
chr5	37250000	37300000	16711.5
chr5	37300000	37350000	16611.4
chr5	37350000	37400000	16769.2
chr5	37400000	37450000	16704.1
chr5	37450000	37500000	16638.3
chr5	37500000	37550000	16702.4
chr5	37550000	37600000	16368.1
chr5	37600000	37650000	15925.2
chr5	37650000	37700000	15765.2
chr5	37700000	37750000	15658.9
chr5	37750000	37800000	15658.1
chr5	37800000	37850000	15738.9
chr5	37850000	37900000	15943.35
chr5	37900000	37950000	16307
chr5	37950000	38000000	16557.85
chr5	38000000	38050000	16586.85
chr5	38050000	38100000	16893.8
chr5	38100000	38150000	17237.2
chr5	38150000	38200000	17629.95
chr5	38200000	38250000	18068.15
chr5	38250000	38300000	18702.75
chr5	38300000	38350000	18873.55
chr5	38350000	38400000	19075.75
chr5	38400000	38450000	19255.45
chr5	38450000	38500000	19326.95
chr5	38500000	38550000	19587.15
chr5	38550000	38600000	20127.1
chr5	38600000	38650000	20785.8
chr5	38650000	38700000	21106.9
chr5	38700000	38750000	21323.6
chr5	38750000	38800000	21428.3
chr5	38800000	38850000	21498.95
chr5	38850000	38900000	21467.4
chr5	38900000	38950000	21211.75
chr5	38950000	39000000	21360.55
chr5	39000000	39050000	21369.6
chr5	39050000	39100000	21112.95
chr5	39100000	39150000	20726
chr5	39150000	39200000	20058.3
chr5	39200000	39250000	19540.9
chr5	39250000	39300000	18924.3
chr5	39300000	39350000	18647.25
chr5	39350000	39400000	18303.4
chr5	39400000	39450000	18033.8
chr5	39450000	39500000	18015.4
chr5	39500000	39550000	17813.6
chr5	39550000	39600000	17290.7
chr5	39600000	39650000	16618.1
chr5	39650000	39700000	16239.1
chr5	39700000	39750000	16013.4
chr5	39750000	39800000	15831.05
chr5	39800000	39850000	15473.7
chr5	39850000	39900000	15444.85
chr5	39900000	39950000	15444.85
chr5	39950000	40000000	15279.1
chr5	40000000	40050000	15125.9
chr5	40050000	40100000	14931.75
chr5	40100000	40150000	14912.9
chr5	40150000	40200000	15007.05
chr5	40200000	40250000	15226.6
chr5	40250000	40300000	15309.3
chr5	40300000	40350000	15394.05
chr5	40350000	40400000	15602.7
chr5	40400000	40450000	15806.3
chr5	40450000	40500000	15831.5
chr5	40500000	40550000	15878.35
chr5	40550000	40600000	15995.8
chr5	40600000	40650000	16056.8
chr5	40650000	40700000	16036.85
chr5	40700000	40750000	16026.1
chr5	40750000	40800000	15939.95
chr5	40800000	40850000	16009.9
chr5	40850000	40900000	15948.25
chr5	40900000	40950000	15757.75
chr5	40950000	41000000	15531.95
chr5	41000000	41050000	15372.7
chr5	41050000	41100000	15340
chr5	41100000	41150000	15363.3
chr5	41150000	41200000	15394.1
chr5	41200000	41250000	15309.5
chr5	41250000	41300000	15386.9
chr5	41300000	41350000	15511
chr5	41350000	41400000	15315
chr5	41400000	41450000	15212.4
chr5	41450000	41500000	15167.5
chr5	41500000	41550000	15196.3
chr5	41550000	41600000	15255.35
chr5	41600000	41650000	15282.75
chr5	41650000	41700000	15217.95
chr5	41700000	41750000	15257.45
chr5	41750000	41800000	15343
chr5	41800000	41850000	15380.15
chr5	41850000	41900000	15301.2
chr5	41900000	41950000	15343.25
chr5	41950000	42000000	15323.15
chr5	42000000	42050000	15390.65
chr5	42050000	42100000	15228.85
chr5	42100000	42150000	15213.6
chr5	42150000	42200000	15169.45
chr5	42200000	42250000	15020.2
chr5	42250000	42300000	14996.55
chr5	42300000	42350000	14791.65
chr5	42350000	42400000	15038.9
chr5	42400000	42450000	15059.75
chr5	42450000	42500000	15010.05
chr5	42500000	42550000	14863.8
chr5	42550000	42600000	14746.55
chr5	42600000	42650000	14740.35
chr5	42650000	42700000	14802.25
chr5	42700000	42750000	14769.15
chr5	42750000	42800000	14992.45
chr5	42800000	42850000	15133.3
chr5	42850000	42900000	15329.7
chr5	42900000	42950000	15634.8
chr5	42950000	43000000	15772.3
chr5	43000000	43050000	15704.4
chr5	43050000	43100000	15970.8
chr5	43100000	43150000	15979.7
chr5	43150000	43200000	15961.95
chr5	43200000	43250000	15985.2
chr5	43250000	43300000	16087.75
chr5	43300000	43350000	16434.7
chr5	43350000	43400000	16319.3
chr5	43400000	43450000	16442.45
chr5	43450000	43500000	16562.25
chr5	43500000	43550000	16643.65
chr5	43550000	43600000	16510.55
chr5	43600000	43650000	16639.2
chr5	43650000	43700000	16727.25
chr5	43700000	43750000	16781.4
chr5	43750000	43800000	16433
chr5	43800000	43850000	16168.6
chr5	43850000	43900000	15868
chr5	43900000	43950000	15531.4
chr5	43950000	44000000	15315.9
chr5	44000000	44050000	15327.3
chr5	44050000	44100000	15171.4
chr5	44100000	44150000	15063.35
chr5	44150000	44200000	15041.6
chr5	44200000	44250000	14972.35
chr5	44250000	44300000	14779.25
chr5	44300000	44350000	14505.8
chr5	44350000	44400000	14339.75
chr5	44400000	44450000	14076.9
chr5	44450000	44500000	13942.75
chr5	44500000	44550000	13785.45
chr5	44550000	44600000	13794.55
chr5	44600000	44650000	13628.9
chr5	44650000	44700000	13561.7
chr5	44700000	44750000	13538.5
chr5	44750000	44800000	13587.55
chr5	44800000	44850000	13717.35
chr5	44850000	44900000	13591.05
chr5	44900000	44950000	13529.8
chr5	44950000	45000000	13573.05
chr5	45000000	45050000	13451.35
chr5	45050000	45100000	13331.85
chr5	45100000	45150000	13274.4
chr5	45150000	45200000	13180.8
chr5	45200000	45250000	13289.7
chr5	45250000	45300000	13324.8
chr5	45300000	45350000	13368.05
chr5	45350000	45400000	13549.85
chr5	45400000	45450000	13634.4
chr5	45450000	45500000	13514.4
chr5	45500000	45550000	13535.25
chr5	45550000	45600000	13540.05
chr5	45600000	45650000	13540.7
chr5	45650000	45700000	13533.55
chr5	45700000	45750000	13357.65
chr5	45750000	45800000	13271.8
chr5	45800000	45850000	13220.2
chr5	45850000	45900000	13503
chr5	45900000	45950000	13373.45
chr5	45950000	46000000	12824.45
