# Supplementary material for: Chromosomal Mcm2-7 distribution and the genome replication program in species from yeast to humans
Source: PLoS Genet. 2021 Sep 2;17(9):e1009714. doi: 10.1371/journal.pgen.1009714 (PMC8443269; doi:10.1371/journal.pgen.1009714)
Supplement: S1 Source Files — (ZIP) [file pgen.1009714.s023.zip › source_files_for_Figure1_to_Figure7A/Figure7A_and_coordinates_for_HeLa_initiation_and_termination_zones/Figure7A/Figure7A_main_red_and_blue_Okazaki_seq/numbers_for_Figure_7A_main_Okazaki_seq_050321_1.txt]

chr	bedstart	bedend	Petryk	RFD
chr5	38000000	38001000	0.0224458983392048	right
chr5	38001000	38002000	0.284022803683672	right
chr5	38002000	38003000	0.02723169401245	right
chr5	38003000	38004000	0.399686131989758	right
chr5	38004000	38005000	-0.00358780769350763	left
chr5	38005000	38006000	0.426289590284995	right
chr5	38006000	38007000	0.103102729281424	right
chr5	38007000	38008000	-0.0962125641525369	left
chr5	38008000	38009000	0.549586327019377	right
chr5	38009000	38010000	0.255002661823192	right
chr5	38010000	38011000	-0.117602883748874	left
chr5	38011000	38012000	0.235272834917607	right
chr5	38012000	38013000	0.331714486548661	right
chr5	38013000	38014000	-0.0306773449165196	left
chr5	38014000	38015000	-0.178509786640226	left
chr5	38015000	38016000	0.0299723252049501	right
chr5	38016000	38017000	0.0099960467611679	right
chr5	38017000	38018000	0.349224250922059	right
chr5	38018000	38019000	-0.0201703924852545	left
chr5	38019000	38020000	0.324315009477856	right
chr5	38020000	38021000	0.291064341551413	right
chr5	38021000	38022000	-0.196109725685786	left
chr5	38022000	38023000	-0.0100299746368457	left
chr5	38023000	38024000	-0.0793913541732985	left
chr5	38024000	38025000	-0.276397981110389	left
chr5	38025000	38026000	0.0945909507630912	right
chr5	38026000	38027000	-0.451650349344022	left
chr5	38027000	38028000	0.216135045567523	right
chr5	38028000	38029000	0.380440448266875	right
chr5	38029000	38030000	0.275791624106231	right
chr5	38030000	38031000	0.501628664495114	right
chr5	38031000	38032000	0.138771748540788	right
chr5	38032000	38033000	0.167431500415962	right
chr5	38033000	38034000	-0.25482712168837	left
chr5	38034000	38035000	0.302503607956328	right
chr5	38035000	38036000	0.471327489703242	right
chr5	38036000	38037000	-0.348407623636981	left
chr5	38037000	38038000	0.0999356564732974	right
chr5	38038000	38039000	0.056732795292808	right
chr5	38039000	38040000	0.0205804749340369	right
chr5	38040000	38041000	0.0888974655860028	right
chr5	38041000	38042000	0.420500611286275	right
chr5	38042000	38043000	0.540822590546347	right
chr5	38043000	38044000	0.0293189287689955	right
chr5	38044000	38045000	-0.276517105036961	left
chr5	38045000	38046000	0.277239912697969	right
chr5	38046000	38047000	0.116426181514011	right
chr5	38047000	38048000	-0.352365977101862	left
chr5	38048000	38049000	-0.14575614205096	left
chr5	38049000	38050000	-0.0352134621377376	left
chr5	38050000	38051000	-0.480378890392422	left
chr5	38051000	38052000	-0.000379897970259416	left
chr5	38052000	38053000	0.150336081166772	right
chr5	38053000	38054000	0.0823374268523861	right
chr5	38054000	38055000	0.18095551533103	right
chr5	38055000	38056000	-0.348197281145334	left
chr5	38056000	38057000	0.265700483091787	right
chr5	38057000	38058000	0.455329213397421	right
chr5	38058000	38059000	0.312273103623973	right
chr5	38059000	38060000	0.675465057817999	right
chr5	38060000	38061000	0.372881355932203	right
chr5	38061000	38062000	0.259042125667817	right
chr5	38062000	38063000	-0.184644637442829	left
chr5	38063000	38064000	-0.450692495141738	left
chr5	38064000	38065000	0.51598417620015	right
chr5	38065000	38066000	0.713959727404484	right
chr5	38066000	38067000	-0.444800403153234	left
chr5	38067000	38068000	-0.334879471501862	left
chr5	38068000	38069000	-0.167762603270949	left
chr5	38069000	38070000	-0.317152103559871	left
chr5	38070000	38071000	-0.273854921845535	left
chr5	38071000	38072000	-0.160998575233848	left
chr5	38072000	38073000	-0.0475997020786783	left
chr5	38073000	38074000	-0.324115448388275	left
chr5	38074000	38075000	-0.0746306431712487	left
chr5	38075000	38076000	-0.29711883328187	left
chr5	38076000	38077000	-0.323321175713366	left
chr5	38077000	38078000	-0.0592479756273551	left
chr5	38078000	38079000	0.242360379346681	right
chr5	38079000	38080000	-0.314499970242228	left
chr5	38080000	38081000	-0.121538267875126	left
chr5	38081000	38082000	-0.785764431460471	left
chr5	38082000	38083000	-0.526718741917128	left
chr5	38083000	38084000	-0.307782805429864	left
chr5	38084000	38085000	-0.244094488188976	left
chr5	38085000	38086000	-0.0454932597139417	left
chr5	38086000	38087000	-0.348292535509217	left
chr5	38087000	38088000	-0.515834745210478	left
chr5	38088000	38089000	-0.847189776006596	left
chr5	38089000	38090000	-0.703002478365092	left
chr5	38090000	38091000	-0.63654046078004	left
chr5	38091000	38092000	0.642006463895161	right
chr5	38092000	38093000	0.302728484253349	right
chr5	38093000	38094000	0.0339273927392739	right
chr5	38094000	38095000	-0.269002451929281	left
chr5	38095000	38096000	-0.544979623095648	left
chr5	38096000	38097000	-0.674598782512452	left
chr5	38097000	38098000	0.144650727928409	right
chr5	38098000	38099000	-0.601410824645733	left
chr5	38099000	38100000	-0.643050019287643	left
chr5	38100000	38101000	-0.0784012635458255	left
chr5	38101000	38102000	-0.369633210122263	left
chr5	38102000	38103000	-0.118487442598787	left
chr5	38103000	38104000	0.0872353509619608	right
chr5	38104000	38105000	0.120019870839543	right
chr5	38105000	38106000	-0.257502760212787	left
chr5	38106000	38107000	-0.180199057097957	left
chr5	38107000	38108000	-0.137289020358448	left
chr5	38108000	38109000	-0.163340970631119	left
chr5	38109000	38110000	-0.313407870411128	left
chr5	38110000	38111000	-0.00108134828683536	left
chr5	38111000	38112000	-0.373365471527569	left
chr5	38112000	38113000	-0.523658603015822	left
chr5	38113000	38114000	-0.596004037371568	left
chr5	38114000	38115000	-0.184352049962413	left
chr5	38115000	38116000	-0.764796310530361	left
chr5	38116000	38117000	-0.448474065964144	left
chr5	38117000	38118000	-0.207130462218015	left
chr5	38118000	38119000	-0.403418735936205	left
chr5	38119000	38120000	-0.583459766627128	left
chr5	38120000	38121000	-0.564188665599008	left
chr5	38121000	38122000	0.228460518841129	right
chr5	38122000	38123000	-0.3715625	left
chr5	38123000	38124000	-0.724614767444604	left
chr5	38124000	38125000	-0.1314646194132	left
chr5	38125000	38126000	-0.518607885996537	left
chr5	38126000	38127000	-0.397750557807022	left
chr5	38127000	38128000	-0.37312531454454	left
chr5	38128000	38129000	0.0641222082927056	right
chr5	38129000	38130000	-0.186483618062926	left
chr5	38130000	38131000	-0.310946174269853	left
chr5	38131000	38132000	-0.343754132613928	left
chr5	38132000	38133000	-0.473139539775357	left
chr5	38133000	38134000	-0.214364834139801	left
chr5	38134000	38135000	0.0527676767676768	right
chr5	38135000	38136000	-0.469247832224239	left
chr5	38136000	38137000	-0.385720596098854	left
chr5	38137000	38138000	-0.208811311406685	left
chr5	38138000	38139000	-0.535215414308613	left
chr5	38139000	38140000	-0.353781199552962	left
chr5	38140000	38141000	-0.824895714827455	left
chr5	38141000	38142000	-0.248442790853225	left
chr5	38142000	38143000	-0.539987314766765	left
chr5	38143000	38144000	-0.603817787418655	left
chr5	38144000	38145000	-0.368626006420039	left
chr5	38145000	38146000	-0.472289860718808	left
chr5	38146000	38147000	-0.66465546794652	left
chr5	38147000	38148000	-0.291175978121337	left
chr5	38148000	38149000	-0.214603026153178	left
chr5	38149000	38150000	-0.431269134786076	left
chr5	38150000	38151000	-0.0925223911685066	left
chr5	38151000	38152000	-0.222206550255296	left
chr5	38152000	38153000	-0.26459011613781	left
chr5	38153000	38154000	-0.596813025887959	left
chr5	38154000	38155000	-0.527029953085529	left
chr5	38155000	38156000	-0.391654494492914	left
chr5	38156000	38157000	-0.507927367653269	left
chr5	38157000	38158000	-0.422847750154099	left
chr5	38158000	38159000	-0.66044671346522	left
chr5	38159000	38160000	-0.893488413076042	left
chr5	38160000	38161000	-0.586997369409996	left
chr5	38161000	38162000	-0.323519660499967	left
chr5	38162000	38163000	-0.0239061795218764	left
chr5	38163000	38164000	-0.126320624712908	left
chr5	38164000	38165000	-0.439023551658931	left
chr5	38165000	38166000	-0.718808256787445	left
chr5	38166000	38167000	-0.611889637783058	left
chr5	38167000	38168000	-0.212838360402165	left
chr5	38168000	38169000	-0.336919131903183	left
chr5	38169000	38170000	-0.192851993777744	left
chr5	38170000	38171000	0.590023125206475	right
chr5	38171000	38172000	0.464193021243872	right
chr5	38172000	38173000	0.68993074054342	right
chr5	38173000	38174000	0.733309867417576	right
chr5	38174000	38175000	0.502812457127178	right
chr5	38175000	38176000	-0.0351377576523861	left
chr5	38176000	38177000	-0.357147792441097	left
chr5	38177000	38178000	0.0612918607636724	right
chr5	38178000	38179000	-0.624624077280598	left
chr5	38179000	38180000	-0.59583604424203	left
chr5	38180000	38181000	-0.681543837357052	left
chr5	38181000	38182000	-0.747758423193901	left
chr5	38182000	38183000	-0.56661101836394	left
chr5	38183000	38184000	-0.176111445524121	left
chr5	38184000	38185000	-0.549463853337945	left
chr5	38185000	38186000	-0.710059171597633	left
chr5	38186000	38187000	-0.911422613032915	left
chr5	38187000	38188000	-0.707267177555527	left
chr5	38188000	38189000	-0.251989389920424	left
chr5	38189000	38190000	0.000529853035500153	right
chr5	38190000	38191000	-0.667980502367236	left
chr5	38191000	38192000	-0.424710543287983	left
chr5	38192000	38193000	-0.41471066366255	left
chr5	38193000	38194000	-0.630286527940846	left
chr5	38194000	38195000	-0.675216180565734	left
chr5	38195000	38196000	-0.304976205863345	left
chr5	38196000	38197000	-0.588471164455448	left
chr5	38197000	38198000	-0.440485332514207	left
chr5	38198000	38199000	-0.765561214571751	left
chr5	38199000	38200000	-0.559777571825765	left
chr5	38200000	38201000	-0.620862010310627	left
chr5	38201000	38202000	-0.281872618399565	left
chr5	38202000	38203000	-0.448302174742465	left
chr5	38203000	38204000	-0.40830144244922	left
chr5	38204000	38205000	-0.341323229980154	left
chr5	38205000	38206000	-0.799424273377287	left
chr5	38206000	38207000	-0.308758478324978	left
chr5	38207000	38208000	-0.568156520250021	left
chr5	38208000	38209000	-0.357398394946337	left
chr5	38209000	38210000	-0.416701992369648	left
chr5	38210000	38211000	-0.605425326244563	left
chr5	38211000	38212000	-0.229433180800962	left
chr5	38212000	38213000	-0.108454382242533	left
chr5	38213000	38214000	-0.622807917136704	left
chr5	38214000	38215000	-0.396328762367645	left
chr5	38215000	38216000	-0.339569037108265	left
chr5	38216000	38217000	-0.307105078033402	left
chr5	38217000	38218000	-0.465401617250674	left
chr5	38218000	38219000	-0.0694917198913833	left
chr5	38219000	38220000	-0.520387725328256	left
chr5	38220000	38221000	-0.493352177554439	left
chr5	38221000	38222000	-0.658035439352798	left
chr5	38222000	38223000	-0.653142278638735	left
chr5	38223000	38224000	-0.781412289977676	left
chr5	38224000	38225000	-0.834044922962688	left
chr5	38225000	38226000	-0.299387772699836	left
chr5	38226000	38227000	-0.0415524823147027	left
chr5	38227000	38228000	-0.392422312409278	left
chr5	38228000	38229000	-0.436561998117074	left
chr5	38229000	38230000	-0.574129717845365	left
chr5	38230000	38231000	-0.344422249539029	left
chr5	38231000	38232000	-0.484008377409393	left
chr5	38232000	38233000	-0.542631116319953	left
chr5	38233000	38234000	-0.419629512206169	left
chr5	38234000	38235000	-0.40866031612001	left
chr5	38235000	38236000	-0.276310152791661	left
chr5	38236000	38237000	-0.44559338900186	left
chr5	38237000	38238000	-0.190106815869786	left
chr5	38238000	38239000	-0.260382147641543	left
chr5	38239000	38240000	-0.505409153952843	left
chr5	38240000	38241000	-0.549952828654153	left
chr5	38241000	38242000	-0.178011922916956	left
chr5	38242000	38243000	-0.500981516889739	left
chr5	38243000	38244000	-0.378429742249673	left
chr5	38244000	38245000	-0.164154725666345	left
chr5	38245000	38246000	-0.346682859321603	left
chr5	38246000	38247000	-0.222533995251457	left
chr5	38247000	38248000	-0.50355128049028	left
chr5	38248000	38249000	0.031519523286812	right
chr5	38249000	38250000	-0.54440780280588	left
chr5	38250000	38251000	-0.503294958316792	left
chr5	38251000	38252000	-0.0461374891581097	left
chr5	38252000	38253000	-0.344799676244435	left
chr5	38253000	38254000	-0.834477498093059	left
chr5	38254000	38255000	0.0575109700308094	right
chr5	38255000	38256000	-0.16106104835639	left
chr5	38256000	38257000	-0.600990054854391	left
chr5	38257000	38258000	-0.318298030849461	left
chr5	38258000	38259000	-0.456038902956776	left
chr5	38259000	38260000	-0.326040566948943	left
chr5	38260000	38261000	-0.451052652213118	left
chr5	38261000	38262000	-0.447117566954153	left
chr5	38262000	38263000	-0.583044179724623	left
chr5	38263000	38264000	-0.237466154898985	left
chr5	38264000	38265000	-0.381074168797954	left
chr5	38265000	38266000	-0.278562645855813	left
chr5	38266000	38267000	-0.772500519642486	left
chr5	38267000	38268000	-0.513279498910006	left
chr5	38268000	38269000	-0.288648788535568	left
chr5	38269000	38270000	-0.505430811942916	left
chr5	38270000	38271000	-0.649061894905522	left
chr5	38271000	38272000	-0.401921642609573	left
chr5	38272000	38273000	-0.811887180728725	left
chr5	38273000	38274000	-0.771830760617452	left
chr5	38274000	38275000	-0.868066491688539	left
chr5	38275000	38276000	-0.846188450842467	left
chr5	38276000	38277000	-0.8028670447385	left
chr5	38277000	38278000	-0.868228021679037	left
chr5	38278000	38279000	-0.832537088257481	left
chr5	38279000	38280000	-0.763894372575888	left
chr5	38280000	38281000	-0.33493937838158	left
chr5	38281000	38282000	-0.397744028310233	left
chr5	38282000	38283000	-0.582881473124932	left
chr5	38283000	38284000	-0.329666849031069	left
chr5	38284000	38285000	-0.292321116928447	left
chr5	38285000	38286000	-0.77364364439758	left
chr5	38286000	38287000	-0.63904428035106	left
chr5	38287000	38288000	-0.202772669401613	left
chr5	38288000	38289000	-0.576363241364328	left
chr5	38289000	38290000	-0.637762484559732	left
chr5	38290000	38291000	-0.601221028829847	left
chr5	38291000	38292000	-0.517912959846117	left
chr5	38292000	38293000	-0.402490502321655	left
chr5	38293000	38294000	-0.497546798337448	left
chr5	38294000	38295000	-0.435578809679529	left
chr5	38295000	38296000	-0.361302655833959	left
chr5	38296000	38297000	-0.666487145327249	left
chr5	38297000	38298000	-0.584655490134388	left
chr5	38298000	38299000	-0.748976650331508	left
chr5	38299000	38300000	-0.114213558071564	left
chr5	38300000	38301000	-0.667443832132259	left
chr5	38301000	38302000	-0.810849133041646	left
chr5	38302000	38303000	-0.766507314618454	left
chr5	38303000	38304000	-0.51490867808608	left
chr5	38304000	38305000	-0.831397422576493	left
chr5	38305000	38306000	-0.903499904374197	left
chr5	38306000	38307000	-0.608101980148133	left
chr5	38307000	38308000	-0.0340958423776924	left
chr5	38308000	38309000	-0.588255377261864	left
chr5	38309000	38310000	-0.687778544975206	left
chr5	38310000	38311000	-0.609664623151821	left
chr5	38311000	38312000	-0.54707651526737	left
chr5	38312000	38313000	-0.260333462582396	left
chr5	38313000	38314000	-0.405069541601514	left
chr5	38314000	38315000	-0.451740357478834	left
chr5	38315000	38316000	-0.537472489285301	left
chr5	38316000	38317000	-0.596396941942321	left
chr5	38317000	38318000	-0.573809364024786	left
chr5	38318000	38319000	-0.621828211189913	left
chr5	38319000	38320000	-0.677725703009373	left
chr5	38320000	38321000	-0.669296698536465	left
chr5	38321000	38322000	-0.598144504810209	left
chr5	38322000	38323000	-0.65005408625582	left
chr5	38323000	38324000	-0.361236623067776	left
chr5	38324000	38325000	-0.715719734992973	left
chr5	38325000	38326000	-0.751658248646017	left
chr5	38326000	38327000	-0.343792921288959	left
chr5	38327000	38328000	-0.467437152016197	left
chr5	38328000	38329000	-0.383050484501312	left
chr5	38329000	38330000	-0.440642789373814	left
chr5	38330000	38331000	-0.65324834291785	left
chr5	38331000	38332000	-0.602791378243007	left
chr5	38332000	38333000	-0.252901458538578	left
chr5	38333000	38334000	0.254981110593593	right
chr5	38334000	38335000	-0.185339320264301	left
chr5	38335000	38336000	-0.680649397158887	left
chr5	38336000	38337000	-0.319129646418858	left
chr5	38337000	38338000	-0.555078600846917	left
chr5	38338000	38339000	-0.594029296376256	left
chr5	38339000	38340000	-0.405889061083657	left
chr5	38340000	38341000	-0.721753693402715	left
chr5	38341000	38342000	-0.668257636655949	left
chr5	38342000	38343000	-0.634504279049649	left
chr5	38343000	38344000	-0.710124316504426	left
chr5	38344000	38345000	-0.672011153712095	left
chr5	38345000	38346000	-0.602072940378747	left
chr5	38346000	38347000	-0.691977891420011	left
chr5	38347000	38348000	-0.664326015719319	left
chr5	38348000	38349000	-0.716373098478783	left
chr5	38349000	38350000	-0.742851872348275	left
chr5	38350000	38351000	-0.605259583254095	left
chr5	38351000	38352000	-0.454510666794222	left
chr5	38352000	38353000	-0.536609040111231	left
chr5	38353000	38354000	-0.531710235640648	left
chr5	38354000	38355000	-0.688879834049489	left
chr5	38355000	38356000	-0.722930705828657	left
chr5	38356000	38357000	-0.680980543413045	left
chr5	38357000	38358000	-0.55063077123163	left
chr5	38358000	38359000	-0.551019429119693	left
chr5	38359000	38360000	-0.635011618900078	left
chr5	38360000	38361000	-0.464601535610273	left
chr5	38361000	38362000	-0.670035465720914	left
chr5	38362000	38363000	-0.663625329594442	left
chr5	38363000	38364000	-0.383318769907264	left
chr5	38364000	38365000	-0.630210482872472	left
chr5	38365000	38366000	-0.365359987505857	left
chr5	38366000	38367000	-0.785328948782427	left
chr5	38367000	38368000	-0.525217560091877	left
chr5	38368000	38369000	-0.455000481278275	left
chr5	38369000	38370000	-0.526233552631579	left
chr5	38370000	38371000	-0.676121477228715	left
chr5	38371000	38372000	-0.410315418979288	left
chr5	38372000	38373000	-0.241450612374742	left
chr5	38373000	38374000	-0.418413074996705	left
chr5	38374000	38375000	-0.424917163684559	left
chr5	38375000	38376000	-0.507298623012824	left
chr5	38376000	38377000	-0.615316901408451	left
chr5	38377000	38378000	-0.579292902114836	left
chr5	38378000	38379000	-0.528768549856808	left
chr5	38379000	38380000	-0.744317731216394	left
chr5	38380000	38381000	-0.599641075717189	left
chr5	38381000	38382000	-0.718191483975495	left
chr5	38382000	38383000	-0.516408631717377	left
chr5	38383000	38384000	-0.743353485323039	left
chr5	38384000	38385000	-0.603410352556717	left
chr5	38385000	38386000	-0.545129915895316	left
chr5	38386000	38387000	-0.593727037977873	left
chr5	38387000	38388000	-0.282072835017967	left
chr5	38388000	38389000	-0.752288059124307	left
chr5	38389000	38390000	-0.0556635142721423	left
chr5	38390000	38391000	-0.468945197407189	left
chr5	38391000	38392000	-0.19116778840477	left
chr5	38392000	38393000	-0.152586527726089	left
chr5	38393000	38394000	-0.552800135353975	left
chr5	38394000	38395000	-0.268026449288038	left
chr5	38395000	38396000	-0.51401554240465	left
chr5	38396000	38397000	-0.55729919471402	left
chr5	38397000	38398000	-0.564851443481188	left
chr5	38398000	38399000	-0.673003802281369	left
chr5	38399000	38400000	-0.696613445600657	left
chr5	38400000	38401000	-0.432782866726874	left
chr5	38401000	38402000	-0.394226478563828	left
chr5	38402000	38403000	-0.540171111556714	left
chr5	38403000	38404000	-0.693568600927013	left
chr5	38404000	38405000	-0.598911682558028	left
chr5	38405000	38406000	-0.0175542289733436	left
chr5	38406000	38407000	-0.531536756633594	left
chr5	38407000	38408000	-0.570390504666123	left
chr5	38408000	38409000	-0.635261996484273	left
chr5	38409000	38410000	-0.251322810386015	left
chr5	38410000	38411000	-0.573702782249541	left
chr5	38411000	38412000	-0.333453043634405	left
chr5	38412000	38413000	-0.755427324283659	left
chr5	38413000	38414000	-0.563642812105927	left
chr5	38414000	38415000	-0.632877888260963	left
chr5	38415000	38416000	-0.749481732250518	left
chr5	38416000	38417000	-0.789107834581171	left
chr5	38417000	38418000	-0.773388481895615	left
chr5	38418000	38419000	-0.59674229203025	left
chr5	38419000	38420000	-0.287476418516906	left
chr5	38420000	38421000	-0.727872389339841	left
chr5	38421000	38422000	-0.41907190209077	left
chr5	38422000	38423000	-0.405422541086177	left
chr5	38423000	38424000	-0.618443765768158	left
chr5	38424000	38425000	-0.463061811060927	left
chr5	38425000	38426000	-0.545006220010663	left
chr5	38426000	38427000	-0.722030048014869	left
chr5	38427000	38428000	-0.533846045297396	left
chr5	38428000	38429000	-0.423116395252019	left
chr5	38429000	38430000	-0.553817167834803	left
chr5	38430000	38431000	-0.657930760837219	left
chr5	38431000	38432000	-0.376628037383178	left
chr5	38432000	38433000	-0.767109228638918	left
chr5	38433000	38434000	-0.482829954489036	left
chr5	38434000	38435000	-0.322552647206615	left
chr5	38435000	38436000	-0.46290743955254	left
chr5	38436000	38437000	-0.507004318931582	left
chr5	38437000	38438000	-0.308552643022386	left
chr5	38438000	38439000	-0.633401164433893	left
chr5	38439000	38440000	-0.361152688455022	left
chr5	38440000	38441000	-0.612060448607706	left
chr5	38441000	38442000	-0.364961314700414	left
chr5	38442000	38443000	-0.611062778884742	left
chr5	38443000	38444000	-0.115008731350142	left
chr5	38444000	38445000	-0.433283191264137	left
chr5	38445000	38446000	-0.197221221872422	left
chr5	38446000	38447000	0.122554890219561	right
chr5	38447000	38448000	-0.191728048818073	left
chr5	38448000	38449000	-0.436182689407901	left
chr5	38449000	38450000	-0.100909789851358	left
chr5	38450000	38451000	-0.180867030648424	left
chr5	38451000	38452000	-0.0489388843789864	left
chr5	38452000	38453000	-0.16966871061148	left
chr5	38453000	38454000	-0.135796624612399	left
chr5	38454000	38455000	0.0292695342326292	right
chr5	38455000	38456000	-0.076993683498593	left
chr5	38456000	38457000	0.198518622038991	right
chr5	38457000	38458000	0.000945440793588457	right
chr5	38458000	38459000	0.108141313341524	right
chr5	38459000	38460000	0.0392574668640977	right
chr5	38460000	38461000	-0.0694544630160137	left
chr5	38461000	38462000	-0.118474821028052	left
chr5	38462000	38463000	0.169313373071848	right
chr5	38463000	38464000	0.000837020208059309	right
chr5	38464000	38465000	0.0305161836259784	right
chr5	38465000	38466000	-0.111307867442449	left
chr5	38466000	38467000	0.159509693959301	right
chr5	38467000	38468000	-0.0246217160697497	left
chr5	38468000	38469000	0.0135852874227698	right
chr5	38469000	38470000	0.0238634880326565	right
chr5	38470000	38471000	0.0622596555759906	right
chr5	38471000	38472000	0.143207913383065	right
chr5	38472000	38473000	0.159667709838742	right
chr5	38473000	38474000	0.242639543290205	right
chr5	38474000	38475000	0.420783601453036	right
chr5	38475000	38476000	0.266862580464596	right
chr5	38476000	38477000	0.354628422425033	right
chr5	38477000	38478000	0.0130171307096614	right
chr5	38478000	38479000	0.282689912826899	right
chr5	38479000	38480000	0.141885561608661	right
chr5	38480000	38481000	0.0241506191748071	right
chr5	38481000	38482000	0.46996398690931	right
chr5	38482000	38483000	0.308893144389123	right
chr5	38483000	38484000	0.448122529644269	right
chr5	38484000	38485000	0.420356107660456	right
chr5	38485000	38486000	0.14058409153371	right
chr5	38486000	38487000	0.214904562068499	right
chr5	38487000	38488000	0.527637895849544	right
chr5	38488000	38489000	0.335731939003682	right
chr5	38489000	38490000	0.110084927821391	right
chr5	38490000	38491000	0.243287369001655	right
chr5	38491000	38492000	-0.152215799614644	left
chr5	38492000	38493000	-0.0752273034380248	left
chr5	38493000	38494000	0.368223295759528	right
chr5	38494000	38495000	-0.322035655058043	left
chr5	38495000	38496000	0.0944786497834277	right
chr5	38496000	38497000	-0.172912327376472	left
chr5	38497000	38498000	-0.0629568968960972	left
chr5	38498000	38499000	-0.00199399701949919	left
chr5	38499000	38500000	0.00694806322737537	right
chr5	38500000	38501000	0.126532909814644	right
chr5	38501000	38502000	-0.00326299760713509	left
chr5	38502000	38503000	-0.0366962993591069	left
chr5	38503000	38504000	-0.120624527826744	left
chr5	38504000	38505000	-0.410257583382898	left
chr5	38505000	38506000	0.0151293823038397	right
chr5	38506000	38507000	-0.187309595420588	left
chr5	38507000	38508000	-0.109835438193647	left
chr5	38508000	38509000	-0.164857757590246	left
chr5	38509000	38510000	-0.317311562122693	left
chr5	38510000	38511000	-0.0660753077480087	left
chr5	38511000	38512000	-0.0246456903467332	left
chr5	38512000	38513000	-0.115756244267645	left
chr5	38513000	38514000	-0.542225188292497	left
chr5	38514000	38515000	-0.516944593867671	left
chr5	38515000	38516000	-0.317352332797058	left
chr5	38516000	38517000	-0.393840445269017	left
chr5	38517000	38518000	-0.655598380880195	left
chr5	38518000	38519000	-0.292778413539722	left
chr5	38519000	38520000	0.181337465259844	right
chr5	38520000	38521000	0.723283717122978	right
chr5	38521000	38522000	0.408879599264838	right
chr5	38522000	38523000	-0.0286401480111008	left
chr5	38523000	38524000	-0.316014379705623	left
chr5	38524000	38525000	-0.573471364747047	left
chr5	38525000	38526000	-0.692907628564465	left
chr5	38526000	38527000	-0.032528656197126	left
chr5	38527000	38528000	-0.235280054644809	left
chr5	38528000	38529000	-0.226599127014065	left
chr5	38529000	38530000	-0.320012110202846	left
chr5	38530000	38531000	-0.299745977984759	left
chr5	38531000	38532000	-0.607923405286759	left
chr5	38532000	38533000	-0.777018871257397	left
chr5	38533000	38534000	-0.548101265822785	left
chr5	38534000	38535000	-0.546603475513428	left
chr5	38535000	38536000	-0.476469611030686	left
chr5	38536000	38537000	-0.518613186525102	left
chr5	38537000	38538000	-0.17556775413538	left
chr5	38538000	38539000	-0.184027520899608	left
chr5	38539000	38540000	-0.0696875230123469	left
chr5	38540000	38541000	-0.518713575803602	left
chr5	38541000	38542000	-0.629783618648204	left
chr5	38542000	38543000	-0.282776976821559	left
chr5	38543000	38544000	-0.620723985504361	left
chr5	38544000	38545000	-0.538308977035491	left
chr5	38545000	38546000	-0.584454530718107	left
chr5	38546000	38547000	-0.421594480367012	left
chr5	38547000	38548000	-0.648505793860541	left
chr5	38548000	38549000	-0.541425945378151	left
chr5	38549000	38550000	-0.619647756438623	left
chr5	38550000	38551000	-0.404754553874653	left
chr5	38551000	38552000	-0.374193886646044	left
chr5	38552000	38553000	-0.643199028432633	left
chr5	38553000	38554000	-0.578288023512123	left
chr5	38554000	38555000	-0.630846222311787	left
chr5	38555000	38556000	-0.617454545454545	left
chr5	38556000	38557000	-0.576465587370921	left
chr5	38557000	38558000	-0.491402756125038	left
chr5	38558000	38559000	-0.658157887972032	left
chr5	38559000	38560000	-0.375043807680112	left
chr5	38560000	38561000	-0.235570099353414	left
chr5	38561000	38562000	-0.205636557610242	left
chr5	38562000	38563000	-0.455822953653084	left
chr5	38563000	38564000	-0.46131864437462	left
chr5	38564000	38565000	-0.026742187279849	left
chr5	38565000	38566000	-0.403001464128843	left
chr5	38566000	38567000	-0.431277360451054	left
chr5	38567000	38568000	-0.38383192951883	left
chr5	38568000	38569000	-0.368196584756352	left
chr5	38569000	38570000	-0.583027498537312	left
chr5	38570000	38571000	-0.334250390598465	left
chr5	38571000	38572000	-0.449263049019246	left
chr5	38572000	38573000	-0.558254020347883	left
chr5	38573000	38574000	-0.497495696940564	left
chr5	38574000	38575000	-0.323234862215402	left
chr5	38575000	38576000	-0.569708408316142	left
chr5	38576000	38577000	-0.373862270307402	left
chr5	38577000	38578000	-0.174363188167625	left
chr5	38578000	38579000	-0.198454486912383	left
chr5	38579000	38580000	-0.648297277447784	left
chr5	38580000	38581000	0.0883943527159608	right
chr5	38581000	38582000	-0.249626095007478	left
chr5	38582000	38583000	-0.229251995695401	left
chr5	38583000	38584000	-0.515064374877459	left
chr5	38584000	38585000	-0.537217261620237	left
chr5	38585000	38586000	-0.634879257498066	left
chr5	38586000	38587000	-0.238707630737695	left
chr5	38587000	38588000	-0.709989427105768	left
chr5	38588000	38589000	-0.587335213202983	left
chr5	38589000	38590000	-0.342369827392043	left
chr5	38590000	38591000	-0.420880310149732	left
chr5	38591000	38592000	-0.427974134572935	left
chr5	38592000	38593000	-0.45735526165959	left
chr5	38593000	38594000	-0.48315076886292	left
chr5	38594000	38595000	-0.474501954055857	left
chr5	38595000	38596000	-0.596147071207005	left
chr5	38596000	38597000	-0.399554881357058	left
chr5	38597000	38598000	-0.541842141564628	left
chr5	38598000	38599000	-0.0381930292791312	left
chr5	38599000	38600000	-0.643105925152702	left
chr5	38600000	38601000	-0.00325262016624503	left
chr5	38601000	38602000	-0.0387373477440384	left
chr5	38602000	38603000	-0.0336538461538462	left
chr5	38603000	38604000	-0.252580352740979	left
chr5	38604000	38605000	-0.318455439729849	left
chr5	38605000	38606000	-0.257353247945263	left
chr5	38606000	38607000	-0.262496258605208	left
chr5	38607000	38608000	0.0708590620000265	right
chr5	38608000	38609000	-0.0769524342615798	left
chr5	38609000	38610000	-0.0412975190717354	left
chr5	38610000	38611000	-0.188844318803982	left
chr5	38611000	38612000	-0.213949843260188	left
chr5	38612000	38613000	-0.511795887458496	left
chr5	38613000	38614000	-0.316597316576087	left
chr5	38614000	38615000	-0.0785861500412201	left
chr5	38615000	38616000	-0.0417280893134422	left
chr5	38616000	38617000	0.0687522634203415	right
chr5	38617000	38618000	0.610954170209265	right
chr5	38618000	38619000	0.580650142846112	right
chr5	38619000	38620000	0.556869835238358	right
chr5	38620000	38621000	0.0620707793915661	right
chr5	38621000	38622000	0.44142471544251	right
chr5	38622000	38623000	0.167449851517255	right
chr5	38623000	38624000	-0.143326838772528	left
chr5	38624000	38625000	0.01888824773995	right
chr5	38625000	38626000	0.0410958904109589	right
chr5	38626000	38627000	0.724989064550397	right
chr5	38627000	38628000	0.693995064436523	right
chr5	38628000	38629000	0.765449511570809	right
chr5	38629000	38630000	0.758328021738401	right
chr5	38630000	38631000	0.824414830235711	right
chr5	38631000	38632000	0.365391011158641	right
chr5	38632000	38633000	0.296505131202076	right
chr5	38633000	38634000	0.0485059962605247	right
chr5	38634000	38635000	-0.485758808761146	left
chr5	38635000	38636000	0.230862298779863	right
chr5	38636000	38637000	0.169990436871691	right
chr5	38637000	38638000	0.208080253480205	right
chr5	38638000	38639000	0.463258913828818	right
chr5	38639000	38640000	0.0928078858972615	right
chr5	38640000	38641000	-0.117690531177829	left
chr5	38641000	38642000	0.3494245394282	right
chr5	38642000	38643000	0.292604192917402	right
chr5	38643000	38644000	0.319980824388777	right
chr5	38644000	38645000	0.0973942406460677	right
chr5	38645000	38646000	0.0252067044392662	right
chr5	38646000	38647000	0.469826091525246	right
chr5	38647000	38648000	0.123275759851389	right
chr5	38648000	38649000	-0.224823936382806	left
chr5	38649000	38650000	-0.0807468148549742	left
chr5	38650000	38651000	0.134659130075136	right
chr5	38651000	38652000	0.112150132946269	right
chr5	38652000	38653000	0.224867536293867	right
chr5	38653000	38654000	0.149206722985901	right
chr5	38654000	38655000	0.354392604993085	right
chr5	38655000	38656000	0.209366869037294	right
chr5	38656000	38657000	0.154187265917603	right
chr5	38657000	38658000	0.234339777307193	right
chr5	38658000	38659000	0.0364531276519509	right
chr5	38659000	38660000	0.172298522524795	right
chr5	38660000	38661000	0.177409329054028	right
chr5	38661000	38662000	0.07228662192582	right
chr5	38662000	38663000	0.351695244006517	right
chr5	38663000	38664000	0.212517592515937	right
chr5	38664000	38665000	0.265829145728643	right
chr5	38665000	38666000	0.268543986029251	right
chr5	38666000	38667000	0.193457001988505	right
chr5	38667000	38668000	0.394910629767804	right
chr5	38668000	38669000	0.686089707656789	right
chr5	38669000	38670000	0.425607243390696	right
chr5	38670000	38671000	0.0837939719728857	right
chr5	38671000	38672000	0.39219731352863	right
chr5	38672000	38673000	0.306786585711854	right
chr5	38673000	38674000	0.352579918955426	right
chr5	38674000	38675000	-0.134282416313967	left
chr5	38675000	38676000	-0.258647086392751	left
chr5	38676000	38677000	0.100269957578095	right
chr5	38677000	38678000	0.424961533909338	right
chr5	38678000	38679000	0.62571772631285	right
chr5	38679000	38680000	0.326584603275248	right
chr5	38680000	38681000	0.371651656294693	right
chr5	38681000	38682000	0.173854025268873	right
chr5	38682000	38683000	0.219127221853533	right
chr5	38683000	38684000	0.537552057598645	right
chr5	38684000	38685000	0.232391046609625	right
chr5	38685000	38686000	0.442654751872287	right
chr5	38686000	38687000	0.623202219045175	right
chr5	38687000	38688000	0.403140551272465	right
chr5	38688000	38689000	0.759507970377808	right
chr5	38689000	38690000	0.631248183667539	right
chr5	38690000	38691000	0.55462778598497	right
chr5	38691000	38692000	0.153893442622951	right
chr5	38692000	38693000	0.438573412263393	right
chr5	38693000	38694000	0.553845929256507	right
chr5	38694000	38695000	0.215599400758614	right
chr5	38695000	38696000	0.13558331981178	right
chr5	38696000	38697000	0.464743465634075	right
chr5	38697000	38698000	-0.129683951551855	left
chr5	38698000	38699000	0.307000861494449	right
chr5	38699000	38700000	0.474231703453374	right
chr5	38700000	38701000	-0.373801031891686	left
chr5	38701000	38702000	-0.609934701492537	left
chr5	38702000	38703000	-0.572731760716049	left
chr5	38703000	38704000	-0.67902705589909	left
chr5	38704000	38705000	-0.488479109006636	left
chr5	38705000	38706000	-0.4345444459853	left
chr5	38706000	38707000	0.255811184856692	right
chr5	38707000	38708000	0.127263972739731	right
chr5	38708000	38709000	0.428983563925967	right
chr5	38709000	38710000	0.00475562237290216	right
chr5	38710000	38711000	0.328278772712842	right
chr5	38711000	38712000	0.13378200172798	right
chr5	38712000	38713000	0.175630447622286	right
chr5	38713000	38714000	0.025250755186168	right
chr5	38714000	38715000	-0.0192359117893498	left
chr5	38715000	38716000	0.434600730891844	right
chr5	38716000	38717000	0.296701231164437	right
chr5	38717000	38718000	0.428776754845978	right
chr5	38718000	38719000	0.341445987585406	right
chr5	38719000	38720000	0.523707117255504	right
chr5	38720000	38721000	-0.0555889165308398	left
chr5	38721000	38722000	-0.126789405559956	left
chr5	38722000	38723000	0.1540401492989	right
chr5	38723000	38724000	0.366140850478354	right
chr5	38724000	38725000	0.316569013543368	right
chr5	38725000	38726000	0.348422464296638	right
chr5	38726000	38727000	0.151448991781838	right
chr5	38727000	38728000	0.445632595362411	right
chr5	38728000	38729000	-0.339220864971938	left
chr5	38729000	38730000	-0.0478237506716819	left
chr5	38730000	38731000	0.283169089667285	right
chr5	38731000	38732000	-0.150417875100822	left
chr5	38732000	38733000	-0.0574453484952456	left
chr5	38733000	38734000	-0.00336087382719507	left
chr5	38734000	38735000	0.17378089070966	right
chr5	38735000	38736000	0.256198712702661	right
chr5	38736000	38737000	0.106622097750474	right
chr5	38737000	38738000	0.0878486639215754	right
chr5	38738000	38739000	-0.253185684480822	left
chr5	38739000	38740000	-0.0736573542543692	left
chr5	38740000	38741000	0.525855634929097	right
chr5	38741000	38742000	0.0777775581602198	right
chr5	38742000	38743000	0.231135595103907	right
chr5	38743000	38744000	0.351810985362298	right
chr5	38744000	38745000	-0.186859528528655	left
chr5	38745000	38746000	0.13911459792659	right
chr5	38746000	38747000	-0.107656109432308	left
chr5	38747000	38748000	-0.070140924238166	left
chr5	38748000	38749000	-0.22833754421425	left
chr5	38749000	38750000	0.059843284099577	right
chr5	38750000	38751000	0.475583234480032	right
chr5	38751000	38752000	0.0087688705096906	right
chr5	38752000	38753000	0.115993336109954	right
chr5	38753000	38754000	0.195245340433625	right
chr5	38754000	38755000	-0.0112712342001449	left
chr5	38755000	38756000	-0.049622231871472	left
chr5	38756000	38757000	0.0487780428637302	right
chr5	38757000	38758000	0.031304629913313	right
chr5	38758000	38759000	-0.19958375197359	left
chr5	38759000	38760000	-0.137441262523273	left
chr5	38760000	38761000	-0.228860775079262	left
chr5	38761000	38762000	0.0212142390152625	right
chr5	38762000	38763000	-0.246693107514203	left
chr5	38763000	38764000	0.254208219526139	right
chr5	38764000	38765000	0.536830831745232	right
chr5	38765000	38766000	0.173020527859238	right
chr5	38766000	38767000	0.000793905508352899	right
chr5	38767000	38768000	-0.0330216414088728	left
chr5	38768000	38769000	0.117639520727879	right
chr5	38769000	38770000	-0.121698958836103	left
chr5	38770000	38771000	-0.33468635258029	left
chr5	38771000	38772000	0.0698443962970258	right
chr5	38772000	38773000	-0.182535676593402	left
chr5	38773000	38774000	-0.290326238989907	left
chr5	38774000	38775000	0.178898364760191	right
chr5	38775000	38776000	-0.0452941540620293	left
chr5	38776000	38777000	-0.474539198164795	left
chr5	38777000	38778000	-0.621089418327229	left
chr5	38778000	38779000	-0.582069351752462	left
chr5	38779000	38780000	-0.0812571114685918	left
chr5	38780000	38781000	0.260992784491002	right
chr5	38781000	38782000	0.180633452054421	right
chr5	38782000	38783000	0.0328239954725523	right
chr5	38783000	38784000	-0.170981735790666	left
chr5	38784000	38785000	-0.0160684240044868	left
chr5	38785000	38786000	0.207085677772058	right
chr5	38786000	38787000	-0.193272062104042	left
chr5	38787000	38788000	0.149443697623202	right
chr5	38788000	38789000	-0.109379396930537	left
chr5	38789000	38790000	-0.158584778464829	left
chr5	38790000	38791000	0.15905836018618	right
chr5	38791000	38792000	-0.255787800054291	left
chr5	38792000	38793000	0.152819902126789	right
chr5	38793000	38794000	0.147642077252856	right
chr5	38794000	38795000	-0.132676395991851	left
chr5	38795000	38796000	0.0544611819235226	right
chr5	38796000	38797000	0.303248395253842	right
chr5	38797000	38798000	0.465790317409426	right
chr5	38798000	38799000	0.36606855822925	right
chr5	38799000	38800000	0.547726813183395	right
chr5	38800000	38801000	0.229380164703548	right
chr5	38801000	38802000	0.0426690712353472	right
chr5	38802000	38803000	0.260346585117227	right
chr5	38803000	38804000	0.134974825850059	right
chr5	38804000	38805000	0.392945331557444	right
chr5	38805000	38806000	0.200775656324582	right
chr5	38806000	38807000	0.281675573177038	right
chr5	38807000	38808000	0.355444683155484	right
chr5	38808000	38809000	0.570508249834253	right
chr5	38809000	38810000	0.339581931652089	right
chr5	38810000	38811000	0.271897145738215	right
chr5	38811000	38812000	0.386771855258944	right
chr5	38812000	38813000	0.327882130597447	right
chr5	38813000	38814000	-0.102232142857143	left
chr5	38814000	38815000	-0.00357773441130007	left
chr5	38815000	38816000	0.306588373458602	right
chr5	38816000	38817000	0.736020285599893	right
chr5	38817000	38818000	0.3562052312579	right
chr5	38818000	38819000	0.540995920039605	right
chr5	38819000	38820000	0.263310464779206	right
chr5	38820000	38821000	-0.366179221220881	left
chr5	38821000	38822000	0.874607413379016	right
chr5	38822000	38823000	0.461640798226164	right
chr5	38823000	38824000	0.45986995111301	right
chr5	38824000	38825000	0.441906597143505	right
chr5	38825000	38826000	0.55067407079791	right
chr5	38826000	38827000	0.629893238434164	right
chr5	38827000	38828000	0.583668656496426	right
chr5	38828000	38829000	0.467359595061919	right
chr5	38829000	38830000	0.731335304107177	right
chr5	38830000	38831000	0.630633317709887	right
chr5	38831000	38832000	0.68051666754715	right
chr5	38832000	38833000	0.588113823152852	right
chr5	38833000	38834000	0.493890824622532	right
chr5	38834000	38835000	0.565471734247959	right
chr5	38835000	38836000	0.776291671440028	right
chr5	38836000	38837000	0.522349564240697	right
chr5	38837000	38838000	0.678259653608742	right
chr5	38838000	38839000	-0.0111656279008089	left
chr5	38839000	38840000	-0.255571212358436	left
chr5	38840000	38841000	0.0717338217338217	right
chr5	38841000	38842000	0.736578859619873	right
chr5	38842000	38843000	0.197053333065698	right
chr5	38843000	38844000	0.535140204445278	right
chr5	38844000	38845000	0.492134702211486	right
chr5	38845000	38846000	0.640655560801241	right
chr5	38846000	38847000	0.706164696331625	right
chr5	38847000	38848000	0.728198177413773	right
chr5	38848000	38849000	0.640527889537705	right
chr5	38849000	38850000	0.568800987386736	right
chr5	38850000	38851000	0.469832978513267	right
chr5	38851000	38852000	0.525109475449548	right
chr5	38852000	38853000	0.803922232759789	right
chr5	38853000	38854000	0.511230033244142	right
chr5	38854000	38855000	0.172064481566259	right
chr5	38855000	38856000	0.725437686204934	right
chr5	38856000	38857000	0.501886569107616	right
chr5	38857000	38858000	0.65619690276227	right
chr5	38858000	38859000	0.661520017438059	right
chr5	38859000	38860000	0.873369558459645	right
chr5	38860000	38861000	0.802862357122274	right
chr5	38861000	38862000	0.170467692389526	right
chr5	38862000	38863000	0.250149080535723	right
chr5	38863000	38864000	0.345534262771565	right
chr5	38864000	38865000	0.860297177219098	right
chr5	38865000	38866000	0.784518038154001	right
chr5	38866000	38867000	0.589680790268593	right
chr5	38867000	38868000	0.362185078054274	right
chr5	38868000	38869000	0.581622053535757	right
chr5	38869000	38870000	0.411170528817588	right
chr5	38870000	38871000	0.506591102530568	right
chr5	38871000	38872000	0.573050644733177	right
chr5	38872000	38873000	0.194149839592376	right
chr5	38873000	38874000	0.728860591086192	right
chr5	38874000	38875000	0.617038674702444	right
chr5	38875000	38876000	0.377930301126202	right
chr5	38876000	38877000	0.361975988105013	right
chr5	38877000	38878000	0.384415451172176	right
chr5	38878000	38879000	0.092802450229709	right
chr5	38879000	38880000	0.267538508464237	right
chr5	38880000	38881000	-0.291472098029475	left
chr5	38881000	38882000	0.204096834264432	right
chr5	38882000	38883000	0.0883486510524755	right
chr5	38883000	38884000	0.378164638217018	right
chr5	38884000	38885000	0.591510702957637	right
chr5	38885000	38886000	0.305137279901519	right
chr5	38886000	38887000	0.213812198823248	right
chr5	38887000	38888000	0.442763453843786	right
chr5	38888000	38889000	0.287283164857107	right
chr5	38889000	38890000	0.83880819631379	right
chr5	38890000	38891000	0.062412730194694	right
chr5	38891000	38892000	-0.127012851578076	left
chr5	38892000	38893000	-0.188908568985525	left
chr5	38893000	38894000	-0.651026522810798	left
chr5	38894000	38895000	-0.777187252774002	left
chr5	38895000	38896000	0.0930583831352203	right
chr5	38896000	38897000	0.715429673018462	right
chr5	38897000	38898000	0.875091932457786	right
chr5	38898000	38899000	0.702928992356614	right
chr5	38899000	38900000	0.218532633773691	right
chr5	38900000	38901000	0.474777945366181	right
chr5	38901000	38902000	0.393284368190935	right
chr5	38902000	38903000	0.0936504393352138	right
chr5	38903000	38904000	0.087077928507773	right
chr5	38904000	38905000	0.349132800544125	right
chr5	38905000	38906000	0.157868621991896	right
chr5	38906000	38907000	0.202517328383748	right
chr5	38907000	38908000	-0.178228729831545	left
chr5	38908000	38909000	-0.543180679984419	left
chr5	38909000	38910000	-0.742724281918259	left
chr5	38910000	38911000	-0.588954953139172	left
chr5	38911000	38912000	-0.865385360561088	left
chr5	38912000	38913000	-0.621121121121121	left
chr5	38913000	38914000	-0.489988182773109	left
chr5	38914000	38915000	-0.125053614831054	left
chr5	38915000	38916000	0.0667714976267435	right
chr5	38916000	38917000	0.0856837321213741	right
chr5	38917000	38918000	-0.229952959194836	left
chr5	38918000	38919000	0.137989540151475	right
chr5	38919000	38920000	-0.0413302807567177	left
chr5	38920000	38921000	-0.157119653492149	left
chr5	38921000	38922000	-0.202974104777369	left
chr5	38922000	38923000	0.0139243962371863	right
chr5	38923000	38924000	0.24659102219568	right
chr5	38924000	38925000	0.320506697596143	right
chr5	38925000	38926000	0.295633758392286	right
chr5	38926000	38927000	-0.503666646575453	left
chr5	38927000	38928000	0.252404189139058	right
chr5	38928000	38929000	-0.129804820716364	left
chr5	38929000	38930000	-0.130996576828504	left
chr5	38930000	38931000	-0.107167585587896	left
chr5	38931000	38932000	0.00301859990233941	right
chr5	38932000	38933000	-0.327219773299748	left
chr5	38933000	38934000	-0.55167953022573	left
chr5	38934000	38935000	0.0124345108267938	right
chr5	38935000	38936000	-0.160655886627907	left
chr5	38936000	38937000	-0.2343923909744	left
chr5	38937000	38938000	-0.164546196761464	left
chr5	38938000	38939000	-0.718730402062574	left
chr5	38939000	38940000	-0.419805218579902	left
chr5	38940000	38941000	-0.521680179307673	left
chr5	38941000	38942000	-0.475764339688326	left
chr5	38942000	38943000	-0.522691415313225	left
chr5	38943000	38944000	-0.415146401985112	left
chr5	38944000	38945000	-0.249883203039836	left
chr5	38945000	38946000	-0.60815020977859	left
chr5	38946000	38947000	-0.428284264457137	left
chr5	38947000	38948000	-0.683332378825191	left
chr5	38948000	38949000	-0.29094400768169	left
chr5	38949000	38950000	-0.339299610894942	left
chr5	38950000	38951000	0.0779957559222208	right
chr5	38951000	38952000	-0.400104650804888	left
chr5	38952000	38953000	-0.554603391783387	left
chr5	38953000	38954000	-0.608249406632882	left
chr5	38954000	38955000	-0.445608237689198	left
chr5	38955000	38956000	-0.396516132025143	left
chr5	38956000	38957000	-0.454746455179043	left
chr5	38957000	38958000	-0.742769080035108	left
chr5	38958000	38959000	-0.720904138842138	left
chr5	38959000	38960000	-0.505840215967712	left
chr5	38960000	38961000	-0.547488065469425	left
chr5	38961000	38962000	-0.583785033524289	left
chr5	38962000	38963000	-0.576817450045772	left
chr5	38963000	38964000	-0.376795517251188	left
chr5	38964000	38965000	-0.762489722880495	left
chr5	38965000	38966000	-0.774098838861213	left
chr5	38966000	38967000	-0.64098975256186	left
chr5	38967000	38968000	-0.556331355044636	left
chr5	38968000	38969000	-0.68375799517668	left
chr5	38969000	38970000	0.166684955557994	right
chr5	38970000	38971000	-0.55624843406364	left
chr5	38971000	38972000	-0.3368665554356	left
chr5	38972000	38973000	-0.894564229840229	left
chr5	38973000	38974000	-0.618193158374514	left
chr5	38974000	38975000	-0.442576454173243	left
chr5	38975000	38976000	-0.443244077475114	left
chr5	38976000	38977000	-0.560331104743712	left
chr5	38977000	38978000	-0.690281484032022	left
chr5	38978000	38979000	-0.204276119140556	left
chr5	38979000	38980000	0.0533636948665908	right
chr5	38980000	38981000	-0.259870748620218	left
chr5	38981000	38982000	-0.669609277058086	left
chr5	38982000	38983000	-0.159997126230333	left
chr5	38983000	38984000	-0.463015686931279	left
chr5	38984000	38985000	0.278730028396456	right
chr5	38985000	38986000	-0.119077448747153	left
chr5	38986000	38987000	-0.0343568821129483	left
chr5	38987000	38988000	0.487153965785381	right
chr5	38988000	38989000	-0.356228652929475	left
chr5	38989000	38990000	-0.894114836346261	left
chr5	38990000	38991000	-0.815981064805105	left
chr5	38991000	38992000	-0.73551795710422	left
chr5	38992000	38993000	-0.67112589485863	left
chr5	38993000	38994000	-0.659272841107285	left
chr5	38994000	38995000	-0.775144563465731	left
chr5	38995000	38996000	-0.674992341468396	left
chr5	38996000	38997000	-0.657366919176367	left
chr5	38997000	38998000	-0.781773773915506	left
chr5	38998000	38999000	-0.810117971096252	left
chr5	38999000	39000000	-0.938193800185547	left
chr5	39000000	39001000	-0.900765423847488	left
chr5	39001000	39002000	-0.854990710272424	left
chr5	39002000	39003000	-0.793536910761933	left
chr5	39003000	39004000	-0.340988517224164	left
chr5	39004000	39005000	-0.31302831783601	left
chr5	39005000	39006000	-0.152151776622541	left
chr5	39006000	39007000	-0.458385954485798	left
chr5	39007000	39008000	-0.738546211820706	left
chr5	39008000	39009000	-0.710674050028642	left
chr5	39009000	39010000	-0.624286320185312	left
chr5	39010000	39011000	-0.705418107652744	left
chr5	39011000	39012000	-0.665115783018491	left
chr5	39012000	39013000	-0.426380368098159	left
chr5	39013000	39014000	-0.644226887363746	left
chr5	39014000	39015000	-0.595222260647495	left
chr5	39015000	39016000	-0.765309172132824	left
chr5	39016000	39017000	-0.876926595014864	left
chr5	39017000	39018000	-0.647101188332733	left
chr5	39018000	39019000	-0.646290050590219	left
chr5	39019000	39020000	-0.733163223757431	left
chr5	39020000	39021000	-0.776768914743402	left
chr5	39021000	39022000	-0.682651933701657	left
chr5	39022000	39023000	-0.815813297278232	left
chr5	39023000	39024000	-0.754242713403955	left
chr5	39024000	39025000	-0.56605100238377	left
chr5	39025000	39026000	-0.676208773615114	left
chr5	39026000	39027000	-0.770519830800749	left
chr5	39027000	39028000	-0.881836782045603	left
chr5	39028000	39029000	-0.237615627236343	left
chr5	39029000	39030000	-0.742564247730352	left
chr5	39030000	39031000	-0.72414859996906	left
chr5	39031000	39032000	-0.79123001149949	left
chr5	39032000	39033000	-0.784517265303944	left
chr5	39033000	39034000	-0.504889831507011	left
chr5	39034000	39035000	-0.706428717469404	left
chr5	39035000	39036000	-0.878518852643881	left
chr5	39036000	39037000	-0.908081258148093	left
chr5	39037000	39038000	-0.935238382278147	left
chr5	39038000	39039000	-0.689582549830763	left
chr5	39039000	39040000	-0.757189491683507	left
chr5	39040000	39041000	-0.807076537013802	left
chr5	39041000	39042000	-0.701716675864874	left
chr5	39042000	39043000	-0.798735828233169	left
chr5	39043000	39044000	-0.783008924179608	left
chr5	39044000	39045000	-0.739740077639147	left
chr5	39045000	39046000	-0.456461731493099	left
chr5	39046000	39047000	-0.715473656200106	left
chr5	39047000	39048000	-0.719036299389656	left
chr5	39048000	39049000	-0.844564691881438	left
chr5	39049000	39050000	-0.939255249704784	left
chr5	39050000	39051000	-0.605059015989727	left
chr5	39051000	39052000	-0.819660592789552	left
chr5	39052000	39053000	-0.574195376960383	left
chr5	39053000	39054000	-0.762196728799564	left
chr5	39054000	39055000	-0.854432478001004	left
chr5	39055000	39056000	-0.729451081735648	left
chr5	39056000	39057000	-0.90632449376981	left
chr5	39057000	39058000	-0.788074620581074	left
chr5	39058000	39059000	-0.773241191265308	left
chr5	39059000	39060000	-0.768692976299735	left
chr5	39060000	39061000	-0.792716899556506	left
chr5	39061000	39062000	-0.839386414196285	left
chr5	39062000	39063000	-0.645111433958765	left
chr5	39063000	39064000	-0.764819428987877	left
chr5	39064000	39065000	-0.713550929539261	left
chr5	39065000	39066000	-0.800527790183103	left
chr5	39066000	39067000	-0.657084012700592	left
chr5	39067000	39068000	-0.785344051646544	left
chr5	39068000	39069000	-0.924000313013538	left
chr5	39069000	39070000	-0.781167401939583	left
chr5	39070000	39071000	-0.80340804638337	left
chr5	39071000	39072000	-0.692406878169414	left
chr5	39072000	39073000	-0.796297970438006	left
chr5	39073000	39074000	-0.83162899800298	left
chr5	39074000	39075000	-0.761875385564466	left
chr5	39075000	39076000	-0.533856325441275	left
chr5	39076000	39077000	-0.60301647492341	left
chr5	39077000	39078000	-0.450812637805152	left
chr5	39078000	39079000	-0.707914925466226	left
chr5	39079000	39080000	-0.507445949582847	left
chr5	39080000	39081000	-0.658014493671459	left
chr5	39081000	39082000	-0.809737066586382	left
chr5	39082000	39083000	-0.87263677941644	left
chr5	39083000	39084000	-0.718721280416248	left
chr5	39084000	39085000	-0.44904137235116	left
chr5	39085000	39086000	-0.664708779091759	left
chr5	39086000	39087000	-0.53250231237497	left
chr5	39087000	39088000	-0.801625768041827	left
chr5	39088000	39089000	-0.868785776819988	left
chr5	39089000	39090000	-0.707209270987737	left
chr5	39090000	39091000	-0.700461652255975	left
chr5	39091000	39092000	-0.150180207065954	left
chr5	39092000	39093000	0.0774652861158589	right
chr5	39093000	39094000	0.0518689200262874	right
chr5	39094000	39095000	-0.289782904299714	left
chr5	39095000	39096000	-0.312123415314931	left
chr5	39096000	39097000	-0.438624822460455	left
chr5	39097000	39098000	0.603799398914457	right
chr5	39098000	39099000	0.485763443286466	right
chr5	39099000	39100000	0.440236127508855	right
chr5	39100000	39101000	0.374081067703082	right
chr5	39101000	39102000	-0.0487363483302871	left
chr5	39102000	39103000	0.390710008140631	right
chr5	39103000	39104000	0.277992146149906	right
chr5	39104000	39105000	0.373499938141779	right
chr5	39105000	39106000	0.163601818551944	right
chr5	39106000	39107000	0.216347610703416	right
chr5	39107000	39108000	0.422214178492723	right
chr5	39108000	39109000	0.349075002479148	right
chr5	39109000	39110000	0.608793839524398	right
chr5	39110000	39111000	0.502400896334632	right
chr5	39111000	39112000	0.199845411658093	right
chr5	39112000	39113000	0.176894262150126	right
chr5	39113000	39114000	0.205401837284779	right
chr5	39114000	39115000	0.228727210425002	right
chr5	39115000	39116000	0.470354866924903	right
chr5	39116000	39117000	0.251540405159803	right
chr5	39117000	39118000	0.580272342373269	right
chr5	39118000	39119000	0.378690601675877	right
chr5	39119000	39120000	0.636911640318795	right
chr5	39120000	39121000	0.354274266178984	right
chr5	39121000	39122000	0.359419464997154	right
chr5	39122000	39123000	0.346197777854695	right
chr5	39123000	39124000	0.272066583837655	right
chr5	39124000	39125000	0.251260036568885	right
chr5	39125000	39126000	0.549652139669205	right
chr5	39126000	39127000	0.277742818755421	right
chr5	39127000	39128000	0.163466783985922	right
chr5	39128000	39129000	0.321182389486688	right
chr5	39129000	39130000	-0.379646956689495	left
chr5	39130000	39131000	-0.07172102498552	left
chr5	39131000	39132000	0.398519943362454	right
chr5	39132000	39133000	0.480150982689054	right
chr5	39133000	39134000	0.203403926119331	right
chr5	39134000	39135000	0.550215427065782	right
chr5	39135000	39136000	0.399012825341447	right
chr5	39136000	39137000	0.294111589750631	right
chr5	39137000	39138000	0.538457042665108	right
chr5	39138000	39139000	0.333651818661044	right
chr5	39139000	39140000	0.431611053946788	right
chr5	39140000	39141000	0.148129331192716	right
chr5	39141000	39142000	0.461282501463088	right
chr5	39142000	39143000	0.880456762221958	right
chr5	39143000	39144000	0.71555735969961	right
chr5	39144000	39145000	0.200145522581986	right
chr5	39145000	39146000	0.629358456707043	right
chr5	39146000	39147000	0.529083211782703	right
chr5	39147000	39148000	0.552077516833634	right
chr5	39148000	39149000	0.622958605823682	right
chr5	39149000	39150000	0.782346858081392	right
chr5	39150000	39151000	0.558788538019647	right
chr5	39151000	39152000	0.685362355272302	right
chr5	39152000	39153000	0.702882934168259	right
chr5	39153000	39154000	0.739586176775673	right
chr5	39154000	39155000	0.79370081233868	right
chr5	39155000	39156000	0.69881318997965	right
chr5	39156000	39157000	0.307810043848763	right
chr5	39157000	39158000	0.424023212369331	right
chr5	39158000	39159000	0.423306933893648	right
chr5	39159000	39160000	0.387249390049857	right
chr5	39160000	39161000	0.402171856672594	right
chr5	39161000	39162000	0.632722478072271	right
chr5	39162000	39163000	0.597170375564584	right
chr5	39163000	39164000	0.376600178624591	right
chr5	39164000	39165000	0.365623079042754	right
chr5	39165000	39166000	-0.231224828239754	left
chr5	39166000	39167000	-0.0880853036624942	left
chr5	39167000	39168000	0.593239083552983	right
chr5	39168000	39169000	0.627218045112782	right
chr5	39169000	39170000	0.397623198861701	right
chr5	39170000	39171000	0.525549032398347	right
chr5	39171000	39172000	0.489624642626579	right
chr5	39172000	39173000	0.753566367501181	right
chr5	39173000	39174000	0.92841013200511	right
chr5	39174000	39175000	0.498372674637706	right
chr5	39175000	39176000	0.557213290460879	right
chr5	39176000	39177000	0.637070521048422	right
chr5	39177000	39178000	0.587047353760446	right
chr5	39178000	39179000	0.498080388623364	right
chr5	39179000	39180000	0.561916524392459	right
chr5	39180000	39181000	0.577885075470877	right
chr5	39181000	39182000	0.335143274320131	right
chr5	39182000	39183000	0.614509529987027	right
chr5	39183000	39184000	0.576833121332732	right
chr5	39184000	39185000	0.320659245337574	right
chr5	39185000	39186000	0.243538481641186	right
chr5	39186000	39187000	0.374544160811171	right
chr5	39187000	39188000	0.250727727820525	right
chr5	39188000	39189000	0.667704027126202	right
chr5	39189000	39190000	0.625371120107962	right
chr5	39190000	39191000	0.385180895792945	right
chr5	39191000	39192000	0.578706528370958	right
chr5	39192000	39193000	0.460904191135066	right
chr5	39193000	39194000	0.195071684587814	right
chr5	39194000	39195000	0.497788632913064	right
chr5	39195000	39196000	0.535652603010116	right
chr5	39196000	39197000	0.45957544639436	right
chr5	39197000	39198000	0.723523093447905	right
chr5	39198000	39199000	0.407260439594507	right
chr5	39199000	39200000	0.390540262236562	right
chr5	39200000	39201000	0.336799006302618	right
chr5	39201000	39202000	0.474904673228696	right
chr5	39202000	39203000	0.896883729223211	right
chr5	39203000	39204000	0.707994843356729	right
chr5	39204000	39205000	0.653158638156933	right
chr5	39205000	39206000	0.567262709221333	right
chr5	39206000	39207000	0.499809913730077	right
chr5	39207000	39208000	0.468239166209545	right
chr5	39208000	39209000	0.18250542323115	right
chr5	39209000	39210000	0.812984523440363	right
chr5	39210000	39211000	0.56236744312517	right
chr5	39211000	39212000	0.618002195389682	right
chr5	39212000	39213000	0.623128179408182	right
chr5	39213000	39214000	0.708997404361643	right
chr5	39214000	39215000	0.212281280950809	right
chr5	39215000	39216000	0.607288571994454	right
chr5	39216000	39217000	0.598947778643804	right
chr5	39217000	39218000	0.513421373717075	right
chr5	39218000	39219000	0.614976006569324	right
chr5	39219000	39220000	0.608318890814558	right
chr5	39220000	39221000	0.134682386063699	right
chr5	39221000	39222000	0.48335015136226	right
chr5	39222000	39223000	0.757513879139812	right
chr5	39223000	39224000	0.579885877318117	right
chr5	39224000	39225000	0.524181075278746	right
chr5	39225000	39226000	0.530580171999825	right
chr5	39226000	39227000	0.883539335226324	right
chr5	39227000	39228000	0.54701307389959	right
chr5	39228000	39229000	0.367059743305753	right
chr5	39229000	39230000	0.395762823612149	right
chr5	39230000	39231000	0.148829975767659	right
chr5	39231000	39232000	0.232572862200755	right
chr5	39232000	39233000	0.589088914376901	right
chr5	39233000	39234000	0.728410220429164	right
chr5	39234000	39235000	0.426725752090875	right
chr5	39235000	39236000	0.66290691033695	right
chr5	39236000	39237000	0.28704	right
chr5	39237000	39238000	0.619452193761096	right
chr5	39238000	39239000	0.504748289594608	right
chr5	39239000	39240000	-0.324341838801134	left
chr5	39240000	39241000	-0.268342454317781	left
chr5	39241000	39242000	0.410894966011966	right
chr5	39242000	39243000	0.401854388367928	right
chr5	39243000	39244000	0.870214293813069	right
chr5	39244000	39245000	0.846203415315219	right
chr5	39245000	39246000	0.762231594035117	right
chr5	39246000	39247000	0.156670781774856	right
chr5	39247000	39248000	0.657509886668259	right
chr5	39248000	39249000	0.489216799091941	right
chr5	39249000	39250000	0.363875637440368	right
chr5	39250000	39251000	0.583463599821349	right
chr5	39251000	39252000	0.279917931302841	right
chr5	39252000	39253000	0.254672897196262	right
chr5	39253000	39254000	0.46167752302792	right
chr5	39254000	39255000	0.619887837208787	right
chr5	39255000	39256000	0.780044077611166	right
chr5	39256000	39257000	0.519266855771329	right
chr5	39257000	39258000	0.305513950329165	right
chr5	39258000	39259000	0.435227159921909	right
chr5	39259000	39260000	0.10774857682211	right
chr5	39260000	39261000	0.373340836119294	right
chr5	39261000	39262000	-0.096221147418505	left
chr5	39262000	39263000	-0.451971605596816	left
chr5	39263000	39264000	0.357802296780005	right
chr5	39264000	39265000	0.770081789086886	right
chr5	39265000	39266000	0.0819007460265975	right
chr5	39266000	39267000	0.264284806102988	right
chr5	39267000	39268000	0.0172713508663713	right
chr5	39268000	39269000	0.698690383111806	right
chr5	39269000	39270000	0.555670347172898	right
chr5	39270000	39271000	0.242456470874229	right
chr5	39271000	39272000	0.305044464888071	right
chr5	39272000	39273000	0.172847354665536	right
chr5	39273000	39274000	0.334408993910373	right
chr5	39274000	39275000	0.567915265024093	right
chr5	39275000	39276000	0.615760988956124	right
chr5	39276000	39277000	0.684551132515614	right
chr5	39277000	39278000	0.790147191348753	right
chr5	39278000	39279000	0.849275732244273	right
chr5	39279000	39280000	0.84764090793165	right
chr5	39280000	39281000	0.882265197707586	right
chr5	39281000	39282000	0.739075423510392	right
chr5	39282000	39283000	0.335778957227599	right
chr5	39283000	39284000	0.67654943701968	right
chr5	39284000	39285000	0.606256579936833	right
chr5	39285000	39286000	0.396902321621533	right
chr5	39286000	39287000	-0.450969245636973	left
chr5	39287000	39288000	0.26267988914488	right
chr5	39288000	39289000	0.407961111620655	right
chr5	39289000	39290000	0.153695225637672	right
chr5	39290000	39291000	-0.0198558847077662	left
chr5	39291000	39292000	-0.495404340773924	left
chr5	39292000	39293000	-0.357137980473817	left
chr5	39293000	39294000	-0.712257606556319	left
chr5	39294000	39295000	-0.710622931086368	left
chr5	39295000	39296000	-0.661242658886021	left
chr5	39296000	39297000	-0.238840850666043	left
chr5	39297000	39298000	-0.207613953671294	left
chr5	39298000	39299000	-0.738440398488492	left
chr5	39299000	39300000	-0.133771594557407	left
chr5	39300000	39301000	-0.0503407451624136	left
chr5	39301000	39302000	0.193395921010036	right
chr5	39302000	39303000	-0.073737338818405	left
chr5	39303000	39304000	0.0982605122585947	right
chr5	39304000	39305000	0.280765947066715	right
chr5	39305000	39306000	0.0315255810632297	right
chr5	39306000	39307000	-0.12323595505618	left
chr5	39307000	39308000	0.407980225988701	right
chr5	39308000	39309000	0.15639073384092	right
chr5	39309000	39310000	0.205349012670084	right
chr5	39310000	39311000	0.242236992418735	right
chr5	39311000	39312000	0.0404358167728075	right
chr5	39312000	39313000	0.263935085346687	right
chr5	39313000	39314000	0.434834573803444	right
chr5	39314000	39315000	0.560290933858766	right
chr5	39315000	39316000	0.65168259243872	right
chr5	39316000	39317000	0.119898976472152	right
chr5	39317000	39318000	0.823911028730306	right
chr5	39318000	39319000	0.487085659973862	right
chr5	39319000	39320000	-0.337080048740457	left
chr5	39320000	39321000	-0.634555402157795	left
chr5	39321000	39322000	-0.557440153975701	left
chr5	39322000	39323000	-0.453563235402945	left
chr5	39323000	39324000	-0.633847348568893	left
chr5	39324000	39325000	-0.374657693200278	left
chr5	39325000	39326000	-0.157078176878962	left
chr5	39326000	39327000	0.154997999657084	right
chr5	39327000	39328000	-0.287363841549181	left
chr5	39328000	39329000	-0.0879672154313573	left
chr5	39329000	39330000	-0.0651196428009936	left
chr5	39330000	39331000	-0.318573936941751	left
chr5	39331000	39332000	-0.0510116086235489	left
chr5	39332000	39333000	0.0500919886268607	right
chr5	39333000	39334000	0.195147709433424	right
chr5	39334000	39335000	-0.204723333658632	left
chr5	39335000	39336000	0.328865688487585	right
chr5	39336000	39337000	0.236253776435045	right
chr5	39337000	39338000	-0.0254589371980676	left
chr5	39338000	39339000	0.0175240704185634	right
chr5	39339000	39340000	0.280942391479748	right
chr5	39340000	39341000	-0.176392757660167	left
chr5	39341000	39342000	0.176632203022197	right
chr5	39342000	39343000	0.0327816909990494	right
chr5	39343000	39344000	-0.359877642945981	left
chr5	39344000	39345000	-0.787759685569904	left
chr5	39345000	39346000	-0.858805468539303	left
chr5	39346000	39347000	-0.718281084889045	left
chr5	39347000	39348000	-0.580779653950386	left
chr5	39348000	39349000	-0.581932347579502	left
chr5	39349000	39350000	-0.170912979548189	left
chr5	39350000	39351000	-0.303247765111129	left
chr5	39351000	39352000	0.188919982924631	right
chr5	39352000	39353000	0.0223825287810663	right
chr5	39353000	39354000	-0.0871154530456442	left
chr5	39354000	39355000	-0.264419832479854	left
chr5	39355000	39356000	0.208164149206865	right
chr5	39356000	39357000	-0.0592567220414455	left
chr5	39357000	39358000	-0.465646342466881	left
chr5	39358000	39359000	-0.504722752410317	left
chr5	39359000	39360000	-0.169834908261941	left
chr5	39360000	39361000	-0.542186122654578	left
chr5	39361000	39362000	-0.381564875567246	left
chr5	39362000	39363000	-0.599198579299668	left
chr5	39363000	39364000	-0.330233459265717	left
chr5	39364000	39365000	-0.0393605292171996	left
chr5	39365000	39366000	-0.213408311398261	left
chr5	39366000	39367000	-0.0369407579696265	left
chr5	39367000	39368000	-0.37785158639979	left
chr5	39368000	39369000	-0.20743722851997	left
chr5	39369000	39370000	-0.123401073517238	left
chr5	39370000	39371000	-0.15680218159557	left
chr5	39371000	39372000	-0.262667879501311	left
chr5	39372000	39373000	-0.428316827672803	left
chr5	39373000	39374000	-0.242757304270189	left
chr5	39374000	39375000	-0.22117946233955	left
chr5	39375000	39376000	-0.259657924743444	left
chr5	39376000	39377000	-0.511048812664908	left
chr5	39377000	39378000	-0.464692716781996	left
chr5	39378000	39379000	-0.0119387560849583	left
chr5	39379000	39380000	-0.694637659710917	left
chr5	39380000	39381000	-0.610362484840318	left
chr5	39381000	39382000	-0.500417382764547	left
chr5	39382000	39383000	-0.369485294117647	left
chr5	39383000	39384000	-0.126623671541466	left
chr5	39384000	39385000	-0.334635859100691	left
chr5	39385000	39386000	-0.358122685986735	left
chr5	39386000	39387000	-0.127131187983115	left
chr5	39387000	39388000	-0.148579413134606	left
chr5	39388000	39389000	-0.166534085013662	left
chr5	39389000	39390000	-0.314046022972284	left
chr5	39390000	39391000	-0.557788944723618	left
chr5	39391000	39392000	-0.366854443925119	left
chr5	39392000	39393000	-0.302678571428571	left
chr5	39393000	39394000	-0.323977472070908	left
chr5	39394000	39395000	-0.0748476936466493	left
chr5	39395000	39396000	-0.317176750375131	left
chr5	39396000	39397000	-0.200925810083823	left
chr5	39397000	39398000	-0.217600777076251	left
chr5	39398000	39399000	-0.565769187800246	left
chr5	39399000	39400000	-0.464867674644609	left
chr5	39400000	39401000	-0.38666867742422	left
chr5	39401000	39402000	-0.216356666193384	left
chr5	39402000	39403000	-0.608523450241044	left
chr5	39403000	39404000	0.010456176319836	right
chr5	39404000	39405000	-0.231161780673181	left
chr5	39405000	39406000	-0.347054879411585	left
chr5	39406000	39407000	-0.609297335955659	left
chr5	39407000	39408000	-0.513798085163692	left
chr5	39408000	39409000	-0.476747936628403	left
chr5	39409000	39410000	-0.509502609028675	left
chr5	39410000	39411000	-0.191280188074375	left
chr5	39411000	39412000	-0.351244095594304	left
chr5	39412000	39413000	-0.522743757123614	left
chr5	39413000	39414000	-0.608446885268503	left
chr5	39414000	39415000	-0.263086734119026	left
chr5	39415000	39416000	-0.723703872998013	left
chr5	39416000	39417000	-0.265978892446342	left
chr5	39417000	39418000	-0.622486969471333	left
chr5	39418000	39419000	-0.562568145600939	left
chr5	39419000	39420000	-0.526674740263879	left
chr5	39420000	39421000	-0.469610213343513	left
chr5	39421000	39422000	-0.622779317307899	left
chr5	39422000	39423000	-0.636677569240704	left
chr5	39423000	39424000	-0.6325423075688	left
chr5	39424000	39425000	-0.804653985682166	left
chr5	39425000	39426000	-0.632567159242946	left
chr5	39426000	39427000	-0.358437996560806	left
chr5	39427000	39428000	-0.58649225840897	left
chr5	39428000	39429000	-0.338261720082797	left
chr5	39429000	39430000	-0.422539936514491	left
chr5	39430000	39431000	-0.527273305556439	left
chr5	39431000	39432000	-0.508890325709206	left
chr5	39432000	39433000	-0.0682962179524845	left
chr5	39433000	39434000	-0.424827965868428	left
chr5	39434000	39435000	-0.168859303608004	left
chr5	39435000	39436000	-0.282096484388243	left
chr5	39436000	39437000	-0.650031677074848	left
chr5	39437000	39438000	0.0577021400920313	right
chr5	39438000	39439000	-0.107700892857143	left
chr5	39439000	39440000	-0.0637230769230769	left
chr5	39440000	39441000	-0.309404600811908	left
chr5	39441000	39442000	-0.330361190871996	left
chr5	39442000	39443000	0.110823856663667	right
chr5	39443000	39444000	-0.00966610073571024	left
chr5	39444000	39445000	-0.21563858414407	left
chr5	39445000	39446000	-0.278968998481194	left
chr5	39446000	39447000	0.256677229515618	right
chr5	39447000	39448000	-0.381654201495821	left
chr5	39448000	39449000	-0.301756912924783	left
chr5	39449000	39450000	0.13905497347853	right
chr5	39450000	39451000	0.287443376554898	right
chr5	39451000	39452000	0.346130598040114	right
chr5	39452000	39453000	0.416370743934827	right
chr5	39453000	39454000	0.273032546926124	right
chr5	39454000	39455000	0.113356488790654	right
chr5	39455000	39456000	-0.0508244625339178	left
chr5	39456000	39457000	0.535389538062739	right
chr5	39457000	39458000	0.166012954703364	right
chr5	39458000	39459000	-0.144723956420615	left
chr5	39459000	39460000	0.108755992934645	right
chr5	39460000	39461000	0.349562209490866	right
chr5	39461000	39462000	-0.28266135802173	left
chr5	39462000	39463000	0.0526082949308756	right
chr5	39463000	39464000	0.15891026889239	right
chr5	39464000	39465000	0.463527559055118	right
chr5	39465000	39466000	0.292099044487825	right
chr5	39466000	39467000	0.0617720425038792	right
chr5	39467000	39468000	-0.073741034467072	left
chr5	39468000	39469000	-0.198588342440801	left
chr5	39469000	39470000	0.0616592940326803	right
chr5	39470000	39471000	-0.28233925042023	left
chr5	39471000	39472000	0.0621846790249937	right
chr5	39472000	39473000	0.179066478076379	right
chr5	39473000	39474000	0.121889633642457	right
chr5	39474000	39475000	-0.0166904871490516	left
chr5	39475000	39476000	-0.0662207675157725	left
chr5	39476000	39477000	0.0413575898222204	right
chr5	39477000	39478000	-0.187300749730669	left
chr5	39478000	39479000	-0.241385178252361	left
chr5	39479000	39480000	0.465416066937665	right
chr5	39480000	39481000	0.062508701099819	right
chr5	39481000	39482000	-0.0996712071395021	left
chr5	39482000	39483000	-0.0598628907206398	left
chr5	39483000	39484000	-0.193024820870116	left
chr5	39484000	39485000	-0.398692810457516	left
chr5	39485000	39486000	-0.247136317501087	left
chr5	39486000	39487000	0.175817186118308	right
chr5	39487000	39488000	0.316577704389232	right
chr5	39488000	39489000	-0.273602700287898	left
chr5	39489000	39490000	-0.188148216895984	left
chr5	39490000	39491000	-0.559924055311928	left
chr5	39491000	39492000	-0.649492455418381	left
chr5	39492000	39493000	-0.296304891570614	left
chr5	39493000	39494000	-0.0832752127214395	left
chr5	39494000	39495000	0.293008933405522	right
chr5	39495000	39496000	0.364093924397178	right
chr5	39496000	39497000	0.0780931506849315	right
chr5	39497000	39498000	-0.291599625818522	left
chr5	39498000	39499000	0.0996668219109376	right
chr5	39499000	39500000	-0.116433350199584	left
chr5	39500000	39501000	-0.107288496967439	left
chr5	39501000	39502000	-0.0808356769787063	left
chr5	39502000	39503000	0.227625373966837	right
chr5	39503000	39504000	0.153950289705962	right
chr5	39504000	39505000	0.532634457611668	right
chr5	39505000	39506000	0.23303457106274	right
chr5	39506000	39507000	0.178669422371094	right
chr5	39507000	39508000	0.0897565378086254	right
chr5	39508000	39509000	0.135784844228511	right
chr5	39509000	39510000	0.08149245959424	right
chr5	39510000	39511000	0.251528700906344	right
chr5	39511000	39512000	0.160468627075759	right
chr5	39512000	39513000	0.130373815793974	right
chr5	39513000	39514000	0.253459268004723	right
chr5	39514000	39515000	0.0944527028621316	right
chr5	39515000	39516000	0.159149450198071	right
chr5	39516000	39517000	0.12946238304954	right
chr5	39517000	39518000	0.179366882315176	right
chr5	39518000	39519000	0.28299332009388	right
chr5	39519000	39520000	0.308467557774868	right
chr5	39520000	39521000	0.331361155132946	right
chr5	39521000	39522000	0.727161692399236	right
chr5	39522000	39523000	0.709335443037975	right
chr5	39523000	39524000	0.126775176707088	right
chr5	39524000	39525000	0.435260778624924	right
chr5	39525000	39526000	0.526973830803892	right
chr5	39526000	39527000	0.253927405415786	right
chr5	39527000	39528000	0.265388496468214	right
chr5	39528000	39529000	0.291368167927459	right
chr5	39529000	39530000	0.512344585739081	right
chr5	39530000	39531000	0.469118154483167	right
chr5	39531000	39532000	0.17100911318914	right
chr5	39532000	39533000	0.478947884973992	right
chr5	39533000	39534000	0.513047198060744	right
chr5	39534000	39535000	0.766742448847028	right
chr5	39535000	39536000	0.391560904790896	right
chr5	39536000	39537000	0.130988318676992	right
chr5	39537000	39538000	0.229222751858529	right
chr5	39538000	39539000	0.239463518381874	right
chr5	39539000	39540000	0.386016366880653	right
chr5	39540000	39541000	0.650202727607814	right
chr5	39541000	39542000	0.240002993489161	right
chr5	39542000	39543000	0.412724628392536	right
chr5	39543000	39544000	0.519163353635847	right
chr5	39544000	39545000	0.614445331205108	right
chr5	39545000	39546000	0.318613725040165	right
chr5	39546000	39547000	0.517015021545649	right
chr5	39547000	39548000	0.275067198827075	right
chr5	39548000	39549000	0.59949058351343	right
chr5	39549000	39550000	0.56114558958185	right
chr5	39550000	39551000	0.485979710475322	right
chr5	39551000	39552000	0.7034865782166	right
chr5	39552000	39553000	0.528097094084563	right
chr5	39553000	39554000	0.206990393127644	right
chr5	39554000	39555000	0.729711720001904	right
chr5	39555000	39556000	0.745319168255698	right
chr5	39556000	39557000	0.520022246941046	right
chr5	39557000	39558000	0.566157286619456	right
chr5	39558000	39559000	0.523997606223818	right
chr5	39559000	39560000	0.552158875376548	right
chr5	39560000	39561000	0.71728042435989	right
chr5	39561000	39562000	0.577876951086836	right
chr5	39562000	39563000	0.586302031244612	right
chr5	39563000	39564000	0.476214046087004	right
chr5	39564000	39565000	0.622571083543748	right
chr5	39565000	39566000	0.510445454815607	right
chr5	39566000	39567000	0.821828065651462	right
chr5	39567000	39568000	0.550946657239375	right
chr5	39568000	39569000	0.796499922564659	right
chr5	39569000	39570000	0.593317295853617	right
chr5	39570000	39571000	0.529981442820691	right
chr5	39571000	39572000	0.60662468358338	right
chr5	39572000	39573000	0.890608820327643	right
chr5	39573000	39574000	-0.143915997529339	left
chr5	39574000	39575000	-0.100506548060292	left
chr5	39575000	39576000	0.147416567846858	right
chr5	39576000	39577000	-0.394137353433836	left
chr5	39577000	39578000	-0.298541357323784	left
chr5	39578000	39579000	0.494774997107932	right
chr5	39579000	39580000	0.467871288749223	right
chr5	39580000	39581000	0.542114111229286	right
chr5	39581000	39582000	0.672469856982533	right
chr5	39582000	39583000	0.517607445166721	right
chr5	39583000	39584000	0.719233650861608	right
chr5	39584000	39585000	0.675312243595588	right
chr5	39585000	39586000	0.733039647577093	right
chr5	39586000	39587000	0.588907242398157	right
chr5	39587000	39588000	0.648577312411173	right
chr5	39588000	39589000	0.34480086781342	right
chr5	39589000	39590000	0.737037740456358	right
chr5	39590000	39591000	0.383002594488465	right
chr5	39591000	39592000	0.363533218472917	right
chr5	39592000	39593000	0.602393207513968	right
chr5	39593000	39594000	0.661711999555469	right
chr5	39594000	39595000	0.924904300833146	right
chr5	39595000	39596000	0.94871246070497	right
chr5	39596000	39597000	0.917715919145171	right
chr5	39597000	39598000	0.909507940713061	right
chr5	39598000	39599000	0.805927987763707	right
chr5	39599000	39600000	0.740224801916344	right
chr5	39600000	39601000	0.516809861785581	right
chr5	39601000	39602000	0.567392941290777	right
chr5	39602000	39603000	0.672334503207068	right
chr5	39603000	39604000	0.445689539711594	right
chr5	39604000	39605000	0.418074145692963	right
chr5	39605000	39606000	0.749847867808828	right
chr5	39606000	39607000	0.714759837239435	right
chr5	39607000	39608000	0.346440789744858	right
chr5	39608000	39609000	0.537580566468942	right
chr5	39609000	39610000	0.079716252282624	right
chr5	39610000	39611000	0.71453851683902	right
chr5	39611000	39612000	0.804578759222169	right
chr5	39612000	39613000	0.544318963413281	right
chr5	39613000	39614000	0.100580351551083	right
chr5	39614000	39615000	0.48768430921333	right
chr5	39615000	39616000	0.50954716828151	right
chr5	39616000	39617000	0.523529582957423	right
chr5	39617000	39618000	0.141759086417042	right
chr5	39618000	39619000	0.706753436483166	right
chr5	39619000	39620000	0.577680033390054	right
chr5	39620000	39621000	0.769706401951712	right
chr5	39621000	39622000	0.766799874520929	right
chr5	39622000	39623000	0.696225797909625	right
chr5	39623000	39624000	0.868843754148414	right
chr5	39624000	39625000	0.529239133049482	right
chr5	39625000	39626000	0.627122932414055	right
chr5	39626000	39627000	0.258041746495916	right
chr5	39627000	39628000	0.310353866317169	right
chr5	39628000	39629000	0.618293151183235	right
chr5	39629000	39630000	0.328392691049836	right
chr5	39630000	39631000	0.427615718418515	right
chr5	39631000	39632000	-0.0223167805893803	left
chr5	39632000	39633000	0.213532681617788	right
chr5	39633000	39634000	0.307601396723073	right
chr5	39634000	39635000	0.648615764745522	right
chr5	39635000	39636000	0.639654721422966	right
chr5	39636000	39637000	0.199366462086715	right
chr5	39637000	39638000	0.531806175031395	right
chr5	39638000	39639000	0.703830025160749	right
chr5	39639000	39640000	0.545454545454545	right
chr5	39640000	39641000	0.549155467883122	right
chr5	39641000	39642000	0.704376206674635	right
chr5	39642000	39643000	0.48117828625109	right
chr5	39643000	39644000	0.495397181401265	right
chr5	39644000	39645000	0.567518876672407	right
chr5	39645000	39646000	0.771996278575226	right
chr5	39646000	39647000	0.562956724892016	right
chr5	39647000	39648000	0.238201509681654	right
chr5	39648000	39649000	0.485444370282898	right
chr5	39649000	39650000	0.71645546456837	right
chr5	39650000	39651000	0.677592529583003	right
chr5	39651000	39652000	0.566198103955541	right
chr5	39652000	39653000	0.828896854132931	right
chr5	39653000	39654000	0.642307399222739	right
chr5	39654000	39655000	0.337137974181341	right
chr5	39655000	39656000	0.615345343155131	right
chr5	39656000	39657000	0.416087329526965	right
chr5	39657000	39658000	0.632246000415541	right
chr5	39658000	39659000	-0.513409237054129	left
chr5	39659000	39660000	0.134502255982638	right
chr5	39660000	39661000	0.402487257900102	right
chr5	39661000	39662000	0.601673640167364	right
chr5	39662000	39663000	0.340960471329725	right
chr5	39663000	39664000	0.564046210200056	right
chr5	39664000	39665000	0.554486608468436	right
chr5	39665000	39666000	0.528894021041827	right
chr5	39666000	39667000	0.155502798032898	right
chr5	39667000	39668000	-0.308040540540541	left
chr5	39668000	39669000	0.461391833595291	right
chr5	39669000	39670000	0.657753486434156	right
chr5	39670000	39671000	0.637685932268511	right
chr5	39671000	39672000	0.627199681253735	right
chr5	39672000	39673000	0.643309755378721	right
chr5	39673000	39674000	0.340734658908364	right
chr5	39674000	39675000	0.326860285272384	right
chr5	39675000	39676000	0.740604879049842	right
chr5	39676000	39677000	0.4825246887076	right
chr5	39677000	39678000	0.567394434486204	right
chr5	39678000	39679000	0.738907982118401	right
chr5	39679000	39680000	0.533858697506226	right
chr5	39680000	39681000	0.414214285714286	right
chr5	39681000	39682000	-0.0136442770962387	left
chr5	39682000	39683000	0.550755514766135	right
chr5	39683000	39684000	0.754241759462386	right
chr5	39684000	39685000	0.832235701906412	right
chr5	39685000	39686000	0.921484516206772	right
chr5	39686000	39687000	0.905490136106438	right
chr5	39687000	39688000	0.866869488196557	right
chr5	39688000	39689000	0.64050989010989	right
chr5	39689000	39690000	0.284179940849894	right
chr5	39690000	39691000	0.331156632972538	right
chr5	39691000	39692000	0.609844664111358	right
chr5	39692000	39693000	0.477964548552447	right
chr5	39693000	39694000	0.554667576956286	right
chr5	39694000	39695000	0.258368781209543	right
chr5	39695000	39696000	0.256423205605707	right
chr5	39696000	39697000	0.737759566636572	right
chr5	39697000	39698000	0.656529164477141	right
chr5	39698000	39699000	0.518397605930762	right
chr5	39699000	39700000	0.311205786188447	right
chr5	39700000	39701000	-0.040440804772015	left
chr5	39701000	39702000	0.247585205945648	right
chr5	39702000	39703000	0.639887640449438	right
chr5	39703000	39704000	0.397041736017335	right
chr5	39704000	39705000	0.397532736446091	right
chr5	39705000	39706000	0.415391747797867	right
chr5	39706000	39707000	0.454545454545455	right
chr5	39707000	39708000	0.204310534418298	right
chr5	39708000	39709000	0.373388966156699	right
chr5	39709000	39710000	0.246533985989389	right
chr5	39710000	39711000	0.506245002619317	right
chr5	39711000	39712000	0.589294483548862	right
chr5	39712000	39713000	0.279038507155847	right
chr5	39713000	39714000	0.125366466564289	right
chr5	39714000	39715000	0.583645833333333	right
chr5	39715000	39716000	0.108185513673319	right
chr5	39716000	39717000	0.154359665046554	right
chr5	39717000	39718000	0.675871954132824	right
chr5	39718000	39719000	0.609406366504158	right
chr5	39719000	39720000	0.857763126155825	right
chr5	39720000	39721000	0.532995683740426	right
chr5	39721000	39722000	0.140425188591714	right
chr5	39722000	39723000	0.581266406614166	right
chr5	39723000	39724000	0.475336959091984	right
chr5	39724000	39725000	0.870411023675234	right
chr5	39725000	39726000	0.483803701334092	right
chr5	39726000	39727000	0.225498743525309	right
chr5	39727000	39728000	0.578905495254873	right
chr5	39728000	39729000	0.485040944839329	right
chr5	39729000	39730000	0.460838265323781	right
chr5	39730000	39731000	0.330867242087957	right
chr5	39731000	39732000	0.408126697878735	right
chr5	39732000	39733000	0.787606251713737	right
chr5	39733000	39734000	0.381916740262509	right
chr5	39734000	39735000	0.394001120334063	right
chr5	39735000	39736000	0.770077367331372	right
chr5	39736000	39737000	0.674756320271073	right
chr5	39737000	39738000	0.642752160536166	right
chr5	39738000	39739000	0.749926333366074	right
chr5	39739000	39740000	0.298108377186744	right
chr5	39740000	39741000	0.252353652763898	right
chr5	39741000	39742000	0.310703612146257	right
chr5	39742000	39743000	0.586036335964996	right
chr5	39743000	39744000	0.598651627123039	right
chr5	39744000	39745000	0.478879649166356	right
chr5	39745000	39746000	0.142421530608863	right
chr5	39746000	39747000	0.599392296463999	right
chr5	39747000	39748000	0.408982956132998	right
chr5	39748000	39749000	0.122434692900041	right
chr5	39749000	39750000	-0.72782552569895	left
chr5	39750000	39751000	0.653767703754776	right
chr5	39751000	39752000	0.0418535127055306	right
chr5	39752000	39753000	0.152852567486714	right
chr5	39753000	39754000	0.258523791682278	right
chr5	39754000	39755000	0.335371446040966	right
chr5	39755000	39756000	0.351320222292609	right
chr5	39756000	39757000	-0.333239098169482	left
chr5	39757000	39758000	0.239756788502729	right
chr5	39758000	39759000	0.321158589957826	right
chr5	39759000	39760000	0.342918378281836	right
chr5	39760000	39761000	0.596028895435651	right
chr5	39761000	39762000	-0.0227466321733918	left
chr5	39762000	39763000	0.267117886713103	right
chr5	39763000	39764000	0.682090045132646	right
chr5	39764000	39765000	0.465466251406737	right
chr5	39765000	39766000	0.615214199919925	right
chr5	39766000	39767000	0.709460450497643	right
chr5	39767000	39768000	0.0616	right
chr5	39768000	39769000	0.583719932946084	right
chr5	39769000	39770000	0.362903225806452	right
chr5	39770000	39771000	0.109230649794271	right
chr5	39771000	39772000	0.00414735301292998	right
chr5	39772000	39773000	0.0853070974533382	right
chr5	39773000	39774000	0.168107223089518	right
chr5	39774000	39775000	-0.255581552127533	left
chr5	39775000	39776000	0.415312201220858	right
chr5	39776000	39777000	-0.0375453720508167	left
chr5	39777000	39778000	0.478872366790582	right
chr5	39778000	39779000	0.294621379774848	right
chr5	39779000	39780000	0.370626097132826	right
chr5	39780000	39781000	0.278082480750976	right
chr5	39781000	39782000	-0.401774589390221	left
chr5	39782000	39783000	-0.345001136474332	left
chr5	39783000	39784000	-0.242925636927705	left
chr5	39784000	39785000	0.415727222324894	right
chr5	39785000	39786000	0.672575560912294	right
chr5	39786000	39787000	0.749835315999535	right
chr5	39787000	39788000	0.0048160815243945	right
chr5	39788000	39789000	-0.653053613053613	left
chr5	39789000	39790000	-0.75234093637455	left
chr5	39790000	39791000	-0.839299654287945	left
chr5	39791000	39792000	-0.590202239948433	left
chr5	39792000	39793000	-0.730797077601527	left
chr5	39793000	39794000	-0.147991360691145	left
chr5	39794000	39795000	0.572515255370726	right
chr5	39795000	39796000	0.606556508844402	right
chr5	39796000	39797000	0.461607624527963	right
chr5	39797000	39798000	0.560510902547456	right
chr5	39798000	39799000	0.201857907957723	right
chr5	39799000	39800000	0.174053263290887	right
chr5	39800000	39801000	0.583824968130207	right
chr5	39801000	39802000	0.680756843800322	right
chr5	39802000	39803000	0.242671984047856	right
chr5	39803000	39804000	0.0036171085505463	right
chr5	39804000	39805000	0.514284635996528	right
chr5	39805000	39806000	-0.0420771179285111	left
chr5	39806000	39807000	0.287018895493641	right
chr5	39807000	39808000	0.0301412761111704	right
chr5	39808000	39809000	0.566899542278969	right
chr5	39809000	39810000	0.201344758312492	right
chr5	39810000	39811000	0.350780820842816	right
chr5	39811000	39812000	0.78060807744668	right
chr5	39812000	39813000	0.620295547471105	right
chr5	39813000	39814000	0.526515999104945	right
chr5	39814000	39815000	0.0211793595034276	right
chr5	39815000	39816000	0.678598993958428	right
chr5	39816000	39817000	0.518407717198852	right
chr5	39817000	39818000	0.172725740293308	right
chr5	39818000	39819000	0.400412990426131	right
chr5	39819000	39820000	0.39164454380327	right
chr5	39820000	39821000	0.317799132579301	right
chr5	39821000	39822000	0.158722682743029	right
chr5	39822000	39823000	0.0380110190286587	right
chr5	39823000	39824000	0.565321832177758	right
chr5	39824000	39825000	0.329043329043329	right
chr5	39825000	39826000	0.345335966564093	right
chr5	39826000	39827000	0.00672213345087884	right
chr5	39827000	39828000	0.341219227868066	right
chr5	39828000	39829000	0.0322045356769713	right
chr5	39829000	39830000	0.512033352283494	right
chr5	39830000	39831000	0.456817311374952	right
chr5	39831000	39832000	0.490865155786622	right
chr5	39832000	39833000	0.688498115916024	right
chr5	39833000	39834000	0.199324867384665	right
chr5	39834000	39835000	0.336942764730699	right
chr5	39835000	39836000	0.528750872295883	right
chr5	39836000	39837000	0.349952335557674	right
chr5	39837000	39838000	0.0835490703694987	right
chr5	39838000	39839000	0.37066974595843	right
chr5	39839000	39840000	0.672933867407831	right
chr5	39840000	39841000	0.37255235342458	right
chr5	39841000	39842000	0.325172093023256	right
chr5	39842000	39843000	0.189948433772031	right
chr5	39843000	39844000	-0.304137397909454	left
chr5	39844000	39845000	0.678545011530261	right
chr5	39845000	39846000	0.835840938364987	right
chr5	39846000	39847000	0.813137400333766	right
chr5	39847000	39848000	0.725467323787583	right
chr5	39848000	39849000	0.390899288332974	right
chr5	39849000	39850000	0.172220076542256	right
chr5	39850000	39851000	0.189306135064132	right
chr5	39851000	39852000	0.63762617553057	right
chr5	39852000	39853000	0.246068490529941	right
chr5	39853000	39854000	0.22547472382019	right
chr5	39854000	39855000	0.282630740257859	right
chr5	39855000	39856000	0.3415328051823	right
chr5	39856000	39857000	0.681910596654829	right
chr5	39857000	39858000	0.54095310583957	right
chr5	39858000	39859000	0.256550402884995	right
chr5	39859000	39860000	0.348759324098036	right
chr5	39860000	39861000	0.431329061935272	right
chr5	39861000	39862000	0.421108702839719	right
chr5	39862000	39863000	0.149616944569626	right
chr5	39863000	39864000	0.315027419418472	right
chr5	39864000	39865000	0.143548157632665	right
chr5	39865000	39866000	0.597070255453953	right
chr5	39866000	39867000	0.77550776868183	right
chr5	39867000	39868000	-0.0049098291001794	left
chr5	39868000	39869000	0.212335620354488	right
chr5	39869000	39870000	0.722271370120535	right
chr5	39870000	39871000	0.791792356604961	right
chr5	39871000	39872000	0.417367302262128	right
chr5	39872000	39873000	0.880916535693606	right
chr5	39873000	39874000	0.231880995647213	right
chr5	39874000	39875000	0.0962259048943485	right
chr5	39875000	39876000	0.207934336525308	right
chr5	39876000	39877000	-0.143582988332706	left
chr5	39877000	39878000	-0.0982852661224199	left
chr5	39878000	39879000	-0.192364339965923	left
chr5	39879000	39880000	-0.0715552927261975	left
chr5	39880000	39881000	0.475705075099953	right
chr5	39881000	39882000	-0.0328188518359388	left
chr5	39882000	39883000	0.0432101174909247	right
chr5	39883000	39884000	0.259694926600679	right
chr5	39884000	39885000	0.115115972588297	right
chr5	39885000	39886000	0.496382920859396	right
chr5	39886000	39887000	0.143033816425121	right
chr5	39887000	39888000	0.605505600600932	right
chr5	39888000	39889000	0.34075410537904	right
chr5	39889000	39890000	0.464721304000912	right
chr5	39890000	39891000	-0.0155381450518668	left
chr5	39891000	39892000	0.164312267657993	right
chr5	39892000	39893000	0.243948325598896	right
chr5	39893000	39894000	0.111670063749512	right
chr5	39894000	39895000	-0.471353190507771	left
chr5	39895000	39896000	-0.0580856285792201	left
chr5	39896000	39897000	0.176133972902466	right
chr5	39897000	39898000	-0.300055463117027	left
chr5	39898000	39899000	0.141564774895752	right
chr5	39899000	39900000	-0.229965361357365	left
chr5	39900000	39901000	-0.170414973882763	left
chr5	39901000	39902000	-0.415708473376968	left
chr5	39902000	39903000	0.170537092099816	right
chr5	39903000	39904000	0.187208241669797	right
chr5	39904000	39905000	-0.440030126153267	left
chr5	39905000	39906000	-0.342553428317008	left
chr5	39906000	39907000	0.143240961080832	right
chr5	39907000	39908000	-0.316929574760823	left
chr5	39908000	39909000	-0.814389481800106	left
chr5	39909000	39910000	-0.720807814951663	left
chr5	39910000	39911000	-0.842246043078656	left
chr5	39911000	39912000	-0.571355344489673	left
chr5	39912000	39913000	-0.109392608712548	left
chr5	39913000	39914000	-0.402424061050426	left
chr5	39914000	39915000	-0.736508546187824	left
chr5	39915000	39916000	-0.231940018744142	left
chr5	39916000	39917000	0.113817097415507	right
chr5	39917000	39918000	-0.641009632536568	left
chr5	39918000	39919000	-0.33933770014556	left
chr5	39919000	39920000	-0.428058715859742	left
chr5	39920000	39921000	-0.1654448366368	left
chr5	39921000	39922000	-0.498134435451467	left
chr5	39922000	39923000	0.359765932705653	right
chr5	39923000	39924000	-0.294902412912789	left
chr5	39924000	39925000	-0.0207426376440461	left
chr5	39925000	39926000	0.233240599479494	right
chr5	39926000	39927000	-0.564185544768069	left
chr5	39927000	39928000	-0.637067742991164	left
chr5	39928000	39929000	-0.525749823841181	left
chr5	39929000	39930000	-0.193658901208422	left
chr5	39930000	39931000	0.477792515776358	right
chr5	39931000	39932000	-0.145394719242396	left
chr5	39932000	39933000	-0.491036971067114	left
chr5	39933000	39934000	-0.023310365049113	left
chr5	39934000	39935000	-0.0341510341510342	left
chr5	39935000	39936000	0.0450665605236389	right
chr5	39936000	39937000	-0.306190212665033	left
chr5	39937000	39938000	0.248570823629049	right
chr5	39938000	39939000	-0.334590246354952	left
chr5	39939000	39940000	-0.0130674777514926	left
chr5	39940000	39941000	-0.378221330484405	left
chr5	39941000	39942000	-0.306821871955637	left
chr5	39942000	39943000	0.39073787948386	right
chr5	39943000	39944000	-0.287429675035687	left
chr5	39944000	39945000	-0.0338642838642839	left
chr5	39945000	39946000	0.097278062757059	right
chr5	39946000	39947000	0.262185782502928	right
chr5	39947000	39948000	-0.468674451956566	left
chr5	39948000	39949000	0.0553083768027002	right
chr5	39949000	39950000	-0.237450235665584	left
chr5	39950000	39951000	-0.513340912939355	left
chr5	39951000	39952000	-0.811092755751346	left
chr5	39952000	39953000	-0.612784479542345	left
chr5	39953000	39954000	-0.89765596160945	left
chr5	39954000	39955000	-0.648408018867925	left
chr5	39955000	39956000	-0.754303093050343	left
chr5	39956000	39957000	-0.333374613003096	left
chr5	39957000	39958000	0.0724189297582216	right
chr5	39958000	39959000	-0.202413879808901	left
chr5	39959000	39960000	0.043147306691522	right
chr5	39960000	39961000	-0.223951097527091	left
chr5	39961000	39962000	0.584872873605268	right
chr5	39962000	39963000	0.279302590641654	right
chr5	39963000	39964000	-0.268364459535937	left
chr5	39964000	39965000	-0.242213237496256	left
chr5	39965000	39966000	0.0927118710231487	right
chr5	39966000	39967000	0.261588187761698	right
chr5	39967000	39968000	0.510498260717235	right
chr5	39968000	39969000	-0.376145592120283	left
chr5	39969000	39970000	-0.243792468406681	left
chr5	39970000	39971000	-0.536170038160108	left
chr5	39971000	39972000	-0.0542420027816412	left
chr5	39972000	39973000	-0.0494590853882439	left
chr5	39973000	39974000	0.00113807797157452	right
chr5	39974000	39975000	-0.221959548200683	left
chr5	39975000	39976000	0.0522785764421452	right
chr5	39976000	39977000	-0.371824691020203	left
chr5	39977000	39978000	-0.336266822703335	left
chr5	39978000	39979000	0.355310555616199	right
chr5	39979000	39980000	0.231731758842966	right
chr5	39980000	39981000	-0.265777488614183	left
chr5	39981000	39982000	0.0254803106690285	right
chr5	39982000	39983000	0.212496333235553	right
chr5	39983000	39984000	0.0611727416798732	right
chr5	39984000	39985000	-0.266637605347283	left
chr5	39985000	39986000	-0.400366943203574	left
chr5	39986000	39987000	0.0501585711901185	right
chr5	39987000	39988000	-0.246604792617063	left
chr5	39988000	39989000	0.108220026737096	right
chr5	39989000	39990000	-0.113549061184352	left
chr5	39990000	39991000	-0.108221476510067	left
chr5	39991000	39992000	-0.314004033161551	left
chr5	39992000	39993000	-0.13061144242742	left
chr5	39993000	39994000	-0.207819654808031	left
chr5	39994000	39995000	-0.0740520150883462	left
chr5	39995000	39996000	0.166811826724731	right
chr5	39996000	39997000	0.0424648920561727	right
chr5	39997000	39998000	-0.443200861862581	left
chr5	39998000	39999000	-0.0444508670520231	left
[truncated: 1 more rows]
