# Supplementary material for: Chromosomal Mcm2-7 distribution and the genome replication program in species from yeast to humans
Source: PLoS Genet. 2021 Sep 2;17(9):e1009714. doi: 10.1371/journal.pgen.1009714 (PMC8443269; doi:10.1371/journal.pgen.1009714)
Supplement: S1 Source Files — (ZIP) [file pgen.1009714.s023.zip › source_files_for_Figure1_to_Figure7A/Figure7A_and_coordinates_for_HeLa_initiation_and_termination_zones/Figure7A/Figure7A_lower_left_MCMChEC/numbers_for_Figure_7A_lower_left_MCMChEC_050321_1.txt]

chr	bedstart	bedend	largeMCM
chr5	21000000	21050000	258144.55
chr5	21050000	21100000	259646.95
chr5	21100000	21150000	258756.45
chr5	21150000	21200000	271633.65
chr5	21200000	21250000	276279.25
chr5	21250000	21300000	278301.7
chr5	21300000	21350000	283676.55
chr5	21350000	21400000	282426.3
chr5	21400000	21450000	281330.55
chr5	21450000	21500000	278946.05
chr5	21500000	21550000	279182.5
chr5	21550000	21600000	279662.35
chr5	21600000	21650000	277104.65
chr5	21650000	21700000	267622.1
chr5	21700000	21750000	263093.3
chr5	21750000	21800000	262316.7
chr5	21800000	21850000	261767.8
chr5	21850000	21900000	263002.7
chr5	21900000	21950000	262851.8
chr5	21950000	22000000	244870.15
chr5	22000000	22050000	247660.25
chr5	22050000	22100000	246117.85
chr5	22100000	22150000	245927.85
chr5	22150000	22200000	231552.55
chr5	22200000	22250000	227063.9
chr5	22250000	22300000	223209.5
chr5	22300000	22350000	218520.35
chr5	22350000	22400000	218631.35
chr5	22400000	22450000	218703.3
chr5	22450000	22500000	219633.2
chr5	22500000	22550000	220437.65
chr5	22550000	22600000	219119.3
chr5	22600000	22650000	220574.95
chr5	22650000	22700000	221979
chr5	22700000	22750000	226766.15
chr5	22750000	22800000	231233.15
chr5	22800000	22850000	234009.7
chr5	22850000	22900000	236042.15
chr5	22900000	22950000	239870.15
chr5	22950000	23000000	246270.45
chr5	23000000	23050000	251093.5
chr5	23050000	23100000	250913.05
chr5	23100000	23150000	256127.35
chr5	23150000	23200000	257006.6
chr5	23200000	23250000	259163.35
chr5	23250000	23300000	260814.9
chr5	23300000	23350000	263691.4
chr5	23350000	23400000	265423.65
chr5	23400000	23450000	266574.7
chr5	23450000	23500000	268787.25
chr5	23500000	23550000	270980.05
chr5	23550000	23600000	276294.45
chr5	23600000	23650000	277894.45
chr5	23650000	23700000	279895.85
chr5	23700000	23750000	285599.2
chr5	23750000	23800000	312845.1
chr5	23800000	23850000	313636.6
chr5	23850000	23900000	314510.45
chr5	23900000	23950000	316083.35
chr5	23950000	24000000	319254.2
chr5	24000000	24050000	320326.5
chr5	24050000	24100000	329578.45
chr5	24100000	24150000	344542.15
chr5	24150000	24200000	345600.95
chr5	24200000	24250000	354003.4
chr5	24250000	24300000	372975.4
chr5	24300000	24350000	383903.35
chr5	24350000	24400000	385474.4
chr5	24400000	24450000	389326.8
chr5	24450000	24500000	391063.45
chr5	24500000	24550000	395965.6
chr5	24550000	24600000	394058.6
chr5	24600000	24650000	394041.35
chr5	24650000	24700000	394161.95
chr5	24700000	24750000	387291.4
chr5	24750000	24800000	360601.55
chr5	24800000	24850000	358478.65
chr5	24850000	24900000	357701.8
chr5	24900000	24950000	354122.15
chr5	24950000	25000000	349226
chr5	25000000	25050000	346376
chr5	25050000	25100000	339253.55
chr5	25100000	25150000	321777.3
chr5	25150000	25200000	320743.45
chr5	25200000	25250000	312285.95
chr5	25250000	25300000	294212
chr5	25300000	25350000	282142.75
chr5	25350000	25400000	281229.5
chr5	25400000	25450000	277711.1
chr5	25450000	25500000	276274.6
chr5	25500000	25550000	270221.25
chr5	25550000	25600000	267787.4
chr5	25600000	25650000	267890.3
chr5	25650000	25700000	267411.85
chr5	25700000	25750000	267679.25
chr5	25750000	25800000	266101.6
chr5	25800000	25850000	267600.8
chr5	25850000	25900000	271117.3
chr5	25900000	25950000	271355.85
chr5	25950000	26000000	270954.95
chr5	26000000	26050000	269054.95
chr5	26050000	26100000	271337.6
chr5	26100000	26150000	271166.75
chr5	26150000	26200000	273975.9
chr5	26200000	26250000	276663.1
chr5	26250000	26300000	278084.45
chr5	26300000	26350000	281433.9
chr5	26350000	26400000	281715.75
chr5	26400000	26450000	282446.45
chr5	26450000	26500000	282839.35
chr5	26500000	26550000	284464.4
chr5	26550000	26600000	286704.15
chr5	26600000	26650000	288721.95
chr5	26650000	26700000	291318.55
chr5	26700000	26750000	303461.35
chr5	26750000	26800000	303235.15
chr5	26800000	26850000	308112.75
chr5	26850000	26900000	304848.1
chr5	26900000	26950000	308991.65
chr5	26950000	27000000	317291.7
chr5	27000000	27050000	318101.75
chr5	27050000	27100000	313835.1
chr5	27100000	27150000	313373.3
chr5	27150000	27200000	312380.45
chr5	27200000	27250000	321276.2
chr5	27250000	27300000	319970.2
chr5	27300000	27350000	321860.55
chr5	27350000	27400000	319806.45
chr5	27400000	27450000	322752.05
chr5	27450000	27500000	323603.25
chr5	27500000	27550000	323767.1
chr5	27550000	27600000	322323.95
chr5	27600000	27650000	320463.2
chr5	27650000	27700000	318948.55
chr5	27700000	27750000	306069.55
chr5	27750000	27800000	306767.8
chr5	27800000	27850000	313512.8
chr5	27850000	27900000	326667.35
chr5	27900000	27950000	332793.35
chr5	27950000	28000000	323850.5
chr5	28000000	28050000	326930.35
chr5	28050000	28100000	328062.2
chr5	28100000	28150000	327927
chr5	28150000	28200000	326132.15
chr5	28200000	28250000	320592.45
chr5	28250000	28300000	322863.55
chr5	28300000	28350000	318993.1
chr5	28350000	28400000	321671
chr5	28400000	28450000	318170
chr5	28450000	28500000	317104.65
chr5	28500000	28550000	314947.2
chr5	28550000	28600000	311502.45
chr5	28600000	28650000	307451.45
chr5	28650000	28700000	301602.6
chr5	28700000	28750000	297501.75
chr5	28750000	28800000	305288.2
chr5	28800000	28850000	292984.1
chr5	28850000	28900000	279936.2
chr5	28900000	28950000	268506.4
chr5	28950000	29000000	266924.6
chr5	29000000	29050000	263223.45
chr5	29050000	29100000	263417.2
chr5	29100000	29150000	263760.2
chr5	29150000	29200000	264068.1
chr5	29200000	29250000	258776.45
chr5	29250000	29300000	259063.95
chr5	29300000	29350000	259296.75
chr5	29350000	29400000	259861.95
chr5	29400000	29450000	260716
chr5	29450000	29500000	261240.5
chr5	29500000	29550000	261875.65
chr5	29550000	29600000	268018.05
chr5	29600000	29650000	278939.5
chr5	29650000	29700000	283941.3
chr5	29700000	29750000	287110.3
chr5	29750000	29800000	280230.95
chr5	29800000	29850000	278769.65
chr5	29850000	29900000	276464.55
chr5	29900000	29950000	275682.95
chr5	29950000	30000000	274192.05
chr5	30000000	30050000	274771.55
chr5	30050000	30100000	273004.8
chr5	30100000	30150000	271289.15
chr5	30150000	30200000	269689.1
chr5	30200000	30250000	267295.85
chr5	30250000	30300000	262603.9
chr5	30300000	30350000	258471.75
chr5	30350000	30400000	255851.5
chr5	30400000	30450000	253041.7
chr5	30450000	30500000	251079.7
chr5	30500000	30550000	248704.85
chr5	30550000	30600000	244525.9
chr5	30600000	30650000	236972.4
chr5	30650000	30700000	236637.85
chr5	30700000	30750000	237323.3
chr5	30750000	30800000	236671.15
chr5	30800000	30850000	238504.8
chr5	30850000	30900000	240753.75
chr5	30900000	30950000	240517.2
chr5	30950000	31000000	239879.1
chr5	31000000	31050000	240323.25
chr5	31050000	31100000	241252.05
chr5	31100000	31150000	243802.6
chr5	31150000	31200000	245862.15
chr5	31200000	31250000	246823.65
chr5	31250000	31300000	249302.35
chr5	31300000	31350000	256689.5
chr5	31350000	31400000	259137.65
chr5	31400000	31450000	268084.8
chr5	31450000	31500000	277226
chr5	31500000	31550000	290727.85
chr5	31550000	31600000	299138.45
chr5	31600000	31650000	299203.9
chr5	31650000	31700000	312535.35
chr5	31700000	31750000	321193.45
chr5	31750000	31800000	325217.5
chr5	31800000	31850000	328700.95
chr5	31850000	31900000	327725.6
chr5	31900000	31950000	331609.6
chr5	31950000	32000000	336560
chr5	32000000	32050000	340900.75
chr5	32050000	32100000	345762.95
chr5	32100000	32150000	353021.95
chr5	32150000	32200000	354910.6
chr5	32200000	32250000	363719.5
chr5	32250000	32300000	379819.8
chr5	32300000	32350000	384847.6
chr5	32350000	32400000	384410.2
chr5	32400000	32450000	379942.35
chr5	32450000	32500000	375095.85
chr5	32500000	32550000	367601.8
chr5	32550000	32600000	367898.6
chr5	32600000	32650000	375752.15
chr5	32650000	32700000	369728.3
chr5	32700000	32750000	363051.75
chr5	32750000	32800000	365771.5
chr5	32800000	32850000	377077.15
chr5	32850000	32900000	385757.2
chr5	32900000	32950000	402624.95
chr5	32950000	33000000	402211.8
chr5	33000000	33050000	400033.1
chr5	33050000	33100000	396462.6
chr5	33100000	33150000	387951.6
chr5	33150000	33200000	385056.5
chr5	33200000	33250000	377968.65
chr5	33250000	33300000	361396.7
chr5	33300000	33350000	347398.05
chr5	33350000	33400000	340952.1
chr5	33400000	33450000	333732.75
chr5	33450000	33500000	331248.15
chr5	33500000	33550000	334287.5
chr5	33550000	33600000	328640.15
chr5	33600000	33650000	319009.35
chr5	33650000	33700000	315092.65
chr5	33700000	33750000	316656.95
chr5	33750000	33800000	309102.25
chr5	33800000	33850000	293195.75
chr5	33850000	33900000	284707.5
chr5	33900000	33950000	268292.8
chr5	33950000	34000000	276168.8
chr5	34000000	34050000	285228.85
chr5	34050000	34100000	292389.4
chr5	34100000	34150000	300538.75
chr5	34150000	34200000	316932.3
chr5	34200000	34250000	329227.7
chr5	34250000	34300000	330831
chr5	34300000	34350000	339000.35
chr5	34350000	34400000	348819.85
chr5	34400000	34450000	370293.4
chr5	34450000	34500000	370473.7
chr5	34500000	34550000	366477.7
chr5	34550000	34600000	366528.95
chr5	34600000	34650000	370379.45
chr5	34650000	34700000	368470.1
chr5	34700000	34750000	367894.65
chr5	34750000	34800000	367440.15
chr5	34800000	34850000	369825.7
chr5	34850000	34900000	370141.9
chr5	34900000	34950000	367485.05
chr5	34950000	35000000	359333.05
chr5	35000000	35050000	347929.2
chr5	35050000	35100000	338201.3
chr5	35100000	35150000	331605.45
chr5	35150000	35200000	317708.2
chr5	35200000	35250000	307771.55
chr5	35250000	35300000	316636.15
chr5	35300000	35350000	318478.9
chr5	35350000	35400000	329996.55
chr5	35400000	35450000	322612.2
chr5	35450000	35500000	324249.1
chr5	35500000	35550000	323596.5
chr5	35550000	35600000	328371.2
chr5	35600000	35650000	325155.7
chr5	35650000	35700000	330755.9
chr5	35700000	35750000	334963.4
chr5	35750000	35800000	338337
chr5	35800000	35850000	341282.15
chr5	35850000	35900000	353310.5
chr5	35900000	35950000	370644.5
chr5	35950000	36000000	382948.9
chr5	36000000	36050000	387412.6
chr5	36050000	36100000	391290.25
chr5	36100000	36150000	395879.85
chr5	36150000	36200000	410366.85
chr5	36200000	36250000	413750.05
chr5	36250000	36300000	404951.9
chr5	36300000	36350000	400399.95
chr5	36350000	36400000	398222.65
chr5	36400000	36450000	395322
chr5	36450000	36500000	394476.7
chr5	36500000	36550000	392648
chr5	36550000	36600000	386344.85
chr5	36600000	36650000	386788.5
chr5	36650000	36700000	378993.3
chr5	36700000	36750000	373694.05
chr5	36750000	36800000	376783.35
chr5	36800000	36850000	371318.75
chr5	36850000	36900000	364798.1
chr5	36900000	36950000	350225.7
chr5	36950000	37000000	341243.75
chr5	37000000	37050000	341216.35
chr5	37050000	37100000	336675.6
chr5	37100000	37150000	328646.1
chr5	37150000	37200000	317741.1
chr5	37200000	37250000	318195.75
chr5	37250000	37300000	320146.25
chr5	37300000	37350000	323567.55
chr5	37350000	37400000	314998.5
chr5	37400000	37450000	311741.05
chr5	37450000	37500000	311184.65
chr5	37500000	37550000	312382.75
chr5	37550000	37600000	313226.85
chr5	37600000	37650000	315041
chr5	37650000	37700000	318161.65
chr5	37700000	37750000	317501.7
chr5	37750000	37800000	313781.25
chr5	37800000	37850000	317216.2
chr5	37850000	37900000	316280.65
chr5	37900000	37950000	322681.1
chr5	37950000	38000000	326490.85
chr5	38000000	38050000	325308.1
chr5	38050000	38100000	350903.8
chr5	38100000	38150000	367337.55
chr5	38150000	38200000	372357.6
chr5	38200000	38250000	370037.5
chr5	38250000	38300000	375980.05
chr5	38300000	38350000	395229.15
chr5	38350000	38400000	401061.35
chr5	38400000	38450000	399333.8
chr5	38450000	38500000	401950
chr5	38500000	38550000	402363.25
chr5	38550000	38600000	417342.3
chr5	38600000	38650000	434944.1
chr5	38650000	38700000	444491.65
chr5	38700000	38750000	450595.7
chr5	38750000	38800000	451177
chr5	38800000	38850000	449583.15
chr5	38850000	38900000	451305.05
chr5	38900000	38950000	463203.15
chr5	38950000	39000000	462952.35
chr5	39000000	39050000	474626.5
chr5	39050000	39100000	454992
chr5	39100000	39150000	454443.2
chr5	39150000	39200000	450305.35
chr5	39200000	39250000	452212.8
chr5	39250000	39300000	458114.15
chr5	39300000	39350000	436211
chr5	39350000	39400000	427207.4
chr5	39400000	39450000	429079.25
chr5	39450000	39500000	428452
chr5	39500000	39550000	431149.1
chr5	39550000	39600000	425672.25
chr5	39600000	39650000	413631.85
chr5	39650000	39700000	406874.15
chr5	39700000	39750000	401581.5
chr5	39750000	39800000	400131.65
chr5	39800000	39850000	398419.5
chr5	39850000	39900000	406258
chr5	39900000	39950000	401090.85
chr5	39950000	40000000	398135.8
chr5	40000000	40050000	392757.95
chr5	40050000	40100000	394981.4
chr5	40100000	40150000	385851
chr5	40150000	40200000	395836.95
chr5	40200000	40250000	390553.95
chr5	40250000	40300000	387655.85
chr5	40300000	40350000	397181
chr5	40350000	40400000	396957.5
chr5	40400000	40450000	394831.1
chr5	40450000	40500000	393425.85
chr5	40500000	40550000	390065.4
chr5	40550000	40600000	380029.3
chr5	40600000	40650000	374394.05
chr5	40650000	40700000	370861.2
chr5	40700000	40750000	369866.4
chr5	40750000	40800000	370558.75
chr5	40800000	40850000	370781.3
chr5	40850000	40900000	357069.45
chr5	40900000	40950000	348986.9
chr5	40950000	41000000	343322.8
chr5	41000000	41050000	335921.4
chr5	41050000	41100000	329500.15
chr5	41100000	41150000	325655.35
chr5	41150000	41200000	309922.7
chr5	41200000	41250000	308686
chr5	41250000	41300000	303841.85
chr5	41300000	41350000	293723.9
chr5	41350000	41400000	302564.95
chr5	41400000	41450000	308400.2
chr5	41450000	41500000	308936.15
chr5	41500000	41550000	308377.35
chr5	41550000	41600000	309427.4
chr5	41600000	41650000	309710.15
chr5	41650000	41700000	306889.6
chr5	41700000	41750000	306165.55
chr5	41750000	41800000	303403.8
chr5	41800000	41850000	302926.05
chr5	41850000	41900000	301209.9
chr5	41900000	41950000	293595.2
chr5	41950000	42000000	294557.8
chr5	42000000	42050000	290537.4
chr5	42050000	42100000	290972.05
chr5	42100000	42150000	290070.3
chr5	42150000	42200000	288516.3
chr5	42200000	42250000	287809.45
chr5	42250000	42300000	282537.15
chr5	42300000	42350000	283964.95
chr5	42350000	42400000	278054.15
chr5	42400000	42450000	276365.95
chr5	42450000	42500000	291062.15
chr5	42500000	42550000	315474.6
chr5	42550000	42600000	324344.35
chr5	42600000	42650000	331775.9
chr5	42650000	42700000	335189.25
chr5	42700000	42750000	338703.6
chr5	42750000	42800000	342110.05
chr5	42800000	42850000	349017.2
chr5	42850000	42900000	353254.05
chr5	42900000	42950000	368880.3
chr5	42950000	43000000	374024.45
chr5	43000000	43050000	379547.3
chr5	43050000	43100000	387023.85
chr5	43100000	43150000	391876.5
chr5	43150000	43200000	393534.25
chr5	43200000	43250000	398164.4
chr5	43250000	43300000	412309.4
chr5	43300000	43350000	425355.15
chr5	43350000	43400000	430486.75
chr5	43400000	43450000	427503.45
chr5	43450000	43500000	421415.85
chr5	43500000	43550000	405130.9
chr5	43550000	43600000	396092.85
chr5	43600000	43650000	388121.6
chr5	43650000	43700000	388774.7
chr5	43700000	43750000	385903.6
chr5	43750000	43800000	383784.25
chr5	43800000	43850000	381153.05
chr5	43850000	43900000	384360.65
chr5	43900000	43950000	370043.65
chr5	43950000	44000000	364907.4
chr5	44000000	44050000	374334.05
chr5	44050000	44100000	369467.65
chr5	44100000	44150000	364807.05
chr5	44150000	44200000	365104.05
chr5	44200000	44250000	362279.8
chr5	44250000	44300000	352685.65
chr5	44300000	44350000	344923.2
chr5	44350000	44400000	340030.5
chr5	44400000	44450000	342050.4
chr5	44450000	44500000	332739.75
chr5	44500000	44550000	325526.3
chr5	44550000	44600000	324139
chr5	44600000	44650000	323331.1
chr5	44650000	44700000	320914.75
chr5	44700000	44750000	320804.1
chr5	44750000	44800000	319276.2
chr5	44800000	44850000	314423.05
chr5	44850000	44900000	307972.85
chr5	44900000	44950000	305651.4
chr5	44950000	45000000	303493.4
chr5	45000000	45050000	288281.5
chr5	45050000	45100000	283301.3
chr5	45100000	45150000	281663.75
chr5	45150000	45200000	278128.8
chr5	45200000	45250000	275453.35
chr5	45250000	45300000	268213.9
chr5	45300000	45350000	259254.85
chr5	45350000	45400000	253086.2
chr5	45400000	45450000	249452.35
chr5	45450000	45500000	248411.7
chr5	45500000	45550000	246916.7
chr5	45550000	45600000	248137.95
chr5	45600000	45650000	250496.05
chr5	45650000	45700000	250117.9
chr5	45700000	45750000	249809.8
chr5	45750000	45800000	249108.8
chr5	45800000	45850000	250665.8
chr5	45850000	45900000	253802.75
chr5	45900000	45950000	252371.3
chr5	45950000	46000000	243221.4
