# Supplementary material for: Chromosomal Mcm2-7 distribution and the genome replication program in species from yeast to humans
Source: PLoS Genet. 2021 Sep 2;17(9):e1009714. doi: 10.1371/journal.pgen.1009714 (PMC8443269; doi:10.1371/journal.pgen.1009714)
Supplement: S1 Source Files — (ZIP) [file pgen.1009714.s023.zip › source_files_for_Figure1_to_Figure7A/Source_File_Fig3B.xlsx]

## Sheet: Sheet1
				MCM2			MCM4-MNase			MCM6-MNase
				1	2	3	1	2
			38	42	34	42	25	24	27	45	45	57
			62	53	54	56	41	46	36	63	62	70
			73	70	70	73	55	57	61	78	75	80
			86	88	85	86	81	79	80	73	76	75
			91	89	86	86	85	81	88	88	88	77

## Sheet: Sheet2
time	South.blot	MCM2_1	MCM2_2	MCM2_3	MCM4_1	MCM4_2	MCM4_3	MCM6_1	MCM6_2	MCM6_3
15 s	38	42	34	42	25	24	27	45	45	57
30 s	62	53	54	56	41	46	36	63	62	70
1 min	73	70	70	73	55	57	61	78	75	80
5 min	86	88	85	86	81	79	80	73	76	75
10 min	91	89	86	86	85	81	88	88	88	77
