# Supplementary material for: Chromosomal Mcm2-7 distribution and the genome replication program in species from yeast to humans
Source: PLoS Genet. 2021 Sep 2;17(9):e1009714. doi: 10.1371/journal.pgen.1009714 (PMC8443269; doi:10.1371/journal.pgen.1009714)
Supplement: S2 Source Files — (ZIP) [file pgen.1009714.s024.zip › Figure7B_part1_of_2/source_file_for_Figure7B_062521_1_part1_of_2.txt]

chr	bedstart	bedend	site_type	log10_MCMChEC_normalized
chr1	858000	859000	initiation_zone	0.483538079716537
chr1	859000	860000	initiation_zone	0.0287186276085563
chr1	860000	861000	initiation_zone	0.0349351664256396
chr1	861000	862000	initiation_zone	-0.0304647850433483
chr1	862000	863000	initiation_zone	0.0348655220191728
chr1	863000	864000	initiation_zone	0.0141246426916063
chr1	864000	865000	initiation_zone	0.099086932262331
chr1	865000	866000	initiation_zone	-0.20002926655377
chr1	866000	867000	initiation_zone	0.188080073790859
chr1	867000	868000	initiation_zone	0.590209696352986
chr1	868000	869000	initiation_zone	-0.290425163980478
chr1	869000	870000	initiation_zone	0.565456297815896
chr1	870000	871000	initiation_zone	0.0670672429615485
chr1	871000	872000	initiation_zone	-0.279362709722947
chr1	872000	873000	initiation_zone	-0.377670439334323
chr1	873000	874000	initiation_zone	0.0790422940445507
chr1	874000	875000	initiation_zone	-0.141728488106904
chr1	875000	876000	initiation_zone	0.273849418060444
chr1	876000	877000	initiation_zone	0.0974574814378806
chr1	877000	878000	initiation_zone	0.388103052589834
chr1	879000	880000	termination_zone	-0.442848093735056
chr1	880000	881000	termination_zone	0.203982786482962
chr1	881000	882000	termination_zone	-0.26345387643704
chr1	882000	883000	termination_zone	-0.0960286175891509
chr1	883000	884000	termination_zone	0.121444500034213
chr1	884000	885000	termination_zone	0.174884645311338
chr1	885000	886000	termination_zone	0.379121418098546
chr1	886000	887000	termination_zone	-0.245530340380508
chr1	887000	888000	termination_zone	0.325160526847641
chr1	888000	889000	termination_zone	0.0357399070490612
chr1	889000	890000	termination_zone	-0.0474246499281381
chr1	890000	891000	termination_zone	-0.12552051095103
chr1	891000	892000	termination_zone	-0.0839257605665405
chr1	892000	893000	termination_zone	0.0857258460555427
chr1	893000	894000	termination_zone	-0.00745460255663617
chr1	894000	895000	termination_zone	0.00177771219116043
chr1	895000	896000	termination_zone	0.196451662565652
chr1	896000	897000	termination_zone	0.120181355421044
chr1	897000	898000	termination_zone	0.120730110109593
chr1	898000	899000	termination_zone	0.294216741807568
chr1	899000	900000	termination_zone	-0.021701740995945
chr1	900000	901000	termination_zone	0.325853579389013
chr1	901000	902000	termination_zone	0.203579863305269
chr1	902000	903000	termination_zone	0.0789302813010264
chr1	903000	904000	termination_zone	-0.157005721807783
chr1	904000	905000	termination_zone	1.50160055824386
chr1	905000	906000	termination_zone	0.446606274995018
chr1	906000	907000	termination_zone	0.601537185821342
chr1	907000	908000	termination_zone	0.402015478461576
chr1	908000	909000	termination_zone	-0.819543935541869
chr1	909000	910000	termination_zone	-0.0607991650377988
chr1	910000	911000	termination_zone	0.872757308482136
chr1	911000	912000	termination_zone	0.469638981346541
chr1	912000	913000	termination_zone	0.0219117987905616
chr1	913000	914000	termination_zone	-0.0106333213526871
chr1	914000	915000	termination_zone	-0.0534524103389616
chr1	915000	916000	termination_zone	-0.119814010658674
chr1	916000	917000	termination_zone	0.141950550072182
chr1	917000	918000	termination_zone	0.375296624123782
chr1	918000	919000	termination_zone	0.346771134467961
chr1	919000	920000	termination_zone	0.282980450627333
chr1	920000	921000	termination_zone	0.334578745965984
chr1	921000	922000	termination_zone	0.566177627274509
chr1	922000	923000	termination_zone	-0.283889692925949
chr1	923000	924000	termination_zone	0.249165172631327
chr1	924000	925000	termination_zone	1.65024274656654
chr1	925000	926000	termination_zone	0.715074371126787
chr1	926000	927000	termination_zone	0.0594625636724892
chr1	927000	928000	termination_zone	-0.480225930171362
chr1	928000	929000	termination_zone	0.231965266134369
chr1	929000	930000	termination_zone	0.00686344457853502
chr1	930000	931000	termination_zone	-0.414894642917702
chr1	931000	932000	termination_zone	0.0357611738309342
chr1	932000	933000	termination_zone	0.267515005947345
chr1	933000	934000	termination_zone	-0.315015641880756
chr1	934000	935000	termination_zone	0.0675993734978097
chr1	935000	936000	termination_zone	0.0692692255496444
chr1	936000	937000	termination_zone	-0.160263127434684
chr1	937000	938000	termination_zone	0.0529762321319101
chr1	938000	939000	termination_zone	0.828234253249462
chr1	939000	940000	termination_zone	0.423053170325387
chr1	940000	941000	termination_zone	1.43975930926919
chr1	941000	942000	termination_zone	1.1194758409068
chr1	942000	943000	termination_zone	0.854093863917105
chr1	943000	944000	termination_zone	0.791201456143396
chr1	944000	945000	termination_zone	0.618384154601188
chr1	945000	946000	termination_zone	0.164366184719877
chr1	946000	947000	termination_zone	0.153128408605121
chr1	947000	948000	termination_zone	0.248614201445632
chr1	948000	949000	termination_zone	-0.0438573259294766
chr1	949000	950000	termination_zone	-0.148939013012066
chr1	950000	951000	termination_zone	-0.0213867505313539
chr1	951000	952000	termination_zone	0.0675262353228468
chr1	952000	953000	termination_zone	0.188473530212183
chr1	953000	954000	termination_zone	-0.197216127522148
chr1	954000	955000	termination_zone	0.414430202052609
chr1	955000	956000	termination_zone	-0.362139405989954
chr1	956000	957000	termination_zone	-0.0298743469866893
chr1	957000	958000	termination_zone	0.386647569309812
chr1	958000	959000	termination_zone	0.0275531897201235
chr1	959000	960000	termination_zone	0.669045171631034
chr1	960000	961000	termination_zone	0.808757396871698
chr1	961000	962000	termination_zone	0.156368553129252
chr1	962000	963000	termination_zone	0.226790253261255
chr1	963000	964000	termination_zone	0.0640836487487936
chr1	964000	965000	termination_zone	0.163229043402359
chr1	965000	966000	termination_zone	0.0384486546812956
chr1	966000	967000	termination_zone	0.871139841878607
chr1	967000	968000	termination_zone	0.271987213073118
chr1	968000	969000	termination_zone	-0.0574333687889121
chr1	970000	971000	initiation_zone	-0.0673284192526248
chr1	971000	972000	initiation_zone	-0.0989687280465141
chr1	972000	973000	initiation_zone	-0.0904990065721573
chr1	973000	974000	initiation_zone	0.0474944284404595
chr1	974000	975000	initiation_zone	0.327541932816326
chr1	975000	976000	initiation_zone	-0.176334493159997
chr1	976000	977000	initiation_zone	0.276206411938949
chr1	977000	978000	initiation_zone	0.804773730504058
chr1	978000	979000	initiation_zone	-0.177938537391235
chr1	979000	980000	initiation_zone	0.0987273126822126
chr1	980000	981000	initiation_zone	-0.0107306597891309
chr1	981000	982000	initiation_zone	-0.100807646285733
chr1	982000	983000	initiation_zone	-0.0815743657983872
chr1	983000	984000	initiation_zone	-0.149095891067973
chr1	984000	985000	initiation_zone	0.359901378275093
chr1	985000	986000	initiation_zone	0.0650382413627646
chr1	986000	987000	initiation_zone	0.107070272713655
chr1	987000	988000	initiation_zone	0.529433000495272
chr1	988000	989000	initiation_zone	0.258304241547088
chr1	989000	990000	initiation_zone	0.0141887404678135
chr1	990000	991000	initiation_zone	-0.300486107700719
chr1	991000	992000	initiation_zone	-0.0269416279590294
chr1	993000	994000	termination_zone	0.154181899635256
chr1	994000	995000	termination_zone	0.274540415370759
chr1	995000	996000	termination_zone	0.00471423333820026
chr1	996000	997000	termination_zone	0.219468280592698
chr1	997000	998000	termination_zone	0.392662598348832
chr1	998000	999000	termination_zone	0.336122741057476
chr1	999000	1000000	termination_zone	0.803368038736625
chr1	1000000	1001000	termination_zone	1.33162154082798
chr1	1001000	1002000	termination_zone	0.674514032879173
chr1	1002000	1003000	termination_zone	0.664791500254419
chr1	1003000	1004000	termination_zone	0.211977995590062
chr1	1004000	1005000	termination_zone	0.540182757371864
chr1	1005000	1006000	termination_zone	0.221802323352813
chr1	1006000	1007000	termination_zone	0.809185484123612
chr1	1008000	1009000	initiation_zone	0.174414444301166
chr1	1009000	1010000	initiation_zone	-0.058405757854067
chr1	1010000	1011000	initiation_zone	0.141600841564731
chr1	1011000	1012000	initiation_zone	0.0044061366970264
chr1	1012000	1013000	initiation_zone	0.254342479404016
chr1	1013000	1014000	initiation_zone	0.604310569811332
chr1	1014000	1015000	initiation_zone	-0.204773548591012
chr1	1015000	1016000	initiation_zone	0.00101470719502549
chr1	1016000	1017000	initiation_zone	-0.644579251649442
chr1	1017000	1018000	initiation_zone	0.183979771268732
chr1	1018000	1019000	initiation_zone	0.496190905065775
chr1	1019000	1020000	initiation_zone	0.769247191213181
chr1	1020000	1021000	initiation_zone	0.501159495587101
chr1	1021000	1022000	initiation_zone	0.911028155611372
chr1	1023000	1024000	termination_zone	0.382313419815275
chr1	1024000	1025000	termination_zone	0.878215306792718
chr1	1025000	1026000	termination_zone	0.166691503440335
chr1	1026000	1027000	termination_zone	0.113068212762223
chr1	1027000	1028000	termination_zone	0.128598075991547
chr1	1028000	1029000	termination_zone	-0.201680848485689
chr1	1029000	1030000	termination_zone	0.16799432545193
chr1	1030000	1031000	termination_zone	-0.497445361998971
chr1	1031000	1032000	termination_zone	0.218192610917634
chr1	1032000	1033000	termination_zone	0.574178212233233
chr1	1033000	1034000	termination_zone	0.204806614390895
chr1	1034000	1035000	termination_zone	0.257658744523668
chr1	1035000	1036000	termination_zone	-0.184991818291013
chr1	1036000	1037000	termination_zone	-0.876031754257908
chr1	1037000	1038000	termination_zone	-0.567730165161279
chr1	1038000	1039000	termination_zone	0.189699510175596
chr1	1039000	1040000	termination_zone	0.270453398609018
chr1	1040000	1041000	termination_zone	0.499250206047323
chr1	1041000	1042000	termination_zone	0.484628311175304
chr1	1042000	1043000	termination_zone	0.0525248192320813
chr1	1043000	1044000	termination_zone	0.145693958198919
chr1	1044000	1045000	termination_zone	0.0791365908132116
chr1	1045000	1046000	termination_zone	-0.115172967590454
chr1	1046000	1047000	termination_zone	-0.268663052592666
chr1	1047000	1048000	termination_zone	-0.159617316666292
chr1	1048000	1049000	termination_zone	-0.0916066431060517
chr1	1049000	1050000	termination_zone	-0.295121136053461
chr1	1050000	1051000	termination_zone	0.00356793456988316
chr1	1052000	1053000	initiation_zone	-0.0390347439019988
chr1	1053000	1054000	initiation_zone	-0.127549971204011
chr1	1054000	1055000	initiation_zone	0.553104567364907
chr1	1055000	1056000	initiation_zone	-0.410945858687775
chr1	1056000	1057000	initiation_zone	0.192184421282991
chr1	1057000	1058000	initiation_zone	0.272658498184931
chr1	1058000	1059000	initiation_zone	0.508729089947942
chr1	1059000	1060000	initiation_zone	0.655976969206956
chr1	1060000	1061000	initiation_zone	0.252782463860007
chr1	1061000	1062000	initiation_zone	0.283996656365201
chr1	1062000	1063000	initiation_zone	0.624137519394514
chr1	1063000	1064000	initiation_zone	0.10950080699035
chr1	1064000	1065000	initiation_zone	0.825580377320631
chr1	1065000	1066000	initiation_zone	0.279581424898032
chr1	1066000	1067000	initiation_zone	0.437208360940266
chr1	1067000	1068000	initiation_zone	0.118515200711017
chr1	1068000	1069000	initiation_zone	0.104418262369027
chr1	1069000	1070000	initiation_zone	0.587575642268981
chr1	1070000	1071000	initiation_zone	0.327282668782147
chr1	1071000	1072000	initiation_zone	0.0350940595597144
chr1	1072000	1073000	initiation_zone	-0.129743866129482
chr1	1073000	1074000	initiation_zone	-0.116718406361609
chr1	1074000	1075000	initiation_zone	0.781986302046696
chr1	1075000	1076000	initiation_zone	0.184317200305943
chr1	1076000	1077000	initiation_zone	0.201893460925221
chr1	1077000	1078000	initiation_zone	0.283973977210027
chr1	1078000	1079000	initiation_zone	0.638722732926609
chr1	1079000	1080000	initiation_zone	1.02780348060125
chr1	1081000	1082000	termination_zone	0.307184069029758
chr1	1082000	1083000	termination_zone	0.155552101547134
chr1	1083000	1084000	termination_zone	0.102519458368337
chr1	1084000	1085000	termination_zone	0.155336037465062
chr1	1085000	1086000	termination_zone	0.292223722879168
chr1	1086000	1087000	termination_zone	0.198693150864254
chr1	1087000	1088000	termination_zone	0.321776363046466
chr1	1088000	1089000	termination_zone	0.087600788873285
chr1	1089000	1090000	termination_zone	0.262244424010569
chr1	1090000	1091000	termination_zone	-0.201775684453849
chr1	1091000	1092000	termination_zone	0.0189633614670731
chr1	1092000	1093000	termination_zone	0.180345137097124
chr1	1093000	1094000	termination_zone	-0.725969349682588
chr1	1094000	1095000	termination_zone	-0.225157191203593
chr1	1095000	1096000	termination_zone	0.103668119284848
chr1	1096000	1097000	termination_zone	0.194191395845638
chr1	1097000	1098000	termination_zone	0.0479828488273784
chr1	1098000	1099000	termination_zone	-0.469267614266453
chr1	1099000	1100000	termination_zone	0.195950528355517
chr1	1100000	1101000	termination_zone	-0.112149979564793
chr1	1101000	1102000	termination_zone	-0.290352659331257
chr1	1102000	1103000	termination_zone	-0.0494791128445146
chr1	1103000	1104000	termination_zone	0.0186822129677542
chr1	1104000	1105000	termination_zone	0.00174066157630129
chr1	1105000	1106000	termination_zone	-0.329705942865457
chr1	1106000	1107000	termination_zone	-0.238146230250212
chr1	1107000	1108000	termination_zone	-0.0984371293841047
chr1	1108000	1109000	termination_zone	0.0980348717449775
chr1	1109000	1110000	termination_zone	0.066850290467478
chr1	1111000	1112000	initiation_zone	0.0463687425713662
chr1	1112000	1113000	initiation_zone	0.0218464913495509
chr1	1113000	1114000	initiation_zone	-0.0692256357330764
chr1	1114000	1115000	initiation_zone	-0.513978186045006
chr1	1115000	1116000	initiation_zone	0.38809234818752
chr1	1116000	1117000	initiation_zone	1.45316539252586
chr1	1117000	1118000	initiation_zone	0.260470267678971
chr1	1118000	1119000	initiation_zone	-0.0676847583415764
chr1	1119000	1120000	initiation_zone	0.513997700177592
chr1	1120000	1121000	initiation_zone	-0.0280685506883455
chr1	1121000	1122000	initiation_zone	0.17313512982147
chr1	1122000	1123000	initiation_zone	0.837455730312231
chr1	1123000	1124000	initiation_zone	0.0544889881421308
chr1	1124000	1125000	initiation_zone	-0.229847405379201
chr1	1125000	1126000	initiation_zone	0.209614293199345
chr1	1126000	1127000	initiation_zone	-0.295518158939355
chr1	1127000	1128000	initiation_zone	0.0809420717283918
chr1	1128000	1129000	initiation_zone	0.230684227957258
chr1	1129000	1130000	initiation_zone	0.138863681428657
chr1	1130000	1131000	initiation_zone	0.514429527142652
chr1	1131000	1132000	initiation_zone	-0.220200571236283
chr1	1133000	1134000	termination_zone	0.0367847429178715
chr1	1134000	1135000	termination_zone	-0.130333768495006
chr1	1135000	1136000	termination_zone	0.208647293011404
chr1	1136000	1137000	termination_zone	0.081503681966656
chr1	1137000	1138000	termination_zone	-0.203131826411859
chr1	1138000	1139000	termination_zone	-0.127567552251854
chr1	1139000	1140000	termination_zone	0
chr1	1140000	1141000	termination_zone	0.53058831723599
chr1	1141000	1142000	termination_zone	0.434394108865233
chr1	1142000	1143000	termination_zone	0.615513470454416
chr1	1143000	1144000	termination_zone	0.126765150458625
chr1	1144000	1145000	termination_zone	-0.382547060921555
chr1	1145000	1146000	termination_zone	0.150766469871785
chr1	1146000	1147000	termination_zone	0.327979562056238
chr1	1147000	1148000	termination_zone	0.35993978972209
chr1	1148000	1149000	termination_zone	0.0616569010640921
chr1	1149000	1150000	termination_zone	0.164620629970077
chr1	1150000	1151000	termination_zone	-0.120891228450118
chr1	1151000	1152000	termination_zone	-0.0744365252679243
chr1	1152000	1153000	termination_zone	-0.213941417630725
chr1	1153000	1154000	termination_zone	-0.12341355687782
chr1	1154000	1155000	termination_zone	0.0679170094854626
chr1	1155000	1156000	termination_zone	0.0397945435869984
chr1	1156000	1157000	termination_zone	-0.121228015206953
chr1	1157000	1158000	termination_zone	0.182942899168068
chr1	1158000	1159000	termination_zone	-0.0628509647919668
chr1	1159000	1160000	termination_zone	0.250642942726948
chr1	1160000	1161000	termination_zone	-0.237180083541846
chr1	1161000	1162000	termination_zone	0.196958589494167
chr1	1162000	1163000	termination_zone	0.324417402702462
chr1	1163000	1164000	termination_zone	0.612400824666181
chr1	1164000	1165000	termination_zone	0.344738923549387
chr1	1165000	1166000	termination_zone	0.0640989467577869
chr1	1166000	1167000	termination_zone	0.113973099522979
chr1	1167000	1168000	termination_zone	-0.0444478165015471
chr1	1168000	1169000	termination_zone	0.0290312606122859
chr1	1169000	1170000	termination_zone	-0.206901499762819
chr1	1170000	1171000	termination_zone	0.0136617655021419
chr1	1171000	1172000	termination_zone	0.0132282657337551
chr1	1172000	1173000	termination_zone	0.261965972824339
chr1	1173000	1174000	termination_zone	-0.0133025554805511
chr1	1174000	1175000	termination_zone	0.0966058497072589
chr1	1175000	1176000	termination_zone	0.143029845358177
chr1	1176000	1177000	termination_zone	-0.0963178380299916
chr1	1177000	1178000	termination_zone	0.204928382804889
chr1	1178000	1179000	termination_zone	0.0992298770035332
chr1	1179000	1180000	termination_zone	-0.0510887727985471
chr1	1180000	1181000	termination_zone	0.386498093824346
chr1	1181000	1182000	termination_zone	0.355630122577539
chr1	1182000	1183000	termination_zone	0.121346886315632
chr1	1183000	1184000	termination_zone	0.0578959667610296
chr1	1184000	1185000	termination_zone	0.228418739148623
chr1	1185000	1186000	termination_zone	0.140392588656631
chr1	1186000	1187000	termination_zone	0.0269675270260493
chr1	1187000	1188000	termination_zone	0.205143056113504
chr1	1188000	1189000	termination_zone	0.0275261094458851
chr1	1189000	1190000	termination_zone	0.249436609832987
chr1	1190000	1191000	termination_zone	0.30789382904532
chr1	1191000	1192000	termination_zone	0.413003755107914
chr1	1192000	1193000	termination_zone	-0.0581610318472172
chr1	1193000	1194000	termination_zone	0.0162282752559507
chr1	1194000	1195000	termination_zone	-0.268483349930827
chr1	1195000	1196000	termination_zone	0.112287543452857
chr1	1196000	1197000	termination_zone	-0.107586797855374
chr1	1197000	1198000	termination_zone	0.301029995663981
chr1	1198000	1199000	termination_zone	-0.11143055176598
chr1	1199000	1200000	termination_zone	0.28383058610577
chr1	1200000	1201000	termination_zone	-0.0980722176429922
chr1	1201000	1202000	termination_zone	1.0655848301235
chr1	1202000	1203000	termination_zone	0.180869222668551
chr1	1203000	1204000	termination_zone	0.142380366710733
chr1	1204000	1205000	termination_zone	-0.117551858984069
chr1	1205000	1206000	termination_zone	0.0411203148251187
chr1	1206000	1207000	termination_zone	-0.170196980669689
chr1	1207000	1208000	termination_zone	-0.0200560427511983
chr1	1208000	1209000	termination_zone	0.732800783734582
chr1	1209000	1210000	termination_zone	0.152610163206158
chr1	1210000	1211000	termination_zone	0.140916521428703
chr1	1211000	1212000	termination_zone	-0.25783348341674
chr1	1212000	1213000	termination_zone	0.0125007392987802
chr1	1213000	1214000	termination_zone	0.597752903313052
chr1	1214000	1215000	termination_zone	-0.0767154084401649
chr1	1215000	1216000	termination_zone	0.364886355262423
chr1	1216000	1217000	termination_zone	0.113240777457666
chr1	1217000	1218000	termination_zone	0.35711713922893
chr1	1218000	1219000	termination_zone	0.41572255490093
chr1	1219000	1220000	termination_zone	-0.20550972618393
chr1	1220000	1221000	termination_zone	0.378893199783693
chr1	1221000	1222000	termination_zone	0.197083554501509
chr1	1222000	1223000	termination_zone	0.407603325351417
chr1	1223000	1224000	termination_zone	0.153550797410958
chr1	1224000	1225000	termination_zone	0.0845216433161396
chr1	1225000	1226000	termination_zone	-0.118925752825777
chr1	1226000	1227000	termination_zone	0.757609101031766
chr1	1227000	1228000	termination_zone	0.446403392608638
chr1	1228000	1229000	termination_zone	-0.603207401458809
chr1	1229000	1230000	termination_zone	-0.327080153282137
chr1	1230000	1231000	termination_zone	0.535896351196311
chr1	1231000	1232000	termination_zone	0.628408356790128
chr1	1232000	1233000	termination_zone	1.40820825456875
chr1	1233000	1234000	termination_zone	0.241009579412881
chr1	1234000	1235000	termination_zone	-0.61395921462767
chr1	1235000	1236000	termination_zone	0.143564853672863
chr1	1236000	1237000	termination_zone	0.192572809942886
chr1	1237000	1238000	termination_zone	0.227527693158551
chr1	1238000	1239000	termination_zone	0.12096828346713
chr1	1239000	1240000	termination_zone	0.657438810332128
chr1	1240000	1241000	termination_zone	0.192560793030204
chr1	1241000	1242000	termination_zone	0.354989861318594
chr1	1242000	1243000	termination_zone	0.301512813370077
chr1	1243000	1244000	termination_zone	-0.0193759583064697
chr1	1244000	1245000	termination_zone	0.256447863011241
chr1	1245000	1246000	termination_zone	0.329754146925876
chr1	1246000	1247000	termination_zone	0.425670350617189
chr1	1247000	1248000	termination_zone	-0.350515358743899
chr1	1248000	1249000	termination_zone	0.0708994401858685
chr1	1249000	1250000	termination_zone	0.220398683221124
chr1	1250000	1251000	termination_zone	0.064977772884597
chr1	1251000	1252000	termination_zone	-0.707853935978599
chr1	1252000	1253000	termination_zone	-0.0743667160154913
chr1	1253000	1254000	termination_zone	-0.0261829328437162
chr1	1254000	1255000	termination_zone	0.0301947853567512
chr1	1255000	1256000	termination_zone	-0.0886594168611417
chr1	1256000	1257000	termination_zone	-0.133027672899877
chr1	1257000	1258000	termination_zone	0.244125144327509
chr1	1258000	1259000	termination_zone	0.327846814402331
chr1	1259000	1260000	termination_zone	-0.170798791878648
chr1	1260000	1261000	termination_zone	0.19529772217431
chr1	1261000	1262000	termination_zone	-0.0788658378921084
chr1	1262000	1263000	termination_zone	-0.271699393639337
chr1	1263000	1264000	termination_zone	0.0705810742857073
chr1	1264000	1265000	termination_zone	0.291397299295297
chr1	1265000	1266000	termination_zone	0.195643962429086
chr1	1266000	1267000	termination_zone	0.340873076914985
chr1	1267000	1268000	termination_zone	-1.61930207587561
chr1	1268000	1269000	termination_zone	-0.336096885270538
chr1	1270000	1271000	initiation_zone	-0.490560412275045
chr1	1271000	1272000	initiation_zone	0.0451041212755599
chr1	1272000	1273000	initiation_zone	0.151304431666154
chr1	1273000	1274000	initiation_zone	1.27949933108996
chr1	1274000	1275000	initiation_zone	0.389205591420542
chr1	1275000	1276000	initiation_zone	-0.0249438607281677
chr1	1276000	1277000	initiation_zone	-0.357245125603125
chr1	1277000	1278000	initiation_zone	0.226812169147906
chr1	1278000	1279000	initiation_zone	0.44793773439169
chr1	1279000	1280000	initiation_zone	0.0397821126199029
chr1	1280000	1281000	initiation_zone	0.185444124825622
chr1	1281000	1282000	initiation_zone	0.697978772595219
chr1	1282000	1283000	initiation_zone	0.501021553769594
chr1	1283000	1284000	initiation_zone	0.380718298957651
chr1	1284000	1285000	initiation_zone	0.190203543598397
chr1	1285000	1286000	initiation_zone	-0.0919296714837943
chr1	1286000	1287000	initiation_zone	0.00978803914519416
chr1	1287000	1288000	initiation_zone	-0.551205943747906
chr1	1289000	1290000	termination_zone	-0.667063625672573
chr1	1290000	1291000	termination_zone	0.617825102424989
chr1	1291000	1292000	termination_zone	0.510209777089308
chr1	1292000	1293000	termination_zone	0.428620672671939
chr1	1293000	1294000	termination_zone	0.89076133885263
chr1	1294000	1295000	termination_zone	0.324296915954039
chr1	1295000	1296000	termination_zone	0.285028439424816
chr1	1296000	1297000	termination_zone	-0.144848398040345
chr1	1297000	1298000	termination_zone	0.302093140581443
chr1	1298000	1299000	termination_zone	-0.0519776173823063
chr1	1299000	1300000	termination_zone	0.0237029576586407
chr1	1300000	1301000	termination_zone	0.168116807557057
chr1	1301000	1302000	termination_zone	0.441964612421347
chr1	1302000	1303000	termination_zone	-0.0669127926458291
chr1	1303000	1304000	termination_zone	0.23447416193323
chr1	1304000	1305000	termination_zone	0.314481103702019
chr1	1305000	1306000	termination_zone	0.778638073079954
chr1	1306000	1307000	termination_zone	0.230422113904305
chr1	1307000	1308000	termination_zone	0.688419822002711
chr1	1308000	1309000	termination_zone	1.37515130157028
chr1	1309000	1310000	termination_zone	0.16414033095421
chr1	1310000	1311000	termination_zone	-0.068087169669404
chr1	1311000	1312000	termination_zone	0.337288001729043
chr1	1312000	1313000	termination_zone	-0.187893465828256
chr1	1313000	1314000	termination_zone	0.170012930309221
chr1	1314000	1315000	termination_zone	0.388679647552833
chr1	1315000	1316000	termination_zone	0.127827166612536
chr1	1316000	1317000	termination_zone	0.350652771965075
chr1	1317000	1318000	termination_zone	-0.241805307347955
chr1	1318000	1319000	termination_zone	1.0528887521272
chr1	1319000	1320000	termination_zone	-0.094363729103392
chr1	1320000	1321000	termination_zone	0.488003526771
chr1	1321000	1322000	termination_zone	0.0869466160798779
chr1	1322000	1323000	termination_zone	0.30367009183019
chr1	1323000	1324000	termination_zone	0.19092199170856
chr1	1324000	1325000	termination_zone	1.14612803567824
chr1	1325000	1326000	termination_zone	0.68591990156334
chr1	1326000	1327000	termination_zone	0.192619408904045
chr1	1327000	1328000	termination_zone	0.229477707074366
chr1	1328000	1329000	termination_zone	-0.0746336182969042
chr1	1329000	1330000	termination_zone	0.29253397798491
chr1	1330000	1331000	termination_zone	0.496453609248807
chr1	1331000	1332000	termination_zone	0.771868399660007
chr1	1332000	1333000	termination_zone	-0.116122061871882
chr1	1333000	1334000	termination_zone	0.131581819967244
chr1	1334000	1335000	termination_zone	0.310837489540687
chr1	1335000	1336000	termination_zone	-0.0927206446840992
chr1	1336000	1337000	termination_zone	0.174719079456334
chr1	1337000	1338000	termination_zone	-0.47675414186441
chr1	1338000	1339000	termination_zone	-0.0614143010306522
chr1	1339000	1340000	termination_zone	-0.118148666527949
chr1	1340000	1341000	termination_zone	0.0660068361687577
chr1	1341000	1342000	termination_zone	-0.248867592347018
chr1	1342000	1343000	termination_zone	-0.0640645314870483
chr1	1343000	1344000	termination_zone	0.196670137543205
chr1	1344000	1345000	termination_zone	0.999044456199991
chr1	1345000	1346000	termination_zone	0.670334899675285
chr1	1346000	1347000	termination_zone	0.448157558784346
chr1	1347000	1348000	termination_zone	0.561741306871766
chr1	1348000	1349000	termination_zone	0.845221858826757
chr1	1349000	1350000	termination_zone	0.881712781227215
chr1	1351000	1352000	initiation_zone	0.241579214657856
chr1	1352000	1353000	initiation_zone	0.108473355547029
chr1	1353000	1354000	initiation_zone	-0.206608783059619
chr1	1354000	1355000	initiation_zone	0.0342875044832587
chr1	1355000	1356000	initiation_zone	0.270540673516081
chr1	1356000	1357000	initiation_zone	0.0584030160873196
chr1	1357000	1358000	initiation_zone	0.0363990513844469
chr1	1358000	1359000	initiation_zone	0.166861870300055
chr1	1359000	1360000	initiation_zone	0.156433064400011
chr1	1360000	1361000	initiation_zone	0.513923902627411
chr1	1361000	1362000	initiation_zone	-0.261363691655837
chr1	1362000	1363000	initiation_zone	0.335939245574238
chr1	1363000	1364000	initiation_zone	-0.123019476479492
chr1	1364000	1365000	initiation_zone	-0.0235106648355363
chr1	1365000	1366000	initiation_zone	0.0517916608731159
chr1	1366000	1367000	initiation_zone	-0.436540458706083
chr1	1367000	1368000	initiation_zone	-0.284819538241037
chr1	1368000	1369000	initiation_zone	0.339623112571893
chr1	1369000	1370000	initiation_zone	0.334766435494563
chr1	1370000	1371000	initiation_zone	0.103296811669457
chr1	1372000	1373000	termination_zone	0.362270644322079
chr1	1373000	1374000	termination_zone	0.354454694186528
chr1	1374000	1375000	termination_zone	0.074914652093751
chr1	1375000	1376000	termination_zone	1.40789853091998
chr1	1376000	1377000	termination_zone	0.23346603141869
chr1	1377000	1378000	termination_zone	0.0312836225332142
chr1	1378000	1379000	termination_zone	0.175709797035633
chr1	1379000	1380000	termination_zone	-0.293900514375923
chr1	1380000	1381000	termination_zone	-0.00558842522282681
chr1	1381000	1382000	termination_zone	-0.0930358170942889
chr1	1382000	1383000	termination_zone	0.136641484306262
chr1	1383000	1384000	termination_zone	-0.00238623942036218
chr1	1384000	1385000	termination_zone	0.483884994016647
chr1	1385000	1386000	termination_zone	-0.0109814822069373
chr1	1386000	1387000	termination_zone	-0.122611460817533
chr1	1387000	1388000	termination_zone	0.229364019149073
chr1	1388000	1389000	termination_zone	-0.00683583601665393
chr1	1389000	1390000	termination_zone	0.357128088579683
chr1	1390000	1391000	termination_zone	0.0366861824268178
chr1	1391000	1392000	termination_zone	-0.165319028556458
chr1	1392000	1393000	termination_zone	-0.10576275499047
chr1	1393000	1394000	termination_zone	0.283736623476186
chr1	1394000	1395000	termination_zone	0.210040727702177
chr1	1395000	1396000	termination_zone	0.415814732441742
chr1	1396000	1397000	termination_zone	0.117529745462714
chr1	1397000	1398000	termination_zone	0.0368713599531263
chr1	1398000	1399000	termination_zone	0.804850273902059
chr1	1399000	1400000	termination_zone	1.41479174877022
chr1	1400000	1401000	termination_zone	0.060831421473823
chr1	1401000	1402000	termination_zone	0.143068977581055
chr1	1402000	1403000	termination_zone	0.595947849260126
chr1	1403000	1404000	termination_zone	0.154289126654651
chr1	1404000	1405000	termination_zone	-0.262607582341117
chr1	1405000	1406000	termination_zone	-0.293043480016234
chr1	1407000	1408000	initiation_zone	0.922279849908678
chr1	1408000	1409000	initiation_zone	-0.0767901328342009
chr1	1409000	1410000	initiation_zone	0.340976514459075
chr1	1410000	1411000	initiation_zone	0.466864696806347
chr1	1411000	1412000	initiation_zone	-0.489355711136674
chr1	1412000	1413000	initiation_zone	0.302117091305195
chr1	1413000	1414000	initiation_zone	0.229931772150997
chr1	1414000	1415000	initiation_zone	-0.410700563859506
chr1	1415000	1416000	initiation_zone	-0.0139357779432925
chr1	1416000	1417000	initiation_zone	-0.0501891053597501
chr1	1417000	1418000	initiation_zone	0.159816744360528
chr1	1418000	1419000	initiation_zone	0.174820390784759
chr1	1419000	1420000	initiation_zone	0.132279099774043
chr1	1420000	1421000	initiation_zone	0.1852549473399
chr1	1421000	1422000	initiation_zone	0.25745697592611
chr1	1422000	1423000	initiation_zone	0.233771548695341
chr1	1423000	1424000	initiation_zone	0.233570764107361
chr1	1424000	1425000	initiation_zone	0.0562459021749796
chr1	1425000	1426000	initiation_zone	0.128076012668715
chr1	1426000	1427000	initiation_zone	-0.0519947336291851
chr1	1427000	1428000	initiation_zone	0.600006585696904
chr1	1428000	1429000	initiation_zone	-0.0978551591523693
chr1	1429000	1430000	initiation_zone	0.128730185462123
chr1	1430000	1431000	initiation_zone	0.18283626147845
chr1	1431000	1432000	initiation_zone	0.295790184293469
chr1	1432000	1433000	initiation_zone	-0.0864023758915508
chr1	1433000	1434000	initiation_zone	-0.100376181682134
chr1	1434000	1435000	initiation_zone	-0.273665946176012
chr1	1435000	1436000	initiation_zone	0.354457690860556
chr1	1436000	1437000	initiation_zone	-0.10370328710238
chr1	1437000	1438000	initiation_zone	0.0663292959182441
chr1	1438000	1439000	initiation_zone	0.26656818688039
chr1	1439000	1440000	initiation_zone	0.444149317862053
chr1	1440000	1441000	initiation_zone	0.684603164836838
chr1	1441000	1442000	initiation_zone	0.5169552321234
chr1	1442000	1443000	initiation_zone	0.297629362110794
chr1	1443000	1444000	initiation_zone	-0.158097538852183
chr1	1444000	1445000	initiation_zone	-0.0941052955492871
chr1	1445000	1446000	initiation_zone	-0.169048491499083
chr1	1446000	1447000	initiation_zone	0.246539611971787
chr1	1447000	1448000	initiation_zone	0.255710964991031
chr1	1448000	1449000	initiation_zone	0.0091212209928687
chr1	1449000	1450000	initiation_zone	0.119232332004223
chr1	1450000	1451000	initiation_zone	-0.0330406107934592
chr1	1451000	1452000	initiation_zone	0.103243078977535
chr1	1452000	1453000	initiation_zone	0.391609958068715
chr1	1453000	1454000	initiation_zone	0.208317137066137
chr1	1454000	1455000	initiation_zone	0.106560806198813
chr1	1455000	1456000	initiation_zone	-0.27587190180772
chr1	1456000	1457000	initiation_zone	0.0933223156430043
chr1	1457000	1458000	initiation_zone	0.326106591037243
chr1	1458000	1459000	initiation_zone	-0.00051918055424362
chr1	1459000	1460000	initiation_zone	0.23188798858708
chr1	1460000	1461000	initiation_zone	-0.269730786637023
chr1	1461000	1462000	initiation_zone	-0.196680170674747
chr1	1462000	1463000	initiation_zone	0.0127402183757471
chr1	1463000	1464000	initiation_zone	-0.329289993512294
chr1	1464000	1465000	initiation_zone	-0.225880876759976
chr1	1465000	1466000	initiation_zone	0.270150055361672
chr1	1466000	1467000	initiation_zone	0.521567936410098
chr1	1467000	1468000	initiation_zone	-0.00365877885898107
chr1	1468000	1469000	initiation_zone	0.0125514864035606
chr1	1469000	1470000	initiation_zone	0.256966171046048
chr1	1470000	1471000	initiation_zone	0.552389717718663
chr1	1471000	1472000	initiation_zone	0.922552466761376
chr1	1473000	1474000	termination_zone	0.531947411674422
chr1	1474000	1475000	termination_zone	0.195260827363571
chr1	1475000	1476000	termination_zone	-0.274725598205838
chr1	1476000	1477000	termination_zone	-0.575517730611508
chr1	1477000	1478000	termination_zone	0.5278233278974
chr1	1478000	1479000	termination_zone	-0.509477291212996
chr1	1479000	1480000	termination_zone	0.144759732088309
chr1	1480000	1481000	termination_zone	0.121174753734561
chr1	1481000	1482000	termination_zone	0.0715663571998869
chr1	1482000	1483000	termination_zone	0.127381850425318
chr1	1483000	1484000	termination_zone	0.0728882454647952
chr1	1484000	1485000	termination_zone	-0.379456602978024
chr1	1485000	1486000	termination_zone	-0.0434813606876017
chr1	1486000	1487000	termination_zone	0.104669553310296
chr1	1487000	1488000	termination_zone	-0.067025516084541
chr1	1488000	1489000	termination_zone	0.540295506033529
chr1	1489000	1490000	termination_zone	0.128601003253797
chr1	1490000	1491000	termination_zone	-0.302755100144384
chr1	1491000	1492000	termination_zone	-0.165971675392102
chr1	1492000	1493000	termination_zone	-0.195624954214192
chr1	1493000	1494000	termination_zone	-0.0632149129025925
chr1	1494000	1495000	termination_zone	-0.705863712283919
chr1	1495000	1496000	termination_zone	0.142049290678713
chr1	1496000	1497000	termination_zone	-0.0868006429178168
chr1	1497000	1498000	termination_zone	-0.328353122875216
chr1	1498000	1499000	termination_zone	-0.325853579389013
chr1	1499000	1500000	termination_zone	0.0523455686540661
chr1	1500000	1501000	termination_zone	0.310031239778772
chr1	1501000	1502000	termination_zone	0.270629636384606
chr1	1502000	1503000	termination_zone	0.095401171367955
chr1	1503000	1504000	termination_zone	-0.211608004048475
chr1	1504000	1505000	termination_zone	0.532516743746447
chr1	1505000	1506000	termination_zone	0.314984051182567
chr1	1506000	1507000	termination_zone	-0.0506757472519473
chr1	1507000	1508000	termination_zone	-0.119017482572005
chr1	1508000	1509000	termination_zone	0.0589282631475551
chr1	1509000	1510000	termination_zone	0.145659098413723
chr1	1510000	1511000	termination_zone	0.260938243526174
chr1	1511000	1512000	termination_zone	0.911532963599024
chr1	1512000	1513000	termination_zone	1.08398012892939
chr1	1513000	1514000	termination_zone	0.399634691376142
chr1	1514000	1515000	termination_zone	0.138909678673056
chr1	1515000	1516000	termination_zone	0.211552763650799
chr1	1516000	1517000	termination_zone	0.188745121088971
chr1	1517000	1518000	termination_zone	0.477121254719662
chr1	1518000	1519000	termination_zone	-0.602783212947058
chr1	1519000	1520000	termination_zone	-0.348904808350127
chr1	1520000	1521000	termination_zone	0.082928567926772
chr1	1521000	1522000	termination_zone	-0.189274219066471
chr1	1522000	1523000	termination_zone	0.178920549074545
chr1	1523000	1524000	termination_zone	0.477817797742917
chr1	1524000	1525000	termination_zone	-0.0387525889920166
chr1	1525000	1526000	termination_zone	0.0614458360101703
chr1	1526000	1527000	termination_zone	-0.0511525224473813
chr1	1527000	1528000	termination_zone	-0.106914832373918
chr1	1528000	1529000	termination_zone	-0.39750549689802
chr1	1529000	1530000	termination_zone	-0.099326652764368
chr1	1530000	1531000	termination_zone	0.0238433037418659
chr1	1531000	1532000	termination_zone	0.202358930304993
chr1	1532000	1533000	termination_zone	-0.236441043633064
chr1	1533000	1534000	termination_zone	-0.26315045447009
chr1	1534000	1535000	termination_zone	-0.060352994922186
chr1	1535000	1536000	termination_zone	-0.286149071576376
chr1	1536000	1537000	termination_zone	-0.185108077375057
chr1	1537000	1538000	termination_zone	0.250831037720943
chr1	1538000	1539000	termination_zone	-0.185762721460616
chr1	1539000	1540000	termination_zone	0.300286552717406
chr1	1540000	1541000	termination_zone	0.264600730037306
chr1	1541000	1542000	termination_zone	0.253755128279802
chr1	1542000	1543000	termination_zone	-0.0959162036913129
chr1	1543000	1544000	termination_zone	-0.686840691239192
chr1	1544000	1545000	termination_zone	-0.284343953050564
chr1	1545000	1546000	termination_zone	0.0831397415320951
chr1	1546000	1547000	termination_zone	0.279700578999053
chr1	1547000	1548000	termination_zone	0.508172921953478
chr1	1548000	1549000	termination_zone	0.0119755344667968
chr1	1549000	1550000	termination_zone	0.202963405455983
chr1	1550000	1551000	termination_zone	-0.292572497222498
chr1	1551000	1552000	termination_zone	-0.35778287052612
chr1	1552000	1553000	termination_zone	0.34416482805228
chr1	1553000	1554000	termination_zone	-0.333214679035382
chr1	1554000	1555000	termination_zone	0.100081713462123
chr1	1555000	1556000	termination_zone	0.249293351431296
chr1	1556000	1557000	termination_zone	-0.151566499184752
chr1	1557000	1558000	termination_zone	-0.244807071425141
chr1	1558000	1559000	termination_zone	0.175873513008551
chr1	1559000	1560000	termination_zone	-0.358901645014223
chr1	1560000	1561000	termination_zone	0.0898810913911684
chr1	1561000	1562000	termination_zone	0.0337080241222189
chr1	1562000	1563000	termination_zone	0.158864857081171
chr1	1563000	1564000	termination_zone	-0.358569316772763
chr1	1564000	1565000	termination_zone	-0.598425706672868
chr1	1565000	1566000	termination_zone	0.0885212723017682
chr1	1566000	1567000	termination_zone	0.118379231186559
chr1	1567000	1568000	termination_zone	-0.166806320099142
chr1	1568000	1569000	termination_zone	-0.166456006787699
chr1	1569000	1570000	termination_zone	0.476282269672394
chr1	1571000	1572000	initiation_zone	0.291098466543412
chr1	1572000	1573000	initiation_zone	-0.0891478410088144
chr1	1573000	1574000	initiation_zone	0.395134618412798
chr1	1574000	1575000	initiation_zone	0.932781313707372
chr1	1575000	1576000	initiation_zone	0.714167457227528
chr1	1576000	1577000	initiation_zone	0.201248747535296
chr1	1577000	1578000	initiation_zone	0.244918893888133
chr1	1578000	1579000	initiation_zone	0.109117808417545
chr1	1579000	1580000	initiation_zone	0.048176964684088
chr1	1580000	1581000	initiation_zone	0.076953455276458
chr1	1581000	1582000	initiation_zone	0.191318191759927
chr1	1582000	1583000	initiation_zone	0.126962313297288
chr1	1583000	1584000	initiation_zone	0.520980027520924
chr1	1584000	1585000	initiation_zone	-0.0287457641353284
chr1	1585000	1586000	initiation_zone	0.194741117521304
chr1	1586000	1587000	initiation_zone	0.0660790680993863
chr1	1587000	1588000	initiation_zone	0.639833869938015
chr1	1588000	1589000	initiation_zone	-0.108097647173966
chr1	1589000	1590000	initiation_zone	-0.0692729573873758
chr1	1590000	1591000	initiation_zone	0.0365249740745261
chr1	1591000	1592000	initiation_zone	-0.0315989860717023
chr1	1592000	1593000	initiation_zone	-0.174830606553937
chr1	1593000	1594000	initiation_zone	-0.21491813812457
chr1	1594000	1595000	initiation_zone	0.0368835675233007
chr1	1595000	1596000	initiation_zone	-0.150860807413403
chr1	1596000	1597000	initiation_zone	0.0120056526119697
chr1	1597000	1598000	initiation_zone	0.517657320156688
chr1	1598000	1599000	initiation_zone	-0.305684857824184
chr1	1599000	1600000	initiation_zone	0.20716767573793
chr1	1600000	1601000	initiation_zone	0.060384760093577
chr1	1601000	1602000	initiation_zone	-0.0500521557868748
chr1	1602000	1603000	initiation_zone	0.246964579816743
chr1	1603000	1604000	initiation_zone	0.0434400981139603
chr1	1604000	1605000	initiation_zone	0.0239960655329118
chr1	1605000	1606000	initiation_zone	0.0527623921293336
chr1	1606000	1607000	initiation_zone	-0.124511070909631
chr1	1607000	1608000	initiation_zone	0.209835266215137
chr1	1608000	1609000	initiation_zone	-0.155825009178922
chr1	1610000	1611000	termination_zone	0.283351584606198
chr1	1611000	1612000	termination_zone	0.15237698495524
chr1	1612000	1613000	termination_zone	0.0143855910149932
chr1	1613000	1614000	termination_zone	-0.26016661524148
chr1	1614000	1615000	termination_zone	0.432382186276912
chr1	1615000	1616000	termination_zone	1.11898018819929
chr1	1616000	1617000	termination_zone	0.781301586864275
chr1	1617000	1618000	termination_zone	0.361391066813806
chr1	1618000	1619000	termination_zone	-0.346708516412292
chr1	1619000	1620000	termination_zone	0.0787243343990587
chr1	1620000	1621000	termination_zone	-0.0624136521950456
chr1	1621000	1622000	termination_zone	0.236859991127801
chr1	1622000	1623000	termination_zone	-0.0919978519196781
chr1	1623000	1624000	termination_zone	-0.455149521179828
chr1	1624000	1625000	termination_zone	-0.429644967613899
chr1	1625000	1626000	termination_zone	0.0783135245163979
chr1	1626000	1627000	termination_zone	-0.263636068588108
chr1	1627000	1628000	termination_zone	0.299724631044607
chr1	1628000	1629000	termination_zone	0.309429311481215
chr1	1629000	1630000	termination_zone	0.023081652747643
chr1	1630000	1631000	termination_zone	0.0813902175228863
chr1	1631000	1632000	termination_zone	-0.443697499232713
chr1	1632000	1633000	termination_zone	0.472469241802737
chr1	1633000	1634000	termination_zone	0.182858295139798
chr1	1634000	1635000	termination_zone	-0.198349235459322
chr1	1635000	1636000	termination_zone	0.13365166021595
chr1	1636000	1637000	termination_zone	0.397761249878856
chr1	1637000	1638000	termination_zone	-0.147753946763236
chr1	1638000	1639000	termination_zone	-0.121569163911574
chr1	1639000	1640000	termination_zone	-0.0534926412834169
chr1	1640000	1641000	termination_zone	0.0982134488853979
chr1	1641000	1642000	termination_zone	0.0829742350647639
chr1	1642000	1643000	termination_zone	-0.332438459915605
chr1	1643000	1644000	termination_zone	0.0743441851093151
chr1	1644000	1645000	termination_zone	0.207062828560363
chr1	1645000	1646000	termination_zone	0.264933650315705
chr1	1646000	1647000	termination_zone	-0.128231450691822
chr1	1647000	1648000	termination_zone	-0.101101749169654
chr1	1653000	1654000	termination_zone	-0.0388491796027681
chr1	1654000	1655000	termination_zone	0.0132203693986628
chr1	1655000	1656000	termination_zone	-0.237062670745522
chr1	1656000	1657000	termination_zone	0.260725313952213
chr1	1657000	1658000	termination_zone	0.095214071040702
chr1	1658000	1659000	termination_zone	0.343110118936532
chr1	1659000	1660000	termination_zone	0.692568597474617
chr1	1660000	1661000	termination_zone	0.0623607440390162
chr1	1661000	1662000	termination_zone	0.368618326981246
chr1	1662000	1663000	termination_zone	0.336130038438029
chr1	1663000	1664000	termination_zone	0.183729417278106
chr1	1664000	1665000	termination_zone	-0.0250002469784319
chr1	1665000	1666000	termination_zone	-0.0881360887005513
chr1	1666000	1667000	termination_zone	0.00875311928309807
chr1	1667000	1668000	termination_zone	-0.583386771609117
chr1	1668000	1669000	termination_zone	-0.0400962827570561
chr1	1669000	1670000	termination_zone	0.232863367082806
chr1	1670000	1671000	termination_zone	0.0377885608893998
chr1	1671000	1672000	termination_zone	0.250738314889736
chr1	1672000	1673000	termination_zone	-0.17260293120986
chr1	1673000	1674000	termination_zone	0.124861121652879
chr1	1674000	1675000	termination_zone	0.315233902604789
chr1	1675000	1676000	termination_zone	-0.239135580521285
chr1	1676000	1677000	termination_zone	0.0715804313561077
chr1	1677000	1678000	termination_zone	0.0773679052841565
chr1	1678000	1679000	termination_zone	0.26132401672886
chr1	1679000	1680000	termination_zone	0.089854906886784
chr1	1680000	1681000	termination_zone	-0.32878910411534
chr1	1681000	1682000	termination_zone	0.0757648585287137
chr1	1682000	1683000	termination_zone	0.168216256670676
chr1	1683000	1684000	termination_zone	0.368766411842856
chr1	1684000	1685000	termination_zone	0.427246338309581
chr1	1685000	1686000	termination_zone	0.234646566446913
chr1	1686000	1687000	termination_zone	0.816764768187778
chr1	1687000	1688000	termination_zone	-0.0897625874053332
chr1	1707000	1708000	termination_zone	-0.0967432652686674
chr1	1708000	1709000	termination_zone	0.0518175983536258
chr1	1709000	1710000	termination_zone	0.0265168952705513
chr1	1710000	1711000	termination_zone	-0.172382487738557
chr1	1711000	1712000	termination_zone	0.507303763374122
chr1	1712000	1713000	termination_zone	0.501430592578372
chr1	1713000	1714000	termination_zone	0.203728314676362
chr1	1714000	1715000	termination_zone	0.0950265796642042
chr1	1715000	1716000	termination_zone	-0.319556415717649
chr1	1716000	1717000	termination_zone	0.394285780753243
chr1	1717000	1718000	termination_zone	0.207530052193236
chr1	1718000	1719000	termination_zone	0.556692446455311
chr1	1719000	1720000	termination_zone	0.0914872424492726
chr1	1720000	1721000	termination_zone	-0.220646776449832
chr1	1721000	1722000	termination_zone	0.239273010091345
chr1	1722000	1723000	termination_zone	0.204119982655925
chr1	1723000	1724000	termination_zone	0.434515455694718
chr1	1724000	1725000	termination_zone	1.17146882615776
chr1	1725000	1726000	termination_zone	0.60272253071184
chr1	1726000	1727000	termination_zone	0.0353547301609079
chr1	1727000	1728000	termination_zone	0.137232757495915
chr1	1728000	1729000	termination_zone	0.205669298831908
chr1	1729000	1730000	termination_zone	0.0457574905606751
chr1	1730000	1731000	termination_zone	-0.103640850343921
chr1	1731000	1732000	termination_zone	-0.0702187486726652
chr1	1732000	1733000	termination_zone	0.0513453451126734
chr1	1733000	1734000	termination_zone	-0.357352035957305
chr1	1734000	1735000	termination_zone	0.0859805157554799
chr1	1735000	1736000	termination_zone	-0.114940792833165
chr1	1736000	1737000	termination_zone	-0.357757620112908
chr1	1737000	1738000	termination_zone	-0.218823612565232
chr1	1738000	1739000	termination_zone	0.114724346805905
chr1	1739000	1740000	termination_zone	-0.186049315279809
chr1	1740000	1741000	termination_zone	-0.0205006953464518
chr1	1741000	1742000	termination_zone	1.3201997598343
chr1	1742000	1743000	termination_zone	0.229031400233396
chr1	1743000	1744000	termination_zone	0.256382596931119
chr1	1744000	1745000	termination_zone	0.118490980057557
chr1	1745000	1746000	termination_zone	0.755451360288467
chr1	1746000	1747000	termination_zone	1.48437102932841
chr1	1747000	1748000	termination_zone	0.483064021884949
chr1	1748000	1749000	termination_zone	0.0955481602712237
chr1	1749000	1750000	termination_zone	0.1735116491182
chr1	1750000	1751000	termination_zone	-0.162755600438953
chr1	1751000	1752000	termination_zone	-0.469708756235207
chr1	1752000	1753000	termination_zone	-0.17801718009172
chr1	1753000	1754000	termination_zone	0.0723818160184579
chr1	1754000	1755000	termination_zone	0.318511339331144
chr1	1755000	1756000	termination_zone	-0.0235437149083731
chr1	1756000	1757000	termination_zone	-0.135323508106677
chr1	1757000	1758000	termination_zone	-0.404833716619938
chr1	1758000	1759000	termination_zone	0.904645279419616
chr1	1759000	1760000	termination_zone	0.769377326076139
chr1	1760000	1761000	termination_zone	-0.289400406311184
chr1	1761000	1762000	termination_zone	0.152945675227881
chr1	1762000	1763000	termination_zone	-0.149500828414602
chr1	1763000	1764000	termination_zone	0.99165711170645
chr1	1764000	1765000	termination_zone	1.24317016077926
chr1	1765000	1766000	termination_zone	0.343645536047845
chr1	1766000	1767000	termination_zone	0.324669658255954
chr1	1767000	1768000	termination_zone	0.297592938297428
chr1	1768000	1769000	termination_zone	0.11868385317109
chr1	1769000	1770000	termination_zone	-0.00100569975139849
chr1	1770000	1771000	termination_zone	0.453424777749923
chr1	1771000	1772000	termination_zone	0.0588581635492691
chr1	1772000	1773000	termination_zone	0.104186498331942
chr1	1773000	1774000	termination_zone	-0.274440984784688
chr1	1774000	1775000	termination_zone	0.109189106300785
chr1	1775000	1776000	termination_zone	0.324641580252476
chr1	1776000	1777000	termination_zone	0.274870670098212
chr1	1777000	1778000	termination_zone	1.1914510144649
chr1	1778000	1779000	termination_zone	1.45757914699576
chr1	1779000	1780000	termination_zone	0.810098040681143
chr1	1780000	1781000	termination_zone	0.815267648716731
chr1	1781000	1782000	termination_zone	-0.0402066275747111
chr1	1782000	1783000	termination_zone	0.814852715631829
chr1	1783000	1784000	termination_zone	0.846524686187083
chr1	1784000	1785000	termination_zone	0.688617543145167
chr1	1785000	1786000	termination_zone	0.312459457444763
chr1	1786000	1787000	termination_zone	-0.478861916295964
chr1	1787000	1788000	termination_zone	0.326218411737479
chr1	1788000	1789000	termination_zone	0.727947709544797
chr1	1789000	1790000	termination_zone	0.45920966541096
chr1	1790000	1791000	termination_zone	-0.991226075692495
chr1	1791000	1792000	termination_zone	0.11997531707675
chr1	1792000	1793000	termination_zone	-0.0109953843014632
chr1	1793000	1794000	termination_zone	0.3392526340327
chr1	1794000	1795000	termination_zone	-0.221848749616356
chr1	1795000	1796000	termination_zone	0.343802632675194
chr1	1796000	1797000	termination_zone	-0.109292920796161
chr1	1797000	1798000	termination_zone	-0.525821952156663
chr1	1798000	1799000	termination_zone	0.160008028387652
chr1	1799000	1800000	termination_zone	-0.170261715394957
chr1	1800000	1801000	termination_zone	-0.273232834043046
chr1	1801000	1802000	termination_zone	-0.335346443103272
chr1	1802000	1803000	termination_zone	-0.262268497975836
chr1	1803000	1804000	termination_zone	0.260912772455999
chr1	1804000	1805000	termination_zone	-0.0409586076789064
chr1	1805000	1806000	termination_zone	-0.374756418473266
chr1	1806000	1807000	termination_zone	0.330527861930836
chr1	1807000	1808000	termination_zone	-0.444154410881279
chr1	1808000	1809000	termination_zone	0
chr1	1809000	1810000	termination_zone	-0.236020844332068
chr1	1810000	1811000	termination_zone	-0.338818556553381
chr1	1811000	1812000	termination_zone	-0.0373038030738024
chr1	1812000	1813000	termination_zone	0.0859805157554799
chr1	1813000	1814000	termination_zone	0.150821493244978
chr1	1814000	1815000	termination_zone	-0.17938762768491
chr1	1815000	1816000	termination_zone	0.619043188179268
chr1	1816000	1817000	termination_zone	-0.24161924807159
chr1	1817000	1818000	termination_zone	0.00805337347513917
chr1	1818000	1819000	termination_zone	-0.894316062684438
chr1	1819000	1820000	termination_zone	0.212012686880422
chr1	1820000	1821000	termination_zone	0.128468301141493
chr1	1821000	1822000	termination_zone	0.210853365314893
chr1	1822000	1823000	termination_zone	-0.1249387366083
chr1	1823000	1824000	termination_zone	0.114161645592108
chr1	1824000	1825000	termination_zone	-0.321037400484546
chr1	1825000	1826000	termination_zone	0
chr1	1826000	1827000	termination_zone	0.705575370934546
chr1	1827000	1828000	termination_zone	0.0621479067488444
chr1	1828000	1829000	termination_zone	-0.253122528029747
chr1	1829000	1830000	termination_zone	0.338818556553381
chr1	1830000	1831000	termination_zone	0
chr1	1831000	1832000	termination_zone	-0.0969100130080564
chr1	1832000	1833000	termination_zone	-0.149732159947063
chr1	1833000	1834000	termination_zone	-0.104735350520013
chr1	1834000	1835000	termination_zone	0.350263405479443
chr1	1835000	1836000	termination_zone	-0.0536352253076477
chr1	1836000	1837000	termination_zone	0.493384269365457
chr1	1837000	1838000	termination_zone	0.0386192924921509
chr1	1838000	1839000	termination_zone	-0.134520365244195
chr1	1839000	1840000	termination_zone	0.524650070740979
chr1	1840000	1841000	termination_zone	-0.105525695564165
chr1	1841000	1842000	termination_zone	-0.301029995663981
chr1	1842000	1843000	termination_zone	-0.299579929268748
chr1	1843000	1844000	termination_zone	0.0457574905606751
chr1	1844000	1845000	termination_zone	0.384829206247953
chr1	1845000	1846000	termination_zone	0.169806135151871
chr1	1846000	1847000	termination_zone	0.116744257993028
chr1	1847000	1848000	termination_zone	-0.854193544848786
chr1	1848000	1849000	termination_zone	0.668460841877377
chr1	1849000	1850000	termination_zone	0.462670197520467
chr1	1850000	1851000	termination_zone	0.157691766893357
chr1	1851000	1852000	termination_zone	0.194516027811523
chr1	1852000	1853000	termination_zone	0.138465589140962
chr1	1853000	1854000	termination_zone	-0.0629578340845102
chr1	1854000	1855000	termination_zone	-0.624969270792174
chr1	1855000	1856000	termination_zone	0.2185824176071
chr1	1856000	1857000	termination_zone	0.229860920635993
chr1	1857000	1858000	termination_zone	0.309913927306561
chr1	1858000	1859000	termination_zone	0.322860217644269
chr1	1859000	1860000	termination_zone	1.11676926715924
chr1	1860000	1861000	termination_zone	0.806787804008793
chr1	1861000	1862000	termination_zone	0.236712645843053
chr1	1862000	1863000	termination_zone	-0.975245456014705
chr1	1863000	1864000	termination_zone	0.369725411119929
chr1	1864000	1865000	termination_zone	-0.0764688527655118
chr1	1865000	1866000	termination_zone	-0.17834463799439
chr1	1866000	1867000	termination_zone	0.202491579991073
chr1	1867000	1868000	termination_zone	0.079883419978927
chr1	1868000	1869000	termination_zone	-0.191885526238913
chr1	1869000	1870000	termination_zone	0.407122052210032
chr1	1870000	1871000	termination_zone	-0.050575386838323
chr1	1871000	1872000	termination_zone	0.0686572860595669
chr1	1872000	1873000	termination_zone	0.200136231814086
chr1	1873000	1874000	termination_zone	0.260976530126768
chr1	1874000	1875000	termination_zone	0.369952351166279
chr1	1875000	1876000	termination_zone	0.476968199394059
chr1	1876000	1877000	termination_zone	0.12278598865972
chr1	1877000	1878000	termination_zone	-0.178851880486861
chr1	1878000	1879000	termination_zone	0.0330002601029253
chr1	1879000	1880000	termination_zone	-0.177940307008608
chr1	1880000	1881000	termination_zone	-0.0512699151989822
chr1	1881000	1882000	termination_zone	0.106851283971864
chr1	1882000	1883000	termination_zone	0.406013727364286
chr1	1883000	1884000	termination_zone	0.412683260174357
chr1	1884000	1885000	termination_zone	-0.00161949652640969
chr1	1885000	1886000	termination_zone	0.165931860540559
chr1	1887000	1888000	initiation_zone	0.448732514572111
chr1	1888000	1889000	initiation_zone	0.485321535764983
chr1	1889000	1890000	initiation_zone	0.707205180311712
chr1	1890000	1891000	initiation_zone	0.836631992552943
chr1	1891000	1892000	initiation_zone	1.09459531342125
chr1	1892000	1893000	initiation_zone	0.378376267888837
chr1	1893000	1894000	initiation_zone	0.471034946153932
chr1	1894000	1895000	initiation_zone	0.651035594521069
chr1	1895000	1896000	initiation_zone	-0.0515046055488725
chr1	1896000	1897000	initiation_zone	0.462996612028056
chr1	1897000	1898000	initiation_zone	0.864737988301352
chr1	1898000	1899000	initiation_zone	0.201119264757612
chr1	1899000	1900000	initiation_zone	-0.0620684674799376
chr1	1900000	1901000	initiation_zone	0.26027457324945
chr1	1901000	1902000	initiation_zone	0.252311592815256
chr1	1902000	1903000	initiation_zone	0.258727157573473
chr1	1903000	1904000	initiation_zone	-0.122033745964893
chr1	1904000	1905000	initiation_zone	-0.017321237540615
chr1	1905000	1906000	initiation_zone	0.276628618497711
chr1	1906000	1907000	initiation_zone	0.881646786199004
chr1	1907000	1908000	initiation_zone	1.03918697103487
chr1	1908000	1909000	initiation_zone	0.732007817209861
chr1	1909000	1910000	initiation_zone	0.798016479885584
chr1	1910000	1911000	initiation_zone	0.244443358752519
chr1	1911000	1912000	initiation_zone	0.065598986100872
chr1	1912000	1913000	initiation_zone	0.258544322170708
chr1	1913000	1914000	initiation_zone	-0.0684041550314327
chr1	1914000	1915000	initiation_zone	0.203525917613507
chr1	1915000	1916000	initiation_zone	0.137293320865578
chr1	1916000	1917000	initiation_zone	-0.123993590463987
chr1	1917000	1918000	initiation_zone	0.0709261921505892
chr1	1918000	1919000	initiation_zone	-0.176091259055681
chr1	1919000	1920000	initiation_zone	1.17277668375545
chr1	1920000	1921000	initiation_zone	0.128731725625439
chr1	1921000	1922000	initiation_zone	-0.283217019339699
chr1	1922000	1923000	initiation_zone	0.217212109683341
chr1	1923000	1924000	initiation_zone	0.327663681070579
chr1	1924000	1925000	initiation_zone	0.314361136932364
chr1	1925000	1926000	initiation_zone	0.308605506989752
chr1	1926000	1927000	initiation_zone	-0.263340126851339
chr1	1928000	1929000	termination_zone	0.968522106814846
chr1	1929000	1930000	termination_zone	0.0573294075938096
chr1	1930000	1931000	termination_zone	0.365032404647813
chr1	1931000	1932000	termination_zone	0.439696536306153
chr1	1932000	1933000	termination_zone	0.161676669257139
chr1	1933000	1934000	termination_zone	0.39903384403953
chr1	1934000	1935000	termination_zone	-0.309916968138785
chr1	1935000	1936000	termination_zone	-0.0309199005862472
chr1	1936000	1937000	termination_zone	-0.136421597370316
chr1	1937000	1938000	termination_zone	0.044127471220094
chr1	1938000	1939000	termination_zone	0.12126076654822
chr1	1939000	1940000	termination_zone	0.0468943877594123
chr1	1940000	1941000	termination_zone	-0.107524663139125
chr1	1941000	1942000	termination_zone	-0.0436974204999201
chr1	1942000	1943000	termination_zone	0.356083085648225
chr1	1943000	1944000	termination_zone	-0.0381784215451975
chr1	1944000	1945000	termination_zone	0.0623189674017105
chr1	1945000	1946000	termination_zone	0.183750972279644
chr1	1946000	1947000	termination_zone	0.361390519898186
chr1	1947000	1948000	termination_zone	0.444435173006746
chr1	1948000	1949000	termination_zone	0.284425166002238
chr1	1949000	1950000	termination_zone	-0.228053062017641
chr1	1950000	1951000	termination_zone	0.16025463862036
chr1	1951000	1952000	termination_zone	0.148629869934424
chr1	1952000	1953000	termination_zone	-0.118253388243056
chr1	1953000	1954000	termination_zone	-0.0953834930465839
chr1	1954000	1955000	termination_zone	0.0945912969720388
chr1	1955000	1956000	termination_zone	0.403625104109194
chr1	1956000	1957000	termination_zone	-0.399673721481038
chr1	1957000	1958000	termination_zone	-0.0112196520481991
chr1	1958000	1959000	termination_zone	-0.0523278803553159
chr1	1959000	1960000	termination_zone	0.279058262124147
chr1	1960000	1961000	termination_zone	0.55653295685224
chr1	1961000	1962000	termination_zone	0.317519005906186
chr1	1962000	1963000	termination_zone	-0.207034168122429
chr1	1963000	1964000	termination_zone	0.225149592187421
chr1	1964000	1965000	termination_zone	0.649235528718781
chr1	1965000	1966000	termination_zone	0.0379332051811293
chr1	1966000	1967000	termination_zone	0.0944905388846435
chr1	1967000	1968000	termination_zone	-0.230569408126696
chr1	1968000	1969000	termination_zone	-0.238046103128795
chr1	1969000	1970000	termination_zone	0.570522060841394
chr1	1970000	1971000	termination_zone	0.388233377445049
chr1	1971000	1972000	termination_zone	-0.451828670428637
chr1	1972000	1973000	termination_zone	0.0243106341696966
chr1	1973000	1974000	termination_zone	-0.0917703733556453
chr1	1974000	1975000	termination_zone	-0.0512231681542314
chr1	1975000	1976000	termination_zone	0.17573454898889
chr1	1976000	1977000	termination_zone	-0.181208189906189
chr1	1977000	1978000	termination_zone	0.335769483007956
chr1	1978000	1979000	termination_zone	0.0586084048269732
chr1	1979000	1980000	termination_zone	-0.319377578219466
chr1	1980000	1981000	termination_zone	0.0150357048228296
chr1	1981000	1982000	termination_zone	-0.362581753407888
chr1	1982000	1983000	termination_zone	-0.228166492570344
chr1	1983000	1984000	termination_zone	0.482230660498143
chr1	1984000	1985000	termination_zone	-0.0674876602695493
chr1	1985000	1986000	termination_zone	0.0440063007609117
chr1	1986000	1987000	termination_zone	0.2120889123272
chr1	1987000	1988000	termination_zone	0.0452744663191786
chr1	1988000	1989000	termination_zone	-0.391765101588021
chr1	1989000	1990000	termination_zone	-0.389166084364532
chr1	1990000	1991000	termination_zone	0.0272674710268869
chr1	1991000	1992000	termination_zone	0.0360867265293948
chr1	1992000	1993000	termination_zone	0.187622300068897
chr1	1993000	1994000	termination_zone	0.0914715495015428
chr1	1994000	1995000	termination_zone	0.00306273823572575
chr1	1995000	1996000	termination_zone	0.141450903788409
chr1	1996000	1997000	termination_zone	0.426566851746938
chr1	1997000	1998000	termination_zone	-0.188418806452459
chr1	1998000	1999000	termination_zone	-0.0725920108091602
chr1	1999000	2000000	termination_zone	-0.0982044833610552
chr1	2000000	2001000	termination_zone	-0.0926470512081706
chr1	2001000	2002000	termination_zone	-0.024321442141565
chr1	2002000	2003000	termination_zone	-0.023388093197626
chr1	2003000	2004000	termination_zone	0.321551662808583
chr1	2004000	2005000	termination_zone	0.536393290656026
chr1	2005000	2006000	termination_zone	-0.0575542236260978
chr1	2006000	2007000	termination_zone	0.141649878371863
chr1	2007000	2008000	termination_zone	-0.119223738018666
chr1	2008000	2009000	termination_zone	0.283521180332411
chr1	2009000	2010000	termination_zone	0.471032646190623
chr1	2010000	2011000	termination_zone	0.00491713956814407
chr1	2011000	2012000	termination_zone	0.111084051314969
chr1	2012000	2013000	termination_zone	0.229196011948596
chr1	2013000	2014000	termination_zone	-0.0762254141482054
chr1	2014000	2015000	termination_zone	0.0392952214877711
chr1	2015000	2016000	termination_zone	0.21842512595449
chr1	2016000	2017000	termination_zone	0.197600009763343
chr1	2017000	2018000	termination_zone	0.385377857014319
chr1	2018000	2019000	termination_zone	0.0603586802567937
chr1	2019000	2020000	termination_zone	0.529883646848996
chr1	2020000	2021000	termination_zone	0.309653723019651
chr1	2021000	2022000	termination_zone	0.254925208417943
chr1	2022000	2023000	termination_zone	-0.420082753749298
chr1	2023000	2024000	termination_zone	0.0700667545066727
chr1	2024000	2025000	termination_zone	-0.265648037862432
chr1	2025000	2026000	termination_zone	-0.154728207440156
chr1	2026000	2027000	termination_zone	0.355188028251088
chr1	2027000	2028000	termination_zone	0.212164612951743
chr1	2028000	2029000	termination_zone	0.00405157460495314
chr1	2029000	2030000	termination_zone	-0.306109521193256
chr1	2030000	2031000	termination_zone	0.115169353441377
chr1	2031000	2032000	termination_zone	0.386445404733839
chr1	2032000	2033000	termination_zone	0.345912186334337
chr1	2033000	2034000	termination_zone	0.139242317620632
chr1	2034000	2035000	termination_zone	-0.148911596296556
chr1	2035000	2036000	termination_zone	-0.0443457234275072
chr1	2036000	2037000	termination_zone	-0.341324590523154
chr1	2037000	2038000	termination_zone	-0.142201032695493
chr1	2038000	2039000	termination_zone	0.0625750466720427
chr1	2039000	2040000	termination_zone	0.0982126574697483
chr1	2040000	2041000	termination_zone	0.369606410028103
chr1	2041000	2042000	termination_zone	-0.0811872287452235
chr1	2042000	2043000	termination_zone	0.305326937251635
chr1	2043000	2044000	termination_zone	-0.249757353043824
chr1	2044000	2045000	termination_zone	0.482502213779229
chr1	2045000	2046000	termination_zone	0.533357829364183
chr1	2046000	2047000	termination_zone	0.578393333093248
chr1	2047000	2048000	termination_zone	0.124128485474204
chr1	2048000	2049000	termination_zone	-0.356958782077895
chr1	2049000	2050000	termination_zone	0.616254645351401
chr1	2050000	2051000	termination_zone	1.34301449715077
chr1	2051000	2052000	termination_zone	-0.0215594834828388
chr1	2052000	2053000	termination_zone	0.103554117327333
chr1	2053000	2054000	termination_zone	0.253678245875657
chr1	2054000	2055000	termination_zone	-0.117009488464934
chr1	2055000	2056000	termination_zone	-0.151676230847048
chr1	2056000	2057000	termination_zone	-0.29928933408768
chr1	2057000	2058000	termination_zone	-0.355155352828907
chr1	2058000	2059000	termination_zone	-0.892465636016682
chr1	2059000	2060000	termination_zone	-0.00288568823748821
chr1	2060000	2061000	termination_zone	-0.606714853488165
chr1	2061000	2062000	termination_zone	-0.164846385647336
chr1	2062000	2063000	termination_zone	-0.0880189387249535
chr1	2063000	2064000	termination_zone	0.282431858116633
chr1	2064000	2065000	termination_zone	0.154547578503898
chr1	2065000	2066000	termination_zone	-0.187520720836463
chr1	2066000	2067000	termination_zone	-0.384342492668038
chr1	2067000	2068000	termination_zone	-0.382737813421804
chr1	2068000	2069000	termination_zone	0.162204515965428
chr1	2069000	2070000	termination_zone	0.132828696467211
chr1	2070000	2071000	termination_zone	0.457608650520139
chr1	2071000	2072000	termination_zone	-0.0356228991828938
chr1	2072000	2073000	termination_zone	0.122215878272827
chr1	2073000	2074000	termination_zone	0.0366760939833635
chr1	2074000	2075000	termination_zone	-0.378120852000924
chr1	2075000	2076000	termination_zone	-0.279987392924404
chr1	2076000	2077000	termination_zone	-0.176208842508925
chr1	2077000	2078000	termination_zone	0.257972281698618
chr1	2078000	2079000	termination_zone	-0.0117833209229424
chr1	2079000	2080000	termination_zone	0.0321119859353588
chr1	2080000	2081000	termination_zone	0.390780876889508
chr1	2081000	2082000	termination_zone	0.187209481565262
chr1	2082000	2083000	termination_zone	0.46747960888093
chr1	2083000	2084000	termination_zone	-0.6328339195925
chr1	2084000	2085000	termination_zone	-0.0366657549727805
chr1	2085000	2086000	termination_zone	-0.195366863372827
chr1	2086000	2087000	termination_zone	-0.44990673977037
chr1	2087000	2088000	termination_zone	0.0307346169761684
chr1	2088000	2089000	termination_zone	0.0205216671446017
chr1	2089000	2090000	termination_zone	-0.146128035678238
chr1	2090000	2091000	termination_zone	-0.141234524953867
chr1	2091000	2092000	termination_zone	-0.368685259321047
chr1	2092000	2093000	termination_zone	0.0281942006385966
chr1	2093000	2094000	termination_zone	0.121636101058214
chr1	2094000	2095000	termination_zone	-0.356718802286005
chr1	2095000	2096000	termination_zone	-0.258078293702651
chr1	2096000	2097000	termination_zone	-0.125074432432526
chr1	2097000	2098000	termination_zone	-0.0306173193436112
chr1	2098000	2099000	termination_zone	-0.0945947201491147
chr1	2099000	2100000	termination_zone	-0.00847430754370482
chr1	2100000	2101000	termination_zone	-0.0733043704178166
chr1	2101000	2102000	termination_zone	-0.255808340435812
chr1	2102000	2103000	termination_zone	0.33461537916988
chr1	2103000	2104000	termination_zone	0.00428231389323324
chr1	2104000	2105000	termination_zone	0.445483013051079
chr1	2105000	2106000	termination_zone	0.0494379742990427
chr1	2106000	2107000	termination_zone	0.205807962314169
chr1	2107000	2108000	termination_zone	-0.185532815288523
chr1	2108000	2109000	termination_zone	-0.236304666027326
chr1	2109000	2110000	termination_zone	0.204266152337645
chr1	2110000	2111000	termination_zone	0.0227936395789521
chr1	2111000	2112000	termination_zone	-0.30429784014083
chr1	2112000	2113000	termination_zone	0.194380044767991
chr1	2113000	2114000	termination_zone	0.0944678632818762
chr1	2114000	2115000	termination_zone	-0.043294509513244
chr1	2115000	2116000	termination_zone	-0.0665757563044117
chr1	2116000	2117000	termination_zone	-0.182740725866667
chr1	2117000	2118000	termination_zone	0.366031838368386
chr1	2118000	2119000	termination_zone	0.177752043037146
chr1	2119000	2120000	termination_zone	0.377791767588193
chr1	2120000	2121000	termination_zone	-0.0313809432933498
chr1	2121000	2122000	termination_zone	0.133811849291678
chr1	2122000	2123000	termination_zone	0.106096776343063
chr1	2123000	2124000	termination_zone	-0.238882088915137
chr1	2124000	2125000	termination_zone	-0.0561803859674017
chr1	2125000	2126000	termination_zone	-0.0907191594413821
chr1	2126000	2127000	termination_zone	0.0467570180028018
chr1	2127000	2128000	termination_zone	0.435889747697228
chr1	2128000	2129000	termination_zone	0.517635689867966
chr1	2129000	2130000	termination_zone	0.144164379814833
chr1	2130000	2131000	termination_zone	-0.255961314893859
chr1	2131000	2132000	termination_zone	-0.0563463980638845
chr1	2132000	2133000	termination_zone	0.288679557277552
chr1	2133000	2134000	termination_zone	0.928692183428492
chr1	2134000	2135000	termination_zone	-0.155001557390584
chr1	2135000	2136000	termination_zone	0.068239481658805
chr1	2136000	2137000	termination_zone	0.387672521433901
chr1	2137000	2138000	termination_zone	-0.167190977568928
chr1	2138000	2139000	termination_zone	-0.163816902369277
chr1	2139000	2140000	termination_zone	0.0629726354042762
chr1	2140000	2141000	termination_zone	1.11959481591834
chr1	2141000	2142000	termination_zone	0.0209467442007998
chr1	2142000	2143000	termination_zone	0.0863627860742692
chr1	2143000	2144000	termination_zone	-0.109718553423934
chr1	2144000	2145000	termination_zone	-0.313952107064912
chr1	2145000	2146000	termination_zone	0.00736109964636909
chr1	2146000	2147000	termination_zone	-0.162274671628795
chr1	2147000	2148000	termination_zone	0.0307618634068624
chr1	2148000	2149000	termination_zone	-0.0702088324853377
chr1	2149000	2150000	termination_zone	0.331859210319198
chr1	2150000	2151000	termination_zone	0.166316938283443
chr1	2151000	2152000	termination_zone	0.0886552880633038
chr1	2152000	2153000	termination_zone	-0.547774705387823
chr1	2153000	2154000	termination_zone	-0.0540382106848695
chr1	2154000	2155000	termination_zone	0.0333482325788552
chr1	2155000	2156000	termination_zone	0.169551024935322
chr1	2156000	2157000	termination_zone	0.0791812460476248
chr1	2157000	2158000	termination_zone	-0.108958476068091
chr1	2158000	2159000	termination_zone	0.233889627032212
chr1	2159000	2160000	termination_zone	0.176737626911121
chr1	2160000	2161000	termination_zone	0.244831131061556
chr1	2161000	2162000	termination_zone	0.0888903391079562
chr1	2162000	2163000	termination_zone	-0.259704119902381
chr1	2163000	2164000	termination_zone	-0.22537961851149
chr1	2164000	2165000	termination_zone	0.0526153892669735
chr1	2165000	2166000	termination_zone	0.115025138432467
chr1	2166000	2167000	termination_zone	-0.177498370387668
chr1	2167000	2168000	termination_zone	-0.141223779877864
chr1	2168000	2169000	termination_zone	0.136924713461077
chr1	2169000	2170000	termination_zone	0.161114103086028
chr1	2170000	2171000	termination_zone	0.301710175101219
chr1	2171000	2172000	termination_zone	0.0860115802600494
chr1	2172000	2173000	termination_zone	-0.450249108319361
chr1	2173000	2174000	termination_zone	0.273504218827421
chr1	2174000	2175000	termination_zone	0.559509070067979
chr1	2175000	2176000	termination_zone	-0.00278216506825448
chr1	2176000	2177000	termination_zone	0.247951552180562
chr1	2177000	2178000	termination_zone	0.033939224383376
chr1	2178000	2179000	termination_zone	0.448637224492562
chr1	2179000	2180000	termination_zone	-0.0026083831075282
chr1	2180000	2181000	termination_zone	0.0373401411470281
chr1	2181000	2182000	termination_zone	0.0992693989998083
chr1	2182000	2183000	termination_zone	-0.177530751530025
chr1	2183000	2184000	termination_zone	-0.648664886024623
chr1	2184000	2185000	termination_zone	0.0260541557445627
chr1	2185000	2186000	termination_zone	-0.088992967272319
chr1	2186000	2187000	termination_zone	0.120929206553418
chr1	2187000	2188000	termination_zone	-0.008855245248086
chr1	2188000	2189000	termination_zone	0.197077920041394
chr1	2189000	2190000	termination_zone	0.631275397935351
chr1	2191000	2192000	initiation_zone	0.367598973629268
chr1	2192000	2193000	initiation_zone	0.074013808879801
chr1	2193000	2194000	initiation_zone	0.0929134098166425
chr1	2194000	2195000	initiation_zone	0.641050899079673
chr1	2195000	2196000	initiation_zone	0.773263997477783
chr1	2196000	2197000	initiation_zone	0.0591264592320289
chr1	2197000	2198000	initiation_zone	-0.210543928549467
chr1	2198000	2199000	initiation_zone	0.237589758539432
chr1	2199000	2200000	initiation_zone	0.570592050161757
chr1	2200000	2201000	initiation_zone	0.17996436388831
chr1	2201000	2202000	initiation_zone	-0.291867324964501
chr1	2202000	2203000	initiation_zone	0.0936262338244653
chr1	2203000	2204000	initiation_zone	-0.0948068879202921
chr1	2204000	2205000	initiation_zone	0.315481052863177
chr1	2205000	2206000	initiation_zone	1.04501398234395
chr1	2206000	2207000	initiation_zone	0.399567412824997
chr1	2207000	2208000	initiation_zone	1.02370403963363
chr1	2208000	2209000	initiation_zone	0.995493438343764
chr1	2209000	2210000	initiation_zone	-0.227824022289555
chr1	2210000	2211000	initiation_zone	-0.00674383864196908
chr1	2211000	2212000	initiation_zone	0.355112002958657
chr1	2212000	2213000	initiation_zone	0.919923088010304
chr1	2213000	2214000	initiation_zone	0.104854645804901
chr1	2214000	2215000	initiation_zone	0.033515923246613
chr1	2215000	2216000	initiation_zone	0.0423979969078297
chr1	2216000	2217000	initiation_zone	0.0256302230392123
chr1	2217000	2218000	initiation_zone	0.225843798078756
chr1	2218000	2219000	initiation_zone	0.191281248303795
chr1	2219000	2220000	initiation_zone	0.154667142741902
chr1	2220000	2221000	initiation_zone	0.397675919590076
chr1	2221000	2222000	initiation_zone	-0.109801061415432
chr1	2222000	2223000	initiation_zone	0.441369190243102
chr1	2223000	2224000	initiation_zone	0.233145480808726
chr1	2224000	2225000	initiation_zone	0.54296367126463
chr1	2225000	2226000	initiation_zone	-0.154901959985743
chr1	2226000	2227000	initiation_zone	-0.407485326578268
chr1	2227000	2228000	initiation_zone	1.12221587827283
chr1	2228000	2229000	initiation_zone	0
chr1	2229000	2230000	initiation_zone	0.535609504269935
chr1	2230000	2231000	initiation_zone	0.471896222276471
chr1	2231000	2232000	initiation_zone	0.660709966103766
chr1	2232000	2233000	initiation_zone	0.354641126677866
chr1	2233000	2234000	initiation_zone	0.219271326728546
chr1	2234000	2235000	initiation_zone	0.836936651787213
chr1	2235000	2236000	initiation_zone	0.310020489117041
chr1	2237000	2238000	termination_zone	0.108577178538585
chr1	2238000	2239000	termination_zone	0.165677392658345
chr1	2239000	2240000	termination_zone	0.128812932522067
chr1	2240000	2241000	termination_zone	0.240199643202386
chr1	2241000	2242000	termination_zone	-0.0985168310693905
chr1	2242000	2243000	termination_zone	0.121556971533562
chr1	2243000	2244000	termination_zone	0.0465584187501341
chr1	2244000	2245000	termination_zone	0.11573687026754
chr1	2245000	2246000	termination_zone	0.1223765198437
chr1	2246000	2247000	termination_zone	0.00970530850737789
chr1	2247000	2248000	termination_zone	-0.898725181589493
chr1	2248000	2249000	termination_zone	0.398311359256359
chr1	2249000	2250000	termination_zone	-0.231724383328516
chr1	2250000	2251000	termination_zone	-0.140329438799767
chr1	2251000	2252000	termination_zone	-0.0680487377703122
chr1	2252000	2253000	termination_zone	0.0338582672609674
chr1	2253000	2254000	termination_zone	-0.0326907455031872
chr1	2254000	2255000	termination_zone	0.177541325450914
chr1	2255000	2256000	termination_zone	0.210853365314893
chr1	2256000	2257000	termination_zone	0.358903783347808
chr1	2257000	2258000	termination_zone	-0.0112154581746166
chr1	2258000	2259000	termination_zone	-0.189693866531919
chr1	2259000	2260000	termination_zone	0.274713239627634
chr1	2260000	2261000	termination_zone	-0.0423580624965255
chr1	2261000	2262000	termination_zone	-0.470802365112064
chr1	2262000	2263000	termination_zone	0.108790087943223
chr1	2263000	2264000	termination_zone	-0.0487650820952445
chr1	2264000	2265000	termination_zone	-0.0177948143306301
chr1	2265000	2266000	termination_zone	0.0496731209950382
chr1	2266000	2267000	termination_zone	0.229532234070165
chr1	2267000	2268000	termination_zone	0.345599547910832
chr1	2268000	2269000	termination_zone	0.031045915074125
chr1	2269000	2270000	termination_zone	0.106848535542236
chr1	2270000	2271000	termination_zone	0.282768678689665
chr1	2271000	2272000	termination_zone	0.177700354938313
chr1	2272000	2273000	termination_zone	0.232071587463121
chr1	2273000	2274000	termination_zone	-0.193683022636639
chr1	2274000	2275000	termination_zone	-0.0128372247051722
chr1	2275000	2276000	termination_zone	-0.214086577617114
chr1	2276000	2277000	termination_zone	-0.276501649531491
chr1	2277000	2278000	termination_zone	-0.433929765608464
chr1	2278000	2279000	termination_zone	0.229643553540794
chr1	2279000	2280000	termination_zone	0.103979795832578
chr1	2280000	2281000	termination_zone	-0.943247125137862
chr1	2281000	2282000	termination_zone	0.0910084530165311
chr1	2282000	2283000	termination_zone	-0.0328102176616899
chr1	2283000	2284000	termination_zone	0.0286357812378024
chr1	2284000	2285000	termination_zone	0.205913500616628
chr1	2285000	2286000	termination_zone	-0.260643706735025
chr1	2286000	2287000	termination_zone	-0.12748592562218
chr1	2287000	2288000	termination_zone	0.278924494346114
chr1	2288000	2289000	termination_zone	-0.265632189723255
chr1	2289000	2290000	termination_zone	-0.635483746814912
chr1	2290000	2291000	termination_zone	0.107673464336369
chr1	2291000	2292000	termination_zone	0.0364395864356656
chr1	2292000	2293000	termination_zone	-0.316804478573611
chr1	2293000	2294000	termination_zone	0.199894173728306
chr1	2294000	2295000	termination_zone	-0.0492064647539349
chr1	2295000	2296000	termination_zone	-0.400945518811763
chr1	2296000	2297000	termination_zone	0.436227471950482
chr1	2297000	2298000	termination_zone	0.403384939390522
chr1	2298000	2299000	termination_zone	-0.102517036208433
chr1	2299000	2300000	termination_zone	0.169892260262593
chr1	2300000	2301000	termination_zone	0.109605993891354
chr1	2301000	2302000	termination_zone	0.514540688147075
chr1	2302000	2303000	termination_zone	0.468521082957745
chr1	2303000	2304000	termination_zone	0.0655015487564323
chr1	2304000	2305000	termination_zone	-0.0368983352683211
chr1	2305000	2306000	termination_zone	0.0348157261718553
chr1	2306000	2307000	termination_zone	0.360079564274598
chr1	2307000	2308000	termination_zone	-0.138010145456059
chr1	2308000	2309000	termination_zone	0.184732737963667
chr1	2309000	2310000	termination_zone	-0.327211240291418
chr1	2310000	2311000	termination_zone	-0.10424953226823
chr1	2312000	2313000	initiation_zone	-0.0692064818467457
chr1	2313000	2314000	initiation_zone	0.205889660711546
chr1	2314000	2315000	initiation_zone	0.377965034888278
chr1	2315000	2316000	initiation_zone	-0.217732183421524
chr1	2316000	2317000	initiation_zone	-0.205960773406565
chr1	2317000	2318000	initiation_zone	0.239339481776692
chr1	2318000	2319000	initiation_zone	0.0372670945687099
chr1	2319000	2320000	initiation_zone	-0.271620366347352
chr1	2320000	2321000	initiation_zone	-0.360300408333542
chr1	2321000	2322000	initiation_zone	0.135450699345514
chr1	2322000	2323000	initiation_zone	0.266305983741174
chr1	2323000	2324000	initiation_zone	0.364684974834258
chr1	2324000	2325000	initiation_zone	-0.194051587995421
chr1	2325000	2326000	initiation_zone	0.2518119729938
chr1	2326000	2327000	initiation_zone	0.217696538400367
chr1	2327000	2328000	initiation_zone	0.143840522286853
chr1	2328000	2329000	initiation_zone	-0.214950064052746
chr1	2329000	2330000	initiation_zone	-0.139389793807496
chr1	2330000	2331000	initiation_zone	-0.19406123373234
chr1	2331000	2332000	initiation_zone	0.280724470703656
chr1	2332000	2333000	initiation_zone	-0.282546589969968
chr1	2333000	2334000	initiation_zone	0.299252525999036
chr1	2334000	2335000	initiation_zone	0.459392487759231
chr1	2335000	2336000	initiation_zone	-0.315577103838224
chr1	2336000	2337000	initiation_zone	-0.0407008272657109
chr1	2337000	2338000	initiation_zone	0.179636539820331
chr1	2338000	2339000	initiation_zone	0.153181979591469
chr1	2339000	2340000	initiation_zone	0.0796398463879192
chr1	2340000	2341000	initiation_zone	0.0460735134830449
chr1	2341000	2342000	initiation_zone	0.0440802132354226
chr1	2342000	2343000	initiation_zone	0.0588666592208214
chr1	2343000	2344000	initiation_zone	-0.0451986586936613
chr1	2344000	2345000	initiation_zone	0.105549667881225
chr1	2345000	2346000	initiation_zone	0.19120115688292
chr1	2346000	2347000	initiation_zone	0.0870312398063663
chr1	2347000	2348000	initiation_zone	-0.139317326340349
chr1	2348000	2349000	initiation_zone	0.221435332658052
chr1	2349000	2350000	initiation_zone	0.156704984180973
chr1	2350000	2351000	initiation_zone	0.262709015335699
chr1	2352000	2353000	termination_zone	-0.064794681748463
chr1	2353000	2354000	termination_zone	-0.14630679447142
chr1	2354000	2355000	termination_zone	0.108242975625703
chr1	2355000	2356000	termination_zone	0.16217468960802
chr1	2356000	2357000	termination_zone	-0.0708558572634937
chr1	2357000	2358000	termination_zone	0.0885579386432906
chr1	2358000	2359000	termination_zone	-0.148939013012066
chr1	2359000	2360000	termination_zone	-0.475024222726844
chr1	2360000	2361000	termination_zone	-0.0701599680513887
chr1	2361000	2362000	termination_zone	0.183153113543168
chr1	2362000	2363000	termination_zone	-0.669789999352822
chr1	2363000	2364000	termination_zone	-0.62999176337475
chr1	2364000	2365000	termination_zone	0.227141750612918
chr1	2365000	2366000	termination_zone	0.407681462736915
chr1	2366000	2367000	termination_zone	0.0214008147112325
chr1	2367000	2368000	termination_zone	0.0950527280024892
chr1	2368000	2369000	termination_zone	0.196937303981583
chr1	2369000	2370000	termination_zone	0.1208898966486
chr1	2370000	2371000	termination_zone	0.256938623283794
chr1	2371000	2372000	termination_zone	0.121796215791939
chr1	2372000	2373000	termination_zone	0.320838389017534
chr1	2373000	2374000	termination_zone	0.229134255508896
chr1	2374000	2375000	termination_zone	-0.280096088828338
chr1	2375000	2376000	termination_zone	-0.0110489535076125
chr1	2376000	2377000	termination_zone	-0.0942428941941771
chr1	2377000	2378000	termination_zone	0.0570385009703642
chr1	2378000	2379000	termination_zone	0.27573555905099
chr1	2379000	2380000	termination_zone	0.163665861997254
chr1	2380000	2381000	termination_zone	0.364611641319558
chr1	2381000	2382000	termination_zone	0.770369059708134
chr1	2382000	2383000	termination_zone	0.344687490217479
chr1	2383000	2384000	termination_zone	0.235368189619767
chr1	2384000	2385000	termination_zone	-0.119395097241745
chr1	2385000	2386000	termination_zone	-0.140178703165037
chr1	2386000	2387000	termination_zone	-0.0492180226701816
chr1	2387000	2388000	termination_zone	0.110215479787594
chr1	2388000	2389000	termination_zone	-0.183202032849362
chr1	2389000	2390000	termination_zone	0.648018106630074
chr1	2390000	2391000	termination_zone	0.631520943428582
chr1	2391000	2392000	termination_zone	1.31348898485111
chr1	2392000	2393000	termination_zone	0.386363037008432
chr1	2393000	2394000	termination_zone	-0.0685206071960281
chr1	2394000	2395000	termination_zone	0.0181291893768736
chr1	2395000	2396000	termination_zone	0.395820017451651
chr1	2396000	2397000	termination_zone	-0.312929218963689
chr1	2397000	2398000	termination_zone	0.127916767581835
chr1	2398000	2399000	termination_zone	0.344542056229069
chr1	2399000	2400000	termination_zone	0.273525255013168
chr1	2400000	2401000	termination_zone	-0.420230879624651
chr1	2401000	2402000	termination_zone	0.181006527971083
chr1	2402000	2403000	termination_zone	-0.439787758818134
chr1	2403000	2404000	termination_zone	0.447984472090001
chr1	2404000	2405000	termination_zone	0.294658813208041
chr1	2405000	2406000	termination_zone	-0.0205715258762911
chr1	2406000	2407000	termination_zone	-0.255031163345551
chr1	2407000	2408000	termination_zone	-0.0511525224473813
chr1	2408000	2409000	termination_zone	-0.254970806944662
chr1	2409000	2410000	termination_zone	-0.0266416432710108
chr1	2410000	2411000	termination_zone	0.132081388190395
chr1	2411000	2412000	termination_zone	0.0502035408388468
chr1	2412000	2413000	termination_zone	0.963523040538103
chr1	2413000	2414000	termination_zone	0.666119689052103
chr1	2414000	2415000	termination_zone	0.699987157958285
chr1	2415000	2416000	termination_zone	-0.240286437695516
chr1	2416000	2417000	termination_zone	0.0296471369006314
chr1	2417000	2418000	termination_zone	-0.104830496644154
chr1	2418000	2419000	termination_zone	0.0795840232449651
chr1	2419000	2420000	termination_zone	-0.00227777348305305
chr1	2420000	2421000	termination_zone	-0.399738332077601
chr1	2421000	2422000	termination_zone	0.119186407719209
chr1	2422000	2423000	termination_zone	-0.412040330191658
chr1	2423000	2424000	termination_zone	-0.821287873563615
chr1	2424000	2425000	termination_zone	-0.175947761786276
chr1	2425000	2426000	termination_zone	0.3454583513482
chr1	2426000	2427000	termination_zone	0.0934851676797408
chr1	2427000	2428000	termination_zone	0.24016041125092
chr1	2428000	2429000	termination_zone	-0.0619548440731142
chr1	2429000	2430000	termination_zone	-0.376840245625899
chr1	2430000	2431000	termination_zone	-0.454030395648937
chr1	2431000	2432000	termination_zone	0.104492456508143
chr1	2432000	2433000	termination_zone	0.326173031026737
chr1	2433000	2434000	termination_zone	-0.0062446704925552
chr1	2434000	2435000	termination_zone	-0.728933227713462
chr1	2435000	2436000	termination_zone	-0.0735517305543597
chr1	2436000	2437000	termination_zone	-0.0850955744616317
chr1	2437000	2438000	termination_zone	-0.259963725013346
chr1	2438000	2439000	termination_zone	-0.113609151073028
chr1	2439000	2440000	termination_zone	0.0226030547355061
chr1	2440000	2441000	termination_zone	0.0200650757425628
chr1	2441000	2442000	termination_zone	-0.204725693328591
chr1	2442000	2443000	termination_zone	0.129492085949729
chr1	2443000	2444000	termination_zone	-0.0610273327417485
chr1	2444000	2445000	termination_zone	0.315438089566718
chr1	2445000	2446000	termination_zone	-0.11750803290987
chr1	2446000	2447000	termination_zone	0.211008144347111
chr1	2448000	2449000	initiation_zone	0.0029819257642597
chr1	2449000	2450000	initiation_zone	0.787086352826939
chr1	2450000	2451000	initiation_zone	0.55764085153955
chr1	2451000	2452000	initiation_zone	0.389936926955614
chr1	2452000	2453000	initiation_zone	0.182758855895554
chr1	2453000	2454000	initiation_zone	0.526107715410536
chr1	2454000	2455000	initiation_zone	0.0280287236002435
chr1	2455000	2456000	initiation_zone	-0.0540798916179504
chr1	2456000	2457000	initiation_zone	-0.300124271702957
chr1	2457000	2458000	initiation_zone	0.0784869301812703
chr1	2458000	2459000	initiation_zone	-0.197280558125619
chr1	2459000	2460000	initiation_zone	0.164043823878294
chr1	2460000	2461000	initiation_zone	0.52434697899303
chr1	2461000	2462000	initiation_zone	-0.102182241421046
chr1	2462000	2463000	initiation_zone	0.265702033322238
chr1	2463000	2464000	initiation_zone	0.0710070620411984
chr1	2464000	2465000	initiation_zone	-0.397940008672038
chr1	2465000	2466000	initiation_zone	0.459651845474854
chr1	2466000	2467000	initiation_zone	-0.618297190198648
chr1	2467000	2468000	initiation_zone	0.383304320050419
chr1	2468000	2469000	initiation_zone	0.335792101923193
chr1	2469000	2470000	initiation_zone	-0.148191196242011
chr1	2470000	2471000	initiation_zone	0.0788339493622613
chr1	2471000	2472000	initiation_zone	-0.45229767099463
chr1	2472000	2473000	initiation_zone	-0.0984638410766781
chr1	2473000	2474000	initiation_zone	0.482158695411276
chr1	2474000	2475000	initiation_zone	0.569875307956561
chr1	2475000	2476000	initiation_zone	0.508155488459631
chr1	2476000	2477000	initiation_zone	0.121130629864873
chr1	2477000	2478000	initiation_zone	0.0241336797167194
chr1	2478000	2479000	initiation_zone	-0.320892892137099
chr1	2479000	2480000	initiation_zone	-0.127124928355397
chr1	2480000	2481000	initiation_zone	-0.114896798314159
chr1	2481000	2482000	initiation_zone	0.275237986785806
chr1	2482000	2483000	initiation_zone	-1.00900548628681
chr1	2483000	2484000	initiation_zone	0.389745530056766
chr1	2484000	2485000	initiation_zone	0.338818556553381
chr1	2485000	2486000	initiation_zone	0.245904689337898
chr1	2486000	2487000	initiation_zone	0.492496116286617
chr1	2487000	2488000	initiation_zone	-0.134450334689838
chr1	2488000	2489000	initiation_zone	0.80291048941904
chr1	2489000	2490000	initiation_zone	0.275639910007127
chr1	2490000	2491000	initiation_zone	0.0418445261720047
chr1	2491000	2492000	initiation_zone	0.0402299147664325
chr1	2492000	2493000	initiation_zone	0.529650305995847
chr1	2493000	2494000	initiation_zone	0.424689513433108
chr1	2494000	2495000	initiation_zone	1.13711664058277
chr1	2495000	2496000	initiation_zone	0.560145839849048
chr1	2496000	2497000	initiation_zone	-0.296427285855745
chr1	2497000	2498000	initiation_zone	-0.171176983345739
chr1	2499000	2500000	termination_zone	0.455931955649724
chr1	2500000	2501000	termination_zone	0.274429538031942
chr1	2501000	2502000	termination_zone	-0.690369832574101
chr1	2502000	2503000	termination_zone	0.266836236318425
chr1	2503000	2504000	termination_zone	0.314393957221963
chr1	2504000	2505000	termination_zone	0.0457574905606751
chr1	2505000	2506000	termination_zone	-0.170261715394957
chr1	2506000	2507000	termination_zone	-0.206089575518829
chr1	2507000	2508000	termination_zone	0.1249387366083
chr1	2508000	2509000	termination_zone	0.223460233772936
chr1	2509000	2510000	termination_zone	-0.48572142648158
chr1	2510000	2511000	termination_zone	0.478703385729537
chr1	2511000	2512000	termination_zone	0.0437346900621604
chr1	2512000	2513000	termination_zone	0.357727472288669
chr1	2513000	2514000	termination_zone	0.267606240177031
chr1	2514000	2515000	termination_zone	-0.987666264926275
chr1	2515000	2516000	termination_zone	-0.099189779302955
chr1	2516000	2517000	termination_zone	-0.055755232255618
chr1	2517000	2518000	termination_zone	0.128639381486902
chr1	2518000	2519000	termination_zone	0.134663134305295
chr1	2519000	2520000	termination_zone	-0.139241713628109
chr1	2520000	2521000	termination_zone	0.159057919756901
chr1	2522000	2523000	initiation_zone	0.0172056555880017
chr1	2523000	2524000	initiation_zone	0.0409768933773956
chr1	2524000	2525000	initiation_zone	0.345823458122039
chr1	2525000	2526000	initiation_zone	0.695039710707586
chr1	2526000	2527000	initiation_zone	1.44951455674759
chr1	2527000	2528000	initiation_zone	0.487949101825657
chr1	2528000	2529000	initiation_zone	-0.0934040849319677
chr1	2529000	2530000	initiation_zone	0.906469727643324
chr1	2530000	2531000	initiation_zone	0.678340002808807
chr1	2531000	2532000	initiation_zone	0.449901811633998
chr1	2532000	2533000	initiation_zone	0.0277129878670324
chr1	2533000	2534000	initiation_zone	0.859184501292862
chr1	2534000	2535000	initiation_zone	0.673104723491581
chr1	2535000	2536000	initiation_zone	0.952265069565843
chr1	2536000	2537000	initiation_zone	0.821455093277047
chr1	2537000	2538000	initiation_zone	0.973333145251786
chr1	2538000	2539000	initiation_zone	0.33079280626357
chr1	2539000	2540000	initiation_zone	-0.0756113060821667
chr1	2540000	2541000	initiation_zone	-1.46653811010924
chr1	2541000	2542000	initiation_zone	0.670166446485814
chr1	2542000	2543000	initiation_zone	0.405239247413537
chr1	2543000	2544000	initiation_zone	0.242124705590668
chr1	2544000	2545000	initiation_zone	-0.0253058652647702
chr1	2545000	2546000	initiation_zone	0.4277035105091
chr1	2546000	2547000	initiation_zone	1.36091783674909
chr1	2547000	2548000	initiation_zone	1.04361231391843
chr1	2548000	2549000	initiation_zone	0.74421946319215
chr1	2846000	2847000	termination_zone	-0.266310232746284
chr1	2847000	2848000	termination_zone	0.219301560602476
chr1	2848000	2849000	termination_zone	0.049951072758495
chr1	2849000	2850000	termination_zone	0.28526370145953
chr1	2850000	2851000	termination_zone	0.0562340627080038
chr1	2851000	2852000	termination_zone	0.366089269555386
chr1	2852000	2853000	termination_zone	0.221793876347991
chr1	2853000	2854000	termination_zone	0.248195245876736
chr1	2854000	2855000	termination_zone	0.269699315167176
chr1	2855000	2856000	termination_zone	-0.162610619626071
chr1	2856000	2857000	termination_zone	-0.314236632647917
chr1	2857000	2858000	termination_zone	0.168201299196771
chr1	2858000	2859000	termination_zone	0.0503809918093943
chr1	2859000	2860000	termination_zone	0.0944798505321689
chr1	2860000	2861000	termination_zone	0.387716800325957
chr1	2861000	2862000	termination_zone	-0.151409316191361
chr1	2862000	2863000	termination_zone	-0.127178766469886
chr1	2863000	2864000	termination_zone	-0.0854423698142733
chr1	2864000	2865000	termination_zone	-0.103384511229054
chr1	2865000	2866000	termination_zone	-0.277497994993219
chr1	2866000	2867000	termination_zone	0.230448921378274
chr1	2867000	2868000	termination_zone	0.102585888330908
chr1	2868000	2869000	termination_zone	-0.33065798592412
chr1	2869000	2870000	termination_zone	0.157691766893357
chr1	2870000	2871000	termination_zone	-0.0987233537715248
chr1	2871000	2872000	termination_zone	0.146128035678238
chr1	2872000	2873000	termination_zone	0.20084180607978
chr1	2873000	2874000	termination_zone	0.0510445561368431
chr1	2874000	2875000	termination_zone	0.367524348039483
chr1	2875000	2876000	termination_zone	0.103860638276878
chr1	2876000	2877000	termination_zone	0.14253385393484
chr1	2877000	2878000	termination_zone	0.0175806544082728
chr1	2878000	2879000	termination_zone	0.120066437365626
chr1	2879000	2880000	termination_zone	0.0969100130080564
chr1	2880000	2881000	termination_zone	0.411086587486562
chr1	2881000	2882000	termination_zone	-0.0297705888735516
chr1	2882000	2883000	termination_zone	0.169042140663502
chr1	2883000	2884000	termination_zone	0.503656780293404
chr1	2884000	2885000	termination_zone	-0.0443573605962317
chr1	2885000	2886000	termination_zone	0.170626686803671
chr1	2886000	2887000	termination_zone	-0.0625411113767939
chr1	2887000	2888000	termination_zone	-0.105033050393594
chr1	2888000	2889000	termination_zone	0.296323131530191
chr1	2889000	2890000	termination_zone	-0.273107313935075
chr1	2890000	2891000	termination_zone	-0.389095549570467
chr1	2891000	2892000	termination_zone	0.156559574524426
chr1	2892000	2893000	termination_zone	0.0339499776365385
chr1	2893000	2894000	termination_zone	-0.286089645871045
chr1	2894000	2895000	termination_zone	0.19932650463999
chr1	2895000	2896000	termination_zone	0.265792601278642
chr1	2896000	2897000	termination_zone	-0.256590547031219
chr1	2897000	2898000	termination_zone	0.0247323549710146
chr1	2898000	2899000	termination_zone	0.0341378259973044
chr1	2899000	2900000	termination_zone	-0.17844091933304
chr1	2900000	2901000	termination_zone	-0.0777954702213783
chr1	2901000	2902000	termination_zone	0.190174847094643
chr1	2902000	2903000	termination_zone	0.0128372247051722
chr1	2903000	2904000	termination_zone	0.0774890305065016
chr1	2904000	2905000	termination_zone	0.234010817587179
chr1	2905000	2906000	termination_zone	0.0580703890409188
chr1	2906000	2907000	termination_zone	-0.275717743668692
chr1	2907000	2908000	termination_zone	-0.478139530641967
chr1	2908000	2909000	termination_zone	0.0395572044561043
chr1	2909000	2910000	termination_zone	-0.0253058652647702
chr1	2910000	2911000	termination_zone	0.260133768692149
chr1	2911000	2912000	termination_zone	0.0262180125418721
chr1	2912000	2913000	termination_zone	0.411830973178803
chr1	2913000	2914000	termination_zone	-0.110109926247798
chr1	2914000	2915000	termination_zone	0.324110899110629
chr1	2915000	2916000	termination_zone	0.150569809531382
chr1	2916000	2917000	termination_zone	0.20243737748815
chr1	2917000	2918000	termination_zone	0.419701124127287
chr1	2918000	2919000	termination_zone	0.30602194122148
chr1	2919000	2920000	termination_zone	0.120068093236959
chr1	2920000	2921000	termination_zone	0.166456344673155
chr1	2921000	2922000	termination_zone	-0.247334670639055
chr1	2922000	2923000	termination_zone	0.420525936283001
chr1	2923000	2924000	termination_zone	0.181102072539579
chr1	2924000	2925000	termination_zone	0.156492784042531
chr1	2925000	2926000	termination_zone	0.00281279792772734
chr1	2926000	2927000	termination_zone	0.283841060322967
chr1	2927000	2928000	termination_zone	0.292489249607395
chr1	2928000	2929000	termination_zone	-0.171052983502669
chr1	2929000	2930000	termination_zone	0.195530311117214
chr1	2930000	2931000	termination_zone	0.0594899173958958
chr1	2931000	2932000	termination_zone	0.389224776773826
chr1	2932000	2933000	termination_zone	-0.0791812460476248
chr1	2933000	2934000	termination_zone	-0.304271014301814
chr1	2934000	2935000	termination_zone	0.131540787607549
chr1	2935000	2936000	termination_zone	-0.111842770306488
chr1	2936000	2937000	termination_zone	0.194565413320169
chr1	2937000	2938000	termination_zone	0.401680330519346
chr1	2938000	2939000	termination_zone	-0.439732928382507
chr1	2939000	2940000	termination_zone	0.275405508810448
chr1	2940000	2941000	termination_zone	0.0276398065572455
chr1	2941000	2942000	termination_zone	-0.345177616542704
chr1	2942000	2943000	termination_zone	-0.0371603321064783
chr1	2943000	2944000	termination_zone	0.342138805017081
chr1	2944000	2945000	termination_zone	0.0932120161131498
chr1	2945000	2946000	termination_zone	-0.265287584528462
chr1	2946000	2947000	termination_zone	0.119295498003965
chr1	2947000	2948000	termination_zone	0.24787963281282
chr1	2948000	2949000	termination_zone	0.0883098412461389
chr1	2949000	2950000	termination_zone	-0.01221295189957
chr1	2950000	2951000	termination_zone	0.0596720050957084
chr1	2951000	2952000	termination_zone	0.18123719872016
chr1	2952000	2953000	termination_zone	0.250245987860606
chr1	2953000	2954000	termination_zone	-0.356781311387241
chr1	2954000	2955000	termination_zone	-0.42586014507784
chr1	2955000	2956000	termination_zone	-0.183473212678281
chr1	2956000	2957000	termination_zone	-0.267260641184961
chr1	2957000	2958000	termination_zone	0.196775857915532
chr1	2958000	2959000	termination_zone	0.00613544285602957
chr1	2959000	2960000	termination_zone	0.0435980300301232
chr1	2960000	2961000	termination_zone	0.192706806612859
chr1	2961000	2962000	termination_zone	-0.0813947563047979
chr1	2962000	2963000	termination_zone	0.1656167016397
chr1	2963000	2964000	termination_zone	0.399266099723431
chr1	2964000	2965000	termination_zone	-0.15812724088449
chr1	2965000	2966000	termination_zone	-0.0210646987299919
chr1	2966000	2967000	termination_zone	0.0109298419593256
chr1	2967000	2968000	termination_zone	0.0864574968796582
chr1	2968000	2969000	termination_zone	0.156302705753907
chr1	2969000	2970000	termination_zone	0.226974117115694
chr1	2970000	2971000	termination_zone	-0.454520188516556
chr1	2971000	2972000	termination_zone	-0.0206288788420349
chr1	2972000	2973000	termination_zone	-0.182850842702978
chr1	2973000	2974000	termination_zone	0.234579826421278
chr1	2974000	2975000	termination_zone	-0.166578109919652
chr1	2975000	2976000	termination_zone	0.355706874819691
chr1	2976000	2977000	termination_zone	-0.497980798790222
chr1	2977000	2978000	termination_zone	-0.0596912678337742
chr1	2978000	2979000	termination_zone	0.112655280729199
chr1	2979000	2980000	termination_zone	0.557296310084031
chr1	2980000	2981000	termination_zone	0.0576683697999937
chr1	2981000	2982000	termination_zone	0.219577695259792
chr1	2982000	2983000	termination_zone	-0.0118329036108099
chr1	2983000	2984000	termination_zone	0.214392867236764
chr1	2984000	2985000	termination_zone	0.019770498455234
chr1	2985000	2986000	termination_zone	-0.163291298944888
chr1	2986000	2987000	termination_zone	-0.157456768134226
chr1	2987000	2988000	termination_zone	-0.015778756389041
chr1	2988000	2989000	termination_zone	0.264926102553178
chr1	2989000	2990000	termination_zone	0.563161971662936
chr1	2990000	2991000	termination_zone	0.529000881801001
chr1	2991000	2992000	termination_zone	-0.313112361558723
chr1	2992000	2993000	termination_zone	0.128067994998443
chr1	2993000	2994000	termination_zone	-1.18368152512379
chr1	2994000	2995000	termination_zone	-0.196879493035196
chr1	2995000	2996000	termination_zone	-0.147822394734968
chr1	2996000	2997000	termination_zone	0.385223764582222
chr1	2997000	2998000	termination_zone	-0.333809521590921
chr1	2998000	2999000	termination_zone	0.0542537410349578
chr1	2999000	3000000	termination_zone	0.319236621996193
chr1	3000000	3001000	termination_zone	0.0676492474981213
chr1	3001000	3002000	termination_zone	0.373650546871301
chr1	3002000	3003000	termination_zone	-0.204732960149222
chr1	3003000	3004000	termination_zone	0.104623042662676
chr1	3004000	3005000	termination_zone	0.271116642468817
chr1	3005000	3006000	termination_zone	0.0290040091704614
chr1	3006000	3007000	termination_zone	0.375717904164332
chr1	3007000	3008000	termination_zone	0.0524305204134294
chr1	3008000	3009000	termination_zone	-0.00457500298990543
chr1	3009000	3010000	termination_zone	-0.473340964185935
chr1	3010000	3011000	termination_zone	-0.439332693830263
chr1	3011000	3012000	termination_zone	-0.167071066251697
chr1	3012000	3013000	termination_zone	0.185636576961912
chr1	3013000	3014000	termination_zone	-0.101274818410506
chr1	3014000	3015000	termination_zone	0.492534090340116
chr1	3015000	3016000	termination_zone	0.350016456354855
chr1	3016000	3017000	termination_zone	-0.411461417023225
chr1	3017000	3018000	termination_zone	0.167127400064313
chr1	3018000	3019000	termination_zone	0.415658291631892
chr1	3019000	3020000	termination_zone	-0.0837200127910363
chr1	3020000	3021000	termination_zone	-0.794975341554115
chr1	3021000	3022000	termination_zone	0.192173632832173
chr1	3022000	3023000	termination_zone	0.490850630251161
chr1	3023000	3024000	termination_zone	0.0878723450508066
chr1	3024000	3025000	termination_zone	-0.343035720120071
chr1	3025000	3026000	termination_zone	-0.112688769397097
chr1	3026000	3027000	termination_zone	0.0309077316034234
chr1	3027000	3028000	termination_zone	-0.136361040731017
chr1	3028000	3029000	termination_zone	-0.0937134517045513
chr1	3029000	3030000	termination_zone	0.22099583272132
chr1	3030000	3031000	termination_zone	0.287711574344274
chr1	3031000	3032000	termination_zone	-0.13052056547538
chr1	3032000	3033000	termination_zone	0.0829055164959876
chr1	3033000	3034000	termination_zone	-0.333108972698752
chr1	3034000	3035000	termination_zone	0.562551450044289
chr1	3035000	3036000	termination_zone	0.218653715370676
chr1	3036000	3037000	termination_zone	0.0689386182286873
chr1	3037000	3038000	termination_zone	-0.123554687463617
chr1	3038000	3039000	termination_zone	-0.256777860100623
chr1	3039000	3040000	termination_zone	-0.237738118048395
chr1	3040000	3041000	termination_zone	-0.0454318801589476
chr1	3041000	3042000	termination_zone	0.304059466217599
chr1	3042000	3043000	termination_zone	-0.230092308946656
chr1	3043000	3044000	termination_zone	0.0525118177101061
chr1	3044000	3045000	termination_zone	-0.238910090751563
chr1	3045000	3046000	termination_zone	0.186310424237367
chr1	3046000	3047000	termination_zone	0.0912397752665499
chr1	3047000	3048000	termination_zone	0.173404117195569
chr1	3048000	3049000	termination_zone	0.0073952859678984
chr1	3049000	3050000	termination_zone	0.127970954131275
chr1	3050000	3051000	termination_zone	-0.302925889771401
chr1	3051000	3052000	termination_zone	-0.372591844841414
chr1	3052000	3053000	termination_zone	-0.0932120161131498
chr1	3053000	3054000	termination_zone	0.00669513880427591
chr1	3054000	3055000	termination_zone	0.109672246469396
chr1	3055000	3056000	termination_zone	-0.599986982705097
chr1	3056000	3057000	termination_zone	0.183235558629678
chr1	3057000	3058000	termination_zone	0.171136273725162
chr1	3058000	3059000	termination_zone	-0.127606635628582
chr1	3059000	3060000	termination_zone	0.202907433291505
chr1	3060000	3061000	termination_zone	0.144756522752949
chr1	3061000	3062000	termination_zone	0.1847141991461
chr1	3062000	3063000	termination_zone	-0.565777655585021
chr1	3063000	3064000	termination_zone	0.0939045028683312
chr1	3064000	3065000	termination_zone	0.0913713889620315
chr1	3065000	3066000	termination_zone	0.196963304986455
chr1	3066000	3067000	termination_zone	0.0143511720274751
chr1	3067000	3068000	termination_zone	0.129207828273095
chr1	3068000	3069000	termination_zone	-0.200258521704826
chr1	3069000	3070000	termination_zone	0.255272505103306
chr1	3070000	3071000	termination_zone	0.301029995663981
chr1	3071000	3072000	termination_zone	0.10576916830041
chr1	3072000	3073000	termination_zone	0.0998327767472449
chr1	3073000	3074000	termination_zone	0.748409549317508
chr1	3074000	3075000	termination_zone	0
chr1	3530000	3531000	initiation_zone	1.04193894116994
chr1	3531000	3532000	initiation_zone	1.31759909709717
chr1	3532000	3533000	initiation_zone	0.268291247388295
chr1	3533000	3534000	initiation_zone	-0.0561350562116665
chr1	3534000	3535000	initiation_zone	0.340102069865437
chr1	3535000	3536000	initiation_zone	0.356579462526771
chr1	3536000	3537000	initiation_zone	0.0855975974923034
chr1	3537000	3538000	initiation_zone	-0.120767423961068
chr1	3538000	3539000	initiation_zone	-0.545748602561261
chr1	3539000	3540000	initiation_zone	0.163313285951206
chr1	3540000	3541000	initiation_zone	0.33486954293176
chr1	3541000	3542000	initiation_zone	0.384771248998932
chr1	3542000	3543000	initiation_zone	0.597679873917546
chr1	3543000	3544000	initiation_zone	1.1882948345055
chr1	3544000	3545000	initiation_zone	0.221625404544886
chr1	3545000	3546000	initiation_zone	0.174886557917311
chr1	3546000	3547000	initiation_zone	-0.166133054555981
chr1	3547000	3548000	initiation_zone	0.77228692428124
chr1	3548000	3549000	initiation_zone	0.8439669508715
chr1	3549000	3550000	initiation_zone	-0.0350365997784541
chr1	3550000	3551000	initiation_zone	0.476381084993159
chr1	3551000	3552000	initiation_zone	0.18640229578717
chr1	3552000	3553000	initiation_zone	0.237775423654853
chr1	3553000	3554000	initiation_zone	-0.213177872997531
chr1	3554000	3555000	initiation_zone	0.305811833686865
chr1	3555000	3556000	initiation_zone	-0.134698573897456
chr1	3556000	3557000	initiation_zone	-0.32990612340021
chr1	3557000	3558000	initiation_zone	0.30421165445017
chr1	3558000	3559000	initiation_zone	0.393682185529496
chr1	3559000	3560000	initiation_zone	-0.104843236368761
chr1	3560000	3561000	initiation_zone	-0.194498224640036
chr1	3561000	3562000	initiation_zone	-0.0374777955939191
chr1	3562000	3563000	initiation_zone	-0.173630660508024
chr1	3563000	3564000	initiation_zone	0.242292904982931
chr1	3564000	3565000	initiation_zone	0.16013691281354
chr1	3565000	3566000	initiation_zone	0.212252123956282
chr1	3566000	3567000	initiation_zone	-0.138420536854266
chr1	3568000	3569000	termination_zone	-0.177939885363685
chr1	3569000	3570000	termination_zone	-0.629409599102719
chr1	3570000	3571000	termination_zone	0.0813049396774803
chr1	3571000	3572000	termination_zone	-0.00531253697109992
chr1	3572000	3573000	termination_zone	0.0524875072350289
chr1	3573000	3574000	termination_zone	0.137237712967278
chr1	3574000	3575000	termination_zone	-0.201397124320452
chr1	3575000	3576000	termination_zone	-0.209783014848515
chr1	3576000	3577000	termination_zone	-0.0789843317473104
chr1	3577000	3578000	termination_zone	0.0657041722395175
chr1	3578000	3579000	termination_zone	-0.0898201154992109
chr1	3579000	3580000	termination_zone	-0.324186958153753
chr1	3580000	3581000	termination_zone	0.103158962285058
chr1	3581000	3582000	termination_zone	-0.0868342102761504
chr1	3582000	3583000	termination_zone	-0.0287138261589058
chr1	3583000	3584000	termination_zone	0.0526204111703375
chr1	3584000	3585000	termination_zone	0.485602235370418
chr1	3585000	3586000	termination_zone	-0.323284433577338
chr1	3586000	3587000	termination_zone	0.0244342565076517
chr1	3587000	3588000	termination_zone	-0.150439991128459
chr1	3588000	3589000	termination_zone	0.329298370702474
chr1	3589000	3590000	termination_zone	-0.0531573313269364
chr1	3590000	3591000	termination_zone	0.235859464059171
chr1	3591000	3592000	termination_zone	-0.10219560946974
chr1	3592000	3593000	termination_zone	0.0851200809550097
chr1	3593000	3594000	termination_zone	-0.0709553047973626
chr1	3594000	3595000	termination_zone	0.17158163926343
chr1	3595000	3596000	termination_zone	0.101259238059937
chr1	3596000	3597000	termination_zone	-0.0581528464479692
chr1	3597000	3598000	termination_zone	-0.219282079120369
chr1	3598000	3599000	termination_zone	-0.232684101206124
chr1	3599000	3600000	termination_zone	0.108560936274593
chr1	3600000	3601000	termination_zone	0.211861200897443
chr1	3601000	3602000	termination_zone	0.0402036509263658
chr1	3602000	3603000	termination_zone	-0.113164094402482
chr1	3603000	3604000	termination_zone	-0.275359668676173
chr1	3604000	3605000	termination_zone	-0.168055303459139
chr1	3605000	3606000	termination_zone	-0.234636366179159
chr1	3606000	3607000	termination_zone	-0.579110793256994
chr1	3607000	3608000	termination_zone	0.0661177673743745
chr1	3608000	3609000	termination_zone	-0.234896745731588
chr1	3609000	3610000	termination_zone	0.307242138764266
chr1	3610000	3611000	termination_zone	-0.0759522759174263
chr1	3611000	3612000	termination_zone	0.303904768688794
chr1	3612000	3613000	termination_zone	0.315753252484688
chr1	3613000	3614000	termination_zone	0.379804915954316
chr1	3614000	3615000	termination_zone	-0.0203011011256895
chr1	3615000	3616000	termination_zone	0.339720025731168
chr1	3616000	3617000	termination_zone	-0.252159269679163
chr1	3617000	3618000	termination_zone	0.0100675458977885
chr1	3618000	3619000	termination_zone	0.207512146096016
chr1	3619000	3620000	termination_zone	0.675953468567124
chr1	3620000	3621000	termination_zone	0.251056020702143
chr1	3621000	3622000	termination_zone	0.557335306205055
chr1	3622000	3623000	termination_zone	0.158475310509159
chr1	3623000	3624000	termination_zone	0.00342578994062249
chr1	3624000	3625000	termination_zone	0.518331117529617
chr1	3625000	3626000	termination_zone	0.625826713285711
chr1	3626000	3627000	termination_zone	0.000943093708074114
chr1	3627000	3628000	termination_zone	-0.132625565274591
chr1	3628000	3629000	termination_zone	0.705486871253783
chr1	3629000	3630000	termination_zone	-0.0612937167085642
chr1	3630000	3631000	termination_zone	-0.00145736540081951
chr1	3631000	3632000	termination_zone	0.122227534212438
chr1	3632000	3633000	termination_zone	0.366734167903499
chr1	3633000	3634000	termination_zone	-0.229486419362237
chr1	3634000	3635000	termination_zone	-0.063453785691722
chr1	3635000	3636000	termination_zone	0.0785193377740929
chr1	3636000	3637000	termination_zone	0.0223254832497464
chr1	3637000	3638000	termination_zone	0
chr1	3638000	3639000	termination_zone	0.457675359198824
chr1	3639000	3640000	termination_zone	-0.0525290512761846
chr1	3640000	3641000	termination_zone	-0.205389304661944
chr1	3641000	3642000	termination_zone	-0.137511842428072
chr1	3642000	3643000	termination_zone	0.227688983471218
chr1	3643000	3644000	termination_zone	0.225951175398922
chr1	3644000	3645000	termination_zone	0.0222763947111522
chr1	3645000	3646000	termination_zone	-0.128546724380494
chr1	3646000	3647000	termination_zone	-0.136495227193355
chr1	3647000	3648000	termination_zone	0.292783650153249
chr1	3648000	3649000	termination_zone	0.1200403295988
chr1	3649000	3650000	termination_zone	0.887939998291593
chr1	3650000	3651000	termination_zone	0.545096772384153
chr1	3651000	3652000	termination_zone	0.269785344005701
chr1	3652000	3653000	termination_zone	0.591806356962409
chr1	3653000	3654000	termination_zone	0.341037640785116
chr1	3654000	3655000	termination_zone	-0.0468936004941616
chr1	3655000	3656000	termination_zone	0.474991610260724
chr1	3656000	3657000	termination_zone	-0.0316461904544215
chr1	3657000	3658000	termination_zone	0.0558646245351949
chr1	3658000	3659000	termination_zone	0.428745436805356
chr1	3659000	3660000	termination_zone	-0.384711742938282
[truncated: 798,000 more rows]
