# Supplementary material for: Chromosomal Mcm2-7 distribution and the genome replication program in species from yeast to humans
Source: PLoS Genet. 2021 Sep 2;17(9):e1009714. doi: 10.1371/journal.pgen.1009714 (PMC8443269; doi:10.1371/journal.pgen.1009714)
Supplement: S3 Source Files — (ZIP) [file pgen.1009714.s025.zip]

Archive with 2 entries (1 files):
- Figure7B_part2_of_2/
- Figure7B_part2_of_2/source_file_for_Figure7B_062521_1_part2_of_2.txt
