# Supplementary material for: Chromosomal Mcm2-7 distribution and the genome replication program in species from yeast to humans
Source: PLoS Genet. 2021 Sep 2;17(9):e1009714. doi: 10.1371/journal.pgen.1009714 (PMC8443269; doi:10.1371/journal.pgen.1009714)
Supplement: S3 Source Files — (ZIP) [file pgen.1009714.s025.zip › Figure7B_part2_of_2/source_file_for_Figure7B_062521_1_part2_of_2.txt]

chr7	140076000	140077000	initiation_zone	0.0672505133173074
chr7	140077000	140078000	initiation_zone	-0.0421232059055811
chr7	140078000	140079000	initiation_zone	0.220823519775659
chr7	140079000	140080000	initiation_zone	-0.106687667141255
chr7	140080000	140081000	initiation_zone	0.0456238409267835
chr7	140081000	140082000	initiation_zone	0.0422431633958321
chr7	140082000	140083000	initiation_zone	0.144647848557255
chr7	140083000	140084000	initiation_zone	-0.170644175334323
chr7	140084000	140085000	initiation_zone	0.30308989430158
chr7	140085000	140086000	initiation_zone	0.169050028178838
chr7	140086000	140087000	initiation_zone	0.231478733568649
chr7	140087000	140088000	initiation_zone	0.0612419076226151
chr7	140088000	140089000	initiation_zone	-0.306321241080626
chr7	140089000	140090000	initiation_zone	-0.295362361340421
chr7	140090000	140091000	initiation_zone	-0.338091801000567
chr7	140091000	140092000	initiation_zone	-0.172769678949249
chr7	140092000	140093000	initiation_zone	-0.280858424855874
chr7	140093000	140094000	initiation_zone	-0.0726941102514952
chr7	140094000	140095000	initiation_zone	-0.200798880518645
chr7	140095000	140096000	initiation_zone	-0.304499743669294
chr7	140096000	140097000	initiation_zone	-0.100350960689614
chr7	140097000	140098000	initiation_zone	0.037823225412857
chr7	140098000	140099000	initiation_zone	-0.94101424370557
chr7	140099000	140100000	initiation_zone	-0.235414337100311
chr7	140100000	140101000	initiation_zone	-0.00641410427115925
chr7	140101000	140102000	initiation_zone	-0.1275960637765
chr7	140103000	140104000	termination_zone	-0.126261410294308
chr7	140104000	140105000	termination_zone	-0.000391550273166941
chr7	140105000	140106000	termination_zone	-0.148958247596757
chr7	140106000	140107000	termination_zone	-0.116082898009458
chr7	140107000	140108000	termination_zone	0.100442662133008
chr7	140108000	140109000	termination_zone	0.0775454833533657
chr7	140109000	140110000	termination_zone	-0.352371218736492
chr7	140110000	140111000	termination_zone	-0.14553708779882
chr7	140111000	140112000	termination_zone	0.0820250017507142
chr7	140112000	140113000	termination_zone	0.212614207853416
chr7	140113000	140114000	termination_zone	-0.179793503100931
chr7	140114000	140115000	termination_zone	-0.0438283614279722
chr7	140115000	140116000	termination_zone	-0.374795614947272
chr7	140116000	140117000	termination_zone	-0.0452103724511842
chr7	140117000	140118000	termination_zone	0.24151488798893
chr7	140118000	140119000	termination_zone	-0.120086233813888
chr7	140119000	140120000	termination_zone	0.0947675553046657
chr7	140120000	140121000	termination_zone	-0.22897611121082
chr7	140121000	140122000	termination_zone	-0.154495009419711
chr7	140122000	140123000	termination_zone	-0.125106127044715
chr7	140123000	140124000	termination_zone	0.110934262988168
chr7	140124000	140125000	termination_zone	-0.0753444366789462
chr7	140125000	140126000	termination_zone	-0.0585273419276425
chr7	140126000	140127000	termination_zone	-0.0138235545876386
chr7	140127000	140128000	termination_zone	0.0440690901711772
chr7	140128000	140129000	termination_zone	-0.172893413895084
chr7	140129000	140130000	termination_zone	-0.00247787736688779
chr7	140130000	140131000	termination_zone	0.204554878353466
chr7	140131000	140132000	termination_zone	0.375714368073473
chr7	140132000	140133000	termination_zone	-0.0518821934771514
chr7	140133000	140134000	termination_zone	-0.171259370131099
chr7	140134000	140135000	termination_zone	0.15479699455154
chr7	140135000	140136000	termination_zone	-0.0057545707040497
chr7	140136000	140137000	termination_zone	-0.208321897083694
chr7	140137000	140138000	termination_zone	-0.115761754748057
chr7	140138000	140139000	termination_zone	-0.345742970561113
chr7	140139000	140140000	termination_zone	-0.0757585923108172
chr7	140140000	140141000	termination_zone	0.0431129899861293
chr7	140141000	140142000	termination_zone	-0.132262594520572
chr7	140142000	140143000	termination_zone	0.0240552984461179
chr7	140143000	140144000	termination_zone	0.00636217635011583
chr7	140144000	140145000	termination_zone	0.199386480953339
chr7	140145000	140146000	termination_zone	0.0948028061476928
chr7	140146000	140147000	termination_zone	0.168792020314182
chr7	140147000	140148000	termination_zone	0.271917240023072
chr7	140148000	140149000	termination_zone	-0.170250241451894
chr7	140149000	140150000	termination_zone	0.0274645477069805
chr7	140150000	140151000	termination_zone	-0.166253388439228
chr7	140151000	140152000	termination_zone	-0.560727957588299
chr7	140152000	140153000	termination_zone	0.0486973086612868
chr7	140153000	140154000	termination_zone	0.0424773850818765
chr7	140154000	140155000	termination_zone	-0.270470363699966
chr7	140155000	140156000	termination_zone	0.0410067027759199
chr7	140156000	140157000	termination_zone	0.230868281996356
chr7	140157000	140158000	termination_zone	0.336046316890225
chr7	140158000	140159000	termination_zone	0.14615156256044
chr7	140159000	140160000	termination_zone	0.322107088433876
chr7	140160000	140161000	termination_zone	0.105321321368093
chr7	140161000	140162000	termination_zone	-0.291608921638416
chr7	140162000	140163000	termination_zone	-0.0822138361238766
chr7	140163000	140164000	termination_zone	-0.0141466153684699
chr7	140164000	140165000	termination_zone	0.108629902443185
chr7	140165000	140166000	termination_zone	0.531408947736528
chr7	140166000	140167000	termination_zone	0.150423214710695
chr7	140167000	140168000	termination_zone	-0.0436964792549384
chr7	140168000	140169000	termination_zone	0.103394987425904
chr7	140169000	140170000	termination_zone	0.163688564238999
chr7	140170000	140171000	termination_zone	-0.151729457133723
chr7	140171000	140172000	termination_zone	0.239389061602295
chr7	140172000	140173000	termination_zone	-0.123109050590185
chr7	140173000	140174000	termination_zone	-0.113905687462973
chr7	140174000	140175000	termination_zone	0.215358015977447
chr7	140175000	140176000	termination_zone	1.28290302058767
chr7	140176000	140177000	termination_zone	0.890084136976207
chr7	140177000	140178000	termination_zone	1.22688145202447
chr7	140178000	140179000	termination_zone	0.330993219041424
chr7	140179000	140180000	termination_zone	-0.0369996515318586
chr7	140180000	140181000	termination_zone	-0.0380647418092976
chr7	140181000	140182000	termination_zone	0.212929503412932
chr7	140182000	140183000	termination_zone	0.0305009139985877
chr7	140183000	140184000	termination_zone	0.38060551725562
chr7	140184000	140185000	termination_zone	0.113818879508338
chr7	140185000	140186000	termination_zone	0.152025474304813
chr7	140186000	140187000	termination_zone	0.0430223098917333
chr7	140187000	140188000	termination_zone	-0.203473229771092
chr7	140188000	140189000	termination_zone	0.0531394441832747
chr7	140189000	140190000	termination_zone	0.318295932866731
chr7	140190000	140191000	termination_zone	-0.000597173668383002
chr7	140191000	140192000	termination_zone	0.150893165714945
chr7	140192000	140193000	termination_zone	0.0344589630224397
chr7	140193000	140194000	termination_zone	0.0850107897083487
chr7	140194000	140195000	termination_zone	-0.224481731973575
chr7	140195000	140196000	termination_zone	-0.194269839087814
chr7	140196000	140197000	termination_zone	0.00151923808955805
chr7	140197000	140198000	termination_zone	0.132633656386586
chr7	140198000	140199000	termination_zone	0.141695709737643
chr7	140199000	140200000	termination_zone	0.464000906265213
chr7	140200000	140201000	termination_zone	0.554393960382216
chr7	140201000	140202000	termination_zone	-0.0476264315058531
chr7	140202000	140203000	termination_zone	-0.0185964884916585
chr7	140203000	140204000	termination_zone	0.114331071990576
chr7	140204000	140205000	termination_zone	-0.123275708065911
chr7	140205000	140206000	termination_zone	0.0301920878838744
chr7	140206000	140207000	termination_zone	0.121778975185865
chr7	140207000	140208000	termination_zone	0.204628485429104
chr7	140208000	140209000	termination_zone	0.270855301119661
chr7	140209000	140210000	termination_zone	0.0684144979619731
chr7	140210000	140211000	termination_zone	0.119727941965658
chr7	140211000	140212000	termination_zone	-0.104391541199911
chr7	140212000	140213000	termination_zone	0.480802101178815
chr7	140213000	140214000	termination_zone	0.211194122085536
chr7	140214000	140215000	termination_zone	0.240766743814854
chr7	140215000	140216000	termination_zone	0.201353121652858
chr7	140216000	140217000	termination_zone	0.189295148362669
chr7	140217000	140218000	termination_zone	0.127766942807965
chr7	140218000	140219000	termination_zone	-0.0526788278136329
chr7	140219000	140220000	termination_zone	-0.0628816009919634
chr7	140220000	140221000	termination_zone	0.081124657080109
chr7	140221000	140222000	termination_zone	-0.0519729022893451
chr7	140222000	140223000	termination_zone	0.303359973060066
chr7	140223000	140224000	termination_zone	0.139666465136647
chr7	140224000	140225000	termination_zone	0.00806262912097603
chr7	140225000	140226000	termination_zone	-0.072859883595924
chr7	140226000	140227000	termination_zone	0.076600998407251
chr7	140227000	140228000	termination_zone	0.161401453675887
chr7	140228000	140229000	termination_zone	0.0766999578296686
chr7	140229000	140230000	termination_zone	0.111751897634814
chr7	140230000	140231000	termination_zone	0.0876851859274949
chr7	140231000	140232000	termination_zone	0.229578036153266
chr7	140232000	140233000	termination_zone	0.323617089573984
chr7	140233000	140234000	termination_zone	0.376438345060473
chr7	140234000	140235000	termination_zone	0.14187715852458
chr7	140235000	140236000	termination_zone	0.100403953670362
chr7	140236000	140237000	termination_zone	0.14572978303052
chr7	140237000	140238000	termination_zone	0.324881140270975
chr7	140238000	140239000	termination_zone	0.110196794829457
chr7	140239000	140240000	termination_zone	-0.118925752825777
chr7	140240000	140241000	termination_zone	0.18587236912689
chr7	140241000	140242000	termination_zone	0.100648402278082
chr7	140242000	140243000	termination_zone	0.153634091168207
chr7	140243000	140244000	termination_zone	-0.135527197949337
chr7	140244000	140245000	termination_zone	-0.0493427413664835
chr7	140245000	140246000	termination_zone	0.170097261148665
chr7	140246000	140247000	termination_zone	0.141173286299998
chr7	140247000	140248000	termination_zone	-0.178437339252861
chr7	140248000	140249000	termination_zone	-0.237421381437849
chr7	140249000	140250000	termination_zone	-0.0198560125680192
chr7	140250000	140251000	termination_zone	0.135605866971983
chr7	140251000	140252000	termination_zone	-0.102782673649553
chr7	140252000	140253000	termination_zone	-0.175499289073399
chr7	140253000	140254000	termination_zone	0.177010286745664
chr7	140254000	140255000	termination_zone	0.0898321591659322
chr7	140255000	140256000	termination_zone	-0.146973667576421
chr7	140256000	140257000	termination_zone	0.262339720250076
chr7	140257000	140258000	termination_zone	-0.150858735110318
chr7	140258000	140259000	termination_zone	0.228199228872056
chr7	140259000	140260000	termination_zone	0.104065151618102
chr7	140260000	140261000	termination_zone	0.233256765285586
chr7	140261000	140262000	termination_zone	-0.0466792040652276
chr7	140262000	140263000	termination_zone	0.246849330409507
chr7	140263000	140264000	termination_zone	0.215151588852228
chr7	140264000	140265000	termination_zone	0.0618562381805256
chr7	140265000	140266000	termination_zone	0.0141851713006004
chr7	140266000	140267000	termination_zone	-0.0657570602420682
chr7	140267000	140268000	termination_zone	0.204119982655925
chr7	140268000	140269000	termination_zone	-0.163314273546376
chr7	140269000	140270000	termination_zone	0.0873662042451753
chr7	140270000	140271000	termination_zone	0.415461365044629
chr7	140271000	140272000	termination_zone	0.293120825610136
chr7	140272000	140273000	termination_zone	0.158537913618435
chr7	140273000	140274000	termination_zone	0.153326097729707
chr7	140274000	140275000	termination_zone	0.0139878958702675
chr7	140275000	140276000	termination_zone	0.137523787545755
chr7	140276000	140277000	termination_zone	0.0403155337568464
chr7	140277000	140278000	termination_zone	-0.00274581198268157
chr7	140278000	140279000	termination_zone	0.0609347928821249
chr7	140279000	140280000	termination_zone	0.246898469499533
chr7	140280000	140281000	termination_zone	0.107724470888708
chr7	140281000	140282000	termination_zone	-0.304204212995069
chr7	140282000	140283000	termination_zone	-0.0663491822681977
chr7	140283000	140284000	termination_zone	0.263499665544178
chr7	140284000	140285000	termination_zone	-0.223182282346595
chr7	140285000	140286000	termination_zone	0.227433637017301
chr7	140286000	140287000	termination_zone	-0.116243764167922
chr7	140287000	140288000	termination_zone	0.260612959460399
chr7	140288000	140289000	termination_zone	0.303972029705322
chr7	140289000	140290000	termination_zone	0.143444022770963
chr7	140290000	140291000	termination_zone	-0.212248914336759
chr7	140291000	140292000	termination_zone	0.334814181037344
chr7	140292000	140293000	termination_zone	-0.2477658156192
chr7	140293000	140294000	termination_zone	0.275684510068456
chr7	140294000	140295000	termination_zone	-0.349366332816412
chr7	140295000	140296000	termination_zone	-0.336842391387691
chr7	140296000	140297000	termination_zone	0.12206169017937
chr7	140297000	140298000	termination_zone	-0.0237180246044035
chr7	140298000	140299000	termination_zone	-0.0136812588022493
chr7	140299000	140300000	termination_zone	0.163392820274166
chr7	140300000	140301000	termination_zone	-0.191513114197882
chr7	140301000	140302000	termination_zone	0.280903929741218
chr7	140302000	140303000	termination_zone	0.23996403016174
chr7	140303000	140304000	termination_zone	0.0938935157206005
chr7	140304000	140305000	termination_zone	0.281987905763393
chr7	140305000	140306000	termination_zone	0.0279506902729465
chr7	140306000	140307000	termination_zone	-0.0713559085356682
chr7	140307000	140308000	termination_zone	-0.068081288068338
chr7	140308000	140309000	termination_zone	0.0442446839789927
chr7	140309000	140310000	termination_zone	0.146006842854261
chr7	140310000	140311000	termination_zone	0.366683901721363
chr7	140311000	140312000	termination_zone	0.129116503237533
chr7	140312000	140313000	termination_zone	0.0495131850173876
chr7	140313000	140314000	termination_zone	-0.171571114528699
chr7	140314000	140315000	termination_zone	0.102574541944616
chr7	140315000	140316000	termination_zone	-0.161917780821248
chr7	140316000	140317000	termination_zone	1.01341619832627
chr7	140317000	140318000	termination_zone	0.277111781870807
chr7	140318000	140319000	termination_zone	0.133607576957902
chr7	140319000	140320000	termination_zone	0.110383391126511
chr7	140320000	140321000	termination_zone	-0.0113858401127264
chr7	140321000	140322000	termination_zone	-0.222444521172325
chr7	140322000	140323000	termination_zone	-0.0562575417895263
chr7	140323000	140324000	termination_zone	0.132288255247938
chr7	140324000	140325000	termination_zone	-0.0559628866533285
chr7	140325000	140326000	termination_zone	-0.161253264785703
chr7	140326000	140327000	termination_zone	0.446183686388862
chr7	140327000	140328000	termination_zone	-0.00339783292048346
chr7	140328000	140329000	termination_zone	0.321217279774923
chr7	140329000	140330000	termination_zone	-0.234037622776238
chr7	140330000	140331000	termination_zone	0.0360233900033942
chr7	140331000	140332000	termination_zone	-0.448190836779987
chr7	140332000	140333000	termination_zone	-0.335456782527894
chr7	140333000	140334000	termination_zone	0.132153096554188
chr7	140334000	140335000	termination_zone	-0.0981243382942353
chr7	140335000	140336000	termination_zone	-0.0841391820283708
chr7	140336000	140337000	termination_zone	-0.285389135222685
chr7	140337000	140338000	termination_zone	0.0020146679792673
chr7	140338000	140339000	termination_zone	-0.245539635089262
chr7	140339000	140340000	termination_zone	0.0920857454062931
chr7	140340000	140341000	termination_zone	-0.105245684870045
chr7	140341000	140342000	termination_zone	0.0860932404639548
chr7	140342000	140343000	termination_zone	-0.0539773956950967
chr7	140343000	140344000	termination_zone	-0.0313336439427297
chr7	140344000	140345000	termination_zone	-0.173963403344261
chr7	140345000	140346000	termination_zone	-0.051087278778378
chr7	140346000	140347000	termination_zone	-0.176609289512147
chr7	140347000	140348000	termination_zone	0.0984411174223247
chr7	140348000	140349000	termination_zone	0.0880611173729931
chr7	140349000	140350000	termination_zone	-0.0409129950985488
chr7	140350000	140351000	termination_zone	-0.368073338092214
chr7	140351000	140352000	termination_zone	-0.251557112131251
chr7	140352000	140353000	termination_zone	-0.414374921307056
chr7	140353000	140354000	termination_zone	0.0858416893302541
chr7	140354000	140355000	termination_zone	-0.084812320718109
chr7	140355000	140356000	termination_zone	-0.0918962375738581
chr7	140356000	140357000	termination_zone	-0.200873891306213
chr7	140357000	140358000	termination_zone	-0.162268454896219
chr7	140358000	140359000	termination_zone	-0.330577028801712
chr7	140359000	140360000	termination_zone	-0.227802359691837
chr7	140360000	140361000	termination_zone	-0.044539760392411
chr7	140361000	140362000	termination_zone	0.210853365314893
chr7	140362000	140363000	termination_zone	0.142493751023144
chr7	140363000	140364000	termination_zone	0.279938364300764
chr7	140364000	140365000	termination_zone	0.159430312060077
chr7	140365000	140366000	termination_zone	0.231991932011442
chr7	140366000	140367000	termination_zone	0.393133353112537
chr7	140367000	140368000	termination_zone	0.187749498747719
chr7	140368000	140369000	termination_zone	0.128753939608815
chr7	140369000	140370000	termination_zone	0.0913047445659867
chr7	140370000	140371000	termination_zone	-0.018454095337596
chr7	140371000	140372000	termination_zone	-0.32976234108408
chr7	140372000	140373000	termination_zone	0.07157110772791
chr7	140373000	140374000	termination_zone	-0.470921228196726
chr7	140374000	140375000	termination_zone	-0.512427703413083
chr7	140375000	140376000	termination_zone	0.119620485198527
chr7	140376000	140377000	termination_zone	-0.151352539909698
chr7	140377000	140378000	termination_zone	-0.284375201016376
chr7	140378000	140379000	termination_zone	-0.206976307097401
chr7	140379000	140380000	termination_zone	0.0436779190330203
chr7	140380000	140381000	termination_zone	-0.0794479893654794
chr7	140381000	140382000	termination_zone	0.347182609638118
chr7	140382000	140383000	termination_zone	0.0318492638379738
chr7	140383000	140384000	termination_zone	0.0177755886392978
chr7	140384000	140385000	termination_zone	-0.137250270757682
chr7	140385000	140386000	termination_zone	0.127370162749159
chr7	140386000	140387000	termination_zone	-0.236089188730967
chr7	140387000	140388000	termination_zone	0.0951042121447941
chr7	140388000	140389000	termination_zone	-0.0398323033993861
chr7	140389000	140390000	termination_zone	-0.389564245732695
chr7	140390000	140391000	termination_zone	0.13546971694054
chr7	140391000	140392000	termination_zone	0.129197156177703
chr7	140393000	140394000	initiation_zone	-0.396264725880799
chr7	140394000	140395000	initiation_zone	0.136277501247884
chr7	140395000	140396000	initiation_zone	0.0108449271782181
chr7	140396000	140397000	initiation_zone	0.824164680481925
chr7	140397000	140398000	initiation_zone	0.71225432705456
chr7	140398000	140399000	initiation_zone	0.68420023672738
chr7	140399000	140400000	initiation_zone	0.245276014297957
chr7	140400000	140401000	initiation_zone	0.268889441183732
chr7	140401000	140402000	initiation_zone	0.250803630496287
chr7	140402000	140403000	initiation_zone	0.611992874992243
chr7	140403000	140404000	initiation_zone	0.231949076520682
chr7	140404000	140405000	initiation_zone	-0.0209917378273223
chr7	140405000	140406000	initiation_zone	0.0276435399990266
chr7	140406000	140407000	initiation_zone	-0.260105720921723
chr7	140407000	140408000	initiation_zone	0.270025315315896
chr7	140408000	140409000	initiation_zone	-0.0817718471448979
chr7	140409000	140410000	initiation_zone	0.267032156178165
chr7	140410000	140411000	initiation_zone	0.197166285139326
chr7	140411000	140412000	initiation_zone	0.0758181603920871
chr7	140412000	140413000	initiation_zone	-0.0164823206392378
chr7	140413000	140414000	initiation_zone	0.18451751278175
chr7	140414000	140415000	initiation_zone	0.129721875911669
chr7	140415000	140416000	initiation_zone	-0.00765090058656742
chr7	140416000	140417000	initiation_zone	-0.0760587191945249
chr7	140417000	140418000	initiation_zone	0.271088077419457
chr7	140418000	140419000	initiation_zone	0.0475539542676479
chr7	140419000	140420000	initiation_zone	0.100610657886659
chr7	140420000	140421000	initiation_zone	0.105746486854882
chr7	140421000	140422000	initiation_zone	0.0477134364494272
chr7	140422000	140423000	initiation_zone	0.0567876170310224
chr7	140423000	140424000	initiation_zone	0.207450928915714
chr7	140424000	140425000	initiation_zone	0.0303998465528624
chr7	140426000	140427000	termination_zone	0.164200961846714
chr7	140427000	140428000	termination_zone	-0.332716349110478
chr7	140428000	140429000	termination_zone	0.092915022283183
chr7	140429000	140430000	termination_zone	-0.105112724459966
chr7	140430000	140431000	termination_zone	-0.0903739268730559
chr7	140431000	140432000	termination_zone	-0.107939592379173
chr7	140432000	140433000	termination_zone	-0.122910898767305
chr7	140433000	140434000	termination_zone	0.18267254512428
chr7	140434000	140435000	termination_zone	0.189515309784551
chr7	140435000	140436000	termination_zone	0.304089138262729
chr7	140436000	140437000	termination_zone	0.205192462371517
chr7	140437000	140438000	termination_zone	0.0891142815372434
chr7	140438000	140439000	termination_zone	-0.143203482660921
chr7	140439000	140440000	termination_zone	0.0366325771395355
chr7	140440000	140441000	termination_zone	0.208333806888558
chr7	140441000	140442000	termination_zone	0.00686892722940333
chr7	140442000	140443000	termination_zone	0.0583200688231118
chr7	140443000	140444000	termination_zone	-0.00696415443797291
chr7	140444000	140445000	termination_zone	0.626630650393973
chr7	140445000	140446000	termination_zone	-0.102732451588462
chr7	140446000	140447000	termination_zone	0.224812385673648
chr7	140447000	140448000	termination_zone	0.0950873708658039
chr7	140448000	140449000	termination_zone	-0.0986158674779554
chr7	140449000	140450000	termination_zone	-0.189684624077053
chr7	140450000	140451000	termination_zone	0.103473782510445
chr7	140451000	140452000	termination_zone	-0.178718577908839
chr7	140452000	140453000	termination_zone	-0.053322519830982
chr7	140453000	140454000	termination_zone	-0.0242722917127585
chr7	140454000	140455000	termination_zone	0.162272023306005
chr7	140455000	140456000	termination_zone	-0.0121192232809082
chr7	140456000	140457000	termination_zone	-0.0859336637696851
chr7	140457000	140458000	termination_zone	0.340243030164685
chr7	140458000	140459000	termination_zone	-0.290217126381764
chr7	140459000	140460000	termination_zone	-0.0326909859835794
chr7	140460000	140461000	termination_zone	0.0947600359344973
chr7	140461000	140462000	termination_zone	0.121595900320425
chr7	140462000	140463000	termination_zone	-0.0437089278854059
chr7	140463000	140464000	termination_zone	0.24877479079428
chr7	140464000	140465000	termination_zone	0.0125804439365599
chr7	140465000	140466000	termination_zone	0.0784615373212304
chr7	140466000	140467000	termination_zone	0.217679709277094
chr7	140467000	140468000	termination_zone	-0.0503245060251511
chr7	140468000	140469000	termination_zone	-0.117152878618383
chr7	140469000	140470000	termination_zone	0.0756087138132197
chr7	140470000	140471000	termination_zone	0.190771973438003
chr7	140471000	140472000	termination_zone	-0.196083237613189
chr7	140472000	140473000	termination_zone	-0.00535346663980613
chr7	140473000	140474000	termination_zone	0.161290132142682
chr7	140474000	140475000	termination_zone	0.0592239888873783
chr7	140476000	140477000	initiation_zone	0.262010910627205
chr7	140477000	140478000	initiation_zone	0.395682123856345
chr7	140478000	140479000	initiation_zone	0.717105849373991
chr7	140479000	140480000	initiation_zone	1.45546918555766
chr7	140480000	140481000	initiation_zone	0.442446840430845
chr7	140481000	140482000	initiation_zone	0.176375576238931
chr7	140482000	140483000	initiation_zone	0.031205840768539
chr7	140483000	140484000	initiation_zone	0.203699416617203
chr7	140484000	140485000	initiation_zone	0.149307527656073
chr7	140485000	140486000	initiation_zone	0.599369662925276
chr7	140486000	140487000	initiation_zone	-0.111973759443932
chr7	140487000	140488000	initiation_zone	0.0698190568233098
chr7	140488000	140489000	initiation_zone	0.186690690299567
chr7	140489000	140490000	initiation_zone	-0.0314506035354423
chr7	140490000	140491000	initiation_zone	-0.25895104044159
chr7	140491000	140492000	initiation_zone	0.241007220868137
chr7	140492000	140493000	initiation_zone	-0.14580435801697
chr7	140493000	140494000	initiation_zone	0.6993317656913
chr7	140494000	140495000	initiation_zone	0.124605305127888
chr7	140495000	140496000	initiation_zone	0.189269286508312
chr7	140496000	140497000	initiation_zone	-0.0456117296994635
chr7	140497000	140498000	initiation_zone	0.282910337637887
chr7	140498000	140499000	initiation_zone	-0.00802201866124468
chr7	140499000	140500000	initiation_zone	0.303644360480194
chr7	140500000	140501000	initiation_zone	0.423440930972157
chr7	140501000	140502000	initiation_zone	-0.54874490718063
chr7	140502000	140503000	initiation_zone	-0.140365768814022
chr7	140503000	140504000	initiation_zone	0.0359159136775688
chr7	140504000	140505000	initiation_zone	0.152286451211586
chr7	140505000	140506000	initiation_zone	-0.324799966395715
chr7	140506000	140507000	initiation_zone	0.179187282877155
chr7	140507000	140508000	initiation_zone	-0.0601639175428518
chr7	140508000	140509000	initiation_zone	0.0713397604577359
chr7	140509000	140510000	initiation_zone	-0.15763030506286
chr7	140510000	140511000	initiation_zone	0.0241380077514588
chr7	140705000	140706000	termination_zone	-0.101772524119652
chr7	140706000	140707000	termination_zone	-0.213483701361557
chr7	140707000	140708000	termination_zone	0.162149393910226
chr7	140708000	140709000	termination_zone	0.197836135125914
chr7	140709000	140710000	termination_zone	-0.380868765655378
chr7	140710000	140711000	termination_zone	0.108946170493764
chr7	140711000	140712000	termination_zone	0.175696625242154
chr7	140712000	140713000	termination_zone	0.0886665885870924
chr7	140713000	140714000	termination_zone	0.00274127273823647
chr7	140714000	140715000	termination_zone	0.16064838857551
chr7	140715000	140716000	termination_zone	-0.108005574050699
chr7	140716000	140717000	termination_zone	-0.0405878962781145
chr7	140717000	140718000	termination_zone	0.0422820989767409
chr7	140718000	140719000	termination_zone	0.09008941386483
chr7	140719000	140720000	termination_zone	-0.0966783274960782
chr7	140720000	140721000	termination_zone	-0.225382491504037
chr7	140721000	140722000	termination_zone	-0.296268140440615
chr7	140722000	140723000	termination_zone	-0.0476081800739243
chr7	140723000	140724000	termination_zone	-0.109078542368865
chr7	140724000	140725000	termination_zone	-0.0305765970549637
chr7	140725000	140726000	termination_zone	0.100694208861998
chr7	140726000	140727000	termination_zone	0.227719407968193
chr7	140727000	140728000	termination_zone	0.222291117346891
chr7	140728000	140729000	termination_zone	0.238699874921113
chr7	140729000	140730000	termination_zone	-0.11256735534741
chr7	140730000	140731000	termination_zone	-0.346197010971352
chr7	140731000	140732000	termination_zone	0.358352136950313
chr7	140732000	140733000	termination_zone	-0.109877979832611
chr7	140733000	140734000	termination_zone	-0.328556105109866
chr7	140734000	140735000	termination_zone	-0.144823093458775
chr7	140735000	140736000	termination_zone	0.0216128430436365
chr7	140736000	140737000	termination_zone	-0.102489890388893
chr7	140737000	140738000	termination_zone	-0.128497425455009
chr7	140738000	140739000	termination_zone	0.131650880815451
chr7	140739000	140740000	termination_zone	0.0946754665436772
chr7	140740000	140741000	termination_zone	-0.334600316962533
chr7	140741000	140742000	termination_zone	0.606136854954646
chr7	140742000	140743000	termination_zone	0.0404909706337197
chr7	140743000	140744000	termination_zone	-0.0203612826477078
chr7	140744000	140745000	termination_zone	-0.0646123501604444
chr7	140745000	140746000	termination_zone	-0.0585977530443301
chr7	140746000	140747000	termination_zone	0.0226388422342519
chr7	140747000	140748000	termination_zone	-0.0273011504138259
chr7	140748000	140749000	termination_zone	0.0527704719515104
chr7	140749000	140750000	termination_zone	-0.0642088588652788
chr7	140750000	140751000	termination_zone	-0.121938888385176
chr7	140751000	140752000	termination_zone	-0.0166740718177352
chr7	140752000	140753000	termination_zone	-0.0683168508836056
chr7	140753000	140754000	termination_zone	-0.0555410267656596
chr7	140754000	140755000	termination_zone	0.162214855571693
chr7	140755000	140756000	termination_zone	-0.107558940724824
chr7	140756000	140757000	termination_zone	-0.474370805489233
chr7	140757000	140758000	termination_zone	-0.405403283235218
chr7	140758000	140759000	termination_zone	0.0862883578958134
chr7	140759000	140760000	termination_zone	-0.130075446579473
chr7	140760000	140761000	termination_zone	0.215627020584968
chr7	140761000	140762000	termination_zone	-0.0730363646626866
chr7	140762000	140763000	termination_zone	0.103473782510445
chr7	140763000	140764000	termination_zone	0.0469017799430007
chr7	140764000	140765000	termination_zone	-0.0665795215479194
chr7	140765000	140766000	termination_zone	-0.0288596203318102
chr7	140766000	140767000	termination_zone	0.546286287995312
chr7	140767000	140768000	termination_zone	-0.0305879681452739
chr7	140768000	140769000	termination_zone	-0.201097848095785
chr7	140769000	140770000	termination_zone	0.0402299147664325
chr7	140770000	140771000	termination_zone	0.319339074444155
chr7	140771000	140772000	termination_zone	-0.0568106967586547
chr7	140772000	140773000	termination_zone	-0.0579545061843618
chr7	140773000	140774000	termination_zone	0.00444674002808754
chr7	140774000	140775000	termination_zone	-0.0441245949145227
chr7	140775000	140776000	termination_zone	-0.190591055885914
chr7	140776000	140777000	termination_zone	0.0342403728448269
chr7	140777000	140778000	termination_zone	-0.159825293245732
chr7	140778000	140779000	termination_zone	-0.280541510820515
chr7	140779000	140780000	termination_zone	-0.402495861619147
chr7	140780000	140781000	termination_zone	-0.118741564049452
chr7	140781000	140782000	termination_zone	-0.421777056025763
chr7	140782000	140783000	termination_zone	-0.0876550167330205
chr7	140783000	140784000	termination_zone	-0.235911817079776
chr7	140784000	140785000	termination_zone	-0.122436295033726
chr7	140785000	140786000	termination_zone	-0.129416641112372
chr7	140786000	140787000	termination_zone	0.259084338391027
chr7	140787000	140788000	termination_zone	0.351760258008186
chr7	140788000	140789000	termination_zone	-0.458185882618011
chr7	140789000	140790000	termination_zone	-0.441045889274383
chr7	140790000	140791000	termination_zone	-0.0505116641919189
chr7	140791000	140792000	termination_zone	-0.24362158183677
chr7	140792000	140793000	termination_zone	-0.305474667084065
chr7	140793000	140794000	termination_zone	-0.144603896723741
chr7	140794000	140795000	termination_zone	0.163906901015889
chr7	140795000	140796000	termination_zone	0.00784139365118617
chr7	140796000	140797000	termination_zone	0.238093649139769
chr7	140797000	140798000	termination_zone	-0.019546550611475
chr7	140798000	140799000	termination_zone	-0.0879798595045015
chr7	140799000	140800000	termination_zone	-0.104161687805484
chr7	140800000	140801000	termination_zone	-0.389642957918121
chr7	140801000	140802000	termination_zone	-0.00706513692574219
chr7	140802000	140803000	termination_zone	0.0517590790849494
chr7	140803000	140804000	termination_zone	-0.0393486272668792
chr7	140804000	140805000	termination_zone	-0.219973901577717
chr7	140805000	140806000	termination_zone	0.0516023845650848
chr7	140806000	140807000	termination_zone	0.0154276634384211
chr7	140807000	140808000	termination_zone	0.00596749898477902
chr7	140808000	140809000	termination_zone	0.235464111749754
chr7	140809000	140810000	termination_zone	0.205736638136143
chr7	140810000	140811000	termination_zone	0.130868613983667
chr7	140811000	140812000	termination_zone	0.56076507777429
chr7	140812000	140813000	termination_zone	-0.0023475434559855
chr7	140813000	140814000	termination_zone	0.0509420852782777
chr7	140814000	140815000	termination_zone	0.0719808514334942
chr7	140824000	140825000	termination_zone	-0.102953424000473
chr7	140825000	140826000	termination_zone	-0.0677732303783954
chr7	140826000	140827000	termination_zone	-0.26216638244938
chr7	140827000	140828000	termination_zone	-0.308662784078612
chr7	140828000	140829000	termination_zone	-0.0473932532549343
chr7	140829000	140830000	termination_zone	0.198374418425705
chr7	140830000	140831000	termination_zone	0.0581474687275683
chr7	140831000	140832000	termination_zone	-0.0158000719787237
chr7	140832000	140833000	termination_zone	-0.00874954217849001
chr7	140833000	140834000	termination_zone	-0.126982479118286
chr7	140834000	140835000	termination_zone	-0.159078867133701
chr7	140835000	140836000	termination_zone	-0.194385445533807
chr7	140836000	140837000	termination_zone	0.0608717475142692
chr7	140837000	140838000	termination_zone	-0.11656730159587
chr7	140838000	140839000	termination_zone	-0.0442222013545207
chr7	140839000	140840000	termination_zone	-0.0126269946716447
chr7	140840000	140841000	termination_zone	-0.0126003092731995
chr7	140841000	140842000	termination_zone	-0.092539376623243
chr7	140842000	140843000	termination_zone	-0.0112810104096891
chr7	140843000	140844000	termination_zone	0.0388035117196242
chr7	140844000	140845000	termination_zone	-0.0737495039858227
chr7	140845000	140846000	termination_zone	-0.290308700662814
chr7	140846000	140847000	termination_zone	0.169440371312319
chr7	140847000	140848000	termination_zone	0.0719737445047855
chr7	140848000	140849000	termination_zone	0.139736320740826
chr7	140849000	140850000	termination_zone	-0.299216654900513
chr7	140850000	140851000	termination_zone	-0.126496684638514
chr7	140851000	140852000	termination_zone	0.029167340419582
chr7	140852000	140853000	termination_zone	0.159152837139402
chr7	140853000	140854000	termination_zone	0.0886374870420665
chr7	140854000	140855000	termination_zone	-0.13083422734711
chr7	140855000	140856000	termination_zone	-0.122167768550432
chr7	140856000	140857000	termination_zone	-0.402870396318446
chr7	140857000	140858000	termination_zone	0.032520063421054
chr7	140858000	140859000	termination_zone	-0.246170191757921
chr7	140859000	140860000	termination_zone	-0.280390635969783
chr7	140860000	140861000	termination_zone	-0.00670503044540093
chr7	140861000	140862000	termination_zone	-0.0533857998174819
chr7	140862000	140863000	termination_zone	0.00685660356086105
chr7	140863000	140864000	termination_zone	-0.0587628081084081
chr7	140864000	140865000	termination_zone	0.139276160223148
chr7	140865000	140866000	termination_zone	0.198635558694411
chr7	140866000	140867000	termination_zone	-0.198840294922507
chr7	140867000	140868000	termination_zone	0.0420038415935564
chr7	140868000	140869000	termination_zone	0.186160959784478
chr7	140869000	140870000	termination_zone	0.195312163516442
chr7	140870000	140871000	termination_zone	0.154766714908021
chr7	140871000	140872000	termination_zone	0.0865084739930075
chr7	140872000	140873000	termination_zone	0.0663681160181448
chr7	140873000	140874000	termination_zone	-0.323693980299925
chr7	140874000	140875000	termination_zone	0.0975654937728176
chr7	140875000	140876000	termination_zone	0.332237051665467
chr7	140876000	140877000	termination_zone	0.30502177905156
chr7	140877000	140878000	termination_zone	-0.0992826814321242
chr7	140878000	140879000	termination_zone	-0.283806643949388
chr7	140879000	140880000	termination_zone	0.116465065027769
chr7	140880000	140881000	termination_zone	-0.236555921158374
chr7	140881000	140882000	termination_zone	-0.0215317657926512
chr7	140882000	140883000	termination_zone	-0.143559857635917
chr7	140883000	140884000	termination_zone	0.0137984733319992
chr7	140884000	140885000	termination_zone	-0.394640957134247
chr7	140885000	140886000	termination_zone	-0.0255599354547515
chr7	140886000	140887000	termination_zone	0.118855068443602
chr7	140887000	140888000	termination_zone	0.063051745747089
chr7	140888000	140889000	termination_zone	0.488819542005123
chr7	140889000	140890000	termination_zone	0.253404050491496
chr7	140890000	140891000	termination_zone	-0.0560765081621923
chr7	140891000	140892000	termination_zone	0.0166625475849443
chr7	140892000	140893000	termination_zone	-0.41007565175516
chr7	140893000	140894000	termination_zone	0.204095659927241
chr7	140894000	140895000	termination_zone	0.0392573733384951
chr7	140895000	140896000	termination_zone	0.187190405030533
chr7	140896000	140897000	termination_zone	0.0816040122135771
chr7	140897000	140898000	termination_zone	-0.120179297392323
chr7	140898000	140899000	termination_zone	0.0440557074979548
chr7	140899000	140900000	termination_zone	0.107637856056544
chr7	140900000	140901000	termination_zone	0.0340722186080635
chr7	140901000	140902000	termination_zone	0.0616137191268789
chr7	140902000	140903000	termination_zone	0.172286185490656
chr7	140903000	140904000	termination_zone	-0.0646107753259097
chr7	140904000	140905000	termination_zone	0.0593735285330763
chr7	140905000	140906000	termination_zone	-0.109193037360916
chr7	140906000	140907000	termination_zone	-0.314157912804306
chr7	140907000	140908000	termination_zone	-0.119837693388505
chr7	140908000	140909000	termination_zone	0.222431074599478
chr7	140909000	140910000	termination_zone	0.12798972363047
chr7	140910000	140911000	termination_zone	-0.0532880994467041
chr7	140911000	140912000	termination_zone	0.103903866275305
chr7	140912000	140913000	termination_zone	0.242161792183424
chr7	140913000	140914000	termination_zone	0.3547344048481
chr7	140914000	140915000	termination_zone	0.128213737632723
chr7	140915000	140916000	termination_zone	-0.0177755886392978
chr7	140916000	140917000	termination_zone	0.0200289925181069
chr7	140917000	140918000	termination_zone	0.336846441061857
chr7	140918000	140919000	termination_zone	-0.0712584756265566
chr7	140919000	140920000	termination_zone	-0.0611488391771222
chr7	140921000	140922000	initiation_zone	-0.171630607135804
chr7	140922000	140923000	initiation_zone	0.233063263358921
chr7	140923000	140924000	initiation_zone	0.722596103534189
chr7	140924000	140925000	initiation_zone	1.01368883321651
chr7	140925000	140926000	initiation_zone	0.497210476713866
chr7	140926000	140927000	initiation_zone	0.0690126982066361
chr7	140927000	140928000	initiation_zone	-0.124459470991992
chr7	140928000	140929000	initiation_zone	0.430473477329123
chr7	140929000	140930000	initiation_zone	0.0623741270444177
chr7	140930000	140931000	initiation_zone	-0.233129760026045
chr7	140931000	140932000	initiation_zone	-0.0076838063624638
chr7	140932000	140933000	initiation_zone	0.217289825015105
chr7	140933000	140934000	initiation_zone	0.177739884339859
chr7	140934000	140935000	initiation_zone	-0.11156208086187
chr7	140935000	140936000	initiation_zone	-0.0220125302629701
chr7	140936000	140937000	initiation_zone	-0.00824373657659517
chr7	140937000	140938000	initiation_zone	0.151753586920874
chr7	140938000	140939000	initiation_zone	-0.115121535549307
chr7	140953000	140954000	initiation_zone	0.252708254266596
chr7	140954000	140955000	initiation_zone	0.21274752631763
chr7	140955000	140956000	initiation_zone	0.0807446632018587
chr7	140956000	140957000	initiation_zone	-0.0586092545096479
chr7	140957000	140958000	initiation_zone	0.03230631745199
chr7	140958000	140959000	initiation_zone	0.0843298024441802
chr7	140959000	140960000	initiation_zone	-0.177635144371251
chr7	140960000	140961000	initiation_zone	0.325717745168385
chr7	140961000	140962000	initiation_zone	-0.216564802110182
chr7	140962000	140963000	initiation_zone	-0.320465855280663
chr7	140963000	140964000	initiation_zone	-0.0313880048804418
chr7	140964000	140965000	initiation_zone	0.0881462644168067
chr7	140965000	140966000	initiation_zone	0.159057919756901
chr7	140966000	140967000	initiation_zone	0.0442265906910876
chr7	140967000	140968000	initiation_zone	0.114936827300031
chr7	141246000	141247000	termination_zone	-0.364613794338798
chr7	141247000	141248000	termination_zone	-0.0794965233623081
chr7	141248000	141249000	termination_zone	-0.0209528474674548
chr7	141249000	141250000	termination_zone	-0.19306254056958
chr7	141250000	141251000	termination_zone	0.242809799661383
chr7	141251000	141252000	termination_zone	0.190770187571022
chr7	141252000	141253000	termination_zone	0.10895930869666
chr7	141253000	141254000	termination_zone	-0.0690755611542433
chr7	141254000	141255000	termination_zone	0.344829963025517
chr7	141255000	141256000	termination_zone	-0.223855822970384
chr7	141256000	141257000	termination_zone	-0.0389844806849355
chr7	141257000	141258000	termination_zone	-0.412415658117152
chr7	141258000	141259000	termination_zone	0.0731923316274763
chr7	141259000	141260000	termination_zone	-0.0899051114393979
chr7	141260000	141261000	termination_zone	-0.458529936369633
chr7	141261000	141262000	termination_zone	0.0931116733951504
chr7	141262000	141263000	termination_zone	0.0883071583375775
chr7	141263000	141264000	termination_zone	-0.0176425766542835
chr7	141264000	141265000	termination_zone	0.287898903457961
chr7	141265000	141266000	termination_zone	-0.0422047252829961
chr7	141266000	141267000	termination_zone	-0.0240784255752227
chr7	141267000	141268000	termination_zone	0.0988312867229793
chr7	141268000	141269000	termination_zone	-0.0619339817488152
chr7	141269000	141270000	termination_zone	-0.293151084540422
chr7	141270000	141271000	termination_zone	0.0118476939535428
chr7	141271000	141272000	termination_zone	-0.115566198171695
chr7	141272000	141273000	termination_zone	-0.104945968604598
chr7	141273000	141274000	termination_zone	0.140850369194282
chr7	141274000	141275000	termination_zone	0.238764441756919
chr7	141275000	141276000	termination_zone	0.135878722672313
chr7	141276000	141277000	termination_zone	0.313849429071066
chr7	141277000	141278000	termination_zone	0.0525049392098928
chr7	141278000	141279000	termination_zone	-0.0877719288414205
chr7	141279000	141280000	termination_zone	0.140670559658829
chr7	141280000	141281000	termination_zone	-0.0351087561234884
chr7	141281000	141282000	termination_zone	0.0597835934209376
chr7	141282000	141283000	termination_zone	0.258585485213091
chr7	141283000	141284000	termination_zone	0.307313238197914
chr7	141284000	141285000	termination_zone	-0.0509942806959846
chr7	141285000	141286000	termination_zone	-0.199480694855075
chr7	141286000	141287000	termination_zone	0.194607165739936
chr7	141287000	141288000	termination_zone	0.0931637650426659
chr7	141288000	141289000	termination_zone	-0.0821091551004102
chr7	141289000	141290000	termination_zone	-0.0501358357203211
chr7	141290000	141291000	termination_zone	-0.151794868905024
chr7	141291000	141292000	termination_zone	-0.58957807737157
chr7	141292000	141293000	termination_zone	0.0574265819832377
chr7	141293000	141294000	termination_zone	-0.00787994857545556
chr7	141294000	141295000	termination_zone	-0.0568776875585113
chr7	141295000	141296000	termination_zone	-0.0671839794136271
chr7	141296000	141297000	termination_zone	0.0975145793527424
chr7	141297000	141298000	termination_zone	-0.018960309763961
chr7	141298000	141299000	termination_zone	0.147789397224659
chr7	141299000	141300000	termination_zone	0.0521938660719184
chr7	141300000	141301000	termination_zone	-0.0339991936254791
chr7	141301000	141302000	termination_zone	0.0302697962233931
chr7	141302000	141303000	termination_zone	0.0111438864338395
chr7	141303000	141304000	termination_zone	0.0644271528436834
chr7	141304000	141305000	termination_zone	-0.156377898473077
chr7	141305000	141306000	termination_zone	0.0759946725098424
chr7	141306000	141307000	termination_zone	0.0891622350073165
chr7	141307000	141308000	termination_zone	-0.13770461745348
chr7	141308000	141309000	termination_zone	0.12606046210983
chr7	141309000	141310000	termination_zone	0.231070329541212
chr7	141310000	141311000	termination_zone	-0.248460103822978
chr7	141311000	141312000	termination_zone	0.191155005491557
chr7	141312000	141313000	termination_zone	0.193288128237558
chr7	141313000	141314000	termination_zone	0.0602959018872511
chr7	141314000	141315000	termination_zone	0.063386978864393
chr7	141315000	141316000	termination_zone	-0.447158031342219
chr7	141316000	141317000	termination_zone	-0.176331267065052
chr7	141317000	141318000	termination_zone	-0.0991343904223312
chr7	141318000	141319000	termination_zone	-0.0796152567894178
chr7	141319000	141320000	termination_zone	0.175219356570689
chr7	141320000	141321000	termination_zone	0.485895179027168
chr7	141321000	141322000	termination_zone	-0.0704740480851648
chr7	141322000	141323000	termination_zone	0.087661290856043
chr7	141323000	141324000	termination_zone	-0.0609469497156011
chr7	141324000	141325000	termination_zone	-0.0080162101113529
chr7	141325000	141326000	termination_zone	-0.0668229355068868
chr7	141326000	141327000	termination_zone	-0.225792596946339
chr7	141327000	141328000	termination_zone	0.00618754754045033
chr7	141328000	141329000	termination_zone	-0.165646234432334
chr7	141329000	141330000	termination_zone	-0.183674834236808
chr7	141330000	141331000	termination_zone	0.318323525091506
chr7	141331000	141332000	termination_zone	-0.192324815906484
chr7	141332000	141333000	termination_zone	-0.314908306554281
chr7	141333000	141334000	termination_zone	0.0146487573811372
chr7	141334000	141335000	termination_zone	0.130593126210629
chr7	141335000	141336000	termination_zone	0.391537517062907
chr7	141336000	141337000	termination_zone	-0.00601977155396304
chr7	141337000	141338000	termination_zone	-0.155162719214173
chr7	141338000	141339000	termination_zone	-0.207425880668389
chr7	141339000	141340000	termination_zone	0.331365134981859
chr7	141340000	141341000	termination_zone	0.0163632676926986
chr7	141341000	141342000	termination_zone	0.00881389936559294
chr7	141342000	141343000	termination_zone	-0.132555228488964
chr7	141343000	141344000	termination_zone	-0.125617444237536
chr7	141344000	141345000	termination_zone	-0.415871844337794
chr7	141345000	141346000	termination_zone	-0.196573575456641
chr7	141346000	141347000	termination_zone	0.0446086037625826
chr7	141347000	141348000	termination_zone	-0.232944467632463
chr7	141348000	141349000	termination_zone	-0.136470001840437
chr7	141349000	141350000	termination_zone	0.0695954099268851
chr7	141350000	141351000	termination_zone	0.021892342235644
chr7	141351000	141352000	termination_zone	-0.135644370036765
chr7	141352000	141353000	termination_zone	0.193476156079169
chr7	141353000	141354000	termination_zone	0.0834676114108148
chr7	141354000	141355000	termination_zone	0.135750550198002
chr7	141355000	141356000	termination_zone	0.417061274263865
chr7	141356000	141357000	termination_zone	0.185923822342376
chr7	141357000	141358000	termination_zone	-0.0299921753778475
chr7	141358000	141359000	termination_zone	-0.084241786440751
chr7	141359000	141360000	termination_zone	0.0437415651100248
chr7	141360000	141361000	termination_zone	0.181586487040925
chr7	141361000	141362000	termination_zone	0.105761138361344
chr7	141362000	141363000	termination_zone	0.694750057596776
chr7	141363000	141364000	termination_zone	0.696646862548957
chr7	141364000	141365000	termination_zone	0.169736685556427
chr7	141365000	141366000	termination_zone	0.241259275788614
chr7	141366000	141367000	termination_zone	0.412473368470959
chr7	141367000	141368000	termination_zone	0.141119215005871
chr7	141368000	141369000	termination_zone	0.289216194814987
chr7	141369000	141370000	termination_zone	-0.104782373291717
chr7	141370000	141371000	termination_zone	0.0277986338031247
chr7	141371000	141372000	termination_zone	-0.123236791324674
chr7	141372000	141373000	termination_zone	0.181580209560077
chr7	141373000	141374000	termination_zone	0.130863719118304
chr7	141374000	141375000	termination_zone	0.0449047979444702
chr7	141375000	141376000	termination_zone	-0.0374221780567845
chr7	141376000	141377000	termination_zone	-0.146352406415247
chr7	141377000	141378000	termination_zone	0.102966783727873
chr7	141378000	141379000	termination_zone	0.589157003731175
chr7	141379000	141380000	termination_zone	-0.114812463026953
chr7	141380000	141381000	termination_zone	0.0707397786477523
chr7	141381000	141382000	termination_zone	-0.505564635839413
chr7	141382000	141383000	termination_zone	0.260400398971949
chr7	141383000	141384000	termination_zone	-0.0473445587371498
chr7	141384000	141385000	termination_zone	-0.163871990150059
chr7	141385000	141386000	termination_zone	0.0943021608452709
chr7	141386000	141387000	termination_zone	0.181811869481751
chr7	141387000	141388000	termination_zone	0.0131400022155521
chr7	141388000	141389000	termination_zone	-0.0114294617807818
chr7	141389000	141390000	termination_zone	0.275448680610343
chr7	141390000	141391000	termination_zone	0.0150604606947067
chr7	141391000	141392000	termination_zone	0.0700664145102098
chr7	141392000	141393000	termination_zone	-0.319152323577402
chr7	141393000	141394000	termination_zone	0.0626493621068299
chr7	141394000	141395000	termination_zone	0.239111631458484
chr7	141395000	141396000	termination_zone	0.0639741357503907
chr7	141396000	141397000	termination_zone	0.0559951872216115
chr7	141397000	141398000	termination_zone	0.132096403855693
chr7	141398000	141399000	termination_zone	0.0726951937759556
chr7	141399000	141400000	termination_zone	-0.106656619494552
chr7	141400000	141401000	termination_zone	-0.0880203454857248
chr7	141401000	141402000	termination_zone	-0.0212391291981441
chr7	141402000	141403000	termination_zone	0.0872966494072712
chr7	141403000	141404000	termination_zone	-0.288775230402621
chr7	141404000	141405000	termination_zone	0.221980583716755
chr7	141405000	141406000	termination_zone	0.104278742274086
chr7	141406000	141407000	termination_zone	-0.0364181641713784
chr7	141407000	141408000	termination_zone	0.0532566587130246
chr7	141408000	141409000	termination_zone	-0.115625036816257
chr7	141409000	141410000	termination_zone	0.149316596172322
chr7	141410000	141411000	termination_zone	0.13441270102292
chr7	141411000	141412000	termination_zone	-0.0133573315633718
chr7	141412000	141413000	termination_zone	0.00267478457021673
chr7	141413000	141414000	termination_zone	-0.308290406854117
chr7	141414000	141415000	termination_zone	-0.187758290597658
chr7	141415000	141416000	termination_zone	0.0966833372862999
chr7	141416000	141417000	termination_zone	0.0958082382906178
chr7	141417000	141418000	termination_zone	-0.0826594148393772
chr7	141418000	141419000	termination_zone	0.236392438135546
chr7	141419000	141420000	termination_zone	0.212914567484444
chr7	141420000	141421000	termination_zone	0.134347770581207
chr7	141421000	141422000	termination_zone	0.0192004642009758
chr7	141422000	141423000	termination_zone	-0.10350463293525
chr7	141423000	141424000	termination_zone	0.11500972595661
chr7	141424000	141425000	termination_zone	0.114740141917176
chr7	141425000	141426000	termination_zone	0.0787050086108022
chr7	141426000	141427000	termination_zone	-0.272571490255379
chr7	141427000	141428000	termination_zone	-0.268586431266443
chr7	141428000	141429000	termination_zone	0.419164779174339
chr7	141429000	141430000	termination_zone	-0.128768409821121
chr7	141430000	141431000	termination_zone	0.122838154607951
chr7	141431000	141432000	termination_zone	0.201554227304616
chr7	141432000	141433000	termination_zone	0.175499496487079
chr7	141433000	141434000	termination_zone	-0.0558675607986391
chr7	141434000	141435000	termination_zone	-0.144883296548291
chr7	141435000	141436000	termination_zone	-0.284976215785903
chr7	141436000	141437000	termination_zone	-0.120318249824249
chr7	141437000	141438000	termination_zone	-0.13971766863989
chr7	141438000	141439000	termination_zone	0.177216374923049
chr7	141439000	141440000	termination_zone	-0.0244606129710135
chr7	141440000	141441000	termination_zone	0.0108098280149817
chr7	141441000	141442000	termination_zone	0.239168138312538
chr7	141442000	141443000	termination_zone	0.027597078647882
chr7	141443000	141444000	termination_zone	0.143308635881341
chr7	141444000	141445000	termination_zone	0.216273377528574
chr7	141445000	141446000	termination_zone	-0.0956696705594416
chr7	141446000	141447000	termination_zone	-0.134902133536479
chr7	141447000	141448000	termination_zone	-0.232215887706051
chr7	141448000	141449000	termination_zone	0.0717992924250253
chr7	141449000	141450000	termination_zone	-0.162308311489414
chr7	141450000	141451000	termination_zone	0.124483126019744
chr7	141451000	141452000	termination_zone	-0.0828796947690103
chr7	141452000	141453000	termination_zone	-0.167142618793225
chr7	141453000	141454000	termination_zone	0.18514071580765
chr7	141454000	141455000	termination_zone	-0.052748047456355
chr7	141455000	141456000	termination_zone	0.173302841888186
chr7	141456000	141457000	termination_zone	-0.109128270753579
chr7	141457000	141458000	termination_zone	-0.370852918203056
chr7	141458000	141459000	termination_zone	0.0204101656365462
chr7	141459000	141460000	termination_zone	-0.140079842595089
chr7	141460000	141461000	termination_zone	0.21411064348594
chr7	141461000	141462000	termination_zone	0.258783576238489
chr7	141462000	141463000	termination_zone	-0.0289171281510523
chr7	141463000	141464000	termination_zone	-0.419282471024079
chr7	141464000	141465000	termination_zone	-0.340454420255177
chr7	141465000	141466000	termination_zone	0.153674395520824
chr7	141466000	141467000	termination_zone	0.174903038117745
chr7	141467000	141468000	termination_zone	-0.00881846504718863
chr7	141468000	141469000	termination_zone	-0.120459125134563
chr7	141469000	141470000	termination_zone	0.322653806507937
chr7	141470000	141471000	termination_zone	-0.0992314688538082
chr7	141471000	141472000	termination_zone	0.196738029033325
chr7	141472000	141473000	termination_zone	-0.274945940568295
chr7	141473000	141474000	termination_zone	-0.0500149199280068
chr7	141474000	141475000	termination_zone	0.0328527860328491
chr7	141475000	141476000	termination_zone	-0.0697700666141657
chr7	141476000	141477000	termination_zone	-0.120746304489281
chr7	141477000	141478000	termination_zone	-0.0327530302850568
chr7	141478000	141479000	termination_zone	0.282789226146961
chr7	141479000	141480000	termination_zone	-0.0599518433504261
chr7	141480000	141481000	termination_zone	-0.197615791242923
chr7	141481000	141482000	termination_zone	0.30785151520441
chr7	141482000	141483000	termination_zone	-0.0336858939775364
chr7	141483000	141484000	termination_zone	0.208346977154265
chr7	141484000	141485000	termination_zone	-0.128983483915588
chr7	141485000	141486000	termination_zone	-0.106495693230128
chr7	141486000	141487000	termination_zone	-0.264046429410811
chr7	141487000	141488000	termination_zone	0.158041116712815
chr7	141488000	141489000	termination_zone	-0.179200037411778
chr7	141489000	141490000	termination_zone	-0.00243205545444308
chr7	141490000	141491000	termination_zone	0.120371415705839
chr7	141491000	141492000	termination_zone	-0.0422255961332125
chr7	141492000	141493000	termination_zone	-0.392626616474039
chr7	141493000	141494000	termination_zone	0.016770210249893
chr7	141494000	141495000	termination_zone	0.133594334102344
chr7	141495000	141496000	termination_zone	-0.00453707009414848
chr7	141496000	141497000	termination_zone	0.0574662727373075
chr7	141497000	141498000	termination_zone	-0.09717686062438
chr7	141498000	141499000	termination_zone	0.540652203753804
chr7	141499000	141500000	termination_zone	-0.0765119415049197
chr7	141500000	141501000	termination_zone	-0.0366569062288162
chr7	141501000	141502000	termination_zone	0.0711034160543388
chr7	141502000	141503000	termination_zone	0.223295997215818
chr7	141503000	141504000	termination_zone	-0.273290567537472
chr7	141504000	141505000	termination_zone	-0.027079068256945
chr7	141505000	141506000	termination_zone	0.156419336809247
chr7	141506000	141507000	termination_zone	-0.103461622094705
chr7	141507000	141508000	termination_zone	0.126518045188795
chr7	141508000	141509000	termination_zone	0.0102510919480778
chr7	141509000	141510000	termination_zone	-0.0497368930806512
chr7	141510000	141511000	termination_zone	0.158579693641114
chr7	141511000	141512000	termination_zone	0.260866815715291
chr7	141512000	141513000	termination_zone	-0.0798603618731118
chr7	141513000	141514000	termination_zone	-0.21610811873758
chr7	141514000	141515000	termination_zone	0.0358848871112656
chr7	141515000	141516000	termination_zone	0.201268399975715
chr7	141516000	141517000	termination_zone	-0.0867440082991588
chr7	141517000	141518000	termination_zone	-0.387847904486548
chr7	141518000	141519000	termination_zone	0.179784313078635
chr7	141519000	141520000	termination_zone	0.284230485170974
chr7	141520000	141521000	termination_zone	0.104724560460958
chr7	141521000	141522000	termination_zone	-0.0311279313942265
chr7	141522000	141523000	termination_zone	0.220933481665575
chr7	141523000	141524000	termination_zone	0.34240436813717
chr7	141524000	141525000	termination_zone	-0.225515110071761
chr7	141525000	141526000	termination_zone	-0.100069808949372
chr7	141526000	141527000	termination_zone	0.313449691786042
chr7	141527000	141528000	termination_zone	0.0361839065551862
chr7	141528000	141529000	termination_zone	0.0692371150459862
chr7	141529000	141530000	termination_zone	-0.247247721212688
chr7	141530000	141531000	termination_zone	0.293886833285717
chr7	141531000	141532000	termination_zone	-0.163203236703582
chr7	141532000	141533000	termination_zone	0.0411875799552505
chr7	141533000	141534000	termination_zone	0.689163106908993
chr7	141534000	141535000	termination_zone	0.128982793652247
chr7	141535000	141536000	termination_zone	0.197277434614974
chr7	141536000	141537000	termination_zone	-0.0990094410915823
chr7	141537000	141538000	termination_zone	0.430449681693354
chr7	141539000	141540000	initiation_zone	-0.316663566408511
chr7	141540000	141541000	initiation_zone	0.092947115912629
chr7	141541000	141542000	initiation_zone	-0.00664428747311827
chr7	141542000	141543000	initiation_zone	-0.0865058680254565
chr7	141543000	141544000	initiation_zone	-0.176016593108295
chr7	141544000	141545000	initiation_zone	0.187190846372137
chr7	141545000	141546000	initiation_zone	-0.00781573535222983
chr7	141546000	141547000	initiation_zone	0.32532550588768
chr7	141547000	141548000	initiation_zone	-0.0994709529660704
chr7	141548000	141549000	initiation_zone	0.262971805633431
chr7	141549000	141550000	initiation_zone	0.33278342099856
chr7	141550000	141551000	initiation_zone	0.102449330620792
chr7	141551000	141552000	initiation_zone	0.659561117591998
chr7	141552000	141553000	initiation_zone	-0.0478271625203895
chr7	141553000	141554000	initiation_zone	-0.0601412110639225
chr7	141554000	141555000	initiation_zone	-0.178805608403372
chr7	141555000	141556000	initiation_zone	-0.0852009153464528
chr7	141556000	141557000	initiation_zone	0.089291991203308
chr7	141557000	141558000	initiation_zone	0.217614743986573
chr7	141558000	141559000	initiation_zone	0.165353934471782
chr7	141560000	141561000	termination_zone	-0.301460914649462
chr7	141561000	141562000	termination_zone	-0.00521368184539637
chr7	141562000	141563000	termination_zone	0.177461706648872
chr7	141563000	141564000	termination_zone	0.0165354153270179
chr7	141564000	141565000	termination_zone	0.339127113924729
chr7	141565000	141566000	termination_zone	-0.0657931539648662
chr7	141566000	141567000	termination_zone	0.0301032957804969
chr7	141567000	141568000	termination_zone	0.132909026763886
chr7	141568000	141569000	termination_zone	0.064671800238244
chr7	141569000	141570000	termination_zone	-0.070881299867255
chr7	141570000	141571000	termination_zone	0.0128573099375442
chr7	141571000	141572000	termination_zone	0.100023248432199
chr7	141572000	141573000	termination_zone	0.178871642956151
chr7	141573000	141574000	termination_zone	0.0186599122934366
chr7	141574000	141575000	termination_zone	0.0174614265506949
chr7	141575000	141576000	termination_zone	0.0992333363733981
chr7	141576000	141577000	termination_zone	-0.204724990158324
chr7	141577000	141578000	termination_zone	0.128318477259681
chr7	141578000	141579000	termination_zone	-0.343162325307378
chr7	141579000	141580000	termination_zone	-0.311106885829848
chr7	141580000	141581000	termination_zone	0.107156557827043
chr7	141581000	141582000	termination_zone	0.0568268486678475
chr7	141582000	141583000	termination_zone	-0.0179945004505498
chr7	141583000	141584000	termination_zone	0.0300897291988747
chr7	141584000	141585000	termination_zone	-0.0237570245293545
chr7	141585000	141586000	termination_zone	0.45021011792728
chr7	141586000	141587000	termination_zone	0.289386014500274
chr7	141587000	141588000	termination_zone	-0.249533749825564
chr7	141588000	141589000	termination_zone	0.17841285612223
chr7	141589000	141590000	termination_zone	0.180959302616297
chr7	141590000	141591000	termination_zone	0.226543870824736
chr7	141591000	141592000	termination_zone	0.203371291084388
chr7	141592000	141593000	termination_zone	-0.0841546962856275
chr7	141593000	141594000	termination_zone	0.0106450055152916
chr7	141594000	141595000	termination_zone	-0.32097050566255
chr7	141595000	141596000	termination_zone	0.0128271131935036
chr7	141596000	141597000	termination_zone	-0.198433153274069
chr7	141597000	141598000	termination_zone	-0.0376099491320382
chr7	141598000	141599000	termination_zone	0.140586460564235
chr7	141599000	141600000	termination_zone	-0.15836249209525
chr7	141600000	141601000	termination_zone	-0.254338394626942
chr7	141601000	141602000	termination_zone	-0.11365419441597
chr7	141602000	141603000	termination_zone	0.062214793316342
chr7	141603000	141604000	termination_zone	-0.0225917277083239
chr7	141604000	141605000	termination_zone	0.0329694795026692
chr7	141605000	141606000	termination_zone	0.154580266625635
chr7	141606000	141607000	termination_zone	-0.289677054803475
chr7	141607000	141608000	termination_zone	-0.35162267983609
chr7	141608000	141609000	termination_zone	0.172634319853604
chr7	141609000	141610000	termination_zone	0.0674337578915802
chr7	141610000	141611000	termination_zone	0.177325752444898
chr7	141611000	141612000	termination_zone	-0.187911042527606
chr7	141612000	141613000	termination_zone	0.0227268939547911
chr7	141613000	141614000	termination_zone	0.161132819080586
chr7	141614000	141615000	termination_zone	-0.280940403492735
chr7	141615000	141616000	termination_zone	0.0116051688425919
chr7	141616000	141617000	termination_zone	0.0921673008640582
chr7	141617000	141618000	termination_zone	0.372832987659942
chr7	141618000	141619000	termination_zone	-0.338137474531322
chr7	141619000	141620000	termination_zone	-0.0783279785212986
chr7	141620000	141621000	termination_zone	0.454072019265601
chr7	141621000	141622000	termination_zone	-0.0330574691729715
chr7	141622000	141623000	termination_zone	0.0515719280636589
chr7	141623000	141624000	termination_zone	0.0993504033778626
chr7	141624000	141625000	termination_zone	0.313385882106082
chr7	141625000	141626000	termination_zone	0.0684084468181541
chr7	141626000	141627000	termination_zone	0.248990546134206
chr7	141627000	141628000	termination_zone	-0.229597727658771
chr7	141628000	141629000	termination_zone	-0.382917135087531
chr7	141629000	141630000	termination_zone	0.185037587549557
chr7	141630000	141631000	termination_zone	0.0446974041226105
chr7	141631000	141632000	termination_zone	0.118806010710685
chr7	141632000	141633000	termination_zone	0.256250815734423
chr7	141633000	141634000	termination_zone	-0.312418584593394
chr7	141634000	141635000	termination_zone	-0.141223779877864
chr7	141635000	141636000	termination_zone	-0.0501914137730049
chr7	141636000	141637000	termination_zone	-0.267812506854812
chr7	141637000	141638000	termination_zone	0.0738777197093711
chr7	141638000	141639000	termination_zone	-0.223480670679455
chr7	141639000	141640000	termination_zone	0.652297631444376
chr7	141640000	141641000	termination_zone	0.174972807544131
chr7	141641000	141642000	termination_zone	0.154490111228559
chr7	141642000	141643000	termination_zone	0.23593142774312
chr7	141643000	141644000	termination_zone	0.156282865702129
chr7	141644000	141645000	termination_zone	0.153775384822489
chr7	141645000	141646000	termination_zone	-0.113943352306837
chr7	141646000	141647000	termination_zone	0.543082131368624
chr7	141647000	141648000	termination_zone	0.159893905543242
chr7	141648000	141649000	termination_zone	0.308242643939258
chr7	141649000	141650000	termination_zone	0.417504907572313
chr7	141650000	141651000	termination_zone	1.02301716531296
chr7	141651000	141652000	termination_zone	-0.507855871695831
chr7	141652000	141653000	termination_zone	0.310200958989147
chr7	141653000	141654000	termination_zone	-0.168688332959767
chr7	141654000	141655000	termination_zone	0.434311892455212
chr7	141655000	141656000	termination_zone	-0.124468466414105
chr7	141656000	141657000	termination_zone	-0.00622826809497407
chr7	141657000	141658000	termination_zone	-0.478172815722284
chr7	141658000	141659000	termination_zone	-0.541579243946581
chr7	141659000	141660000	termination_zone	-0.176091259055681
chr7	141660000	141661000	termination_zone	0.129141097841322
chr7	141661000	141662000	termination_zone	0.366183412552551
chr7	141662000	141663000	termination_zone	-0.0736355109062984
chr7	141663000	141664000	termination_zone	-0.130289454992401
chr7	141664000	141665000	termination_zone	0.113777938295352
chr7	141665000	141666000	termination_zone	0.170912393943682
chr7	141666000	141667000	termination_zone	-0.351586369106425
chr7	141667000	141668000	termination_zone	-0.0289930035225939
chr7	141668000	141669000	termination_zone	-0.171031460286279
chr7	141669000	141670000	termination_zone	0.163008194268312
chr7	141670000	141671000	termination_zone	0.0296583483337518
chr7	141671000	141672000	termination_zone	-0.745409421994326
chr7	141672000	141673000	termination_zone	-0.541267138664084
chr7	141673000	141674000	termination_zone	-0.698970004336019
chr7	141674000	141675000	termination_zone	-0.318758762624413
chr7	141675000	141676000	termination_zone	0.0506099933550872
chr7	141676000	141677000	termination_zone	-0.0378384769266829
chr7	141677000	141678000	termination_zone	0.267017413879237
chr7	141678000	141679000	termination_zone	0.276206411938949
chr7	141679000	141680000	termination_zone	0.238796310822442
chr7	141680000	141681000	termination_zone	-0.438542348786111
chr7	141681000	141682000	termination_zone	-0.0964190073233041
chr7	141682000	141683000	termination_zone	0.494756110017515
chr7	141683000	141684000	termination_zone	-0.209515014542631
chr7	141684000	141685000	termination_zone	-0.335887540772474
chr7	141685000	141686000	termination_zone	0.0951042121447941
chr7	141686000	141687000	termination_zone	-0.35285035536722
chr7	141687000	141688000	termination_zone	-0.118902113800602
chr7	141688000	141689000	termination_zone	0.190814515876388
chr7	141689000	141690000	termination_zone	-0.409779472354315
chr7	141690000	141691000	termination_zone	-0.347185458145836
chr7	141691000	141692000	termination_zone	0.0424107098247518
chr7	141692000	141693000	termination_zone	0.271975841902753
chr7	141693000	141694000	termination_zone	-0.114813973009836
chr7	141695000	141696000	initiation_zone	0.130158077945997
chr7	141696000	141697000	initiation_zone	0.00718738500973964
chr7	141697000	141698000	initiation_zone	-0.0120686002065165
chr7	141698000	141699000	initiation_zone	0.298516313665765
chr7	141699000	141700000	initiation_zone	-0.110390306483457
chr7	141700000	141701000	initiation_zone	-0.128192953848939
chr7	141701000	141702000	initiation_zone	0.405517106976376
chr7	141702000	141703000	initiation_zone	1.13978916105007
chr7	141703000	141704000	initiation_zone	-0.023639486002805
chr7	141704000	141705000	initiation_zone	-0.139515812033001
chr7	141705000	141706000	initiation_zone	0.447299013158716
chr7	141706000	141707000	initiation_zone	-0.0538226879313093
chr7	141707000	141708000	initiation_zone	0.500458929121462
chr7	141708000	141709000	initiation_zone	-0.0724587529722044
chr7	141709000	141710000	initiation_zone	0.131918053065054
chr7	141710000	141711000	initiation_zone	0.155264930739762
chr7	141711000	141712000	initiation_zone	-0.202374657539756
chr7	141712000	141713000	initiation_zone	0.0291582287412134
chr7	141713000	141714000	initiation_zone	-0.323693980299925
chr7	141714000	141715000	initiation_zone	-0.11997531707675
chr7	141715000	141716000	initiation_zone	0.115594609038358
chr7	141716000	141717000	initiation_zone	0.149119743136149
chr7	141717000	141718000	initiation_zone	-0.0606978403536117
chr7	141718000	141719000	initiation_zone	0.25408428416537
chr7	141719000	141720000	initiation_zone	0.0706460835638622
chr7	141720000	141721000	initiation_zone	0.23284413391782
chr7	141721000	141722000	initiation_zone	-0.309283464850227
chr7	141722000	141723000	initiation_zone	-0.0264231968848251
chr7	141723000	141724000	initiation_zone	-0.34640161815671
chr7	141724000	141725000	initiation_zone	0.258189392758915
chr7	141725000	141726000	initiation_zone	0.102822998324358
chr7	141726000	141727000	initiation_zone	0.00104902099772684
chr7	141727000	141728000	initiation_zone	0.23215728499733
chr7	141728000	141729000	initiation_zone	0.184282472311184
chr7	141729000	141730000	initiation_zone	0.0813804470676188
chr7	141730000	141731000	initiation_zone	-0.392881271849894
chr7	141731000	141732000	initiation_zone	-0.0854793282914256
chr7	141732000	141733000	initiation_zone	-0.15539134834982
chr7	141733000	141734000	initiation_zone	-0.930509296565494
chr7	141734000	141735000	initiation_zone	-0.153403530154572
chr7	141735000	141736000	initiation_zone	0.208049302039514
chr7	141736000	141737000	initiation_zone	0.0332540820887966
chr7	141738000	141739000	termination_zone	1.06700927355014
chr7	141739000	141740000	termination_zone	0.296271559299765
chr7	141740000	141741000	termination_zone	0.065694136665534
chr7	141741000	141742000	termination_zone	-0.0833875208836483
chr7	141742000	141743000	termination_zone	-0.0599363450918153
chr7	141743000	141744000	termination_zone	-0.243217843547858
chr7	141744000	141745000	termination_zone	-0.247973266361807
chr7	141745000	141746000	termination_zone	-0.129873954283812
chr7	141746000	141747000	termination_zone	-0.169969544013192
chr7	141747000	141748000	termination_zone	0.189502974894204
chr7	141748000	141749000	termination_zone	0.217364334661367
chr7	141749000	141750000	termination_zone	-0.132233319509214
chr7	141750000	141751000	termination_zone	0.128950723402206
chr7	141751000	141752000	termination_zone	0.115902087943408
chr7	141752000	141753000	termination_zone	0.260245140530662
chr7	141753000	141754000	termination_zone	0.125461128865344
chr7	141754000	141755000	termination_zone	0.136354129459049
chr7	141755000	141756000	termination_zone	0.174126356273954
chr7	141756000	141757000	termination_zone	-0.312587624623472
chr7	141757000	141758000	termination_zone	0.122275634780874
chr7	141758000	141759000	termination_zone	0.147488727276242
chr7	141759000	141760000	termination_zone	-0.139267834390545
chr7	141760000	141761000	termination_zone	-0.226061250377144
chr7	141761000	141762000	termination_zone	-0.0930244732219143
chr7	141762000	141763000	termination_zone	0.31885195655798
chr7	141763000	141764000	termination_zone	-0.0420050452905632
chr7	141764000	141765000	termination_zone	-0.0850152391961532
chr7	141765000	141766000	termination_zone	-0.290630513069739
chr7	141766000	141767000	termination_zone	0.223785406033673
chr7	141767000	141768000	termination_zone	-0.21445200425525
chr7	141768000	141769000	termination_zone	-0.0082524579868153
chr7	141769000	141770000	termination_zone	0.00816100246379694
chr7	141770000	141771000	termination_zone	-0.0413223027770803
chr7	141771000	141772000	termination_zone	-0.142730669081446
chr7	141772000	141773000	termination_zone	0.144670670277419
chr7	141773000	141774000	termination_zone	0.178940200853182
chr7	141774000	141775000	termination_zone	0.0997516446197803
chr7	141775000	141776000	termination_zone	-0.31371660670997
chr7	141776000	141777000	termination_zone	-0.410807421716615
chr7	141777000	141778000	termination_zone	-0.114643639180262
chr7	141778000	141779000	termination_zone	0.132267939436738
chr7	141779000	141780000	termination_zone	-0.196112385444055
chr7	141780000	141781000	termination_zone	-0.131378189169866
chr7	141781000	141782000	termination_zone	0.143399547315172
chr7	141782000	141783000	termination_zone	0.182138973589216
chr7	141783000	141784000	termination_zone	-0.330554980374669
chr7	141784000	141785000	termination_zone	-0.235528446907549
chr7	141785000	141786000	termination_zone	0.18060345010597
chr7	141786000	141787000	termination_zone	0.314551576422014
chr7	141787000	141788000	termination_zone	0
chr7	141788000	141789000	termination_zone	-0.150484356032149
chr7	141789000	141790000	termination_zone	-0.146810833247806
chr7	141790000	141791000	termination_zone	0.10751484469156
chr7	141791000	141792000	termination_zone	-0.0683274026887297
chr7	141792000	141793000	termination_zone	0.282402425825274
chr7	141793000	141794000	termination_zone	-0.125201070945424
chr7	141794000	141795000	termination_zone	-0.209965989025163
chr7	141795000	141796000	termination_zone	-0.201215324137284
chr7	141796000	141797000	termination_zone	0.192650477693941
chr7	141797000	141798000	termination_zone	-0.0916231548857938
chr7	141798000	141799000	termination_zone	-0.244381682336608
chr7	141799000	141800000	termination_zone	-0.310251031694474
chr7	141800000	141801000	termination_zone	-0.0804661419017442
chr7	141801000	141802000	termination_zone	-0.530967681571915
chr7	141802000	141803000	termination_zone	-0.122766173388729
chr7	141803000	141804000	termination_zone	0.323219522791705
chr7	141804000	141805000	termination_zone	0.341958351041052
chr7	141822000	141823000	termination_zone	-0.376249311260584
chr7	141823000	141824000	termination_zone	-0.244873686116874
chr7	141824000	141825000	termination_zone	-0.13089338910854
chr7	141825000	141826000	termination_zone	-0.18519205851788
chr7	141826000	141827000	termination_zone	-0.183227713937231
chr7	141827000	141828000	termination_zone	-0.239169987156971
chr7	141828000	141829000	termination_zone	-0.217422728556337
chr7	141829000	141830000	termination_zone	0.12217811517712
chr7	141830000	141831000	termination_zone	-0.189056236220049
chr7	141831000	141832000	termination_zone	-0.462639269089973
chr7	141832000	141833000	termination_zone	-0.249999039202531
chr7	141833000	141834000	termination_zone	0.1104358478606
chr7	141834000	141835000	termination_zone	0.131683303344163
chr7	141835000	141836000	termination_zone	0.0677686209755196
chr7	141836000	141837000	termination_zone	-0.0818213422138332
chr7	141837000	141838000	termination_zone	0.191994467536839
chr7	141838000	141839000	termination_zone	-0.179286047618623
chr7	141839000	141840000	termination_zone	-0.0171668022424877
chr7	141840000	141841000	termination_zone	-0.118366137080831
chr7	141841000	141842000	termination_zone	-0.0252332367208856
chr7	141842000	141843000	termination_zone	0.161897544746028
chr7	141843000	141844000	termination_zone	-0.210665643469782
chr7	141844000	141845000	termination_zone	-0.0196123186888495
chr7	141845000	141846000	termination_zone	0.0544514413933557
chr7	141846000	141847000	termination_zone	0.12892050827649
chr7	141847000	141848000	termination_zone	0.0208731803017142
chr7	141848000	141849000	termination_zone	0.12814329965116
chr7	141849000	141850000	termination_zone	0.190722132878044
chr7	141850000	141851000	termination_zone	0.283328872787465
chr7	141851000	141852000	termination_zone	-0.112158610990138
chr7	141852000	141853000	termination_zone	0.250759666833271
chr7	141853000	141854000	termination_zone	0.152285662733528
chr7	141854000	141855000	termination_zone	-0.189335345793861
chr7	141855000	141856000	termination_zone	0.00216134558389401
chr7	141856000	141857000	termination_zone	0.0147531196056939
chr7	141857000	141858000	termination_zone	0.218010958976855
chr7	141858000	141859000	termination_zone	-0.278143282636288
chr7	141859000	141860000	termination_zone	-0.0781512668610855
chr7	141860000	141861000	termination_zone	-0.169193339746931
chr7	141861000	141862000	termination_zone	-0.109394207489399
chr7	141862000	141863000	termination_zone	0.208072584858864
chr7	141863000	141864000	termination_zone	0.177230641821759
chr7	141864000	141865000	termination_zone	-0.257232905848571
chr7	141865000	141866000	termination_zone	-0.57396313775944
chr7	141866000	141867000	termination_zone	-0.0914321377607425
chr7	141867000	141868000	termination_zone	0.015449000665533
chr7	141868000	141869000	termination_zone	0.253682706302125
chr7	141869000	141870000	termination_zone	-0.194589954386264
chr7	141870000	141871000	termination_zone	-0.39152933440663
chr7	141871000	141872000	termination_zone	-0.112651021931132
chr7	141872000	141873000	termination_zone	0.130500886417495
chr7	141873000	141874000	termination_zone	0.154105819557648
chr7	141874000	141875000	termination_zone	-0.274818038620966
chr7	141875000	141876000	termination_zone	-0.0102488988203596
chr7	141876000	141877000	termination_zone	-0.126964281641496
chr7	141877000	141878000	termination_zone	-0.0697159455496177
chr7	141878000	141879000	termination_zone	0.196992867934079
chr7	141879000	141880000	termination_zone	-0.140510672743277
chr7	141880000	141881000	termination_zone	-0.199119756783484
chr7	141881000	141882000	termination_zone	-0.0222500010509355
chr7	141882000	141883000	termination_zone	0.0941024643464545
chr7	141883000	141884000	termination_zone	-0.101893460646734
chr7	141884000	141885000	termination_zone	-0.123443745521349
chr7	141885000	141886000	termination_zone	-0.152288344383057
chr7	141886000	141887000	termination_zone	-0.229448449286086
chr7	141887000	141888000	termination_zone	0.218350013399589
chr7	141888000	141889000	termination_zone	0.210347819100492
chr7	141889000	141890000	termination_zone	0.349539934548495
chr7	141890000	141891000	termination_zone	0.0320677541855291
chr7	141891000	141892000	termination_zone	-0.325630478751268
chr7	141892000	141893000	termination_zone	0.0278234319481565
chr7	141893000	141894000	termination_zone	-0.0257435045983308
chr7	141894000	141895000	termination_zone	-0.154423620459912
chr7	141895000	141896000	termination_zone	-0.0146780154558127
chr7	141896000	141897000	termination_zone	-0.281457992852271
chr7	141897000	141898000	termination_zone	0.0849443863624905
chr7	141898000	141899000	termination_zone	-0.452190092474907
chr7	141899000	141900000	termination_zone	-0.0322539985869188
chr7	141900000	141901000	termination_zone	-0.00432424231577447
chr7	141901000	141902000	termination_zone	-0.30918741880088
chr7	141902000	141903000	termination_zone	0.0237306391663269
chr7	141903000	141904000	termination_zone	0.0405446191166161
chr7	141904000	141905000	termination_zone	-0.0523507206624402
chr7	141905000	141906000	termination_zone	-0.212943638332502
chr7	141906000	141907000	termination_zone	0.0205954076120347
chr7	141907000	141908000	termination_zone	-0.0804274290602238
chr7	141908000	141909000	termination_zone	-0.163481537358341
chr7	141909000	141910000	termination_zone	0.231860871617175
chr7	141910000	141911000	termination_zone	-0.264806952194855
chr7	141911000	141912000	termination_zone	0.366475189354904
chr7	141912000	141913000	termination_zone	0.16836877256418
chr7	141913000	141914000	termination_zone	0.174633078115892
chr7	141914000	141915000	termination_zone	0.0354175912563746
chr7	141915000	141916000	termination_zone	0.192481675243851
chr7	141916000	141917000	termination_zone	0.0765529773190017
chr7	141917000	141918000	termination_zone	-0.181230898708092
chr7	141918000	141919000	termination_zone	-0.218042809922096
chr7	141919000	141920000	termination_zone	-0.05756164470908
chr7	141920000	141921000	termination_zone	-0.00747825307572404
chr7	141921000	141922000	termination_zone	0.642337352621057
chr7	141922000	141923000	termination_zone	0.211831628858832
chr7	141923000	141924000	termination_zone	-0.271277390371123
chr7	141924000	141925000	termination_zone	0.2190708929294
chr7	141925000	141926000	termination_zone	0.230130555478113
chr7	141926000	141927000	termination_zone	0.100973866918651
chr7	141927000	141928000	termination_zone	-0.0598036272523495
chr7	141928000	141929000	termination_zone	0.139876692281695
chr7	141929000	141930000	termination_zone	-0.200713733964013
chr7	141930000	141931000	termination_zone	-0.160766596732172
chr7	141931000	141932000	termination_zone	-0.084375121664128
chr7	141932000	141933000	termination_zone	-0.175007369825818
chr7	141933000	141934000	termination_zone	0.0821372633746259
chr7	141934000	141935000	termination_zone	0.102239629695289
chr7	141935000	141936000	termination_zone	-0.121737705265586
chr7	141936000	141937000	termination_zone	-0.0332932756430395
chr7	141937000	141938000	termination_zone	0.153579386249916
chr7	141938000	141939000	termination_zone	-0.13619695837929
chr7	141939000	141940000	termination_zone	0.177539391380778
chr7	141940000	141941000	termination_zone	0.101430069131818
chr7	141941000	141942000	termination_zone	0.0540191630989844
chr7	141942000	141943000	termination_zone	-0.0576107081980596
chr7	141943000	141944000	termination_zone	-0.26861520895001
chr7	141944000	141945000	termination_zone	-0.0963339581354459
chr7	141945000	141946000	termination_zone	0.215350456579439
chr7	141946000	141947000	termination_zone	0.239484009313664
chr7	141947000	141948000	termination_zone	-0.20254359442097
chr7	141948000	141949000	termination_zone	-0.174511046947569
chr7	141949000	141950000	termination_zone	-0.201210125995163
chr7	141950000	141951000	termination_zone	0.113482215138304
chr7	141951000	141952000	termination_zone	-0.0690679158602921
chr7	141952000	141953000	termination_zone	0.195166640962864
chr7	141953000	141954000	termination_zone	-0.0639324094895893
chr7	141954000	141955000	termination_zone	-0.308769007506292
chr7	141955000	141956000	termination_zone	0.0109656370853207
chr7	141956000	141957000	termination_zone	-0.0679742500699883
chr7	141957000	141958000	termination_zone	0.294357686357991
chr7	141958000	141959000	termination_zone	0.0871501757189002
chr7	141959000	141960000	termination_zone	0.208995071152171
chr7	141960000	141961000	termination_zone	0.0597563193870492
chr7	141961000	141962000	termination_zone	0.241651776871013
chr7	141962000	141963000	termination_zone	0.158037673838602
chr7	141963000	141964000	termination_zone	-0.142305837349142
chr7	141964000	141965000	termination_zone	0.0597171477059983
chr7	141965000	141966000	termination_zone	-0.137020331638389
chr7	141966000	141967000	termination_zone	-0.130284974103415
chr7	141967000	141968000	termination_zone	-0.13937617934702
chr7	141968000	141969000	termination_zone	-0.213220098594
chr7	141969000	141970000	termination_zone	-0.434392277793615
chr7	141970000	141971000	termination_zone	-0.123315203944086
chr7	141971000	141972000	termination_zone	0.0137940473784208
chr7	141972000	141973000	termination_zone	0.27342654472461
chr7	141973000	141974000	termination_zone	0.237017596824959
chr7	141974000	141975000	termination_zone	0.183101406223041
chr7	141975000	141976000	termination_zone	0.1403450676497
chr7	141976000	141977000	termination_zone	0.490834628557089
chr7	141977000	141978000	termination_zone	0.231960169469225
chr7	141978000	141979000	termination_zone	0.0873382532325431
chr7	141979000	141980000	termination_zone	0.230771467628267
chr7	141980000	141981000	termination_zone	-0.337849398436874
chr7	141981000	141982000	termination_zone	0.0650645833986124
chr7	141982000	141983000	termination_zone	-0.162315838933618
chr7	141983000	141984000	termination_zone	-0.365093709346885
chr7	141984000	141985000	termination_zone	0.203883374378809
chr7	141985000	141986000	termination_zone	0.40333110104031
chr7	141986000	141987000	termination_zone	0.0374061839394551
chr7	141987000	141988000	termination_zone	0.116063167543988
chr7	141988000	141989000	termination_zone	0.0862606183125525
chr7	141989000	141990000	termination_zone	0.180431828598759
chr7	141990000	141991000	termination_zone	0.238434357895495
chr7	141991000	141992000	termination_zone	0.110363126624648
chr7	141992000	141993000	termination_zone	0.218010562786568
chr7	141993000	141994000	termination_zone	0.0563684143134732
chr7	141994000	141995000	termination_zone	-0.126435546238438
chr7	141995000	141996000	termination_zone	0.130037049910453
chr7	141996000	141997000	termination_zone	-0.068913758809488
chr7	141997000	141998000	termination_zone	0.0414819329200016
chr7	141998000	141999000	termination_zone	-0.320609318023489
chr7	141999000	142000000	termination_zone	-0.0126561946360672
chr7	142000000	142001000	termination_zone	-0.0450910492781468
chr7	142001000	142002000	termination_zone	0.59829231453475
chr7	142002000	142003000	termination_zone	0.115008917143618
chr7	142003000	142004000	termination_zone	0.300003968060586
chr7	142004000	142005000	termination_zone	-0.134750457832994
chr7	142005000	142006000	termination_zone	0.2506597510899
chr7	142006000	142007000	termination_zone	-0.00341816398285435
chr7	142007000	142008000	termination_zone	-0.0531458648111812
chr7	142008000	142009000	termination_zone	0.040438640722047
chr7	142009000	142010000	termination_zone	0.277898690279316
chr7	142010000	142011000	termination_zone	0.112505898604761
chr7	142011000	142012000	termination_zone	-0.22324657906393
chr7	142012000	142013000	termination_zone	-0.23410075718542
chr7	142013000	142014000	termination_zone	-0.189425909070311
chr7	142014000	142015000	termination_zone	-0.28572343620627
chr7	142015000	142016000	termination_zone	-0.116958425905252
chr7	142016000	142017000	termination_zone	0.194642635401712
chr7	142017000	142018000	termination_zone	-0.235696745488188
chr7	142018000	142019000	termination_zone	0.0696436352990785
chr7	142019000	142020000	termination_zone	-0.228048017234132
chr7	142020000	142021000	termination_zone	0.186673577098985
chr7	142021000	142022000	termination_zone	0.050226452188876
chr7	142022000	142023000	termination_zone	0.0145709327377694
chr7	142023000	142024000	termination_zone	-0.0283541597203074
chr7	142024000	142025000	termination_zone	0.144995701068976
chr7	142025000	142026000	termination_zone	0.219129212806693
chr7	142026000	142027000	termination_zone	0.329012918077895
chr7	142027000	142028000	termination_zone	0.105701265427997
chr7	142028000	142029000	termination_zone	0.0929525979454657
chr7	142029000	142030000	termination_zone	0.0339575291979703
chr7	142030000	142031000	termination_zone	0.216379819406953
chr7	142031000	142032000	termination_zone	0.200845413343301
chr7	142032000	142033000	termination_zone	-0.435869095199908
chr7	142033000	142034000	termination_zone	-0.149749840427531
chr7	142034000	142035000	termination_zone	-0.222236772409113
chr7	142035000	142036000	termination_zone	-0.455567248795724
chr7	142036000	142037000	termination_zone	0.000633544214326084
chr7	142037000	142038000	termination_zone	-0.139303607763273
chr7	142038000	142039000	termination_zone	0.38361100430352
chr7	142039000	142040000	termination_zone	0.332159110968215
chr7	142040000	142041000	termination_zone	0.599247359006216
chr7	142041000	142042000	termination_zone	0.350079393023598
chr7	142042000	142043000	termination_zone	1.14612803567824
chr7	142043000	142044000	termination_zone	-0.0951693514317551
chr7	142044000	142045000	termination_zone	-0.778151250383644
chr7	142045000	142046000	termination_zone	0
chr7	142046000	142047000	termination_zone	0.122375655757489
chr7	142047000	142048000	termination_zone	0.307238339594602
chr7	142048000	142049000	termination_zone	0.315864071251342
chr7	142049000	142050000	termination_zone	-0.568040904038531
chr7	142050000	142051000	termination_zone	-0.610080866993188
chr7	142051000	142052000	termination_zone	0.00174066157630129
chr7	142052000	142053000	termination_zone	0.154041118312607
chr7	142053000	142054000	termination_zone	-0.151988735569182
chr7	142054000	142055000	termination_zone	0.234957918276503
chr7	142055000	142056000	termination_zone	-0.0594371878518677
chr7	142056000	142057000	termination_zone	-0.0736105448393253
chr7	142057000	142058000	termination_zone	-0.604765884703887
chr7	142058000	142059000	termination_zone	0.0317765641409115
chr7	142059000	142060000	termination_zone	-0.132258105962439
chr7	142060000	142061000	termination_zone	0.190487331385325
chr7	142061000	142062000	termination_zone	-0.372242312040331
chr7	142062000	142063000	termination_zone	0.0381860844703842
chr7	142063000	142064000	termination_zone	-0.116595576425369
chr7	142064000	142065000	termination_zone	0.0414855724394909
chr7	142065000	142066000	termination_zone	0.0073581301216023
chr7	142066000	142067000	termination_zone	0.389813182441341
chr7	142067000	142068000	termination_zone	-0.112726840357622
chr7	142068000	142069000	termination_zone	0.148419832457823
chr7	142069000	142070000	termination_zone	0.294376328889473
chr7	142070000	142071000	termination_zone	-0.123659517769127
chr7	142071000	142072000	termination_zone	-0.0959162036913129
chr7	142072000	142073000	termination_zone	0.137868620686963
chr7	142073000	142074000	termination_zone	-0.246498580795801
chr7	142074000	142075000	termination_zone	-0.0492180226701816
chr7	142075000	142076000	termination_zone	0.301029995663981
chr7	142076000	142077000	termination_zone	-0.263241434774581
chr7	142077000	142078000	termination_zone	-0.903089986991944
chr7	142078000	142079000	termination_zone	0.0026643916814117
chr7	142079000	142080000	termination_zone	-0.0530567293021746
chr7	142080000	142081000	termination_zone	0.158291592661266
chr7	142081000	142082000	termination_zone	0.203130584374577
chr7	142082000	142083000	termination_zone	0.0519058521799007
chr7	142083000	142084000	termination_zone	0.264817823009536
chr7	142084000	142085000	termination_zone	0.229718400630918
chr7	142085000	142086000	termination_zone	0.271147130225874
chr7	142086000	142087000	termination_zone	0.0250910438740636
chr7	142087000	142088000	termination_zone	0.133475072305181
chr7	142088000	142089000	termination_zone	-0.691081492122968
chr7	142089000	142090000	termination_zone	0.0930948100075411
chr7	142090000	142091000	termination_zone	-0.124823217394451
chr7	142091000	142092000	termination_zone	0.0191091002006028
chr7	142092000	142093000	termination_zone	-0.111973759443932
chr7	142093000	142094000	termination_zone	0.0363537123988511
chr7	142094000	142095000	termination_zone	-0.00309107697714188
chr7	142095000	142096000	termination_zone	0.50251746263263
chr7	142096000	142097000	termination_zone	0.2120889123272
chr7	142097000	142098000	termination_zone	0.159063179119326
chr7	142098000	142099000	termination_zone	-0.47956799066675
chr7	142099000	142100000	termination_zone	-0.265996370495079
chr7	142100000	142101000	termination_zone	-0.0873757246628964
chr7	142101000	142102000	termination_zone	0.094940420145152
chr7	142102000	142103000	termination_zone	-0.277991011675409
chr7	142103000	142104000	termination_zone	0.181798233187079
chr7	142104000	142105000	termination_zone	0.253459164339838
chr7	142105000	142106000	termination_zone	0.339790075785407
chr7	142106000	142107000	termination_zone	0.168047427096041
chr7	142107000	142108000	termination_zone	-0.0177009712241167
chr7	142108000	142109000	termination_zone	0.243251688675141
chr7	142109000	142110000	termination_zone	-0.0670530130582929
chr7	142110000	142111000	termination_zone	0.285557309007774
chr7	142111000	142112000	termination_zone	0.0643498047694159
chr7	142112000	142113000	termination_zone	0.0722875380997243
chr7	142113000	142114000	termination_zone	-0.1739526255582
chr7	142114000	142115000	termination_zone	-0.247609611760778
chr7	142115000	142116000	termination_zone	0.325098940655432
chr7	142116000	142117000	termination_zone	0.262419685273208
chr7	142117000	142118000	termination_zone	-0.138845905844234
chr7	142118000	142119000	termination_zone	-0.290924559382754
chr7	142119000	142120000	termination_zone	-0.0937591323290983
chr7	142120000	142121000	termination_zone	-0.0980965253797156
chr7	142121000	142122000	termination_zone	0.344383105003248
chr7	142122000	142123000	termination_zone	-0.0033797406513806
chr7	142123000	142124000	termination_zone	-0.0348967920974455
chr7	142124000	142125000	termination_zone	-0.111052472543705
chr7	142125000	142126000	termination_zone	-0.153902432543617
chr7	142126000	142127000	termination_zone	-0.171673731005939
chr7	142127000	142128000	termination_zone	0.0231916626619337
chr7	142128000	142129000	termination_zone	0.0725803087881758
chr7	142129000	142130000	termination_zone	0.247802941157024
chr7	142130000	142131000	termination_zone	0.134645151856439
chr7	142131000	142132000	termination_zone	-0.288715477585409
chr7	142132000	142133000	termination_zone	-0.0943051066066368
chr7	142133000	142134000	termination_zone	0.155315376944047
chr7	142134000	142135000	termination_zone	-0.0686599850747333
chr7	142135000	142136000	termination_zone	0.108708540172002
chr7	142136000	142137000	termination_zone	-0.0613065222779205
chr7	142137000	142138000	termination_zone	-0.408835611157686
chr7	142138000	142139000	termination_zone	0.116988834494341
chr7	142139000	142140000	termination_zone	0.23676804832076
chr7	142140000	142141000	termination_zone	0.0287354682344926
chr7	142141000	142142000	termination_zone	-0.202443027146023
chr7	142142000	142143000	termination_zone	0.305276254735163
chr7	142143000	142144000	termination_zone	0.372278018350901
chr7	142144000	142145000	termination_zone	-0.00316180426524815
chr7	142145000	142146000	termination_zone	-0.105777407682929
chr7	142146000	142147000	termination_zone	0.207830080260832
chr7	142147000	142148000	termination_zone	0.0874763450785073
chr7	142148000	142149000	termination_zone	-0.193948686802687
chr7	142149000	142150000	termination_zone	-0.0874978894940024
chr7	142150000	142151000	termination_zone	0.197163702351498
chr7	142151000	142152000	termination_zone	-0.110255306875696
chr7	142152000	142153000	termination_zone	0.336868420892689
chr7	142153000	142154000	termination_zone	0.353461736950535
chr7	142154000	142155000	termination_zone	-0.212483546140727
chr7	142155000	142156000	termination_zone	0.00305842448421999
chr7	142156000	142157000	termination_zone	0.108144941982941
chr7	142157000	142158000	termination_zone	0.370512078436832
chr7	142158000	142159000	termination_zone	-0.0125471577025725
chr7	142159000	142160000	termination_zone	-0.264575018337669
chr7	142160000	142161000	termination_zone	-0.0478189023803273
chr7	142161000	142162000	termination_zone	0.0733312982135796
chr7	142162000	142163000	termination_zone	-0.0457574905606751
chr7	142163000	142164000	termination_zone	-0.0253058652647702
chr7	142164000	142165000	termination_zone	-0.471171922206461
chr7	142165000	142166000	termination_zone	0.408531210085413
chr7	142166000	142167000	termination_zone	0.118530637088791
chr7	142167000	142168000	termination_zone	-0.123031842295968
chr7	142168000	142169000	termination_zone	-0.0177287669604316
chr7	142169000	142170000	termination_zone	-0.0678482834299782
chr7	142170000	142171000	termination_zone	0.252962422625232
chr7	142171000	142172000	termination_zone	0.649484641256101
chr7	142172000	142173000	termination_zone	-0.113683632684682
chr7	142173000	142174000	termination_zone	0.242863901327721
chr7	142174000	142175000	termination_zone	-0.16461929274001
chr7	142175000	142176000	termination_zone	0.00602847595641473
chr7	142176000	142177000	termination_zone	-0.290950706737102
chr7	142177000	142178000	termination_zone	-0.37521011032106
chr7	142178000	142179000	termination_zone	0.162371042604904
chr7	142179000	142180000	termination_zone	-0.0362121726544447
chr7	142180000	142181000	termination_zone	0.478540187778067
chr7	142181000	142182000	termination_zone	0.196677789837459
chr7	142182000	142183000	termination_zone	0.0811319113338213
chr7	142183000	142184000	termination_zone	0.126293790693266
chr7	142184000	142185000	termination_zone	0.377220515309969
chr7	142185000	142186000	termination_zone	0.433929765608464
chr7	142186000	142187000	termination_zone	0.113039513308592
chr7	142187000	142188000	termination_zone	-0.0267931765879366
chr7	142188000	142189000	termination_zone	0.339715427145207
chr7	142189000	142190000	termination_zone	0.0136219327457884
chr7	142190000	142191000	termination_zone	0.0545475593443779
chr7	142191000	142192000	termination_zone	-0.338271135308192
chr7	142192000	142193000	termination_zone	-0.0300597225405784
chr7	142193000	142194000	termination_zone	-0.0296929716687204
chr7	142194000	142195000	termination_zone	0.547796781916117
chr7	142195000	142196000	termination_zone	0.00454031337893579
chr7	142196000	142197000	termination_zone	-0.014386855191258
chr7	142197000	142198000	termination_zone	-0.212798841833425
chr7	142198000	142199000	termination_zone	-0.160243371959806
chr7	142199000	142200000	termination_zone	0.213325301550761
chr7	142200000	142201000	termination_zone	-0.138302698166281
chr7	142201000	142202000	termination_zone	-0.0791812460476248
chr7	142202000	142203000	termination_zone	0.3767507096021
chr7	142203000	142204000	termination_zone	-0.0106438711443507
chr7	142204000	142205000	termination_zone	0.545633071203903
chr7	142205000	142206000	termination_zone	0.0765168543662131
chr7	142206000	142207000	termination_zone	-0.0700378666077551
chr7	142207000	142208000	termination_zone	-0.275041813712274
chr7	142208000	142209000	termination_zone	-0.448397103457768
chr7	142209000	142210000	termination_zone	-0.137016152892737
chr7	142210000	142211000	termination_zone	0.0806220610133324
chr7	142211000	142212000	termination_zone	-0.291368850451583
chr7	142212000	142213000	termination_zone	-0.422151932597941
chr7	142213000	142214000	termination_zone	-0.34514743729375
chr7	142214000	142215000	termination_zone	0.0238029146726247
chr7	142215000	142216000	termination_zone	0.0322709042336863
chr7	142216000	142217000	termination_zone	0.0511844570392486
chr7	142808000	142809000	termination_zone	-0.41411420924968
chr7	142809000	142810000	termination_zone	0.380211241711606
chr7	142810000	142811000	termination_zone	-0.171327469259617
chr7	142811000	142812000	termination_zone	0.189233607871239
chr7	142812000	142813000	termination_zone	-0.0250892235167278
chr7	142813000	142814000	termination_zone	-0.162125602918857
chr7	142814000	142815000	termination_zone	0.1336498062255
chr7	142815000	142816000	termination_zone	-0.174145616522598
chr7	142816000	142817000	termination_zone	-0.131200557493071
chr7	142817000	142818000	termination_zone	0.249328483079548
chr7	142818000	142819000	termination_zone	0.253496481397532
chr7	142819000	142820000	termination_zone	0.129829068284919
chr7	142820000	142821000	termination_zone	0.00451088918295037
chr7	142821000	142822000	termination_zone	0.275475891191593
chr7	142822000	142823000	termination_zone	0.385350881364017
chr7	142823000	142824000	termination_zone	0.227243781503063
chr7	142824000	142825000	termination_zone	-0.130333768495006
chr7	142825000	142826000	termination_zone	-0.0667719880658048
chr7	142826000	142827000	termination_zone	-0.359972320338604
chr7	142827000	142828000	termination_zone	-0.444738557218806
chr7	142828000	142829000	termination_zone	0.12214583642413
chr7	142829000	142830000	termination_zone	0.218328288702421
chr7	142830000	142831000	termination_zone	-0.0587687377779031
chr7	142831000	142832000	termination_zone	-0.0394141191761372
chr7	142832000	142833000	termination_zone	0.145858203745418
chr7	142833000	142834000	termination_zone	0.277052139258101
chr7	142834000	142835000	termination_zone	-0.213538011042028
chr7	142835000	142836000	termination_zone	-0.0742086332500865
chr7	142836000	142837000	termination_zone	0.334498182526682
chr7	142837000	142838000	termination_zone	-0.631672835919234
chr7	142838000	142839000	termination_zone	0.350211261998658
chr7	142839000	142840000	termination_zone	-0.0740233732671085
chr7	142840000	142841000	termination_zone	-0.227189498085468
chr7	142841000	142842000	termination_zone	0.141088879218057
chr7	142842000	142843000	termination_zone	0.0112121676605708
chr7	142843000	142844000	termination_zone	0.118404401294548
chr7	142844000	142845000	termination_zone	-0.330041601061326
chr7	142845000	142846000	termination_zone	0.072169635429826
chr7	142846000	142847000	termination_zone	0.200254136021523
chr7	142847000	142848000	termination_zone	0.0414112292980218
chr7	142848000	142849000	termination_zone	0.149991157336205
chr7	142849000	142850000	termination_zone	-0.0582917705877332
chr7	142850000	142851000	termination_zone	0.313358173003108
chr7	142851000	142852000	termination_zone	-0.0159706051531565
chr7	142852000	142853000	termination_zone	0.0643601561242237
chr7	142853000	142854000	termination_zone	-0.102170502114225
chr7	142854000	142855000	termination_zone	0.632314589746126
chr7	142855000	142856000	termination_zone	0.101065972779214
chr7	142856000	142857000	termination_zone	0.729414026131119
chr7	142857000	142858000	termination_zone	0.00137827625011466
chr7	142858000	142859000	termination_zone	-0.145872643443943
chr7	142859000	142860000	termination_zone	0.407865852741142
chr7	142860000	142861000	termination_zone	0.0410878712515604
chr7	142861000	142862000	termination_zone	0.40050907044067
chr7	142862000	142863000	termination_zone	0.210571247650563
chr7	142863000	142864000	termination_zone	0.141192818002726
chr7	142864000	142865000	termination_zone	0.0801846222703815
chr7	142865000	142866000	termination_zone	-0.102437085418082
chr7	142866000	142867000	termination_zone	0.215794420321058
chr7	142867000	142868000	termination_zone	0.201645363528069
chr7	142868000	142869000	termination_zone	-0.2518119729938
chr7	142869000	142870000	termination_zone	-0.255272505103306
chr7	142870000	142871000	termination_zone	0.35670057687607
chr7	142871000	142872000	termination_zone	0.169052967556247
chr7	142872000	142873000	termination_zone	-0.0757901954968464
chr7	142873000	142874000	termination_zone	0.0268844724642247
chr7	142874000	142875000	termination_zone	0
chr7	142875000	142876000	termination_zone	0.381732414832139
chr7	142876000	142877000	termination_zone	-0.15362274114657
chr7	142877000	142878000	termination_zone	-0.13426132796885
chr7	142878000	142879000	termination_zone	0.274230363613329
chr7	142879000	142880000	termination_zone	0.0978871296757329
chr7	142880000	142881000	termination_zone	0.110994416306702
chr7	142881000	142882000	termination_zone	0.356583307065579
chr7	142882000	142883000	termination_zone	0.346673781686265
chr7	142883000	142884000	termination_zone	0.227804140291467
chr7	142884000	142885000	termination_zone	0.160887163852884
chr7	142885000	142886000	termination_zone	0.273374965890239
chr7	142886000	142887000	termination_zone	-0.305882498458393
chr7	142887000	142888000	termination_zone	-0.0392939158867168
chr7	142888000	142889000	termination_zone	-0.0667658712851919
chr7	142889000	142890000	termination_zone	0.129900200840454
chr7	142890000	142891000	termination_zone	0.208210698758079
chr7	142891000	142892000	termination_zone	0.132206306889234
chr7	142892000	142893000	termination_zone	-0.107542889926267
chr7	142893000	142894000	termination_zone	-0.160384879049093
chr7	142894000	142895000	termination_zone	0.202631093087305
chr7	142895000	142896000	termination_zone	-0.104735350520013
chr7	142896000	142897000	termination_zone	0.657347168413582
chr7	142897000	142898000	termination_zone	0.208015026539449
chr7	142898000	142899000	termination_zone	0.223577532890543
chr7	142899000	142900000	termination_zone	0.285807262673323
chr7	142900000	142901000	termination_zone	0.0253058652647703
chr7	142901000	142902000	termination_zone	-0.117162138727381
chr7	142902000	142903000	termination_zone	0.0952501358177609
chr7	142903000	142904000	termination_zone	0.260628222416726
chr7	142904000	142905000	termination_zone	0.00559485331083351
chr7	142905000	142906000	termination_zone	-0.115945078962849
chr7	142906000	142907000	termination_zone	-0.104735350520013
chr7	142907000	142908000	termination_zone	0.355983670635337
chr7	142908000	142909000	termination_zone	0.0217053302213708
chr7	142909000	142910000	termination_zone	0.219620641359007
chr7	142910000	142911000	termination_zone	0.315167411534862
chr7	142911000	142912000	termination_zone	-0.298210723856716
chr7	142912000	142913000	termination_zone	-0.0902426141655635
chr7	142913000	142914000	termination_zone	0.00766217035645312
chr7	142914000	142915000	termination_zone	0.288065018499614
chr7	142915000	142916000	termination_zone	-0.185507226407894
chr7	142916000	142917000	termination_zone	0.31169439600782
chr7	142917000	142918000	termination_zone	0.01526610132322
chr7	142918000	142919000	termination_zone	0.460253329432367
chr7	142919000	142920000	termination_zone	-0.0438978930718399
chr7	142920000	142921000	termination_zone	0.550631813852664
chr7	142921000	142922000	termination_zone	0.241993094208865
chr7	142922000	142923000	termination_zone	-0.234642503576094
chr7	142923000	142924000	termination_zone	-0.295866854592051
chr7	142924000	142925000	termination_zone	-0.264090970150495
chr7	142925000	142926000	termination_zone	0.0854016298967932
chr7	142926000	142927000	termination_zone	0.0843429652893491
chr7	142927000	142928000	termination_zone	0.306440843369692
chr7	142928000	142929000	termination_zone	0.0801968430773064
chr7	142929000	142930000	termination_zone	-0.216076181289516
chr7	142930000	142931000	termination_zone	-0.00194026152315041
chr7	142931000	142932000	termination_zone	-0.141030442775818
chr7	142932000	142933000	termination_zone	-0.186265533598855
chr7	142933000	142934000	termination_zone	0.0785383229370138
chr7	142934000	142935000	termination_zone	0.0863938943229012
chr7	142935000	142936000	termination_zone	0.00261361560268666
chr7	142936000	142937000	termination_zone	-0.428410881998461
chr7	142937000	142938000	termination_zone	0.165670143402138
chr7	142938000	142939000	termination_zone	-0.297103650149257
chr7	142939000	142940000	termination_zone	0.381136596749264
chr7	142940000	142941000	termination_zone	0.397940008672038
chr7	142941000	142942000	termination_zone	0.118088054071645
chr7	142942000	142943000	termination_zone	0.400958504120032
chr7	142943000	142944000	termination_zone	0.575930122328804
chr7	142944000	142945000	termination_zone	-0.0608856839905813
chr7	142945000	142946000	termination_zone	0.0592175699043794
chr7	142946000	142947000	termination_zone	-0.436092605192059
chr7	142947000	142948000	termination_zone	0.0953405873542737
chr7	142948000	142949000	termination_zone	0.353528334130712
chr7	142949000	142950000	termination_zone	-0.228292271474497
chr7	142950000	142951000	termination_zone	-0.586868492432891
chr7	142951000	142952000	termination_zone	0.230471791621408
chr7	142952000	142953000	termination_zone	-0.0760029136463828
chr7	142953000	142954000	termination_zone	-0.0413926851582251
chr7	142954000	142955000	termination_zone	0.230137896431653
chr7	142955000	142956000	termination_zone	-0.204379119293483
chr7	142956000	142957000	termination_zone	0.0127828339440996
chr7	142957000	142958000	termination_zone	0.584089063130153
chr7	142958000	142959000	termination_zone	0.0937620604103946
chr7	142959000	142960000	termination_zone	-0.20161683750212
chr7	142960000	142961000	termination_zone	0.511768544195151
chr7	142961000	142962000	termination_zone	-0.00826042205211102
chr7	142962000	142963000	termination_zone	-0.340681022015174
chr7	142963000	142964000	termination_zone	-0.0998543936548377
chr7	142964000	142965000	termination_zone	0.401564456421121
chr7	142965000	142966000	termination_zone	0.212303431710126
chr7	142966000	142967000	termination_zone	-1.27114431794908
chr7	142967000	142968000	termination_zone	-0.107744039521335
chr7	142968000	142969000	termination_zone	0.271536533805464
chr7	142969000	142970000	termination_zone	0.299378683857391
chr7	142970000	142971000	termination_zone	0.161368002234975
chr7	142983000	142984000	termination_zone	0.0825406959558487
chr7	142984000	142985000	termination_zone	0.26219661995974
chr7	142985000	142986000	termination_zone	-0.341921218153479
chr7	142986000	142987000	termination_zone	0.0999155231477817
chr7	142987000	142988000	termination_zone	0.162571272893218
chr7	142988000	142989000	termination_zone	-0.0818787359738556
chr7	142989000	142990000	termination_zone	-0.0546768791557098
chr7	142990000	142991000	termination_zone	-1.04020662757471
chr7	142991000	142992000	termination_zone	-0.576571684065291
chr7	142992000	142993000	termination_zone	-0.0282896394878771
chr7	142993000	142994000	termination_zone	0.267281412576321
chr7	142994000	142995000	termination_zone	0.263793879876769
chr7	142995000	142996000	termination_zone	0.238786001509421
chr7	142996000	142997000	termination_zone	0.00259625504989901
chr7	142997000	142998000	termination_zone	0.181912121080768
chr7	142998000	142999000	termination_zone	-0.0851585915122073
chr7	142999000	143000000	termination_zone	0.0866838728328843
chr7	143000000	143001000	termination_zone	0.0979306820604638
chr7	143001000	143002000	termination_zone	0.239942074912103
chr7	143002000	143003000	termination_zone	0.133826933902099
chr7	143003000	143004000	termination_zone	0.676730415801583
chr7	143004000	143005000	termination_zone	0.439332693830263
chr7	143005000	143006000	termination_zone	-0.0949755132308567
chr7	143006000	143007000	termination_zone	0.294136287716081
chr7	143007000	143008000	termination_zone	-0.00273428698725233
chr7	143008000	143009000	termination_zone	0.445372140136961
chr7	143009000	143010000	termination_zone	0.613687345151659
chr7	143010000	143011000	termination_zone	0.0662075648020892
chr7	143011000	143012000	termination_zone	0.000869458712628843
chr7	143012000	143013000	termination_zone	-0.102662341897148
chr7	143013000	143014000	termination_zone	-0.0752427270670221
chr7	143014000	143015000	termination_zone	0.185598196467706
chr7	143015000	143016000	termination_zone	0.174113223166781
chr7	143016000	143017000	termination_zone	-0.19948922838913
chr7	143017000	143018000	termination_zone	-0.129811657093034
chr7	143018000	143019000	termination_zone	0.282508131304288
chr7	143019000	143020000	termination_zone	-0.107209969647868
chr7	143020000	143021000	termination_zone	-0.321081503981214
chr7	143247000	143248000	initiation_zone	0.0713080884021774
chr7	143248000	143249000	initiation_zone	0.272362560898285
chr7	143249000	143250000	initiation_zone	0.302152630850399
chr7	143250000	143251000	initiation_zone	0.249553546261632
chr7	143251000	143252000	initiation_zone	-0.0696670241393959
chr7	143252000	143253000	initiation_zone	0.236382576343898
chr7	143253000	143254000	initiation_zone	0.119780150471105
chr7	143254000	143255000	initiation_zone	0.100649924015524
chr7	143255000	143256000	initiation_zone	0.133893579261226
chr7	143256000	143257000	initiation_zone	0.090782456241627
chr7	143257000	143258000	initiation_zone	0.417331056629575
chr7	143258000	143259000	initiation_zone	0.237628786734157
chr7	143259000	143260000	initiation_zone	0.29918369221988
chr7	143260000	143261000	initiation_zone	0.199030012710697
chr7	143261000	143262000	initiation_zone	0.0752062724472886
chr7	143262000	143263000	initiation_zone	0.139485998124257
chr7	143263000	143264000	initiation_zone	0.755484208473362
chr7	143264000	143265000	initiation_zone	0.595568463823077
chr7	143265000	143266000	initiation_zone	0.0160719350704111
chr7	143266000	143267000	initiation_zone	0.0361337573441811
chr7	143267000	143268000	initiation_zone	0.246982477239382
chr7	143268000	143269000	initiation_zone	0.0392831562135348
chr7	143269000	143270000	initiation_zone	-0.046675220092637
chr7	143270000	143271000	initiation_zone	-0.275724130399211
chr7	143271000	143272000	initiation_zone	-0.149688704860336
chr7	143272000	143273000	initiation_zone	-0.176955957164938
chr7	143273000	143274000	initiation_zone	-0.000775180003937464
chr7	143274000	143275000	initiation_zone	-0.0991110033448145
chr7	143275000	143276000	initiation_zone	-0.0235842570256223
chr7	143276000	143277000	initiation_zone	0.318464848743368
chr7	143277000	143278000	initiation_zone	0.442129718518635
chr7	143278000	143279000	initiation_zone	0.0742419412600718
chr7	143279000	143280000	initiation_zone	0.433017433865331
chr7	143280000	143281000	initiation_zone	0.233947862610914
chr7	143281000	143282000	initiation_zone	0.363645534948747
chr7	143282000	143283000	initiation_zone	0.0629429456154264
chr7	143283000	143284000	initiation_zone	0.407896483564772
chr7	143284000	143285000	initiation_zone	0.483046126499592
chr7	143285000	143286000	initiation_zone	0.787773812490485
chr7	143286000	143287000	initiation_zone	-0.106283639082874
chr7	143288000	143289000	termination_zone	1.12290846500368
chr7	143289000	143290000	termination_zone	0.756668281856039
chr7	143290000	143291000	termination_zone	0.277436552528282
chr7	143291000	143292000	termination_zone	-0.0923953881539408
chr7	143292000	143293000	termination_zone	-0.293504207891834
chr7	143293000	143294000	termination_zone	0.0280078194351458
chr7	143294000	143295000	termination_zone	-0.0802188532199422
chr7	143295000	143296000	termination_zone	0.26288283123037
chr7	143296000	143297000	termination_zone	0.284665678119605
chr7	143297000	143298000	termination_zone	0.183390497797181
chr7	143298000	143299000	termination_zone	-0.0679626836187613
chr7	143299000	143300000	termination_zone	0.24491405368505
chr7	143300000	143301000	termination_zone	-0.31503609900325
chr7	143301000	143302000	termination_zone	-0.00238318404084364
chr7	143302000	143303000	termination_zone	0.352509388872809
chr7	143303000	143304000	termination_zone	-0.217966410201043
chr7	143304000	143305000	termination_zone	0.0634436070392975
chr7	143305000	143306000	termination_zone	0.460356757164555
chr7	143306000	143307000	termination_zone	0.283230903307573
chr7	143307000	143308000	termination_zone	-0.116139774424572
chr7	143308000	143309000	termination_zone	-0.237767083214345
chr7	143309000	143310000	termination_zone	-0.0815058105429322
chr7	143310000	143311000	termination_zone	-0.198519055017069
chr7	143311000	143312000	termination_zone	0.185132143211
chr7	143312000	143313000	termination_zone	0.0813486962792332
chr7	143313000	143314000	termination_zone	0.0510753076757487
chr7	143395000	143396000	initiation_zone	0.10303689516047
chr7	143396000	143397000	initiation_zone	0.148506108598376
chr7	143397000	143398000	initiation_zone	-0.0356096444817515
chr7	143398000	143399000	initiation_zone	-0.144369756021899
chr7	143399000	143400000	initiation_zone	0.125965611389473
chr7	143400000	143401000	initiation_zone	0.123899505478517
chr7	143401000	143402000	initiation_zone	0.257854020495151
chr7	143402000	143403000	initiation_zone	-0.304868403811692
chr7	143403000	143404000	initiation_zone	0.0810965737916285
chr7	143404000	143405000	initiation_zone	-0.0147698399465585
chr7	143405000	143406000	initiation_zone	0.15693551538752
chr7	143406000	143407000	initiation_zone	-0.0686072001075173
chr7	143407000	143408000	initiation_zone	0.074929490907918
chr7	143408000	143409000	initiation_zone	0.482392402199843
chr7	143409000	143410000	initiation_zone	0.248548599786849
chr7	143410000	143411000	initiation_zone	0.0909500309976801
chr7	143411000	143412000	initiation_zone	0.119819867155176
chr7	143412000	143413000	initiation_zone	0.0427432074153661
chr7	143413000	143414000	initiation_zone	0.119970115353417
chr7	143414000	143415000	initiation_zone	0.20053273828612
chr7	143416000	143417000	termination_zone	0.721191136572757
chr7	143417000	143418000	termination_zone	0.107139031611301
chr7	143418000	143419000	termination_zone	0.386213258994641
chr7	143419000	143420000	termination_zone	0.249025409215438
chr7	143420000	143421000	termination_zone	-0.00322537302678641
chr7	143421000	143422000	termination_zone	0.0128897811669669
chr7	143422000	143423000	termination_zone	0.22797303812199
chr7	143423000	143424000	termination_zone	-0.292964545382929
chr7	143424000	143425000	termination_zone	0.0708056810682977
chr7	143425000	143426000	termination_zone	-0.109177862565056
chr7	143426000	143427000	termination_zone	0.00927928758740459
chr7	143427000	143428000	termination_zone	0.120844064720646
chr7	143428000	143429000	termination_zone	-0.184155314010855
chr7	143429000	143430000	termination_zone	-0.0567610690203428
chr7	143430000	143431000	termination_zone	0.575778890851793
chr7	143431000	143432000	termination_zone	0.0428185440630303
chr7	143432000	143433000	termination_zone	0.0311221952601732
chr7	143433000	143434000	termination_zone	-0.0358252198214475
chr7	143434000	143435000	termination_zone	0.33014508148225
chr7	143435000	143436000	termination_zone	0.136853188559203
chr7	143436000	143437000	termination_zone	0.437117433982551
chr7	143437000	143438000	termination_zone	-0.199581115876365
chr7	143438000	143439000	termination_zone	-0.076383652538458
chr7	143439000	143440000	termination_zone	0.248005130662192
chr7	143440000	143441000	termination_zone	0.209721423814417
chr7	143441000	143442000	termination_zone	0.314366366327007
chr7	143442000	143443000	termination_zone	0.23924292124081
chr7	143443000	143444000	termination_zone	0.26173259313448
chr7	143444000	143445000	termination_zone	-0.0611674431371147
chr7	143445000	143446000	termination_zone	0.277505878758966
chr7	143446000	143447000	termination_zone	-0.232037943818292
chr7	143447000	143448000	termination_zone	-0.0599688754072666
chr7	143448000	143449000	termination_zone	0.0828238440703536
chr7	143449000	143450000	termination_zone	-0.145608887788166
chr7	143450000	143451000	termination_zone	0.19665341797057
chr7	143451000	143452000	termination_zone	0.146598645601735
chr7	143452000	143453000	termination_zone	0.0415695631739349
chr7	143453000	143454000	termination_zone	0.0644986268691211
chr7	143454000	143455000	termination_zone	0.0565847075112506
chr7	143455000	143456000	termination_zone	-0.15119954536237
chr7	143456000	143457000	termination_zone	0.0794960662730116
chr7	143457000	143458000	termination_zone	0.255160567353057
chr7	143458000	143459000	termination_zone	-0.064675484759173
chr7	143459000	143460000	termination_zone	0.151491797149994
chr7	143460000	143461000	termination_zone	0.0376838485364143
chr7	143461000	143462000	termination_zone	-0.0841631611724613
chr7	143462000	143463000	termination_zone	-0.0556509968414875
chr7	143463000	143464000	termination_zone	0.278900885992191
chr7	143464000	143465000	termination_zone	-0.128128894058558
chr7	143465000	143466000	termination_zone	0.198722700812701
chr7	143466000	143467000	termination_zone	-0.0266560908899123
chr7	143467000	143468000	termination_zone	-0.157005284791784
chr7	143468000	143469000	termination_zone	0.000917523894589843
chr7	143469000	143470000	termination_zone	0.140533712298077
chr7	143470000	143471000	termination_zone	0.115433853922238
chr7	143471000	143472000	termination_zone	-0.171329956278804
chr7	143472000	143473000	termination_zone	0.723524353550961
chr7	143473000	143474000	termination_zone	0.254248764596187
chr7	143474000	143475000	termination_zone	0.0960393091868858
chr7	143475000	143476000	termination_zone	0.314095637946005
chr7	143476000	143477000	termination_zone	-0.114124965314898
chr7	143477000	143478000	termination_zone	-0.177311530951236
chr7	143478000	143479000	termination_zone	0.0633741670618696
chr7	143479000	143480000	termination_zone	0.0403791619866729
chr7	143480000	143481000	termination_zone	0.204805432156266
chr7	143481000	143482000	termination_zone	0.155066321147875
chr7	143482000	143483000	termination_zone	-0.38651399024317
chr7	143483000	143484000	termination_zone	0.168885310857343
chr7	143484000	143485000	termination_zone	-0.0225907022927402
chr7	143485000	143486000	termination_zone	0.608918476819973
chr7	143486000	143487000	termination_zone	0.210389301740482
chr7	143487000	143488000	termination_zone	0.450643111750155
chr7	143488000	143489000	termination_zone	0.139392804764954
chr7	143489000	143490000	termination_zone	0.204305222360974
chr7	143490000	143491000	termination_zone	0.441203759595196
chr7	143492000	143493000	initiation_zone	1.01656574045002
chr7	143493000	143494000	initiation_zone	0.29673512883226
chr7	143494000	143495000	initiation_zone	0.322200845912443
chr7	143495000	143496000	initiation_zone	0.0269070408296962
chr7	143496000	143497000	initiation_zone	-0.0387271253889544
chr7	143497000	143498000	initiation_zone	-0.0349025682682319
chr7	143498000	143499000	initiation_zone	0.0743455117036445
chr7	143499000	143500000	initiation_zone	0.182020887184591
chr7	143500000	143501000	initiation_zone	0.0676670267057212
chr7	143501000	143502000	initiation_zone	0.143078962132814
chr7	143502000	143503000	initiation_zone	0.00380282987960031
chr7	143503000	143504000	initiation_zone	-0.074020464784933
chr7	143504000	143505000	initiation_zone	0.300775848881012
chr7	143505000	143506000	initiation_zone	0.187813901939434
chr7	143506000	143507000	initiation_zone	0.0650384988331508
chr7	143507000	143508000	initiation_zone	0.0529849279599136
chr7	143508000	143509000	initiation_zone	0.270890218890316
chr7	143509000	143510000	initiation_zone	0.173666499004336
[truncated: 827,324 more rows]
