# Supplementary material for: Chromosomal Mcm2-7 distribution and the genome replication program in species from yeast to humans
Source: PLoS Genet. 2021 Sep 2;17(9):e1009714. doi: 10.1371/journal.pgen.1009714 (PMC8443269; doi:10.1371/journal.pgen.1009714)
Supplement: S4 Source Files — (ZIP) [file pgen.1009714.s026.zip]

Archive with 20 entries (9 files):
- source_files_for_Figure8_to_S3Figure/
- source_files_for_Figure8_to_S3Figure/S3_Figure/
- source_files_for_Figure8_to_S3Figure/S3_Figure/numbers_for_S3_Figure_050521_1.txt
- source_files_for_Figure8_to_S3Figure/Figure8/
- source_files_for_Figure8_to_S3Figure/Figure8/numbers_for_Figure_8_Yabuki_replication_050421_1.txt
- source_files_for_Figure8_to_S3Figure/Figure8/numbers_for_Figure_8_simulations_050421_1.txt
- source_files_for_Figure8_to_S3Figure/S2_Figure/
- source_files_for_Figure8_to_S3Figure/S2_Figure/numbers_for_S2_Figure_050521_1.txt
- source_files_for_Figure8_to_S3Figure/Figure9/
- source_files_for_Figure8_to_S3Figure/Figure9/Figure9B/
- source_files_for_Figure8_to_S3Figure/Figure9/Figure9B/numbers_for_Figure_9B_050521_1.txt
- source_files_for_Figure8_to_S3Figure/Figure9/Figure9A/
- source_files_for_Figure8_to_S3Figure/Figure9/Figure9A/Figure9A_upper_right_chrX_replication/
- source_files_for_Figure8_to_S3Figure/Figure9/Figure9A/Figure9A_upper_right_chrX_replication/numbers_for_Figure_9A_upper_right_chrX_replication_050421_1.txt
- source_files_for_Figure8_to_S3Figure/Figure9/Figure9A/Figure9A_lower_left_chr16_MCMChEC/
- source_files_for_Figure8_to_S3Figure/Figure9/Figure9A/Figure9A_lower_left_chr16_MCMChEC/numbers_for_Figure_9A_lower_left_chr16_MCMChEC_050521_1.txt
- source_files_for_Figure8_to_S3Figure/Figure9/Figure9A/Figure9A_lower_right_chrX_MCMChEC/
- source_files_for_Figure8_to_S3Figure/Figure9/Figure9A/Figure9A_lower_right_chrX_MCMChEC/numbers_for_Figure_9A_lower_right_chrX_MCMChEC_050521_1.txt
- source_files_for_Figure8_to_S3Figure/Figure9/Figure9A/Figure9A_upper_left_chr16_replication/
- source_files_for_Figure8_to_S3Figure/Figure9/Figure9A/Figure9A_upper_left_chr16_replication/numbers_for_Figure_9A_upper_left_chr16_replication_050421_1.txt
