# Supplementary material for: Chromosomal Mcm2-7 distribution and the genome replication program in species from yeast to humans
Source: PLoS Genet. 2021 Sep 2;17(9):e1009714. doi: 10.1371/journal.pgen.1009714 (PMC8443269; doi:10.1371/journal.pgen.1009714)
Supplement: S4 Source Files — (ZIP) [file pgen.1009714.s026.zip › source_files_for_Figure8_to_S3Figure/S3_Figure/numbers_for_S3_Figure_050521_1.txt]

TLEN	03_16747_MCM2_5mAF	04_16749_MCM4_1m_2ul_AA04_TGACCA_L001	TG09_16753_Mcm6_1m_AA04_TGACCA_L002
1	80	129	296
2	66	106	296
3	44	98	353
4	60	146	441
5	97	178	563
6	128	216	539
7	85	129	461
8	89	264	603
9	225	191	563
10	66	310	631
11	62	244	653
12	68	243	709
13	22	206	672
14	25	256	825
15	62	218	820
16	77	325	876
17	122	264	894
18	211	330	1015
19	257	323	1026
20	213	567	1091
21	295	374	1121
22	245	462	1290
23	188	405	1207
24	167	645	1490
25	193	652	1611
26	261	12680	1941
27	254	926	1992
28	433	1603	2760
29	296	1612	2924
30	427	1952	3359
31	275	5610	4226
32	230	3411	4043
33	65	2335	4104
34	96	2966	4612
35	148	2766	4317
36	173	4783	5214
37	334	3266	5175
38	380	9580	5915
39	200	3837	5868
40	301	17687	6714
41	233	8331	7630
42	374	52293	7545
43	531	5601	7909
44	4715	9334	7947
45	3321	11892	13109
46	12570	44239	10030
47	53764	14892	13245
48	139401	118397	16084
49	370127	29789	19229
50	330249	121707	24346
51	319047	20660	21045
52	305659	21777	22446
53	331153	30418	31423
54	302324	32561	41988
55	286329	36769	44720
56	292762	37708	43100
57	438385	43970	58139
58	570409	48832	84926
59	313949	36137	76139
60	254657	28669	64779
61	263853	24099	58307
62	471065	28162	137376
63	197240	24507	105516
64	181066	23791	85770
65	159099	24426	87653
66	143009	23219	70597
67	222151	32988	94555
68	136979	25014	72863
69	115727	22238	65389
70	116397	18630	52217
71	135592	21922	77810
72	108644	19204	68614
73	111230	18228	79159
74	108900	16595	60518
75	96182	16891	56882
76	111262	18632	58346
77	90695	18980	60549
78	112180	19688	67097
79	93409	19962	58510
80	83985	19939	58694
81	75945	15216	46627
82	90095	20106	56290
83	102821	16402	71231
84	78934	12464	54363
85	82691	12359	50543
86	67653	11924	46789
87	69999	11336	40958
88	71636	11182	46201
89	70917	10830	41321
90	62028	10588	35423
91	74248	10901	40554
92	57797	10110	33069
93	57172	9193	28786
94	62077	9382	29423
95	77905	9828	36416
96	62613	9420	29356
97	58502	8721	26727
98	45550	8334	22875
99	59230	9188	29033
100	40999	7763	23106
101	42207	7893	23771
102	42084	7863	20646
103	45734	7044	21075
104	49377	7522	22487
105	44448	7121	27056
106	45547	7014	27046
107	44469	7524	21737
108	36762	7272	18389
109	35051	6731	17345
110	34911	6702	16718
111	35800	6347	15696
112	34673	6074	16310
113	37904	6272	15603
114	34804	6484	14397
115	35530	6270	15537
116	32433	5770	14312
117	28435	5780	13989
118	28190	5697	13553
119	26229	5445	12687
120	28124	5170	12461
121	25819	5357	12297
122	27141	5263	13207
123	27503	5107	13169
124	28076	5342	12845
125	26767	5272	12142
126	28032	5496	12684
127	28432	5112	12170
128	30806	5586	12704
129	30170	5468	12965
130	32281	5776	12577
131	34628	5938	12422
132	38954	6002	12675
133	39842	6917	14765
134	45047	6923	15673
135	40445	6591	15979
136	38333	6541	14782
137	34531	6045	13820
138	34323	6179	13466
139	35060	5602	12993
140	40043	6275	13258
141	49062	6915	15726
142	46475	6839	16810
143	84194	7144	19182
144	45446	6943	16535
145	40687	5787	14213
146	50150	7036	16289
147	43741	6946	14910
148	50467	7312	14741
149	58447	7535	17596
150	65794	7301	18927
151	84265	8754	22145
152	92153	9433	25005
153	95313	9322	25499
154	101566	11101	31999
155	102725	10554	28708
156	103517	11538	33654
157	109396	11953	34492
158	116856	12897	35715
159	125133	13976	42572
160	124492	14149	39792
161	121807	14662	40607
162	186540	16789	52334
163	121823	13645	44027
164	133455	13692	45651
165	99508	12851	41111
166	98450	12467	38850
167	107339	12171	38776
168	99126	11630	36337
169	89043	11484	34047
170	100064	11919	40129
171	89081	10870	37983
172	79188	9770	31833
173	81397	10487	32675
174	85831	11195	34359
175	113687	11609	38827
176	81046	10554	34473
177	72221	9481	31186
178	75004	9814	32175
179	81214	9788	31144
180	68001	9426	30347
181	71705	8851	26741
182	59516	8199	24573
183	58613	7727	23031
184	69745	8686	27839
185	57290	8141	28313
186	86746	8043	28955
187	48296	6780	23994
188	47266	6604	21257
189	45752	6764	21092
190	43742	6566	20029
191	43865	6322	20244
192	42402	5868	18123
193	51763	5959	23285
194	43541	5674	21377
195	38912	4948	16057
196	32154	4969	13530
197	34956	4805	14115
198	32425	4778	14566
199	30732	4585	14791
200	30237	4222	12413
201	30841	4030	12737
202	31338	4559	14921
203	31624	4991	15788
204	29891	4286	14035
205	31650	4245	13806
206	24753	3759	11845
207	23542	3352	10839
208	21543	3361	9155
209	23671	3344	10400
210	28685	5267	15086
211	24301	4206	12597
212	29006	4465	13474
213	20184	3904	10081
214	23203	4466	10944
215	21795	4418	10654
216	25245	4159	12359
217	20826	3674	10981
218	20265	3883	12772
219	20240	3587	11656
220	19376	3468	11856
221	19486	3453	11718
222	21244	3742	12637
223	19431	3940	13038
224	20532	3797	12574
225	19558	3704	12661
226	19407	4314	13204
227	20037	4509	13585
228	25421	4763	14256
229	20885	3773	13786
230	27075	3812	14494
231	25799	5778	21693
232	21046	5433	18593
233	27334	5069	18702
234	19840	4485	18513
235	17780	3988	17151
236	19896	3572	14175
237	18030	3315	14279
238	17027	3230	14054
239	17148	3067	13780
240	14730	4361	13085
241	15710	5214	13070
242	28820	4708	13750
243	28209	4175	16054
244	17833	2731	13242
245	17294	2843	12564
246	27547	3114	13866
247	23094	3632	17053
248	24880	3395	14383
249	36142	3423	17515
250	14478	2693	11844
251	14843	2684	12424
252	19961	3770	15888
253	15445	3296	13454
254	14551	2559	10826
255	18658	3137	13110
256	12277	2551	9680
257	10982	2633	8977
258	10857	2107	9046
259	10782	2213	8538
260	12961	2283	9608
261	12532	2607	9571
262	11916	2542	9202
263	11963	2243	7812
264	11426	2077	7479
265	13064	2459	8765
266	10751	2541	7893
267	10758	1917	7155
268	12376	1929	7753
269	11782	2409	8174
270	10454	2136	6919
271	14099	2056	7488
272	9252	1913	6281
273	13407	1811	5758
274	11853	2216	7895
275	9227	2076	6404
276	14736	1966	8047
277	8917	1552	5269
278	10266	1859	5986
279	8955	1595	5236
280	9555	1419	4661
281	9041	1236	4411
282	11535	1375	4715
283	8935	1965	6918
284	10308	2086	5986
285	10366	1892	6160
286	8089	1687	4738
287	8543	1419	4807
288	8847	1243	4467
289	9924	1398	4892
290	11713	1446	5183
291	10064	1216	4242
292	16537	1807	7591
293	8179	1541	4873
294	9710	1529	4823
295	7820	1444	4218
296	9336	1348	4364
297	8057	1200	3924
298	10106	1197	4123
299	9312	1395	5259
300	8454	1227	3966
301	9354	1589	4891
302	7287	1502	4697
303	9191	1414	4269
304	8270	1211	3786
305	9145	1257	4433
306	8675	1231	3821
307	9243	1428	3917
308	9024	1516	4750
309	8652	1559	3947
310	11457	1217	3727
311	7855	1269	3575
312	8384	1138	3605
313	8170	1137	3552
314	8632	1175	3718
315	9095	1409	4026
316	9968	1221	3988
317	8250	1249	3528
318	8189	1182	3483
319	8935	1397	3976
320	8136	1216	3751
321	9361	1414	4297
322	9425	1299	4216
323	7879	1509	3774
324	8851	1378	3711
325	8193	1394	3672
326	8297	1297	3686
327	9021	1401	3644
328	10301	1524	4732
329	8510	1500	4240
330	9611	1664	4411
331	10509	1581	4913
332	8827	1591	4715
333	11649	1600	4388
334	9805	1523	4619
335	9239	1353	3861
336	11237	1592	5152
337	8364	1570	4846
338	9822	1581	5211
339	8062	1281	3864
340	9290	1147	3685
341	9826	1202	3919
342	8878	1120	3595
343	9550	1375	4295
344	8880	1358	4185
345	7939	1554	4110
346	8941	1477	4626
347	7903	1144	3740
348	6862	1154	3269
349	7136	949	3297
350	7230	950	3277
351	7672	1000	3387
352	12225	1303	4793
353	7436	1104	4095
354	6480	856	3158
355	6781	1065	3521
356	5116	902	2839
357	6680	888	3187
358	7350	998	3548
359	7060	944	3785
360	5904	818	2819
361	5099	749	2587
362	6125	820	2874
363	5037	777	2417
364	5242	777	2504
365	5432	777	2771
366	6199	845	2956
367	5553	859	2724
368	5052	746	2522
369	4932	800	2446
370	4141	711	2237
371	3935	715	2254
372	4677	847	2399
373	4670	792	2486
374	4157	868	2503
375	4138	889	2415
376	4061	748	2335
377	3710	721	2107
378	3948	775	2363
379	3577	787	2422
380	3231	704	2396
381	3747	866	2393
382	3400	814	2382
383	3530	689	1997
384	3377	655	2054
385	3025	605	2037
386	2838	671	1869
387	3163	653	2127
388	4868	931	2945
389	4334	773	2292
390	3425	628	2060
391	2913	557	1856
392	3146	521	2024
393	2910	563	2016
394	3817	620	2499
395	3906	661	2529
396	3768	580	2463
397	2764	499	2034
398	2695	627	2031
399	2765	505	1826
400	4211	573	2017
401	2935	446	1979
402	5654	489	2065
403	2598	414	1612
404	3154	518	1804
405	2535	518	1984
406	3526	530	1920
407	2468	513	1831
408	3959	564	1961
409	2586	468	1898
410	2698	605	1916
411	2616	543	2138
412	3105	584	1937
413	5050	551	2178
414	2870	506	1923
415	2244	550	1732
416	2477	637	1709
417	2388	725	1994
418	2359	667	2035
419	3420	1134	3189
420	2341	795	2486
421	2140	954	2812
422	1981	500	1556
423	2244	449	1525
424	2858	478	1670
425	2230	471	1759
426	2232	614	1741
427	2081	469	1654
428	2147	584	1754
429	2028	411	1424
430	2485	676	1577
431	1846	396	1335
432	1847	417	1368
433	1918	369	1231
434	2081	394	1361
435	1904	392	1471
436	1972	354	1261
437	1768	385	1291
438	1850	369	1292
439	1919	348	1221
440	1706	421	1274
441	1893	394	1221
442	1566	357	1130
443	1821	324	1086
444	2146	369	1220
445	1856	335	1114
446	1927	393	1137
447	1765	324	1035
448	1797	351	1050
449	2080	342	1118
450	1879	355	1154
451	1757	385	1088
452	1512	387	1028
453	1705	378	1017
454	1810	394	1039
455	1521	338	1125
456	1736	397	1171
457	1729	378	1010
458	1562	311	966
459	1539	329	1018
460	1543	358	1025
461	1627	294	949
462	1574	340	991
463	1552	351	951
464	1427	342	1008
465	1538	328	899
466	1614	305	934
467	1578	290	948
468	1459	313	963
469	2041	333	948
470	1923	320	1101
471	1560	336	1051
472	1456	305	973
473	1468	255	932
474	1528	324	958
475	1518	297	978
476	1564	313	926
477	1316	270	952
478	1400	335	883
479	1499	270	856
480	1385	325	845
481	1349	299	933
482	1219	238	787
483	1290	320	810
484	1299	409	921
485	1324	441	852
486	1361	455	899
487	1493	505	1096
488	1419	780	1824
489	1195	534	1316
490	1331	831	1975
491	1385	469	977
492	1389	364	1014
493	1626	373	900
494	1376	377	960
495	1450	398	1027
496	1336	299	798
497	1212	371	958
498	1162	291	745
499	1265	527	915
500	1166	363	783
501	1241	308	751
502	1205	272	832
503	1189	298	772
504	1281	289	780
505	1165	311	762
506	1356	295	785
507	1220	306	790
508	1197	238	817
509	1255	254	769
510	1911	225	760
511	1370	296	874
512	1335	243	922
513	1380	231	884
514	1209	300	731
515	1169	249	808
516	1513	317	917
517	1392	291	891
518	1164	219	820
519	1143	217	830
520	1164	242	764
521	1313	277	695
522	1212	273	723
523	1296	306	802
524	1196	253	744
525	1130	336	838
526	1169	295	909
527	1133	327	866
528	1117	294	801
529	921	222	765
530	1044	223	705
531	1135	254	762
532	1199	206	866
533	1074	227	895
534	998	196	680
535	1166	270	908
536	1146	218	884
537	1428	275	1018
538	1009	268	909
539	912	225	825
540	932	246	744
541	1421	253	828
542	965	217	748
543	1017	201	710
544	816	241	744
545	840	232	686
546	904	216	647
547	991	218	775
548	884	236	748
549	954	216	712
550	753	198	615
551	841	229	719
552	679	169	613
553	747	219	682
554	760	191	613
555	785	224	671
556	846	190	752
557	788	200	743
558	798	192	689
559	788	200	621
560	617	186	682
561	622	157	577
562	798	241	655
563	758	215	602
564	660	181	585
565	721	180	556
566	628	169	638
567	622	200	631
568	647	210	698
569	908	178	685
570	680	202	682
571	664	165	524
572	652	196	690
573	589	207	574
574	653	192	604
575	603	184	599
576	599	188	536
577	639	172	615
578	686	181	643
579	578	182	547
580	486	192	512
581	501	131	523
582	690	210	540
583	669	180	635
584	1071	187	719
585	665	175	569
586	615	186	556
587	576	188	560
588	552	203	593
589	568	182	636
590	753	182	716
591	606	211	647
592	629	195	669
593	1025	157	572
594	685	161	547
595	653	197	578
596	555	164	584
597	593	217	661
598	764	218	741
599	768	205	754
600	593	206	564
601	543	184	664
602	595	197	641
603	703	185	604
604	1267	192	820
605	653	169	606
606	523	149	675
607	612	192	650
608	588	181	634
609	598	186	571
610	989	291	941
611	651	174	630
612	541	183	577
613	550	154	513
614	547	208	656
615	550	154	532
616	495	146	525
617	614	146	555
618	563	150	500
619	504	201	581
620	687	195	660
621	515	183	538
622	504	144	553
623	525	159	511
624	500	185	505
625	476	155	478
626	573	151	442
627	465	149	492
628	531	136	529
629	534	175	532
630	470	152	443
631	489	151	434
632	466	169	489
633	435	177	497
634	500	149	510
635	542	198	567
636	446	151	518
637	659	141	611
638	619	191	620
639	461	207	486
640	509	161	568
641	510	160	454
642	397	148	447
643	469	179	434
644	417	153	433
645	524	171	478
646	399	170	440
647	498	147	447
648	470	145	403
649	451	143	418
650	435	136	391
651	398	128	464
652	359	123	408
653	427	160	454
654	382	155	429
655	407	157	399
656	402	109	363
657	331	106	462
658	345	130	436
659	371	129	419
660	439	181	560
661	426	141	442
662	475	181	507
663	418	135	500
664	336	109	414
665	378	110	388
666	368	94	422
667	364	109	428
668	325	126	411
669	439	148	451
670	530	115	409
671	333	161	466
672	397	175	490
673	337	201	405
674	350	339	500
675	327	271	461
676	377	360	666
677	388	655	1328
678	374	390	871
679	342	654	1549
680	317	270	584
681	375	229	596
682	277	181	522
683	328	150	495
684	334	277	567
685	330	139	470
686	311	280	588
687	332	141	475
688	403	395	606
689	345	130	464
690	338	151	509
691	323	143	483
692	428	169	464
693	308	121	494
694	312	104	441
695	296	116	415
696	289	109	370
697	338	114	498
698	350	128	408
699	324	131	471
700	261	128	461
701	298	119	429
702	313	110	465
703	309	105	426
704	326	122	433
705	269	113	584
706	352	162	460
707	278	122	442
708	393	140	518
709	337	175	565
710	242	123	544
711	268	105	533
712	282	108	490
713	322	149	457
714	282	99	399
715	291	95	370
716	269	97	445
717	260	130	449
718	316	127	428
719	313	142	510
720	316	132	376
721	263	101	405
722	212	103	431
723	195	117	382
724	262	109	325
725	364	110	456
726	212	104	427
727	276	107	394
728	224	92	395
729	199	107	335
730	243	137	344
731	225	109	358
732	245	97	358
733	189	107	373
734	247	121	322
735	213	99	337
736	237	93	373
737	221	99	350
738	228	96	357
739	219	120	312
740	284	95	408
741	219	105	363
742	226	88	367
743	240	115	366
744	189	86	343
745	238	108	342
746	204	90	352
747	311	98	345
748	171	71	292
749	185	92	355
750	198	80	306
751	208	89	295
752	196	87	344
753	181	73	351
754	207	104	364
755	199	98	330
756	197	88	283
757	199	81	315
758	218	91	333
759	226	101	349
760	214	81	333
761	182	76	361
762	176	72	279
763	179	78	309
764	217	70	340
765	180	83	323
766	231	92	377
767	166	62	294
768	165	95	311
769	172	83	279
770	183	76	294
771	235	93	296
772	196	81	317
773	199	75	347
774	182	122	295
775	179	68	294
776	206	72	285
777	156	115	285
778	236	86	256
779	172	85	288
780	223	120	304
781	166	107	292
782	187	95	272
783	181	67	288
784	175	94	314
785	157	109	292
786	164	81	290
787	164	91	333
788	152	70	290
789	156	84	285
790	161	87	237
791	218	97	278
792	172	92	274
793	145	69	303
794	139	82	319
795	140	83	304
796	193	88	291
797	123	70	296
798	118	101	339
799	171	74	274
800	147	80	288
801	155	99	316
802	141	49	271
803	149	88	237
804	155	68	289
805	143	84	290
806	110	85	255
807	153	68	284
808	147	64	225
809	108	80	245
810	151	60	270
811	114	86	250
812	160	87	216
813	117	66	221
814	169	80	197
815	136	100	224
816	123	96	221
817	164	53	238
818	127	51	274
819	180	91	233
820	144	96	257
821	123	171	240
822	126	262	276
823	114	236	312
824	126	304	468
825	138	596	1136
826	179	353	721
827	105	636	1373
828	122	226	506
829	118	130	312
830	129	156	323
831	161	123	351
832	122	199	388
833	175	113	280
834	126	216	410
835	121	73	262
836	99	354	368
837	127	75	246
838	123	114	295
839	110	90	292
840	173	107	326
841	146	93	297
842	156	66	243
843	116	72	265
844	104	87	252
845	116	78	234
846	147	49	252
847	114	47	226
848	106	52	199
849	129	65	252
850	102	61	251
851	96	77	231
852	112	103	248
853	122	93	231
854	140	78	249
855	113	60	208
856	121	58	303
857	139	59	219
858	119	48	216
859	118	39	191
860	119	74	227
861	117	65	255
862	114	61	212
863	120	87	234
864	121	83	235
865	106	99	233
866	84	105	192
867	146	63	239
868	131	75	214
869	117	70	193
870	130	67	238
871	115	70	256
872	112	76	266
873	108	69	208
874	93	55	231
875	89	45	204
876	143	47	201
877	65	64	212
878	107	56	191
879	83	70	230
880	81	62	212
881	93	52	169
882	79	44	180
883	100	65	212
884	79	94	170
885	124	50	178
886	76	53	191
887	98	79	213
888	70	61	180
889	88	44	159
890	91	50	202
891	80	68	229
892	85	51	211
893	79	59	206
894	99	46	209
895	67	56	193
896	66	59	230
897	81	51	187
898	95	45	177
899	77	44	198
900	61	43	208
901	53	72	206
902	54	77	211
903	92	59	205
904	69	57	175
905	147	50	178
906	67	61	160
907	79	47	152
908	98	71	174
909	71	55	174
910	75	85	191
911	78	61	204
912	59	56	221
913	90	55	173
914	87	50	178
915	78	65	192
916	76	55	212
917	70	39	207
918	68	56	191
919	57	56	201
920	70	39	168
921	46	58	203
922	46	66	167
923	56	41	179
924	73	43	155
925	50	81	174
926	38	123	134
927	59	176	184
928	53	141	207
929	71	212	354
930	57	535	997
931	70	308	588
932	70	600	1304
933	50	154	286
934	61	71	168
935	41	68	173
936	72	69	201
937	40	96	217
938	63	70	165
939	46	79	170
940	53	64	181
941	68	81	211
942	37	52	166
943	76	61	189
944	41	33	148
945	74	66	201
946	54	42	135
947	39	65	149
948	60	48	147
949	39	57	164
950	51	46	139
951	40	46	157
952	71	36	160
953	44	38	165
954	57	44	140
955	52	40	130
956	85	44	207
957	46	38	134
958	59	37	172
959	44	55	165
960	50	49	163
961	48	57	144
962	51	32	142
963	57	50	138
964	47	47	146
965	44	37	141
966	60	30	159
967	31	35	144
968	30	39	170
969	38	36	136
970	31	44	139
971	41	44	148
972	58	52	154
973	43	37	121
974	50	44	123
975	41	31	138
976	43	38	137
977	46	37	118
978	52	50	145
979	39	47	116
980	44	40	124
981	42	37	110
982	42	41	102
983	34	42	154
984	36	35	96
985	46	37	115
986	63	37	124
987	51	37	143
988	53	35	127
989	31	78	147
990	49	116	140
991	38	180	160
992	39	150	209
993	38	220	330
994	38	542	1015
995	28	260	595
996	40	524	1229
997	40	139	283
998	27	81	208
999	31	74	144
1000	38	76	146
1001	0	0	0
1002	0	0	0
1003	0	1	2
1004	0	0	0
1005	0	0	0
1006	0	0	0
1007	0	0	0
1008	0	0	0
1009	0	0	0
1010	0	0	0
1011	0	0	0
1012	0	0	0
1013	0	0	0
1014	0	0	0
1015	0	0	0
1016	0	0	0
1017	0	0	0
1018	0	0	0
1019	0	0	0
1020	0	0	0
1021	0	0	0
1022	0	0	0
1023	0	0	0
1024	0	0	0
1025	0	0	0
1026	0	0	0
1027	0	0	0
1028	0	0	0
1029	0	0	0
1030	0	0	0
1031	0	0	0
1032	0	0	0
1033	0	0	0
1034	0	0	0
1035	0	0	0
1036	0	0	0
1037	0	0	0
1038	0	0	0
1039	0	0	0
1040	0	0	0
1041	0	0	0
1042	0	0	0
1043	0	0	0
1044	0	0	0
1045	0	0	0
1046	0	0	0
1047	0	0	0
1048	0	0	0
1049	0	0	0
1050	0	0	0
1051	0	0	0
1052	0	0	0
1053	0	0	0
1054	0	0	0
1055	0	0	0
1056	0	0	0
1057	0	0	0
1058	0	0	0
1059	0	0	0
1060	0	0	0
1061	0	0	0
1062	0	0	0
1063	0	0	0
1064	0	0	0
1065	0	0	0
1066	0	0	0
1067	0	0	0
1068	0	0	0
1069	0	0	0
1070	0	0	0
1071	0	0	0
1072	0	0	0
1073	0	0	0
1074	0	0	0
1075	0	0	0
1076	0	0	0
1077	0	0	0
1078	0	0	0
1079	0	0	0
1080	0	0	0
1081	0	0	0
1082	0	0	0
1083	0	0	0
1084	0	0	0
1085	0	0	0
1086	0	0	0
1087	0	0	0
1088	0	0	0
1089	0	0	0
1090	0	0	0
1091	0	0	0
1092	0	0	0
1093	0	0	0
1094	0	0	0
1095	0	0	0
1096	0	0	0
1097	0	0	0
1098	0	0	0
1099	0	0	0
1100	0	0	0
1101	6	5	25
1102	13	7	24
1103	11	6	21
1104	13	12	15
1105	7	2	19
1106	5	6	27
1107	6	5	23
1108	13	4	23
1109	10	10	20
1110	10	9	25
1111	11	7	22
1112	7	6	22
1113	11	7	22
1114	5	9	21
1115	4	8	22
1116	7	13	23
1117	8	2	23
1118	4	9	19
1119	11	8	20
1120	7	3	28
1121	8	6	20
1122	12	6	22
1123	7	4	24
1124	5	6	17
1125	15	8	25
1126	9	7	25
1127	9	9	24
1128	4	7	19
1129	6	7	28
1130	13	5	25
1131	6	7	15
1132	5	9	25
1133	6	6	14
1134	6	8	14
1135	1	7	29
1136	8	6	24
1137	3	8	18
1138	7	7	23
1139	1	11	15
1140	5	9	20
1141	6	7	24
1142	5	3	17
1143	2	4	16
1144	4	7	22
1145	9	2	11
1146	4	9	18
1147	4	10	13
1148	9	6	24
1149	4	2	15
1150	3	7	19
1151	6	8	16
1152	5	5	17
1153	8	6	16
1154	2	6	21
1155	8	4	13
1156	3	5	23
1157	5	4	13
1158	7	11	19
1159	9	2	16
1160	6	5	21
1161	4	9	14
1162	7	4	17
1163	2	3	27
1164	4	6	19
1165	6	3	18
1166	4	7	22
1167	5	6	18
1168	8	3	17
1169	8	8	14
1170	9	4	20
1171	3	2	17
1172	5	6	8
1173	3	6	17
1174	2	6	18
1175	5	7	13
1176	4	3	16
1177	1	8	21
1178	4	10	17
1179	3	4	13
1180	5	4	22
1181	2	8	12
1182	4	3	16
1183	4	10	18
1184	2	5	16
1185	1	4	15
1186	1	0	14
1187	4	7	21
1188	2	3	10
1189	4	3	13
1190	3	2	17
1191	2	3	17
1192	3	10	16
1193	4	4	15
1194	0	2	18
1195	4	6	10
1196	2	7	18
1197	3	4	15
1198	1	3	10
1199	1	4	13
1200	2	2	10
1201	3	6	12
1202	1	4	14
1203	5	6	18
1204	4	7	12
1205	2	6	18
1206	2	6	13
1207	4	5	15
1208	3	2	17
1209	4	3	11
1210	3	7	13
1211	2	8	8
1212	1	4	13
1213	4	5	15
1214	3	2	6
1215	1	1	14
1216	2	4	23
1217	1	3	6
1218	4	8	18
1219	5	7	21
1220	2	5	16
1221	1	5	19
1222	3	3	9
1223	6	3	8
1224	0	4	16
1225	2	4	6
1226	4	6	13
1227	7	5	14
1228	2	5	15
1229	2	4	15
1230	2	3	9
1231	0	1	11
1232	6	7	16
1233	4	5	9
1234	1	4	16
1235	0	4	14
1236	1	5	9
1237	2	3	9
1238	2	3	16
1239	3	1	12
1240	3	3	10
1241	3	5	13
1242	0	4	12
1243	1	5	9
1244	2	5	12
1245	2	2	17
1246	1	8	13
1247	2	2	10
1248	3	2	17
1249	2	0	4
1250	1	7	10
1251	2	4	14
1252	1	3	12
1253	3	6	18
1254	4	8	7
1255	0	4	16
1256	2	5	14
1257	2	4	8
1258	1	4	9
1259	1	3	12
1260	4	4	9
1261	1	1	7
1262	2	3	15
1263	3	3	8
1264	2	2	11
1265	2	0	7
1266	0	1	9
1267	2	1	9
1268	1	2	7
1269	0	3	9
1270	4	5	7
1271	0	4	4
1272	0	8	10
1273	2	2	9
1274	2	3	9
1275	4	3	10
1276	1	3	12
1277	1	4	6
1278	3	1	8
1279	0	1	13
1280	2	4	5
1281	0	2	11
1282	3	2	5
1283	1	3	7
1284	0	4	11
1285	1	2	12
1286	1	1	9
1287	0	0	8
1288	2	1	2
1289	0	0	10
1290	2	1	9
1291	1	1	11
1292	0	3	2
1293	0	1	4
1294	2	6	4
1295	0	5	9
1296	3	4	10
1297	2	4	9
1298	1	0	12
1299	1	1	13
1300	0	2	6
1301	0	2	7
1302	1	2	8
1303	1	2	12
1304	1	6	9
1305	0	1	4
1306	2	3	9
1307	2	1	6
1308	3	3	6
1309	1	3	6
1310	0	1	7
1311	1	5	3
1312	4	2	7
1313	0	1	11
1314	0	2	8
1315	0	1	8
1316	0	4	6
1317	0	1	8
1318	0	1	6
1319	4	1	8
1320	0	1	6
1321	1	7	5
1322	0	1	7
1323	1	2	5
1324	1	1	9
1325	0	2	8
1326	0	3	8
1327	0	4	12
1328	0	1	5
1329	0	1	10
1330	1	2	6
1331	0	4	10
1332	1	1	3
1333	0	5	4
1334	0	0	8
1335	1	2	5
1336	0	1	4
1337	1	3	5
1338	0	3	6
1339	0	5	2
1340	1	1	9
1341	1	1	4
1342	0	2	9
1343	0	2	3
1344	0	4	7
1345	0	0	11
1346	1	1	7
1347	2	2	4
1348	1	2	5
1349	1	2	3
1350	0	3	10
1351	1	2	6
1352	1	2	3
1353	1	3	7
1354	1	3	16
1355	0	3	6
1356	0	2	5
1357	0	3	5
1358	0	1	7
1359	1	0	3
1360	0	4	8
1361	1	1	8
1362	1	1	7
1363	1	3	7
1364	0	3	5
1365	2	4	6
1366	2	2	10
1367	0	2	6
1368	1	0	1
1369	1	1	6
1370	0	2	3
1371	1	1	8
1372	0	2	5
1373	0	3	2
1374	2	3	7
1375	2	3	3
1376	1	3	5
1377	1	2	7
1378	2	1	1
1379	0	0	13
1380	0	3	2
1381	1	3	6
1382	1	1	11
1383	0	3	16
1384	0	2	3
1385	0	1	8
1386	0	1	4
1387	1	1	4
1388	1	2	0
1389	0	1	2
1390	1	2	3
1391	0	0	3
1392	0	0	4
1393	0	3	6
1394	0	2	9
1395	1	3	2
1396	1	2	5
1397	1	1	8
1398	0	3	4
1399	1	4	1
1400	0	2	5
1401	0	2	2
1402	0	2	5
1403	0	2	3
1404	1	1	3
1405	0	0	4
1406	0	0	2
1407	0	0	1
1408	0	3	2
1409	0	2	5
1410	0	0	0
1411	0	2	8
1412	0	0	0
1413	0	0	3
1414	0	0	1
1415	0	0	6
1416	0	2	4
1417	0	1	4
1418	1	1	0
1419	0	2	3
1420	0	4	2
1421	0	1	1
1422	0	1	9
1423	0	1	5
1424	0	4	5
1425	0	1	2
1426	0	2	6
1427	0	1	1
1428	0	0	3
1429	0	1	3
1430	0	1	3
1431	0	2	4
1432	0	0	4
1433	0	2	2
1434	2	0	3
1435	0	1	3
1436	0	1	1
1437	1	2	2
1438	0	3	2
1439	0	1	1
1440	0	0	2
1441	0	0	5
1442	0	1	4
1443	0	2	1
1444	0	0	5
1445	0	2	2
1446	0	2	3
1447	0	0	2
1448	0	2	7
1449	2	0	1
1450	0	0	2
1451	0	2	5
1452	0	1	2
1453	1	0	4
1454	0	0	2
1455	0	0	2
1456	0	0	1
1457	0	1	3
1458	0	2	4
1459	0	1	2
1460	1	1	1
1461	0	1	5
1462	0	2	1
1463	0	1	1
1464	0	0	1
1465	0	1	2
1466	0	3	4
1467	0	0	4
1468	0	0	4
1469	0	2	4
1470	0	3	4
1471	0	2	1
1472	0	2	2
1473	0	0	2
1474	0	1	2
1475	0	0	2
1476	0	0	3
1477	1	2	2
1478	1	0	3
1479	1	0	2
1480	0	1	4
1481	0	1	3
1482	0	2	4
1483	0	0	0
1484	0	0	5
1485	0	0	3
1486	0	0	4
1487	0	0	2
1488	0	0	1
1489	0	1	3
1490	0	0	1
1491	0	1	1
1492	0	0	1
1493	0	1	2
1494	0	0	1
1495	0	0	0
1496	0	1	1
1497	0	1	2
1498	0	1	0
1499	0	0	0
1500	1	0	2
1501	0	1	1
1502	0	1	1
1503	0	0	2
1504	0	1	2
1505	0	1	1
1506	0	0	3
1507	0	2	1
1508	1	1	5
1509	0	1	2
1510	0	1	3
1511	0	0	5
1512	0	0	1
1513	0	1	2
1514	0	0	5
1515	0	4	0
1516	0	2	2
1517	0	0	2
1518	0	1	2
1519	0	1	2
1520	0	0	2
1521	0	1	1
1522	0	0	1
1523	0	1	4
1524	0	0	1
1525	0	0	2
1526	0	0	2
1527	0	0	0
1528	0	1	0
1529	0	1	0
1530	0	1	1
1531	1	1	0
1532	0	0	1
1533	0	0	0
1534	0	0	1
1535	0	0	2
1536	0	0	0
1537	0	0	0
1538	0	0	2
1539	0	0	2
1540	0	1	0
1541	0	0	0
1542	0	1	2
1543	0	0	2
1544	0	0	1
1545	0	0	2
1546	0	0	4
1547	0	1	3
1548	0	0	0
1549	0	0	1
1550	0	1	0
1551	0	0	2
1552	0	0	1
1553	1	1	3
1554	0	0	0
1555	0	0	0
1556	0	2	0
1557	0	1	3
1558	0	0	0
1559	0	0	0
1560	0	2	0
1561	0	1	2
1562	0	0	1
1563	0	0	1
1564	0	0	2
1565	0	1	0
1566	0	0	0
1567	0	0	2
1568	0	0	1
1569	0	2	0
1570	0	0	1
1571	0	0	2
1572	0	0	0
1573	0	0	1
1574	0	0	0
1575	0	0	0
1576	0	0	4
1577	0	1	0
1578	0	0	0
1579	0	0	1
1580	0	0	0
1581	0	0	1
1582	0	0	1
1583	0	0	2
1584	0	0	0
1585	0	0	0
1586	0	0	0
1587	0	0	1
1588	0	0	2
1589	0	1	0
1590	0	1	0
1591	0	0	0
1592	0	2	0
1593	0	1	1
1594	0	0	1
1595	0	0	1
1596	0	0	1
1597	0	0	0
1598	0	1	1
1599	0	0	1
1600	0	0	2
1601	0	0	0
1602	0	0	0
1603	0	1	0
1604	0	0	0
1605	0	0	0
1606	0	0	0
1607	0	0	1
1608	0	0	1
1609	0	0	1
1610	0	0	0
1611	0	0	0
1612	0	0	0
1613	0	0	1
1614	0	0	0
1615	0	1	0
1616	0	0	0
1617	0	0	1
1618	0	1	0
1619	0	0	0
1620	0	0	3
1621	0	1	1
1622	0	1	0
1623	0	0	0
1624	0	0	0
1625	0	1	0
1626	0	0	1
1627	0	0	0
1628	0	1	0
1629	0	0	0
1630	0	0	0
1631	0	1	0
1632	0	0	0
1633	0	0	0
1634	0	0	2
1635	0	0	0
1636	0	0	1
1637	0	0	0
1638	0	0	0
1639	0	0	1
1640	0	0	0
1641	0	0	1
1642	0	0	0
1643	0	0	0
1644	0	0	0
1645	0	1	1
1646	0	0	0
1647	0	0	0
1648	0	0	1
1649	0	1	1
1650	0	0	1
1651	0	0	0
1652	0	1	0
1653	0	0	0
1654	0	1	1
1655	0	0	0
1656	0	0	0
1657	0	0	0
1658	0	0	0
1659	0	0	0
1660	0	0	0
1661	0	0	0
1662	0	0	0
1663	0	0	1
1664	0	0	0
1665	0	0	0
1666	0	1	0
1667	0	0	0
1668	0	1	0
1669	0	0	0
1670	0	1	0
1671	0	0	0
1672	0	0	0
1673	0	0	0
1674	0	0	0
1675	0	0	0
1676	0	0	0
1677	0	0	0
1678	0	0	0
1679	0	0	0
1680	0	0	0
1681	0	0	0
1682	0	0	1
1683	0	0	0
1684	0	0	1
1685	0	0	0
1686	0	0	0
1687	0	0	0
1688	0	1	0
1689	0	0	1
1690	0	0	0
1691	0	0	0
1692	0	0	0
1693	0	0	0
1694	0	1	0
1695	0	0	0
1696	0	0	0
1697	0	0	0
1698	0	0	1
1699	0	0	0
1700	0	0	0
1701	0	0	0
1702	0	0	0
1703	0	0	1
1704	0	0	0
1705	0	0	0
1706	0	0	0
1707	0	0	0
1708	0	0	0
1709	0	0	0
1710	0	0	0
1711	0	0	0
1712	0	0	0
1713	0	0	0
1714	0	0	0
1715	0	0	0
1716	0	0	0
1717	0	0	0
1718	0	0	0
1719	0	0	0
1720	0	0	1
1721	0	0	0
1722	0	0	0
1723	0	0	0
1724	0	0	0
1725	0	0	0
1726	0	0	0
1727	0	0	0
1728	0	0	0
1729	1	2	0
1730	0	0	0
1731	0	0	0
1732	0	0	0
1733	0	0	0
1734	0	0	1
1735	0	0	0
1736	0	0	0
1737	0	0	0
1738	0	0	0
1739	0	0	0
1740	0	0	0
1741	0	0	0
1742	0	0	0
1743	0	0	0
1744	0	0	0
1745	0	0	0
1746	0	0	0
1747	0	0	0
1748	0	0	0
1749	0	0	0
1750	0	0	0
1751	0	0	0
1752	0	0	0
1753	0	0	1
1754	0	0	0
1755	0	0	0
1756	0	0	0
1757	0	0	0
1758	0	0	0
1759	0	0	0
1760	0	0	0
1761	0	0	0
1762	0	0	0
1763	0	0	0
1764	1	0	0
1765	0	0	0
1766	0	0	0
1767	0	0	0
1768	0	0	0
1769	0	0	0
1770	0	0	0
1771	0	0	0
1772	0	0	0
1773	0	0	0
1774	0	0	0
1775	0	0	0
1776	0	0	0
1777	0	0	0
1778	0	0	0
1779	3	0	0
1780	0	0	0
1781	0	0	0
1782	0	0	0
1783	0	0	0
1784	0	0	0
1785	0	0	0
1786	0	0	0
1787	0	0	0
1788	0	0	0
1789	0	0	0
1790	0	0	0
1791	0	0	0
1792	0	0	0
1793	0	0	0
1794	0	0	0
1795	0	0	0
1796	0	0	0
1797	0	0	0
1798	0	0	0
1799	0	0	0
1800	0	0	0
1801	0	0	0
1802	0	0	0
1803	0	0	0
1804	0	0	0
1805	0	0	0
1806	0	0	0
1807	0	0	0
1808	0	0	0
1809	0	0	0
1810	0	0	0
1811	0	0	0
1812	0	0	0
1813	0	0	0
1814	0	0	0
1815	0	0	0
1816	0	1	0
1817	0	0	0
1818	0	0	0
1819	0	0	0
1820	0	0	0
1821	0	0	0
1822	0	0	0
1823	0	0	0
1824	0	0	0
1825	0	0	0
1826	0	0	0
1827	0	0	0
1828	0	0	0
1829	0	0	0
1830	0	0	0
1831	0	0	0
1832	0	0	0
1833	0	0	0
1834	0	0	0
1835	0	0	0
1836	0	0	0
1837	0	0	0
1838	0	0	0
1839	0	0	0
1840	0	0	0
1841	0	0	0
1842	0	0	0
1843	0	0	0
1844	0	0	0
1845	0	0	0
1846	0	0	0
1847	0	0	0
1848	0	0	0
1849	0	0	0
1850	0	0	0
1851	0	0	0
1852	0	0	0
1853	0	0	0
1854	0	0	0
1855	0	0	0
1856	0	0	0
1857	0	0	0
1858	0	0	0
1859	0	0	0
1860	0	0	0
1861	0	0	0
1862	0	0	0
1863	0	0	0
1864	0	0	0
1865	0	0	0
1866	0	0	0
1867	0	0	0
1868	0	0	0
1869	0	0	0
1870	0	0	0
1871	0	0	0
1872	0	0	0
1873	0	0	0
1874	0	0	0
1875	0	0	0
1876	0	0	0
1877	0	0	0
1878	0	0	1
1879	0	0	0
1880	0	0	0
1881	0	0	0
1882	0	0	0
1883	0	0	0
1884	0	0	0
1885	0	0	0
1886	0	0	0
1887	0	0	0
1888	0	0	0
1889	0	0	0
1890	0	0	0
1891	0	0	0
1892	0	0	1
1893	1	0	0
1894	0	0	0
1895	0	0	0
1896	0	0	0
1897	0	0	0
1898	0	0	0
1899	0	0	0
1900	0	0	0
1901	0	0	0
1902	1	0	0
1903	0	0	0
1904	0	0	0
1905	0	0	0
1906	0	0	0
1907	0	0	0
1908	0	0	0
1909	0	0	0
1910	0	0	0
1911	0	0	0
1912	0	0	0
1913	0	0	0
1914	0	0	0
1915	0	0	0
1916	0	0	0
1917	1	0	0
1918	0	0	0
1919	0	0	0
1920	0	0	0
1921	0	0	0
1922	0	0	0
1923	0	0	0
1924	0	0	0
1925	0	0	0
1926	0	0	0
1927	0	0	0
1928	0	0	0
1929	0	0	0
1930	0	1	0
1931	0	0	0
1932	0	0	0
1933	0	0	0
1934	0	0	0
1935	0	0	0
1936	0	0	0
1937	0	0	0
1938	0	0	0
1939	0	0	0
1940	0	0	0
1941	0	0	0
1942	0	0	0
1943	0	0	0
1944	0	0	0
1945	0	0	0
1946	0	0	0
1947	0	0	0
1948	0	0	0
1949	0	0	0
1950	0	0	0
1951	0	0	0
1952	0	0	0
1953	0	0	1
1954	0	0	0
1955	0	0	0
1956	0	1	0
1957	0	0	0
1958	0	0	0
1959	0	0	0
1960	0	0	0
1961	0	0	0
1962	0	0	1
1963	0	0	0
1964	0	0	0
1965	0	1	0
1966	0	0	0
1967	0	1	1
1968	0	0	1
1969	0	0	0
1970	0	0	0
1971	0	0	0
1972	0	0	0
1973	0	0	0
1974	0	0	0
1975	0	0	0
1976	0	0	0
1977	0	0	0
1978	0	0	1
1979	0	0	0
1980	0	0	0
1981	0	0	0
1982	0	0	0
1983	0	0	0
1984	0	0	0
1985	0	0	1
1986	0	0	0
1987	1	0	0
1988	0	0	0
1989	0	0	0
1990	0	0	0
1991	0	0	0
1992	0	0	0
1993	0	0	0
1994	0	0	0
1995	0	0	0
1996	0	0	0
1997	0	0	0
1998	0	0	0
1999	0	0	0
[truncated: 1,001 more rows]
