# Supplementary material for: Chromosomal Mcm2-7 distribution and the genome replication program in species from yeast to humans
Source: PLoS Genet. 2021 Sep 2;17(9):e1009714. doi: 10.1371/journal.pgen.1009714 (PMC8443269; doi:10.1371/journal.pgen.1009714)
Supplement: S4 Source Files — (ZIP) [file pgen.1009714.s026.zip › source_files_for_Figure8_to_S3Figure/Figure8/numbers_for_Figure_8_Yabuki_replication_050421_1.txt]

chr	coord	replication	inverted_replication	adjusted_inverted_replication
chrIV	18791	31.9	25.65	1409.25
chrIV	19791	31.84	25.71	1411.41
chrIV	20791	31.77	25.78	1413.93
chrIV	21791	31.7	25.85	1416.45
chrIV	22791	31.64	25.91	1418.61
chrIV	23791	31.58	25.97	1420.77
chrIV	24791	31.51	26.04	1423.29
chrIV	25791	31.45	26.1	1425.46
chrIV	26791	31.38	26.17	1427.98
chrIV	27791	31.31	26.24	1430.5
chrIV	28791	31.23	26.32	1433.38
chrIV	29791	31.16	26.39	1435.9
chrIV	30791	31.08	26.47	1438.78
chrIV	31791	31.01	26.54	1441.31
chrIV	32791	30.94	26.61	1443.83
chrIV	33791	30.86	26.69	1446.71
chrIV	34790	30.78	26.77	1449.59
chrIV	35790	30.67	26.88	1453.55
chrIV	36790	30.54	27.01	1458.23
chrIV	37790	30.36	27.19	1464.72
chrIV	38790	30.12	27.43	1473.36
chrIV	39790	29.8	27.75	1484.89
chrIV	40790	29.41	28.14	1498.94
chrIV	41790	28.96	28.59	1515.15
chrIV	42790	28.5	29.05	1531.72
chrIV	43790	28.08	29.47	1546.85
chrIV	44790	27.74	29.81	1559.09
chrIV	45790	27.51	30.04	1567.38
chrIV	46790	27.41	30.14	1570.98
chrIV	47790	27.44	30.11	1569.9
chrIV	48790	27.6	29.95	1564.14
chrIV	49790	27.9	29.65	1553.33
chrIV	50790	28.32	29.23	1538.2
chrIV	51790	28.84	28.71	1519.47
chrIV	52790	29.4	28.15	1499.3
chrIV	53790	29.99	27.56	1478.05
chrIV	54790	30.57	26.98	1457.15
chrIV	55790	31.14	26.41	1436.62
chrIV	56790	31.68	25.87	1417.17
chrIV	57790	32.16	25.39	1399.88
chrIV	58790	32.56	24.99	1385.47
chrIV	59790	32.87	24.68	1374.31
chrIV	60790	33.08	24.47	1366.74
chrIV	61790	33.19	24.36	1362.78
chrIV	62790	33.22	24.33	1361.7
chrIV	63790	33.18	24.37	1363.14
chrIV	64790	33.1	24.45	1366.02
chrIV	65790	32.98	24.57	1370.34
chrIV	66790	32.82	24.73	1376.11
chrIV	67790	32.65	24.9	1382.23
chrIV	68790	32.45	25.1	1389.44
chrIV	69790	32.23	25.32	1397.36
chrIV	70790	32.01	25.54	1405.28
chrIV	71790	31.79	25.76	1413.21
chrIV	72790	31.58	25.97	1420.77
chrIV	73790	31.4	26.15	1427.26
chrIV	74790	31.24	26.31	1433.02
chrIV	75790	31.1	26.45	1438.06
chrIV	76790	30.99	26.56	1442.03
chrIV	77790	30.88	26.67	1445.99
chrIV	78790	30.79	26.76	1449.23
chrIV	79790	30.69	26.86	1452.83
chrIV	80790	30.58	26.97	1456.79
chrIV	81790	30.45	27.1	1461.48
chrIV	82790	30.31	27.24	1466.52
chrIV	83790	30.15	27.4	1472.28
chrIV	84790	29.98	27.57	1478.41
chrIV	85790	29.82	27.73	1484.17
chrIV	86790	29.69	27.86	1488.85
chrIV	87790	29.59	27.96	1492.45
chrIV	88790	29.55	28	1493.9
chrIV	89790	29.57	27.98	1493.17
chrIV	90790	29.67	27.88	1489.57
chrIV	91790	29.83	27.72	1483.81
chrIV	92790	30.06	27.49	1475.52
chrIV	93790	30.32	27.23	1466.16
chrIV	94790	30.6	26.95	1456.07
chrIV	95790	30.89	26.66	1445.63
chrIV	96790	31.17	26.38	1435.54
chrIV	97790	31.43	26.12	1426.18
chrIV	98790	31.66	25.89	1417.89
chrIV	99790	31.85	25.7	1411.05
chrIV	100790	31.99	25.56	1406
chrIV	101790	32.08	25.47	1402.76
chrIV	102790	32.11	25.44	1401.68
chrIV	103790	32.08	25.47	1402.76
chrIV	104790	31.99	25.56	1406
chrIV	105790	31.84	25.71	1411.41
chrIV	106790	31.62	25.93	1419.33
chrIV	107790	31.33	26.22	1429.78
chrIV	108790	30.97	26.58	1442.75
chrIV	109790	30.54	27.01	1458.23
chrIV	110790	30.07	27.48	1475.16
chrIV	111790	29.57	27.98	1493.17
chrIV	112790	29.06	28.49	1511.55
chrIV	113790	28.56	28.99	1529.56
chrIV	114790	28.07	29.48	1547.21
chrIV	115790	27.6	29.95	1564.14
chrIV	116790	27.13	30.42	1581.07
chrIV	117790	26.68	30.87	1597.27
chrIV	118790	26.25	31.3	1612.76
chrIV	119790	25.85	31.7	1627.17
chrIV	120790	25.51	32.04	1639.42
chrIV	121790	25.22	32.33	1649.87
chrIV	122790	25.01	32.54	1657.43
chrIV	123790	24.85	32.7	1663.19
chrIV	124790	24.75	32.8	1666.79
chrIV	125790	24.7	32.85	1668.6
chrIV	126790	24.7	32.85	1668.6
chrIV	127790	24.75	32.8	1666.79
chrIV	128790	24.85	32.7	1663.19
chrIV	129790	25.02	32.53	1657.07
chrIV	130790	25.25	32.3	1648.78
chrIV	131790	25.53	32.02	1638.7
chrIV	132790	25.86	31.69	1626.81
chrIV	133790	26.23	31.32	1613.48
chrIV	134790	26.62	30.93	1599.44
chrIV	135790	27.01	30.54	1585.39
chrIV	136790	27.37	30.18	1572.42
chrIV	137790	27.71	29.84	1560.17
chrIV	138790	28.02	29.53	1549.01
chrIV	139790	28.33	29.22	1537.84
chrIV	140790	28.65	28.9	1526.31
chrIV	141790	28.99	28.56	1514.07
chrIV	142790	29.38	28.17	1500.02
chrIV	143790	29.81	27.74	1484.53
chrIV	144790	30.28	27.27	1467.6
chrIV	145790	30.79	26.76	1449.23
chrIV	146790	31.3	26.25	1430.86
chrIV	147790	31.79	25.76	1413.21
chrIV	148790	32.22	25.33	1397.72
chrIV	149790	32.58	24.97	1384.75
chrIV	150790	32.85	24.7	1375.03
chrIV	151790	33.05	24.5	1367.82
chrIV	152790	33.2	24.35	1362.42
chrIV	153790	33.33	24.22	1357.74
chrIV	154790	33.47	24.08	1352.69
chrIV	155790	33.64	23.91	1346.57
chrIV	156790	33.86	23.69	1338.65
chrIV	157790	34.14	23.41	1328.56
chrIV	158790	34.5	23.05	1315.59
chrIV	159790	34.93	22.62	1300.1
chrIV	160790	35.41	22.14	1282.81
chrIV	161790	35.93	21.62	1264.08
chrIV	162790	36.46	21.09	1244.99
chrIV	163790	36.95	20.6	1227.34
chrIV	164790	37.39	20.16	1211.49
chrIV	165790	37.74	19.81	1198.89
chrIV	166790	38.01	19.54	1189.16
chrIV	167790	38.19	19.36	1182.68
chrIV	168790	38.29	19.26	1179.07
chrIV	169790	38.3	19.25	1178.71
chrIV	170790	38.25	19.3	1180.51
chrIV	171790	38.14	19.41	1184.48
chrIV	172790	37.97	19.58	1190.6
chrIV	173790	37.77	19.78	1197.8
chrIV	174790	37.54	20.01	1206.09
chrIV	175790	37.3	20.25	1214.73
chrIV	176790	37.07	20.48	1223.02
chrIV	177790	36.85	20.7	1230.94
chrIV	178790	36.65	20.9	1238.15
chrIV	179790	36.46	21.09	1244.99
chrIV	180790	36.27	21.28	1251.84
chrIV	181790	36.07	21.48	1259.04
chrIV	182790	35.84	21.71	1267.32
chrIV	183790	35.59	21.96	1276.33
chrIV	184790	35.3	22.25	1286.78
chrIV	185790	34.98	22.57	1298.3
chrIV	186790	34.64	22.91	1310.55
chrIV	187790	34.28	23.27	1323.52
chrIV	188790	33.9	23.65	1337.21
chrIV	189790	33.53	24.02	1350.53
chrIV	190790	33.16	24.39	1363.86
chrIV	191790	32.78	24.77	1377.55
chrIV	192790	32.41	25.14	1390.88
chrIV	193790	32.02	25.53	1404.92
chrIV	194790	31.63	25.92	1418.97
chrIV	195790	31.24	26.31	1433.02
chrIV	196790	30.85	26.7	1447.07
chrIV	197790	30.47	27.08	1460.76
chrIV	198790	30.11	27.44	1473.72
chrIV	199790	29.74	27.81	1487.05
chrIV	200790	29.36	28.19	1500.74
chrIV	201790	28.95	28.6	1515.51
chrIV	202790	28.49	29.06	1532.08
chrIV	203790	27.99	29.56	1550.09
chrIV	204790	27.45	30.1	1569.54
chrIV	205790	26.91	30.64	1588.99
chrIV	206790	26.39	31.16	1607.72
chrIV	207790	25.92	31.63	1624.65
chrIV	208790	25.54	32.01	1638.34
chrIV	209790	25.29	32.26	1647.34
chrIV	210790	25.21	32.34	1650.23
chrIV	211790	25.36	32.19	1644.82
chrIV	212790	25.76	31.79	1630.41
chrIV	213790	26.35	31.2	1609.16
chrIV	214790	27.01	30.54	1585.39
chrIV	215790	27.66	29.89	1561.97
chrIV	216791	28.25	29.3	1540.72
chrIV	217791	28.76	28.79	1522.35
chrIV	218791	29.21	28.34	1506.14
chrIV	219791	29.61	27.94	1491.73
chrIV	220791	29.96	27.59	1479.13
chrIV	221791	30.26	27.29	1468.32
chrIV	222791	30.51	27.04	1459.32
chrIV	223791	30.76	26.79	1450.31
chrIV	224791	31.02	26.53	1440.94
chrIV	225791	31.33	26.22	1429.78
chrIV	226791	31.66	25.89	1417.89
chrIV	227791	32	25.55	1405.64
chrIV	228791	32.33	25.22	1393.76
chrIV	229791	32.65	24.9	1382.23
chrIV	230791	32.94	24.61	1371.79
chrIV	231791	33.2	24.35	1362.42
chrIV	232791	33.43	24.12	1354.13
chrIV	233791	33.6	23.95	1348.01
chrIV	234791	33.7	23.85	1344.41
chrIV	235792	33.74	23.81	1342.97
chrIV	236792	33.72	23.83	1343.69
chrIV	237792	33.64	23.91	1346.57
chrIV	238792	33.5	24.05	1351.61
chrIV	239792	33.29	24.26	1359.18
chrIV	240792	33.02	24.53	1368.9
chrIV	241792	32.68	24.87	1381.15
chrIV	242792	32.29	25.26	1395.2
chrIV	243792	31.86	25.69	1410.69
chrIV	244792	31.4	26.15	1427.26
chrIV	245792	30.94	26.61	1443.83
chrIV	246792	30.48	27.07	1460.4
chrIV	247792	30.03	27.52	1476.61
chrIV	248792	29.6	27.95	1492.09
chrIV	249792	29.22	28.33	1505.78
chrIV	250792	28.9	28.65	1517.31
chrIV	251792	28.68	28.87	1525.23
chrIV	252792	28.57	28.98	1529.2
chrIV	253792	28.57	28.98	1529.2
chrIV	254792	28.69	28.86	1524.87
chrIV	255792	28.9	28.65	1517.31
chrIV	256792	29.21	28.34	1506.14
chrIV	257792	29.6	27.95	1492.09
chrIV	258792	30.06	27.49	1475.52
chrIV	259792	30.59	26.96	1456.43
chrIV	260792	31.17	26.38	1435.54
chrIV	261792	31.77	25.78	1413.93
chrIV	262792	32.37	25.18	1392.32
chrIV	263792	32.96	24.59	1371.06
chrIV	264792	33.49	24.06	1351.97
chrIV	265792	33.96	23.59	1335.04
chrIV	266792	34.36	23.19	1320.64
chrIV	267792	34.68	22.87	1309.11
chrIV	268792	34.96	22.59	1299.02
chrIV	269792	35.21	22.34	1290.02
chrIV	270792	35.47	22.08	1280.65
chrIV	271792	35.74	21.81	1270.93
chrIV	272792	36.03	21.52	1260.48
chrIV	273792	36.36	21.19	1248.59
chrIV	274792	36.71	20.84	1235.99
chrIV	275792	37.1	20.45	1221.94
chrIV	276792	37.52	20.03	1206.81
chrIV	277792	37.96	19.59	1190.96
chrIV	278792	38.39	19.16	1175.47
chrIV	279792	38.78	18.77	1161.42
chrIV	280792	39.1	18.45	1149.9
chrIV	281792	39.32	18.23	1141.97
chrIV	282792	39.44	18.11	1137.65
chrIV	283792	39.44	18.11	1137.65
chrIV	284792	39.34	18.21	1141.25
chrIV	285792	39.12	18.43	1149.18
chrIV	286792	38.8	18.75	1160.7
chrIV	287792	38.39	19.16	1175.47
chrIV	288792	37.92	19.63	1192.4
chrIV	289792	37.44	20.11	1209.69
chrIV	290792	36.97	20.58	1226.62
chrIV	291792	36.56	20.99	1241.39
chrIV	292792	36.23	21.32	1253.28
chrIV	293792	35.95	21.6	1263.36
chrIV	294792	35.73	21.82	1271.29
chrIV	295792	35.52	22.03	1278.85
chrIV	296792	35.3	22.25	1286.78
chrIV	297792	35.03	22.52	1296.5
chrIV	298792	34.7	22.85	1308.39
chrIV	299792	34.3	23.25	1322.8
chrIV	300792	33.82	23.73	1340.09
chrIV	301792	33.27	24.28	1359.9
chrIV	302792	32.66	24.89	1381.87
chrIV	303792	32.03	25.52	1404.56
chrIV	304792	31.41	26.14	1426.9
chrIV	305792	30.8	26.75	1448.87
chrIV	306792	30.23	27.32	1469.4
chrIV	307792	29.67	27.88	1489.57
chrIV	308792	29.12	28.43	1509.38
chrIV	309792	28.56	28.99	1529.56
chrIV	310792	28	29.55	1549.73
chrIV	311792	27.44	30.11	1569.9
chrIV	312792	26.89	30.66	1589.71
chrIV	313792	26.36	31.19	1608.8
chrIV	314792	25.88	31.67	1626.09
chrIV	315792	25.48	32.07	1640.5
chrIV	316792	25.17	32.38	1651.67
chrIV	317792	24.95	32.6	1659.59
chrIV	318792	24.77	32.78	1666.07
chrIV	319792	24.61	32.94	1671.84
chrIV	320792	24.43	33.12	1678.32
chrIV	321792	24.22	33.33	1685.89
chrIV	322792	23.98	33.57	1694.53
chrIV	323792	23.72	33.83	1703.9
chrIV	324792	23.41	34.14	1715.06
chrIV	325792	23.08	34.47	1726.95
chrIV	326792	22.74	34.81	1739.2
chrIV	327792	22.42	35.13	1750.72
chrIV	328792	22.18	35.37	1759.37
chrIV	329792	22.04	35.51	1764.41
chrIV	330791	21.99	35.56	1766.21
chrIV	331791	22.03	35.52	1764.77
chrIV	332791	22.15	35.4	1760.45
chrIV	333792	22.35	35.2	1753.24
chrIV	334792	22.62	34.93	1743.52
chrIV	335792	22.97	34.58	1730.91
chrIV	336792	23.41	34.14	1715.06
chrIV	337792	23.92	33.63	1696.69
chrIV	338792	24.51	33.04	1675.44
chrIV	339792	25.15	32.4	1652.39
chrIV	340792	25.83	31.72	1627.89
chrIV	341792	26.53	31.02	1602.68
chrIV	342792	27.22	30.33	1577.82
chrIV	343792	27.89	29.66	1553.69
chrIV	344792	28.52	29.03	1531
chrIV	345792	29.1	28.45	1510.1
chrIV	346792	29.65	27.9	1490.29
chrIV	347792	30.16	27.39	1471.92
chrIV	348792	30.65	26.9	1454.27
chrIV	349792	31.12	26.43	1437.34
chrIV	350792	31.6	25.95	1420.05
chrIV	351792	32.07	25.48	1403.12
chrIV	352792	32.54	25.01	1386.19
chrIV	353792	33.02	24.53	1368.9
chrIV	354792	33.5	24.05	1351.61
chrIV	355792	33.96	23.59	1335.04
chrIV	356792	34.39	23.16	1319.56
chrIV	357792	34.78	22.77	1305.51
chrIV	358792	35.11	22.44	1293.62
chrIV	359792	35.39	22.16	1283.53
chrIV	360792	35.63	21.92	1274.89
chrIV	361792	35.84	21.71	1267.32
chrIV	362792	36.03	21.52	1260.48
chrIV	363792	36.21	21.34	1254
chrIV	364792	36.38	21.17	1247.87
chrIV	365792	36.55	21	1241.75
chrIV	366792	36.72	20.83	1235.63
chrIV	367792	36.88	20.67	1229.86
chrIV	368792	37.01	20.54	1225.18
chrIV	369794	37.08	20.47	1222.66
chrIV	370794	37.07	20.48	1223.02
chrIV	371795	36.98	20.57	1226.26
chrIV	372795	36.82	20.73	1232.02
chrIV	373795	36.6	20.95	1239.95
chrIV	374795	36.32	21.23	1250.03
chrIV	375795	35.99	21.56	1261.92
chrIV	376795	35.63	21.92	1274.89
chrIV	377795	35.24	22.31	1288.94
chrIV	378795	34.86	22.69	1302.63
chrIV	379795	34.48	23.07	1316.31
chrIV	380795	34.1	23.45	1330
chrIV	381795	33.72	23.83	1343.69
chrIV	382795	33.34	24.21	1357.38
chrIV	383795	32.95	24.6	1371.42
chrIV	384795	32.55	25	1385.83
chrIV	385795	32.14	25.41	1400.6
chrIV	386795	31.72	25.83	1415.73
chrIV	387795	31.28	26.27	1431.58
chrIV	388795	30.84	26.71	1447.43
chrIV	389795	30.37	27.18	1464.36
chrIV	390795	29.88	27.67	1482.01
chrIV	391795	29.36	28.19	1500.74
chrIV	392795	28.8	28.75	1520.91
chrIV	393795	28.2	29.35	1542.52
chrIV	394795	27.55	30	1565.94
chrIV	395795	26.85	30.7	1591.15
chrIV	396795	26.13	31.42	1617.09
chrIV	397795	25.4	32.15	1643.38
chrIV	398795	24.7	32.85	1668.6
chrIV	399795	24.06	33.49	1691.65
chrIV	400795	23.48	34.07	1712.54
chrIV	401795	22.99	34.56	1730.19
chrIV	402795	22.57	34.98	1745.32
chrIV	403795	22.24	35.31	1757.21
chrIV	404795	21.99	35.56	1766.21
chrIV	405795	21.82	35.73	1772.34
chrIV	406795	21.75	35.8	1774.86
chrIV	407795	21.77	35.78	1774.14
chrIV	408795	21.9	35.65	1769.45
chrIV	409795	22.09	35.46	1762.61
chrIV	410795	22.33	35.22	1753.97
chrIV	411795	22.56	34.99	1745.68
chrIV	412795	22.79	34.76	1737.4
chrIV	413795	22.99	34.56	1730.19
chrIV	414795	23.18	34.37	1723.35
chrIV	415795	23.35	34.2	1717.22
chrIV	416795	23.49	34.06	1712.18
chrIV	417795	23.59	33.96	1708.58
chrIV	418795	23.6	33.95	1708.22
chrIV	419795	23.52	34.03	1711.1
chrIV	420795	23.34	34.21	1717.58
chrIV	421795	23.12	34.43	1725.51
chrIV	422795	22.88	34.67	1734.15
chrIV	423795	22.66	34.89	1742.08
chrIV	424795	22.45	35.1	1749.64
chrIV	425795	22.27	35.28	1756.13
chrIV	426795	22.12	35.43	1761.53
chrIV	427795	22	35.55	1765.85
chrIV	428795	21.92	35.63	1768.73
chrIV	429795	21.86	35.69	1770.89
chrIV	430795	21.81	35.74	1772.7
chrIV	431795	21.75	35.8	1774.86
chrIV	432795	21.68	35.87	1777.38
chrIV	433795	21.59	35.96	1780.62
chrIV	434795	21.5	36.05	1783.86
chrIV	435795	21.42	36.13	1786.74
chrIV	436795	21.38	36.17	1788.18
chrIV	437795	21.37	36.18	1788.55
chrIV	438795	21.42	36.13	1786.74
chrIV	439795	21.52	36.03	1783.14
chrIV	440795	21.66	35.89	1778.1
chrIV	441795	21.83	35.72	1771.98
chrIV	442795	22.01	35.54	1765.49
chrIV	443795	22.18	35.37	1759.37
chrIV	444795	22.29	35.26	1755.41
chrIV	445795	22.34	35.21	1753.6
chrIV	446795	22.33	35.22	1753.97
chrIV	447795	22.26	35.29	1756.49
chrIV	448795	22.16	35.39	1760.09
chrIV	449795	22.04	35.51	1764.41
chrIV	450795	21.92	35.63	1768.73
chrIV	451795	21.79	35.76	1773.42
chrIV	452795	21.69	35.86	1777.02
chrIV	453795	21.59	35.96	1780.62
chrIV	454795	21.52	36.03	1783.14
chrIV	455795	21.45	36.1	1785.66
chrIV	456795	21.4	36.15	1787.46
chrIV	457795	21.36	36.19	1788.91
chrIV	458795	21.32	36.23	1790.35
chrIV	459795	21.29	36.26	1791.43
chrIV	460795	21.27	36.28	1792.15
chrIV	461795	21.27	36.28	1792.15
chrIV	462795	21.28	36.27	1791.79
chrIV	463795	21.32	36.23	1790.35
chrIV	464795	21.37	36.18	1788.55
chrIV	465795	21.45	36.1	1785.66
chrIV	466795	21.55	36	1782.06
chrIV	467795	21.68	35.87	1777.38
chrIV	468795	21.82	35.73	1772.34
chrIV	469795	21.95	35.6	1767.65
chrIV	470795	22.04	35.51	1764.41
chrIV	471795	22.11	35.44	1761.89
chrIV	472795	22.16	35.39	1760.09
chrIV	473795	22.18	35.37	1759.37
chrIV	474795	22.19	35.36	1759.01
chrIV	475795	22.19	35.36	1759.01
chrIV	476795	22.19	35.36	1759.01
chrIV	477795	22.18	35.37	1759.37
chrIV	478796	22.18	35.37	1759.37
chrIV	479796	22.19	35.36	1759.01
chrIV	480796	22.23	35.32	1757.57
chrIV	481796	22.29	35.26	1755.41
chrIV	482796	22.39	35.16	1751.8
chrIV	483796	22.54	35.01	1746.4
chrIV	484796	22.74	34.81	1739.2
chrIV	485796	22.99	34.56	1730.19
chrIV	486796	23.29	34.26	1719.39
chrIV	487796	23.61	33.94	1707.86
chrIV	488796	23.95	33.6	1695.61
chrIV	489796	24.28	33.27	1683.72
chrIV	490796	24.6	32.95	1672.2
chrIV	491796	24.89	32.66	1661.75
chrIV	492796	25.13	32.42	1653.11
chrIV	493796	25.32	32.23	1646.26
chrIV	494796	25.44	32.11	1641.94
chrIV	495796	25.49	32.06	1640.14
chrIV	496796	25.45	32.1	1641.58
chrIV	497796	25.32	32.23	1646.26
chrIV	498796	25.1	32.45	1654.19
chrIV	499796	24.81	32.74	1664.63
chrIV	500796	24.46	33.09	1677.24
chrIV	501796	24.06	33.49	1691.65
chrIV	502796	23.62	33.93	1707.5
chrIV	503796	23.14	34.41	1724.79
chrIV	504797	22.64	34.91	1742.8
chrIV	505797	22.15	35.4	1760.45
chrIV	506797	21.74	35.81	1775.22
chrIV	507797	21.51	36.04	1783.5
chrIV	508797	21.49	36.06	1784.22
chrIV	509797	21.63	35.92	1779.18
chrIV	510797	21.89	35.66	1769.81
chrIV	511797	22.27	35.28	1756.13
chrIV	512797	22.78	34.77	1737.76
chrIV	513797	23.41	34.14	1715.06
chrIV	514797	24.17	33.38	1687.69
chrIV	515797	25.01	32.54	1657.43
chrIV	516797	25.84	31.71	1627.53
chrIV	517797	26.56	30.99	1601.6
chrIV	518797	27.14	30.41	1580.71
chrIV	519797	27.61	29.94	1563.78
chrIV	520797	28.02	29.53	1549.01
chrIV	521797	28.37	29.18	1536.4
chrIV	522797	28.68	28.87	1525.23
chrIV	523797	28.93	28.62	1516.23
chrIV	524797	29.11	28.44	1509.74
chrIV	525797	29.21	28.34	1506.14
chrIV	526797	29.24	28.31	1505.06
chrIV	527797	29.17	28.38	1507.58
chrIV	528797	29.01	28.54	1513.35
chrIV	529797	28.77	28.78	1521.99
chrIV	530797	28.43	29.12	1534.24
chrIV	531797	28.01	29.54	1549.37
chrIV	532797	27.53	30.02	1566.66
chrIV	533797	27.02	30.53	1585.03
chrIV	534797	26.55	31	1601.96
chrIV	535797	26.15	31.4	1616.37
chrIV	536797	25.79	31.76	1629.33
chrIV	537797	25.46	32.09	1641.22
chrIV	538797	25.12	32.43	1653.47
chrIV	539797	24.76	32.79	1666.43
chrIV	540797	24.38	33.17	1680.12
chrIV	541797	23.99	33.56	1694.17
chrIV	542796	23.57	33.98	1709.3
chrIV	543796	23.13	34.42	1725.15
chrIV	544796	22.63	34.92	1743.16
chrIV	545796	22.08	35.47	1762.97
chrIV	546796	21.49	36.06	1784.22
chrIV	547796	20.87	36.68	1806.56
chrIV	548796	20.24	37.31	1829.25
chrIV	549796	19.62	37.93	1851.58
chrIV	550796	19.03	38.52	1872.83
chrIV	551796	18.54	39.01	1890.48
chrIV	552796	18.17	39.38	1903.81
chrIV	553796	17.97	39.58	1911.02
chrIV	554796	17.93	39.62	1912.46
chrIV	555796	18.05	39.5	1908.13
chrIV	556796	18.3	39.25	1899.13
chrIV	557796	18.67	38.88	1885.8
chrIV	558796	19.13	38.42	1869.23
chrIV	559796	19.66	37.89	1850.14
chrIV	560796	20.23	37.32	1829.61
chrIV	561796	20.79	36.76	1809.44
chrIV	562796	21.28	36.27	1791.79
chrIV	563796	21.69	35.86	1777.02
chrIV	564796	22.03	35.52	1764.77
chrIV	565796	22.32	35.23	1754.33
chrIV	566796	22.59	34.96	1744.6
chrIV	567796	22.85	34.7	1735.23
chrIV	568796	23.11	34.44	1725.87
chrIV	569796	23.37	34.18	1716.5
chrIV	570797	23.64	33.91	1706.78
chrIV	571797	23.9	33.65	1697.41
chrIV	572797	24.17	33.38	1687.69
chrIV	573797	24.44	33.11	1677.96
chrIV	574797	24.73	32.82	1667.52
chrIV	575797	25.04	32.51	1656.35
chrIV	576797	25.38	32.17	1644.1
chrIV	577797	25.76	31.79	1630.41
chrIV	578796	26.18	31.37	1615.29
chrIV	579796	26.63	30.92	1599.08
chrIV	580796	27.12	30.43	1581.43
chrIV	581796	27.65	29.9	1562.33
chrIV	582796	28.21	29.34	1542.16
chrIV	583796	28.82	28.73	1520.19
chrIV	584796	29.47	28.08	1496.78
chrIV	585796	30.14	27.41	1472.64
chrIV	586796	30.82	26.73	1448.15
chrIV	587796	31.49	26.06	1424.02
chrIV	588796	32.13	25.42	1400.96
chrIV	589796	32.75	24.8	1378.63
chrIV	590796	33.33	24.22	1357.74
chrIV	591796	33.88	23.67	1337.93
chrIV	592797	34.38	23.17	1319.92
chrIV	593797	34.84	22.71	1303.35
chrIV	594797	35.26	22.29	1288.22
chrIV	595797	35.63	21.92	1274.89
chrIV	596797	35.95	21.6	1263.36
chrIV	597797	36.2	21.35	1254.36
chrIV	598797	36.37	21.18	1248.23
chrIV	599797	36.46	21.09	1244.99
chrIV	600797	36.46	21.09	1244.99
chrIV	601797	36.37	21.18	1248.23
chrIV	602797	36.21	21.34	1254
chrIV	603797	35.97	21.58	1262.64
chrIV	604797	35.67	21.88	1273.45
chrIV	605797	35.3	22.25	1286.78
chrIV	606797	34.91	22.64	1300.82
chrIV	607797	34.53	23.02	1314.51
chrIV	608797	34.18	23.37	1327.12
chrIV	609797	33.88	23.67	1337.93
chrIV	610797	33.64	23.91	1346.57
chrIV	611797	33.44	24.11	1353.77
chrIV	612797	33.29	24.26	1359.18
chrIV	613798	33.16	24.39	1363.86
chrIV	614798	33.06	24.49	1367.46
chrIV	615798	32.97	24.58	1370.7
chrIV	616798	32.86	24.69	1374.67
chrIV	617798	32.71	24.84	1380.07
chrIV	618798	32.5	25.05	1387.63
chrIV	619798	32.21	25.34	1398.08
chrIV	620798	31.85	25.7	1411.05
chrIV	621798	31.42	26.13	1426.54
chrIV	622798	30.94	26.61	1443.83
chrIV	623798	30.45	27.1	1461.48
chrIV	624798	29.95	27.6	1479.49
chrIV	625798	29.49	28.06	1496.06
chrIV	626798	29.12	28.43	1509.38
chrIV	627798	28.86	28.69	1518.75
chrIV	628798	28.72	28.83	1523.79
chrIV	629798	28.71	28.84	1524.15
chrIV	630798	28.78	28.77	1521.63
chrIV	631798	28.91	28.64	1516.95
chrIV	632798	29.06	28.49	1511.55
chrIV	633798	29.19	28.36	1506.86
chrIV	634798	29.3	28.25	1502.9
chrIV	635798	29.38	28.17	1500.02
chrIV	636798	29.42	28.13	1498.58
chrIV	637798	29.43	28.12	1498.22
chrIV	638798	29.42	28.13	1498.58
chrIV	639798	29.4	28.15	1499.3
chrIV	640798	29.39	28.16	1499.66
chrIV	641798	29.41	28.14	1498.94
chrIV	642798	29.45	28.1	1497.5
chrIV	643798	29.53	28.02	1494.62
chrIV	644798	29.63	27.92	1491.01
chrIV	645798	29.76	27.79	1486.33
chrIV	646798	29.91	27.64	1480.93
chrIV	647798	30.05	27.5	1475.89
chrIV	648798	30.21	27.34	1470.12
chrIV	649798	30.4	27.15	1463.28
chrIV	650798	30.67	26.88	1453.55
chrIV	651798	31.01	26.54	1441.31
chrIV	652798	31.43	26.12	1426.18
chrIV	653798	31.88	25.67	1409.97
chrIV	654798	32.37	25.18	1392.32
chrIV	655798	32.88	24.67	1373.95
chrIV	656798	33.45	24.1	1353.41
chrIV	657798	34.05	23.5	1331.8
chrIV	658798	34.68	22.87	1309.11
chrIV	659798	35.26	22.29	1288.22
chrIV	660798	35.78	21.77	1269.49
chrIV	661798	36.22	21.33	1253.64
chrIV	662798	36.6	20.95	1239.95
chrIV	663798	36.95	20.6	1227.34
chrIV	664798	37.26	20.29	1216.18
chrIV	665798	37.55	20	1205.73
chrIV	666798	37.81	19.74	1196.36
chrIV	667798	38.05	19.5	1187.72
chrIV	668798	38.27	19.28	1179.79
chrIV	669798	38.46	19.09	1172.95
chrIV	670798	38.62	18.93	1167.19
chrIV	671798	38.74	18.81	1162.86
chrIV	672798	38.82	18.73	1159.98
chrIV	673798	38.85	18.7	1158.9
chrIV	674798	38.83	18.72	1159.62
chrIV	675798	38.75	18.8	1162.5
chrIV	676798	38.61	18.94	1167.55
chrIV	677798	38.4	19.15	1175.11
chrIV	678798	38.14	19.41	1184.48
chrIV	679798	37.8	19.75	1196.72
chrIV	680798	37.4	20.15	1211.13
chrIV	681798	36.93	20.62	1228.06
chrIV	682798	36.4	21.15	1247.15
chrIV	683798	35.79	21.76	1269.13
chrIV	684798	35.11	22.44	1293.62
chrIV	685798	34.38	23.17	1319.92
chrIV	686798	33.62	23.93	1347.29
chrIV	687798	32.89	24.66	1373.59
chrIV	688798	32.23	25.32	1397.36
chrIV	689798	31.64	25.91	1418.61
chrIV	690798	31.13	26.42	1436.98
chrIV	691798	30.69	26.86	1452.83
chrIV	692798	30.3	27.25	1466.88
chrIV	693798	29.97	27.58	1478.77
chrIV	694798	29.69	27.86	1488.85
chrIV	695798	29.43	28.12	1498.22
chrIV	696798	29.21	28.34	1506.14
chrIV	697798	29.01	28.54	1513.35
chrIV	698798	28.85	28.7	1519.11
chrIV	699798	28.72	28.83	1523.79
chrIV	700798	28.64	28.91	1526.67
chrIV	701798	28.6	28.95	1528.12
chrIV	702798	28.62	28.93	1527.39
chrIV	703798	28.68	28.87	1525.23
chrIV	704798	28.79	28.76	1521.27
chrIV	705798	28.94	28.61	1515.87
chrIV	706798	29.11	28.44	1509.74
chrIV	707798	29.29	28.26	1503.26
chrIV	708798	29.46	28.09	1497.14
chrIV	709798	29.65	27.9	1490.29
chrIV	710798	29.87	27.68	1482.37
chrIV	711798	30.14	27.41	1472.64
chrIV	712798	30.47	27.08	1460.76
chrIV	713798	30.88	26.67	1445.99
chrIV	714798	31.39	26.16	1427.62
chrIV	715798	32.01	25.54	1405.28
chrIV	716798	32.73	24.82	1379.35
chrIV	717798	33.48	24.07	1352.33
chrIV	718798	34.17	23.38	1327.48
chrIV	719798	34.77	22.78	1305.87
chrIV	720798	35.25	22.3	1288.58
chrIV	721798	35.62	21.93	1275.25
chrIV	722798	35.85	21.7	1266.96
chrIV	723798	35.93	21.62	1264.08
chrIV	724798	35.84	21.71	1267.32
chrIV	725798	35.59	21.96	1276.33
chrIV	726798	35.24	22.31	1288.94
chrIV	727798	34.87	22.68	1302.27
chrIV	728798	34.55	23	1313.79
chrIV	729798	34.3	23.25	1322.8
chrIV	730798	34.11	23.44	1329.64
chrIV	731798	33.95	23.6	1335.4
chrIV	732798	33.81	23.74	1340.45
chrIV	733798	33.67	23.88	1345.49
chrIV	734798	33.53	24.02	1350.53
chrIV	735798	33.39	24.16	1355.58
chrIV	736798	33.23	24.32	1361.34
chrIV	737798	33.07	24.48	1367.1
chrIV	738798	32.87	24.68	1374.31
chrIV	739798	32.64	24.91	1382.59
chrIV	740798	32.37	25.18	1392.32
chrIV	741798	32.04	25.51	1404.2
chrIV	742798	31.65	25.9	1418.25
chrIV	743798	31.2	26.35	1434.46
chrIV	744798	30.71	26.84	1452.11
chrIV	745798	30.18	27.37	1471.2
chrIV	746798	29.65	27.9	1490.29
chrIV	747798	29.16	28.39	1507.94
chrIV	748798	28.74	28.81	1523.07
chrIV	749798	28.43	29.12	1534.24
chrIV	750798	28.25	29.3	1540.72
chrIV	751798	28.21	29.34	1542.16
chrIV	752798	28.3	29.25	1538.92
chrIV	753798	28.51	29.04	1531.36
chrIV	754798	28.81	28.74	1520.55
chrIV	755798	29.18	28.37	1507.22
chrIV	756798	29.61	27.94	1491.73
chrIV	757798	30.06	27.49	1475.52
chrIV	758798	30.52	27.03	1458.96
chrIV	759798	30.98	26.57	1442.39
chrIV	760798	31.44	26.11	1425.82
chrIV	761798	31.91	25.64	1408.89
chrIV	762798	32.39	25.16	1391.6
chrIV	763798	32.91	24.64	1372.87
chrIV	764798	33.45	24.1	1353.41
chrIV	765798	33.99	23.56	1333.96
chrIV	766798	34.52	23.03	1314.87
chrIV	767798	35.01	22.54	1297.22
chrIV	768798	35.44	22.11	1281.73
chrIV	769798	35.81	21.74	1268.41
chrIV	770798	36.11	21.44	1257.6
chrIV	771798	36.33	21.22	1249.67
chrIV	772798	36.47	21.08	1244.63
chrIV	773798	36.53	21.02	1242.47
chrIV	774798	36.55	21	1241.75
chrIV	775798	36.56	20.99	1241.39
chrIV	776798	36.62	20.93	1239.23
chrIV	777798	36.73	20.82	1235.27
chrIV	778798	36.88	20.67	1229.86
chrIV	779798	37.04	20.51	1224.1
chrIV	780798	37.2	20.35	1218.34
chrIV	781798	37.35	20.2	1212.93
chrIV	782798	37.49	20.06	1207.89
chrIV	783798	37.6	19.95	1203.93
chrIV	784798	37.67	19.88	1201.41
chrIV	785798	37.65	19.9	1202.13
chrIV	786798	37.53	20.02	1206.45
chrIV	787798	37.31	20.24	1214.37
chrIV	788798	36.99	20.56	1225.9
chrIV	789798	36.61	20.94	1239.59
chrIV	790798	36.17	21.38	1255.44
chrIV	791798	35.68	21.87	1273.09
chrIV	792798	35.15	22.4	1292.18
chrIV	793798	34.58	22.97	1312.71
chrIV	794798	33.98	23.57	1334.32
chrIV	795798	33.37	24.18	1356.3
chrIV	796798	32.77	24.78	1377.91
chrIV	797798	32.21	25.34	1398.08
chrIV	798798	31.71	25.84	1416.09
chrIV	799798	31.29	26.26	1431.22
chrIV	800798	30.94	26.61	1443.83
chrIV	801798	30.69	26.86	1452.83
chrIV	802798	30.54	27.01	1458.23
chrIV	803798	30.52	27.03	1458.96
chrIV	804798	30.64	26.91	1454.63
chrIV	805798	30.91	26.64	1444.91
chrIV	806798	31.29	26.26	1431.22
chrIV	807798	31.73	25.82	1415.37
chrIV	808798	32.19	25.36	1398.8
chrIV	809798	32.62	24.93	1383.31
chrIV	810798	32.98	24.57	1370.34
chrIV	811798	33.27	24.28	1359.9
chrIV	812798	33.46	24.09	1353.05
chrIV	813798	33.58	23.97	1348.73
chrIV	814798	33.64	23.91	1346.57
chrIV	815798	33.69	23.86	1344.77
chrIV	816798	33.75	23.8	1342.61
chrIV	817798	33.86	23.69	1338.65
chrIV	818798	34.04	23.51	1332.16
chrIV	819799	34.29	23.26	1323.16
chrIV	820799	34.65	22.9	1310.19
chrIV	821799	35.11	22.44	1293.62
chrIV	822799	35.7	21.85	1272.37
chrIV	823799	36.38	21.17	1247.87
chrIV	824799	37.1	20.45	1221.94
chrIV	825799	37.81	19.74	1196.36
chrIV	826799	38.46	19.09	1172.95
chrIV	827799	39.03	18.52	1152.42
chrIV	828799	39.52	18.03	1134.77
chrIV	829799	39.92	17.63	1120.36
chrIV	830799	40.25	17.3	1108.47
chrIV	831799	40.5	17.05	1099.47
chrIV	832799	40.66	16.89	1093.7
chrIV	833799	40.72	16.83	1091.54
chrIV	834799	40.71	16.84	1091.9
chrIV	835799	40.63	16.92	1094.79
chrIV	836799	40.53	17.02	1098.39
chrIV	837799	40.43	17.12	1101.99
chrIV	838799	40.33	17.22	1105.59
chrIV	839799	40.23	17.32	1109.19
chrIV	840799	40.13	17.42	1112.8
chrIV	841799	40	17.55	1117.48
chrIV	842799	39.85	17.7	1122.88
chrIV	843799	39.66	17.89	1129.73
chrIV	844799	39.42	18.13	1138.37
chrIV	845799	39.14	18.41	1148.46
chrIV	846799	38.82	18.73	1159.98
chrIV	847799	38.48	19.07	1172.23
chrIV	848799	38.15	19.4	1184.12
chrIV	849799	37.85	19.7	1194.92
chrIV	850799	37.59	19.96	1204.29
chrIV	851799	37.36	20.19	1212.57
chrIV	852799	37.15	20.4	1220.14
chrIV	853799	36.93	20.62	1228.06
chrIV	854799	36.68	20.87	1237.07
chrIV	855799	36.39	21.16	1247.51
chrIV	856799	36.04	21.51	1260.12
chrIV	857799	35.63	21.92	1274.89
chrIV	858799	35.16	22.39	1291.82
chrIV	859799	34.63	22.92	1310.91
chrIV	860799	34.06	23.49	1331.44
chrIV	861799	33.44	24.11	1353.77
chrIV	862799	32.8	24.75	1376.83
chrIV	863799	32.13	25.42	1400.96
chrIV	864799	31.44	26.11	1425.82
chrIV	865799	30.71	26.84	1452.11
chrIV	866799	29.93	27.62	1480.21
chrIV	867799	29.1	28.45	1510.1
chrIV	868799	28.26	29.29	1540.36
chrIV	869799	27.45	30.1	1569.54
chrIV	870799	26.69	30.86	1596.91
chrIV	871799	26.02	31.53	1621.05
chrIV	872799	25.43	32.12	1642.3
chrIV	873799	24.92	32.63	1660.67
chrIV	874799	24.48	33.07	1676.52
chrIV	875799	24.13	33.42	1689.13
chrIV	876799	23.89	33.66	1697.77
chrIV	877799	23.76	33.79	1702.46
chrIV	878799	23.73	33.82	1703.54
chrIV	879799	23.81	33.74	1700.65
chrIV	880799	23.97	33.58	1694.89
chrIV	881799	24.2	33.35	1686.61
chrIV	882799	24.48	33.07	1676.52
chrIV	883799	24.78	32.77	1665.71
chrIV	884799	25.07	32.48	1655.27
chrIV	885799	25.33	32.22	1645.9
chrIV	886799	25.58	31.97	1636.9
chrIV	887799	25.79	31.76	1629.33
chrIV	888799	25.97	31.58	1622.85
chrIV	889799	26.12	31.43	1617.45
chrIV	890799	26.2	31.35	1614.56
chrIV	891799	26.19	31.36	1614.93
chrIV	892799	26.08	31.47	1618.89
chrIV	893799	25.86	31.69	1626.81
chrIV	894800	25.52	32.03	1639.06
chrIV	895800	25.1	32.45	1654.19
chrIV	896800	24.59	32.96	1672.56
chrIV	897800	24.04	33.51	1692.37
chrIV	898800	23.45	34.1	1713.62
chrIV	899800	22.85	34.7	1735.23
chrIV	900800	22.26	35.29	1756.49
chrIV	901800	21.68	35.87	1777.38
chrIV	902800	21.13	36.42	1797.19
chrIV	903800	20.61	36.94	1815.92
chrIV	904800	20.12	37.43	1833.57
chrIV	905800	19.68	37.87	1849.42
chrIV	906800	19.27	38.28	1864.19
chrIV	907800	18.9	38.65	1877.52
chrIV	908800	18.58	38.97	1889.04
chrIV	909800	18.3	39.25	1899.13
chrIV	910800	18.07	39.48	1907.41
chrIV	911800	17.9	39.65	1913.54
chrIV	912800	17.8	39.75	1917.14
chrIV	913800	17.78	39.77	1917.86
chrIV	914800	17.85	39.7	1915.34
chrIV	915800	18.02	39.53	1909.21
chrIV	916800	18.3	39.25	1899.13
chrIV	917800	18.67	38.88	1885.8
chrIV	918800	19.15	38.4	1868.51
chrIV	919800	19.7	37.85	1848.7
chrIV	920800	20.29	37.26	1827.45
chrIV	921800	20.9	36.65	1805.47
chrIV	922800	21.49	36.06	1784.22
chrIV	923800	22.04	35.51	1764.41
chrIV	924800	22.55	35	1746.04
chrIV	925800	23	34.55	1729.83
chrIV	926800	23.42	34.13	1714.7
chrIV	927800	23.81	33.74	1700.65
chrIV	928800	24.2	33.35	1686.61
chrIV	929800	24.61	32.94	1671.84
chrIV	930800	25.07	32.48	1655.27
chrIV	931800	25.61	31.94	1635.82
chrIV	932800	26.25	31.3	1612.76
chrIV	933800	26.99	30.56	1586.11
chrIV	934800	27.78	29.77	1557.65
chrIV	935800	28.61	28.94	1527.75
chrIV	936800	29.44	28.11	1497.86
chrIV	937800	30.27	27.28	1467.96
chrIV	938800	31.06	26.49	1439.5
chrIV	939800	31.81	25.74	1412.49
chrIV	940800	32.51	25.04	1387.27
chrIV	941800	33.13	24.42	1364.94
chrIV	942800	33.7	23.85	1344.41
chrIV	943800	34.22	23.33	1325.68
chrIV	944800	34.69	22.86	1308.75
chrIV	945800	35.12	22.43	1293.26
chrIV	946800	35.51	22.04	1279.21
chrIV	947800	35.85	21.7	1266.96
chrIV	948800	36.13	21.42	1256.88
chrIV	949800	36.35	21.2	1248.95
chrIV	950800	36.51	21.04	1243.19
chrIV	951800	36.63	20.92	1238.87
chrIV	952800	36.75	20.8	1234.55
chrIV	953800	36.89	20.66	1229.5
chrIV	954800	37.08	20.47	1222.66
chrIV	955800	37.33	20.22	1213.65
chrIV	956800	37.65	19.9	1202.13
chrIV	957800	38.04	19.51	1188.08
chrIV	958800	38.47	19.08	1172.59
chrIV	959800	38.94	18.61	1155.66
chrIV	960800	39.41	18.14	1138.73
chrIV	961800	39.84	17.71	1123.24
chrIV	962800	40.18	17.37	1110.99
chrIV	963800	40.42	17.13	1102.35
chrIV	964800	40.54	17.01	1098.03
chrIV	965800	40.55	17	1097.67
chrIV	966800	40.46	17.09	1100.91
chrIV	967800	40.29	17.26	1107.03
chrIV	968800	40.07	17.48	1114.96
chrIV	969800	39.83	17.72	1123.6
chrIV	970800	39.6	17.95	1131.89
chrIV	971800	39.38	18.17	1139.81
chrIV	972800	39.2	18.35	1146.3
chrIV	973800	39.05	18.5	1151.7
chrIV	974800	38.91	18.64	1156.74
chrIV	975800	38.78	18.77	1161.42
chrIV	976800	38.6	18.95	1167.91
chrIV	977800	38.36	19.19	1176.55
chrIV	978800	38.07	19.48	1187
chrIV	979800	37.76	19.79	1198.17
chrIV	980800	37.41	20.14	1210.77
chrIV	981800	37.03	20.52	1224.46
chrIV	982800	36.6	20.95	1239.95
chrIV	983800	36.15	21.4	1256.16
chrIV	984800	35.69	21.86	1272.73
chrIV	985800	35.27	22.28	1287.86
chrIV	986800	34.89	22.66	1301.54
chrIV	987800	34.47	23.08	1316.67
chrIV	988800	33.96	23.59	1335.04
chrIV	989800	33.38	24.17	1355.94
chrIV	990800	32.78	24.77	1377.55
chrIV	991800	32.19	25.36	1398.8
chrIV	992800	31.62	25.93	1419.33
chrIV	993800	31.06	26.49	1439.5
chrIV	994800	30.5	27.05	1459.68
chrIV	995800	29.91	27.64	1480.93
chrIV	996800	29.35	28.2	1501.1
chrIV	997800	28.87	28.68	1518.39
chrIV	998800	28.47	29.08	1532.8
chrIV	999800	28.13	29.42	1545.04
chrIV	1000800	27.83	29.72	1555.85
chrIV	1001800	27.55	30	1565.94
chrIV	1002800	27.27	30.28	1576.02
chrIV	1003800	26.97	30.58	1586.83
chrIV	1004800	26.63	30.92	1599.08
chrIV	1005800	26.23	31.32	1613.48
chrIV	1006800	25.77	31.78	1630.05
chrIV	1007800	25.24	32.31	1649.14
chrIV	1008800	24.67	32.88	1669.68
chrIV	1009800	24.09	33.46	1690.57
chrIV	1010800	23.51	34.04	1711.46
chrIV	1011800	22.97	34.58	1730.91
chrIV	1012800	22.47	35.08	1748.92
chrIV	1013800	22.04	35.51	1764.41
chrIV	1014800	21.68	35.87	1777.38
chrIV	1015800	21.41	36.14	1787.1
chrIV	1016800	21.25	36.3	1792.87
chrIV	1017800	21.23	36.32	1793.59
chrIV	1018800	21.35	36.2	1789.27
chrIV	1019800	21.62	35.93	1779.54
chrIV	1020800	21.96	35.59	1767.29
chrIV	1021800	22.35	35.2	1753.24
chrIV	1022800	22.75	34.8	1738.84
chrIV	1023800	23.19	34.36	1722.99
chrIV	1024800	23.66	33.89	1706.06
chrIV	1025800	24.18	33.37	1687.33
chrIV	1026800	24.76	32.79	1666.43
chrIV	1027800	25.38	32.17	1644.1
chrIV	1028800	25.98	31.57	1622.49
chrIV	1029800	26.5	31.05	1603.76
chrIV	1030800	26.92	30.63	1588.63
chrIV	1031800	27.25	30.3	1576.74
chrIV	1032800	27.51	30.04	1567.38
chrIV	1033800	27.73	29.82	1559.45
chrIV	1034800	27.92	29.63	1552.61
chrIV	1035800	28.08	29.47	1546.85
chrIV	1036800	28.19	29.36	1542.88
chrIV	1037800	28.27	29.28	1540
chrIV	1038800	28.31	29.24	1538.56
chrIV	1039800	28.3	29.25	1538.92
chrIV	1040800	28.25	29.3	1540.72
chrIV	1041800	28.16	29.39	1543.96
chrIV	1042800	28.05	29.5	1547.93
chrIV	1043800	27.93	29.62	1552.25
chrIV	1044800	27.8	29.75	1556.93
chrIV	1045800	27.67	29.88	1561.61
chrIV	1046800	27.54	30.01	1566.3
chrIV	1047800	27.39	30.16	1571.7
chrIV	1048800	27.22	30.33	1577.82
chrIV	1049800	27.02	30.53	1585.03
chrIV	1050800	26.77	30.78	1594.03
chrIV	1051800	26.46	31.09	1605.2
chrIV	1052800	26.1	31.45	1618.17
chrIV	1053800	25.72	31.83	1631.85
chrIV	1054800	25.35	32.2	1645.18
chrIV	1055800	25.02	32.53	1657.07
chrIV	1056800	24.76	32.79	1666.43
chrIV	1057800	24.57	32.98	1673.28
chrIV	1058800	24.46	33.09	1677.24
chrIV	1059800	24.42	33.13	1678.68
chrIV	1060800	24.48	33.07	1676.52
chrIV	1061800	24.62	32.93	1671.48
chrIV	1062800	24.84	32.71	1663.55
chrIV	1063800	25.15	32.4	1652.39
chrIV	1064800	25.54	32.01	1638.34
chrIV	1065800	25.99	31.56	1622.13
chrIV	1066800	26.51	31.04	1603.4
chrIV	1067800	27.06	30.49	1583.59
chrIV	1068800	27.65	29.9	1562.33
chrIV	1069800	28.27	29.28	1540
chrIV	1070800	28.89	28.66	1517.67
chrIV	1071800	29.52	28.03	1494.98
chrIV	1072800	30.12	27.43	1473.36
chrIV	1073800	30.68	26.87	1453.19
chrIV	1074800	31.17	26.38	1435.54
chrIV	1075800	31.59	25.96	1420.41
chrIV	1076800	31.94	25.61	1407.81
chrIV	1077800	32.23	25.32	1397.36
chrIV	1078800	32.47	25.08	1388.71
chrIV	1079800	32.68	24.87	1381.15
chrIV	1080800	32.84	24.71	1375.39
chrIV	1081800	32.97	24.58	1370.7
chrIV	1082800	33.08	24.47	1366.74
chrIV	1083800	33.15	24.4	1364.22
chrIV	1084799	33.2	24.35	1362.42
chrIV	1085799	33.21	24.34	1362.06
chrIV	1086799	33.18	24.37	1363.14
chrIV	1087799	33.11	24.44	1365.66
chrIV	1088799	32.99	24.56	1369.98
chrIV	1089799	32.84	24.71	1375.39
chrIV	1090799	32.66	24.89	1381.87
chrIV	1091799	32.46	25.09	1389.08
chrIV	1092799	32.23	25.32	1397.36
chrIV	1093799	31.98	25.57	1406.36
chrIV	1094799	31.72	25.83	1415.73
chrIV	1095799	31.46	26.09	1425.1
chrIV	1096799	31.21	26.34	1434.1
chrIV	1097799	30.96	26.59	1443.11
chrIV	1098799	30.73	26.82	1451.39
chrIV	1099799	30.51	27.04	1459.32
chrIV	1100799	30.28	27.27	1467.6
chrIV	1101799	30.06	27.49	1475.52
chrIV	1102799	29.84	27.71	1483.45
chrIV	1103799	29.62	27.93	1491.37
chrIV	1104799	29.4	28.15	1499.3
chrIV	1105799	29.19	28.36	1506.86
chrIV	1106799	28.99	28.56	1514.07
chrIV	1107799	28.8	28.75	1520.91
chrIV	1108799	28.63	28.92	1527.03
chrIV	1109799	28.5	29.05	1531.72
chrIV	1110799	28.43	29.12	1534.24
chrIV	1111799	28.42	29.13	1534.6
chrIV	1112799	28.48	29.07	1532.44
chrIV	1113799	28.61	28.94	1527.75
chrIV	1114799	28.8	28.75	1520.91
chrIV	1115799	29.06	28.49	1511.55
chrIV	1116799	29.38	28.17	1500.02
chrIV	1117801	29.75	27.8	1486.69
chrIV	1118801	30.16	27.39	1471.92
chrIV	1119801	30.57	26.98	1457.15
chrIV	1120801	30.96	26.59	1443.11
chrIV	1121801	31.33	26.22	1429.78
chrIV	1122801	31.65	25.9	1418.25
chrIV	1123801	31.91	25.64	1408.89
chrIV	1124801	32.12	25.43	1401.32
chrIV	1125801	32.26	25.29	1396.28
chrIV	1126801	32.33	25.22	1393.76
chrIV	1127801	32.31	25.24	1394.48
chrIV	1128801	32.21	25.34	1398.08
chrIV	1129801	32.03	25.52	1404.56
chrIV	1130801	31.78	25.77	1413.57
chrIV	1131801	31.47	26.08	1424.74
chrIV	1132801	31.13	26.42	1436.98
chrIV	1133801	30.76	26.79	1450.31
chrIV	1134801	30.37	27.18	1464.36
chrIV	1135801	29.96	27.59	1479.13
chrIV	1136801	29.53	28.02	1494.62
chrIV	1137801	29.08	28.47	1510.83
chrIV	1138801	28.6	28.95	1528.12
chrIV	1139801	28.1	29.45	1546.13
chrIV	1140802	27.59	29.96	1564.5
chrIV	1141802	27.05	30.5	1583.95
chrIV	1142802	26.48	31.07	1604.48
chrIV	1143802	25.89	31.66	1625.73
chrIV	1144802	25.27	32.28	1648.06
chrIV	1145802	24.62	32.93	1671.48
chrIV	1146802	23.95	33.6	1695.61
chrIV	1147802	23.28	34.27	1719.75
chrIV	1148802	22.61	34.94	1743.88
chrIV	1149802	21.97	35.58	1766.93
chrIV	1150802	21.34	36.21	1789.63
chrIV	1151802	20.73	36.82	1811.6
chrIV	1152802	20.14	37.41	1832.85
chrIV	1153802	19.57	37.98	1853.38
chrIV	1154802	19.03	38.52	1872.83
chrIV	1155802	18.52	39.03	1891.2
chrIV	1156802	18.07	39.48	1907.41
chrIV	1157802	17.69	39.86	1921.1
chrIV	1158802	17.39	40.16	1931.91
chrIV	1159802	17.18	40.37	1939.47
chrIV	1160802	17.06	40.49	1943.79
chrIV	1161802	17.03	40.52	1944.88
chrIV	1162802	17.09	40.46	1942.71
chrIV	1163802	17.24	40.31	1937.31
chrIV	1164802	17.49	40.06	1928.31
chrIV	1165802	17.86	39.69	1914.98
chrIV	1166802	18.35	39.2	1897.33
chrIV	1167802	18.91	38.64	1877.16
chrIV	1168802	19.51	38.04	1855.54
chrIV	1169802	20.08	37.47	1835.01
chrIV	1170802	20.62	36.93	1815.56
chrIV	1171802	21.12	36.43	1797.55
chrIV	1172802	21.57	35.98	1781.34
chrIV	1173802	21.96	35.59	1767.29
chrIV	1174802	22.27	35.28	1756.13
chrIV	1175802	22.51	35.04	1747.48
chrIV	1176803	22.71	34.84	1740.28
chrIV	1177803	22.93	34.62	1732.35
chrIV	1178803	23.23	34.32	1721.55
chrIV	1179803	23.63	33.92	1707.14
chrIV	1180803	24.14	33.41	1688.77
chrIV	1181803	24.74	32.81	1667.16
chrIV	1182803	25.41	32.14	1643.02
chrIV	1183803	26.13	31.42	1617.09
chrIV	1184803	26.9	30.65	1589.35
chrIV	1185803	27.71	29.84	1560.17
chrIV	1186803	28.54	29.01	1530.28
chrIV	1187803	29.34	28.21	1501.46
chrIV	1188803	30.08	27.47	1474.8
chrIV	1189803	30.74	26.81	1451.03
chrIV	1190803	31.33	26.22	1429.78
chrIV	1191803	31.85	25.7	1411.05
chrIV	1192802	32.29	25.26	1395.2
chrIV	1193802	32.68	24.87	1381.15
chrIV	1194802	33.02	24.53	1368.9
chrIV	1195803	33.3	24.25	1358.82
chrIV	1196803	33.54	24.01	1350.17
chrIV	1197803	33.75	23.8	1342.61
chrIV	1198803	33.96	23.59	1335.04
chrIV	1199803	34.18	23.37	1327.12
chrIV	1200803	34.41	23.14	1318.83
chrIV	1201803	34.66	22.89	1309.83
chrIV	1202803	34.9	22.65	1301.18
chrIV	1203803	35.12	22.43	1293.26
chrIV	1204803	35.34	22.21	1285.34
chrIV	1205803	35.54	22.01	1278.13
chrIV	1206803	35.72	21.83	1271.65
chrIV	1207803	35.87	21.68	1266.24
chrIV	1208803	35.98	21.57	1262.28
chrIV	1209803	36.03	21.52	1260.48
chrIV	1210803	36.04	21.51	1260.12
chrIV	1211803	36.02	21.53	1260.84
chrIV	1212803	35.96	21.59	1263
chrIV	1213803	35.87	21.68	1266.24
chrIV	1214803	35.75	21.8	1270.57
chrIV	1215803	35.58	21.97	1276.69
chrIV	1216803	35.37	22.18	1284.25
chrIV	1217803	35.1	22.45	1293.98
chrIV	1218803	34.77	22.78	1305.87
chrIV	1219803	34.41	23.14	1318.83
chrIV	1220803	34.04	23.51	1332.16
chrIV	1221803	33.68	23.87	1345.13
chrIV	1222803	33.35	24.2	1357.02
chrIV	1223803	33.03	24.52	1368.54
chrIV	1224803	32.75	24.8	1378.63
chrIV	1225803	32.49	25.06	1387.99
chrIV	1226803	32.27	25.28	1395.92
chrIV	1227803	32.08	25.47	1402.76
chrIV	1228803	31.91	25.64	1408.89
chrIV	1229803	31.76	25.79	1414.29
chrIV	1230803	31.6	25.95	1420.05
chrIV	1231803	31.43	26.12	1426.18
chrIV	1232803	31.22	26.33	1433.74
chrIV	1233803	30.96	26.59	1443.11
chrIV	1234803	30.65	26.9	1454.27
chrIV	1235803	30.3	27.25	1466.88
chrIV	1236803	29.94	27.61	1479.85
chrIV	1237803	29.59	27.96	1492.45
chrIV	1238803	29.26	28.29	1504.34
chrIV	1239803	28.97	28.58	1514.79
chrIV	1240803	28.71	28.84	1524.15
chrIV	1241803	28.5	29.05	1531.72
chrIV	1242803	28.37	29.18	1536.4
chrIV	1243803	28.35	29.2	1537.12
chrIV	1244803	28.46	29.09	1533.16
chrIV	1245803	28.7	28.85	1524.51
chrIV	1246803	29.04	28.51	1512.27
chrIV	1247803	29.42	28.13	1498.58
chrIV	1248803	29.83	27.72	1483.81
chrIV	1249803	30.24	27.31	1469.04
chrIV	1250803	30.64	26.91	1454.63
chrIV	1251803	31.02	26.53	1440.94
chrIV	1252803	31.38	26.17	1427.98
chrIV	1253803	31.7	25.85	1416.45
chrIV	1254803	31.97	25.58	1406.73
chrIV	1255803	32.19	25.36	1398.8
chrIV	1256803	32.36	25.19	1392.68
chrIV	1257803	32.5	25.05	1387.63
chrIV	1258803	32.6	24.95	1384.03
chrIV	1259803	32.68	24.87	1381.15
chrIV	1260803	32.74	24.81	1378.99
chrIV	1261803	32.78	24.77	1377.55
chrIV	1262803	32.78	24.77	1377.55
chrIV	1263803	32.75	24.8	1378.63
chrIV	1264803	32.68	24.87	1381.15
chrIV	1265803	32.56	24.99	1385.47
chrIV	1266803	32.41	25.14	1390.88
chrIV	1267803	32.21	25.34	1398.08
chrIV	1268803	31.96	25.59	1407.09
chrIV	1269803	31.66	25.89	1417.89
chrIV	1270803	31.31	26.24	1430.5
chrIV	1271803	30.92	26.63	1444.55
chrIV	1272803	30.5	27.05	1459.68
chrIV	1273803	30.09	27.46	1474.44
chrIV	1274803	29.7	27.85	1488.49
chrIV	1275803	29.36	28.19	1500.74
chrIV	1276803	29.09	28.46	1510.46
chrIV	1277803	28.88	28.67	1518.03
chrIV	1278803	28.76	28.79	1522.35
chrIV	1279803	28.73	28.82	1523.43
chrIV	1280803	28.76	28.79	1522.35
chrIV	1281803	28.86	28.69	1518.75
chrIV	1282803	28.99	28.56	1514.07
chrIV	1283803	29.13	28.42	1509.02
chrIV	1284803	29.27	28.28	1503.98
chrIV	1285803	29.39	28.16	1499.66
chrIV	1286803	29.5	28.05	1495.7
chrIV	1287803	29.58	27.97	1492.81
chrIV	1288803	29.61	27.94	1491.73
chrIV	1289803	29.57	27.98	1493.17
chrIV	1290803	29.47	28.08	1496.78
chrIV	1291803	29.32	28.23	1502.18
chrIV	1292803	29.13	28.42	1509.02
chrIV	1293803	28.9	28.65	1517.31
chrIV	1294803	28.63	28.92	1527.03
chrIV	1295803	28.32	29.23	1538.2
chrIV	1296803	28	29.55	1549.73
chrIV	1297803	27.68	29.87	1561.25
chrIV	1298803	27.39	30.16	1571.7
chrIV	1299803	27.18	30.37	1579.26
chrIV	1300803	27.05	30.5	1583.95
chrIV	1301803	27	30.55	1585.75
chrIV	1302803	27.04	30.51	1584.31
chrIV	1303803	27.13	30.42	1581.07
chrIV	1304803	27.27	30.28	1576.02
chrIV	1305803	27.43	30.12	1570.26
chrIV	1306803	27.58	29.97	1564.86
chrIV	1307803	27.72	29.83	1559.81
chrIV	1308803	27.84	29.71	1555.49
chrIV	1309803	27.95	29.6	1551.53
chrIV	1310803	28.04	29.51	1548.29
chrIV	1311803	28.14	29.41	1544.68
chrIV	1312803	28.25	29.3	1540.72
chrIV	1313803	28.4	29.15	1535.32
chrIV	1314803	28.61	28.94	1527.75
chrIV	1315803	28.9	28.65	1517.31
chrIV	1316803	29.26	28.29	1504.34
chrIV	1317803	29.67	27.88	1489.57
chrIV	1318803	30.11	27.44	1473.72
chrIV	1319803	30.56	26.99	1457.51
chrIV	1320803	30.99	26.56	1442.03
chrIV	1321803	31.39	26.16	1427.62
chrIV	1322803	31.75	25.8	1414.65
chrIV	1323803	32.07	25.48	1403.12
chrIV	1324803	32.33	25.22	1393.76
chrIV	1325803	32.52	25.03	1386.91
chrIV	1326803	32.63	24.92	1382.95
chrIV	1327803	32.65	24.9	1382.23
chrIV	1328803	32.57	24.98	1385.11
chrIV	1329803	32.42	25.13	1390.52
chrIV	1330803	32.21	25.34	1398.08
chrIV	1331803	31.93	25.62	1408.17
chrIV	1332803	31.61	25.94	1419.69
chrIV	1333803	31.25	26.3	1432.66
chrIV	1334803	30.86	26.69	1446.71
chrIV	1335803	30.45	27.1	1461.48
chrIV	1336803	30.02	27.53	1476.97
chrIV	1337803	29.58	27.97	1492.81
chrIV	1338803	29.14	28.41	1508.66
chrIV	1339803	28.69	28.86	1524.87
chrIV	1340803	28.24	29.31	1541.08
chrIV	1341803	27.8	29.75	1556.93
chrIV	1342803	27.39	30.16	1571.7
chrIV	1343803	27.01	30.54	1585.39
chrIV	1344803	26.66	30.89	1598
chrIV	1345803	26.35	31.2	1609.16
chrIV	1346803	26.06	31.49	1619.61
chrIV	1347803	25.78	31.77	1629.69
chrIV	1348803	25.52	32.03	1639.06
chrIV	1349803	25.28	32.27	1647.7
chrIV	1350803	25.05	32.5	1655.99
chrIV	1351803	24.85	32.7	1663.19
chrIV	1352803	24.69	32.86	1668.96
chrIV	1353803	24.59	32.96	1672.56
chrIV	1354803	24.57	32.98	1673.28
chrIV	1355803	24.67	32.88	1669.68
chrIV	1356803	24.89	32.66	1661.75
chrIV	1357803	25.23	32.32	1649.5
chrIV	1358803	25.67	31.88	1633.66
chrIV	1359803	26.17	31.38	1615.65
chrIV	1360803	26.71	30.84	1596.19
chrIV	1361803	27.25	30.3	1576.74
chrIV	1362803	27.76	29.79	1558.37
chrIV	1363803	28.23	29.32	1541.44
chrIV	1364803	28.66	28.89	1525.95
chrIV	1365803	29.04	28.51	1512.27
chrIV	1366803	29.38	28.17	1500.02
chrIV	1367803	29.7	27.85	1488.49
chrIV	1368803	29.99	27.56	1478.05
chrIV	1369803	30.27	27.28	1467.96
chrIV	1370803	30.53	27.02	1458.6
chrIV	1371803	30.77	26.78	1449.95
chrIV	1372803	30.95	26.6	1443.47
chrIV	1373803	31.06	26.49	1439.5
chrIV	1374803	31.09	26.46	1438.42
chrIV	1375803	31.02	26.53	1440.94
chrIV	1376803	30.86	26.69	1446.71
chrIV	1377803	30.61	26.94	1455.71
chrIV	1378803	30.29	27.26	1467.24
chrIV	1379803	29.93	27.62	1480.21
chrIV	1380803	29.57	27.98	1493.17
chrIV	1381803	29.26	28.29	1504.34
chrIV	1382803	29.02	28.53	1512.99
chrIV	1383803	28.89	28.66	1517.67
chrIV	1384803	28.84	28.71	1519.47
chrIV	1385803	28.85	28.7	1519.11
chrIV	1386803	28.93	28.62	1516.23
chrIV	1387803	29.06	28.49	1511.55
chrIV	1388803	29.24	28.31	1505.06
chrIV	1389803	29.46	28.09	1497.14
chrIV	1390803	29.71	27.84	1488.13
chrIV	1391803	29.95	27.6	1479.49
chrIV	1392803	30.16	27.39	1471.92
chrIV	1393803	30.34	27.21	1465.44
chrIV	1394803	30.47	27.08	1460.76
chrIV	1395803	30.56	26.99	1457.51
chrIV	1396803	30.61	26.94	1455.71
chrIV	1397803	30.63	26.92	1454.99
chrIV	1398803	30.62	26.93	1455.35
chrIV	1399803	30.57	26.98	1457.15
chrIV	1400803	30.5	27.05	1459.68
chrIV	1401803	30.41	27.14	1462.92
chrIV	1402803	30.3	27.25	1466.88
chrIV	1403803	30.2	27.35	1470.48
chrIV	1404803	30.11	27.44	1473.72
chrIV	1405803	30.04	27.51	1476.25
chrIV	1406803	30.02	27.53	1476.97
chrIV	1407803	30.06	27.49	1475.52
chrIV	1408803	30.16	27.39	1471.92
chrIV	1409803	30.33	27.22	1465.8
chrIV	1410803	30.57	26.98	1457.15
chrIV	1411803	30.87	26.68	1446.35
chrIV	1412803	31.23	26.32	1433.38
chrIV	1413803	31.63	25.92	1418.97
chrIV	1414803	32.06	25.49	1403.48
chrIV	1415803	32.49	25.06	1387.99
chrIV	1416803	32.91	24.64	1372.87
chrIV	1417803	33.29	24.26	1359.18
chrIV	1418803	33.62	23.93	1347.29
chrIV	1419803	33.88	23.67	1337.93
chrIV	1420803	34.06	23.49	1331.44
chrIV	1421803	34.18	23.37	1327.12
chrIV	1422803	34.22	23.33	1325.68
chrIV	1423803	34.22	23.33	1325.68
chrIV	1424803	34.17	23.38	1327.48
chrIV	1425803	34.08	23.47	1330.72
chrIV	1426803	33.98	23.57	1334.32
chrIV	1427803	33.86	23.69	1338.65
chrIV	1428803	33.71	23.84	1344.05
chrIV	1429803	33.54	24.01	1350.17
chrIV	1430803	33.32	24.23	1358.1
chrIV	1431803	33.04	24.51	1368.18
chrIV	1432803	32.7	24.85	1380.43
chrIV	1433803	32.3	25.25	1394.84
chrIV	1434803	31.86	25.69	1410.69
chrIV	1435803	31.39	26.16	1427.62
chrIV	1436803	30.94	26.61	1443.83
chrIV	1437803	30.51	27.04	1459.32
chrIV	1438803	30.12	27.43	1473.36
chrIV	1439803	29.8	27.75	1484.89
chrIV	1440803	29.56	27.99	1493.54
chrIV	1441803	29.41	28.14	1498.94
chrIV	1442803	29.34	28.21	1501.46
chrIV	1443803	29.33	28.22	1501.82
chrIV	1444803	29.33	28.22	1501.82
chrIV	1445803	29.32	28.23	1502.18
chrIV	1446803	29.27	28.28	1503.98
chrIV	1447803	29.15	28.4	1508.3
chrIV	1448803	28.95	28.6	1515.51
chrIV	1449803	28.67	28.88	1525.59
chrIV	1450803	28.34	29.21	1537.48
chrIV	1451803	27.96	29.59	1551.17
chrIV	1452803	27.57	29.98	1565.22
chrIV	1453803	27.2	30.35	1578.54
chrIV	1454803	26.86	30.69	1590.79
chrIV	1455803	26.56	30.99	1601.6
chrIV	1456803	26.32	31.23	1610.24
chrIV	1457803	26.13	31.42	1617.09
chrIV	1458803	26	31.55	1621.77
chrIV	1459803	25.93	31.62	1624.29
chrIV	1460803	25.93	31.62	1624.29
chrIV	1461803	25.99	31.56	1622.13
chrIV	1462803	26.11	31.44	1617.81
chrIV	1463803	26.29	31.26	1611.32
chrIV	1464803	26.53	31.02	1602.68
chrIV	1465803	26.8	30.75	1592.95
chrIV	1466803	27.1	30.45	1582.15
chrIV	1467803	27.4	30.15	1571.34
chrIV	1468803	27.7	29.85	1560.53
chrIV	1469803	28	29.55	1549.73
chrIV	1470803	28.31	29.24	1538.56
chrIV	1471803	28.61	28.94	1527.75
chrIV	1472803	28.91	28.64	1516.95
chrIV	1473803	29.18	28.37	1507.22
chrIV	1474803	29.4	28.15	1499.3
chrIV	1475803	29.55	28	1493.9
chrIV	1476803	29.64	27.91	1490.65
chrIV	1477803	29.67	27.88	1489.57
chrIV	1478803	29.67	27.88	1489.57
chrIV	1479803	29.64	27.91	1490.65
chrIV	1480803	29.58	27.97	1492.81
chrIV	1481803	29.49	28.06	1496.06
chrIV	1482803	29.37	28.18	1500.38
chrIV	1483803	29.22	28.33	1505.78
chrIV	1484803	29.05	28.5	1511.91
chrIV	1485803	28.89	28.66	1517.67
chrIV	1486803	28.77	28.78	1521.99
chrIV	1487803	28.68	28.87	1525.23
chrIV	1488803	28.64	28.91	1526.67
chrIV	1489803	28.63	28.92	1527.03
chrIV	1490803	28.65	28.9	1526.31
chrIV	1491803	28.69	28.86	1524.87
chrIV	1492803	28.74	28.81	1523.07
chrIV	1493803	28.78	28.77	1521.63
chrIV	1494803	28.8	28.75	1520.91
chrIV	1495803	28.78	28.77	1521.63
chrIV	1496803	28.74	28.81	1523.07
chrIV	1497803	28.7	28.85	1524.51
chrIV	1498803	28.68	28.87	1525.23
chrIV	1499803	28.7	28.85	1524.51
chrIV	1500803	28.77	28.78	1521.99
chrIV	1501803	28.88	28.67	1518.03
chrIV	1502804	29.04	28.51	1512.27
chrIV	1503804	29.25	28.3	1504.7
chrIV	1504804	29.5	28.05	1495.7
chrIV	1505804	29.77	27.78	1485.97
chrIV	1506804	30.03	27.52	1476.61
chrIV	1507804	30.24	27.31	1469.04
chrIV	1508804	30.41	27.14	1462.92
chrIV	1509804	30.54	27.01	1458.23
chrIV	1510805	30.63	26.92	1454.99
chrIV	1511805	30.7	26.85	1452.47
chrIV	1512805	30.74	26.81	1451.03
chrIV	1513805	30.78	26.77	1449.59
chrIV	1514805	30.79	26.76	1449.23
chrIV	1515805	30.8	26.75	1448.87
chrIV	1516805	30.81	26.74	1448.51
chrIV	1517811	30.82	26.73	1448.15
chrIV	1518811	30.85	26.7	1447.07
chrV	8386	28.68	28.87	1585.9
chrV	9386	28.63	28.92	1587.86
chrV	10386	28.68	28.87	1585.9
chrV	11386	28.8	28.75	1581.2
chrV	12386	28.96	28.59	1574.92
chrV	13386	29.14	28.41	1567.86
chrV	14386	29.35	28.2	1559.62
chrV	15386	29.57	27.98	1550.99
chrV	16386	29.81	27.74	1541.58
chrV	17386	30.07	27.48	1531.38
chrV	18386	30.36	27.19	1520
chrV	19386	30.7	26.85	1506.66
chrV	20386	31.07	26.48	1492.15
chrV	21386	31.45	26.1	1477.24
chrV	22386	31.8	25.75	1463.51
chrV	23386	32.04	25.51	1454.1
chrV	24386	32.17	25.38	1449
chrV	25386	32.19	25.36	1448.21
chrV	26386	32.12	25.43	1450.96
chrV	27386	31.98	25.57	1456.45
chrV	28386	31.78	25.77	1464.3
chrV	29386	31.52	26.03	1474.49
chrV	30386	31.2	26.35	1487.05
chrV	31386	30.82	26.73	1501.95
chrV	32386	30.42	27.13	1517.65
chrV	33386	30.02	27.53	1533.34
chrV	34386	29.65	27.9	1547.85
chrV	35386	29.32	28.23	1560.8
chrV	36386	29.04	28.51	1571.78
chrV	37386	28.8	28.75	1581.2
chrV	38386	28.59	28.96	1589.43
chrV	39386	28.39	29.16	1597.28
chrV	40386	28.19	29.36	1605.13
chrV	41386	27.96	29.59	1614.15
chrV	42386	27.69	29.86	1624.74
chrV	43386	27.37	30.18	1637.29
chrV	44386	27	30.55	1651.81
chrV	45386	26.57	30.98	1668.68
chrV	46386	26.08	31.47	1687.9
chrV	47386	25.53	32.02	1709.47
chrV	48386	24.9	32.65	1734.19
chrV	49386	24.23	33.32	1760.47
chrV	50386	23.53	34.02	1787.93
chrV	51386	22.84	34.71	1815
chrV	52386	22.19	35.36	1840.5
chrV	53386	21.6	35.95	1863.64
chrV	54386	21.09	36.46	1883.65
chrV	55386	20.68	36.87	1899.73
chrV	56386	20.39	37.16	1911.11
chrV	57386	20.22	37.33	1917.78
chrV	58386	20.17	37.38	1919.74
chrV	59386	20.25	37.3	1916.6
chrV	60386	20.45	37.1	1908.75
chrV	61386	20.76	36.79	1896.59
chrV	62386	21.17	36.38	1880.51
chrV	63386	21.64	35.91	1862.07
chrV	64386	22.15	35.4	1842.07
chrV	65386	22.67	34.88	1821.67
chrV	66386	23.17	34.38	1802.05
chrV	67386	23.65	33.9	1783.22
chrV	68386	24.1	33.45	1765.57
chrV	69386	24.52	33.03	1749.09
chrV	70386	24.91	32.64	1733.79
chrV	71386	25.25	32.3	1720.46
chrV	72386	25.53	32.02	1709.47
chrV	73386	25.74	31.81	1701.24
chrV	74386	25.88	31.67	1695.74
chrV	75386	25.97	31.58	1692.21
chrV	76386	26.03	31.52	1689.86
chrV	77386	26.06	31.49	1688.68
chrV	78386	26.07	31.48	1688.29
chrV	79386	26.06	31.49	1688.68
chrV	80386	26.03	31.52	1689.86
chrV	81386	25.96	31.59	1692.6
chrV	82386	25.82	31.73	1698.1
chrV	83386	25.58	31.97	1707.51
chrV	84386	25.22	32.33	1721.63
chrV	85386	24.71	32.84	1741.64
chrV	86386	24.09	33.46	1765.96
chrV	87386	23.38	34.17	1793.81
chrV	88386	22.6	34.95	1824.41
chrV	89386	21.81	35.74	1855.4
chrV	90386	21.06	36.49	1884.82
chrV	91386	20.41	37.14	1910.32
chrV	92386	19.91	37.64	1929.94
chrV	93386	19.63	37.92	1940.92
chrV	94386	19.56	37.99	1943.67
chrV	95386	19.67	37.88	1939.35
chrV	96386	19.9	37.65	1930.33
chrV	97386	20.19	37.36	1918.95
chrV	98386	20.51	37.04	1906.4
chrV	99386	20.85	36.7	1893.06
chrV	100386	21.22	36.33	1878.55
chrV	101386	21.61	35.94	1863.25
chrV	102386	22.04	35.51	1846.38
chrV	103386	22.53	35.02	1827.16
chrV	104386	23.07	34.48	1805.97
chrV	105386	23.68	33.87	1782.05
chrV	106386	24.32	33.23	1756.94
chrV	107386	24.97	32.58	1731.44
chrV	108386	25.6	31.95	1706.73
chrV	109386	26.21	31.34	1682.8
chrV	110386	26.76	30.79	1661.22
chrV	111386	27.26	30.29	1641.61
chrV	112386	27.69	29.86	1624.74
chrV	113386	28.03	29.52	1611.4
chrV	114386	28.29	29.26	1601.2
chrV	115386	28.47	29.08	1594.14
chrV	116386	28.58	28.97	1589.83
chrV	117386	28.64	28.91	1587.47
chrV	118386	28.66	28.89	1586.69
chrV	119386	28.66	28.89	1586.69
chrV	120386	28.63	28.92	1587.86
chrV	121386	28.59	28.96	1589.43
chrV	122386	28.52	29.03	1592.18
chrV	123386	28.44	29.11	1595.32
chrV	124386	28.32	29.23	1600.03
chrV	125386	28.17	29.38	1605.91
chrV	126386	27.97	29.58	1613.76
chrV	127386	27.72	29.83	1623.56
chrV	128386	27.42	30.13	1635.33
chrV	129386	27.04	30.51	1650.24
chrV	130386	26.6	30.95	1667.5
chrV	131386	26.12	31.43	1686.33
chrV	132386	25.6	31.95	1706.73
chrV	133386	25.07	32.48	1727.52
chrV	134386	24.57	32.98	1747.13
chrV	135386	24.12	33.43	1764.79
chrV	136386	23.73	33.82	1780.08
chrV	137386	23.41	34.14	1792.64
chrV	138386	23.17	34.38	1802.05
chrV	139386	23.02	34.53	1807.94
chrV	140386	22.93	34.62	1811.47
chrV	141387	22.89	34.66	1813.04
chrV	142387	22.87	34.68	1813.82
chrV	143387	22.84	34.71	1815
chrV	144387	22.78	34.77	1817.35
chrV	145387	22.7	34.85	1820.49
chrV	146387	22.61	34.94	1824.02
chrV	147387	22.53	35.02	1827.16
chrV	148387	22.47	35.08	1829.51
chrV	149387	22.43	35.12	1831.08
chrV	150387	22.44	35.11	1830.69
chrV	151387	22.5	35.05	1828.34
chrV	152387	22.64	34.91	1822.84
chrV	153387	22.86	34.69	1814.21
chrV	154387	23.11	34.44	1804.41
chrV	155387	23.38	34.17	1793.81
chrV	156387	23.61	33.94	1784.79
chrV	157387	23.79	33.76	1777.73
chrV	158387	23.91	33.64	1773.02
chrV	159387	23.94	33.61	1771.85
chrV	160387	23.9	33.65	1773.42
chrV	161387	23.76	33.79	1778.91
chrV	162387	23.54	34.01	1787.54
chrV	163387	23.24	34.31	1799.31
chrV	164387	22.89	34.66	1813.04
chrV	165387	22.52	35.03	1827.55
chrV	166387	22.13	35.42	1842.85
chrV	167387	21.73	35.82	1858.54
chrV	168387	21.34	36.21	1873.84
chrV	169387	20.96	36.59	1888.75
chrV	170387	20.6	36.95	1902.87
chrV	171387	20.28	37.27	1915.42
chrV	172387	20.04	37.51	1924.84
chrV	173387	19.88	37.67	1931.11
chrV	174387	19.82	37.73	1933.47
chrV	175387	19.85	37.7	1932.29
chrV	176387	19.96	37.59	1927.98
chrV	177387	20.17	37.38	1919.74
chrV	178387	20.47	37.08	1907.97
chrV	179387	20.85	36.7	1893.06
chrV	180387	21.3	36.25	1875.41
chrV	181387	21.81	35.74	1855.4
chrV	182387	22.34	35.21	1834.61
chrV	183387	22.87	34.68	1813.82
chrV	184387	23.4	34.15	1793.03
chrV	185387	23.93	33.62	1772.24
chrV	186387	24.45	33.1	1751.84
chrV	187387	24.97	32.58	1731.44
chrV	188387	25.5	32.05	1710.65
chrV	189387	26.02	31.53	1690.25
chrV	190387	26.52	31.03	1670.64
chrV	191387	26.99	30.56	1652.2
chrV	192387	27.41	30.14	1635.72
chrV	193387	27.77	29.78	1621.6
chrV	194387	28.06	29.49	1610.23
chrV	195387	28.3	29.25	1600.81
chrV	196387	28.5	29.05	1592.96
chrV	197387	28.65	28.9	1587.08
chrV	198387	28.77	28.78	1582.37
chrV	199387	28.87	28.68	1578.45
chrV	200387	28.95	28.6	1575.31
chrV	201387	29.02	28.53	1572.57
chrV	202387	29.05	28.5	1571.39
chrV	203387	29.03	28.52	1572.17
chrV	204387	28.95	28.6	1575.31
chrV	205387	28.8	28.75	1581.2
chrV	206387	28.58	28.97	1589.83
chrV	207387	28.33	29.22	1599.63
chrV	208387	28.09	29.46	1609.05
chrV	209387	27.92	29.63	1615.72
chrV	210387	27.84	29.71	1618.86
chrV	211387	27.89	29.66	1616.89
chrV	212387	28.06	29.49	1610.23
chrV	213387	28.34	29.21	1599.24
chrV	214387	28.76	28.79	1582.77
chrV	215387	29.3	28.25	1561.58
chrV	216387	29.94	27.61	1536.48
chrV	217387	30.63	26.92	1509.41
chrV	218387	31.31	26.24	1482.73
chrV	219387	31.91	25.64	1459.2
chrV	220387	32.38	25.17	1440.76
chrV	221387	32.72	24.83	1427.42
chrV	222387	32.97	24.58	1417.61
chrV	223387	33.15	24.4	1410.55
chrV	224387	33.31	24.24	1404.28
chrV	225387	33.46	24.09	1398.39
chrV	226387	33.6	23.95	1392.9
chrV	227387	33.75	23.8	1387.02
chrV	228387	33.91	23.64	1380.74
chrV	229387	34.11	23.44	1372.89
chrV	230387	34.36	23.19	1363.09
chrV	231387	34.7	22.85	1349.75
chrV	232387	35.12	22.43	1333.27
chrV	233387	35.59	21.96	1314.84
chrV	234387	36.07	21.48	1296.01
chrV	235387	36.54	21.01	1277.57
chrV	236387	36.97	20.58	1260.7
chrV	237387	37.34	20.21	1246.19
chrV	238387	37.64	19.91	1234.42
chrV	239387	37.87	19.68	1225.39
chrV	240387	38	19.55	1220.29
chrV	241387	38.05	19.5	1218.33
chrV	242387	37.99	19.56	1220.69
chrV	243387	37.83	19.72	1226.96
chrV	244387	37.57	19.98	1237.16
chrV	245387	37.23	20.32	1250.5
chrV	246387	36.83	20.72	1266.19
chrV	247387	36.41	21.14	1282.67
chrV	248387	36.01	21.54	1298.36
chrV	249387	35.63	21.92	1313.27
chrV	250387	35.29	22.26	1326.6
chrV	251387	34.99	22.56	1338.37
chrV	252387	34.71	22.84	1349.36
chrV	253387	34.47	23.08	1358.77
chrV	254387	34.25	23.3	1367.4
chrV	255387	34.04	23.51	1375.64
chrV	256387	33.83	23.72	1383.88
chrV	257387	33.61	23.94	1392.51
chrV	258387	33.38	24.17	1401.53
chrV	259387	33.13	24.42	1411.34
chrV	260387	32.86	24.69	1421.93
chrV	261387	32.59	24.96	1432.52
chrV	262387	32.33	25.22	1442.72
chrV	263387	32.08	25.47	1452.53
chrV	264387	31.85	25.7	1461.55
chrV	265387	31.65	25.9	1469.4
chrV	266387	31.46	26.09	1476.85
chrV	267387	31.28	26.27	1483.91
chrV	268387	31.08	26.47	1491.76
chrV	269388	30.84	26.71	1501.17
chrV	270388	30.57	26.98	1511.76
chrV	271388	30.26	27.29	1523.92
chrV	272388	29.9	27.65	1538.04
chrV	273388	29.48	28.07	1554.52
chrV	274388	29	28.55	1573.35
chrV	275388	28.46	29.09	1594.53
chrV	276388	27.84	29.71	1618.86
chrV	277388	27.17	30.38	1645.14
chrV	278388	26.47	31.08	1672.6
chrV	279388	25.77	31.78	1700.06
chrV	280388	25.1	32.45	1726.34
chrV	281388	24.48	33.07	1750.66
chrV	282388	23.93	33.62	1772.24
chrV	283388	23.46	34.09	1790.68
chrV	284388	23.08	34.47	1805.58
chrV	285388	22.8	34.75	1816.57
chrV	286388	22.62	34.93	1823.63
chrV	287388	22.56	34.99	1825.98
chrV	288388	22.59	34.96	1824.8
chrV	289388	22.69	34.86	1820.88
chrV	290388	22.85	34.7	1814.61
chrV	291388	23.05	34.5	1806.76
chrV	292388	23.29	34.26	1797.34
chrV	293388	23.56	33.99	1786.75
chrV	294388	23.86	33.69	1774.98
chrV	295388	24.18	33.37	1762.43
chrV	296388	24.51	33.04	1749.49
chrV	297388	24.85	32.7	1736.15
chrV	298388	25.16	32.39	1723.99
chrV	299388	25.44	32.11	1713
chrV	300388	25.69	31.86	1703.2
chrV	301388	25.91	31.64	1694.57
chrV	302388	26.1	31.45	1687.11
chrV	303388	26.27	31.28	1680.44
chrV	304389	26.42	31.13	1674.56
chrV	305389	26.55	31	1669.46
chrV	306390	26.66	30.89	1665.14
chrV	307390	26.75	30.8	1661.61
chrV	308390	26.81	30.74	1659.26
chrV	309390	26.84	30.71	1658.08
chrV	310390	26.86	30.69	1657.3
chrV	311390	26.86	30.69	1657.3
chrV	312390	26.87	30.68	1656.91
chrV	313390	26.88	30.67	1656.51
chrV	314390	26.91	30.64	1655.34
chrV	315390	26.95	30.6	1653.77
chrV	316390	27.02	30.53	1651.02
chrV	317390	27.11	30.44	1647.49
chrV	318390	27.22	30.33	1643.18
chrV	319390	27.34	30.21	1638.47
chrV	320390	27.47	30.08	1633.37
chrV	321390	27.6	29.95	1628.27
chrV	322390	27.73	29.82	1623.17
chrV	323390	27.85	29.7	1618.46
chrV	324390	27.99	29.56	1612.97
chrV	325390	28.13	29.42	1607.48
chrV	326390	28.28	29.27	1601.59
chrV	327390	28.44	29.11	1595.32
chrV	328390	28.62	28.93	1588.26
chrV	329390	28.8	28.75	1581.2
chrV	330390	28.97	28.58	1574.53
chrV	331390	29.12	28.43	1568.64
chrV	332390	29.23	28.32	1564.33
chrV	333390	29.29	28.26	1561.97
chrV	334390	29.29	28.26	1561.97
chrV	335390	29.2	28.35	1565.5
chrV	336390	29.01	28.54	1572.96
chrV	337390	28.71	28.84	1584.73
chrV	338390	28.3	29.25	1600.81
chrV	339390	27.78	29.77	1621.21
chrV	340390	27.19	30.36	1644.35
chrV	341390	26.52	31.03	1670.64
chrV	342390	25.8	31.75	1698.88
chrV	343390	25.03	32.52	1729.09
chrV	344390	24.22	33.33	1760.86
chrV	345390	23.41	34.14	1792.64
chrV	346390	22.62	34.93	1823.63
chrV	347390	21.9	35.65	1851.87
chrV	348390	21.26	36.29	1876.98
chrV	349390	20.72	36.83	1898.16
chrV	350390	20.3	37.25	1914.64
chrV	351390	19.98	37.57	1927.19
chrV	352390	19.78	37.77	1935.04
chrV	353390	19.71	37.84	1937.78
chrV	354390	19.75	37.8	1936.21
chrV	355390	19.89	37.66	1930.72
chrV	356390	20.11	37.44	1922.09
chrV	357390	20.38	37.17	1911.5
chrV	358390	20.71	36.84	1898.55
chrV	359390	21.09	36.46	1883.65
chrV	360390	21.52	36.03	1866.78
chrV	361390	22	35.55	1847.95
chrV	362390	22.52	35.03	1827.55
chrV	363390	23.07	34.48	1805.97
chrV	364390	23.62	33.93	1784.4
chrV	365390	24.15	33.4	1763.61
chrV	366390	24.65	32.9	1743.99
chrV	367390	25.12	32.43	1725.56
chrV	368390	25.56	31.99	1708.3
chrV	369390	25.98	31.57	1691.82
chrV	370390	26.38	31.17	1676.13
chrV	371390	26.76	30.79	1661.22
chrV	372390	27.13	30.42	1646.71
chrV	373390	27.49	30.06	1632.59
chrV	374390	27.84	29.71	1618.86
chrV	375390	28.19	29.36	1605.13
chrV	376390	28.53	29.02	1591.79
chrV	377390	28.86	28.69	1578.84
chrV	378390	29.17	28.38	1566.68
chrV	379390	29.46	28.09	1555.31
chrV	380390	29.71	27.84	1545.5
chrV	381390	29.92	27.63	1537.26
chrV	382390	30.08	27.47	1530.98
chrV	383390	30.19	27.36	1526.67
chrV	384390	30.24	27.31	1524.71
chrV	385390	30.25	27.3	1524.31
chrV	386390	30.23	27.32	1525.1
chrV	387390	30.18	27.37	1527.06
chrV	388390	30.11	27.44	1529.81
chrV	389390	30.02	27.53	1533.34
chrV	390390	29.92	27.63	1537.26
chrV	391390	29.82	27.73	1541.18
chrV	392390	29.7	27.85	1545.89
chrV	393390	29.57	27.98	1550.99
chrV	394390	29.43	28.12	1556.48
chrV	395390	29.25	28.3	1563.54
chrV	396390	29.02	28.53	1572.57
chrV	397390	28.74	28.81	1583.55
chrV	398390	28.41	29.14	1596.5
chrV	399390	28.03	29.52	1611.4
chrV	400390	27.62	29.93	1627.49
chrV	401390	27.19	30.36	1644.35
chrV	402390	26.74	30.81	1662.01
chrV	403390	26.29	31.26	1679.66
chrV	404390	25.83	31.72	1697.7
chrV	405390	25.4	32.15	1714.57
chrV	406390	25.03	32.52	1729.09
chrV	407390	24.76	32.79	1739.68
chrV	408390	24.62	32.93	1745.17
chrV	409390	24.59	32.96	1746.35
chrV	410390	24.65	32.9	1743.99
chrV	411390	24.78	32.77	1738.89
chrV	412390	24.96	32.59	1731.83
chrV	413390	25.19	32.36	1722.81
chrV	414390	25.47	32.08	1711.83
chrV	415390	25.82	31.73	1698.1
chrV	416390	26.22	31.33	1682.41
chrV	417390	26.68	30.87	1664.36
chrV	418390	27.14	30.41	1646.32
chrV	419390	27.54	30.01	1630.62
chrV	420390	27.84	29.71	1618.86
chrV	421390	28.04	29.51	1611.01
chrV	422390	28.14	29.41	1607.09
chrV	423390	28.13	29.42	1607.48
chrV	424390	28.02	29.53	1611.79
chrV	425390	27.81	29.74	1620.03
chrV	426390	27.48	30.07	1632.98
chrV	427390	27.03	30.52	1650.63
chrV	428390	26.46	31.09	1672.99
chrV	429390	25.79	31.76	1699.27
chrV	430390	25.05	32.5	1728.3
chrV	431390	24.27	33.28	1758.9
chrV	432390	23.48	34.07	1789.89
chrV	433390	22.72	34.83	1819.7
chrV	434390	22.02	35.53	1847.16
chrV	435390	21.42	36.13	1870.7
chrV	436390	20.96	36.59	1888.75
chrV	437390	20.67	36.88	1900.12
chrV	438390	20.58	36.97	1903.65
chrV	439390	20.67	36.88	1900.12
chrV	440390	20.89	36.66	1891.49
chrV	441390	21.19	36.36	1879.72
chrV	442390	21.57	35.98	1864.82
chrV	443390	22.02	35.53	1847.16
chrV	444390	22.55	35	1826.37
chrV	445390	23.16	34.39	1802.44
chrV	446390	23.84	33.71	1775.77
chrV	447390	24.57	32.98	1747.13
chrV	448390	25.32	32.23	1717.71
chrV	449390	26.05	31.5	1689.07
chrV	450391	26.75	30.8	1661.61
chrV	451391	27.43	30.12	1634.94
chrV	452391	28.08	29.47	1609.44
chrV	453391	28.73	28.82	1583.94
chrV	454391	29.37	28.18	1558.84
chrV	455391	30	27.55	1534.12
chrV	456391	30.64	26.91	1509.02
chrV	457391	31.29	26.26	1483.52
chrV	458391	31.93	25.62	1458.41
chrV	459391	32.57	24.98	1433.31
chrV	460391	33.16	24.39	1410.16
chrV	461391	33.71	23.84	1388.58
chrV	462391	34.18	23.37	1370.15
chrV	463391	34.58	22.97	1354.46
chrV	464391	34.9	22.65	1341.9
chrV	465391	35.14	22.41	1332.49
chrV	466391	35.3	22.25	1326.21
chrV	467391	35.39	22.16	1322.68
chrV	468391	35.39	22.16	1322.68
chrV	469391	35.3	22.25	1326.21
chrV	470391	35.13	22.42	1332.88
chrV	471391	34.88	22.67	1342.69
chrV	472391	34.55	23	1355.63
chrV	473391	34.18	23.37	1370.15
chrV	474391	33.77	23.78	1386.23
chrV	475391	33.36	24.19	1402.31
chrV	476391	32.96	24.59	1418.01
chrV	477391	32.57	24.98	1433.31
chrV	478391	32.18	25.37	1448.6
chrV	479391	31.79	25.76	1463.9
chrV	480391	31.39	26.16	1479.59
chrV	481391	30.97	26.58	1496.07
chrV	482391	30.52	27.03	1513.72
chrV	483391	30.03	27.52	1532.95
chrV	484391	29.49	28.06	1554.13
chrV	485391	28.92	28.63	1576.49
chrV	486391	28.32	29.23	1600.03
chrV	487391	27.74	29.81	1622.78
chrV	488391	27.2	30.35	1643.96
chrV	489391	26.72	30.83	1662.79
chrV	490391	26.31	31.24	1678.87
chrV	491391	25.96	31.59	1692.6
chrV	492391	25.67	31.88	1703.98
chrV	493391	25.44	32.11	1713
chrV	494391	25.26	32.29	1720.06
chrV	495391	25.11	32.44	1725.95
chrV	496391	24.98	32.57	1731.05
chrV	497391	24.84	32.71	1736.54
chrV	498391	24.71	32.84	1741.64
chrV	499391	24.59	32.96	1746.35
chrV	500391	24.5	33.05	1749.88
chrV	501391	24.45	33.1	1751.84
chrV	502391	24.43	33.12	1752.62
chrV	503391	24.45	33.1	1751.84
chrV	504391	24.53	33.02	1748.7
chrV	505391	24.69	32.86	1742.42
[truncated: 3,347 more rows]
