# Supplementary material for: Chromosomal Mcm2-7 distribution and the genome replication program in species from yeast to humans
Source: PLoS Genet. 2021 Sep 2;17(9):e1009714. doi: 10.1371/journal.pgen.1009714 (PMC8443269; doi:10.1371/journal.pgen.1009714)
Supplement: S4 Source Files — (ZIP) [file pgen.1009714.s026.zip › source_files_for_Figure8_to_S3Figure/Figure8/numbers_for_Figure_8_simulations_050421_1.txt]

chr	bedstart	bedend	simulation
chrIV	0	100	1814.66
chrIV	100	200	1815.28
chrIV	200	300	1815.88
chrIV	300	400	1816.48
chrIV	400	500	1817.06
chrIV	500	600	1817.63
chrIV	600	700	1818.19
chrIV	700	800	1818.74
chrIV	800	900	1819.28
chrIV	900	1000	1819.81
chrIV	1000	1100	1820.31
chrIV	1100	1200	1820.81
chrIV	1200	1300	1821.29
chrIV	1300	1400	1821.77
chrIV	1400	1500	1822.23
chrIV	1500	1600	1822.69
chrIV	1600	1700	1823.14
chrIV	1700	1800	1823.59
chrIV	1800	1900	1824.02
chrIV	1900	2000	1824.45
chrIV	2000	2100	1825.33
chrIV	2100	2200	1826.19
chrIV	2200	2300	1827.04
chrIV	2300	2400	1827.87
chrIV	2400	2500	1828.69
chrIV	2500	2600	1829.5
chrIV	2600	2700	1830.29
chrIV	2700	2800	1831.07
chrIV	2800	2900	1831.84
chrIV	2900	3000	1832.6
chrIV	3000	3100	1833.29
chrIV	3100	3200	1833.97
chrIV	3200	3300	1834.64
chrIV	3300	3400	1835.3
chrIV	3400	3500	1835.96
chrIV	3500	3600	1836.6
chrIV	3600	3700	1837.23
chrIV	3700	3800	1837.85
chrIV	3800	3900	1838.47
chrIV	3900	4000	1839.07
chrIV	4000	4100	1839.68
chrIV	4100	4200	1840.27
chrIV	4200	4300	1840.86
chrIV	4300	4400	1841.44
chrIV	4400	4500	1842.01
chrIV	4500	4600	1842.57
chrIV	4600	4700	1843.13
chrIV	4700	4800	1843.68
chrIV	4800	4900	1844.22
chrIV	4900	5000	1844.75
chrIV	5000	5100	1845.28
chrIV	5100	5200	1845.8
chrIV	5200	5300	1846.31
chrIV	5300	5400	1846.82
chrIV	5400	5500	1847.32
chrIV	5500	5600	1847.81
chrIV	5600	5700	1848.3
chrIV	5700	5800	1848.78
chrIV	5800	5900	1849.25
chrIV	5900	6000	1849.72
chrIV	6000	6100	1850.17
chrIV	6100	6200	1850.61
chrIV	6200	6300	1851.06
chrIV	6300	6400	1851.49
chrIV	6400	6500	1851.92
chrIV	6500	6600	1852.35
chrIV	6600	6700	1852.77
chrIV	6700	6800	1853.18
chrIV	6800	6900	1853.59
chrIV	6900	7000	1854
chrIV	7000	7100	1854.29
chrIV	7100	7200	1854.58
chrIV	7200	7300	1854.86
chrIV	7300	7400	1855.14
chrIV	7400	7500	1855.42
chrIV	7500	7600	1855.7
chrIV	7600	7700	1855.97
chrIV	7700	7800	1856.24
chrIV	7800	7900	1856.5
chrIV	7900	8000	1856.77
chrIV	8000	8100	1856.99
chrIV	8100	8200	1857.22
chrIV	8200	8300	1857.44
chrIV	8300	8400	1857.66
chrIV	8400	8500	1857.88
chrIV	8500	8600	1858.09
chrIV	8600	8700	1858.31
chrIV	8700	8800	1858.52
chrIV	8800	8900	1858.72
chrIV	8900	9000	1858.93
chrIV	9000	9100	1859.04
chrIV	9100	9200	1859.15
chrIV	9200	9300	1859.26
chrIV	9300	9400	1859.36
chrIV	9400	9500	1859.47
chrIV	9500	9600	1859.57
chrIV	9600	9700	1859.68
chrIV	9700	9800	1859.78
chrIV	9800	9900	1859.88
chrIV	9900	10000	1859.98
chrIV	10000	10100	1860.06
chrIV	10100	10200	1860.13
chrIV	10200	10300	1860.21
chrIV	10300	10400	1860.3
chrIV	10400	10500	1860.39
chrIV	10500	10600	1860.49
chrIV	10600	10700	1860.59
chrIV	10700	10800	1860.69
chrIV	10800	10900	1860.79
chrIV	10900	11000	1860.89
chrIV	11000	11100	1860.8
chrIV	11100	11200	1860.72
chrIV	11200	11300	1860.63
chrIV	11300	11400	1860.55
chrIV	11400	11500	1860.48
chrIV	11500	11600	1860.41
chrIV	11600	11700	1860.33
chrIV	11700	11800	1860.26
chrIV	11800	11900	1860.19
chrIV	11900	12000	1860.12
chrIV	12000	12100	1859.6
chrIV	12100	12200	1859.09
chrIV	12200	12300	1858.57
chrIV	12300	12400	1858.06
chrIV	12400	12500	1857.56
chrIV	12500	12600	1857.06
chrIV	12600	12700	1856.56
chrIV	12700	12800	1856.06
chrIV	12800	12900	1855.55
chrIV	12900	13000	1855.05
chrIV	13000	13100	1854.37
chrIV	13100	13200	1853.7
chrIV	13200	13300	1853.02
chrIV	13300	13400	1852.34
chrIV	13400	13500	1851.66
chrIV	13500	13600	1850.98
chrIV	13600	13700	1850.31
chrIV	13700	13800	1849.63
chrIV	13800	13900	1848.95
chrIV	13900	14000	1848.27
chrIV	14000	14100	1847.1
chrIV	14100	14200	1845.94
chrIV	14200	14300	1844.78
chrIV	14300	14400	1843.61
chrIV	14400	14500	1842.46
chrIV	14500	14600	1841.3
chrIV	14600	14700	1840.15
chrIV	14700	14800	1838.99
chrIV	14800	14900	1837.84
chrIV	14900	15000	1836.69
chrIV	15000	15100	1835.5
chrIV	15100	15200	1834.31
chrIV	15200	15300	1833.12
chrIV	15300	15400	1831.93
chrIV	15400	15500	1830.74
chrIV	15500	15600	1829.55
chrIV	15600	15700	1828.36
chrIV	15700	15800	1827.17
chrIV	15800	15900	1825.98
chrIV	15900	16000	1824.78
chrIV	16000	16100	1823.1
chrIV	16100	16200	1821.41
chrIV	16200	16300	1819.72
chrIV	16300	16400	1818.03
chrIV	16400	16500	1816.35
chrIV	16500	16600	1814.66
chrIV	16600	16700	1812.98
chrIV	16700	16800	1811.29
chrIV	16800	16900	1809.6
chrIV	16900	17000	1807.92
chrIV	17000	17100	1806.28
chrIV	17100	17200	1804.63
chrIV	17200	17300	1802.99
chrIV	17300	17400	1801.35
chrIV	17400	17500	1799.71
chrIV	17500	17600	1798.06
chrIV	17600	17700	1796.42
chrIV	17700	17800	1794.78
chrIV	17800	17900	1793.14
chrIV	17900	18000	1791.49
chrIV	18000	18100	1789.33
chrIV	18100	18200	1787.17
chrIV	18200	18300	1785
chrIV	18300	18400	1782.84
chrIV	18400	18500	1780.68
chrIV	18500	18600	1778.52
chrIV	18600	18700	1776.36
chrIV	18700	18800	1774.19
chrIV	18800	18900	1772.03
chrIV	18900	19000	1769.87
chrIV	19000	19100	1767.72
chrIV	19100	19200	1765.58
chrIV	19200	19300	1763.43
chrIV	19300	19400	1761.28
chrIV	19400	19500	1759.14
chrIV	19500	19600	1756.99
chrIV	19600	19700	1754.84
chrIV	19700	19800	1752.7
chrIV	19800	19900	1750.55
chrIV	19900	20000	1748.4
chrIV	20000	20100	1745.67
chrIV	20100	20200	1742.93
chrIV	20200	20300	1740.2
chrIV	20300	20400	1737.47
chrIV	20400	20500	1734.73
chrIV	20500	20600	1732
chrIV	20600	20700	1729.27
chrIV	20700	20800	1726.53
chrIV	20800	20900	1723.8
chrIV	20900	21000	1721.07
chrIV	21000	21100	1718.38
chrIV	21100	21200	1715.69
chrIV	21200	21300	1713
chrIV	21300	21400	1710.31
chrIV	21400	21500	1707.62
chrIV	21500	21600	1704.93
chrIV	21600	21700	1702.24
chrIV	21700	21800	1699.55
chrIV	21800	21900	1696.86
chrIV	21900	22000	1694.17
chrIV	22000	22100	1691.06
chrIV	22100	22200	1687.96
chrIV	22200	22300	1684.85
chrIV	22300	22400	1681.74
chrIV	22400	22500	1678.63
chrIV	22500	22600	1675.53
chrIV	22600	22700	1672.42
chrIV	22700	22800	1669.31
chrIV	22800	22900	1666.2
chrIV	22900	23000	1663.1
chrIV	23000	23100	1660.27
chrIV	23100	23200	1657.43
chrIV	23200	23300	1654.6
chrIV	23300	23400	1651.77
chrIV	23400	23500	1648.94
chrIV	23500	23600	1646.11
chrIV	23600	23700	1643.28
chrIV	23700	23800	1640.45
chrIV	23800	23900	1637.62
chrIV	23900	24000	1634.78
chrIV	24000	24100	1631.87
chrIV	24100	24200	1628.95
chrIV	24200	24300	1626.04
chrIV	24300	24400	1623.12
chrIV	24400	24500	1620.2
chrIV	24500	24600	1617.29
chrIV	24600	24700	1614.37
chrIV	24700	24800	1611.46
chrIV	24800	24900	1608.54
chrIV	24900	25000	1605.63
chrIV	25000	25100	1603
chrIV	25100	25200	1600.37
chrIV	25200	25300	1597.74
chrIV	25300	25400	1595.12
chrIV	25400	25500	1592.49
chrIV	25500	25600	1589.86
chrIV	25600	25700	1587.23
chrIV	25700	25800	1584.61
chrIV	25800	25900	1581.98
chrIV	25900	26000	1579.35
chrIV	26000	26100	1576.79
chrIV	26100	26200	1574.22
chrIV	26200	26300	1571.66
chrIV	26300	26400	1569.09
chrIV	26400	26500	1566.53
chrIV	26500	26600	1563.96
chrIV	26600	26700	1561.39
chrIV	26700	26800	1558.83
chrIV	26800	26900	1556.26
chrIV	26900	27000	1553.7
chrIV	27000	27100	1551.52
chrIV	27100	27200	1549.34
chrIV	27200	27300	1547.16
chrIV	27300	27400	1544.98
chrIV	27400	27500	1542.8
chrIV	27500	27600	1540.62
chrIV	27600	27700	1538.44
chrIV	27700	27800	1536.26
chrIV	27800	27900	1534.08
chrIV	27900	28000	1531.9
chrIV	28000	28100	1529.81
chrIV	28100	28200	1527.71
chrIV	28200	28300	1525.62
chrIV	28300	28400	1523.53
chrIV	28400	28500	1521.43
chrIV	28500	28600	1519.34
chrIV	28600	28700	1517.25
chrIV	28700	28800	1515.15
chrIV	28800	28900	1513.06
chrIV	28900	29000	1510.97
chrIV	29000	29100	1509.3
chrIV	29100	29200	1507.64
chrIV	29200	29300	1505.98
chrIV	29300	29400	1504.32
chrIV	29400	29500	1502.65
chrIV	29500	29600	1500.99
chrIV	29600	29700	1499.33
chrIV	29700	29800	1497.66
chrIV	29800	29900	1496
chrIV	29900	30000	1494.34
chrIV	30000	30100	1493.15
chrIV	30100	30200	1491.96
chrIV	30200	30300	1490.78
chrIV	30300	30400	1489.59
chrIV	30400	30500	1488.4
chrIV	30500	30600	1487.21
chrIV	30600	30700	1486.02
chrIV	30700	30800	1484.84
chrIV	30800	30900	1483.65
chrIV	30900	31000	1482.46
chrIV	31000	31100	1481.73
chrIV	31100	31200	1481
chrIV	31200	31300	1480.27
chrIV	31300	31400	1479.55
chrIV	31400	31500	1478.82
chrIV	31500	31600	1478.09
chrIV	31600	31700	1477.36
chrIV	31700	31800	1476.63
chrIV	31800	31900	1475.9
chrIV	31900	32000	1475.18
chrIV	32000	32100	1474.92
chrIV	32100	32200	1474.67
chrIV	32200	32300	1474.42
chrIV	32300	32400	1474.17
chrIV	32400	32500	1473.91
chrIV	32500	32600	1473.66
chrIV	32600	32700	1473.41
chrIV	32700	32800	1473.16
chrIV	32800	32900	1472.9
chrIV	32900	33000	1472.65
chrIV	33000	33100	1472.87
chrIV	33100	33200	1473.09
chrIV	33200	33300	1473.31
chrIV	33300	33400	1473.53
chrIV	33400	33500	1473.75
chrIV	33500	33600	1473.97
chrIV	33600	33700	1474.19
chrIV	33700	33800	1474.41
chrIV	33800	33900	1474.63
chrIV	33900	34000	1474.86
chrIV	34000	34100	1475.58
chrIV	34100	34200	1476.3
chrIV	34200	34300	1477.01
chrIV	34300	34400	1477.73
chrIV	34400	34500	1478.45
chrIV	34500	34600	1479.17
chrIV	34600	34700	1479.89
chrIV	34700	34800	1480.61
chrIV	34800	34900	1481.33
chrIV	34900	35000	1482.05
chrIV	35000	35100	1482.93
chrIV	35100	35200	1483.8
chrIV	35200	35300	1484.67
chrIV	35300	35400	1485.55
chrIV	35400	35500	1486.42
chrIV	35500	35600	1487.3
chrIV	35600	35700	1488.17
chrIV	35700	35800	1489.05
chrIV	35800	35900	1489.92
chrIV	35900	36000	1490.8
chrIV	36000	36100	1492.18
chrIV	36100	36200	1493.55
chrIV	36200	36300	1494.93
chrIV	36300	36400	1496.31
chrIV	36400	36500	1497.69
chrIV	36500	36600	1499.06
chrIV	36600	36700	1500.44
chrIV	36700	36800	1501.82
chrIV	36800	36900	1503.2
chrIV	36900	37000	1504.57
chrIV	37000	37100	1506.05
chrIV	37100	37200	1507.53
chrIV	37200	37300	1509.02
chrIV	37300	37400	1510.5
chrIV	37400	37500	1511.98
chrIV	37500	37600	1513.47
chrIV	37600	37700	1514.95
chrIV	37700	37800	1516.43
chrIV	37800	37900	1517.92
chrIV	37900	38000	1519.4
chrIV	38000	38100	1521.16
chrIV	38100	38200	1522.92
chrIV	38200	38300	1524.68
chrIV	38300	38400	1526.44
chrIV	38400	38500	1528.19
chrIV	38500	38600	1529.95
chrIV	38600	38700	1531.71
chrIV	38700	38800	1533.47
chrIV	38800	38900	1535.23
chrIV	38900	39000	1536.98
chrIV	39000	39100	1538.71
chrIV	39100	39200	1540.44
chrIV	39200	39300	1542.16
chrIV	39300	39400	1543.89
chrIV	39400	39500	1545.61
chrIV	39500	39600	1547.34
chrIV	39600	39700	1549.06
chrIV	39700	39800	1550.79
chrIV	39800	39900	1552.52
chrIV	39900	40000	1554.24
chrIV	40000	40100	1556.22
chrIV	40100	40200	1558.19
chrIV	40200	40300	1560.16
chrIV	40300	40400	1562.13
chrIV	40400	40500	1564.11
chrIV	40500	40600	1566.08
chrIV	40600	40700	1568.05
chrIV	40700	40800	1570.02
chrIV	40800	40900	1572
chrIV	40900	41000	1573.96
chrIV	41000	41100	1575.54
chrIV	41100	41200	1577.12
chrIV	41200	41300	1578.69
chrIV	41300	41400	1580.27
chrIV	41400	41500	1581.85
chrIV	41500	41600	1583.42
chrIV	41600	41700	1585
chrIV	41700	41800	1586.57
chrIV	41800	41900	1588.15
chrIV	41900	42000	1589.73
chrIV	42000	42100	1591.37
chrIV	42100	42200	1593.02
chrIV	42200	42300	1594.66
chrIV	42300	42400	1596.31
chrIV	42400	42500	1597.95
chrIV	42500	42600	1599.59
chrIV	42600	42700	1601.24
chrIV	42700	42800	1602.88
chrIV	42800	42900	1604.53
chrIV	42900	43000	1606.17
chrIV	43000	43100	1607.22
chrIV	43100	43200	1608.27
chrIV	43200	43300	1609.32
chrIV	43300	43400	1610.37
chrIV	43400	43500	1611.42
chrIV	43500	43600	1612.47
chrIV	43600	43700	1613.52
chrIV	43700	43800	1614.57
chrIV	43800	43900	1615.62
chrIV	43900	44000	1616.67
chrIV	44000	44100	1617.72
chrIV	44100	44200	1618.78
chrIV	44200	44300	1619.83
chrIV	44300	44400	1620.88
chrIV	44400	44500	1621.94
chrIV	44500	44600	1622.99
chrIV	44600	44700	1624.05
chrIV	44700	44800	1625.1
chrIV	44800	44900	1626.15
chrIV	44900	45000	1627.2
chrIV	45000	45100	1627.6
chrIV	45100	45200	1628
chrIV	45200	45300	1628.4
chrIV	45300	45400	1628.8
chrIV	45400	45500	1629.2
chrIV	45500	45600	1629.6
chrIV	45600	45700	1630
chrIV	45700	45800	1630.4
chrIV	45800	45900	1630.8
chrIV	45900	46000	1631.2
chrIV	46000	46100	1631.48
chrIV	46100	46200	1631.76
chrIV	46200	46300	1632.04
chrIV	46300	46400	1632.32
chrIV	46400	46500	1632.6
chrIV	46500	46600	1632.88
chrIV	46600	46700	1633.16
chrIV	46700	46800	1633.44
chrIV	46800	46900	1633.72
chrIV	46900	47000	1634
chrIV	47000	47100	1633.67
chrIV	47100	47200	1633.33
chrIV	47200	47300	1633
chrIV	47300	47400	1632.66
chrIV	47400	47500	1632.33
chrIV	47500	47600	1631.99
chrIV	47600	47700	1631.66
chrIV	47700	47800	1631.33
chrIV	47800	47900	1630.99
chrIV	47900	48000	1630.66
chrIV	48000	48100	1630.21
chrIV	48100	48200	1629.76
chrIV	48200	48300	1629.32
chrIV	48300	48400	1628.87
chrIV	48400	48500	1628.42
chrIV	48500	48600	1627.98
chrIV	48600	48700	1627.53
chrIV	48700	48800	1627.09
chrIV	48800	48900	1626.64
chrIV	48900	49000	1626.19
chrIV	49000	49100	1625.11
chrIV	49100	49200	1624.03
chrIV	49200	49300	1622.95
chrIV	49300	49400	1621.88
chrIV	49400	49500	1620.8
chrIV	49500	49600	1619.72
chrIV	49600	49700	1618.64
chrIV	49700	49800	1617.56
chrIV	49800	49900	1616.48
chrIV	49900	50000	1615.4
chrIV	50000	50100	1614.21
chrIV	50100	50200	1613.02
chrIV	50200	50300	1611.83
chrIV	50300	50400	1610.64
chrIV	50400	50500	1609.45
chrIV	50500	50600	1608.26
chrIV	50600	50700	1607.07
chrIV	50700	50800	1605.88
chrIV	50800	50900	1604.69
chrIV	50900	51000	1603.5
chrIV	51000	51100	1601.68
chrIV	51100	51200	1599.85
chrIV	51200	51300	1598.03
chrIV	51300	51400	1596.21
chrIV	51400	51500	1594.38
chrIV	51500	51600	1592.56
chrIV	51600	51700	1590.74
chrIV	51700	51800	1588.91
chrIV	51800	51900	1587.09
chrIV	51900	52000	1585.27
chrIV	52000	52100	1583.38
chrIV	52100	52200	1581.49
chrIV	52200	52300	1579.6
chrIV	52300	52400	1577.71
chrIV	52400	52500	1575.82
chrIV	52500	52600	1573.93
chrIV	52600	52700	1572.04
chrIV	52700	52800	1570.15
chrIV	52800	52900	1568.26
chrIV	52900	53000	1566.37
chrIV	53000	53100	1563.87
chrIV	53100	53200	1561.37
chrIV	53200	53300	1558.87
chrIV	53300	53400	1556.38
chrIV	53400	53500	1553.88
chrIV	53500	53600	1551.38
chrIV	53600	53700	1548.89
chrIV	53700	53800	1546.39
chrIV	53800	53900	1543.89
chrIV	53900	54000	1541.4
chrIV	54000	54100	1538.8
chrIV	54100	54200	1536.2
chrIV	54200	54300	1533.6
chrIV	54300	54400	1531
chrIV	54400	54500	1528.41
chrIV	54500	54600	1525.81
chrIV	54600	54700	1523.21
chrIV	54700	54800	1520.61
chrIV	54800	54900	1518.01
chrIV	54900	55000	1515.41
chrIV	55000	55100	1512.56
chrIV	55100	55200	1509.71
chrIV	55200	55300	1506.86
chrIV	55300	55400	1504
chrIV	55400	55500	1501.15
chrIV	55500	55600	1498.3
chrIV	55600	55700	1495.45
chrIV	55700	55800	1492.59
chrIV	55800	55900	1489.74
chrIV	55900	56000	1486.89
chrIV	56000	56100	1483.95
chrIV	56100	56200	1481.01
chrIV	56200	56300	1478.08
chrIV	56300	56400	1475.14
chrIV	56400	56500	1472.2
chrIV	56500	56600	1469.27
chrIV	56600	56700	1466.33
chrIV	56700	56800	1463.39
chrIV	56800	56900	1460.46
chrIV	56900	57000	1457.52
chrIV	57000	57100	1454.58
chrIV	57100	57200	1451.63
chrIV	57200	57300	1448.69
chrIV	57300	57400	1445.74
chrIV	57400	57500	1442.8
chrIV	57500	57600	1439.85
chrIV	57600	57700	1436.9
chrIV	57700	57800	1433.96
chrIV	57800	57900	1431.01
chrIV	57900	58000	1428.07
chrIV	58000	58100	1425.44
chrIV	58100	58200	1422.82
chrIV	58200	58300	1420.2
chrIV	58300	58400	1417.57
chrIV	58400	58500	1414.95
chrIV	58500	58600	1412.33
chrIV	58600	58700	1409.7
chrIV	58700	58800	1407.08
chrIV	58800	58900	1404.45
chrIV	58900	59000	1401.83
chrIV	59000	59100	1399.34
chrIV	59100	59200	1396.85
chrIV	59200	59300	1394.36
chrIV	59300	59400	1391.87
chrIV	59400	59500	1389.38
chrIV	59500	59600	1386.89
chrIV	59600	59700	1384.41
chrIV	59700	59800	1381.92
chrIV	59800	59900	1379.43
chrIV	59900	60000	1376.94
chrIV	60000	60100	1374.79
chrIV	60100	60200	1372.64
chrIV	60200	60300	1370.5
chrIV	60300	60400	1368.35
chrIV	60400	60500	1366.2
chrIV	60500	60600	1364.06
chrIV	60600	60700	1361.91
chrIV	60700	60800	1359.76
chrIV	60800	60900	1357.62
chrIV	60900	61000	1355.47
chrIV	61000	61100	1353.8
chrIV	61100	61200	1352.12
chrIV	61200	61300	1350.44
chrIV	61300	61400	1348.77
chrIV	61400	61500	1347.09
chrIV	61500	61600	1345.41
chrIV	61600	61700	1343.74
chrIV	61700	61800	1342.06
chrIV	61800	61900	1340.38
chrIV	61900	62000	1338.7
chrIV	62000	62100	1337.36
chrIV	62100	62200	1336.01
chrIV	62200	62300	1334.67
chrIV	62300	62400	1333.32
chrIV	62400	62500	1331.97
chrIV	62500	62600	1330.63
chrIV	62600	62700	1329.28
chrIV	62700	62800	1327.93
chrIV	62800	62900	1326.59
chrIV	62900	63000	1325.25
chrIV	63000	63100	1324.38
chrIV	63100	63200	1323.51
chrIV	63200	63300	1322.65
chrIV	63300	63400	1321.78
chrIV	63400	63500	1320.91
chrIV	63500	63600	1320.05
chrIV	63600	63700	1319.18
chrIV	63700	63800	1318.32
chrIV	63800	63900	1317.45
chrIV	63900	64000	1316.58
chrIV	64000	64100	1316.07
chrIV	64100	64200	1315.57
chrIV	64200	64300	1315.06
chrIV	64300	64400	1314.55
chrIV	64400	64500	1314.04
chrIV	64500	64600	1313.53
chrIV	64600	64700	1313.02
chrIV	64700	64800	1312.51
chrIV	64800	64900	1312
chrIV	64900	65000	1311.49
chrIV	65000	65100	1311.48
chrIV	65100	65200	1311.47
chrIV	65200	65300	1311.46
chrIV	65300	65400	1311.44
chrIV	65400	65500	1311.43
chrIV	65500	65600	1311.42
chrIV	65600	65700	1311.41
chrIV	65700	65800	1311.39
chrIV	65800	65900	1311.38
chrIV	65900	66000	1311.37
chrIV	66000	66100	1311.71
chrIV	66100	66200	1312.05
chrIV	66200	66300	1312.39
chrIV	66300	66400	1312.73
chrIV	66400	66500	1313.08
chrIV	66500	66600	1313.42
chrIV	66600	66700	1313.76
chrIV	66700	66800	1314.1
chrIV	66800	66900	1314.44
chrIV	66900	67000	1314.79
chrIV	67000	67100	1315.58
chrIV	67100	67200	1316.38
chrIV	67200	67300	1317.18
chrIV	67300	67400	1317.97
chrIV	67400	67500	1318.77
chrIV	67500	67600	1319.57
chrIV	67600	67700	1320.36
chrIV	67700	67800	1321.16
chrIV	67800	67900	1321.96
chrIV	67900	68000	1322.75
chrIV	68000	68100	1323.94
chrIV	68100	68200	1325.12
chrIV	68200	68300	1326.3
chrIV	68300	68400	1327.48
chrIV	68400	68500	1328.66
chrIV	68500	68600	1329.85
chrIV	68600	68700	1331.03
chrIV	68700	68800	1332.21
chrIV	68800	68900	1333.39
chrIV	68900	69000	1334.58
chrIV	69000	69100	1336.19
chrIV	69100	69200	1337.8
chrIV	69200	69300	1339.41
chrIV	69300	69400	1341.02
chrIV	69400	69500	1342.63
chrIV	69500	69600	1344.24
chrIV	69600	69700	1345.85
chrIV	69700	69800	1347.46
chrIV	69800	69900	1349.07
chrIV	69900	70000	1350.68
chrIV	70000	70100	1352.69
chrIV	70100	70200	1354.69
chrIV	70200	70300	1356.7
chrIV	70300	70400	1358.7
chrIV	70400	70500	1360.7
chrIV	70500	70600	1362.71
chrIV	70600	70700	1364.71
chrIV	70700	70800	1366.72
chrIV	70800	70900	1368.72
chrIV	70900	71000	1370.73
chrIV	71000	71100	1373.15
chrIV	71100	71200	1375.58
chrIV	71200	71300	1378
chrIV	71300	71400	1380.43
chrIV	71400	71500	1382.85
chrIV	71500	71600	1385.28
chrIV	71600	71700	1387.7
chrIV	71700	71800	1390.13
chrIV	71800	71900	1392.55
chrIV	71900	72000	1394.98
chrIV	72000	72100	1397.75
chrIV	72100	72200	1400.53
chrIV	72200	72300	1403.3
chrIV	72300	72400	1406.08
chrIV	72400	72500	1408.85
chrIV	72500	72600	1411.63
chrIV	72600	72700	1414.4
chrIV	72700	72800	1417.18
chrIV	72800	72900	1419.95
chrIV	72900	73000	1422.73
chrIV	73000	73100	1425.91
chrIV	73100	73200	1429.09
chrIV	73200	73300	1432.27
chrIV	73300	73400	1435.46
chrIV	73400	73500	1438.64
chrIV	73500	73600	1441.82
chrIV	73600	73700	1445
chrIV	73700	73800	1448.19
chrIV	73800	73900	1451.37
chrIV	73900	74000	1454.55
chrIV	74000	74100	1457.79
chrIV	74100	74200	1461.04
chrIV	74200	74300	1464.28
chrIV	74300	74400	1467.52
chrIV	74400	74500	1470.76
chrIV	74500	74600	1474
chrIV	74600	74700	1477.25
chrIV	74700	74800	1480.49
chrIV	74800	74900	1483.73
chrIV	74900	75000	1486.97
chrIV	75000	75100	1490.48
chrIV	75100	75200	1493.98
chrIV	75200	75300	1497.49
chrIV	75300	75400	1500.99
chrIV	75400	75500	1504.5
chrIV	75500	75600	1508
chrIV	75600	75700	1511.5
chrIV	75700	75800	1515.01
chrIV	75800	75900	1518.51
chrIV	75900	76000	1522.01
chrIV	76000	76100	1525.53
chrIV	76100	76200	1529.05
chrIV	76200	76300	1532.56
chrIV	76300	76400	1536.08
chrIV	76400	76500	1539.6
chrIV	76500	76600	1543.11
chrIV	76600	76700	1546.63
chrIV	76700	76800	1550.14
chrIV	76800	76900	1553.66
chrIV	76900	77000	1557.17
chrIV	77000	77100	1560.64
chrIV	77100	77200	1564.11
chrIV	77200	77300	1567.58
chrIV	77300	77400	1571.05
chrIV	77400	77500	1574.52
chrIV	77500	77600	1577.99
chrIV	77600	77700	1581.46
chrIV	77700	77800	1584.93
chrIV	77800	77900	1588.4
chrIV	77900	78000	1591.87
chrIV	78000	78100	1595.07
chrIV	78100	78200	1598.26
chrIV	78200	78300	1601.46
chrIV	78300	78400	1604.66
chrIV	78400	78500	1607.86
chrIV	78500	78600	1611.06
chrIV	78600	78700	1614.26
chrIV	78700	78800	1617.45
chrIV	78800	78900	1620.65
chrIV	78900	79000	1623.85
chrIV	79000	79100	1626.9
chrIV	79100	79200	1629.95
chrIV	79200	79300	1633
chrIV	79300	79400	1636.05
chrIV	79400	79500	1639.1
chrIV	79500	79600	1642.15
chrIV	79600	79700	1645.2
chrIV	79700	79800	1648.25
chrIV	79800	79900	1651.31
chrIV	79900	80000	1654.35
chrIV	80000	80100	1656.94
chrIV	80100	80200	1659.52
chrIV	80200	80300	1662.11
chrIV	80300	80400	1664.69
chrIV	80400	80500	1667.28
chrIV	80500	80600	1669.86
chrIV	80600	80700	1672.45
chrIV	80700	80800	1675.03
chrIV	80800	80900	1677.62
chrIV	80900	81000	1680.2
chrIV	81000	81100	1682.41
chrIV	81100	81200	1684.62
chrIV	81200	81300	1686.84
chrIV	81300	81400	1689.05
chrIV	81400	81500	1691.26
chrIV	81500	81600	1693.47
chrIV	81600	81700	1695.68
chrIV	81700	81800	1697.89
chrIV	81800	81900	1700.1
chrIV	81900	82000	1702.31
chrIV	82000	82100	1704.05
chrIV	82100	82200	1705.79
chrIV	82200	82300	1707.53
chrIV	82300	82400	1709.27
chrIV	82400	82500	1711.01
chrIV	82500	82600	1712.75
chrIV	82600	82700	1714.49
chrIV	82700	82800	1716.23
chrIV	82800	82900	1717.97
chrIV	82900	83000	1719.7
chrIV	83000	83100	1721.05
chrIV	83100	83200	1722.4
chrIV	83200	83300	1723.75
chrIV	83300	83400	1725.11
chrIV	83400	83500	1726.46
chrIV	83500	83600	1727.81
chrIV	83600	83700	1729.16
chrIV	83700	83800	1730.51
chrIV	83800	83900	1731.86
chrIV	83900	84000	1733.21
chrIV	84000	84100	1734.07
chrIV	84100	84200	1734.94
chrIV	84200	84300	1735.8
chrIV	84300	84400	1736.67
chrIV	84400	84500	1737.53
chrIV	84500	84600	1738.4
chrIV	84600	84700	1739.26
chrIV	84700	84800	1740.13
chrIV	84800	84900	1740.99
chrIV	84900	85000	1741.85
chrIV	85000	85100	1742.36
chrIV	85100	85200	1742.86
chrIV	85200	85300	1743.36
chrIV	85300	85400	1743.86
chrIV	85400	85500	1744.36
chrIV	85500	85600	1744.86
chrIV	85600	85700	1745.36
chrIV	85700	85800	1745.86
chrIV	85800	85900	1746.36
chrIV	85900	86000	1746.86
chrIV	86000	86100	1746.92
chrIV	86100	86200	1746.99
chrIV	86200	86300	1747.05
chrIV	86300	86400	1747.11
chrIV	86400	86500	1747.18
chrIV	86500	86600	1747.24
chrIV	86600	86700	1747.31
chrIV	86700	86800	1747.37
chrIV	86800	86900	1747.43
chrIV	86900	87000	1747.49
chrIV	87000	87100	1747.21
chrIV	87100	87200	1746.93
chrIV	87200	87300	1746.65
chrIV	87300	87400	1746.36
chrIV	87400	87500	1746.08
chrIV	87500	87600	1745.8
chrIV	87600	87700	1745.51
chrIV	87700	87800	1745.23
chrIV	87800	87900	1744.95
chrIV	87900	88000	1744.66
chrIV	88000	88100	1743.91
chrIV	88100	88200	1743.16
chrIV	88200	88300	1742.41
chrIV	88300	88400	1741.66
chrIV	88400	88500	1740.91
chrIV	88500	88600	1740.16
chrIV	88600	88700	1739.41
chrIV	88700	88800	1738.66
chrIV	88800	88900	1737.91
chrIV	88900	89000	1737.15
chrIV	89000	89100	1736.06
chrIV	89100	89200	1734.97
chrIV	89200	89300	1733.88
chrIV	89300	89400	1732.79
chrIV	89400	89500	1731.7
chrIV	89500	89600	1730.61
chrIV	89600	89700	1729.51
chrIV	89700	89800	1728.42
chrIV	89800	89900	1727.33
chrIV	89900	90000	1726.24
chrIV	90000	90100	1724.64
chrIV	90100	90200	1723.05
chrIV	90200	90300	1721.45
chrIV	90300	90400	1719.86
chrIV	90400	90500	1718.26
chrIV	90500	90600	1716.66
chrIV	90600	90700	1715.07
chrIV	90700	90800	1713.47
chrIV	90800	90900	1711.88
chrIV	90900	91000	1710.28
chrIV	91000	91100	1708.37
chrIV	91100	91200	1706.46
chrIV	91200	91300	1704.54
chrIV	91300	91400	1702.63
chrIV	91400	91500	1700.72
chrIV	91500	91600	1698.81
chrIV	91600	91700	1696.89
chrIV	91700	91800	1694.98
chrIV	91800	91900	1693.07
chrIV	91900	92000	1691.15
chrIV	92000	92100	1688.75
chrIV	92100	92200	1686.34
chrIV	92200	92300	1683.93
chrIV	92300	92400	1681.53
chrIV	92400	92500	1679.12
chrIV	92500	92600	1676.71
chrIV	92600	92700	1674.3
chrIV	92700	92800	1671.9
chrIV	92800	92900	1669.49
chrIV	92900	93000	1667.08
chrIV	93000	93100	1664.33
chrIV	93100	93200	1661.57
chrIV	93200	93300	1658.81
chrIV	93300	93400	1656.05
chrIV	93400	93500	1653.3
chrIV	93500	93600	1650.54
chrIV	93600	93700	1647.78
chrIV	93700	93800	1645.03
chrIV	93800	93900	1642.27
chrIV	93900	94000	1639.51
chrIV	94000	94100	1636.56
chrIV	94100	94200	1633.62
chrIV	94200	94300	1630.67
chrIV	94300	94400	1627.72
chrIV	94400	94500	1624.78
chrIV	94500	94600	1621.83
chrIV	94600	94700	1618.88
chrIV	94700	94800	1615.94
chrIV	94800	94900	1612.99
chrIV	94900	95000	1610.04
chrIV	95000	95100	1606.85
chrIV	95100	95200	1603.66
chrIV	95200	95300	1600.47
chrIV	95300	95400	1597.28
chrIV	95400	95500	1594.09
chrIV	95500	95600	1590.9
chrIV	95600	95700	1587.71
chrIV	95700	95800	1584.52
chrIV	95800	95900	1581.32
chrIV	95900	96000	1578.14
chrIV	96000	96100	1574.98
chrIV	96100	96200	1571.82
chrIV	96200	96300	1568.66
chrIV	96300	96400	1565.5
chrIV	96400	96500	1562.35
chrIV	96500	96600	1559.19
chrIV	96600	96700	1556.03
chrIV	96700	96800	1552.87
chrIV	96800	96900	1549.71
chrIV	96900	97000	1546.56
chrIV	97000	97100	1543.43
chrIV	97100	97200	1540.3
chrIV	97200	97300	1537.17
chrIV	97300	97400	1534.05
chrIV	97400	97500	1530.92
chrIV	97500	97600	1527.79
chrIV	97600	97700	1524.66
chrIV	97700	97800	1521.54
chrIV	97800	97900	1518.41
chrIV	97900	98000	1515.28
chrIV	98000	98100	1512.3
chrIV	98100	98200	1509.31
chrIV	98200	98300	1506.32
chrIV	98300	98400	1503.33
chrIV	98400	98500	1500.35
chrIV	98500	98600	1497.36
chrIV	98600	98700	1494.37
chrIV	98700	98800	1491.39
chrIV	98800	98900	1488.4
chrIV	98900	99000	1485.41
chrIV	99000	99100	1482.48
chrIV	99100	99200	1479.54
chrIV	99200	99300	1476.61
chrIV	99300	99400	1473.67
chrIV	99400	99500	1470.74
chrIV	99500	99600	1467.8
chrIV	99600	99700	1464.87
chrIV	99700	99800	1461.93
chrIV	99800	99900	1459
chrIV	99900	100000	1456.06
chrIV	100000	100100	1453.45
chrIV	100100	100200	1450.84
chrIV	100200	100300	1448.23
chrIV	100300	100400	1445.62
chrIV	100400	100500	1443.01
chrIV	100500	100600	1440.4
chrIV	100600	100700	1437.79
chrIV	100700	100800	1435.18
chrIV	100800	100900	1432.57
chrIV	100900	101000	1429.97
chrIV	101000	101100	1427.65
chrIV	101100	101200	1425.34
chrIV	101200	101300	1423.02
chrIV	101300	101400	1420.7
chrIV	101400	101500	1418.39
chrIV	101500	101600	1416.07
chrIV	101600	101700	1413.76
chrIV	101700	101800	1411.44
chrIV	101800	101900	1409.13
chrIV	101900	102000	1406.81
chrIV	102000	102100	1404.85
chrIV	102100	102200	1402.88
chrIV	102200	102300	1400.91
chrIV	102300	102400	1398.94
chrIV	102400	102500	1396.98
chrIV	102500	102600	1395.01
chrIV	102600	102700	1393.04
chrIV	102700	102800	1391.07
chrIV	102800	102900	1389.11
chrIV	102900	103000	1387.14
chrIV	103000	103100	1385.48
chrIV	103100	103200	1383.82
chrIV	103200	103300	1382.16
chrIV	103300	103400	1380.5
chrIV	103400	103500	1378.84
chrIV	103500	103600	1377.18
chrIV	103600	103700	1375.52
chrIV	103700	103800	1373.85
chrIV	103800	103900	1372.19
chrIV	103900	104000	1370.54
chrIV	104000	104100	1369.26
chrIV	104100	104200	1367.98
chrIV	104200	104300	1366.7
chrIV	104300	104400	1365.42
chrIV	104400	104500	1364.14
chrIV	104500	104600	1362.86
chrIV	104600	104700	1361.58
chrIV	104700	104800	1360.31
chrIV	104800	104900	1359.03
chrIV	104900	105000	1357.75
chrIV	105000	105100	1356.76
chrIV	105100	105200	1355.77
chrIV	105200	105300	1354.77
chrIV	105300	105400	1353.78
chrIV	105400	105500	1352.79
chrIV	105500	105600	1351.8
chrIV	105600	105700	1350.8
chrIV	105700	105800	1349.81
chrIV	105800	105900	1348.82
chrIV	105900	106000	1347.83
chrIV	106000	106100	1347.21
chrIV	106100	106200	1346.59
chrIV	106200	106300	1345.97
chrIV	106300	106400	1345.35
chrIV	106400	106500	1344.73
chrIV	106500	106600	1344.11
chrIV	106600	106700	1343.5
chrIV	106700	106800	1342.88
chrIV	106800	106900	1342.26
chrIV	106900	107000	1341.64
chrIV	107000	107100	1341.29
chrIV	107100	107200	1340.95
chrIV	107200	107300	1340.6
chrIV	107300	107400	1340.25
chrIV	107400	107500	1339.91
chrIV	107500	107600	1339.56
chrIV	107600	107700	1339.21
chrIV	107700	107800	1338.87
chrIV	107800	107900	1338.52
chrIV	107900	108000	1338.17
chrIV	108000	108100	1338.2
chrIV	108100	108200	1338.22
chrIV	108200	108300	1338.25
chrIV	108300	108400	1338.27
chrIV	108400	108500	1338.3
chrIV	108500	108600	1338.32
chrIV	108600	108700	1338.35
chrIV	108700	108800	1338.37
chrIV	108800	108900	1338.4
chrIV	108900	109000	1338.43
chrIV	109000	109100	1338.72
chrIV	109100	109200	1339.01
chrIV	109200	109300	1339.3
chrIV	109300	109400	1339.59
chrIV	109400	109500	1339.88
chrIV	109500	109600	1340.17
chrIV	109600	109700	1340.46
chrIV	109700	109800	1340.75
chrIV	109800	109900	1341.04
chrIV	109900	110000	1341.33
chrIV	110000	110100	1342.07
chrIV	110100	110200	1342.81
chrIV	110200	110300	1343.55
chrIV	110300	110400	1344.29
chrIV	110400	110500	1345.02
chrIV	110500	110600	1345.76
chrIV	110600	110700	1346.5
chrIV	110700	110800	1347.24
chrIV	110800	110900	1347.98
chrIV	110900	111000	1348.72
chrIV	111000	111100	1349.72
chrIV	111100	111200	1350.72
chrIV	111200	111300	1351.71
chrIV	111300	111400	1352.71
chrIV	111400	111500	1353.71
chrIV	111500	111600	1354.7
chrIV	111600	111700	1355.7
chrIV	111700	111800	1356.7
chrIV	111800	111900	1357.7
chrIV	111900	112000	1358.69
chrIV	112000	112100	1359.95
chrIV	112100	112200	1361.2
chrIV	112200	112300	1362.45
chrIV	112300	112400	1363.7
chrIV	112400	112500	1364.96
chrIV	112500	112600	1366.21
chrIV	112600	112700	1367.46
chrIV	112700	112800	1368.71
chrIV	112800	112900	1369.97
chrIV	112900	113000	1371.22
chrIV	113000	113100	1372.74
chrIV	113100	113200	1374.26
chrIV	113200	113300	1375.78
chrIV	113300	113400	1377.3
chrIV	113400	113500	1378.81
chrIV	113500	113600	1380.33
chrIV	113600	113700	1381.85
chrIV	113700	113800	1383.37
chrIV	113800	113900	1384.89
chrIV	113900	114000	1386.41
chrIV	114000	114100	1388.12
chrIV	114100	114200	1389.83
chrIV	114200	114300	1391.54
chrIV	114300	114400	1393.25
chrIV	114400	114500	1394.96
chrIV	114500	114600	1396.68
chrIV	114600	114700	1398.39
chrIV	114700	114800	1400.1
chrIV	114800	114900	1401.81
chrIV	114900	115000	1403.52
chrIV	115000	115100	1405.34
chrIV	115100	115200	1407.16
chrIV	115200	115300	1408.97
chrIV	115300	115400	1410.79
chrIV	115400	115500	1412.61
chrIV	115500	115600	1414.42
chrIV	115600	115700	1416.24
chrIV	115700	115800	1418.05
chrIV	115800	115900	1419.87
chrIV	115900	116000	1421.69
chrIV	116000	116100	1423.46
chrIV	116100	116200	1425.23
chrIV	116200	116300	1427.01
chrIV	116300	116400	1428.78
chrIV	116400	116500	1430.55
chrIV	116500	116600	1432.33
chrIV	116600	116700	1434.1
chrIV	116700	116800	1435.87
chrIV	116800	116900	1437.65
chrIV	116900	117000	1439.42
chrIV	117000	117100	1441.14
chrIV	117100	117200	1442.86
chrIV	117200	117300	1444.57
chrIV	117300	117400	1446.29
chrIV	117400	117500	1448.01
chrIV	117500	117600	1449.73
chrIV	117600	117700	1451.45
chrIV	117700	117800	1453.17
chrIV	117800	117900	1454.89
chrIV	117900	118000	1456.6
chrIV	118000	118100	1458.1
chrIV	118100	118200	1459.59
chrIV	118200	118300	1461.08
chrIV	118300	118400	1462.57
chrIV	118400	118500	1464.06
chrIV	118500	118600	1465.55
chrIV	118600	118700	1467.04
chrIV	118700	118800	1468.53
chrIV	118800	118900	1470.02
chrIV	118900	119000	1471.51
chrIV	119000	119100	1472.99
chrIV	119100	119200	1474.47
chrIV	119200	119300	1475.94
chrIV	119300	119400	1477.42
chrIV	119400	119500	1478.9
chrIV	119500	119600	1480.38
chrIV	119600	119700	1481.85
chrIV	119700	119800	1483.33
chrIV	119800	119900	1484.81
chrIV	119900	120000	1486.28
chrIV	120000	120100	1487.56
chrIV	120100	120200	1488.84
chrIV	120200	120300	1490.11
chrIV	120300	120400	1491.39
chrIV	120400	120500	1492.66
chrIV	120500	120600	1493.94
chrIV	120600	120700	1495.21
chrIV	120700	120800	1496.49
chrIV	120800	120900	1497.77
chrIV	120900	121000	1499.04
chrIV	121000	121100	1500.27
chrIV	121100	121200	1501.51
chrIV	121200	121300	1502.74
chrIV	121300	121400	1503.98
chrIV	121400	121500	1505.21
chrIV	121500	121600	1506.45
chrIV	121600	121700	1507.68
chrIV	121700	121800	1508.92
chrIV	121800	121900	1510.15
chrIV	121900	122000	1511.38
chrIV	122000	122100	1512.46
chrIV	122100	122200	1513.55
chrIV	122200	122300	1514.63
chrIV	122300	122400	1515.71
chrIV	122400	122500	1516.79
chrIV	122500	122600	1517.87
chrIV	122600	122700	1518.95
chrIV	122700	122800	1520.03
chrIV	122800	122900	1521.11
chrIV	122900	123000	1522.19
chrIV	123000	123100	1523.22
chrIV	123100	123200	1524.25
chrIV	123200	123300	1525.28
chrIV	123300	123400	1526.3
chrIV	123400	123500	1527.33
chrIV	123500	123600	1528.36
chrIV	123600	123700	1529.38
chrIV	123700	123800	1530.41
chrIV	123800	123900	1531.44
chrIV	123900	124000	1532.46
chrIV	124000	124100	1533.32
chrIV	124100	124200	1534.18
chrIV	124200	124300	1535.03
chrIV	124300	124400	1535.89
chrIV	124400	124500	1536.75
chrIV	124500	124600	1537.61
chrIV	124600	124700	1538.46
chrIV	124700	124800	1539.32
chrIV	124800	124900	1540.18
chrIV	124900	125000	1541.04
chrIV	125000	125100	1541.86
chrIV	125100	125200	1542.68
chrIV	125200	125300	1543.5
chrIV	125300	125400	1544.31
chrIV	125400	125500	1545.13
chrIV	125500	125600	1545.95
chrIV	125600	125700	1546.77
chrIV	125700	125800	1547.59
chrIV	125800	125900	1548.41
chrIV	125900	126000	1549.23
chrIV	126000	126100	1549.73
chrIV	126100	126200	1550.23
chrIV	126200	126300	1550.72
chrIV	126300	126400	1551.22
chrIV	126400	126500	1551.72
chrIV	126500	126600	1552.22
chrIV	126600	126700	1552.72
chrIV	126700	126800	1553.21
chrIV	126800	126900	1553.71
chrIV	126900	127000	1554.21
chrIV	127000	127100	1554.67
chrIV	127100	127200	1555.14
chrIV	127200	127300	1555.6
chrIV	127300	127400	1556.06
chrIV	127400	127500	1556.52
chrIV	127500	127600	1556.99
chrIV	127600	127700	1557.45
chrIV	127700	127800	1557.91
chrIV	127800	127900	1558.37
chrIV	127900	128000	1558.83
chrIV	128000	128100	1558.95
chrIV	128100	128200	1559.08
chrIV	128200	128300	1559.2
chrIV	128300	128400	1559.32
chrIV	128400	128500	1559.44
chrIV	128500	128600	1559.56
chrIV	128600	128700	1559.68
chrIV	128700	128800	1559.81
chrIV	128800	128900	1559.93
chrIV	128900	129000	1560.05
chrIV	129000	129100	1560.03
chrIV	129100	129200	1560
chrIV	129200	129300	1559.98
chrIV	129300	129400	1559.96
chrIV	129400	129500	1559.94
chrIV	129500	129600	1559.91
chrIV	129600	129700	1559.89
chrIV	129700	129800	1559.87
chrIV	129800	129900	1559.85
chrIV	129900	130000	1559.82
chrIV	130000	130100	1559.37
chrIV	130100	130200	1558.92
chrIV	130200	130300	1558.47
chrIV	130300	130400	1558.02
chrIV	130400	130500	1557.56
chrIV	130500	130600	1557.11
chrIV	130600	130700	1556.66
chrIV	130700	130800	1556.21
chrIV	130800	130900	1555.76
chrIV	130900	131000	1555.3
chrIV	131000	131100	1554.7
chrIV	131100	131200	1554.09
chrIV	131200	131300	1553.48
chrIV	131300	131400	1552.87
chrIV	131400	131500	1552.27
chrIV	131500	131600	1551.66
chrIV	131600	131700	1551.05
chrIV	131700	131800	1550.44
chrIV	131800	131900	1549.84
chrIV	131900	132000	1549.23
chrIV	132000	132100	1548.28
chrIV	132100	132200	1547.33
chrIV	132200	132300	1546.38
chrIV	132300	132400	1545.43
chrIV	132400	132500	1544.48
chrIV	132500	132600	1543.53
chrIV	132600	132700	1542.58
chrIV	132700	132800	1541.63
chrIV	132800	132900	1540.68
chrIV	132900	133000	1539.73
chrIV	133000	133100	1538.68
chrIV	133100	133200	1537.62
chrIV	133200	133300	1536.56
chrIV	133300	133400	1535.51
chrIV	133400	133500	1534.45
chrIV	133500	133600	1533.4
chrIV	133600	133700	1532.34
chrIV	133700	133800	1531.29
chrIV	133800	133900	1530.23
chrIV	133900	134000	1529.18
chrIV	134000	134100	1527.92
chrIV	134100	134200	1526.66
chrIV	134200	134300	1525.4
chrIV	134300	134400	1524.13
chrIV	134400	134500	1522.87
chrIV	134500	134600	1521.61
chrIV	134600	134700	1520.35
chrIV	134700	134800	1519.09
chrIV	134800	134900	1517.83
chrIV	134900	135000	1516.57
chrIV	135000	135100	1515.4
chrIV	135100	135200	1514.24
chrIV	135200	135300	1513.07
chrIV	135300	135400	1511.91
chrIV	135400	135500	1510.75
chrIV	135500	135600	1509.58
chrIV	135600	135700	1508.42
chrIV	135700	135800	1507.25
chrIV	135800	135900	1506.09
chrIV	135900	136000	1504.92
chrIV	136000	136100	1503.62
chrIV	136100	136200	1502.32
chrIV	136200	136300	1501.02
chrIV	136300	136400	1499.72
chrIV	136400	136500	1498.43
chrIV	136500	136600	1497.13
chrIV	136600	136700	1495.83
chrIV	136700	136800	1494.53
chrIV	136800	136900	1493.23
chrIV	136900	137000	1491.93
chrIV	137000	137100	1490.73
chrIV	137100	137200	1489.54
chrIV	137200	137300	1488.35
chrIV	137300	137400	1487.15
chrIV	137400	137500	1485.96
chrIV	137500	137600	1484.77
chrIV	137600	137700	1483.57
chrIV	137700	137800	1482.38
chrIV	137800	137900	1481.18
chrIV	137900	138000	1479.99
chrIV	138000	138100	1478.88
chrIV	138100	138200	1477.76
chrIV	138200	138300	1476.64
chrIV	138300	138400	1475.52
chrIV	138400	138500	1474.41
chrIV	138500	138600	1473.29
chrIV	138600	138700	1472.17
chrIV	138700	138800	1471.06
chrIV	138800	138900	1469.94
chrIV	138900	139000	1468.82
chrIV	139000	139100	1467.78
chrIV	139100	139200	1466.74
chrIV	139200	139300	1465.7
chrIV	139300	139400	1464.66
chrIV	139400	139500	1463.62
chrIV	139500	139600	1462.58
chrIV	139600	139700	1461.54
chrIV	139700	139800	1460.5
chrIV	139800	139900	1459.46
chrIV	139900	140000	1458.42
chrIV	140000	140100	1457.46
chrIV	140100	140200	1456.5
chrIV	140200	140300	1455.54
chrIV	140300	140400	1454.57
chrIV	140400	140500	1453.61
chrIV	140500	140600	1452.65
chrIV	140600	140700	1451.69
chrIV	140700	140800	1450.72
chrIV	140800	140900	1449.76
chrIV	140900	141000	1448.8
chrIV	141000	141100	1447.94
chrIV	141100	141200	1447.08
chrIV	141200	141300	1446.22
chrIV	141300	141400	1445.35
chrIV	141400	141500	1444.49
chrIV	141500	141600	1443.63
chrIV	141600	141700	1442.77
chrIV	141700	141800	1441.91
chrIV	141800	141900	1441.05
chrIV	141900	142000	1440.19
chrIV	142000	142100	1439.35
chrIV	142100	142200	1438.51
chrIV	142200	142300	1437.67
chrIV	142300	142400	1436.83
chrIV	142400	142500	1435.99
chrIV	142500	142600	1435.15
chrIV	142600	142700	1434.31
chrIV	142700	142800	1433.47
chrIV	142800	142900	1432.63
chrIV	142900	143000	1431.79
chrIV	143000	143100	1431.08
chrIV	143100	143200	1430.36
chrIV	143200	143300	1429.65
chrIV	143300	143400	1428.93
chrIV	143400	143500	1428.22
chrIV	143500	143600	1427.5
chrIV	143600	143700	1426.79
chrIV	143700	143800	1426.07
chrIV	143800	143900	1425.36
chrIV	143900	144000	1424.65
chrIV	144000	144100	1423.95
chrIV	144100	144200	1423.26
chrIV	144200	144300	1422.57
chrIV	144300	144400	1421.88
chrIV	144400	144500	1421.19
chrIV	144500	144600	1420.5
chrIV	144600	144700	1419.81
chrIV	144700	144800	1419.12
chrIV	144800	144900	1418.43
chrIV	144900	145000	1417.74
chrIV	145000	145100	1417.17
chrIV	145100	145200	1416.6
chrIV	145200	145300	1416.03
chrIV	145300	145400	1415.46
chrIV	145400	145500	1414.9
chrIV	145500	145600	1414.33
chrIV	145600	145700	1413.76
chrIV	145700	145800	1413.19
chrIV	145800	145900	1412.62
chrIV	145900	146000	1412.05
chrIV	146000	146100	1411.63
chrIV	146100	146200	1411.2
chrIV	146200	146300	1410.77
chrIV	146300	146400	1410.35
chrIV	146400	146500	1409.92
chrIV	146500	146600	1409.49
chrIV	146600	146700	1409.06
chrIV	146700	146800	1408.64
chrIV	146800	146900	1408.21
chrIV	146900	147000	1407.78
chrIV	147000	147100	1407.39
chrIV	147100	147200	1407
chrIV	147200	147300	1406.61
chrIV	147300	147400	1406.22
chrIV	147400	147500	1405.82
chrIV	147500	147600	1405.43
chrIV	147600	147700	1405.04
chrIV	147700	147800	1404.65
chrIV	147800	147900	1404.26
chrIV	147900	148000	1403.87
chrIV	148000	148100	1403.65
chrIV	148100	148200	1403.44
chrIV	148200	148300	1403.22
chrIV	148300	148400	1403
chrIV	148400	148500	1402.79
chrIV	148500	148600	1402.57
chrIV	148600	148700	1402.35
chrIV	148700	148800	1402.14
chrIV	148800	148900	1401.92
chrIV	148900	149000	1401.7
chrIV	149000	149100	1401.55
chrIV	149100	149200	1401.39
chrIV	149200	149300	1401.24
chrIV	149300	149400	1401.09
chrIV	149400	149500	1400.93
chrIV	149500	149600	1400.78
chrIV	149600	149700	1400.62
chrIV	149700	149800	1400.47
chrIV	149800	149900	1400.31
chrIV	149900	150000	1400.16
chrIV	150000	150100	1400.07
chrIV	150100	150200	1399.98
chrIV	150200	150300	1399.89
chrIV	150300	150400	1399.8
chrIV	150400	150500	1399.71
chrIV	150500	150600	1399.62
chrIV	150600	150700	1399.52
chrIV	150700	150800	1399.43
chrIV	150800	150900	1399.34
chrIV	150900	151000	1399.25
chrIV	151000	151100	1399.15
chrIV	151100	151200	1399.05
chrIV	151200	151300	1398.95
chrIV	151300	151400	1398.84
chrIV	151400	151500	1398.74
chrIV	151500	151600	1398.64
chrIV	151600	151700	1398.54
chrIV	151700	151800	1398.43
chrIV	151800	151900	1398.33
chrIV	151900	152000	1398.23
chrIV	152000	152100	1398.25
chrIV	152100	152200	1398.26
chrIV	152200	152300	1398.28
chrIV	152300	152400	1398.3
chrIV	152400	152500	1398.32
chrIV	152500	152600	1398.33
chrIV	152600	152700	1398.35
chrIV	152700	152800	1398.37
chrIV	152800	152900	1398.39
chrIV	152900	153000	1398.4
chrIV	153000	153100	1398.27
chrIV	153100	153200	1398.13
chrIV	153200	153300	1398
chrIV	153300	153400	1397.86
chrIV	153400	153500	1397.73
chrIV	153500	153600	1397.59
chrIV	153600	153700	1397.46
chrIV	153700	153800	1397.32
chrIV	153800	153900	1397.19
chrIV	153900	154000	1397.05
chrIV	154000	154100	1396.98
chrIV	154100	154200	1396.91
chrIV	154200	154300	1396.84
chrIV	154300	154400	1396.77
chrIV	154400	154500	1396.7
chrIV	154500	154600	1396.63
chrIV	154600	154700	1396.56
chrIV	154700	154800	1396.49
chrIV	154800	154900	1396.42
chrIV	154900	155000	1396.35
chrIV	155000	155100	1396.1
chrIV	155100	155200	1395.86
chrIV	155200	155300	1395.62
chrIV	155300	155400	1395.37
chrIV	155400	155500	1395.13
chrIV	155500	155600	1394.88
chrIV	155600	155700	1394.64
chrIV	155700	155800	1394.4
chrIV	155800	155900	1394.15
chrIV	155900	156000	1393.91
chrIV	156000	156100	1393.71
chrIV	156100	156200	1393.51
chrIV	156200	156300	1393.31
chrIV	156300	156400	1393.11
chrIV	156400	156500	1392.9
chrIV	156500	156600	1392.7
chrIV	156600	156700	1392.5
chrIV	156700	156800	1392.3
chrIV	156800	156900	1392.1
chrIV	156900	157000	1391.9
chrIV	157000	157100	1391.54
chrIV	157100	157200	1391.18
chrIV	157200	157300	1390.82
chrIV	157300	157400	1390.46
chrIV	157400	157500	1390.1
chrIV	157500	157600	1389.74
chrIV	157600	157700	1389.38
chrIV	157700	157800	1389.02
chrIV	157800	157900	1388.66
chrIV	157900	158000	1388.3
chrIV	158000	158100	1387.92
chrIV	158100	158200	1387.55
chrIV	158200	158300	1387.17
chrIV	158300	158400	1386.8
chrIV	158400	158500	1386.43
chrIV	158500	158600	1386.05
chrIV	158600	158700	1385.68
chrIV	158700	158800	1385.3
chrIV	158800	158900	1384.93
chrIV	158900	159000	1384.55
chrIV	159000	159100	1384.04
chrIV	159100	159200	1383.52
chrIV	159200	159300	1383.01
chrIV	159300	159400	1382.49
chrIV	159400	159500	1381.98
chrIV	159500	159600	1381.46
chrIV	159600	159700	1380.94
chrIV	159700	159800	1380.43
chrIV	159800	159900	1379.91
chrIV	159900	160000	1379.4
chrIV	160000	160100	1378.84
chrIV	160100	160200	1378.28
chrIV	160200	160300	1377.72
chrIV	160300	160400	1377.16
chrIV	160400	160500	1376.6
chrIV	160500	160600	1376.04
chrIV	160600	160700	1375.48
chrIV	160700	160800	1374.92
chrIV	160800	160900	1374.36
chrIV	160900	161000	1373.8
chrIV	161000	161100	1373.04
chrIV	161100	161200	1372.29
chrIV	161200	161300	1371.54
chrIV	161300	161400	1370.78
chrIV	161400	161500	1370.03
chrIV	161500	161600	1369.28
chrIV	161600	161700	1368.52
chrIV	161700	161800	1367.77
chrIV	161800	161900	1367.02
chrIV	161900	162000	1366.27
chrIV	162000	162100	1365.44
chrIV	162100	162200	1364.62
chrIV	162200	162300	1363.8
chrIV	162300	162400	1362.98
chrIV	162400	162500	1362.16
chrIV	162500	162600	1361.33
chrIV	162600	162700	1360.51
chrIV	162700	162800	1359.69
chrIV	162800	162900	1358.87
chrIV	162900	163000	1358.05
chrIV	163000	163100	1357.01
chrIV	163100	163200	1355.98
chrIV	163200	163300	1354.95
chrIV	163300	163400	1353.91
chrIV	163400	163500	1352.88
chrIV	163500	163600	1351.85
chrIV	163600	163700	1350.81
chrIV	163700	163800	1349.78
chrIV	163800	163900	1348.75
chrIV	163900	164000	1347.71
chrIV	164000	164100	1346.59
chrIV	164100	164200	1345.46
chrIV	164200	164300	1344.33
chrIV	164300	164400	1343.21
chrIV	164400	164500	1342.08
chrIV	164500	164600	1340.95
chrIV	164600	164700	1339.83
chrIV	164700	164800	1338.7
chrIV	164800	164900	1337.57
chrIV	164900	165000	1336.44
chrIV	165000	165100	1335.09
chrIV	165100	165200	1333.74
chrIV	165200	165300	1332.38
chrIV	165300	165400	1331.03
chrIV	165400	165500	1329.68
chrIV	165500	165600	1328.32
chrIV	165600	165700	1326.97
chrIV	165700	165800	1325.61
chrIV	165800	165900	1324.26
chrIV	165900	166000	1322.91
chrIV	166000	166100	1321.45
chrIV	166100	166200	1319.99
chrIV	166200	166300	1318.53
chrIV	166300	166400	1317.08
chrIV	166400	166500	1315.62
chrIV	166500	166600	1314.16
chrIV	166600	166700	1312.7
chrIV	166700	166800	1311.25
chrIV	166800	166900	1309.79
chrIV	166900	167000	1308.33
chrIV	167000	167100	1306.74
chrIV	167100	167200	1305.15
chrIV	167200	167300	1303.56
chrIV	167300	167400	1301.97
chrIV	167400	167500	1300.38
chrIV	167500	167600	1298.8
chrIV	167600	167700	1297.21
chrIV	167700	167800	1295.62
chrIV	167800	167900	1294.03
chrIV	167900	168000	1292.44
chrIV	168000	168100	1290.74
chrIV	168100	168200	1289.04
chrIV	168200	168300	1287.34
chrIV	168300	168400	1285.63
chrIV	168400	168500	1283.93
chrIV	168500	168600	1282.23
chrIV	168600	168700	1280.53
chrIV	168700	168800	1278.83
chrIV	168800	168900	1277.13
chrIV	168900	169000	1275.43
chrIV	169000	169100	1273.75
chrIV	169100	169200	1272.07
chrIV	169200	169300	1270.39
chrIV	169300	169400	1268.7
chrIV	169400	169500	1267.02
chrIV	169500	169600	1265.34
chrIV	169600	169700	1263.66
chrIV	169700	169800	1261.98
chrIV	169800	169900	1260.29
chrIV	169900	170000	1258.61
chrIV	170000	170100	1256.99
chrIV	170100	170200	1255.37
chrIV	170200	170300	1253.74
chrIV	170300	170400	1252.12
chrIV	170400	170500	1250.5
chrIV	170500	170600	1248.87
chrIV	170600	170700	1247.25
chrIV	170700	170800	1245.63
chrIV	170800	170900	1244.01
chrIV	170900	171000	1242.38
chrIV	171000	171100	1240.81
chrIV	171100	171200	1239.24
chrIV	171200	171300	1237.66
chrIV	171300	171400	1236.09
chrIV	171400	171500	1234.52
chrIV	171500	171600	1232.95
chrIV	171600	171700	1231.37
chrIV	171700	171800	1229.8
chrIV	171800	171900	1228.23
chrIV	171900	172000	1226.66
chrIV	172000	172100	1225.19
chrIV	172100	172200	1223.72
chrIV	172200	172300	1222.24
chrIV	172300	172400	1220.77
chrIV	172400	172500	1219.3
chrIV	172500	172600	1217.83
chrIV	172600	172700	1216.36
chrIV	172700	172800	1214.89
chrIV	172800	172900	1213.42
chrIV	172900	173000	1211.95
chrIV	173000	173100	1210.62
chrIV	173100	173200	1209.3
chrIV	173200	173300	1207.98
chrIV	173300	173400	1206.65
chrIV	173400	173500	1205.33
chrIV	173500	173600	1204.01
chrIV	173600	173700	1202.69
chrIV	173700	173800	1201.36
chrIV	173800	173900	1200.04
chrIV	173900	174000	1198.72
chrIV	174000	174100	1197.47
chrIV	174100	174200	1196.22
chrIV	174200	174300	1194.97
chrIV	174300	174400	1193.73
chrIV	174400	174500	1192.48
chrIV	174500	174600	1191.23
chrIV	174600	174700	1189.98
chrIV	174700	174800	1188.74
chrIV	174800	174900	1187.49
chrIV	174900	175000	1186.24
chrIV	175000	175100	1185.14
chrIV	175100	175200	1184.04
chrIV	175200	175300	1182.94
chrIV	175300	175400	1181.84
chrIV	175400	175500	1180.74
chrIV	175500	175600	1179.64
chrIV	175600	175700	1178.53
chrIV	175700	175800	1177.43
chrIV	175800	175900	1176.33
chrIV	175900	176000	1175.23
chrIV	176000	176100	1174.19
chrIV	176100	176200	1173.15
chrIV	176200	176300	1172.11
chrIV	176300	176400	1171.07
chrIV	176400	176500	1170.02
chrIV	176500	176600	1168.98
chrIV	176600	176700	1167.94
chrIV	176700	176800	1166.9
chrIV	176800	176900	1165.86
chrIV	176900	177000	1164.82
chrIV	177000	177100	1163.9
chrIV	177100	177200	1162.97
chrIV	177200	177300	1162.05
chrIV	177300	177400	1161.13
chrIV	177400	177500	1160.2
chrIV	177500	177600	1159.28
chrIV	177600	177700	1158.36
chrIV	177700	177800	1157.43
chrIV	177800	177900	1156.51
chrIV	177900	178000	1155.59
chrIV	178000	178100	1154.74
chrIV	178100	178200	1153.88
chrIV	178200	178300	1153.03
chrIV	178300	178400	1152.18
chrIV	178400	178500	1151.33
chrIV	178500	178600	1150.47
chrIV	178600	178700	1149.62
chrIV	178700	178800	1148.77
chrIV	178800	178900	1147.92
chrIV	178900	179000	1147.07
chrIV	179000	179100	1146.29
chrIV	179100	179200	1145.51
chrIV	179200	179300	1144.74
chrIV	179300	179400	1143.96
chrIV	179400	179500	1143.19
chrIV	179500	179600	1142.41
chrIV	179600	179700	1141.64
chrIV	179700	179800	1140.86
chrIV	179800	179900	1140.08
chrIV	179900	180000	1139.31
chrIV	180000	180100	1138.62
chrIV	180100	180200	1137.93
chrIV	180200	180300	1137.24
chrIV	180300	180400	1136.55
chrIV	180400	180500	1135.85
chrIV	180500	180600	1135.16
chrIV	180600	180700	1134.47
chrIV	180700	180800	1133.78
chrIV	180800	180900	1133.09
chrIV	180900	181000	1132.4
chrIV	181000	181100	1131.81
chrIV	181100	181200	1131.22
chrIV	181200	181300	1130.64
chrIV	181300	181400	1130.05
chrIV	181400	181500	1129.46
chrIV	181500	181600	1128.88
chrIV	181600	181700	1128.29
chrIV	181700	181800	1127.7
chrIV	181800	181900	1127.12
chrIV	181900	182000	1126.53
chrIV	182000	182100	1126.02
chrIV	182100	182200	1125.52
chrIV	182200	182300	1125.01
chrIV	182300	182400	1124.51
chrIV	182400	182500	1124
chrIV	182500	182600	1123.49
chrIV	182600	182700	1122.99
chrIV	182700	182800	1122.48
chrIV	182800	182900	1121.97
chrIV	182900	183000	1121.47
chrIV	183000	183100	1121.06
chrIV	183100	183200	1120.64
chrIV	183200	183300	1120.23
chrIV	183300	183400	1119.82
chrIV	183400	183500	1119.4
chrIV	183500	183600	1118.99
chrIV	183600	183700	1118.58
chrIV	183700	183800	1118.16
chrIV	183800	183900	1117.75
chrIV	183900	184000	1117.34
chrIV	184000	184100	1117
chrIV	184100	184200	1116.67
chrIV	184200	184300	1116.33
chrIV	184300	184400	1116
chrIV	184400	184500	1115.66
chrIV	184500	184600	1115.32
chrIV	184600	184700	1114.99
chrIV	184700	184800	1114.65
chrIV	184800	184900	1114.32
chrIV	184900	185000	1113.98
chrIV	185000	185100	1114.06
chrIV	185100	185200	1114.15
chrIV	185200	185300	1114.23
chrIV	185300	185400	1114.31
chrIV	185400	185500	1114.39
chrIV	185500	185600	1114.47
chrIV	185600	185700	1114.56
chrIV	185700	185800	1114.64
chrIV	185800	185900	1114.72
chrIV	185900	186000	1114.8
chrIV	186000	186100	1114.97
chrIV	186100	186200	1115.13
chrIV	186200	186300	1115.3
chrIV	186300	186400	1115.46
chrIV	186400	186500	1115.62
chrIV	186500	186600	1115.79
chrIV	186600	186700	1115.95
chrIV	186700	186800	1116.12
chrIV	186800	186900	1116.28
chrIV	186900	187000	1116.45
chrIV	187000	187100	1117.02
chrIV	187100	187200	1117.6
chrIV	187200	187300	1118.18
chrIV	187300	187400	1118.75
chrIV	187400	187500	1119.33
chrIV	187500	187600	1119.9
chrIV	187600	187700	1120.48
chrIV	187700	187800	1121.06
chrIV	187800	187900	1121.63
chrIV	187900	188000	1122.21
chrIV	188000	188100	1122.86
chrIV	188100	188200	1123.51
chrIV	188200	188300	1124.16
chrIV	188300	188400	1124.8
chrIV	188400	188500	1125.45
chrIV	188500	188600	1126.1
chrIV	188600	188700	1126.75
chrIV	188700	188800	1127.4
chrIV	188800	188900	1128.05
chrIV	188900	189000	1128.7
chrIV	189000	189100	1129.69
chrIV	189100	189200	1130.69
chrIV	189200	189300	1131.69
chrIV	189300	189400	1132.69
chrIV	189400	189500	1133.68
chrIV	189500	189600	1134.68
chrIV	189600	189700	1135.68
chrIV	189700	189800	1136.68
chrIV	189800	189900	1137.67
chrIV	189900	190000	1138.67
chrIV	190000	190100	1139.76
chrIV	190100	190200	1140.84
chrIV	190200	190300	1141.92
chrIV	190300	190400	1143
chrIV	190400	190500	1144.09
chrIV	190500	190600	1145.17
chrIV	190600	190700	1146.25
chrIV	190700	190800	1147.34
chrIV	190800	190900	1148.42
chrIV	190900	191000	1149.5
chrIV	191000	191100	1150.96
chrIV	191100	191200	1152.41
chrIV	191200	191300	1153.86
chrIV	191300	191400	1155.32
chrIV	191400	191500	1156.77
chrIV	191500	191600	1158.22
chrIV	191600	191700	1159.68
chrIV	191700	191800	1161.13
chrIV	191800	191900	1162.58
chrIV	191900	192000	1164.04
chrIV	192000	192100	1165.57
chrIV	192100	192200	1167.1
chrIV	192200	192300	1168.63
chrIV	192300	192400	1170.16
chrIV	192400	192500	1171.69
chrIV	192500	192600	1173.22
chrIV	192600	192700	1174.75
chrIV	192700	192800	1176.28
chrIV	192800	192900	1177.81
chrIV	192900	193000	1179.34
chrIV	193000	193100	1181.25
chrIV	193100	193200	1183.16
chrIV	193200	193300	1185.07
chrIV	193300	193400	1186.98
chrIV	193400	193500	1188.89
chrIV	193500	193600	1190.8
chrIV	193600	193700	1192.71
chrIV	193700	193800	1194.63
chrIV	193800	193900	1196.54
chrIV	193900	194000	1198.45
chrIV	194000	194100	1200.44
chrIV	194100	194200	1202.43
chrIV	194200	194300	1204.41
chrIV	194300	194400	1206.4
chrIV	194400	194500	1208.39
chrIV	194500	194600	1210.38
chrIV	194600	194700	1212.37
chrIV	194700	194800	1214.36
chrIV	194800	194900	1216.35
chrIV	194900	195000	1218.34
chrIV	195000	195100	1220.75
chrIV	195100	195200	1223.17
chrIV	195200	195300	1225.58
chrIV	195300	195400	1228
chrIV	195400	195500	1230.41
chrIV	195500	195600	1232.83
chrIV	195600	195700	1235.24
chrIV	195700	195800	1237.66
chrIV	195800	195900	1240.07
chrIV	195900	196000	1242.49
chrIV	196000	196100	1244.99
chrIV	196100	196200	1247.49
chrIV	196200	196300	1250
chrIV	196300	196400	1252.5
chrIV	196400	196500	1255.01
chrIV	196500	196600	1257.51
chrIV	196600	196700	1260.01
chrIV	196700	196800	1262.52
chrIV	196800	196900	1265.02
chrIV	196900	197000	1267.52
chrIV	197000	197100	1270.47
chrIV	197100	197200	1273.41
chrIV	197200	197300	1276.36
chrIV	197300	197400	1279.3
chrIV	197400	197500	1282.24
chrIV	197500	197600	1285.19
chrIV	197600	197700	1288.13
chrIV	197700	197800	1291.07
chrIV	197800	197900	1294.02
chrIV	197900	198000	1296.96
chrIV	198000	198100	1300
chrIV	198100	198200	1303.04
chrIV	198200	198300	1306.08
chrIV	198300	198400	1309.12
chrIV	198400	198500	1312.16
chrIV	198500	198600	1315.19
chrIV	198600	198700	1318.23
chrIV	198700	198800	1321.27
chrIV	198800	198900	1324.31
chrIV	198900	199000	1327.35
chrIV	199000	199100	1330.84
chrIV	199100	199200	1334.34
chrIV	199200	199300	1337.83
chrIV	199300	199400	1341.32
chrIV	199400	199500	1344.81
chrIV	199500	199600	1348.31
chrIV	199600	199700	1351.8
chrIV	199700	199800	1355.29
chrIV	199800	199900	1358.78
[truncated: 53,072 more rows]
