# Supplementary material for: Chromosomal Mcm2-7 distribution and the genome replication program in species from yeast to humans
Source: PLoS Genet. 2021 Sep 2;17(9):e1009714. doi: 10.1371/journal.pgen.1009714 (PMC8443269; doi:10.1371/journal.pgen.1009714)
Supplement: S4 Source Files — (ZIP) [file pgen.1009714.s026.zip › source_files_for_Figure8_to_S3Figure/S2_Figure/numbers_for_S2_Figure_050521_1.txt]

chr	bedstart	bedend	MCM2ChEC	MCM4ChEC	MCM6ChEC	free	G1	MCM2ChEC_to_G1	MCM4ChEC_to_G1	MCM6ChEC_to_G1	free_to_G1
chrI	0	100	10965	7370	26131	8481	3831	2.86217697729052	1.92377969198643	6.82093448185852	2.21378230227095
chrI	100	200	40731	9343	25208	20648	4665	8.73118971061093	2.00278670953912	5.40364415862808	4.42615219721329
chrI	200	300	58956	10522	27835	18048	4129	14.2785178009203	2.54831678372487	6.74134172923226	4.37103414870429
chrI	300	400	51322	6765	21017	14550	4910	10.4525458248473	1.37780040733198	4.28044806517312	2.96334012219959
chrI	400	500	198084	14813	52738	30200	4375	45.2763428571429	3.38582857142857	12.0544	6.90285714285714
chrI	500	600	610647	48658	242739	31433	4542	134.444517833554	10.7129018053721	53.4431968295905	6.92051959489212
chrI	600	700	479175	54935	226354	21051	4210	113.818289786223	13.0486935866983	53.7657957244656	5.00023752969121
chrI	700	800	267203	28384	139651	21133	4582	58.3158009602794	6.19467481449149	30.4781754692274	4.6121780881711
chrI	800	900	119816	13211	34987	20892	4732	25.3203719357566	2.791842772612	7.39370245139476	4.41504649196957
chrI	900	1000	82313	12931	27217	15715	4810	17.1128898128898	2.68835758835759	5.65841995841996	3.26715176715177
chrI	1000	1100	36779	4836	6557	11639	3987	9.22473037371457	1.21294206170053	1.64459493353399	2.91923752194633
chrI	1100	1200	29466	2390	5687	12362	4587	6.42380640941792	0.52103771528232	1.23980815347722	2.69500763025943
chrI	1200	1300	25031	2457	5603	13585	4401	5.68757100658941	0.558282208588957	1.27311974551238	3.08679845489661
chrI	1300	1400	21017	2599	7489	8764	4930	4.2630831643002	0.527180527383367	1.51906693711968	1.77768762677485
chrI	1400	1500	47898	5985	15433	47677	3884	12.332131822863	1.54093717816684	3.97348094747683	12.2752317198764
chrI	1500	1600	17165	2465	3231	19744	5094	3.36965056929721	0.48390263054574	0.634275618374558	3.87593246957205
chrI	1600	1700	15841	2248	3046	23470	4470	3.54384787472036	0.502908277404922	0.681431767337808	5.25055928411633
chrI	1700	1800	3989	584	1253	11508	5126	0.778189621537261	0.11392898946547	0.244440109246976	2.24502536090519
chrI	1800	1900	2960	301	835	12386	3452	0.85747392815759	0.0871958285052144	0.24188876013905	3.58806488991889
chrI	1900	2000	699	167	289	6581	4021	0.173837353892067	0.041531957224571	0.0718726684904253	1.63665754787366
chrI	2000	2100	608	345	656	6016	3949	0.153963028614839	0.0873638895923018	0.166118004558116	1.52342365155736
chrI	2100	2200	1954	298	817	10767	5634	0.346822861199858	0.0528931487397941	0.14501242456514	1.91107561235357
chrI	2200	2300	4348	389	924	9666	4541	0.957498348381414	0.0856639506716582	0.203479409821625	2.12860603391323
chrI	2300	2400	5066	826	1556	17907	4710	1.0755838641189	0.175371549893843	0.33036093418259	3.80191082802548
chrI	2400	2500	12754	1100	3036	32520	4168	3.05998080614203	0.263915547024952	0.728406909788868	7.80230326295585
chrI	2500	2600	17428	1776	3578	52570	5038	3.45930924970226	0.352520841603811	0.710202461294164	10.4346963080588
chrI	2600	2700	4200	513	1108	12355	4281	0.981079187105816	0.119831814996496	0.25881803316982	2.88600794206961
chrI	2700	2800	4972	853	1940	26068	4334	1.14720812182741	0.196815874480849	0.4476234425473	6.0147669589294
chrI	2800	2900	2304	640	757	16957	4370	0.527231121281465	0.146453089244851	0.173226544622426	3.88032036613272
chrI	2900	3000	3228	687	872	36704	4670	0.691220556745182	0.147109207708779	0.186723768736617	7.85952890792291
chrI	3000	3100	1786	248	528	23372	5078	0.351713272942103	0.0488381252461599	0.103977944072469	4.60259944860181
chrI	3100	3200	2060	79	723	23999	4531	0.454645773559921	0.0174354447141911	0.159567424409623	5.29662326197307
chrI	3200	3300	1428	305	618	20177	4471	0.319391634980989	0.0682174010288526	0.138224110937151	4.51286065757101
chrI	3300	3400	891	247	211	20827	4107	0.216946676406136	0.0601412223033845	0.0513757000243487	5.07109812515218
chrI	3400	3500	1238	316	258	29002	4349	0.284663140951943	0.0726603816969418	0.0593239825247183	6.66865946194527
chrI	3500	3600	1197	182	226	21590	4970	0.240845070422535	0.0366197183098592	0.0454728370221328	4.34406438631791
chrI	3600	3700	1510	128	225	28168	4628	0.326274848746759	0.0276577355229041	0.0486171132238548	6.08643042350907
chrI	3700	3800	981	64	378	19857	4908	0.199877750611247	0.013039934800326	0.0770171149144254	4.0458435207824
chrI	3800	3900	840	71	240	22602	4367	0.192351728875658	0.0162583008930616	0.0549576368216167	5.17563544767575
chrI	3900	4000	788	303	293	23459	3911	0.201482996676042	0.0774737918690872	0.0749169010483252	5.99821017642547
chrI	4000	4100	485	202	213	24720	4447	0.109062289183719	0.0454238812682707	0.0478974589610974	5.55880368787947
chrI	4100	4200	416	67	238	20665	4134	0.10062893081761	0.0162070633768747	0.0575713594581519	4.99879051765844
chrI	4200	4300	1107	259	262	22532	4363	0.253724501489801	0.0593628237451295	0.0600504240201696	5.16433646573459
chrI	4300	4400	606	181	286	17388	4044	0.149851632047478	0.044757665677547	0.0707220573689416	4.29970326409496
chrI	4400	4500	639	239	366	19196	4696	0.136073253833049	0.0508943781942078	0.07793867120954	4.08773424190801
chrI	4500	4600	1030	376	288	16863	4024	0.25596421471173	0.0934393638170974	0.0715705765407555	4.19060636182903
chrI	4600	4700	1564	204	217	17074	4592	0.340592334494773	0.0444250871080139	0.0472560975609756	3.71820557491289
chrI	4700	4800	1974	246	178	18642	4098	0.481698389458272	0.0600292825768668	0.043435822352367	4.54904831625183
chrI	4800	4900	642	216	200	13571	3429	0.187226596675416	0.062992125984252	0.0583260425780111	3.95771361913094
chrI	4900	5000	766	295	241	17353	4033	0.189933052318373	0.0731465410364493	0.0597570047111332	4.30275229357798
chrI	5000	5100	1113	152	174	19672	4524	0.246021220159151	0.0335985853227233	0.0384615384615385	4.34836427939876
chrI	5100	5200	1143	144	196	18559	4315	0.264889918887601	0.0333719582850521	0.045422943221321	4.30104287369641
chrI	5200	5300	593	360	210	19471	5279	0.112331881038075	0.0681947338511082	0.0397802614131464	3.68838795226369
chrI	5300	5400	1589	202	194	14341	4000	0.39725	0.0505	0.0485	3.58525
chrI	5400	5500	1117	241	186	13401	3177	0.351589549889833	0.0758577274158011	0.0585457979225685	4.21813031161473
chrI	5500	5600	1433	301	539	19149	4301	0.333178330620786	0.0699837247151825	0.125319693094629	4.45222041385724
chrI	5600	5700	2305	527	675	16945	3803	0.606100447015514	0.138574809361031	0.177491454115172	4.45569287404681
chrI	5700	5800	2048	224	517	17673	4453	0.459914664271278	0.050303166404671	0.116101504603638	3.96878508870424
chrI	5800	5900	2925	357	744	19238	5240	0.558206106870229	0.0681297709923664	0.141984732824427	3.67137404580153
chrI	5900	6000	2788	300	969	18553	5030	0.55427435387674	0.0596421471172962	0.192644135188867	3.68846918489066
chrI	6000	6100	4083	442	1079	18604	4113	0.992706053975201	0.107464138098711	0.262338925358619	4.52321906151228
chrI	6100	6200	5841	451	1617	14095	4260	1.37112676056338	0.105868544600939	0.379577464788732	3.30868544600939
chrI	6200	6300	9677	1189	3407	25728	4481	2.15956259763446	0.265342557464852	0.760321356839991	5.74157554117385
chrI	6300	6400	35857	3902	9306	34379	4175	8.58850299401198	0.934610778443114	2.22898203592814	8.23449101796407
chrI	6400	6500	126719	7865	38120	79993	3701	34.2391245609295	2.1251013239665	10.2999189408268	21.613888138341
chrI	6500	6600	33808	2533	9745	40375	3533	9.56920464194735	0.716954429663176	2.75827908293235	11.4279649023493
chrI	6600	6700	20757	1710	5865	30729	3799	5.46380626480653	0.45011845222427	1.54382732297973	8.08870755461964
chrI	6700	6800	9888	1061	1783	22277	3933	2.51411136536995	0.2697686244597	0.453343503686753	5.66412407831172
chrI	6800	6900	12698	708	2510	28425	4157	3.05460668751503	0.170315131104162	0.603800817897522	6.83786384411835
chrI	6900	7000	21131	1045	3235	21780	4586	4.6077191452246	0.227867422590493	0.705407762756215	4.74923680767553
chrI	7000	7100	22142	1334	3942	38131	4054	5.46176615688209	0.32905772076961	0.972372964972866	9.40577207696103
chrI	7100	7200	5191	315	1262	19628	5169	1.00425614238731	0.0609402205455601	0.24414780421745	3.79725285355001
chrI	7200	7300	4769	518	936	21887	3832	1.24451983298539	0.13517745302714	0.244258872651357	5.7116388308977
chrI	7300	7400	2543	298	515	15756	3925	0.647898089171975	0.0759235668789809	0.131210191082803	4.01426751592357
chrI	7400	7500	3311	160	692	12094	3844	0.861342351716961	0.0416233090530697	0.180020811654527	3.14620187304891
chrI	7500	7600	2191	160	1058	14385	3503	0.625463888095918	0.0456751355980588	0.302026834142164	4.10648015986297
chrI	7600	7700	3720	504	1041	14063	5056	0.735759493670886	0.0996835443037975	0.205893987341772	2.78144778481013
chrI	7700	7800	3889	411	778	13117	3722	1.04486835034927	0.1104245029554	0.209027404621171	3.52418054809242
chrI	7800	7900	9239	403	1896	18085	3689	2.50447275684467	0.109243697478992	0.513960422878829	4.9024125779344
chrI	7900	8000	15833	787	3865	16086	4455	3.55398428731762	0.17665544332211	0.867564534231201	3.61077441077441
chrI	8000	8100	32204	2299	11039	17692	3401	9.46897971184946	0.675977653631285	3.24581005586592	5.20199941193767
chrI	8100	8200	107703	9012	40624	28823	3610	29.8346260387812	2.49639889196676	11.2531855955679	7.98421052631579
chrI	8200	8300	165817	9951	43478	35622	3818	43.430330015715	2.60633839706653	11.3876375065479	9.33001571503405
chrI	8300	8400	52283	4453	16190	28746	4279	12.2185089974293	1.04066370647348	3.78359429773312	6.71792474877308
chrI	8400	8500	21376	1359	4412	27076	4906	4.35711373827966	0.277007745617611	0.89930697105585	5.51895637994293
chrI	8500	8600	18643	1123	3989	35877	3464	5.38192840646651	0.32419168591224	1.15155889145497	10.3571016166282
chrI	8600	8700	8536	256	1201	20855	4779	1.78614772965055	0.0535676919857711	0.251307804980121	4.36388365766897
chrI	8700	8800	7292	501	920	27948	4481	1.62731533139924	0.111805400580228	0.205311314438741	6.23700066949342
chrI	8800	8900	3442	233	440	18225	4976	0.691720257234727	0.0468247588424437	0.0884244372990354	3.66258038585209
chrI	8900	9000	2701	707	579	22645	4802	0.562473969179509	0.147230320699708	0.120574760516451	4.71574344023324
chrI	9000	9100	2975	424	888	26076	4335	0.686274509803922	0.0978085351787774	0.204844290657439	6.01522491349481
chrI	9100	9200	5195	727	1468	35769	3850	1.34935064935065	0.188831168831169	0.381298701298701	9.29064935064935
chrI	9200	9300	5789	879	1767	31970	3497	1.65541893051187	0.251358307120389	0.505290248784673	9.14212181870174
chrI	9300	9400	10475	706	2576	32300	3313	3.16178690009055	0.213099909447631	0.777543012375491	9.74947177784485
chrI	9400	9500	4005	678	1183	23019	4331	0.924728700069268	0.156545832371277	0.27314707919649	5.31493881320711
chrI	9500	9600	3805	364	805	29958	4166	0.913346135381661	0.0873739798367739	0.193230916946711	7.19107057129141
chrI	9600	9700	4184	365	1084	29495	5007	0.835630117835031	0.0728979428799681	0.216496904333932	5.89075294587577
chrI	9700	9800	5550	295	1606	22505	4376	1.26828153564899	0.0674131627056673	0.367001828153565	5.14282449725777
chrI	9800	9900	9480	689	3473	29691	4344	2.18232044198895	0.158609576427256	0.799493554327808	6.83494475138122
chrI	9900	10000	18824	1575	6326	31155	4676	4.0256629597947	0.336826347305389	1.35286569717707	6.66274593669803
chrI	10000	10100	17927	1389	7179	36077	4366	4.10604672469079	0.318140174072377	1.64429683921209	8.26316994961063
chrI	10100	10200	30839	3033	8313	27924	4180	7.37775119617225	0.725598086124402	1.98875598086124	6.68038277511962
chrI	10200	10300	33314	1693	7978	28160	3532	9.43204983012457	0.479331823329558	2.25877689694224	7.97281993204983
chrI	10300	10400	19880	625	5134	30771	4795	4.14598540145985	0.130344108446298	1.07069864442127	6.41730969760167
chrI	10400	10500	7620	503	1809	21480	4508	1.69032830523514	0.111579414374445	0.401286601597161	4.76486246672582
chrI	10500	10600	5251	298	873	18426	3639	1.44297884034075	0.081890629293762	0.239901071723001	5.06347897774114
chrI	10600	10700	4326	378	957	22370	3659	1.18229024323586	0.103306914457502	0.261546870729708	6.11369226564635
chrI	10700	10800	2006	259	472	13916	3964	0.506054490413724	0.0653380423814329	0.119071644803229	3.51059535822402
chrI	10800	10900	3612	372	880	26972	4345	0.831300345224396	0.0856156501726122	0.20253164556962	6.20759493670886
chrI	10900	11000	2626	203	544	15185	4957	0.529755900746419	0.0409521888238854	0.1097437966512	3.06334476497882
chrI	11000	11100	7434	367	1811	26423	4286	1.73448436770882	0.0856276248250117	0.422538497433504	6.16495566962203
chrI	11100	11200	9351	789	2431	27864	4329	2.16008316008316	0.182259182259182	0.561561561561562	6.43659043659044
chrI	11200	11300	49265	3171	11003	56398	4930	9.99290060851927	0.643204868154158	2.23184584178499	11.4397565922921
chrI	11300	11400	11053	684	3157	26442	3843	2.87613843351548	0.177985948477752	0.821493624772313	6.88056206088993
chrI	11400	11500	11574	668	3479	47152	4138	2.79700338327695	0.16143064282262	0.840744320927985	11.3948767520541
chrI	11500	11600	5259	420	1107	30423	4080	1.28897058823529	0.102941176470588	0.271323529411765	7.45661764705882
chrI	11600	11700	2554	350	818	22328	5184	0.49266975308642	0.0675154320987654	0.157793209876543	4.3070987654321
chrI	11700	11800	1762	192	421	16550	4388	0.40154968094804	0.0437556973564266	0.095943482224248	3.77164995442115
chrI	11800	11900	850	32	277	8540	4941	0.172029953450718	0.00647642177696823	0.0560615260068812	1.72839506172839
chrI	11900	12000	493	146	343	9265	3702	0.133171258779038	0.0394381415451108	0.0926526202052944	2.50270124257158
chrI	12000	12100	285	166	296	9019	3979	0.0716260366926363	0.0417190248806233	0.0743905503895451	2.2666499120382
chrI	12100	12200	523	113	364	9836	4039	0.129487496905175	0.0279772220846744	0.0901213171577123	2.43525625154741
chrI	12200	12300	282	99	351	12389	3847	0.0733038731479075	0.025734338445542	0.0912399272160125	3.22043150506888
chrI	12300	12400	352	34	438	7843	4856	0.0724876441515651	0.00700164744645799	0.0901976935749588	1.61511532125206
chrI	12400	12500	176	242	222	6316	4328	0.0406654343807763	0.0559149722735675	0.0512939001848429	1.45933456561922
chrI	12500	12600	301	144	244	10648	7060	0.0426345609065156	0.0203966005665722	0.0345609065155807	1.50821529745042
chrI	12600	12700	555	216	300	23744	12338	0.044982979413195	0.0175068892851354	0.0243151240071324	1.92446101475118
chrI	12700	12800	770	357	300	24006	10169	0.0757203264824467	0.0351066968236798	0.0295014259022519	2.3607041006982
chrI	12800	12900	514	207	4	11892	3914	0.131323454266735	0.0528870720490547	0.00102197240674502	3.03832396525294
chrI	12900	13000	521	183	92	8779	4785	0.108881922675026	0.0382445141065831	0.019226750261233	1.83469174503657
chrI	13000	13100	623	446	82	7149	3829	0.162705667276051	0.116479498563594	0.0214155131888221	1.86706711935231
chrI	13100	13200	309	221	74	9783	4487	0.0688656117673278	0.0492533987073769	0.0164920882549588	2.18029864051705
chrI	13200	13300	517	122	218	9024	4007	0.129024207636636	0.0304467182430746	0.0544047916146743	2.25205889693037
chrI	13300	13400	336	149	101	8908	4003	0.0839370472145891	0.0372220834374219	0.0252310766924806	2.22533100174869
chrI	13400	13500	401	90	60	9818	4184	0.0958413001912046	0.0215105162523901	0.01434034416826	2.34655831739962
chrI	13500	13600	637	348	269	11634	4126	0.154386815317499	0.084343189529811	0.0651963160445952	2.81968007755696
chrI	13600	13700	404	272	300	7285	3716	0.108719052744887	0.0731969860064586	0.0807319698600646	1.96044133476857
chrI	13700	13800	464	120	78	9129	5177	0.0896271972184663	0.0231794475564999	0.0150666409117249	1.76337647286073
chrI	13800	13900	472	265	122	8765	4626	0.102031993082577	0.0572849113705145	0.0263726761781236	1.89472546476438
chrI	13900	14000	188	55	124	11121	4727	0.0397715252803046	0.011635286651153	0.0262322826316903	2.35265496086313
chrI	14000	14100	568	150	76	8863	3502	0.162193032552827	0.0428326670474015	0.0217018846373501	2.53083952027413
chrI	14100	14200	311	170	93	11075	3924	0.0792558613659531	0.0433231396534149	0.0237003058103976	2.822375127421
chrI	14200	14300	647	130	93	15516	4101	0.157766398439405	0.0316995854669593	0.0226773957571324	3.78346744696415
chrI	14300	14400	1421	168	248	10401	4352	0.326516544117647	0.0386029411764706	0.0569852941176471	2.38993566176471
chrI	14400	14500	885	170	210	13862	4853	0.18236142592211	0.0350298784257161	0.0432722027611787	2.85637749845456
chrI	14500	14600	1173	235	282	13794	3414	0.343585237258348	0.0688342120679555	0.0826010544815466	4.04042179261863
chrI	14600	14700	1026	266	323	12543	4195	0.244576877234803	0.0634088200238379	0.0769964243146603	2.98998808104887
chrI	14700	14800	2389	273	380	23610	4463	0.535290163567107	0.0611696168496527	0.0851445216222272	5.29016356710733
chrI	14800	14900	2829	122	483	26096	4351	0.650195357389106	0.0280395311422661	0.111008963456677	5.99770167777522
chrI	14900	15000	1930	316	544	21466	4041	0.477604553328384	0.0781984657263054	0.13462014352883	5.31205147240782
chrI	15000	15100	1333	245	399	15529	3737	0.356703237891357	0.0655606101150656	0.106770136473107	4.15547230398716
chrI	15100	15200	1337	105	373	17036	3974	0.336436839456467	0.0264217413185707	0.0938600905888274	4.2868646200302
chrI	15200	15300	1020	0	288	15777	3150	0.323809523809524	0	0.0914285714285714	5.00857142857143
chrI	15300	15400	548	198	256	11140	3796	0.14436248682824	0.0521601685985248	0.0674394099051633	2.93466807165437
chrI	15400	15500	823	111	109	14853	4697	0.175218224398552	0.0236321055993187	0.0232063018948265	3.16223121141154
chrI	15500	15600	451	164	610	17410	3835	0.117601043024772	0.0427640156453716	0.159061277705346	4.53976531942634
chrI	15600	15700	422	169	180	18909	3560	0.118539325842697	0.0474719101123596	0.050561797752809	5.31151685393258
chrI	15700	15800	381	170	124	14852	4434	0.0859269282814614	0.038340099233198	0.0279657194406856	3.34957149300857
chrI	15800	15900	712	160	325	20447	4349	0.163715796734882	0.0367900666819959	0.0747298229478041	4.70154058404231
chrI	15900	16000	748	171	365	22089	4112	0.181906614785992	0.0415856031128405	0.0887645914396887	5.37183852140078
chrI	16000	16100	577	157	306	22990	3950	0.146075949367089	0.039746835443038	0.0774683544303797	5.82025316455696
chrI	16100	16200	1501	125	368	32720	4091	0.366902957712051	0.0305548765582987	0.0899535565876314	7.99804448790027
chrI	16200	16300	1383	30	285	30537	5062	0.273212169103121	0.00592651126037139	0.0563018569735282	6.03259581193204
chrI	16300	16400	3469	195	1189	36427	4349	0.797654633249023	0.0448378937686825	0.273396183030582	8.37594849390664
chrI	16400	16500	4194	519	1345	24553	3989	1.0513913261469	0.130107796440211	0.337177237402858	6.15517673602407
chrI	16500	16600	6792	799	2213	35995	4360	1.55779816513761	0.183256880733945	0.50756880733945	8.25573394495413
chrI	16600	16700	11314	1466	3488	33130	4085	2.76964504283966	0.358873929008568	0.853855569155447	8.11015911872705
chrI	16700	16800	17735	1861	4366	24768	3913	4.5323281369793	0.475594173268592	1.11576795297726	6.32967032967033
chrI	16800	16900	39771	3662	6939	27701	3684	10.7956026058632	0.994028230184582	1.88355048859935	7.51927252985885
chrI	16900	17000	25070	1777	3469	30626	4172	6.00910834132311	0.425934803451582	0.831495685522531	7.34084372003835
chrI	17000	17100	15622	677	3589	33132	4139	3.77434162841266	0.163566078762986	0.867117661270838	8.0048320850447
chrI	17100	17200	10437	712	1563	30472	4648	2.24548192771084	0.153184165232358	0.336273666092943	6.55593803786575
chrI	17200	17300	6226	231	1062	29581	3963	1.57103204642947	0.0582891748675246	0.267978803936412	7.46429472621751
chrI	17300	17400	4470	251	686	26370	4965	0.900302114803625	0.0505538771399799	0.138167170191339	5.31117824773414
chrI	17400	17500	1882	201	385	20232	4816	0.39078073089701	0.0417358803986711	0.0799418604651163	4.20099667774086
chrI	17500	17600	2449	208	225	22339	3291	0.744150714068672	0.0632026739592829	0.0683682771194166	6.7879064114251
chrI	17600	17700	1684	152	394	23508	4296	0.391992551210428	0.0353817504655493	0.0917132216014898	5.47206703910615
chrI	17700	17800	2942	260	550	25224	3835	0.767144719687093	0.0677966101694915	0.143415906127771	6.57731421121252
chrI	17800	17900	4525	499	1016	28325	3736	1.21118843683084	0.133565310492505	0.271948608137045	7.58163811563169
chrI	17900	18000	8842	487	770	53026	4000	2.2105	0.12175	0.1925	13.2565
chrI	18000	18100	1813	203	318	17547	4813	0.376688136297528	0.042177436110534	0.0660710575524621	3.64575109079576
chrI	18100	18200	2473	260	245	25980	4425	0.558870056497175	0.0587570621468927	0.0553672316384181	5.87118644067797
chrI	18200	18300	1427	268	195	29026	3910	0.364961636828645	0.0685421994884911	0.0498721227621483	7.42352941176471
chrI	18300	18400	689	181	257	21309	4623	0.149037421587714	0.0391520657581657	0.0555916071814839	4.60934458144062
chrI	18400	18500	730	185	424	26178	4662	0.156585156585157	0.0396825396825397	0.0909480909480909	5.61518661518661
chrI	18500	18600	744	275	341	16946	4144	0.17953667953668	0.0663610038610039	0.0822876447876448	4.08928571428571
chrI	18600	18700	1690	284	514	30848	3886	0.434894493051981	0.0730828615542975	0.132269686052496	7.93823983530623
chrI	18700	18800	1607	272	392	22450	4155	0.38676293622142	0.0654632972322503	0.0943441636582431	5.40312876052948
chrI	18800	18900	2161	279	1196	18587	4321	0.500115713955103	0.0645683869474659	0.276787780606341	4.30155056699838
chrI	18900	19000	1964	307	453	31137	4332	0.4533702677747	0.0708679593721145	0.104570637119114	7.18767313019391
chrI	19000	19100	1443	338	590	20802	3867	0.373157486423584	0.0874062580811999	0.152573054047065	5.37936384794414
chrI	19100	19200	1121	163	288	27211	4175	0.268502994011976	0.0390419161676647	0.0689820359281437	6.51760479041916
chrI	19200	19300	1283	221	65	22338	4132	0.310503388189739	0.0534849951597289	0.015730880929332	5.40609874152953
chrI	19300	19400	882	107	73	27803	3871	0.227848101265823	0.027641436321364	0.0188581761818652	7.18238181348489
chrI	19400	19500	556	205	53	23795	4156	0.133782483156882	0.0493262752646776	0.0127526467757459	5.72545717035611
chrI	19500	19600	458	159	176	25323	3883	0.117950038629925	0.0409477208344064	0.0453257790368272	6.52150399175895
chrI	19600	19700	965	241	241	28837	3437	0.280768111725342	0.0701192900785569	0.0701192900785569	8.39016584230433
chrI	19700	19800	1353	313	485	28114	4452	0.303908355795148	0.0703054806828392	0.108939802336029	6.31491464510332
chrI	19800	19900	1412	126	226	31901	3637	0.388232059389607	0.0346439373109706	0.0621391256530107	8.77124003299423
chrI	19900	20000	825	100	413	14270	2480	0.332661290322581	0.0403225806451613	0.166532258064516	5.75403225806452
chrI	20000	20100	2650	306	1351	26469	4581	0.578476315215019	0.0667976424361493	0.294913774285091	5.77799607072692
chrI	20100	20200	4141	244	1415	23499	4618	0.896708531831962	0.0528367258553486	0.306409701169337	5.08856647899524
chrI	20200	20300	2013	110	377	16715	4582	0.439327804452204	0.0240069838498472	0.0822784810126582	3.64797031863815
chrI	20300	20400	2040	398	646	23456	4129	0.494066359893437	0.0963913780576411	0.156454347299588	5.6807943812061
chrI	20400	20500	2680	227	395	18639	4889	0.548169359787278	0.046430762937206	0.0807936183268562	3.81243608099816
chrI	20500	20600	3187	390	871	25916	3968	0.803175403225806	0.0982862903225806	0.219506048387097	6.53125
chrI	20600	20700	3288	379	1201	25952	4079	0.806079921549399	0.0929149301299338	0.294434910517284	6.36234371169404
chrI	20700	20800	8822	388	1388	58486	4334	2.03553299492386	0.0895246885094601	0.320258421781264	13.4946931241347
chrI	20800	20900	10180	609	1489	52954	4533	2.24575336421796	0.134348113831899	0.328480035296713	11.6818883741452
chrI	20900	21000	10178	1152	2545	54014	3836	2.65328467153285	0.300312825860271	0.663451511991658	14.0808133472367
chrI	21000	21100	4478	503	848	75056	5278	0.848427434634331	0.0953012504736643	0.160666919287609	14.220538082607
chrI	21100	21200	4176	760	1025	63959	4165	1.00264105642257	0.182472989195678	0.24609843937575	15.3563025210084
chrI	21200	21300	1304	412	423	16612	5491	0.23747951192861	0.0750318703332726	0.077035148424695	3.02531415042797
chrI	21300	21400	1681	329	344	27080	4816	0.349044850498339	0.0683139534883721	0.0714285714285714	5.62292358803987
chrI	21400	21500	1534	376	400	34497	4542	0.337736679876706	0.0827829150154117	0.0880669308674593	7.59511228533686
chrI	21500	21600	1173	158	204	21650	4778	0.245500209292591	0.0330682293846798	0.0426956885726245	4.5311845960653
chrI	21600	21700	1049	254	162	24655	5048	0.207805071315372	0.0503169572107765	0.0320919175911252	4.88411251980983
chrI	21700	21800	549	423	120	16265	4020	0.136567164179104	0.105223880597015	0.0298507462686567	4.04601990049751
chrI	21800	21900	1242	166	242	25637	4474	0.277603933839964	0.0371032632990612	0.05409029950827	5.73021904336164
chrI	21900	22000	803	138	240	26291	3984	0.201556224899598	0.0346385542168675	0.0602409638554217	6.59914658634538
chrI	22000	22100	771	5	158	24510	4441	0.173609547399234	0.0011258725512272	0.0355775726187796	5.51902724611574
chrI	22100	22200	1525	303	403	39414	4270	0.357142857142857	0.07096018735363	0.0943793911007026	9.23044496487119
chrI	22200	22300	640	164	145	24025	4122	0.155264434740417	0.0397865114022319	0.0351770984958758	5.8284813197477
chrI	22300	22400	808	274	311	29635	4479	0.180397410136191	0.0611743692788569	0.0694351417727171	6.61643223933914
chrI	22400	22500	447	197	196	38393	3702	0.120745542949757	0.0532144786601837	0.0529443544030254	10.3708806050783
chrI	22500	22600	727	11	133	30846	3476	0.209148446490219	0.00316455696202532	0.0382623705408516	8.87399309551208
chrI	22600	22700	465	0	179	35860	4595	0.101196953210011	0	0.038955386289445	7.80413492927095
chrI	22700	22800	882	146	61	22247	4705	0.187460148777896	0.0310308182784272	0.0129649309245484	4.72837407013815
chrI	22800	22900	819	82	107	22890	3837	0.213448006254887	0.0213708626531144	0.0278863695595517	5.96559812353401
chrI	22900	23000	1090	278	296	17325	3815	0.285714285714286	0.072870249017038	0.0775884665792923	4.54128440366972
chrI	23000	23100	1531	260	214	18509	4503	0.339995558516545	0.0577392849211637	0.0475238729735732	4.11037086386853
chrI	23100	23200	2875	211	352	27990	4021	0.71499626958468	0.0524745088286496	0.0875404128326287	6.96095498632181
chrI	23200	23300	2998	411	405	15528	3896	0.769507186858316	0.105492813141684	0.103952772073922	3.98562628336756
chrI	23300	23400	5129	312	734	28341	3987	1.28643090042639	0.0782543265613243	0.1840983195385	7.10835214446953
chrI	23400	23500	3847	62	717	26607	3607	1.06653728860549	0.0171887995564181	0.198780149708899	7.37649015802606
chrI	23500	23600	2742	88	1095	32651	4314	0.635605006954103	0.0203987019007881	0.253824756606398	7.56861381548447
chrI	23600	23700	2343	211	727	30338	3609	0.649210307564422	0.058464948739263	0.201440842338598	8.40620670545858
chrI	23700	23800	3119	213	337	12042	3430	0.90932944606414	0.0620991253644315	0.0982507288629738	3.51078717201166
chrI	23800	23900	4362	210	617	17459	4457	0.978685214269688	0.0471168947722683	0.138433924164236	3.91720888490016
chrI	23900	24000	3173	279	588	20454	4948	0.641269199676637	0.0563864187550525	0.118835893290218	4.13379143088116
chrI	24000	24100	1935	353	583	18083	4892	0.395543744889616	0.0721586263286999	0.119174161896975	3.69644317252657
chrI	24100	24200	1072	230	604	14534	4282	0.25035030359645	0.0537132181223727	0.14105558150397	3.39420831387202
chrI	24200	24300	1560	255	341	16582	4903	0.318172547419947	0.0520089740974913	0.0695492555578217	3.3820110136651
chrI	24300	24400	516	196	77	9598	4319	0.119472100023154	0.0453808752025932	0.0178282009724473	2.22227367446168
chrI	24400	24500	966	141	278	25118	4303	0.224494538693934	0.032767836393214	0.0646060887752731	5.83732279804787
chrI	24500	24600	516	111	362	18158	4446	0.116059379217274	0.0249662618083671	0.0814215024741341	4.08412055780477
chrI	24600	24700	1483	170	442	30506	4060	0.365270935960591	0.041871921182266	0.108866995073892	7.51379310344828
chrI	24700	24800	1535	59	292	28990	4590	0.33442265795207	0.0128540305010893	0.0636165577342048	6.31590413943355
chrI	24800	24900	1665	196	351	20179	4920	0.338414634146341	0.0398373983739837	0.0713414634146341	4.10142276422764
chrI	24900	25000	1673	162	461	23772	6288	0.266062340966921	0.025763358778626	0.0733142493638677	3.78053435114504
chrI	25000	25100	689	83	490	12624	4178	0.164911440880804	0.0198659645763523	0.117280995691719	3.02154140737195
chrI	25100	25200	686	53	252	18992	4157	0.165022853019004	0.0127495790233341	0.0606206398845321	4.56867933605966
chrI	25200	25300	196	120	198	10124	3979	0.0492586076903745	0.0301583312390048	0.0497612465443579	2.54435787886404
chrI	25300	25400	474	32	194	9008	2493	0.190132370637786	0.0128359406337746	0.0778178900922583	3.61331728840754
chrI	25400	25500	614	252	119	9128	4076	0.150637880274779	0.0618253189401374	0.0291952894995093	2.23945044160942
chrI	25500	25600	42	40	6	4899	2597	0.0161725067385445	0.0154023873700424	0.00231035810550635	1.88640739314594
chrI	25600	25700	42	50	141	5894	3670	0.0114441416893733	0.0136239782016349	0.0384196185286104	1.60599455040872
chrI	25700	25800	49	112	50	5716	3349	0.0146312332039415	0.0334428187518662	0.0149298297999403	1.70677814272917
chrI	25800	25900	91	38	53	4351	1729	0.0526315789473684	0.021978021978022	0.0306535569693464	2.51648351648352
chrI	25900	26000	110	100	179	6447	3241	0.0339401419315026	0.0308546744831842	0.0552298673248997	1.98920086393089
chrI	26000	26100	47	50	168	3883	2002	0.0234765234765235	0.024975024975025	0.0839160839160839	1.93956043956044
chrI	26100	26200	169	0	0	4949	2408	0.0701827242524917	0	0	2.05523255813953
chrI	26200	26300	310	9	50	9979	3407	0.0909891400058703	0.00264162019371881	0.0146756677428823	2.92896976812445
chrI	26300	26400	397	41	50	9972	2005	0.198004987531172	0.0204488778054863	0.0249376558603491	4.97356608478803
chrI	26400	26500	227	50	0	4892	1757	0.12919749573136	0.0284575981787137	0	2.78429140580535
chrI	26500	26600	80	0	0	3627	2076	0.0385356454720617	0	0	1.7471098265896
chrI	26600	26700	124	0	0	4113	2024	0.0612648221343874	0	0	2.03211462450593
chrI	26700	26800	158	0	0	6049	2242	0.0704727921498662	0	0	2.69803746654773
chrI	26800	26900	281	0	0	7461	2863	0.0981487949703109	0	0	2.60600768424729
chrI	26900	27000	288	30	1	8029	1811	0.159028161236886	0.0165654334621756	0.000552181115405853	4.43346217559359
chrI	27000	27100	221	70	81	7822	3040	0.0726973684210526	0.0230263157894737	0.0266447368421053	2.57302631578947
chrI	27100	27200	671	50	126	15211	3702	0.181253376553214	0.0135062128579146	0.0340356564019449	4.10886007563479
chrI	27200	27300	1045	100	188	19150	4101	0.254815898561327	0.0243842965130456	0.0458424774445257	4.66959278224823
chrI	27300	27400	380	0	161	15374	4176	0.0909961685823755	0	0.0385536398467433	3.68151340996169
chrI	27400	27500	242	50	25	11076	4235	0.0571428571428571	0.0118063754427391	0.00590318772136954	2.61534828807556
chrI	27500	27600	230	0	177	14027	4012	0.0573280159521436	0	0.0441176470588235	3.49626121635095
chrI	27600	27700	402	46	297	18349	4106	0.0979055041402825	0.0112031173891866	0.0723331709693132	4.46882610813444
chrI	27700	27800	271	4	287	19786	4803	0.0564230689152613	0.00083281282531751	0.0597543202165313	4.11950864043306
chrI	27800	27900	353	50	139	20436	4161	0.0848353761115117	0.0120163422254266	0.0334054313866859	4.91131939437635
chrI	27900	28000	356	50	52	15922	4261	0.0835484628021591	0.0117343346632246	0.0122037080497536	3.73668153015724
chrI	28000	28100	1407	176	378	35459	4324	0.325393154486587	0.0407030527289547	0.0874190564292322	8.20050878815911
chrI	28100	28200	1927	458	418	31604	4152	0.464113680154143	0.110308285163776	0.100674373795761	7.61175337186898
chrI	28200	28300	2500	217	409	35492	4644	0.53832902670112	0.0467269595176572	0.0880706287683032	7.64254952627046
chrI	28300	28400	3033	137	668	39756	4580	0.662227074235808	0.0299126637554585	0.145851528384279	8.68034934497817
chrI	28400	28500	2781	176	939	32912	4318	0.644048170449282	0.0407596109309866	0.217461787864752	7.62204724409449
chrI	28500	28600	4040	381	729	41890	4313	0.93670299095757	0.0883375840482263	0.169023881289126	9.7124971017853
chrI	28600	28700	8653	893	536	54142	4417	1.95902196060675	0.202173420873896	0.121349332125877	12.2576409327598
chrI	28700	28800	4247	1008	931	44044	4307	0.9860691896912	0.234037613187834	0.216159739958208	10.2261434873462
chrI	28800	28900	3726	907	659	26316	3657	1.0188679245283	0.24801750068362	0.180202351654361	7.1960623461854
chrI	28900	29000	2021	409	624	17218	4850	0.416701030927835	0.0843298969072165	0.128659793814433	3.55010309278351
chrI	29000	29100	1848	290	472	16334	4740	0.389873417721519	0.0611814345991561	0.09957805907173	3.44599156118143
chrI	29100	29200	2120	430	403	14494	4402	0.481599273057701	0.0976828714220809	0.0915492957746479	3.2925942753294
chrI	29200	29300	2856	445	467	16910	4886	0.584527220630373	0.091076545231273	0.0955792058943921	3.46090871878837
chrI	29300	29400	2528	430	457	13666	4199	0.60204810669207	0.102405334603477	0.108835437008812	3.25458442486306
chrI	29400	29500	2066	173	507	21034	4226	0.488878371982963	0.0409370563180312	0.119971604353999	4.97728348319924
chrI	29500	29600	2422	408	551	17946	4129	0.586582707677404	0.0988132719786873	0.133446355049649	4.34633083070961
chrI	29600	29700	3443	488	734	25419	4118	0.836085478387567	0.118504128217581	0.178241864983001	6.17265662943176
chrI	29700	29800	5348	794	1043	31390	4266	1.25363338021566	0.186122831692452	0.244491326769808	7.3581809657759
chrI	29800	29900	17894	1200	3770	42703	4780	3.74351464435146	0.251046025104602	0.788702928870293	8.9336820083682
chrI	29900	30000	34176	2295	4864	38101	4456	7.66965888689408	0.515035906642729	1.09156193895871	8.55049371633752
chrI	30000	30100	25621	2585	7933	35778	4898	5.2309105757452	0.527766435279706	1.61964066966109	7.3046141282156
chrI	30100	30200	13864	1504	3536	25143	4944	2.8042071197411	0.3042071197411	0.715210355987055	5.08555825242718
chrI	30200	30300	16074	1931	4499	25383	4277	3.75824175824176	0.451484685527239	1.05190554126724	5.93476736029927
chrI	30300	30400	16793	3462	8109	20150	3723	4.51060972334139	0.929895245769541	2.17808219178082	5.4123019070642
chrI	30400	30500	16637	3931	11410	14933	5090	3.26856581532417	0.77229862475442	2.24165029469548	2.93379174852652
chrI	30500	30600	27844	4921	12291	13685	4865	5.72332990750257	1.01151079136691	2.52641315519013	2.81294964028777
chrI	30600	30700	54860	5346	15945	23785	4472	12.2674418604651	1.19543828264758	3.56551878354204	5.31864937388193
chrI	30700	30800	71637	8755	29280	24065	4705	15.2257173219979	1.86078639744952	6.22316684378321	5.11477151965994
chrI	30800	30900	225024	17101	67103	31487	3564	63.1380471380471	4.79826038159371	18.8280022446689	8.83473625140292
chrI	30900	31000	410422	36267	105345	42958	3967	103.45903705571	9.14217292664482	26.5553314847492	10.8288379127804
chrI	31000	31100	578432	59201	163269	32956	3067	188.598630583632	19.3025758069775	53.2341049885882	10.745353765895
chrI	31100	31200	267419	21461	77455	17278	2979	89.7680429674387	7.2040953340047	26.0003356831151	5.79993286337697
chrI	31200	31300	208052	18469	67558	34319	4063	51.2064976618262	4.54565591927147	16.6276150627615	8.44671425055378
chrI	31300	31400	30025	2974	7433	22234	4776	6.28664154103853	0.622696817420435	1.55632328308208	4.65536013400335
chrI	31400	31500	43817	4131	9588	34981	3705	11.8264507422402	1.11497975708502	2.58785425101215	9.44156545209177
chrI	31500	31600	18113	3101	5898	18183	3708	4.88484358144552	0.836299892125135	1.59061488673139	4.9037216828479
chrI	31600	31700	30546	4023	7470	30957	4417	6.91555354312882	0.910799184967172	1.69119311750057	7.00860312429251
chrI	31700	31800	6520	1846	4121	15384	4065	1.60393603936039	0.454120541205412	1.01377613776138	3.78450184501845
chrI	31800	31900	5099	1607	2823	13639	4736	1.07664695945946	0.339315878378378	0.596072635135135	2.87985641891892
chrI	31900	32000	2640	163	1273	11778	3933	0.671243325705568	0.041444190185609	0.323671497584541	2.99466056445461
chrI	32000	32100	2436	773	1011	15742	4621	0.527158623674529	0.167279809565029	0.218783813027483	3.40662194330232
chrI	32100	32200	838	555	877	11782	4846	0.172926124638877	0.114527445315724	0.180973999174577	2.43128353281057
chrI	32200	32300	1112	348	538	9836	4628	0.240276577355229	0.0751944684528954	0.116248919619706	2.12532411408816
chrI	32300	32400	967	447	600	10632	5116	0.189014855355747	0.0873729476153245	0.117279124315872	2.07818608287725
chrI	32400	32500	1682	350	255	9999	4632	0.363126079447323	0.0755613126079447	0.0550518134715026	2.15867875647668
chrI	32500	32600	3450	399	610	10874	4818	0.716064757160648	0.0828144458281445	0.126608551266086	2.25695309256953
chrI	32600	32700	4886	654	971	18319	4218	1.158368895211	0.155049786628734	0.230203888098625	4.34305357989569
chrI	32700	32800	2344	650	1174	11499	4257	0.550622504110876	0.152689687573409	0.275781066478741	2.70119802677942
chrI	32800	32900	6235	522	1769	24095	4401	1.4167234719382	0.118609406952965	0.401954101340604	5.47489206998409
chrI	32900	33000	6078	898	1803	29458	3704	1.64092872570194	0.24244060475162	0.486771058315335	7.95302375809935
chrI	33000	33100	28089	1486	3597	76023	4992	5.62680288461539	0.297676282051282	0.720552884615385	15.2289663461538
chrI	33100	33200	11630	1045	1740	43739	4202	2.76772965254641	0.24869109947644	0.414088529271775	10.4090909090909
chrI	33200	33300	4785	400	1131	31420	4707	1.01657106437221	0.0849798172933928	0.240280433397068	6.67516464839601
chrI	33300	33400	2222	213	392	21941	4171	0.532725964996404	0.0510668904339487	0.0939822584512107	5.26036921601534
chrI	33400	33500	2421	214	484	22645	4588	0.527680906713165	0.0466434176111595	0.105492589363557	4.93570183086312
chrI	33500	33600	1109	100	455	11856	3651	0.30375239660367	0.0273897562311695	0.124623390851821	3.24732949876746
chrI	33600	33700	1207	227	464	11236	3972	0.303877139979859	0.0571500503524673	0.116817724068479	2.82880161127895
chrI	33700	33800	596	116	379	7600	4040	0.147524752475248	0.0287128712871287	0.0938118811881188	1.88118811881188
chrI	33800	33900	608	289	397	9471	4401	0.138150420359009	0.0656668938877528	0.0902067711883663	2.15201090661213
chrI	33900	34000	870	223	385	7757	4347	0.200138026224983	0.0512997469519209	0.0885668276972625	1.78444904531861
chrI	34000	34100	847	383	229	7051	4036	0.20986124876115	0.0948959365708622	0.0567393458870168	1.74702675916749
chrI	34100	34200	1934	394	279	9182	5247	0.368591576138746	0.0750905279207166	0.0531732418524871	1.74995235372594
chrI	34200	34300	2224	128	138	11509	5076	0.438140267927502	0.0252167060677699	0.0271867612293144	2.26733648542159
chrI	34300	34400	2637	435	265	15308	4849	0.543823468756445	0.0897092183955455	0.0546504433903898	3.15693957517014
chrI	34400	34500	11275	785	965	39631	4879	2.3109243697479	0.16089362574298	0.197786431645829	8.12277105964337
chrI	34500	34600	6799	767	1740	40069	4721	1.44016098284262	0.162465579326414	0.36856598178352	8.48739673797924
chrI	34600	34700	6568	320	588	32758	4592	1.43031358885017	0.0696864111498258	0.128048780487805	7.13371080139373
chrI	34700	34800	4827	386	444	33232	5076	0.950945626477541	0.0760441292356186	0.0874704491725768	6.54688731284476
chrI	34800	34900	4446	339	346	32951	4584	0.969895287958115	0.0739528795811518	0.0754799301919721	7.18826352530541
chrI	34900	35000	7409	386	653	38477	5168	1.43363003095975	0.0746904024767802	0.126354489164087	7.4452399380805
chrI	35000	35100	4148	480	591	29545	4707	0.881240705332484	0.101975780752071	0.125557680050988	6.27682175483323
chrI	35100	35200	1884	259	484	24264	5196	0.362586605080831	0.0498460354118553	0.0931485758275597	4.66974595842956
chrI	35200	35300	964	143	334	12845	4000	0.241	0.03575	0.0835	3.21125
chrI	35300	35400	453	115	279	12137	4298	0.105397859469521	0.0267566309911587	0.0649139134481154	2.82387156817124
chrI	35400	35500	489	57	257	5978	3730	0.131099195710456	0.0152815013404826	0.0689008042895442	1.60268096514745
chrI	35500	35600	547	50	185	8692	4400	0.124318181818182	0.0113636363636364	0.0420454545454545	1.97545454545455
chrI	35600	35700	501	128	265	11751	3510	0.142735042735043	0.0364672364672365	0.0754985754985755	3.34786324786325
chrI	35700	35800	600	150	222	10319	4669	0.128507174983937	0.0321267937459842	0.0475476547440565	2.21010923109874
chrI	35800	35900	522	186	52	11377	4773	0.109365179132621	0.0389692017598994	0.0108946155457783	2.38361617431385
chrI	35900	36000	747	36	148	12558	4423	0.168889893737282	0.00813927198733891	0.0334614515035044	2.83924937825006
chrI	36000	36100	900	154	115	9346	4763	0.188956539995801	0.0323325635103926	0.0241444467772412	1.96220869200084
chrI	36100	36200	885	270	258	8371	4948	0.178860145513339	0.0545675020210186	0.0521422797089733	1.69179466451091
chrI	36200	36300	1889	334	764	20096	3681	0.513175767454496	0.0907362129856017	0.207552295571855	5.45938603640315
chrI	36300	36400	1638	365	369	20491	4716	0.347328244274809	0.0773960983884648	0.0782442748091603	4.3449957591179
chrI	36400	36500	5192	431	809	26930	4721	1.09976699851726	0.0912942173268375	0.171361999576361	5.70429993645414
chrI	36500	36600	3028	345	588	18569	4025	0.752298136645963	0.0857142857142857	0.146086956521739	4.61341614906832
chrI	36600	36700	2646	303	972	22848	4758	0.556116015132409	0.0636822194199243	0.204287515762926	4.80201765447667
chrI	36700	36800	1099	136	304	12978	5046	0.217796274276655	0.0269520412207689	0.0602457391993658	2.57193816884661
chrI	36800	36900	559	244	501	13631	4151	0.134666345458926	0.0587810166225006	0.12069380872079	3.28378703926765
chrI	36900	37000	442	52	396	9823	4576	0.0965909090909091	0.0113636363636364	0.0865384615384615	2.14663461538462
chrI	37000	37100	630	218	140	10447	4153	0.151697568023116	0.0524921743318083	0.0337105706718035	2.51553094148808
chrI	37100	37200	1052	164	225	15213	4692	0.224211423699915	0.0349531116794544	0.0479539641943734	3.2423273657289
chrI	37200	37300	951	297	283	14844	4849	0.196122911940606	0.0612497422148897	0.058362548979171	3.06124974221489
chrI	37300	37400	2905	412	775	33957	5056	0.574564873417722	0.0814873417721519	0.153283227848101	6.71617879746835
chrI	37400	37500	3243	314	656	21532	5070	0.639644970414201	0.0619329388560158	0.129388560157791	4.24694280078895
chrI	37500	37600	1637	196	766	32008	4291	0.381496154742484	0.0456769983686786	0.178513167093918	7.45933348869727
chrI	37600	37700	771	39	620	19271	4196	0.183746425166826	0.00929456625357483	0.147759771210677	4.59270734032412
chrI	37700	37800	1005	150	322	20907	4338	0.231673582295989	0.0345781466113416	0.07422775472568	4.8195020746888
chrI	37800	37900	529	162	374	26002	4539	0.116545494602335	0.0356906807666887	0.0823970037453183	5.72857457589777
chrI	37900	38000	571	138	162	15269	4696	0.121592844974446	0.0293867120954003	0.0344974446337308	3.25149063032368
chrI	38000	38100	273	190	346	20306	3535	0.0772277227722772	0.0537482319660538	0.0978783592644979	5.74427157001414
chrI	38100	38200	632	172	200	12391	4034	0.156668319286068	0.0426375805651958	0.0495785820525533	3.07164105106594
chrI	38200	38300	306	99	286	9092	4177	0.0732583193679674	0.0237012209719895	0.0684701939190807	2.17668182906392
chrI	38300	38400	374	162	302	7644	4116	0.0908649173955296	0.0393586005830904	0.0733722060252673	1.85714285714286
chrI	38400	38500	341	264	130	6299	4198	0.0812291567413054	0.0628870890900429	0.0309671272034302	1.50047641734159
chrI	38500	38600	563	275	230	14099	4549	0.123763464497692	0.060452846779512	0.0505605627610464	3.09936249725214
chrI	38600	38700	512	91	245	8504	4410	0.11609977324263	0.0206349206349206	0.0555555555555556	1.92834467120181
chrI	38700	38800	1704	231	475	24368	3724	0.457572502685285	0.0620300751879699	0.127551020408163	6.54350161117078
chrI	38800	38900	2412	506	666	25185	4567	0.528136632362601	0.110794832493979	0.145828771622509	5.5145609809503
chrI	38900	39000	4591	871	787	28630	5214	0.880514000767165	0.16705024932873	0.150939777522056	5.4909858074415
chrI	39000	39100	7965	1050	1171	41910	5023	1.58570575353374	0.209038423253036	0.233127612980291	8.34361935098547
chrI	39100	39200	13399	1131	1818	36609	4320	3.10162037037037	0.261805555555556	0.420833333333333	8.47430555555556
chrI	39200	39300	3214	294	955	16322	4016	0.800298804780876	0.073207171314741	0.237798804780877	4.06424302788845
chrI	39300	39400	2352	286	727	17968	3578	0.657350475125769	0.0799329234209055	0.203186137506987	5.0217998882057
chrI	39400	39500	1607	245	502	13747	4840	0.33202479338843	0.0506198347107438	0.103719008264463	2.84028925619835
chrI	39500	39600	941	156	405	13292	4773	0.197150639011104	0.032683846637335	0.0848522941546197	2.78483134297088
chrI	39600	39700	684	142	142	19744	4531	0.15096005296844	0.031339660119179	0.031339660119179	4.35753696755683
chrI	39700	39800	1112	266	449	17508	4325	0.257109826589595	0.0615028901734104	0.103815028901734	4.04809248554913
chrI	39800	39900	761	255	349	13101	3523	0.216009083167755	0.0723814930456997	0.0990632983252909	3.71870564859495
chrI	39900	40000	741	221	166	11110	3981	0.186134137151469	0.0555136900276312	0.0416980658126099	2.79075609143431
chrI	40000	40100	548	378	178	10126	4024	0.136182902584493	0.0939363817097416	0.044234592445328	2.51640159045726
chrI	40100	40200	690	337	152	11378	4035	0.171003717472119	0.0835192069392813	0.0376703841387856	2.81982651796778
chrI	40200	40300	840	272	100	10496	4579	0.183446167285434	0.0594016160733785	0.0218388294387421	2.29220353789037
chrI	40300	40400	981	184	171	11712	3745	0.261949265687583	0.04913217623498	0.0456608811748999	3.12736982643525
chrI	40400	40500	1077	80	415	11287	4462	0.241371582250112	0.0179291797400269	0.0930076199013895	2.52958314657104
chrI	40500	40600	1236	210	272	10367	4520	0.273451327433628	0.0464601769911504	0.0601769911504425	2.29358407079646
chrI	40600	40700	330	205	387	7880	4236	0.0779036827195467	0.0483947119924457	0.0913597733711048	1.86024551463645
chrI	40700	40800	652	70	225	11459	4679	0.139346014105578	0.0149604616371019	0.0480871981192562	2.44902756999359
chrI	40800	40900	712	403	257	9445	4809	0.148055728841755	0.0838012060719484	0.0534414639218133	1.96402578498648
chrI	40900	41000	910	284	801	7932	4201	0.216615091644846	0.0676029516781719	0.190668888359914	1.88812187574387
chrI	41000	41100	1065	480	376	13351	4310	0.247099767981439	0.111368909512761	0.0872389791183295	3.09767981438515
chrI	41100	41200	1456	319	341	7694	4201	0.346584146631754	0.0759343013568198	0.0811711497262557	1.83146869792906
chrI	41200	41300	3721	467	877	10554	4578	0.812800349497597	0.102009611183923	0.191568370467453	2.30537352555701
chrI	41300	41400	7354	1064	2188	15593	4176	1.7610153256705	0.254789272030651	0.523946360153257	3.73395593869732
chrI	41400	41500	7119	734	1262	13505	4956	1.4364406779661	0.148103309120258	0.254640839386602	2.72497982243745
chrI	41500	41600	11348	1779	3193	15537	4650	2.44043010752688	0.38258064516129	0.686666666666667	3.34129032258065
chrI	41600	41700	14489	2164	4802	14494	3805	3.80788436268068	0.568725361366623	1.26202365308804	3.80919842312746
chrI	41700	41800	23495	2739	6738	12776	4651	5.05160180606321	0.588905611696409	1.44872070522468	2.746936142765
chrI	41800	41900	173276	19909	77337	28401	4105	42.2109622411693	4.84993909866017	18.8397076735688	6.91863580998782
chrI	41900	42000	197706	20064	61444	20306	4449	44.4383007417397	4.50977747808496	13.8107439874129	4.56417172398292
chrI	42000	42100	412223	45363	115772	28260	4872	84.6106321839081	9.31096059113301	23.7627257799672	5.80049261083744
chrI	42100	42200	148242	18821	105243	31801	4443	33.3652937204591	4.23610173306325	23.6873733963538	7.15755120414135
chrI	42200	42300	122753	17232	96625	21436	4277	28.7007248071078	4.02899228431143	22.5917699321955	5.0119242459668
chrI	42300	42400	43303	5582	22427	16818	4765	9.08772298006296	1.17145855194124	4.70661070304302	3.52948583420776
chrI	42400	42500	24415	3398	12688	17253	3278	7.44813910921293	1.0366076876144	3.87065283709579	5.26327028676022
chrI	42500	42600	8567	1215	3479	9332	4632	1.84952504317789	0.262305699481865	0.751079447322971	2.0146804835924
chrI	42600	42700	13218	1746	4705	23456	4094	3.22862725940401	0.42647777234978	1.14924279433317	5.72936003908158
chrI	42700	42800	9621	1734	4545	19121	4578	2.10157273918742	0.378768020969856	0.992791612057667	4.17671472258628
chrI	42800	42900	12712	1696	4600	36347	4609	2.75808201345194	0.367975699717943	0.998047298763289	7.88609242785854
chrI	42900	43000	6478	1219	3260	26518	4024	1.60984095427435	0.3029324055666	0.81013916500994	6.58996023856859
chrI	43000	43100	3835	601	1696	16397	3909	0.981069327193656	0.153747761575851	0.433870555129189	4.194678946022
chrI	43100	43200	3120	440	1548	11910	4881	0.639213275968039	0.0901454619954927	0.317148125384143	2.440073755378
chrI	43200	43300	2878	290	957	11760	4718	0.610004239084358	0.0614667231877914	0.202840186519712	2.49258160237389
chrI	43300	43400	8988	1057	3154	24617	5087	1.76685669353253	0.20778454885001	0.620011794770985	4.83919795557303
chrI	43400	43500	4229	895	1768	12755	4819	0.877567960157709	0.185723179082797	0.366881095663001	2.64681469184478
chrI	43500	43600	3416	698	1213	14329	3173	1.07658367475575	0.219981090450678	0.382288055468011	4.51591553734636
chrI	43600	43700	2846	78	369	10083	4657	0.611123040584067	0.0167489800300623	0.0792355593729869	2.16512776465536
chrI	43700	43800	1640	451	649	14793	4426	0.370537731586082	0.101897876186173	0.146633529145956	3.3422955264347
chrI	43800	43900	1447	283	607	15426	4468	0.323858549686661	0.0633393017009848	0.13585496866607	3.45255147717099
chrI	43900	44000	934	461	300	15036	4557	0.204959403116085	0.101163045863507	0.0658327847267939	3.29953917050691
chrI	44000	44100	591	493	257	16327	4546	0.130004399472063	0.108446986361637	0.0565332160140783	3.59150901891773
chrI	44100	44200	250	260	357	13346	4674	0.0534873769790329	0.0556268720581943	0.076379974326059	2.85537013264869
chrI	44200	44300	379	77	130	13277	5132	0.0738503507404521	0.0150038971161341	0.0253312548713952	2.58710054559626
chrI	44300	44400	506	241	307	11052	4238	0.119395941481831	0.0568664464369986	0.0724398301085418	2.6078338839075
chrI	44400	44500	538	183	175	10291	4584	0.117364746945899	0.0399214659685864	0.0381762652705061	2.24498254799302
chrI	44500	44600	864	238	272	12850	4654	0.185646755479158	0.0511388053287495	0.0584443489471422	2.76106574989257
chrI	44600	44700	389	318	175	7916	3818	0.101885804085909	0.0832896804609743	0.0458355159769513	2.07333682556312
chrI	44700	44800	702	173	180	15410	4091	0.171596186751406	0.0422879491566854	0.0439990222439501	3.76680518210706
chrI	44800	44900	328	269	263	9244	3709	0.088433540037746	0.0725262874090051	0.0709086007009976	2.49231598813696
chrI	44900	45000	1554	108	194	15187	4533	0.342819324950364	0.0238252812706817	0.042797264504743	3.3503198764615
chrI	45000	45100	3389	358	402	29900	4079	0.830840892375582	0.0877666094631037	0.0985535670507477	7.3302279970581
chrI	45100	45200	4685	360	1037	17254	4045	1.15822002472188	0.0889987639060569	0.256365883807169	4.2655129789864
chrI	45200	45300	10988	660	1702	24502	4604	2.3866203301477	0.143353605560382	0.369678540399652	5.32189400521286
chrI	45300	45400	15046	999	1921	26851	4129	3.6439815936062	0.241947202712521	0.465245822232986	6.50302736740131
chrI	45400	45500	12507	582	1315	42955	3939	3.17517136329018	0.147753236862148	0.333841076415334	10.9050520436659
chrI	45500	45600	10646	531	1510	44735	4788	2.2234753550543	0.110902255639098	0.315371762740184	9.34314954051796
chrI	45600	45700	8811	849	857	41395	4329	2.03534303534304	0.196119196119196	0.197967197967198	9.56225456225456
chrI	45700	45800	7805	636	1242	44179	3546	2.20107163000564	0.179357021996616	0.350253807106599	12.4588268471517
chrI	45800	45900	5751	382	1037	44852	4541	1.26646113190927	0.0841224399911914	0.22836379652059	9.87711957718564
chrI	45900	46000	850	225	325	25928	4329	0.196350196350196	0.051975051975052	0.0750750750750751	5.98937398937399
chrI	46000	46100	873	233	334	30915	5346	0.163299663299663	0.0435839880284325	0.0624766180321736	5.78282828282828
chrI	46100	46200	844	97	439	14501	5484	0.153902261123268	0.0176878191101386	0.0800510576221736	2.64423778264041
chrI	46200	46300	579	149	69	12496	4317	0.134120917303683	0.034514709288858	0.0159833217512161	2.89460273337966
chrI	46300	46400	241	125	123	6792	4605	0.0523344191096634	0.0271444082519001	0.0267100977198697	1.47491856677524
chrI	46400	46500	121	236	145	5032	3311	0.0365448504983389	0.0712775596496527	0.0437934158864391	1.51978254303836
chrI	46500	46600	496	287	171	10144	4307	0.11516136521941	0.0666357093104249	0.0397028093800789	2.35523566287439
chrI	46600	46700	100	116	191	9067	3880	0.0257731958762887	0.0298969072164948	0.0492268041237113	2.33685567010309
chrI	46700	46800	352	11	112	9909	4610	0.076355748373102	0.00238611713665944	0.024295010845987	2.14945770065076
chrI	46800	46900	646	100	86	10940	4538	0.142353459673865	0.0220361392684002	0.0189510797708242	2.41075363596298
chrI	46900	47000	587	185	64	11848	4556	0.128841088674276	0.0406057945566286	0.0140474100087796	2.60052677787533
chrI	47000	47100	578	251	92	11882	4355	0.132721010332951	0.0576349024110218	0.0211251435132032	2.72835820895522
chrI	47100	47200	145	83	181	9716	5343	0.0271383118098447	0.0155343440014973	0.0338760995695302	1.81845405203069
chrI	47200	47300	399	167	0	10667	4138	0.0964233929434509	0.0403576607056549	0	2.57781536974384
chrI	47300	47400	392	170	70	16859	4345	0.0902186421173763	0.0391254315304948	0.0161104718066743	3.8800920598389
chrI	47400	47500	741	282	211	13660	4744	0.156197301854975	0.0594435075885329	0.0444772344013491	2.87942664418212
chrI	47500	47600	216	112	221	13084	5877	0.0367534456355283	0.0190573421813851	0.0376042198400545	2.22630593840395
chrI	47600	47700	859	169	208	15389	4504	0.190719360568384	0.0375222024866785	0.0461811722912966	3.41674067495559
chrI	47700	47800	461	88	165	8901	4726	0.0975454930173508	0.0186203977994075	0.0349132458738891	1.88341091832416
chrI	47800	47900	462	159	109	12761	4001	0.115471132216946	0.0397400649837541	0.0272431892026993	3.18945263684079
chrI	47900	48000	284	131	112	9031	4651	0.0610621371748011	0.0281659858095033	0.024080842829499	1.94173296065362
chrI	48000	48100	297	153	304	5372	3916	0.0758426966292135	0.039070480081716	0.0776302349336057	1.37180796731359
chrI	48100	48200	856	105	238	15896	5569	0.153708026575687	0.0188543724187466	0.0427365774824924	2.85437241874663
chrI	48200	48300	1147	162	343	18156	5271	0.217605767406564	0.0307342060330108	0.0650730411686587	3.44450768355151
chrI	48300	48400	6175	475	1410	49348	4956	1.24596448748991	0.0958434221146086	0.284503631961259	9.95722356739306
chrI	48400	48500	6116	474	786	37439	4049	1.51049641886886	0.117065942207953	0.19412200543344	9.24648061249691
chrI	48500	48600	2967	337	762	14684	5720	0.518706293706294	0.0589160839160839	0.133216783216783	2.56713286713287
chrI	48600	48700	3277	265	1222	32660	4079	0.803383182152488	0.0649669036528561	0.299583231184114	8.00686442755577
chrI	48700	48800	2083	110	629	17472	5213	0.399577978131594	0.0211010934202954	0.120659888739689	3.35162094763092
chrI	48800	48900	1771	172	562	26398	4195	0.422169249106079	0.0410011918951132	0.133969010727056	6.2927294398093
chrI	48900	49000	590	269	421	12779	4778	0.123482628714943	0.0562997069903725	0.0881121808287987	2.67455002092926
chrI	49000	49100	891	131	269	16998	4038	0.220653789004458	0.0324418028727093	0.066617137196632	4.20950965824666
chrI	49100	49200	863	93	89	18714	4895	0.176302349336057	0.0189989785495403	0.0181818181818182	3.82308478038815
chrI	49200	49300	761	233	201	11219	4440	0.171396396396396	0.0524774774774775	0.0452702702702703	2.5268018018018
chrI	49300	49400	427	270	144	15128	5281	0.0808558985040712	0.0511266805529256	0.0272675629615603	2.86460897557281
chrI	49400	49500	560	59	35	15414	4895	0.114402451481103	0.0120531154239019	0.00715015321756895	3.14892747701736
chrI	49500	49600	127	54	149	9978	4351	0.0291886922546541	0.0124109400137899	0.0342450011491611	2.29326591588141
chrI	49600	49700	354	91	111	11589	5067	0.0698638247483718	0.0179593447799487	0.0219064535227946	2.28715216104204
chrI	49700	49800	399	132	143	11516	3757	0.106201756720788	0.0351344157572531	0.0380622837370242	3.06521160500399
chrI	49800	49900	432	129	70	12995	5391	0.0801335559265442	0.0239287701725097	0.0129846039695789	2.41049897978112
chrI	49900	50000	403	117	0	16110	4648	0.0867039586919105	0.0251721170395869	0	3.46600688468158
chrI	50000	50100	386	202	34	10487	3963	0.0974009588695433	0.0509714862477921	0.00857935907141055	2.64622760534948
chrI	50100	50200	481	37	166	9168	4576	0.105113636363636	0.00808566433566434	0.0362762237762238	2.0034965034965
chrI	50200	50300	730	57	74	15146	4429	0.16482275908783	0.0128697222849402	0.0167080605102732	3.41973357417024
chrI	50300	50400	800	214	56	13345	4143	0.19309678976587	0.0516533912623703	0.0135167752836109	3.22109582428192
chrI	50400	50500	410	89	134	14494	3592	0.114142538975501	0.0247772828507795	0.0373051224944321	4.03507795100223
chrI	50500	50600	335	96	122	17606	4034	0.0830441249380268	0.0237977193852256	0.0302429350520575	4.36440257808627
chrI	50600	50700	602	11	81	15038	4200	0.143333333333333	0.00261904761904762	0.0192857142857143	3.58047619047619
chrI	50700	50800	93	103	136	19098	5257	0.0176906981167967	0.0195929237207533	0.0258702682138102	3.63287045843637
chrI	50800	50900	525	73	206	17837	5271	0.099601593625498	0.013849364446974	0.0390817681654335	3.38398785809144
chrI	50900	51000	333	162	139	22142	5243	0.0635132557695976	0.0308983406446691	0.0265115391951173	4.22315468243372
chrI	51000	51100	233	242	172	18334	4302	0.0541608554160855	0.0562529056252906	0.0399814039981404	4.26173872617387
chrI	51100	51200	154	53	114	21259	4455	0.0345679012345679	0.0118967452300786	0.0255892255892256	4.7719416386083
chrI	51200	51300	269	92	126	19958	4333	0.0620816985921994	0.0212324024924994	0.0290791599353796	4.60604661897069
chrI	51300	51400	218	85	137	20623	5150	0.0423300970873786	0.016504854368932	0.0266019417475728	4.00446601941748
chrI	51400	51500	562	139	206	18227	3663	0.153426153426153	0.0379470379470379	0.0562380562380562	4.97597597597598
chrI	51500	51600	427	290	231	14790	4427	0.0964535803026881	0.0655071154280551	0.0521798057375198	3.34086288683081
chrI	51600	51700	526	201	181	23028	3914	0.13438937148697	0.0513541134389372	0.0462442514052121	5.88349514563107
chrI	51700	51800	609	135	165	17954	3299	0.184601394361928	0.0409214913610185	0.0500151561079115	5.44225522885723
chrI	51800	51900	971	177	149	30175	3790	0.256200527704485	0.0467018469656992	0.0393139841688654	7.96174142480211
chrI	51900	52000	650	12	305	20893	4109	0.158189340472134	0.00292041859333171	0.0742273059138477	5.08469213920662
chrI	52000	52100	443	0	98	20069	4420	0.100226244343891	0	0.0221719457013575	4.54049773755656
chrI	52100	52200	269	142	140	14771	4135	0.0650544135429262	0.0343409915356711	0.033857315598549	3.57218863361548
chrI	52200	52300	401	123	90	10298	4762	0.0842083158336833	0.0258294834103318	0.0188996220075598	2.16253674926501
chrI	52300	52400	619	159	305	20691	4361	0.14193992203623	0.0364595276312772	0.0699380875945884	4.74455400137583
chrI	52400	52500	564	156	130	13744	4643	0.121473185440448	0.0335989661856558	0.0279991384880465	2.96015507215163
chrI	52500	52600	1708	76	328	18541	4124	0.414161008729389	0.0184287099903007	0.0795344325897187	4.4958777885548
chrI	52600	52700	2894	534	372	23861	4140	0.699033816425121	0.128985507246377	0.0898550724637681	5.76352657004831
chrI	52700	52800	5288	277	622	50081	4879	1.08382865341258	0.0567739290838287	0.127485140397622	10.2646034023365
chrI	52800	52900	1000	33	344	15145	4956	0.201775625504439	0.00665859564164649	0.069410815173527	3.05589184826473
chrI	52900	53000	847	50	337	14598	5078	0.166797951949586	0.00984639621898385	0.0663647105159512	2.87475384009453
chrI	53000	53100	594	46	271	13973	4176	0.142241379310345	0.0110153256704981	0.0648946360153257	3.34602490421456
chrI	53100	53200	541	199	269	22237	4078	0.132663070132418	0.0487984306032369	0.0659637076998529	5.45291809710642
chrI	53200	53300	380	184	164	17830	4388	0.0865998176845943	0.0419325432999088	0.0373746581586144	4.06335460346399
chrI	53300	53400	157	0	174	13402	4759	0.0329901239756251	0	0.036562303004833	2.81613784408489
chrI	53400	53500	309	128	60	15247	4407	0.0701157249829816	0.0290447016110733	0.0136147038801906	3.45972316768777
chrI	53500	53600	151	122	118	12893	3731	0.0404717233985527	0.0326990083087644	0.0316269096756902	3.45564191905655
chrI	53600	53700	360	104	105	15915	3879	0.0928074245939675	0.0268110337715906	0.0270688321732405	4.10286156225831
chrI	53700	53800	161	81	203	11065	4123	0.0390492359932088	0.019645888915838	0.0492359932088285	2.68372544263886
chrI	53800	53900	485	15	24	12857	4237	0.114467783809299	0.00354024073637007	0.00566438517819212	3.03445834316734
chrI	53900	54000	226	0	109	12139	4227	0.0534658149988171	0	0.02578660988881	2.8717766737639
chrI	54000	54100	177	216	190	15367	4508	0.0392635314995563	0.0479148181011535	0.0421472937000887	3.40882874889086
chrI	54100	54200	228	176	43	23630	3937	0.0579121158242316	0.0447040894081788	0.0109220218440437	6.00203200406401
chrI	54200	54300	378	58	133	17746	4160	0.0908653846153846	0.0139423076923077	0.0319711538461538	4.26586538461538
chrI	54300	54400	292	228	225	24959	4399	0.0663787224369175	0.0518299613548534	0.0511479881791316	5.67378949761309
chrI	54400	54500	321	218	98	10062	5068	0.0633385951065509	0.0430149960536701	0.0193370165745856	1.98539857932123
chrI	54500	54600	518	97	224	24160	4234	0.122342938119981	0.0229097779877185	0.052905054322154	5.70618800188947
chrI	54600	54700	976	294	376	27425	5254	0.185763228016749	0.0559573658165207	0.0715645222687476	5.2198325085649
chrI	54700	54800	1415	147	335	21727	3510	0.403133903133903	0.0418803418803419	0.0954415954415954	6.19002849002849
chrI	54800	54900	1653	442	290	39855	3901	0.423737503204307	0.113304280953602	0.0743399128428608	10.2166111253525
chrI	54900	55000	639	45	78	20454	4353	0.146795313576844	0.0103376981392143	0.0179186767746382	4.69882839421089
chrI	55000	55100	910	165	365	33081	4439	0.205001126379815	0.0371705339040324	0.0822257265149808	7.45235413381392
chrI	55100	55200	302	136	201	17439	4121	0.0732831836932783	0.0330016986168406	0.0487745692793011	4.23173986896384
chrI	55200	55300	639	164	133	30162	4284	0.149159663865546	0.03828197945845	0.0310457516339869	7.0406162464986
chrI	55300	55400	512	206	100	23925	4925	0.103959390862944	0.0418274111675127	0.0203045685279188	4.85786802030457
chrI	55400	55500	126	73	0	16107	4502	0.0279875610839627	0.016215015548645	0	3.57774322523323
chrI	55500	55600	266	336	59	26391	3444	0.0772357723577236	0.0975609756097561	0.0171312427409988	7.66289198606272
chrI	55600	55700	192	238	77	10250	3349	0.0573305464317707	0.0710659898477157	0.022991937891908	3.06061510898776
chrI	55700	55800	348	32	91	17484	3712	0.09375	0.00862068965517241	0.0245150862068966	4.71012931034483
chrI	55800	55900	313	0	21	13336	4502	0.069524655708574	0	0.00466459351399378	2.96223900488672
chrI	55900	56000	344	100	23	14683	5210	0.0660268714011516	0.0191938579654511	0.00441458733205374	2.81823416506718
chrI	56000	56100	474	29	205	21358	4197	0.112937812723374	0.00690969740290684	0.0488444126757208	5.08887300452704
chrI	56100	56200	216	168	248	10448	4210	0.0513064133016627	0.0399049881235154	0.0589073634204276	2.48171021377672
chrI	56200	56300	397	3	162	12475	4705	0.0843783209351753	0.000637619553666312	0.0344314558979809	2.65143464399575
chrI	56300	56400	262	198	306	18979	3672	0.0713507625272331	0.053921568627451	0.0833333333333333	5.16857298474946
chrI	56400	56500	388	87	309	29088	3780	0.102645502645503	0.023015873015873	0.0817460317460317	7.6952380952381
chrI	56500	56600	587	147	371	27952	4052	0.144866732477789	0.0362783810463968	0.0915597235932873	6.89832181638697
chrI	56600	56700	749	88	442	15734	4843	0.154656204831716	0.0181705554408425	0.0912657443733223	3.24881271938881
chrI	56700	56800	997	226	227	29939	4268	0.233598875351453	0.0529522024367385	0.0531865042174321	7.01476101218369
chrI	56800	56900	1870	242	683	27107	4170	0.448441247002398	0.0580335731414868	0.16378896882494	6.50047961630695
chrI	56900	57000	1168	92	587	31386	4787	0.243994150825151	0.0192187173595154	0.122623772717777	6.55650720701901
chrI	57000	57100	460	252	235	12650	3603	0.12767138495698	0.0699417152373022	0.0652234249236747	3.51096308631696
chrI	57100	57200	367	68	446	6699	4745	0.0773445732349842	0.0143308746048472	0.0939936775553214	1.4118018967334
chrI	57200	57300	662	168	397	14376	4551	0.145462535706438	0.036914963744232	0.0872335750384531	3.15886618325643
chrI	57300	57400	469	86	208	11048	4275	0.109707602339181	0.0201169590643275	0.0486549707602339	2.58432748538012
chrI	57400	57500	1358	259	642	38915	4094	0.331704934049829	0.0632633121641426	0.156814851001466	9.50537371763556
chrI	57500	57600	754	355	418	14696	4172	0.180728667305849	0.0850910834132311	0.100191754554171	3.52253116011505
chrI	57600	57700	1392	444	668	36030	4366	0.318827301878149	0.101694915254237	0.153000458085204	8.2524049473202
chrI	57700	57800	494	199	166	19803	4364	0.113198900091659	0.0456003666361137	0.038038496791934	4.5378093492209
chrI	57800	57900	1627	189	488	28987	3688	0.441160520607375	0.0512472885032538	0.132321041214751	7.85981561822126
chrI	57900	58000	1024	275	324	23321	4062	0.252092565238799	0.0677006400787789	0.0797636632200886	5.74126046282619
chrI	58000	58100	654	152	90	17026	3464	0.188799076212471	0.0438799076212471	0.0259815242494226	4.91512702078522
chrI	58100	58200	583	207	156	17988	3988	0.146188565697091	0.0519057171514544	0.0391173520561685	4.51053159478435
chrI	58200	58300	881	61	182	9663	3862	0.228120145002589	0.0157949249093734	0.0471258415328845	2.50207146556188
chrI	58300	58400	2523	241	588	19963	3884	0.649588053553038	0.0620494335736354	0.151390319258496	5.13980432543769
chrI	58400	58500	3406	226	764	22353	3775	0.902251655629139	0.0598675496688742	0.202384105960265	5.92132450331126
chrI	58500	58600	31902	977	1860	129467	3813	8.36664044059795	0.256228691319171	0.48780487804878	33.9541043797535
chrI	58600	58700	3730	295	520	33901	4201	0.887883837181623	0.0702213758628898	0.123780052368484	8.0697452987384
chrI	58700	58800	1303	345	493	18823	4659	0.279673749731702	0.0740502253702511	0.105816698862417	4.04013736853402
chrI	58800	58900	576	306	290	11695	5419	0.106292673925078	0.0564679830226979	0.0535154087470013	2.158147259642
chrI	58900	59000	681	99	200	14009	4925	0.138274111675127	0.0201015228426396	0.0406091370558376	2.84446700507614
chrI	59000	59100	315	50	155	7067	4609	0.0683445432848774	0.0108483402039488	0.0336298546322413	1.53330440442612
chrI	59100	59200	498	0	281	8423	3547	0.140400338314068	0	0.0792218776430787	2.37468283056104
chrI	59200	59300	143	0	155	6975	4989	0.0286630587292043	0	0.0310683503708158	1.39807576668671
chrI	59300	59400	275	0	0	8393	4535	0.0606394707828004	0	0	1.85071664829107
chrI	59400	59500	327	100	16	7071	5234	0.0624761176920138	0.019105846388995	0.00305693542223921	1.35097439816584
chrI	59500	59600	328	0	134	4585	4175	0.078562874251497	0	0.0320958083832335	1.09820359281437
chrI	59600	59700	168	204	139	4946	3914	0.0429228410832908	0.0521205927439959	0.0355135411343894	1.26366888094021
chrI	59700	59800	283	282	503	5507	4812	0.0588113050706567	0.0586034912718204	0.10453034081463	1.14443059019119
chrI	59800	59900	124	172	256	5470	4582	0.0270624181580096	0.037538192928852	0.0558707987778263	1.19380183326058
chrI	59900	60000	23	97	97	5522	3822	0.00601779173207745	0.0253793825222397	0.0253793825222397	1.44479330193616
chrI	60000	60100	227	185	81	4992	5150	0.0440776699029126	0.0359223300970874	0.0157281553398058	0.969320388349515
chrI	60100	60200	279	134	11	6378	4436	0.0628944995491434	0.0302073940486925	0.00247971145175834	1.43778178539225
chrI	60200	60300	77	36	72	5405	4035	0.0190830235439901	0.00892193308550186	0.0178438661710037	1.33952912019827
chrI	60300	60400	194	171	77	5371	4617	0.0420186268139485	0.037037037037037	0.01667749620966	1.16330950833875
chrI	60400	60500	176	82	145	7429	4107	0.0428536644752861	0.0199659118578038	0.0353055758461164	1.80886291697103
chrI	60500	60600	98	110	105	3797	4661	0.0210255310019309	0.0236000858184939	0.022527354644926	0.814632053207466
chrI	60600	60700	181	54	184	9885	3947	0.0458576133772485	0.0136812769191791	0.0466176843172029	2.50443374714973
chrI	60700	60800	438	90	215	14103	4825	0.0907772020725389	0.0186528497409326	0.044559585492228	2.92290155440415
chrI	60800	60900	411	67	287	11750	4354	0.0943959577400092	0.0153881488286633	0.0659163987138264	2.69866789159394
chrI	60900	61000	1050	66	336	18946	3264	0.321691176470588	0.0202205882352941	0.102941176470588	5.80453431372549
chrI	61000	61100	1312	149	226	11642	4782	0.274362191551652	0.0311585110832288	0.0472605604349645	2.43454621497281
chrI	61100	61200	5835	465	430	60151	5332	1.09433608402101	0.0872093023255814	0.0806451612903226	11.2811327831958
chrI	61200	61300	4881	379	567	52171	3836	1.27241918665276	0.0988008342022941	0.147810218978102	13.6003649635036
chrI	61300	61400	812	96	310	14941	4325	0.187745664739884	0.0221965317919075	0.0716763005780347	3.45456647398844
chrI	61400	61500	315	104	95	7586	3534	0.0891341256366723	0.0294284097340125	0.0268817204301075	2.14657611771364
chrI	61500	61600	602	193	52	13175	3816	0.157756813417191	0.0505765199161426	0.0136268343815514	3.45256813417191
chrI	61600	61700	198	232	185	8587	5066	0.0390840900118437	0.0457954994078168	0.0365179628898539	1.69502566127122
chrI	61700	61800	132	247	169	10753	4575	0.0288524590163934	0.0539890710382514	0.0369398907103825	2.3503825136612
chrI	61800	61900	321	229	106	6603	4201	0.076410378481314	0.0545108307545822	0.0252320875981909	1.5717686265175
chrI	61900	62000	205	311	88	6334	4895	0.041879468845761	0.0635342185903984	0.0179775280898876	1.29397344228805
chrI	62000	62100	294	62	115	8351	4825	0.0609326424870466	0.0128497409326425	0.0238341968911917	1.73077720207254
chrI	62100	62200	126	230	135	4052	4385	0.0287343215507412	0.0524515393386545	0.0307867730900798	0.92405929304447
chrI	62200	62300	77	220	26	6863	4233	0.0181904086935979	0.0519725962674226	0.00614221592251358	1.62130876446964
chrI	62300	62400	174	158	124	4843	3945	0.044106463878327	0.0400506970849176	0.0314321926489227	1.2276299112801
chrI	62400	62500	469	103	206	10498	3848	0.121881496881497	0.0267671517671518	0.0535343035343035	2.72817047817048
chrI	62500	62600	528	106	306	12380	3258	0.162062615101289	0.0325352977286679	0.0939226519337017	3.79987722529159
chrI	62600	62700	5815	448	501	61707	4656	1.24892611683849	0.0962199312714777	0.107603092783505	13.2532216494845
chrI	62700	62800	2528	445	591	39444	4467	0.565927915827177	0.0996194313857175	0.132303559435863	8.83008730691739
chrI	62800	62900	1652	180	484	14877	4176	0.395593869731801	0.0431034482758621	0.115900383141762	3.5625
chrI	62900	63000	1023	160	208	10220	4136	0.247340425531915	0.0386847195357834	0.0502901353965184	2.47098646034816
chrI	63000	63100	762	16	204	16512	4080	0.186764705882353	0.00392156862745098	0.05	4.04705882352941
chrI	63100	63200	605	126	150	8217	5066	0.119423608369522	0.0248716936439005	0.0296091590998816	1.62198973549151
chrI	63200	63300	294	8	59	13895	4306	0.0682768230376219	0.0018578727357176	0.0137018114259173	3.22689270784951
chrI	63300	63400	700	50	141	11724	3951	0.17717033662364	0.0126550240445457	0.0356871678056188	2.96735003796507
chrI	63400	63500	501	119	0	12426	4322	0.11591855622397	0.0275335492827395	0	2.87505784359093
chrI	63500	63600	270	203	100	11556	4697	0.0574835001064509	0.0432190760059613	0.0212901852246115	2.4602938045561
chrI	63600	63700	207	136	28	7775	4110	0.0503649635036496	0.0330900243309002	0.00681265206812652	1.89172749391728
chrI	63700	63800	120	183	246	10859	4249	0.0282419392798305	0.0430689574017416	0.0578959755236526	2.55566015533067
chrI	63800	63900	446	62	121	13381	3710	0.120215633423181	0.016711590296496	0.0326145552560647	3.60673854447439
chrI	63900	64000	267	47	245	7280	4560	0.0585526315789474	0.0103070175438596	0.0537280701754386	1.59649122807018
chrI	64000	64100	258	0	0	9683	4231	0.0609784920822501	0	0	2.28858425904042
chrI	64100	64200	125	20	87	12001	4809	0.0259929299230609	0.00415886878768975	0.0180910792264504	2.49552921605323
chrI	64200	64300	261	154	80	10429	3755	0.0695073235685752	0.0410119840213049	0.0213049267643142	2.77736351531292
chrI	64300	64400	353	26	92	10593	4018	0.0878546540567447	0.00647088103534097	0.0228969636635142	2.6363862618218
chrI	64400	64500	277	163	119	11910	3942	0.0702688990360223	0.041349568746829	0.0301877219685439	3.02130898021309
chrI	64500	64600	341	87	122	10275	4340	0.0785714285714286	0.0200460829493088	0.028110599078341	2.36751152073733
chrI	64600	64700	159	73	38	11850	4601	0.0345577048467724	0.0158661160617257	0.00825907411432297	2.57552705933493
chrI	64700	64800	134	106	86	12359	4807	0.027876014146037	0.0220511753692532	0.017890576242979	2.57104223008113
chrI	64800	64900	170	86	185	9410	4516	0.037643932683791	0.0190434012400354	0.0409654561558902	2.0837023914969
chrI	64900	65000	289	269	107	13029	3892	0.0742548818088386	0.0691161356628983	0.0274922918807811	3.34763617677287
chrI	65000	65100	225	249	189	11907	5475	0.0410958904109589	0.0454794520547945	0.0345205479452055	2.17479452054795
chrI	65100	65200	690	224	171	19477	4488	0.153743315508021	0.0499108734402852	0.0381016042780749	4.33979500891266
chrI	65200	65300	764	319	229	27928	4269	0.178964628718669	0.0747247598969314	0.0536425392363551	6.54204731787304
chrI	65300	65400	1233	263	217	27515	4286	0.287680821278581	0.0613625758282781	0.0506299580027998	6.41973868408773
chrI	65400	65500	2180	334	843	27519	4978	0.437926878264363	0.0670952189634391	0.169345118521495	5.52812374447569
chrI	65500	65600	1245	315	638	20623	3961	0.314314567028528	0.0795253723807119	0.161070436758394	5.20651350669023
chrI	65600	65700	1221	220	602	16261	4082	0.299118079372856	0.0538951494365507	0.147476727094561	3.98358647721705
chrI	65700	65800	399	75	103	11221	4557	0.0875576036866359	0.0164581961816985	0.0226025894228659	2.46236559139785
chrI	65800	65900	346	118	64	9297	4267	0.0810874150456996	0.0276540895242559	0.0149988282165456	2.17881415514413
chrI	65900	66000	300	157	189	9797	4806	0.0624219725343321	0.0326674989596338	0.0393258426966292	2.0384935497295
chrI	66000	66100	88	30	54	7380	4924	0.0178716490658002	0.00609260763606824	0.0109666937449228	1.49878147847279
chrI	66100	66200	236	233	242	7524	3272	0.0721271393643032	0.0712102689486553	0.073960880195599	2.29951100244499
chrI	66200	66300	435	137	111	9823	4225	0.102958579881657	0.0324260355029586	0.0262721893491124	2.32497041420118
chrI	66300	66400	490	209	366	10500	4142	0.118300338000966	0.0504587155963303	0.0883631096088846	2.53500724287784
chrI	66400	66500	797	41	386	11184	3936	0.202489837398374	0.0104166666666667	0.0980691056910569	2.84146341463415
chrI	66500	66600	1124	14	192	10054	4458	0.252131000448632	0.00314042171377299	0.0430686406460296	2.2552714221624
chrI	66600	66700	561	180	351	8947	3569	0.157186887083217	0.0504342953208182	0.0983468758755954	2.50686466797422
chrI	66700	66800	368	198	152	10091	4752	0.0774410774410774	0.0416666666666667	0.031986531986532	2.12352693602694
chrI	66800	66900	137	114	116	6218	4642	0.0295131408875485	0.024558380008617	0.024989228780698	1.33950883239983
chrI	66900	67000	396	251	231	9288	4612	0.0858629661751951	0.0544232437120555	0.0500867302688638	2.01387684301821
chrI	67000	67100	307	148	253	6917	3546	0.0865764241398759	0.0417371686407219	0.0713479977439368	1.95064861816131
chrI	67100	67200	603	243	64	8359	4317	0.139680333564976	0.0562890896455872	0.0148251100301135	1.93629835533936
chrI	67200	67300	403	52	36	7895	5032	0.080087440381558	0.0103338632750397	0.00715421303656598	1.5689586645469
chrI	67300	67400	212	50	77	7577	5341	0.0396929413967422	0.00936154278225051	0.0144167758846658	1.41864819322224
chrI	67400	67500	283	92	116	7388	3722	0.0760343901128426	0.0247178936055884	0.031166039763568	1.98495432563138
chrI	67500	67600	708	198	57	13250	4226	0.167534311405584	0.0468528159015618	0.0134879318504496	3.13535257927118
chrI	67600	67700	487	105	193	10001	4573	0.106494642466652	0.0229608572053357	0.0422042422917122	2.18696698010059
chrI	67700	67800	1166	281	398	18170	4093	0.284876618617151	0.0686537991693135	0.0972391888590276	4.43928658685561
chrI	67800	67900	3064	295	473	17812	4505	0.680133185349612	0.0654827968923418	0.104994450610433	3.95382907880133
chrI	67900	68000	4579	98	741	38433	4134	1.10764392839865	0.0237058538945331	0.179245283018868	9.29680696661829
chrI	68000	68100	7613	243	891	44978	4969	1.53209901388609	0.0489031998390018	0.179311732743007	9.05172066814248
chrI	68100	68200	3879	343	730	20664	5497	0.705657631435328	0.0623976714571585	0.132799708932145	3.75914134982718
chrI	68200	68300	6433	361	1625	37759	3851	1.67047520124643	0.093741885224617	0.421968319916905	9.80498571799533
chrI	68300	68400	6396	196	672	40871	4656	1.37371134020619	0.0420962199312715	0.144329896907216	8.77813573883162
chrI	68400	68500	596	136	438	30129	4490	0.132739420935412	0.0302895322939866	0.0975501113585746	6.71024498886414
chrI	68500	68600	2625	414	1285	51264	4255	0.616921269095182	0.0972972972972973	0.301997649823737	12.0479435957697
chrI	68600	68700	4542	305	842	46369	5308	0.855689525244913	0.0574604370761115	0.1586284853052	8.73568198944989
chrI	68700	68800	3327	148	953	42731	3441	0.966870095902354	0.043010752688172	0.276954373728567	12.4181923859343
chrI	68800	68900	2099	422	555	23494	4014	0.522919780767314	0.105132037867464	0.138266068759342	5.85301444942701
chrI	68900	69000	920	300	741	18102	4075	0.225766871165644	0.0736196319018405	0.181840490797546	4.44220858895706
chrI	69000	69100	876	240	244	8484	4981	0.175868299538245	0.0481830957639028	0.0489861473599679	1.70327243525396
chrI	69100	69200	1255	441	119	7438	4371	0.287119652253489	0.10089224433768	0.0272248913292153	1.70167009837566
chrI	69200	69300	626	120	125	4125	4346	0.144040497008744	0.0276115968706857	0.0287620800736309	0.949148642429821
chrI	69300	69400	661	175	185	4182	4418	0.14961521050249	0.039610683567225	0.0418741511996378	0.946582163875057
chrI	69400	69500	866	236	382	8199	4375	0.197942857142857	0.0539428571428571	0.0873142857142857	1.87405714285714
chrI	69500	69600	1296	275	542	10466	4326	0.299583911234397	0.0635691169671752	0.125288950531669	2.41932501155802
chrI	69600	69700	7823	539	826	31738	3929	1.99109188088572	0.137185034359888	0.210231611096971	8.07788241282769
chrI	69700	69800	14957	1163	2857	55455	4484	3.33563782337199	0.259366636931311	0.637154326494202	12.3673059768064
chrI	69800	69900	31933	1378	3487	36413	4579	6.97379340467351	0.300939069665866	0.761519982528936	7.95217296352916
chrI	69900	70000	32055	2457	5494	28133	3626	8.84031991174848	0.677606177606178	1.51516822945394	7.75868725868726
chrI	70000	70100	29841	1174	5122	32847	4533	6.58305757776307	0.258989631590558	1.1299360247077	7.24619457313038
chrI	70100	70200	71546	3898	14327	51806	4153	17.2275463520347	0.938598603419215	3.44979532867806	12.4743558873104
chrI	70200	70300	97333	10394	41205	30811	4709	20.6695689105967	2.20726268846889	8.75026544913995	6.54300276067106
chrI	70300	70400	145411	9851	30690	25316	4423	32.8761021930816	2.22722134297988	6.93872936920642	5.72371693420755
chrI	70400	70500	171550	13832	51017	21655	4412	38.8825929283772	3.1350861287398	11.5632366273799	4.90820489573889
chrI	70500	70600	107209	7960	23687	15465	4293	24.9729792685768	1.85418122525041	5.5175867691591	3.60237596086653
chrI	70600	70700	85327	5298	15421	10591	4473	19.0760116253074	1.18443997317237	3.44757433489828	2.36776212832551
chrI	70700	70800	28450	2774	7635	6609	4440	6.40765765765766	0.624774774774775	1.71959459459459	1.48851351351351
chrI	70800	70900	21111	1249	6597	13008	4393	4.8055998178921	0.284315957204644	1.50170726155247	2.96107443660369
chrI	70900	71000	22414	1820	6109	27179	3653	6.1357788119354	0.498220640569395	1.67232411716397	7.4401861483712
chrI	71000	71100	54103	5301	25452	44239	4536	11.9274691358025	1.16865079365079	5.61111111111111	9.75286596119929
chrI	71100	71200	32179	1740	4791	47851	5002	6.43322670931627	0.347860855657737	0.9578168732507	9.56637345061975
chrI	71200	71300	9294	251	2855	48880	4491	2.06947227788911	0.0558895568915609	0.635715876196838	10.8839902026275
chrI	71300	71400	14642	888	2134	58216	5035	2.90804369414101	0.176365441906653	0.423833167825223	11.5622641509434
chrI	71400	71500	25697	1418	4223	52292	4753	5.40648011782032	0.298337891857774	0.888491479065853	11.0018935409215
chrI	71500	71600	20016	1573	5022	40956	4342	4.6098572086596	0.362275449101796	1.15660985720866	9.43251957623215
chrI	71600	71700	8606	523	1725	30116	4609	1.86721631590367	0.113473638533304	0.374267737036233	6.53417227164244
chrI	71700	71800	2679	260	867	13694	4700	0.57	0.0553191489361702	0.184468085106383	2.9136170212766
chrI	71800	71900	2530	145	617	9081	4095	0.617826617826618	0.0354090354090354	0.150671550671551	2.21758241758242
chrI	71900	72000	2349	367	889	8555	4473	0.525150905432596	0.0820478426112229	0.198748043818466	1.91258663089649
chrI	72000	72100	1170	446	446	4880	4710	0.248407643312102	0.094692144373673	0.094692144373673	1.03609341825902
chrI	72100	72200	1063	149	488	5961	4816	0.220722591362126	0.0309385382059801	0.101328903654485	1.23774916943522
chrI	72200	72300	1379	90	614	5133	4495	0.30678531701891	0.0200222469410456	0.136596218020022	1.14193548387097
chrI	72300	72400	987	218	455	6706	3646	0.270707624794295	0.0597915523861766	0.124794295117937	1.83927591881514
chrI	72400	72500	1201	384	439	8175	3399	0.353339217416887	0.11297440423654	0.129155634010003	2.40511915269197
chrI	72500	72600	2567	244	766	10036	4768	0.538380872483222	0.0511744966442953	0.160654362416107	2.10486577181208
chrI	72600	72700	2394	426	626	9538	4441	0.539067777527584	0.0959243413645575	0.140959243413646	2.14771447872101
chrI	72700	72800	1942	393	434	11625	4713	0.412051771695311	0.083386378103119	0.0920857203479737	2.46658179503501
chrI	72800	72900	1857	251	447	11424	4273	0.434589281535221	0.0587409314299087	0.104610344020594	2.67353147671425
chrI	72900	73000	1097	120	480	9779	4681	0.234351634266182	0.0256355479598376	0.102542191839351	2.08908352916044
chrI	73000	73100	2492	250	681	10729	4086	0.609887420460108	0.0611845325501713	0.166666666666667	2.62579539892315
chrI	73100	73200	3473	249	399	15015	4893	0.709789495197221	0.0508890251379522	0.0815450643776824	3.068669527897
chrI	73200	73300	7219	275	713	16876	4155	1.73742478941035	0.0661853188929001	0.171600481347774	4.06161251504212
chrI	73300	73400	4755	690	2170	17470	5465	0.870082342177493	0.126258005489478	0.397072278133577	3.19670631290027
chrI	73400	73500	18463	2640	8114	35410	4592	4.0206881533101	0.574912891986063	1.76698606271777	7.71123693379791
chrI	73500	73600	52603	6235	15594	31867	3603	14.5997779628088	1.73050235914516	4.32805995004163	8.84457396613933
chrI	73600	73700	12987	2392	7508	22629	4730	2.74566596194503	0.505708245243129	1.58731501057082	4.78414376321353
chrI	73700	73800	14662	2165	10207	33504	4858	3.01811445039111	0.445656648826678	2.10107039934129	6.89666529435982
chrI	73800	73900	6067	1395	5097	21552	4214	1.43972472710014	0.331039392501187	1.20953962980541	5.11438063597532
chrI	73900	74000	4777	837	2956	41290	4705	1.01530286928799	0.177895855472901	0.62826780021254	8.77577045696068
chrI	74000	74100	3480	573	1259	24803	4285	0.812135355892649	0.133722287047841	0.293815635939323	5.78833138856476
chrI	74100	74200	1927	220	637	32672	3933	0.489956775997966	0.0559369438087974	0.161962878210018	8.3071446732774
chrI	74200	74300	2837	461	1320	23005	4012	0.707128614157527	0.114905284147557	0.32901296111665	5.73404785643071
chrI	74300	74400	2947	381	604	23604	5400	0.545740740740741	0.0705555555555556	0.111851851851852	4.37111111111111
chrI	74400	74500	1599	86	536	21644	4324	0.369796484736355	0.0198889916743756	0.123959296947271	5.00555041628122
chrI	74500	74600	1442	196	725	15977	5086	0.283523397561935	0.038537160833661	0.142548171451042	3.14136846244593
chrI	74600	74700	1110	85	336	25949	4157	0.267019485205677	0.0204474380562906	0.0808275198460428	6.24224200144335
chrI	74700	74800	324	202	284	15886	3775	0.0858278145695364	0.0535099337748344	0.0752317880794702	4.2082119205298
chrI	74800	74900	963	127	685	29057	5228	0.184200459066565	0.024292272379495	0.131025248661056	5.5579571537873
chrI	74900	75000	1329	295	321	26153	4083	0.325495958853784	0.0722507959833456	0.0786186627479794	6.40533921136419
chrI	75000	75100	502	120	113	14726	4542	0.110523998238661	0.0264200792602378	0.0248789079700572	3.24218405988551
chrI	75100	75200	197	194	189	10603	4318	0.0456229735988884	0.0449282075034738	0.0437702640111163	2.45553496989347
chrI	75200	75300	222	203	243	11723	3775	0.0588079470198676	0.0537748344370861	0.0643708609271523	3.10543046357616
chrI	75300	75400	165	183	99	8665	5077	0.0324995075832184	0.0360449084104786	0.0194997045499311	1.70671656490053
chrI	75400	75500	116	46	50	7950	4234	0.0273972602739726	0.0108644307982995	0.0118091639111951	1.87765706188002
chrI	75500	75600	0	168	132	6830	4351	0	0.0386118133762354	0.0303378533670421	1.56975407952195
chrI	75600	75700	0	207	268	5861	4028	0	0.051390268123138	0.0665342601787488	1.45506454816286
chrI	75700	75800	143	148	376	11173	3823	0.0374051791786555	0.0387130525765106	0.0983520795187026	2.92257389484698
chrI	75800	75900	152	79	137	8053	4217	0.0360445814560114	0.0187336969409533	0.0324875503912734	1.90965141095566
chrI	75900	76000	457	23	439	10792	3978	0.114881850175968	0.00578179989944696	0.11035696329814	2.71292106586224
chrI	76000	76100	847	134	422	11997	4493	0.188515468506566	0.0298241709325618	0.09392388159359	2.67015357222346
chrI	76100	76200	701	299	239	10034	3730	0.187935656836461	0.0801608579088472	0.0640750670241287	2.69008042895442
chrI	76200	76300	6045	430	923	59716	4961	1.21850433380367	0.086676073372304	0.186051199354969	12.0370892965128
chrI	76300	76400	4972	560	838	56828	4084	1.21743388834476	0.137120470127326	0.205190989226249	13.9147894221352
chrI	76400	76500	722	44	127	5867	4448	0.162320143884892	0.00989208633093525	0.0285521582733813	1.31901978417266
chrI	76500	76600	429	83	98	9254	4163	0.10305068460245	0.0199375450396349	0.0235407158299303	2.22291616622628
chrI	76600	76700	989	0	251	12911	3557	0.278043294911442	0	0.0705650829350576	3.62974416643239
chrI	76700	76800	200	102	66	4697	3998	0.0500250125062531	0.0255127563781891	0.0165082541270635	1.17483741870935
chrI	76800	76900	86	134	164	5577	4080	0.021078431372549	0.032843137254902	0.0401960784313726	1.36691176470588
chrI	76900	77000	50	64	325	5217	5032	0.00993640699523052	0.0127186009538951	0.0645866454689984	1.03676470588235
chrI	77000	77100	110	46	195	5687	4777	0.0230270043960645	0.00962947456562696	0.0408205987021143	1.19049612727653
chrI	77100	77200	473	104	279	8495	4985	0.0948846539618857	0.0208625877632899	0.0559679037111334	1.70411233701103
chrI	77200	77300	470	121	318	4930	3703	0.126924115581961	0.0326762084796111	0.085876316500135	1.33135295706184
chrI	77300	77400	117	29	117	5438	3736	0.0313169164882227	0.00776231263383298	0.0313169164882227	1.45556745182013
chrI	77400	77500	166	50	86	2801	4334	0.0383017997231195	0.0115366866635902	0.0198431010613752	0.646285186894324
chrI	77500	77600	14	0	133	2830	3933	0.00355962369692347	0	0.0338164251207729	0.71955250444953
chrI	77600	77700	64	0	54	5221	4116	0.0155490767735666	0	0.0131195335276968	1.26846452866861
chrI	77700	77800	196	0	181	8403	4647	0.0421777490854315	0	0.0389498601248117	1.80826339573919
chrI	77800	77900	290	150	113	11900	4489	0.0646023613276899	0.0334150144798396	0.0251726442414792	2.65092448206728
chrI	77900	78000	396	108	293	10946	3995	0.0991239048811014	0.0270337922403004	0.0733416770963705	2.73992490613267
chrI	78000	78100	230	142	192	9737	5171	0.0444788242119513	0.0274608392960743	0.037130148907368	1.88300135370335
chrI	78100	78200	143	136	205	9796	5275	0.0271090047393365	0.025781990521327	0.0388625592417062	1.85706161137441
chrI	78200	78300	227	21	163	8974	4493	0.0505230358335188	0.00467393723569998	0.0362786556866236	1.99732917872246
chrI	78300	78400	360	93	278	8170	4723	0.0762227397840356	0.0196908744442092	0.0588608934998941	1.72983273343214
chrI	78400	78500	338	132	222	10897	4348	0.077736890524379	0.0303587856485741	0.0510579576816927	2.50620975160994
chrI	78500	78600	284	68	228	11131	4381	0.0648253823328007	0.0155215704177129	0.0520429125770372	2.5407441223465
chrI	78600	78700	142	0	76	8370	4077	0.0348295315182732	0	0.0186411577140054	2.05298013245033
chrI	78700	78800	326	0	134	10300	4985	0.0653961885656971	0	0.0268806419257773	2.06619859578736
chrI	78800	78900	313	35	52	13004	5358	0.0584173198954834	0.00653228816722658	0.00970511384845092	2.42702500933184
chrI	78900	79000	312	82	108	14471	4345	0.0718066743383199	0.0188722669735328	0.0248561565017261	3.33049482163406
chrI	79000	79100	333	73	140	13657	3654	0.0911330049261084	0.0199781061850027	0.0383141762452107	3.73754789272031
chrI	79100	79200	385	103	78	12931	4447	0.0865752192489319	0.0231616820328311	0.0175399145491342	2.90780301326737
chrI	79200	79300	410	107	226	12181	3322	0.123419626730885	0.0322095123419627	0.0680313064419025	3.66676700782661
chrI	79300	79400	522	84	419	15880	5458	0.0956394283620374	0.0153902528398681	0.0767680469036277	2.90949065591792
chrI	79400	79500	894	163	574	15080	4375	0.204342857142857	0.0372571428571429	0.1312	3.44685714285714
chrI	79500	79600	2174	251	501	21594	4334	0.501615136132903	0.0579141670512229	0.115597600369174	4.98246423627134
chrI	79600	79700	1759	102	321	46427	4501	0.390802043990224	0.0226616307487225	0.0713174850033326	10.3148189291269
chrI	79700	79800	580	0	197	28714	3454	0.167921250723798	0	0.0570353213665316	8.31325998841922
chrI	79800	79900	448	77	249	25787	5261	0.085154913514541	0.0146360007603117	0.047329405056073	4.90153963124881
chrI	79900	80000	716	37	315	26679	3773	0.18976941425921	0.00980652001060164	0.0834879406307978	7.07103100980652
chrI	80000	80100	196	86	70	9900	4269	0.0459123916608105	0.0201452330756617	0.0163972827360037	2.31904427266339
chrI	80100	80200	285	100	112	29011	5354	0.0532312289876728	0.018677624206201	0.0209189391109451	5.41856555846096
chrI	80200	80300	662	118	58	22053	4171	0.158714936466075	0.0282905777990889	0.0139055382402302	5.28722128985855
chrI	80300	80400	483	102	14	23387	3897	0.123941493456505	0.0261739799846035	0.00359250705671029	6.00128303823454
chrI	80400	80500	733	62	122	25898	4512	0.162455673758865	0.0137411347517731	0.0270390070921986	5.73980496453901
chrI	80500	80600	826	148	172	22251	4743	0.174151380982501	0.0312038794012229	0.0362639679527725	4.69133459835547
chrI	80600	80700	1270	170	267	36908	5002	0.25389844062375	0.0339864054378249	0.0533786485405838	7.37864854058377
chrI	80700	80800	815	154	269	23169	4223	0.192990764859105	0.0364669666114137	0.0636987923277291	5.48638408714184
chrI	80800	80900	1472	210	289	24381	3853	0.382039968855437	0.0545029846872567	0.075006488450558	6.3277965221905
chrI	80900	81000	747	91	130	10145	3602	0.207384786229872	0.0252637423653526	0.0360910605219323	2.8164908384231
chrI	81000	81100	309	77	83	13603	4009	0.0770765777001746	0.0192067847343477	0.0207034173110501	3.39311549014717
chrI	81100	81200	379	219	45	11204	4952	0.0765347334410339	0.0442245557350565	0.00908723747980614	2.26252019386107
chrI	81200	81300	349	267	260	17392	4656	0.0749570446735395	0.0573453608247423	0.0558419243986254	3.73539518900344
chrI	81300	81400	547	250	108	12688	4490	0.121826280623608	0.0556792873051225	0.0240534521158129	2.82583518930958
chrI	81400	81500	585	2	245	16738	4769	0.122667225833508	0.000419375131054728	0.0513734535542042	3.50975047179702
chrI	81500	81600	676	102	167	11751	3563	0.189727757507718	0.028627561044064	0.0468706146505754	3.29806342969408
chrI	81600	81700	137	179	320	9152	3935	0.0348157560355781	0.0454891994917408	0.0813214739517154	2.32579415501906
chrI	81700	81800	417	75	73	16764	4572	0.0912073490813648	0.0164041994750656	0.0159667541557305	3.66666666666667
chrI	81800	81900	778	194	23	13942	4582	0.169794849410738	0.0423395896988215	0.00501964207769533	3.04277608031427
chrI	81900	82000	1329	277	341	18501	4768	0.27873322147651	0.0580956375838926	0.0715184563758389	3.8802432885906
chrI	82000	82100	2512	104	592	27761	4351	0.577338542863709	0.0239025511376695	0.136060675706734	6.38037232820041
chrI	82100	82200	2680	100	443	26226	3863	0.693761325394771	0.0258866166192079	0.114677711623091	6.78902407455346
chrI	82200	82300	544	41	239	7297	4385	0.12405929304447	0.00935005701254276	0.0545039908779932	1.66408209806157
chrI	82300	82400	505	58	62	6853	4789	0.105449989559407	0.0121110879097933	0.012946335351848	1.43098768010023
chrI	82400	82500	949	24	320	23658	5378	0.176459650427668	0.00446262551134251	0.0595016734845668	4.39903309780588
chrI	82500	82600	1773	93	554	14501	4505	0.393562708102109	0.0206437291897891	0.122974472807991	3.2188679245283
chrI	82600	82700	2777	363	453	34145	5373	0.516843476642472	0.0675600223338917	0.0843104410943607	6.35492276195794
chrI	82700	82800	1413	72	286	16898	4006	0.352720918622067	0.017973040439341	0.0713929106340489	4.21817274088867
chrI	82800	82900	909	147	391	25546	3525	0.257872340425532	0.0417021276595745	0.110921985815603	7.24709219858156
chrI	82900	83000	386	103	200	18627	4342	0.0888991248272685	0.0237217871948411	0.0460617227084293	4.28995854444956
chrI	83000	83100	495	196	122	13624	3536	0.139988687782805	0.0554298642533937	0.0345022624434389	3.85294117647059
chrI	83100	83200	719	152	238	25471	4346	0.165439484583525	0.0349746893695352	0.0547630004601933	5.86079153244363
chrI	83200	83300	789	149	206	16991	4557	0.173140223831468	0.032696949747641	0.0452051788457318	3.72854948430985
chrI	83300	83400	933	85	528	25549	5011	0.186190381161445	0.0169626820993814	0.10536818998204	5.09858311714229
chrI	83400	83500	704	266	509	17902	4238	0.166116092496461	0.0627654554034922	0.12010382255781	4.22416234072676
chrI	83500	83600	1305	91	297	15747	4043	0.322780113776898	0.022508038585209	0.0734603017561217	3.89488003957457
chrI	83600	83700	1209	297	545	15172	4590	0.263398692810458	0.0647058823529412	0.118736383442266	3.30544662309368
chrI	83700	83800	817	161	412	8532	5433	0.150377323762194	0.0296337198601141	0.0758328731824038	1.57040309221425
chrI	83800	83900	529	10	341	14601	4713	0.112242732866539	0.00212179079142797	0.0723530659876936	3.09802673456397
chrI	83900	84000	268	176	330	11402	4314	0.0621233194251275	0.0407974038015763	0.0764951321279555	2.64302271673621
chrI	84000	84100	464	193	406	17479	4683	0.0990817851804399	0.0412128977151399	0.0866965620328849	3.73243647234679
chrI	84100	84200	544	198	264	13164	4518	0.120407259849491	0.0438247011952191	0.0584329349269588	2.9136786188579
chrI	84200	84300	436	178	291	10642	4857	0.0897673460984147	0.0366481367099032	0.0599135268684373	2.19106444307186
chrI	84300	84400	1104	101	624	24551	5334	0.206974128233971	0.0189351331083615	0.116985376827897	4.60273715785527
chrI	84400	84500	1344	250	519	15363	4528	0.296819787985866	0.0552120141342756	0.114620141342756	3.39288869257951
chrI	84500	84600	2222	151	503	26312	4051	0.548506541594668	0.0372747469760553	0.124166872377191	6.49518637373488
chrI	84600	84700	1978	288	211	29000	4341	0.455655378944944	0.0663441603317208	0.0486063119096982	6.68048836673578
chrI	84700	84800	2122	61	288	27194	4169	0.50899496282082	0.0146318061885344	0.0690813144639002	6.52290717198369
chrI	84800	84900	579	100	287	15480	4832	0.119826158940397	0.0206953642384106	0.0593956953642384	3.20364238410596
chrI	84900	85000	613	66	497	22515	4367	0.140370964048546	0.0151133501259446	0.113808106251431	5.15571330432791
chrI	85000	85100	286	292	116	12511	4146	0.0689821514712976	0.070429329474192	0.0279787747226242	3.01760733236855
chrI	85100	85200	366	42	264	20394	4448	0.0822841726618705	0.00944244604316547	0.0593525179856115	4.58498201438849
chrI	85200	85300	242	50	191	10518	4859	0.0498044865198601	0.0102901831652603	0.0393084996912945	2.16464293064417
chrI	85300	85400	178	61	134	11800	4492	0.0396260017809439	0.013579697239537	0.0298308103294746	2.62689225289403
chrI	85400	85500	140	139	44	11403	4813	0.029087886972782	0.0288801163515479	0.00914190733430293	2.3692083939331
chrI	85500	85600	127	0	141	8205	4178	0.030397319291527	0	0.033748204882719	1.96385830540929
chrI	85600	85700	238	77	83	8006	4579	0.0519764140642062	0.0168158986678314	0.0181262284341559	1.74841668486569
chrI	85700	85800	50	116	24	7241	4309	0.0116036203295428	0.0269203991645393	0.00556973775818055	1.68043629612439
chrI	85800	85900	35	107	134	9725	4172	0.00838926174496644	0.025647171620326	0.0321188878235858	2.3310162991371
chrI	85900	86000	189	100	50	7371	4198	0.0450214387803716	0.0238208670795617	0.0119104335397808	1.75583611243449
chrI	86000	86100	127	45	76	7893	4612	0.0275368603642671	0.00975715524718127	0.0164787510841284	1.71140503035559
chrI	86100	86200	461	51	249	19466	4606	0.100086843247937	0.0110725141120278	0.0540599218410769	4.22622666087712
chrI	86200	86300	482	115	119	15138	4216	0.114326375711575	0.0272770398481973	0.0282258064516129	3.59060721062619
chrI	86300	86400	413	89	237	13895	4405	0.0937570942111237	0.0202043132803632	0.0538024971623155	3.15437003405221
chrI	86400	86500	683	87	189	18689	4278	0.159654043945769	0.0203366058906031	0.044179523141655	4.36863020102852
chrI	86500	86600	884	63	83	18289	4115	0.214823815309842	0.0153098420413123	0.0201701093560146	4.44447144592953
chrI	86600	86700	987	71	183	22929	4553	0.216780144959367	0.0155941137711399	0.0401932791566	5.03602020645728
chrI	86700	86800	886	516	411	27692	3672	0.241285403050109	0.140522875816993	0.111928104575163	7.54139433551198
chrI	86800	86900	576	186	342	28116	4541	0.126844307421273	0.0409601409381194	0.0753138075313808	6.19158775600088
chrI	86900	87000	849	227	507	44355	4486	0.189255461435577	0.0506018724921979	0.113018279090504	9.8874275523852
chrI	87000	87100	1322	127	318	28471	4740	0.278902953586498	0.0267932489451477	0.0670886075949367	6.00654008438819
chrI	87100	87200	9083	385	992	105077	4516	2.01129317980514	0.0852524357838795	0.219663418954827	23.2677147918512
chrI	87200	87300	3814	288	578	52254	4244	0.898680490103676	0.0678605089538172	0.136192271442036	12.3124410933082
chrI	87300	87400	2628	208	398	28668	4157	0.632186673081549	0.050036083714217	0.095742121722396	6.89631946114987
chrI	87400	87500	1798	99	288	27121	4737	0.379565125606924	0.0208993033565548	0.0607979734008866	5.72535359932447
chrI	87500	87600	1328	121	363	39148	4043	0.328468958694039	0.0299282710858274	0.0897848132574821	9.68290873114024
chrI	87600	87700	766	151	493	23677	4570	0.167614879649891	0.0330415754923414	0.107877461706783	5.18096280087527
chrI	87700	87800	1119	314	403	42458	4292	0.26071761416589	0.0731593662628145	0.0938956197576887	9.8923578751165
chrI	87800	87900	1251	342	320	25413	3676	0.34031556039173	0.0930359085963003	0.0870511425462459	6.91322089227421
chrI	87900	88000	611	87	214	28007	3687	0.165717385408191	0.0235964198535395	0.0580417683753729	7.59614863032276
chrI	88000	88100	333	78	157	18514	4734	0.0703422053231939	0.0164765525982256	0.0331643430502746	3.91085762568652
chrI	88100	88200	256	18	132	15059	3745	0.0683578104138852	0.0048064085447263	0.0352469959946595	4.02109479305741
chrI	88200	88300	233	100	68	12432	3844	0.0606139438085328	0.0260145681581686	0.0176899063475546	3.23413111342352
chrI	88300	88400	254	32	50	13316	5211	0.0487430435616964	0.00614085588178852	0.00959508731529457	2.55536365380925
chrI	88400	88500	289	0	50	14949	4596	0.0628807658833768	0	0.0108790252393386	3.25261096605744
chrI	88500	88600	406	137	50	12885	3966	0.102370146243066	0.0345436207766011	0.0126071608673727	3.24886535552194
chrI	88600	88700	236	200	245	15444	4717	0.0500317998728005	0.0423998304006784	0.051939792240831	3.27411490354039
chrI	88700	88800	221	238	155	14437	3739	0.059106713024873	0.0636533832575555	0.0414549344744584	3.8611928323081
chrI	88800	88900	273	50	150	13967	4402	0.0620172648796002	0.0113584734211722	0.0340754202635166	3.17287596547024
chrI	88900	89000	176	108	100	13448	4430	0.0397291196388262	0.0243792325056433	0.0225733634311512	3.03566591422122
chrI	89000	89100	221	90	50	14613	5516	0.040065264684554	0.0163161711385062	0.00906453952139231	2.64920232052212
chrI	89100	89200	532	51	70	13644	4417	0.120443740095087	0.0115462983925741	0.0158478605388273	3.08897441702513
chrI	89200	89300	310	70	80	13193	4410	0.0702947845804989	0.0158730158730159	0.018140589569161	2.99160997732426
chrI	89300	89400	485	106	0	13327	4708	0.103016142735769	0.0225148683092608	0	2.83071367884452
chrI	89400	89500	594	157	100	10997	3828	0.155172413793103	0.0410135841170324	0.0261233019853709	2.87277951933124
chrI	89500	89600	311	200	150	11019	4459	0.0697465799506616	0.0448531060775959	0.0336398295581969	2.47118187934514
chrI	89600	89700	379	219	100	11111	4061	0.0933267668062054	0.0539276040384142	0.0246244767298695	2.7360256094558
chrI	89700	89800	148	202	50	12016	2972	0.0497981157469717	0.0679676985195155	0.0168236877523553	4.04306864064603
chrI	89800	89900	306	263	50	11920	3775	0.0810596026490066	0.0696688741721854	0.0132450331125828	3.15761589403973
chrI	89900	90000	460	23	40	10234	4981	0.0923509335474804	0.00461754667737402	0.00803051596065047	2.05460750853242
chrI	90000	90100	296	78	392	9395	4185	0.0707287933094385	0.0186379928315412	0.0936678614097969	2.24492234169654
chrI	90100	90200	158	88	18	8336	3647	0.0433232794077324	0.0241294214422813	0.00493556347683027	2.28571428571429
chrI	90200	90300	50	155	50	7589	4550	0.010989010989011	0.0340659340659341	0.010989010989011	1.66791208791209
chrI	90300	90400	393	317	50	7589	3680	0.10679347826087	0.0861413043478261	0.0135869565217391	2.06222826086957
chrI	90400	90500	256	86	137	7453	4825	0.0530569948186529	0.0178238341968912	0.0283937823834197	1.54466321243523
chrI	90500	90600	95	99	198	7505	4328	0.0219500924214418	0.0228743068391867	0.0457486136783734	1.7340573012939
chrI	90600	90700	158	27	45	10345	4252	0.0371589840075259	0.00634995296331138	0.0105832549388523	2.4329727187206
chrI	90700	90800	198	146	0	8843	4850	0.0408247422680412	0.0301030927835052	0	1.82329896907217
chrI	90800	90900	335	120	0	6706	4427	0.0756720126496499	0.0271063925909194	0	1.51479557262254
chrI	90900	91000	98	25	0	9213	3783	0.0259053661115517	0.00660851176315094	0	2.43536875495638
chrI	91000	91100	458	66	64	7048	4396	0.104185623293904	0.0150136487716106	0.0145586897179254	1.60327570518653
chrI	91100	91200	583	34	110	6204	3754	0.155301012253596	0.00905700586041556	0.0293020777836974	1.65263718700053
chrI	91200	91300	1038	68	138	11176	3999	0.259564891222806	0.0170042510627657	0.0345086271567892	2.79469867466867
chrI	91300	91400	494	32	236	8489	4420	0.111764705882353	0.00723981900452489	0.053393665158371	1.92058823529412
chrI	91400	91500	93	50	53	6822	3783	0.0245836637589215	0.0132170235263019	0.01401004493788	1.80333068992863
chrI	91500	91600	172	42	147	6557	4350	0.0395402298850575	0.0096551724137931	0.0337931034482759	1.50735632183908
chrI	91600	91700	498	127	124	6797	3981	0.12509419743783	0.031901532278322	0.0311479527756845	1.70735995980909
chrI	91700	91800	526	104	209	9979	4577	0.114922438278348	0.0227223071881145	0.0456630980991916	2.18024907144418
chrI	91800	91900	411	33	223	10044	4008	0.102544910179641	0.00823353293413174	0.0556387225548902	2.5059880239521
chrI	91900	92000	329	126	217	10546	4757	0.0691612360731553	0.0264872819003574	0.0456169854950599	2.21694345175531
chrI	92000	92100	743	91	363	17924	4411	0.16844253003854	0.0206302425753797	0.0822942643391521	4.06347766946271
chrI	92100	92200	1015	51	325	14528	3986	0.254641244355243	0.0127947817360763	0.0815353738083291	3.64475664826894
chrI	92200	92300	1730	87	483	14172	4732	0.365595942519019	0.018385460693153	0.10207100591716	2.9949281487743
chrI	92300	92400	2537	262	677	22455	4160	0.609855769230769	0.0629807692307692	0.162740384615385	5.39783653846154
chrI	92400	92500	3166	315	974	21570	4825	0.656165803108808	0.0652849740932643	0.201865284974093	4.47046632124352
chrI	92500	92600	8014	581	1500	41148	4657	1.7208503328323	0.124758428172643	0.32209576980889	8.83573115739747
chrI	92600	92700	7599	355	849	43079	4667	1.62824083994	0.076065995286051	0.181915577458753	9.23055496035997
chrI	92700	92800	6586	254	645	48872	3824	1.72228033472803	0.0664225941422594	0.168671548117155	12.7803347280335
chrI	92800	92900	2297	265	238	29996	4329	0.530607530607531	0.0612150612150612	0.054978054978055	6.92908292908293
chrI	92900	93000	1361	283	226	19555	3821	0.356189479193928	0.0740643810520806	0.059146820204135	5.11777021722062
chrI	93000	93100	172	103	291	10740	3828	0.044932079414838	0.0269070010449321	0.0760188087774295	2.80564263322884
chrI	93100	93200	274	264	121	18904	3959	0.0692093963122	0.0666835059358424	0.0305632735539278	4.77494316746653
chrI	93200	93300	354	133	50	13213	4041	0.0876020786933927	0.0329126453848057	0.0123731749566939	3.26973521405593
chrI	93300	93400	211	209	169	16982	5622	0.0375311277125578	0.0371753824261829	0.0300604766986837	3.02063322660975
chrI	93400	93500	167	138	221	8867	4051	0.0412243890397433	0.0340656627993088	0.0545544310046902	2.18884226117008
chrI	93500	93600	255	144	10	7966	4705	0.0541976620616366	0.030605738575983	0.00212539851222104	1.69309245483528
chrI	93600	93700	256	93	100	13908	4502	0.0568636161705908	0.0206574855619725	0.022212350066637	3.08929364726788
chrI	93700	93800	106	128	253	6859	4627	0.0229090123189972	0.0276637129889777	0.0546790577047763	1.4823859952453
chrI	93800	93900	445	66	248	9528	4858	0.0916014820913956	0.0135858377933306	0.0510498147385755	1.96130094689173
chrI	93900	94000	473	166	284	14891	4381	0.107966217758503	0.037890892490299	0.0648253823328007	3.39899566309062
chrI	94000	94100	734	273	215	13981	4586	0.160052333187963	0.0595290013083297	0.0468818142171827	3.04862625381596
chrI	94100	94200	1000	18	105	14132	4752	0.21043771043771	0.00378787878787879	0.0220959595959596	2.97390572390572
chrI	94200	94300	957	145	222	17088	3636	0.263201320132013	0.0398789878987899	0.0610561056105611	4.6996699669967
chrI	94300	94400	2626	423	411	26398	4290	0.612121212121212	0.0986013986013986	0.0958041958041958	6.15337995337995
chrI	94400	94500	2412	267	408	18904	4205	0.573602853745541	0.0634958382877527	0.0970273483947681	4.49560047562426
chrI	94500	94600	8375	1324	2228	30450	4680	1.78952991452991	0.282905982905983	0.476068376068376	6.50641025641026
chrI	94600	94700	19722	1141	4704	19387	4428	4.45392953929539	0.257678410117435	1.06233062330623	4.37827461607949
chrI	94700	94800	6611	574	2644	38984	4059	1.62872628726287	0.141414141414141	0.651391968465139	9.60433604336043
chrI	94800	94900	2681	269	1063	24421	4232	0.633506616257089	0.0635633270321361	0.251181474480151	5.77055765595463
chrI	94900	95000	1185	225	604	23024	4390	0.269931662870159	0.05125284738041	0.137585421412301	5.24464692482916
chrI	95000	95100	1414	213	408	21164	4188	0.337631327602674	0.0508595988538682	0.0974212034383954	5.05348615090735
chrI	95100	95200	1025	167	321	20518	4655	0.220193340494092	0.035875402792696	0.0689581095596133	4.40773361976369
chrI	95200	95300	1336	160	337	36659	4874	0.274107509232663	0.0328272466146902	0.0691423881821912	7.52133771029955
chrI	95300	95400	1043	193	292	20958	4274	0.244033692091717	0.0451567618156294	0.0683200748713149	4.90360318203088
chrI	95400	95500	992	242	253	37934	4257	0.233027953958187	0.0568475452196382	0.0594315245478036	8.91097016678412
chrI	95500	95600	579	105	119	24334	5061	0.114404267931239	0.020746887966805	0.0235131396957123	4.80814068365936
chrI	95600	95700	611	178	308	26782	3309	0.184647929888184	0.0537926866122696	0.0930794802055002	8.09368389241463
chrI	95700	95800	815	148	292	22421	3268	0.249388004895961	0.0452876376988984	0.0893512851897185	6.86077111383109
chrI	95800	95900	504	310	173	18523	4015	0.125529265255293	0.0772104607721046	0.0430884184308842	4.6134495641345
chrI	95900	96000	363	237	79	21928	3893	0.0932442846134087	0.0608784998715643	0.0202928332905215	5.63267403031081
chrI	96000	96100	458	111	88	21533	3927	0.116628469569646	0.0282658517952636	0.0224089635854342	5.48332060096766
chrI	96100	96200	332	154	72	22217	4645	0.0714747039827772	0.0331539289558665	0.0155005382131324	4.78299246501615
chrI	96200	96300	107	101	112	17939	4734	0.0226024503591044	0.0213350232361639	0.0236586396282214	3.78939585973807
chrI	96300	96400	195	55	38	19467	4341	0.0449205252246026	0.0126698917300161	0.00875374337710205	4.48445058742225
chrI	96400	96500	244	59	200	14644	4396	0.0555050045495905	0.0134212920837125	0.0454959053685168	3.3312101910828
chrI	96500	96600	139	76	50	17181	4066	0.0341859321200197	0.0186915887850467	0.0122970978848992	4.22552877520905
chrI	96600	96700	318	50	1	16419	4174	0.0761859127934835	0.0119789171058936	0.000239578342117873	3.93363679923335
chrI	96700	96800	65	89	71	15410	4970	0.0130784708249497	0.017907444668008	0.0142857142857143	3.10060362173038
chrI	96800	96900	356	61	28	15303	4794	0.0742594910304547	0.0127242386316229	0.00584063412599082	3.19211514392991
chrI	96900	97000	321	70	150	17155	4887	0.0656844689993861	0.0143237159811745	0.0306936771025169	3.51033353795785
chrI	97000	97100	274	80	50	14162	3911	0.0700588084888775	0.0204551265660956	0.0127844541038098	3.62106878036308
chrI	97100	97200	289	162	0	12188	3994	0.0723585378067101	0.0405608412618928	0	3.05157736604907
chrI	97200	97300	201	148	55	11587	4633	0.0433844161450464	0.0319447442262033	0.0118713576516296	2.50097129289877
chrI	97300	97400	86	318	177	11914	4100	0.0209756097560976	0.0775609756097561	0.0431707317073171	2.90585365853659
chrI	97400	97500	182	102	118	11791	3280	0.0554878048780488	0.0310975609756098	0.0359756097560976	3.59481707317073
chrI	97500	97600	155	70	38	10077	3323	0.0466445982545892	0.0210653024375564	0.0114354498946735	3.03250075233223
chrI	97600	97700	341	255	168	9409	4261	0.0800281624031917	0.0598451067824454	0.0394273644684346	2.2081670969256
chrI	97700	97800	339	154	78	10385	3627	0.0934656741108354	0.0424593327819134	0.021505376344086	2.86324786324786
chrI	97800	97900	274	279	26	11627	4058	0.0675209462789551	0.0687530803351405	0.00640709709216363	2.86520453425333
chrI	97900	98000	195	3	40	12011	4127	0.0472498182699297	0.000726920281075842	0.00969227041434456	2.91034649866731
chrI	98000	98100	137	0	0	9747	3676	0.0372687704026115	0	0	2.65152339499456
chrI	98100	98200	133	127	0	7018	3968	0.0335181451612903	0.0320060483870968	0	1.76864919354839
chrI	98200	98300	310	188	100	9539	4586	0.0675970344526821	0.040994330571304	0.0218054949847362	2.08002616659398
chrI	98300	98400	94	142	100	10488	4238	0.022180273714016	0.0335063709296838	0.0235960358659745	2.47475224162341
chrI	98400	98500	110	92	61	6836	4221	0.0260601753139067	0.0217957829898128	0.0144515517649846	1.61952144041696
chrI	98500	98600	194	142	161	13827	4072	0.0476424361493124	0.0348722986247544	0.0395383104125737	3.39562868369352
chrI	98600	98700	222	116	78	6514	5355	0.0414565826330532	0.0216619981325864	0.0145658263305322	1.21643323996265
chrI	98700	98800	406	131	216	6958	4592	0.0884146341463415	0.0285278745644599	0.0470383275261324	1.51524390243902
chrI	98800	98900	226	86	202	9123	5015	0.0450648055832502	0.017148554336989	0.0402791625124626	1.81914257228315
chrI	98900	99000	142	117	144	7449	4141	0.0342912340014489	0.0282540449166868	0.0347742091282299	1.79884085969573
chrI	99000	99100	384	214	157	11224	4417	0.0869368349558524	0.0484491736472719	0.0355444872085126	2.5410912383971
chrI	99100	99200	613	290	459	8949	3354	0.182766845557543	0.086463923673226	0.136851520572451	2.66815742397138
chrI	99200	99300	634	142	565	8408	4286	0.147923471768549	0.0331311245916939	0.131824545030331	1.96173588427438
chrI	99300	99400	768	237	412	20636	3831	0.200469851213782	0.0618637431480031	0.107543722265727	5.38658313756199
chrI	99400	99500	601	100	327	17541	4307	0.13954028325981	0.0232180171813327	0.075922916182958	4.07267239377757
chrI	99500	99600	832	0	390	15501	3910	0.212787723785166	0	0.0997442455242967	3.96445012787724
chrI	99600	99700	1108	84	338	10251	4102	0.270112140419308	0.0204778156996587	0.0823988298391029	2.49902486591906
chrI	99700	99800	948	201	201	11925	4360	0.21743119266055	0.0461009174311927	0.0461009174311927	2.73509174311927
chrI	99800	99900	5436	246	568	70255	4414	1.23153602174898	0.0557317625736294	0.128681468056185	15.9164023561396
chrI	99900	100000	3144	192	691	38325	4454	0.705882352941177	0.0431073192635833	0.155141445891334	8.60462505612932
chrI	100000	100100	2735	264	665	27519	5063	0.540193561129765	0.0521429982223978	0.13134505234051	5.43531503061426
chrI	100100	100200	741	267	353	18981	4083	0.181484202792065	0.0653930933137399	0.0864560372275288	4.64878765613519
chrI	100200	100300	674	169	181	12762	4354	0.15480018373909	0.0388148828663298	0.0415709692237023	2.93109784106569
chrI	100300	100400	437	50	173	7685	4791	0.0912126904612816	0.010436234606554	0.0361093717386767	1.60404925902734
chrI	100400	100500	245	8	45	7126	4115	0.0595382746051033	0.00194410692588092	0.0109356014580802	1.73171324422843
chrI	100500	100600	100	42	132	10957	3631	0.0275406224180666	0.011567061415588	0.036353621591848	3.01762599834756
chrI	100600	100700	200	0	172	6800	4939	0.0404940271309982	0	0.0348248633326584	1.37679692245394
chrI	100700	100800	100	50	174	12164	4541	0.0220215811495265	0.0110107905747633	0.0383175512001762	2.67870513102841
chrI	100800	100900	12	0	161	11296	4791	0.00250469630557295	0	0.0336046754331037	2.35775412231267
chrI	100900	101000	196	50	193	12566	4263	0.0459770114942529	0.0117288294628196	0.0452732817264837	2.94768942059582
chrI	101000	101100	1013	214	322	31179	4093	0.247495724407525	0.0522843879794772	0.0786709015392133	7.61763987295382
chrI	101100	101200	1296	436	427	15376	4491	0.288577154308617	0.0970830549988867	0.0950790469828546	3.42373636161211
chrI	101200	101300	2282	300	321	21909	3628	0.628996692392503	0.0826901874310915	0.0884785005512679	6.03886438809261
chrI	101300	101400	3850	530	1104	28966	3763	1.02311985118257	0.140845070422535	0.2933829391443	7.69758171671539
chrI	101400	101500	2924	534	941	18323	5032	0.581081081081081	0.106120826709062	0.187003179650238	3.64129570747218
chrI	101500	101600	2027	255	483	34505	4040	0.501732673267327	0.0631188118811881	0.119554455445545	8.54084158415842
chrI	101600	101700	1850	50	261	28823	4176	0.443007662835249	0.0119731800766284	0.0625	6.90205938697318
chrI	101700	101800	731	11	201	23786	3282	0.222730042656917	0.00335161486898233	0.0612431444241316	7.24741011578306
chrI	101800	101900	922	39	275	30500	4004	0.23026973026973	0.00974025974025974	0.0686813186813187	7.61738261738262
chrI	101900	102000	609	0	100	18523	4319	0.141004862236629	0	0.0231535077564251	4.28872424172262
chrI	102000	102100	640	0	100	31002	5086	0.125835627211954	0	0.0196618167518679	6.09555642941408
chrI	102100	102200	337	0	50	23446	4301	0.0783538711927459	0	0.0116252034410602	5.45129039758196
chrI	102200	102300	273	88	0	25569	3893	0.0701258669406627	0.022604675057796	0	6.56794246082713
chrI	102300	102400	269	112	0	15014	4312	0.0623840445269017	0.025974025974026	0	3.48191094619666
chrI	102400	102500	447	121	60	16719	4081	0.109531977456506	0.0296495956873315	0.0147022788532222	4.09679000245038
chrI	102500	102600	342	50	235	18555	4951	0.0690769541506766	0.0100989699050697	0.0474651585538275	3.74772773177136
chrI	102600	102700	384	189	289	17643	3665	0.104774897680764	0.051568894952251	0.0788540245566167	4.81391541609823
chrI	102700	102800	287	40	237	20482	4192	0.0684637404580153	0.00954198473282443	0.0565362595419847	4.88597328244275
chrI	102800	102900	91	152	91	15319	3872	0.0235020661157025	0.0392561983471074	0.0235020661157025	3.95635330578512
chrI	102900	103000	104	148	210	14538	4389	0.0236956026429711	0.0337206652996127	0.0478468899521531	3.31237183868763
chrI	103000	103100	270	72	393	13188	4780	0.0564853556485356	0.0150627615062762	0.0822175732217573	2.75899581589958
chrI	103100	103200	206	128	46	12916	4994	0.0412494993992791	0.0256307569082899	0.0092110532639167	2.58630356427713
chrI	103200	103300	392	50	0	10680	4468	0.0877350044762757	0.0111906893464637	0	2.39033124440466
chrI	103300	103400	133	150	236	13434	4735	0.0280887011615628	0.0316789862724393	0.0498416050686378	2.83717001055966
chrI	103400	103500	897	0	167	19568	4598	0.195084819486733	0	0.0363201391909526	4.2557633753806
chrI	103500	103600	478	0	115	15135	4096	0.11669921875	0	0.028076171875	3.695068359375
chrI	103600	103700	264	0	182	16461	4643	0.0568597889295714	0	0.0391987938832651	3.5453370665518
chrI	103700	103800	315	73	0	14328	4117	0.07651202331795	0.0177313577847948	0	3.48020403206218
chrI	103800	103900	229	77	153	11407	3879	0.0590358339778293	0.0198504769270431	0.0394431554524362	2.94070636762052
chrI	103900	104000	508	20	213	15748	4324	0.117483811285846	0.00462534690101758	0.0492599444958372	3.64199814986124
chrI	104000	104100	131	108	34	13086	4404	0.0297456857402361	0.0245231607629428	0.00772025431425976	2.97138964577657
chrI	104100	104200	422	61	50	10739	4245	0.0994110718492344	0.0143698468786808	0.0117785630153121	2.52979976442874
chrI	104200	104300	320	337	97	14572	3924	0.0815494393476045	0.085881753312946	0.0247196738022426	3.71355759429154
chrI	104300	104400	100	293	3	16109	4314	0.0231803430690774	0.0679184051923968	0.000695410292072323	3.73412146499768
chrI	104400	104500	100	87	85	14424	4684	0.0213492741246798	0.0185738684884714	0.0181468830059778	3.07941929974381
chrI	104500	104600	350	162	207	18339	4084	0.0857002938295788	0.0396669931439765	0.0506856023506366	4.49045053868756
chrI	104600	104700	418	80	182	17289	4781	0.0874294080736248	0.0167329010667224	0.0380673499267936	3.61618908178205
chrI	104700	104800	232	80	305	23987	4342	0.053431598341778	0.0184246890833717	0.0702441271303547	5.52441271303547
chrI	104800	104900	129	113	114	27238	4648	0.0277538726333907	0.0243115318416523	0.024526678141136	5.86015490533563
chrI	104900	105000	96	131	105	21966	4846	0.0198101527032604	0.0270326042096574	0.0216673545191911	4.53281056541478
chrI	105000	105100	132	81	23	23615	4641	0.0284421460892049	0.0174531351001939	0.00495582848524025	5.0883430295195
chrI	105100	105200	328	124	77	21363	4682	0.0700555318240068	0.0264844083724904	0.0164459632635626	4.56279367791542
chrI	105200	105300	202	39	100	15332	4391	0.0460031883397859	0.00888180368936461	0.0227738556137554	3.49168754270098
chrI	105300	105400	463	128	76	17438	4372	0.105901189387008	0.0292772186642269	0.0173833485818847	3.98856358645929
chrI	105400	105500	110	134	378	15906	4569	0.0240752899978113	0.0293280805427884	0.082731451083388	3.48128693368352
chrI	105500	105600	453	177	314	17189	4084	0.110920666013712	0.0433398628795299	0.0768854064642507	4.2088638589618
chrI	105600	105700	834	209	370	26656	3997	0.208656492369277	0.0522892169126845	0.0925694270703027	6.66900175131348
chrI	105700	105800	792	6	282	20638	4653	0.170212765957447	0.00128949065119278	0.0606060606060606	4.43541800988609
chrI	105800	105900	1281	70	663	23402	4322	0.29639055992596	0.016196205460435	0.153401203146691	5.41462285978714
chrI	105900	106000	709	64	491	14367	4565	0.155312157721796	0.0140197152245345	0.107557502738226	3.14720700985761
chrI	106000	106100	1891	217	604	31150	4968	0.380636070853462	0.0436795491143317	0.121578099838969	6.27012882447665
chrI	106100	106200	2443	501	500	27947	4561	0.535628151721114	0.109844332383249	0.109625082218812	6.12738434553826
chrI	106200	106300	1760	488	663	31383	4792	0.367278797996661	0.101836393989983	0.138355592654424	6.54904006677796
chrI	106300	106400	415	132	240	11167	3010	0.137873754152824	0.0438538205980066	0.079734219269103	3.70996677740864
chrI	106400	106500	507	242	440	15170	3833	0.132272371510566	0.0631359248630316	0.114792590660057	3.95773545525698
chrI	106500	106600	261	166	141	9806	4502	0.0579742336739227	0.0368725011106175	0.0313194135939582	2.17814304753443
chrI	106600	106700	301	238	345	11699	4338	0.0693868142000922	0.0548639926233287	0.0795297372060857	2.69686491470724
chrI	106700	106800	308	76	232	10007	4171	0.0738432030688084	0.0182210501078878	0.0556221529609206	2.39918484775833
chrI	106800	106900	276	50	143	10424	4101	0.0673006583760059	0.0121921482565228	0.0348695440136552	2.54181906851987
chrI	106900	107000	132	50	189	8666	4733	0.0278892879780266	0.010564124234101	0.0399323896049018	1.83097401225438
chrI	107000	107100	145	97	161	4383	4214	0.0344091124822022	0.0230185097294732	0.0382059800664452	1.04010441385857
chrI	107100	107200	258	77	132	5973	4367	0.0590794595832379	0.017632241813602	0.0302267002518892	1.36775818639798
chrI	107200	107300	370	64	184	6497	4659	0.0794161837304143	0.0137368534020176	0.0394934535308006	1.39450525863919
chrI	107300	107400	430	201	108	8570	4607	0.0933362274799219	0.04362925982201	0.0234425873670501	1.86021271977426
chrI	107400	107500	379	211	15	9049	4496	0.084297153024911	0.0469306049822064	0.00333629893238434	2.01267793594306
chrI	107500	107600	286	133	85	7183	4110	0.0695863746958637	0.032360097323601	0.0206812652068127	1.74768856447689
chrI	107600	107700	325	69	89	11407	3896	0.0834188911704312	0.0177104722792608	0.0228439425051335	2.92787474332649
chrI	107700	107800	77	98	326	11844	4002	0.019240379810095	0.024487756121939	0.0814592703648176	2.95952023988006
chrI	107800	107900	80	50	238	8187	4886	0.0163733115022513	0.0102333196889071	0.0487106017191977	1.67560376586165
chrI	107900	108000	276	10	68	6513	4972	0.0555108608205953	0.00201126307320998	0.0136765888978278	1.30993563958166
chrI	108000	108100	272	149	161	11087	3946	0.0689305625950329	0.0377597567156614	0.0408008109477952	2.80968068930563
chrI	108100	108200	190	112	230	6962	3780	0.0502645502645503	0.0296296296296296	0.0608465608465608	1.84179894179894
chrI	108200	108300	307	256	298	8684	4479	0.0685420852868944	0.0571556150926546	0.0665327081937933	1.93882563072114
chrI	108300	108400	592	219	167	16245	3984	0.14859437751004	0.0549698795180723	0.0419176706827309	4.07756024096386
chrI	108400	108500	418	154	166	10045	3974	0.105183694011072	0.038751887267237	0.0417715148465023	2.5276799194766
chrI	108500	108600	993	103	678	12234	3910	0.253964194373402	0.0263427109974425	0.173401534526854	3.12890025575448
chrI	108600	108700	2449	214	817	23104	4225	0.579644970414201	0.0506508875739645	0.193372781065089	5.46840236686391
chrI	108700	108800	11585	467	1033	58790	4858	2.38472622478386	0.0961300946891725	0.212638946068341	12.1016879374228
chrI	108800	108900	6579	270	1044	40390	4886	1.34650020466639	0.0552599263200982	0.21367171510438	8.26647564469914
chrI	108900	109000	1507	187	507	13196	4534	0.332377591530657	0.041243934715483	0.111821790913101	2.91045434494927
chrI	109000	109100	843	287	208	16634	4374	0.192729766803841	0.0656149977137631	0.0475537265660722	3.8029263831733
chrI	109100	109200	379	122	356	12450	5139	0.0737497567620159	0.0237400272426542	0.0692741778556139	2.42265032107414
chrI	109200	109300	232	1	213	5751	3803	0.0610044701551407	0.000262950302392848	0.0560084144096766	1.51222718906127
chrI	109300	109400	243	99	83	9745	4614	0.052665799739922	0.0214564369310793	0.017988729952319	2.11205028175119
chrI	109400	109500	201	8	190	4616	4128	0.0486918604651163	0.00193798449612403	0.0460271317829457	1.11821705426357
chrI	109500	109600	256	59	172	6495	4156	0.0615976900866218	0.0141963426371511	0.041385948026949	1.56280076997113
chrI	109600	109700	423	33	328	9884	5076	0.0833333333333333	0.00650118203309693	0.0646178092986604	1.94720252167061
chrI	109700	109800	127	46	151	9079	4501	0.0282159520106643	0.0102199511219729	0.0335481004221284	2.01710730948678
chrI	109800	109900	568	104	105	13485	4317	0.131572851517257	0.0240908037989344	0.024322446143155	3.12369701181376
chrI	109900	110000	659	152	192	13908	4569	0.144232873714161	0.0332676734515211	0.0420223243598161	3.04399212081418
chrI	110000	110100	474	452	370	10694	3743	0.126636387924125	0.120758749666043	0.0988511888859204	2.85706652417847
chrI	110100	110200	1211	541	1325	23652	4298	0.281758957654723	0.125872498836668	0.308282922289437	5.50302466263378
chrI	110200	110300	2178	316	611	12854	4662	0.467181467181467	0.0677820677820678	0.131059631059631	2.75718575718576
chrI	110300	110400	5240	312	1063	17548	3619	1.44791378833932	0.0862116606797458	0.293727549046698	4.84885327438519
chrI	110400	110500	8155	275	2366	22609	4125	1.9769696969697	0.0666666666666667	0.573575757575758	5.4809696969697
chrI	110500	110600	3045	409	849	31479	4390	0.693621867881549	0.0931662870159453	0.193394077448747	7.17061503416856
chrI	110600	110700	762	99	344	19873	4760	0.160084033613445	0.0207983193277311	0.0722689075630252	4.175
chrI	110700	110800	882	191	720	32990	4466	0.197492163009404	0.0427675772503359	0.161218092252575	7.38692342140618
chrI	110800	110900	568	461	516	23107	3698	0.153596538669551	0.12466197944835	0.13953488372093	6.24851270957274
chrI	110900	111000	423	69	188	15916	3814	0.110907184058731	0.0180912427897221	0.0492920818038804	4.17304667016256
chrI	111000	111100	303	72	94	13443	4908	0.0617359413202934	0.0146699266503667	0.0191524042379788	2.73899755501222
chrI	111100	111200	353	297	100	11774	5180	0.0681467181467181	0.0573359073359073	0.0193050193050193	2.27297297297297
chrI	111200	111300	454	74	58	9785	4800	0.0945833333333333	0.0154166666666667	0.0120833333333333	2.03854166666667
chrI	111300	111400	299	181	265	9049	4109	0.0727670966171818	0.0440496471160866	0.0644925772694086	2.20223898758822
chrI	111400	111500	143	221	195	7690	4567	0.0313115830961244	0.0483906284212831	0.0426976133128969	1.68381869936501
chrI	111500	111600	130	182	195	8564	5163	0.0251791594034476	0.0352508231648267	0.0377687391051714	1.6587255471625
chrI	111600	111700	498	72	279	9018	3789	0.131433095803642	0.0190023752969121	0.0736342042755344	2.38004750593824
chrI	111700	111800	878	127	274	6853	3850	0.228051948051948	0.032987012987013	0.0711688311688312	1.78
chrI	111800	111900	516	115	92	9523	3896	0.132443531827515	0.029517453798768	0.0236139630390144	2.44430184804928
chrI	111900	112000	404	212	50	8210	2858	0.141357592722183	0.0741777466759972	0.0174947515745276	2.87263820853744
chrI	112000	112100	741	46	38	8979	5055	0.146587537091988	0.00909990108803165	0.00751730959446093	1.77626112759644
chrI	112100	112200	701	115	239	10051	4401	0.159281981367871	0.026130424903431	0.0543058395819132	2.28379913655987
chrI	112200	112300	195	192	212	8089	4944	0.0394417475728155	0.0388349514563107	0.0428802588996764	1.63612459546926
chrI	112300	112400	279	102	254	10023	5418	0.0514950166112957	0.0188261351052049	0.0468807678110004	1.8499446290144
chrI	112400	112500	58	41	287	9655	4315	0.013441483198146	0.00950173812282735	0.0665121668597914	2.23754345307068
chrI	112500	112600	426	152	241	5670	4998	0.085234093637455	0.0304121648659464	0.048219287715086	1.13445378151261
chrI	112600	112700	282	156	121	6930	3987	0.0707298720842739	0.0391271632806622	0.0303486330574367	1.73814898419865
chrI	112700	112800	42	92	152	4755	4692	0.00895140664961637	0.0196078431372549	0.0323955669224211	1.01342710997442
chrI	112800	112900	263	66	56	8057	5221	0.0503734916682628	0.0126412564642789	0.0107259145757518	1.54319095958629
chrI	112900	113000	1136	184	369	27358	4010	0.283291770573566	0.0458852867830424	0.0920199501246883	6.82244389027431
chrI	113000	113100	470	150	195	21300	4213	0.111559458817944	0.0356040826014716	0.0462853073819131	5.05577972940897
chrI	113100	113200	381	288	452	17811	4136	0.0921179883945841	0.0696324951644101	0.109284332688588	4.30633462282398
chrI	113200	113300	1135	295	808	18853	4321	0.262670678083777	0.0682712335107614	0.186993751446424	4.36311039111317
chrI	113300	113400	1252	310	907	10481	4430	0.282618510158014	0.0699774266365688	0.204740406320542	2.36591422121896
chrI	113400	113500	9617	499	1664	46133	4888	1.96747135842881	0.10208674304419	0.340425531914894	9.43801145662848
chrI	113500	113600	4160	263	763	29355	4745	0.876712328767123	0.0554267650158061	0.160800842992624	6.18651211801897
chrI	113600	113700	686	364	411	11009	4239	0.161830620429347	0.0858693087992451	0.0969568294409059	2.59707478178816
chrI	113700	113800	342	146	181	4547	5025	0.0680597014925373	0.0290547263681592	0.0360199004975124	0.904875621890547
chrI	113800	113900	702	85	140	8215	4610	0.152277657266811	0.0184381778741865	0.0303687635574837	1.78199566160521
chrI	113900	114000	225	50	169	5522	4646	0.0484287559190702	0.0107619457597934	0.0363753766681016	1.18854928971158
chrI	114000	114100	211	222	90	6554	3631	0.0581107133021206	0.061140181768108	0.02478656017626	1.80501239328009
chrI	114100	114200	258	41	256	8245	4431	0.0582261340555179	0.00925299029564432	0.0577747686752426	1.86075378018506
chrI	114200	114300	129	105	143	4963	4170	0.0309352517985612	0.0251798561151079	0.0342925659472422	1.19016786570743
chrI	114300	114400	50	32	110	5186	4040	0.0123762376237624	0.00792079207920792	0.0272277227722772	1.28366336633663
chrI	114400	114500	175	50	202	8129	3549	0.0493096646942801	0.0140884756269372	0.0569174415328262	2.29050436742744
chrI	114500	114600	703	88	557	9034	3905	0.180025608194622	0.0225352112676056	0.142637644046095	2.3134443021767
chrI	114600	114700	2773	430	612	21774	4755	0.583175604626709	0.0904311251314406	0.128706624605678	4.57917981072555
chrI	114700	114800	4530	484	608	38937	4162	1.08841902931283	0.116290245074483	0.146083613647285	9.35535800096108
chrI	114800	114900	944	208	112	9158	4153	0.227305562244161	0.0500842764266795	0.0269684565374428	2.20515290151698
chrI	114900	115000	768	299	150	13857	4221	0.181947405828003	0.0708362947168917	0.0355366027007818	3.28287135749822
chrI	115000	115100	652	175	135	8513	4469	0.14589393600358	0.0391586484672186	0.0302081002461401	1.90490042515104
chrI	115100	115200	374	144	359	7777	4713	0.0793549755994059	0.0305537873965627	0.0761722894122639	1.65011669849353
chrI	115200	115300	196	104	319	10221	4944	0.0396440129449838	0.0210355987055016	0.0645226537216829	2.06735436893204
chrI	115300	115400	50	254	303	6109	4938	0.0101255569056298	0.0514378290805994	0.0613608748481166	1.23714054272985
chrI	115400	115500	140	48	192	10323	4479	0.0312569770037955	0.0107166778298727	0.042866711319491	2.30475552578701
chrI	115500	115600	410	26	191	11220	4772	0.0859178541492037	0.00544844928751048	0.0400251466890193	2.3512154233026
chrI	115600	115700	224	71	151	9378	4650	0.0481720430107527	0.0152688172043011	0.0324731182795699	2.01677419354839
chrI	115700	115800	192	112	0	10852	4585	0.0418756815703381	0.0244274809160305	0	2.36684841875682
chrI	115800	115900	152	319	46	8000	4476	0.0339588918677391	0.0712689901697945	0.0102770330652368	1.78731009830206
chrI	115900	116000	113	281	47	10845	4132	0.0273475314617619	0.0680058083252662	0.0113746369796709	2.62463697967086
chrI	116000	116100	119	118	107	9104	5039	0.0236157967850764	0.0234173447112522	0.0212343718991863	1.80670768009526
chrI	116100	116200	42	49	0	7789	4897	0.00857667959975495	0.0100061261997141	0	1.59056565244027
chrI	116200	116300	271	50	141	10199	3877	0.0698994067578024	0.0128965695125097	0.0363683260252773	2.63064224916172
chrI	116300	116400	52	50	268	6475	4598	0.0113092648977816	0.0108742931709439	0.0582862113962592	1.40822096563723
chrI	116400	116500	372	9	91	7466	3600	0.103333333333333	0.0025	0.0252777777777778	2.07388888888889
chrI	116500	116600	552	194	50	8335	4586	0.120366332315744	0.0423026602703881	0.0109027474923681	1.81748800697776
chrI	116600	116700	347	97	70	9643	3656	0.0949124726477024	0.0265317286652079	0.0191466083150985	2.63758205689278
chrI	116700	116800	153	93	204	10378	4336	0.0352859778597786	0.0214483394833948	0.0470479704797048	2.39345018450184
chrI	116800	116900	169	39	76	11670	3752	0.0450426439232409	0.0103944562899787	0.0202558635394456	3.11034115138593
chrI	116900	117000	182	118	0	11050	4451	0.0408896877106268	0.026510896427769	0	2.48258818243091
chrI	117000	117100	99	150	170	13332	4157	0.023815251383209	0.0360837142169834	0.0408948761125812	3.20712051960548
chrI	117100	117200	125	79	52	10318	4646	0.0269048643994834	0.0170038743004735	0.0111924235901851	2.22083512699096
chrI	117200	117300	243	71	229	10153	4089	0.0594277329420396	0.0173636585962338	0.0560039129371484	2.48300317926143
chrI	117300	117400	132	0	261	13022	5713	0.0231051986697007	0	0.0456852791878173	2.27936285664274
chrI	117400	117500	171	151	178	14595	4307	0.0397028093800789	0.0350592059438124	0.0413280705827722	3.38866960761551
chrI	117500	117600	148	118	118	16622	3793	0.0390192459794358	0.0311099393619826	0.0311099393619826	4.38228315317691
chrI	117600	117700	195	58	167	22412	3542	0.0550536420101638	0.0163749294184077	0.0471485036702428	6.32749858836815
chrI	117700	117800	152	0	82	12780	4672	0.0325342465753425	0	0.0175513698630137	2.73544520547945
chrI	117800	117900	249	0	179	15767	3941	0.0631819335194113	0	0.0454199441766049	4.00076122811469
chrI	117900	118000	571	86	121	19361	4329	0.131901131901132	0.0198660198660199	0.027951027951028	4.47239547239547
chrI	118000	118100	668	42	182	21175	4039	0.165387472146571	0.0103986135181976	0.0450606585788562	5.24263431542461
chrI	118100	118200	759	166	250	22583	4698	0.161558109833972	0.0353341847594721	0.0532141336739038	4.80693912303108
chrI	118200	118300	1064	382	193	24281	4269	0.249238697587257	0.0894823143593347	0.0452096509721246	5.68774888732724
chrI	118300	118400	1120	375	411	22187	4638	0.241483398016386	0.0808538163001294	0.0886157826649418	4.78374299266925
chrI	118400	118500	1546	262	223	37555	4185	0.369414575866189	0.0626045400238949	0.0532855436081243	8.97371565113501
chrI	118500	118600	1443	243	237	25118	4132	0.349225556631171	0.0588092933204259	0.0573572120038722	6.07889641819942
chrI	118600	118700	2794	626	479	29225	4423	0.631697942572914	0.141532896224282	0.108297535609315	6.60750621749943
chrI	118700	118800	2427	409	287	22383	4986	0.48676293622142	0.0820296831127156	0.0575611712795828	4.48916967509025
chrI	118800	118900	1665	214	207	24734	3967	0.419712629190824	0.0539450466347366	0.0521804890345349	6.23493824048399
chrI	118900	119000	1220	383	523	31575	4334	0.281495154591601	0.0883710198431011	0.120673742501154	7.28541762805722
chrI	119000	119100	764	77	305	26791	3582	0.213288665549972	0.0214963707426019	0.0851479620323841	7.47934115019542
chrI	119100	119200	962	135	284	38747	4022	0.239184485330681	0.0335653903530582	0.0706116360019891	9.63376429636996
chrI	119200	119300	699	91	245	18054	4421	0.158109025107442	0.020583578375933	0.0554173263967428	4.08369147251753
chrI	119300	119400	795	287	594	29767	3680	0.216032608695652	0.0779891304347826	0.161413043478261	8.08885869565217
chrI	119400	119500	597	352	231	14683	4239	0.140835102618542	0.0830384524652041	0.0544939844302902	3.46378862939372
chrI	119500	119600	4997	369	638	33320	4112	1.21522373540856	0.0897373540856031	0.155155642023346	8.10311284046693
chrI	119600	119700	5602	473	781	36258	4532	1.23609885260371	0.104368932038835	0.172330097087379	8.00044130626655
chrI	119700	119800	12011	686	1000	83631	4654	2.58079071766223	0.147400085947572	0.214868929952729	17.9697034808767
chrI	119800	119900	7239	774	1218	49288	4830	1.49875776397516	0.160248447204969	0.252173913043478	10.2045548654244
chrI	119900	120000	3225	528	727	33754	4384	0.735629562043796	0.12043795620438	0.165830291970803	7.69936131386861
chrI	120000	120100	1139	193	502	17954	4486	0.253901025412394	0.0430227374052608	0.111903700401248	4.00222915737851
chrI	120100	120200	2316	308	685	24580	4720	0.490677966101695	0.0652542372881356	0.145127118644068	5.20762711864407
chrI	120200	120300	1709	230	350	10585	5302	0.322331195775179	0.043379856657865	0.0660128253489249	1.99641644662392
chrI	120300	120400	1551	313	345	14017	4800	0.323125	0.0652083333333333	0.071875	2.92020833333333
chrI	120400	120500	538	77	265	9850	4126	0.13039263208919	0.0186621425109064	0.0642268540959767	2.3873000484731
chrI	120500	120600	468	159	186	7520	4408	0.106170598911071	0.036070780399274	0.0421960072595281	1.7059891107078
chrI	120600	120700	483	151	150	7707	5107	0.0945760720579597	0.0295672606226748	0.0293714509496769	1.5091051497944
chrI	120700	120800	537	215	175	6438	4125	0.130181818181818	0.0521212121212121	0.0424242424242424	1.56072727272727
chrI	120800	120900	686	162	125	7340	4226	0.162328442972078	0.0383341221012778	0.0295787979176526	1.73686701372456
chrI	120900	121000	446	199	205	8019	3868	0.115305067218201	0.0514477766287487	0.0529989658738366	2.07316442605998
chrI	121000	121100	663	314	97	7424	3919	0.169175810155652	0.0801224802245471	0.0247512120438887	1.89436080632814
chrI	121100	121200	570	75	253	10642	4121	0.138315942732347	0.018199466148993	0.0613928658092696	2.58238291676777
chrI	121200	121300	562	0	467	11996	4396	0.127843494085532	0	0.106232939035487	2.72884440400364
chrI	121300	121400	645	138	262	9040	4272	0.150983146067416	0.0323033707865169	0.0613295880149813	2.11610486891386
chrI	121400	121500	538	270	121	9966	3955	0.136030341340076	0.06826801517067	0.0305941845764855	2.51984829329962
chrI	121500	121600	202	277	95	10424	4426	0.0456394035246272	0.0625847266154541	0.0214640759150474	2.35517397198373
chrI	121600	121700	383	547	24	7254	4214	0.0908875177978168	0.129805410536308	0.0056953013763645	1.72140484100617
chrI	121700	121800	907	347	277	10908	5138	0.176527831841183	0.0675360062281043	0.0539120280264694	2.12300506033476
chrI	121800	121900	997	345	139	10237	4122	0.241872877244056	0.0836972343522562	0.0337214944201844	2.48350315380883
chrI	121900	122000	291	168	167	9309	3875	0.0750967741935484	0.0433548387096774	0.0430967741935484	2.40232258064516
chrI	122000	122100	573	261	89	9498	3869	0.148100284311192	0.0674592918066684	0.0230033600413544	2.45489790643577
chrI	122100	122200	568	208	54	8437	3896	0.145790554414784	0.053388090349076	0.0138603696098563	2.16555441478439
chrI	122200	122300	1513	183	27	13813	4323	0.3499884339579	0.0423317140874393	0.00624566273421235	3.19523479065464
chrI	122300	122400	764	56	322	14647	4864	0.157072368421053	0.0115131578947368	0.0662006578947368	3.01130756578947
chrI	122400	122500	185	193	281	11544	4304	0.0429832713754647	0.0448420074349442	0.0652881040892193	2.682156133829
chrI	122500	122600	745	32	132	12002	4772	0.156119027661358	0.00670578373847443	0.027661357921207	2.51508801341157
chrI	122600	122700	704	141	315	13974	4832	0.145695364238411	0.0291804635761589	0.0651903973509934	2.8919701986755
chrI	122700	122800	920	77	146	12554	4712	0.195246179966044	0.0163412563667233	0.0309847198641766	2.66426146010187
chrI	122800	122900	740	0	176	10666	4671	0.158424320274031	0	0.0376792977949047	2.28345108113894
chrI	122900	123000	503	62	3	9383	3670	0.137057220708447	0.0168937329700272	0.000817438692098093	2.5566757493188
chrI	123000	123100	554	378	169	10222	4317	0.12832985869817	0.0875608061153579	0.0391475561732685	2.36784804262219
chrI	123100	123200	411	213	132	9314	4684	0.0877455166524338	0.0454739538855679	0.0281810418445773	1.98847139197267
chrI	123200	123300	1024	84	613	13554	4452	0.230008984725966	0.0188679245283019	0.137690925426774	3.044474393531
chrI	123300	123400	1156	316	624	12390	5071	0.227962926444488	0.0623151252218497	0.123052652336817	2.44330506803392
chrI	123400	123500	1777	389	804	14232	3738	0.475387907972178	0.104066345639379	0.215088282504013	3.80738362760835
chrI	123500	123600	2848	403	1133	19223	4604	0.618592528236316	0.0875325803649001	0.24609035621199	4.17528236316247
chrI	123600	123700	3896	455	1100	19657	4178	0.932503590234562	0.108903781713739	0.263283867879368	4.70488271900431
chrI	123700	123800	5257	688	1922	24251	4024	1.30641153081511	0.170974155069582	0.477634194831014	6.02659045725646
chrI	123800	123900	4076	944	2138	15896	3709	1.0989485036398	0.254516042059854	0.576435696953357	4.28579131841467
chrI	123900	124000	9711	1407	5534	24950	3899	2.49063862528854	0.360861759425494	1.41933829186971	6.39907668632983
chrI	124000	124100	20124	2444	9716	25030	4003	5.02722957781664	0.610542093429928	2.42717961528853	6.25281039220585
chrI	124100	124200	59123	5974	27323	25325	5140	11.5025291828794	1.16225680933852	5.31575875486381	4.92704280155642
chrI	124200	124300	97290	10346	49579	26278	4921	19.770371875635	2.10241820768137	10.0749847591953	5.33997155049787
chrI	124300	124400	158441	18961	65280	26003	4363	36.3146917258767	4.34586293834518	14.9621819848728	5.95988998395599
chrI	124400	124500	248923	32073	146952	42996	3565	69.8241234221599	8.99663394109397	41.2207573632539	12.0605890603086
chrI	124500	124600	552791	35138	120858	32931	3870	142.840051679587	9.07958656330749	31.2294573643411	8.50930232558139
chrI	124600	124700	647264	38074	157829	54912	4346	148.933271974229	8.76069949378739	36.3159226875288	12.6350667280258
chrI	124700	124800	128112	7995	20555	55506	3794	33.7670005271481	2.10727464417501	5.41776489193463	14.6299420137059
chrI	124800	124900	8976	540	1784	6418	5187	1.73048004626952	0.104106419895894	0.343936764989397	1.23732407942934
chrI	124900	125000	4036	504	1629	9527	4489	0.899086656270884	0.112274448652261	0.362887057251058	2.12229895299621
chrI	125000	125100	3015	539	1153	9920	5352	0.563340807174888	0.100710014947683	0.215433482810164	1.85351270553064
chrI	125100	125200	1976	349	486	9471	4594	0.430126251632564	0.0759686547670875	0.105790161079669	2.06160208968219
chrI	125200	125300	2265	465	433	11289	5288	0.428328290468986	0.0879349470499244	0.0818835098335855	2.13483358547655
chrI	125300	125400	1219	271	738	7185	4518	0.269809650287738	0.0599822930500221	0.163346613545817	1.59030544488712
chrI	125400	125500	428	214	481	6779	4845	0.0883384932920537	0.0441692466460268	0.0992776057791538	1.39917440660475
chrI	125500	125600	430	119	358	8501	3884	0.110710607621009	0.0306385169927909	0.092173017507724	2.18872296601442
chrI	125600	125700	743	135	123	7450	4787	0.15521203258826	0.0282013787340714	0.0256945895132651	1.55629830791728
chrI	125700	125800	281	46	101	7871	4284	0.0655929038281979	0.0107376283846872	0.0235760971055089	1.83730158730159
chrI	125800	125900	643	422	312	10235	4981	0.129090544067456	0.0847219433848625	0.0626380244930737	2.05480827143144
chrI	125900	126000	1015	138	157	9144	3469	0.29259152493514	0.039780916690689	0.045257999423465	2.63591813202652
chrI	126000	126100	1050	106	276	12548	4888	0.21481178396072	0.0216857610474632	0.0564648117839607	2.5671031096563
chrI	126100	126200	681	97	472	13091	3947	0.172536103369648	0.0245756270585255	0.119584494552825	3.316696224981
chrI	126200	126300	983	213	237	11220	4255	0.231022326674501	0.0500587544065805	0.0556991774383079	2.63689776733255
chrI	126300	126400	354	105	217	11832	5310	0.0666666666666667	0.019774011299435	0.0408662900188324	2.22824858757062
chrI	126400	126500	123	325	96	9727	3718	0.0330823023130715	0.0874125874125874	0.0258203335126412	2.61619150080689
chrI	126500	126600	496	150	162	9945	4325	0.114682080924855	0.0346820809248555	0.0374566473988439	2.29942196531792
chrI	126600	126700	286	236	186	14894	3876	0.0737874097007224	0.0608875128998968	0.0479876160990712	3.84262125902993
chrI	126700	126800	415	387	393	12459	3872	0.107179752066116	0.099948347107438	0.101497933884298	3.21771694214876
chrI	126800	126900	710	172	178	10121	4519	0.157114405842	0.0380615180349635	0.0393892454082762	2.23965479088294
chrI	126900	127000	1204	186	616	18912	3944	0.3052738336714	0.0471602434077079	0.156186612576065	4.79513184584178
chrI	127000	127100	817	180	374	11684	4072	0.200638506876228	0.0442043222003929	0.0918467583497053	2.86935166994106
chrI	127100	127200	760	232	398	14998	4487	0.169378203699577	0.0517049253398707	0.0887006908847782	3.34254513037664
chrI	127200	127300	460	184	205	16887	5014	0.0917431192660551	0.036697247706422	0.0408855205424811	3.36796968488233
chrI	127300	127400	169	81	99	10133	4315	0.0391657010428737	0.0187717265353418	0.0229432213209733	2.34831981460023
chrI	127400	127500	985	55	280	23290	4222	0.233301752723828	0.0130270014211274	0.0663192799621033	5.51634296541923
chrI	127500	127600	1069	360	238	21827	5301	0.201660064138842	0.067911714770798	0.0448971892095831	4.11752499528391
chrI	127600	127700	1378	228	442	28559	3778	0.364743250397035	0.0603493912122816	0.116993118051879	7.55929062996294
chrI	127700	127800	1288	173	449	26289	3440	0.374418604651163	0.0502906976744186	0.130523255813953	7.6421511627907
chrI	127800	127900	1048	263	517	20302	4256	0.246240601503759	0.0617951127819549	0.121475563909774	4.77020676691729
chrI	127900	128000	1327	80	470	21432	5808	0.228477961432507	0.0137741046831956	0.0809228650137741	3.6900826446281
chrI	128000	128100	965	170	236	19386	3782	0.255156002115283	0.0449497620306716	0.0624008461131676	5.12585933368588
chrI	128100	128200	1951	464	476	35082	4269	0.457015694542047	0.108690559850082	0.111501522604825	8.21784961349262
chrI	128200	128300	886	68	379	13695	5324	0.166416228399699	0.0127723516153268	0.0711870773854245	2.57231404958678
chrI	128300	128400	425	258	196	14111	4046	0.105042016806723	0.0637666831438458	0.0484429065743945	3.4876421156698
chrI	128400	128500	615	357	209	14917	4413	0.139360978925901	0.0808973487423521	0.0473600725130297	3.38024019941083
chrI	128500	128600	289	132	147	10468	4313	0.0670067238581034	0.0306051472293067	0.0340830048690007	2.42708091815442
chrI	128600	128700	391	142	71	9789	4420	0.0884615384615385	0.0321266968325792	0.0160633484162896	2.21470588235294
chrI	128700	128800	518	97	142	15902	4291	0.120717781402936	0.022605453274295	0.0330925192262876	3.70589606152412
chrI	128800	128900	693	219	121	11287	4197	0.165117941386705	0.052180128663331	0.0288301167500596	2.68930188229688
chrI	128900	129000	993	252	858	17469	4401	0.225630538513974	0.0572597137014315	0.194955691888207	3.96932515337423
chrI	129000	129100	1326	326	829	18660	4425	0.299661016949153	0.0736723163841808	0.187344632768362	4.21694915254237
chrI	129100	129200	6838	517	379	44245	4746	1.44079224610198	0.108933839022335	0.0798567214496418	9.32258744205647
chrI	129200	129300	1085	87	699	22796	3621	0.299640983153825	0.024026512013256	0.193040596520298	6.29549848108257
chrI	129300	129400	966	131	254	24514	4034	0.239464551313832	0.0324739712444224	0.0629647992067427	6.07684680218146
chrI	129400	129500	353	179	44	7727	4432	0.0796480144404332	0.0403880866425993	0.00992779783393502	1.74345667870036
chrI	129500	129600	321	120	377	14629	5312	0.0604292168674699	0.0225903614457831	0.0709713855421687	2.75395331325301
chrI	129600	129700	275	188	66	8584	4887	0.0562717413546143	0.0384694086351545	0.0135052179251074	1.75649682832003
chrI	129700	129800	81	131	223	12478	4871	0.0166290289468282	0.0268938616300554	0.0457811537671936	2.5616916444262
chrI	129800	129900	125	69	285	16547	4267	0.0292945863604406	0.0161706116709632	0.0667916569018046	3.87790016404968
chrI	129900	130000	272	22	31	7526	3940	0.0690355329949239	0.00558375634517766	0.00786802030456853	1.91015228426396
chrI	130000	130100	200	95	119	13975	4451	0.0449337227589306	0.021343518310492	0.0267355650415637	3.13974387778027
chrI	130100	130200	210	71	157	12046	3673	0.0571739722297849	0.0193302477538797	0.0427443506670297	3.27960794990471
chrI	130200	130300	334	68	316	15050	4353	0.0767286928555019	0.0156214105214794	0.0725936135998162	3.45738571100391
chrI	130300	130400	879	338	460	18320	4479	0.196249162759545	0.0754632730520205	0.102701495869614	4.0901987050681
chrI	130400	130500	970	278	468	13454	4049	0.239565324771549	0.0686589281304026	0.115584094838232	3.32279575203754
chrI	130500	130600	4482	550	1156	51178	4739	0.945769149609622	0.11605824013505	0.243933319265668	10.7993247520574
chrI	130600	130700	5894	433	707	52252	4769	1.23589851121828	0.0907947158733487	0.148249108827847	10.9565946739358
chrI	130700	130800	1693	341	280	26065	4300	0.393720930232558	0.0793023255813954	0.0651162790697674	6.06162790697674
chrI	130800	130900	920	104	379	16067	4240	0.216981132075472	0.0245283018867925	0.0893867924528302	3.78938679245283
chrI	130900	131000	402	75	232	9064	4316	0.0931417979610751	0.0173772011121409	0.0537534754402224	2.10009267840593
chrI	131000	131100	674	267	308	8116	3996	0.168668668668669	0.0668168168168168	0.0770770770770771	2.03103103103103
chrI	131100	131200	630	8	212	8593	4387	0.143606108958286	0.00182356963756553	0.0483245953954867	1.95874173695008
chrI	131200	131300	74	117	70	8923	4352	0.0170036764705882	0.0268841911764706	0.0160845588235294	2.05032169117647
chrI	131300	131400	294	265	246	11497	4197	0.0700500357398142	0.0631403383369073	0.0586132952108649	2.73933762211103
chrI	131400	131500	475	76	159	7453	4619	0.102836111712492	0.0164537778739987	0.0344230352890236	1.61355271703832
chrI	131500	131600	273	222	125	5842	4417	0.0618066561014263	0.0502603577088522	0.0282997509621915	1.32261716096898
chrI	131600	131700	207	214	75	4891	4949	0.0418266316427561	0.0432410587997575	0.015154576682158	0.988280460699131
chrI	131700	131800	346	212	220	7075	5302	0.0652583930592229	0.039984911354206	0.04149377593361	1.33440211241041
chrI	131800	131900	417	61	197	8367	3878	0.107529654461062	0.0157297576070139	0.0507993811242909	2.15755544094894
chrI	131900	132000	1002	191	242	11789	4229	0.236935445731851	0.0451643414518799	0.0572239300070939	2.78765665641996
chrI	132000	132100	1891	142	252	18472	4361	0.433616143086448	0.0325613391423985	0.057784911717496	4.23572575097455
chrI	132100	132200	2257	350	559	31593	5168	0.43672600619195	0.0677244582043344	0.108165634674923	6.11319659442724
chrI	132200	132300	714	50	438	11152	3871	0.184448462929476	0.0129165590286748	0.113149057091191	2.88090932575562
chrI	132300	132400	448	50	195	12516	4398	0.101864483856298	0.011368804001819	0.0443383356070941	2.84583901773533
chrI	132400	132500	385	99	203	16153	4173	0.0922597651569614	0.0237239396117901	0.0486460579918524	3.87083632878025
chrI	132500	132600	698	4	188	8542	4800	0.145416666666667	0.000833333333333333	0.0391666666666667	1.77958333333333
chrI	132600	132700	482	47	123	16858	5350	0.0900934579439252	0.00878504672897196	0.0229906542056075	3.15102803738318
chrI	132700	132800	107	0	90	6389	5443	0.0196582766856513	0	0.0165349990813889	1.1738012125666
chrI	132800	132900	188	100	96	7837	4075	0.0461349693251534	0.0245398773006135	0.023558282208589	1.92319018404908
chrI	132900	133000	496	0	123	13567	4832	0.102649006622517	0	0.025455298013245	2.80774006622517
chrI	133000	133100	159	0	254	10756	4416	0.0360054347826087	0	0.057518115942029	2.4356884057971
chrI	133100	133200	298	0	235	11266	4275	0.0697076023391813	0	0.0549707602339181	2.6353216374269
chrI	133200	133300	168	0	87	6586	4250	0.0395294117647059	0	0.0204705882352941	1.54964705882353
chrI	133300	133400	324	29	106	5743	4211	0.0769413440987889	0.00688672524341012	0.0251721681310853	1.36380907147946
chrI	133400	133500	401	54	102	16362	4254	0.0942642219087917	0.0126939351198872	0.0239774330042313	3.84626234132581
chrI	133500	133600	610	22	264	17298	3833	0.15914427341508	0.00573962953300287	0.0688755543960344	4.51291416644926
chrI	133600	133700	290	87	99	23587	3635	0.0797799174690509	0.0239339752407153	0.0272352132049519	6.4888583218707
chrI	133700	133800	413	72	129	14812	3548	0.116403607666291	0.020293122886133	0.036358511837655	4.17474633596392
chrI	133800	133900	365	218	0	13674	3498	0.104345340194397	0.0623213264722699	0	3.90909090909091
chrI	133900	134000	437	345	76	16986	4359	0.100252351456756	0.0791465932553338	0.0174351915576967	3.89676531314522
chrI	134000	134100	484	278	390	18539	3367	0.143748143748144	0.0825660825660826	0.115830115830116	5.50608850608851
chrI	134100	134200	1444	167	316	25894	4253	0.339525041147425	0.0392664001881025	0.0743004937691042	6.08840818245944
chrI	134200	134300	2105	203	428	29252	4687	0.449114572221037	0.0433112865372306	0.0913164070834222	6.24109238318754
chrI	134300	134400	750	232	175	16702	3980	0.188442211055276	0.0582914572864322	0.0439698492462312	4.1964824120603
chrI	134400	134500	776	140	229	17926	5144	0.150855365474339	0.0272161741835148	0.0445178849144635	3.4848367029549
chrI	134500	134600	478	145	263	17339	4885	0.0978505629477994	0.0296827021494371	0.0538382804503582	3.54943705220061
chrI	134600	134700	243	43	78	11712	4053	0.0599555884529978	0.0106094251171971	0.0192450037009623	2.88971132494449
chrI	134700	134800	571	15	145	18700	4285	0.133255542590432	0.00350058343057176	0.0338389731621937	4.36406067677946
chrI	134800	134900	232	62	27	13821	4259	0.0544728809579714	0.0145574078422165	0.0063395163183846	3.24512796431087
chrI	134900	135000	461	251	56	18532	4251	0.108445071747824	0.0590449306045636	0.0131733709715361	4.35944483650906
chrI	135000	135100	132	122	17	17350	3851	0.0342768112178655	0.0316800830952999	0.00441443780836146	4.50532329265126
chrI	135100	135200	136	78	144	9449	4556	0.0298507462686567	0.0171202809482002	0.0316066725197542	2.07396839332748
chrI	135200	135300	450	154	163	31348	4025	0.111801242236025	0.0382608695652174	0.0404968944099379	7.78832298136646
chrI	135300	135400	411	87	249	19028	4133	0.0994435035083475	0.0210500846842487	0.0602467940962981	4.60391967094121
chrI	135400	135500	300	131	50	21617	4360	0.0688073394495413	0.030045871559633	0.0114678899082569	4.95802752293578
chrI	135500	135600	876	172	172	33099	4068	0.215339233038348	0.0422812192723697	0.0422812192723697	8.13643067846608
chrI	135600	135700	905	88	358	20799	4639	0.195085147661134	0.0189696055184307	0.0771718042681612	4.48350937702091
chrI	135700	135800	1050	183	477	41766	4914	0.213675213675214	0.0372405372405372	0.0970695970695971	8.4993894993895
chrI	135800	135900	1709	207	271	24723	3984	0.428965863453815	0.0519578313253012	0.0680220883534137	6.20557228915663
chrI	135900	136000	1326	263	188	35484	4463	0.297109567555456	0.0589289715438046	0.042124131749944	7.95070580327134
chrI	136000	136100	594	234	261	20069	3629	0.163681454946266	0.0644805731606503	0.0719206392945715	5.53017360154313
chrI	136100	136200	287	123	103	21619	4467	0.0642489366465189	0.0275352585627938	0.0230579807477054	4.83971345421983
chrI	136200	136300	606	99	50	26262	4287	0.141357592722183	0.0230930720783765	0.0116631677163518	6.1259622113366
chrI	136300	136400	521	62	163	23179	4831	0.107845166632167	0.012833781825709	0.033740426412751	4.79797143448561
chrI	136400	136500	557	118	307	25657	4211	0.132272619330325	0.0280218475421515	0.072904298266445	6.09285205414391
chrI	136500	136600	398	291	92	10427	3658	0.10880262438491	0.0795516675779114	0.0251503553854565	2.85046473482777
chrI	136600	136700	849	201	237	20341	4798	0.176948728636932	0.0418924551896624	0.0493955814922885	4.23947478115882
chrI	136700	136800	1267	342	294	22800	4732	0.267751479289941	0.0722738799661877	0.0621301775147929	4.81825866441251
chrI	136800	136900	2160	454	576	35516	5018	0.430450378636907	0.0904742925468314	0.114786767636509	7.07772020725389
chrI	136900	137000	1603	307	697	32090	4686	0.342082799829279	0.0655142979086641	0.148740930431071	6.84805804524114
chrI	137000	137100	616	105	349	18529	3931	0.156703128974816	0.0267107606207072	0.088781480539303	4.71355889086746
chrI	137100	137200	1016	50	321	22100	4741	0.21430078042607	0.0105462982493145	0.067707234760599	4.661463826197
chrI	137200	137300	776	45	451	16720	4539	0.170962767129324	0.00991407799074686	0.0993610927517074	3.68363075567306
chrI	137300	137400	2322	484	845	22507	5974	0.388684298627385	0.0810177435554068	0.141446267157683	3.76749246735855
chrI	137400	137500	2521	555	1366	21453	3623	0.69583218327353	0.15318796577422	0.377035605851504	5.92133590946729
chrI	137500	137600	3556	537	1454	21137	4366	0.814475492441594	0.122995877233165	0.333027943197435	4.8412734768667
chrI	137600	137700	3331	387	1151	29213	4432	0.751579422382672	0.0873194945848376	0.259702166064982	6.59138086642599
chrI	137700	137800	1038	75	250	17972	3702	0.280388978930308	0.020259319286872	0.0675310642895732	4.85467314964884
chrI	137800	137900	289	86	149	13070	4373	0.0660873542190716	0.0196661330894123	0.0340727189572376	2.98879487765836
chrI	137900	138000	395	97	148	14270	4747	0.0832104487044449	0.020433958289446	0.0311775858436908	3.00610912155045
chrI	138000	138100	511	53	97	9572	5127	0.0996684220791886	0.0103374292958845	0.0189194460698264	1.8669787400039
chrI	138100	138200	323	67	199	12202	4263	0.0757682383298147	0.0157166314801783	0.046680741262022	2.8623035421065
chrI	138200	138300	799	99	276	8209	4384	0.182253649635036	0.0225821167883212	0.0629562043795621	1.87249087591241
chrI	138300	138400	1047	245	291	12682	4365	0.239862542955326	0.0561282932416953	0.0666666666666667	2.90538373424971
chrI	138400	138500	2958	272	341	30309	4802	0.615993336109954	0.0566430653894211	0.071012078300708	6.31174510620575
chrI	138500	138600	8115	746	1340	63218	4188	1.93767908309456	0.178127984718243	0.319961795606495	15.0950334288443
chrI	138600	138700	1873	531	644	18592	5237	0.357647508115333	0.101393927821272	0.122971166698492	3.5501241168608
chrI	138700	138800	4400	438	1280	42747	4421	0.995249943451708	0.0990726080072382	0.28952725627686	9.66907939380231
chrI	138800	138900	1913	281	295	20385	4935	0.387639311043566	0.0569402228976697	0.0597771023302938	4.1306990881459
chrI	138900	139000	1453	121	591	21462	4497	0.323104291750056	0.0269068267734045	0.131420947298199	4.77251501000667
chrI	139000	139100	2176	189	661	24813	4184	0.520076481835564	0.0451720841300191	0.157982791586998	5.93044933078394
chrI	139100	139200	4778	112	439	38793	3057	1.56297023225384	0.0366372260385999	0.143604841347727	12.6898920510304
chrI	139200	139300	13099	394	1355	44073	4039	3.24312948749691	0.0975488982421391	0.335479078979946	10.9118593711315
chrI	139300	139400	4838	319	645	21140	4107	1.17798879961042	0.077672266861456	0.157048940832725	5.1473094716338
chrI	139400	139500	2047	338	553	20857	4047	0.505806770447245	0.0835186557944156	0.136644427971337	5.15369409439091
chrI	139500	139600	358	369	502	11224	4044	0.0885262116716123	0.0912462908011869	0.124134520276954	2.77546983184965
chrI	139600	139700	731	418	159	13353	4400	0.166136363636364	0.095	0.0361363636363636	3.03477272727273
chrI	139700	139800	555	184	467	8349	4179	0.132806891600861	0.0440296721703757	0.111749222301986	1.9978463747308
chrI	139800	139900	724	215	230	11134	4738	0.152807091599831	0.0453777965386239	0.0485436893203883	2.34993668214436
chrI	139900	140000	654	142	41	9222	2877	0.227320125130344	0.0493569690649983	0.0142509558567953	3.20542231491137
chrI	140000	140100	1055	186	76	10414	3577	0.294939893765725	0.0519988817444786	0.0212468549063461	2.91137824993011
chrI	140100	140200	401	242	73	8154	4218	0.0950687529634898	0.0573731626363205	0.0173067804646752	1.93314366998578
chrI	140200	140300	456	213	175	7196	4593	0.0992815153494448	0.046374918354017	0.0381014587415632	1.56673198345308
chrI	140300	140400	640	265	111	7343	4142	0.154514727184935	0.0639787542250121	0.0267986479961371	1.7728150651859
chrI	140400	140500	704	196	281	5304	4869	0.144588211131649	0.0402546724173342	0.057712055863627	1.08934072704868
chrI	140500	140600	510	36	34	5031	3577	0.142577578976796	0.0100642996924797	0.00950517193178641	1.40648588202404
chrI	140600	140700	322	182	0	5326	4737	0.0679755119273802	0.0384209415241714	0	1.12434029976779
chrI	140700	140800	372	98	314	4107	4077	0.0912435614422369	0.024037282315428	0.0770174147657591	1.00735835172921
chrI	140800	140900	457	135	201	5987	3949	0.115725500126614	0.0341858698404659	0.0508989617624715	1.51608002025829
chrI	140900	141000	399	17	228	7162	4567	0.0873658857017736	0.00372235603240639	0.0499233632581563	1.56820670024086
chrI	141000	141100	122	0	157	4198	2417	0.0504757964418701	0	0.0649565577161771	1.73686388084402
chrI	141100	141200	291	90	34	6550	2501	0.116353458616553	0.0359856057576969	0.0135945621751299	2.61895241903239
chrI	141200	141300	643	138	66	11039	4535	0.141786108048512	0.0304299889746417	0.0145534729878721	2.43417861080485
chrI	141300	141400	445	22	384	19220	3996	0.111361361361361	0.00550550550550551	0.0960960960960961	4.80980980980981
chrI	141400	141500	1358	199	311	27409	4514	0.300841825431989	0.0440850686752326	0.0688967656180771	6.07199822773593
chrI	141500	141600	3483	594	551	22183	4358	0.799219825608077	0.13630105553006	0.126434144102799	5.09017898118403
chrI	141600	141700	2187	339	538	33799	4712	0.464134125636672	0.0719439728353141	0.114176570458404	7.17296264855688
chrI	141700	141800	908	201	296	27595	4306	0.210868555503948	0.0466790524849048	0.0687412912215513	6.40849976776591
chrI	141800	141900	1345	301	434	30729	5170	0.260154738878143	0.058220502901354	0.0839458413926499	5.94371373307543
chrI	141900	142000	12010	509	1912	41996	4316	2.78266913809082	0.117933271547729	0.443002780352178	9.73030583873957
chrI	142000	142100	8128	603	973	44972	4756	1.70899915895711	0.126787216148024	0.204583683767872	9.45584524810765
chrI	142100	142200	3049	528	589	30764	4448	0.685476618705036	0.118705035971223	0.132419064748201	6.91636690647482
chrI	142200	142300	2349	301	660	22905	3978	0.590497737556561	0.075666163901458	0.165912518853695	5.7579185520362
chrI	142300	142400	1138	243	339	16121	4231	0.268967147246514	0.0574332309146774	0.0801229023871425	3.81021035216261
chrI	142400	142500	432	317	293	13962	4718	0.0915642221280203	0.0671894870707927	0.0621025858414582	2.95930479016532
chrI	142500	142600	384	152	172	10553	5382	0.0713489409141583	0.0282422891118543	0.0319583797844667	1.96079524340394
chrI	142600	142700	301	122	429	8201	3971	0.0757995467136741	0.0307227398640141	0.10803324099723	2.06522286577688
chrI	142700	142800	249	11	373	5064	5015	0.0496510468594217	0.00219341974077767	0.0743768693918245	1.00977068793619
chrI	142800	142900	645	101	189	9361	3772	0.170996818663839	0.0267762460233298	0.0501060445387063	2.48170731707317
chrI	142900	143000	516	301	67	11284	4136	0.124758220502901	0.0727756286266925	0.0161992263056093	2.72823984526112
chrI	143000	143100	1243	143	174	10356	3788	0.328141499472017	0.0377507919746568	0.045934530095037	2.73389651531151
chrI	143100	143200	1283	216	407	18873	4386	0.292521659826721	0.0492476060191518	0.0927952576379389	4.30300957592339
chrI	143200	143300	3945	295	902	30935	4762	0.828433431331373	0.0619487610247795	0.189416211675766	6.49622007559849
chrI	143300	143400	4374	388	809	35597	3394	1.28874484384207	0.114319387153801	0.23836181496759	10.4882144961697
chrI	143400	143500	12499	772	1226	50116	4486	2.7862238074008	0.172090949621043	0.273294694605439	11.1716451181453
chrI	143500	143600	9317	777	1540	48631	4284	2.17483660130719	0.181372549019608	0.359477124183007	11.3517740429505
chrI	143600	143700	2568	430	648	21082	4979	0.515766218116088	0.0863627234384415	0.130146615786302	4.23418357099819
chrI	143700	143800	2263	254	699	24905	4443	0.509340535674094	0.0571685797884312	0.157326130992573	5.60544677020031
chrI	143800	143900	848	288	388	16143	4180	0.202870813397129	0.0688995215311005	0.092822966507177	3.86196172248804
chrI	143900	144000	660	234	347	15873	4092	0.161290322580645	0.0571847507331378	0.0847996089931574	3.87903225806452
chrI	144000	144100	627	189	496	22424	3673	0.170705145657501	0.0514565750068064	0.13503947726654	6.10509120609856
chrI	144100	144200	317	175	554	14447	4521	0.0701172307011723	0.0387082503870825	0.122539261225393	3.19553196195532
chrI	144200	144300	1157	0	287	13995	3671	0.315172977390357	0	0.0781803323345138	3.81231272132934
chrI	144300	144400	646	110	324	18160	4150	0.15566265060241	0.0265060240963855	0.0780722891566265	4.37590361445783
chrI	144400	144500	495	202	221	11813	4688	0.105588737201365	0.0430887372013652	0.047141638225256	2.51983788395904
chrI	144500	144600	459	201	55	10956	4161	0.110310021629416	0.0483056957462148	0.0132179764479692	2.63302090843547
chrI	144600	144700	764	188	235	8903	4483	0.170421592683471	0.0419362034351996	0.0524202542939996	1.98594691055097
chrI	144700	144800	579	24	91	11833	4654	0.12440911044263	0.00515685431886549	0.0195530726256983	2.54254404813064
chrI	144800	144900	328	61	74	7657	4234	0.0774681152574398	0.014407179971658	0.0174775625885687	1.80845536136042
chrI	144900	145000	220	38	50	9972	4652	0.0472914875322442	0.00816852966466036	0.0107480653482373	2.14359415305245
chrI	145000	145100	564	85	194	9273	4167	0.135349172066235	0.0203983681305496	0.0465562754979602	2.22534197264219
chrI	145100	145200	691	56	59	8867	4973	0.138950331791675	0.0112608083651719	0.0118640659561633	1.78302835310678
chrI	145200	145300	200	159	185	7306	4142	0.0482858522452921	0.0383872525350072	0.0446644133268952	1.76388218252052
chrI	145300	145400	175	0	154	7062	3640	0.0480769230769231	0	0.0423076923076923	1.94010989010989
chrI	145400	145500	384	0	82	13967	3365	0.114115898959881	0	0.0243684992570579	4.15066864784547
chrI	145500	145600	397	147	104	14395	4217	0.0941427555133982	0.0348589044344321	0.0246620820488499	3.41356414512687
chrI	145600	145700	859	53	98	16507	4024	0.213469184890656	0.0131709741550696	0.0243538767395626	4.10213717693837
chrI	145700	145800	484	100	126	13047	5420	0.0892988929889299	0.018450184501845	0.0232472324723247	2.40719557195572
chrI	145800	145900	771	219	298	12800	4747	0.162418369496524	0.04613440067411	0.0627764904149989	2.69643985675163
chrI	145900	146000	433	52	99	11163	4489	0.096458008465137	0.0115838716863444	0.0220539095566941	2.48674537758966
chrI	146000	146100	713	111	50	13645	4840	0.147314049586777	0.0229338842975207	0.0103305785123967	2.81921487603306
chrI	146100	146200	1063	168	0	16722	3844	0.276534859521332	0.0437044745057232	0	4.35015608740895
chrI	146200	146300	577	232	11	15364	4876	0.118334700574241	0.0475799835931091	0.00225594749794914	3.15094339622642
chrI	146300	146400	644	146	155	13481	5018	0.128337983260263	0.0290952570745317	0.0308888003188521	2.68652849740933
chrI	146400	146500	390	121	158	10163	3877	0.100593242197575	0.0312096982202734	0.0407531596595306	2.62135671911272
chrI	146500	146600	408	410	158	10117	4280	0.0953271028037383	0.0957943925233645	0.0369158878504673	2.36378504672897
chrI	146600	146700	992	298	212	13598	4333	0.228940687745211	0.068774521117009	0.0489268405261943	3.13824140318486
chrI	146700	146800	1377	490	232	13364	4191	0.328561202576951	0.116917203531377	0.0553567167740396	3.18873777141494
chrI	146800	146900	1390	426	416	13415	4311	0.322430990489446	0.0988169798190675	0.0964973324054744	3.11180700533519
chrI	146900	147000	2732	517	708	17348	3312	0.82487922705314	0.156099033816425	0.213768115942029	5.23792270531401
chrI	147000	147100	3956	703	925	14312	4621	0.856091755031378	0.152131573252543	0.200173122700714	3.09716511577581
chrI	147100	147200	9150	1654	3176	15007	4038	2.26597325408618	0.409608717186726	0.78652798415057	3.71644378405151
chrI	147200	147300	39936	5428	18158	30134	4174	9.56780067081936	1.30043124101581	4.35026353617633	7.21945376137997
chrI	147300	147400	68496	8005	32909	32622	3551	19.2892143058293	2.25429456491129	9.26753027316249	9.18670796958603
chrI	147400	147500	161571	22264	71823	25133	3492	46.2689003436426	6.37571592210768	20.5678694158076	7.19730813287514
chrI	147500	147600	114731	14967	58219	32990	3874	29.6156427465152	3.86344863190501	15.028136293237	8.51574599896747
chrI	147600	147700	110903	14569	38646	30092	3764	29.4641339001063	3.87061636556854	10.2672688629118	7.99468650371945
chrI	147700	147800	113515	13105	32500	30787	4006	28.3362456315527	3.27134298552172	8.1128307538692	7.68522216674987
chrI	147800	147900	28620	4287	11836	20891	4531	6.31648642683734	0.94614875303465	2.61222688148312	4.61068196866034
chrI	147900	148000	17519	1784	5646	25049	3973	4.40951422099169	0.449030958973068	1.42109237352127	6.30480745028945
chrI	148000	148100	7066	1065	3061	20749	4123	1.71380063060878	0.258307057967499	0.742420567547902	5.0325006063546
chrI	148100	148200	4433	799	1528	21583	4450	0.996179775280899	0.179550561797753	0.343370786516854	4.85011235955056
chrI	148200	148300	2488	417	736	21972	3564	0.698092031425365	0.117003367003367	0.206509539842873	6.16498316498317
chrI	148300	148400	2649	398	923	16649	4102	0.645782545099951	0.0970258410531448	0.225012189176012	4.0587518283764
chrI	148400	148500	1790	369	788	18164	4756	0.37636669470143	0.0775862068965517	0.165685449957948	3.81917577796468
chrI	148500	148600	1335	190	358	19644	4229	0.315677465121778	0.0449278789311894	0.0846535824071885	4.6450697564436
chrI	148600	148700	830	57	186	15035	4000	0.2075	0.01425	0.0465	3.75875
chrI	148700	148800	669	77	230	16163	4987	0.134148786845799	0.015440144375376	0.0461199117706036	3.24102666934028
chrI	148800	148900	457	94	91	13075	4539	0.10068296981714	0.020709407358449	0.0200484688257325	2.88059043842256
chrI	148900	149000	378	98	185	11376	4420	0.0855203619909502	0.0221719457013575	0.0418552036199095	2.5737556561086
chrI	149000	149100	619	151	140	12100	3876	0.159700722394221	0.0389576883384933	0.0361197110423117	3.12177502579979
chrI	149100	149200	670	323	91	14623	5887	0.113810090028877	0.0548666553422796	0.0154577883472057	2.48394768133175
chrI	149200	149300	323	97	185	11610	4745	0.0680716543730242	0.0204425711275026	0.0389884088514226	2.44678609062171
chrI	149300	149400	181	81	58	9669	3791	0.0477446584014772	0.0213663940912688	0.0152993932999209	2.55051437615405
chrI	149400	149500	221	213	0	9149	4164	0.053073967339097	0.0511527377521614	0	2.19716618635927
chrI	149500	149600	288	92	73	5884	3674	0.0783886771910724	0.025040827436037	0.0198693522046815	1.60152422427872
chrI	149600	149700	179	113	58	7164	4187	0.0427513732983043	0.0269882971101027	0.0138524002866014	1.71101026988297
chrI	149700	149800	337	131	210	6975	4471	0.0753746365466339	0.029299932900917	0.0469693580854395	1.56005367926638
chrI	149800	149900	373	259	331	7713	4240	0.0879716981132075	0.0610849056603774	0.0780660377358491	1.81910377358491
chrI	149900	150000	220	275	78	11634	4270	0.0515222482435597	0.0644028103044497	0.0182669789227166	2.72459016393443
chrI	150000	150100	523	257	371	10858	4140	0.126328502415459	0.0620772946859903	0.0896135265700483	2.62270531400966
chrI	150100	150200	500	215	523	11631	4245	0.117785630153121	0.0506478209658422	0.123203769140165	2.73992932862191
chrI	150200	150300	384	211	429	17283	3795	0.101185770750988	0.0555994729907773	0.11304347826087	4.55415019762846
chrI	150300	150400	326	150	154	11785	4172	0.0781399808245446	0.035953978906999	0.0369127516778524	2.82478427612656
chrI	150400	150500	734	88	290	15506	5215	0.140747842761266	0.0168744007670182	0.0556088207094919	2.97334611697028
chrI	150500	150600	588	51	613	15613	4866	0.120838471023428	0.0104808877928483	0.125976161117961	3.20859021783806
chrI	150600	150700	294	100	109	10447	4250	0.0691764705882353	0.0235294117647059	0.0256470588235294	2.45811764705882
chrI	150700	150800	1381	109	93	15693	5384	0.25650074294205	0.0202451708766716	0.0172734026745914	2.91474739970282
chrI	150800	150900	1607	391	411	20659	3801	0.422783478032097	0.102867666403578	0.108129439621152	5.4351486450934
chrI	150900	151000	2149	284	562	25309	4610	0.466160520607375	0.0616052060737527	0.121908893709328	5.49002169197397
chrI	151000	151100	3723	597	1964	47448	4024	0.925198807157058	0.148359840954274	0.488071570576541	11.7912524850895
chrI	151100	151200	2253	462	1076	24768	4755	0.473817034700315	0.0971608832807571	0.226288117770768	5.20883280757098
chrI	151200	151300	13636	1541	4052	69143	3790	3.59788918205805	0.406596306068602	1.06912928759894	18.2435356200528
chrI	151300	151400	3554	845	1138	16974	4241	0.838009903324688	0.199245460976185	0.268332940344258	4.00235793444942
chrI	151400	151500	2934	597	1208	19539	4181	0.701745993781392	0.142788806505621	0.288926094235829	4.6732839033724
chrI	151500	151600	513	274	224	3584	4704	0.10905612244898	0.0582482993197279	0.0476190476190476	0.761904761904762
chrI	151600	151700	2720	487	555	21384	3807	0.714473338586814	0.127922248489624	0.145784081954295	5.61702127659574
chrI	151700	151800	1527	255	270	17720	3832	0.39848643006263	0.066544885177453	0.0704592901878914	4.62421711899791
chrI	151800	151900	914	362	380	11437	3887	0.235142783637767	0.0931309493182403	0.0977617700025727	2.94237200926164
chrI	151900	152000	2188	377	317	17897	4001	0.546863284178955	0.0942264433891527	0.079230192451887	4.47313171707073
chrI	152000	152100	3777	513	650	22288	4041	0.934669636228656	0.126948775055679	0.160851274437021	5.51546646869587
chrI	152100	152200	2771	253	511	20460	4446	0.623256860098965	0.0569050832208727	0.11493477282951	4.60188933873144
chrI	152200	152300	2404	304	774	19345	3926	0.612328069281712	0.0774325012735609	0.19714722363729	4.92740703005604
chrI	152300	152400	2640	277	660	27217	4741	0.556844547563805	0.0584264923012023	0.139211136890951	5.74077198903185
chrI	152400	152500	600	219	261	12506	4184	0.1434034416826	0.0523422562141491	0.0623804971319312	2.98900573613767
chrI	152500	152600	784	170	170	13850	4634	0.169184290030211	0.036685369011653	0.036685369011653	2.9887785930082
chrI	152600	152700	810	97	116	15963	4835	0.167528438469493	0.0200620475698035	0.0239917269906929	3.30155118924509
chrI	152700	152800	822	213	363	11509	4278	0.192145862552595	0.0497896213183731	0.0848527349228611	2.69027582982702
chrI	152800	152900	721	155	463	14604	4288	0.168143656716418	0.0361473880597015	0.107975746268657	3.40578358208955
chrI	152900	153000	849	353	287	11420	5244	0.161899313501144	0.0673150266971777	0.0547292143401983	2.17772692601068
chrI	153000	153100	579	326	66	13020	3819	0.151610369206599	0.085362660382299	0.0172820109976434	3.40926944226237
chrI	153100	153200	413	414	40	18320	4640	0.0890086206896552	0.0892241379310345	0.00862068965517241	3.94827586206897
chrI	153200	153300	344	182	169	9900	4628	0.0743301642178047	0.0393258426966292	0.0365168539325843	2.13915298184961
chrI	153300	153400	231	200	218	9525	4583	0.0504036657211434	0.0436395374209033	0.0475670957887846	2.07833296967052
chrI	153400	153500	96	166	158	12317	4218	0.0227596017069701	0.0393551446183025	0.0374585111427217	2.92010431484116
chrI	153500	153600	633	113	154	10325	4360	0.145183486238532	0.0259174311926606	0.0353211009174312	2.36811926605505
chrI	153600	153700	1031	467	218	15394	4185	0.246356033452808	0.111589008363202	0.0520908004778972	3.67837514934289
chrI	153700	153800	406	295	323	17226	4735	0.0857444561774023	0.0623020063357973	0.0682154171066526	3.63801478352693
chrI	153800	153900	1268	108	412	23072	4287	0.295777933286681	0.0251924422673198	0.0961045019827385	5.38185211103336
chrI	153900	154000	1215	120	555	23392	4259	0.285278234327307	0.0281756280817093	0.130312279877906	5.49236910072787
chrI	154000	154100	789	288	601	21315	4887	0.161448741559239	0.0589318600368324	0.122979332924084	4.36157151626765
chrI	154100	154200	529	357	257	17233	4294	0.123195156031672	0.0831392640894271	0.05985095482068	4.01327433628319
chrI	154200	154300	777	99	423	22645	4015	0.193524283935243	0.0246575342465753	0.105354919053549	5.640099626401
chrI	154300	154400	1081	273	221	16368	4441	0.243413645575321	0.0614726412970052	0.0497635667642423	3.68565638369737
chrI	154400	154500	941	265	313	24979	4632	0.203151986183074	0.0572107081174439	0.067573402417962	5.39270293609672
chrI	154500	154600	927	88	234	17515	4536	0.204365079365079	0.0194003527336861	0.0515873015873016	3.8613315696649
chrI	154600	154700	2803	506	415	32216	3694	0.758798050893341	0.136978884677856	0.112344342176502	8.72116946399567
chrI	154700	154800	1280	353	453	20303	4701	0.272282493086577	0.0750904062965327	0.0963624760689215	4.31886832588811
chrI	154800	154900	2818	93	753	34144	4693	0.600468783294268	0.0198167483486043	0.160451736629022	7.27551672704027
chrI	154900	155000	3458	578	1343	36310	4365	0.792210767468499	0.13241695303551	0.307674684994273	8.3184421534937
chrI	155000	155100	3129	454	1035	36519	3541	0.883648686811635	0.128212369387179	0.292290313470771	10.3131883648687
chrI	155100	155200	878	3	260	16414	5062	0.173449229553536	0.00059265112603714	0.0513630975898854	3.24259186092454
chrI	155200	155300	912	259	500	25964	4573	0.19943144544063	0.0566367811064946	0.109337415263503	5.67767329980319
chrI	155300	155400	480	323	673	17311	4900	0.0979591836734694	0.0659183673469388	0.13734693877551	3.53285714285714
chrI	155400	155500	424	228	420	16203	4055	0.104562268803946	0.0562268803945746	0.103575832305795	3.99580764488286
chrI	155500	155600	615	317	410	22317	4292	0.143289841565704	0.0738583410997204	0.0955265610438024	5.19967381174278
chrI	155600	155700	641	42	184	16375	5414	0.118396749168822	0.00775766531215368	0.0339859623199113	3.02456594015515
chrI	155700	155800	496	68	277	27715	4513	0.109904719698648	0.0150675825393308	0.0613782406381564	6.14114779525814
chrI	155800	155900	468	51	206	25119	3860	0.121243523316062	0.0132124352331606	0.0533678756476684	6.50751295336788
chrI	155900	156000	311	233	165	14731	4090	0.076039119804401	0.0569682151589242	0.0403422982885086	3.60171149144254
chrI	156000	156100	170	298	154	14875	4055	0.0419235511713933	0.0734895191122071	0.0379778051787916	3.66831072749692
chrI	156100	156200	167	43	137	11963	3686	0.0453065653825285	0.0116657623440043	0.0371676614215952	3.24552360282149
chrI	156200	156300	69	255	59	20303	3354	0.0205724508050089	0.0760286225402504	0.0175909361955874	6.05336911150865
chrI	156300	156400	466	102	116	22015	4172	0.11169702780441	0.0244487056567593	0.0278044103547459	5.27684563758389
chrI	156400	156500	456	127	282	19274	4267	0.106866651042887	0.0297632997422076	0.066088586829154	4.51699086008906
chrI	156500	156600	712	229	248	28625	3868	0.184074457083764	0.0592037228541882	0.0641158221302999	7.40046535677353
chrI	156600	156700	1336	273	517	24934	3952	0.338056680161943	0.0690789473684211	0.13081983805668	6.30921052631579
chrI	156700	156800	1144	369	358	38577	5000	0.2288	0.0738	0.0716	7.7154
chrI	156800	156900	1299	146	252	30973	4379	0.29664306919388	0.0333409454213291	0.0575473852477735	7.07307604475908
chrI	156900	157000	935	169	200	21160	4924	0.189886271324127	0.0343216896831844	0.0406173842404549	4.29731925264013
chrI	157000	157100	172	400	198	23794	5051	0.0340526628390418	0.0791922391605623	0.0392001583844783	4.71075034646605
chrI	157100	157200	581	108	28	16764	4443	0.130767499437317	0.0243079000675219	0.00630204816565384	3.77312626603646
chrI	157200	157300	718	321	67	19159	4197	0.171074577078866	0.0764832022873481	0.0159637836549917	4.56492732904456
chrI	157300	157400	484	129	184	13248	4485	0.107915273132664	0.0287625418060201	0.041025641025641	2.95384615384615
chrI	157400	157500	429	324	259	10336	4864	0.0881990131578947	0.0666118421052632	0.0532483552631579	2.125
chrI	157500	157600	587	313	124	10321	3891	0.150860961192496	0.0804420457465947	0.0318684142893858	2.65253148290928
chrI	157600	157700	376	50	74	9477	4050	0.0928395061728395	0.0123456790123457	0.0182716049382716	2.34
chrI	157700	157800	101	6	111	11590	3938	0.0256475368207212	0.00152361604875571	0.0281868969019807	2.94311833417979
chrI	157800	157900	528	44	59	10656	5094	0.103651354534747	0.00863761287789556	0.0115822536317236	2.09187279151943
chrI	157900	158000	247	151	184	11145	5132	0.0481293842556508	0.029423226812159	0.0358534684333593	2.17166796570538
chrI	158000	158100	523	163	326	13859	4167	0.125509959203264	0.039116870650348	0.0782337413006959	3.32589392848572
chrI	158100	158200	241	86	334	12003	4994	0.0482579094913897	0.0172206647977573	0.0668802563075691	2.40348418101722
chrI	158200	158300	617	279	138	18171	5235	0.117860553963706	0.0532951289398281	0.0263610315186246	3.47106017191977
chrI	158300	158400	741	376	202	16928	4640	0.159698275862069	0.0810344827586207	0.0435344827586207	3.64827586206897
chrI	158400	158500	1038	390	244	16306	3787	0.274095590176921	0.102983892263005	0.0644309479799313	4.30578294164246
chrI	158500	158600	2190	340	748	29406	3827	0.57224980402404	0.0888424353279331	0.195453357721453	7.68382545074471
chrI	158600	158700	2041	99	719	17836	5429	0.375944004420704	0.0182354024682262	0.132436912875299	3.28531958003316
chrI	158700	158800	11003	969	3063	75804	4618	2.38263317453443	0.20983109571243	0.663274144651364	16.4148982243395
chrI	158800	158900	7171	1270	2142	36724	3836	1.86939520333681	0.331074035453597	0.558394160583942	9.57351407716371
chrI	158900	159000	4769	930	1208	26882	4052	1.17694965449161	0.229516288252715	0.298124383020731	6.63425468904245
chrI	159000	159100	1554	656	488	13444	4232	0.367202268431002	0.155009451795841	0.11531190926276	3.17674858223062
chrI	159100	159200	2082	521	694	18168	4249	0.48999764650506	0.122617086373264	0.16333254883502	4.27582960696634
chrI	159200	159300	1360	295	237	8303	4116	0.33041788143829	0.0716715257531584	0.0575801749271137	2.01724975704568
chrI	159300	159400	1857	559	325	13714	4923	0.37720901889092	0.113548649197644	0.066016656510258	2.78569977655901
chrI	159400	159500	1725	619	695	12693	4586	0.376144788486699	0.134976013955517	0.151548190143916	2.76777147841256
chrI	159500	159600	3049	1060	1760	9541	3694	0.825392528424472	0.28695181375203	0.476448294531673	2.58283703302653
chrI	159600	159700	8960	2631	4237	12813	4995	1.79379379379379	0.526726726726727	0.848248248248248	2.56516516516517
chrI	159700	159800	37932	9255	19449	23211	4116	9.21574344023324	2.24854227405248	4.72521865889213	5.63921282798834
chrI	159800	159900	45097	8485	16656	19851	4249	10.6135561308543	1.99694045657802	3.91998117204048	4.67192280536597
chrI	159900	160000	450526	46557	80101	44433	4718	95.4908859686308	9.86795252225519	16.9777448071217	9.41776176345909
chrI	160000	160100	556240	46898	98139	44904	4735	117.474128827878	9.90454065469905	20.7262935586061	9.48342133051742
chrI	160100	160200	122405	12129	33767	40114	4710	25.9883227176221	2.57515923566879	7.1692144373673	8.51677282377919
chrI	160200	160300	72914	5109	17097	40796	5221	13.9655238460065	0.978548170848496	3.27466002681479	7.81382876843517
chrI	160300	160400	36059	2551	8638	41783	4816	7.48733388704319	0.5296926910299	1.79360465116279	8.67587209302326
chrI	160400	160500	11023	1027	2747	36936	4857	2.26950792670373	0.211447395511633	0.565575458101709	7.6046942557134
chrI	160500	160600	6081	809	2109	32817	4993	1.21790506709393	0.162026837572602	0.422391347887042	6.57260164229922
chrI	160600	160700	2046	142	617	25014	4028	0.507944389275074	0.035253227408143	0.15317775571003	6.21002979145978
chrI	160700	160800	1792	396	493	28915	4337	0.413188840212128	0.0913073553147337	0.113673045884252	6.66705095688264
chrI	160800	160900	1825	211	449	29462	4957	0.368166229574339	0.0425660681864031	0.0905789792213032	5.94351422231188
chrI	160900	161000	1548	491	357	35593	5554	0.278718041051494	0.0884047533309327	0.064277997839395	6.4085343896291
chrI	161000	161100	1688	197	606	35192	5220	0.323371647509579	0.0377394636015326	0.116091954022989	6.74176245210728
chrI	161100	161200	1184	255	463	26859	4792	0.247078464106845	0.0532136894824708	0.0966193656093489	5.60496661101836
chrI	161200	161300	974	82	601	21612	5053	0.192756778151593	0.0162279833762121	0.118939244013457	4.27706313081338
chrI	161300	161400	638	166	353	20292	3693	0.172759274302735	0.0449499052261034	0.0955862442458706	5.49471974004874
chrI	161400	161500	279	256	622	18955	5032	0.0554451510333863	0.0508744038155803	0.123608903020668	3.76689189189189
chrI	161500	161600	668	290	321	19681	5386	0.124025250649833	0.0538432974378017	0.0595989602673598	3.65410323059785
chrI	161600	161700	294	196	160	19134	4379	0.0671386161224024	0.0447590774149349	0.0365380223795387	4.36949075131309
chrI	161700	161800	588	229	119	21445	5345	0.11000935453695	0.042843779232928	0.0222637979420019	4.01216089803555
chrI	161800	161900	1384	181	349	22947	5217	0.265286563158904	0.0346942687368219	0.0668966839179605	4.39850488786659
chrI	161900	162000	567	96	126	18404	3803	0.149092821456745	0.0252432290297134	0.0331317381014988	4.83933736523797
chrI	162000	162100	651	154	246	19738	4811	0.135314903346498	0.0320099771357306	0.0511328206194138	4.1026813552276
chrI	162100	162200	1196	91	131	25073	5769	0.207314959265037	0.015773964291905	0.0227075749696655	4.34616051308719
chrI	162200	162300	1195	9	283	20321	5679	0.210424370487762	0.00158478605388273	0.0498327170276457	3.57827082232787
chrI	162300	162400	471	238	285	21312	6016	0.0782912234042553	0.039561170212766	0.047373670212766	3.54255319148936
chrI	162400	162500	314	196	183	15506	4668	0.0672664952870608	0.0419880034275921	0.0392030848329049	3.32176520994002
chrI	162500	162600	680	223	361	20881	5816	0.116918844566713	0.0383425034387895	0.06207015130674	3.59026822558459
chrI	162600	162700	565	193	334	17258	5316	0.106282919488337	0.0363054928517682	0.062829194883371	3.2464258841234
chrI	162700	162800	594	120	151	14230	5407	0.109857592010357	0.0221934529313852	0.0279267616053264	2.6317736267801
chrI	162800	162900	711	191	231	13794	5392	0.131862017804154	0.0354228486646884	0.0428412462908012	2.55823442136499
chrI	162900	163000	482	39	278	7094	5293	0.0910636689967882	0.00736822218023805	0.0525221991309276	1.34026072170792
chrI	163000	163100	536	94	285	8527	4537	0.118139739916244	0.0207185364778488	0.0628168393211373	1.87943575049592
chrI	163100	163200	485	315	403	14131	4584	0.105802792321117	0.068717277486911	0.0879144851657941	3.08267888307155
chrI	163200	163300	393	192	474	18686	5147	0.0763551583446668	0.0373032834660968	0.0920924810569264	3.63046434816398
chrI	163300	163400	179	149	128	15852	4725	0.0378835978835979	0.0315343915343915	0.0270899470899471	3.35492063492064
chrI	163400	163500	291	0	97	23065	5639	0.0516048944848377	0	0.0172016314949459	4.09026423124667
chrI	163500	163600	185	128	191	17811	4717	0.0392198431206275	0.0271358914564342	0.0404918380326479	3.77591689633241
chrI	163600	163700	399	177	305	16520	5394	0.0739710789766407	0.0328142380422692	0.0565443084909158	3.06266221727846
chrI	163700	163800	266	67	234	9064	2694	0.0987379361544172	0.0248700816629547	0.0868596881959911	3.3645137342242
chrI	163800	163900	934	89	216	15529	5520	0.169202898550725	0.0161231884057971	0.0391304347826087	2.81322463768116
chrI	163900	164000	499	189	164	19413	5381	0.0927336926221892	0.0351235829771418	0.0304776063928638	3.60769373722356
chrI	164000	164100	674	115	329	15994	4634	0.145446698316789	0.0248165731549417	0.0709969788519638	3.45144583513164
chrI	164100	164200	459	185	191	13577	5181	0.0885929357266937	0.0357073923952905	0.0368654699864891	2.62053657595059
chrI	164200	164300	880	84	286	20214	4534	0.194089104543449	0.0185266872518747	0.0630789589766211	4.45831495368328
chrI	164300	164400	788	16	297	22744	4895	0.160980592441267	0.00326864147088866	0.0606741573033708	4.64637385086823
chrI	164400	164500	981	108	347	31192	6335	0.154853985793212	0.0170481452249408	0.0547750591949487	4.92375690607735
chrI	164500	164600	508	280	298	24677	4512	0.112588652482269	0.0620567375886525	0.0660460992907801	5.46919326241135
chrI	164600	164700	202	212	242	18001	5148	0.0392385392385392	0.0411810411810412	0.047008547008547	3.49669774669775
chrI	164700	164800	849	150	556	22160	5149	0.164886385705962	0.0291318702660711	0.107982132452903	4.3037483006409
chrI	164800	164900	535	50	430	21006	4418	0.121095518334088	0.0113173381620643	0.0973291081937528	4.75464010864645
chrI	164900	165000	1170	59	448	24944	4520	0.258849557522124	0.0130530973451327	0.0991150442477876	5.51858407079646
chrI	165000	165100	1806	238	273	29035	5970	0.30251256281407	0.0398659966499162	0.0457286432160804	4.86348408710218
chrI	165100	165200	3354	328	407	46056	5902	0.568281938325991	0.055574381565571	0.0689596746865469	7.80345645543883
chrI	165200	165300	6450	392	503	47456	6533	0.987295270166845	0.0600030613806827	0.0769937241696005	7.26404408388183
chrI	165300	165400	2893	383	580	41104	4990	0.579759519038076	0.0767535070140281	0.11623246492986	8.2372745490982
chrI	165400	165500	3683	242	603	42777	5661	0.650591768238827	0.0427486309839251	0.106518282988871	7.55643879173291
chrI	165500	165600	3950	392	626	54524	5452	0.72450476889215	0.0719002201027146	0.114820249449743	10.0007336757153
chrI	165600	165700	2464	499	749	38347	6613	0.372599425374263	0.0754574323302586	0.113261757145017	5.79872977468622
chrI	165700	165800	3135	340	487	56588	5535	0.56639566395664	0.0614272809394761	0.0879855465221319	10.223667570009
chrI	165800	165900	5182	188	962	52389	4658	1.11249463288965	0.0403606698153714	0.206526406182911	11.2471017604122
chrI	165900	166000	6199	271	939	31816	5092	1.21739984289081	0.0532207384131972	0.184406912804399	6.24823252160251
chrI	166000	166100	3867	288	649	39795	3828	1.01018808777429	0.0752351097178683	0.169540229885057	10.3957680250784
chrI	166100	166200	6025	354	470	23061	3869	1.55724993538382	0.0914965107262859	0.121478418195916	5.96045489790644
chrI	166200	166300	4592	305	494	23429	4565	1.00591456736035	0.0668127053669222	0.108214676889376	5.13231106243154
chrI	166300	166400	4389	729	989	33360	4890	0.897546012269939	0.149079754601227	0.202249488752556	6.82208588957055
chrI	166400	166500	2113	345	771	21540	3955	0.534260429835651	0.0872313527180784	0.194943109987358	5.44627054361568
chrI	166500	166600	2861	513	864	23478	3797	0.753489597050303	0.135106663155122	0.227548064261259	6.18330260732157
chrI	166600	166700	965	147	269	13609	4277	0.225625438391396	0.0343698854337152	0.0628945522562544	3.1819032031798
chrI	166700	166800	760	129	86	19359	3477	0.218579234972678	0.0371009490940466	0.0247339660626977	5.56773080241588
chrI	166800	166900	1080	158	211	17434	3072	0.3515625	0.0514322916666667	0.0686848958333333	5.67513020833333
chrI	166900	167000	360	114	286	11618	5224	0.0689127105666156	0.0218223583460949	0.0547473200612557	2.2239663093415
chrI	167000	167100	286	86	95	7891	4201	0.068079028802666	0.0204713163532492	0.022613663413473	1.87836229469174
chrI	167100	167200	225	46	99	10763	4577	0.0491588376665938	0.0100502512562814	0.0216298885733013	2.35154031024689
chrI	167200	167300	187	54	79	6552	3753	0.0498268052224887	0.0143884892086331	0.0210498268052225	1.74580335731415
chrI	167300	167400	138	208	122	7642	3793	0.0363828104402847	0.0548378592143422	0.032164513577643	2.01476403901925
chrI	167400	167500	483	158	100	8171	4228	0.114238410596026	0.0373699148533586	0.0236518448438978	1.93259224219489
chrI	167500	167600	345	213	177	9674	4732	0.0729078613693998	0.0450126796280642	0.0374049027895182	2.04437869822485
chrI	167600	167700	310	141	319	10536	3961	0.0782630648826054	0.0355970714466044	0.0805352183791972	2.6599343600101
chrI	167700	167800	159	121	100	9002	5073	0.0313424009461857	0.0238517642420658	0.019712201852947	1.77449241080229
chrI	167800	167900	385	100	185	6182	4922	0.0782202356765542	0.0203169443315725	0.0375863470134092	1.25599349857781
chrI	167900	168000	347	100	210	7863	4948	0.0701293451899758	0.0202101859337106	0.0424413904607922	1.58912691996766
chrI	168000	168100	397	97	128	13104	4968	0.0799114331723027	0.019524959742351	0.0257648953301127	2.63768115942029
chrI	168100	168200	22	103	256	9081	4005	0.00549313358302122	0.0257178526841448	0.0639200998751561	2.26741573033708
chrI	168200	168300	176	120	255	9080	4183	0.0420750657422902	0.0286875448242888	0.0609610327516137	2.17069089170452
chrI	168300	168400	357	164	99	8986	4275	0.0835087719298246	0.0383625730994152	0.0231578947368421	2.10198830409357
chrI	168400	168500	385	111	277	14949	4306	0.0894101254064097	0.0257779842080817	0.064328843474222	3.47166744078031
chrI	168500	168600	706	105	289	24048	3825	0.184575163398693	0.0274509803921569	0.0755555555555556	6.28705882352941
chrI	168600	168700	917	97	273	15983	4346	0.210998619420156	0.0223193741371376	0.0628163828808099	3.67763460653474
chrI	168700	168800	1236	205	402	22131	4400	0.280909090909091	0.0465909090909091	0.0913636363636364	5.02977272727273
chrI	168800	168900	1113	175	341	27302	4364	0.255041246562786	0.0401008249312557	0.0781393217231897	6.25618698441797
chrI	168900	169000	1563	73	374	22054	4005	0.390262172284644	0.018227215980025	0.0933832709113608	5.50661672908864
chrI	169000	169100	6384	446	544	40922	5319	1.20022560631698	0.0838503478097387	0.102274863696183	7.69355141943974
chrI	169100	169200	13156	845	1336	80752	4709	2.79379910809089	0.179443618602676	0.283712040772988	17.1484391590571
chrI	169200	169300	7804	392	530	35082	4818	1.61975923619759	0.0813615608136156	0.110004151100042	7.28144458281445
chrI	169300	169400	5632	561	797	34449	3893	1.44669920369895	0.14410480349345	0.204726432057539	8.84895967120473
chrI	169400	169500	1671	299	716	21924	3873	0.43144848954299	0.0772011360702298	0.184869610121353	5.66072811773819
chrI	169500	169600	954	401	470	17258	3653	0.26115521489187	0.109772789488092	0.128661374212976	4.72433616205858
chrI	169600	169700	591	156	228	11408	4772	0.12384744341995	0.0326906957250629	0.0477787091366303	2.39061190276614
chrI	169700	169800	395	64	189	9788	4756	0.0830529857022708	0.0134566862910008	0.0397392767031119	2.05803195962994
chrI	169800	169900	403	216	235	8026	4647	0.0867226167419841	0.0464816010329245	0.0505702603830428	1.72713578652894
chrI	169900	170000	575	233	373	8478	3915	0.146871008939974	0.059514687100894	0.0952745849297573	2.16551724137931
chrI	170000	170100	837	141	160	13680	4850	0.172577319587629	0.0290721649484536	0.0329896907216495	2.82061855670103
chrI	170100	170200	870	190	146	17721	4003	0.217336997252061	0.047464401698726	0.0364726455158631	4.42692980264801
chrI	170200	170300	1161	13	336	23173	4689	0.247600767754319	0.00277244615056515	0.0716570697376839	4.94199189592664
chrI	170300	170400	747	161	118	21327	4397	0.169888560382079	0.036615874459859	0.0268364794177849	4.8503525130771
chrI	170400	170500	864	307	324	29245	4829	0.17891903085525	0.0635742389728722	0.0670946365707186	6.0561192793539
chrI	170500	170600	471	203	273	16776	5248	0.0897484756097561	0.0386814024390244	0.0520198170731707	3.19664634146341
chrI	170600	170700	422	166	198	18605	4372	0.0965233302836231	0.0379688929551693	0.045288197621226	4.25548947849954
chrI	170700	170800	526	106	137	18128	4311	0.122013453954999	0.0245882625840872	0.0317791695662259	4.20505683136163
chrI	170800	170900	390	200	296	12734	4482	0.0870147255689424	0.0446229361892012	0.0660419455600178	2.84114234716644
chrI	170900	171000	646	293	658	22212	5004	0.129096722621902	0.0585531574740208	0.131494804156675	4.43884892086331
chrI	171000	171100	389	47	139	16913	4399	0.0884291884519209	0.0106842464196408	0.031598090475108	3.84473744032735
chrI	171100	171200	433	113	347	20280	4584	0.0944589877835951	0.0246509598603839	0.0756980802792321	4.42408376963351
chrI	171200	171300	566	272	382	26568	3725	0.151946308724832	0.0730201342281879	0.10255033557047	7.13234899328859
chrI	171300	171400	651	101	196	20541	4017	0.162061239731143	0.025143141647996	0.0487926313169032	5.11351755041075
chrI	171400	171500	701	172	65	34491	4703	0.149053795449713	0.0365724005953647	0.0138209653412715	7.33382947055071
chrI	171500	171600	464	241	86	12783	3875	0.119741935483871	0.0621935483870968	0.0221935483870968	3.29883870967742
chrI	171600	171700	1917	307	381	23457	4215	0.454804270462633	0.0728351126927639	0.0903914590747331	5.56512455516014
chrI	171700	171800	2373	388	504	37184	5041	0.470739932553065	0.0769688553858361	0.0999801626661377	7.37631422336838
chrI	171800	171900	4385	633	556	40510	4460	0.983183856502242	0.141928251121076	0.124663677130045	9.08295964125561
chrI	171900	172000	3501	465	457	21367	3994	0.876564847270906	0.116424636955433	0.114421632448673	5.34977466199299
chrI	172000	172100	5851	431	1001	50863	5260	1.11235741444867	0.0819391634980989	0.190304182509506	9.66977186311787
chrI	172100	172200	2711	118	477	31432	4230	0.640898345153664	0.0278959810874704	0.112765957446809	7.43073286052009
chrI	172200	172300	1337	143	293	26189	4500	0.297111111111111	0.0317777777777778	0.0651111111111111	5.81977777777778
chrI	172300	172400	678	168	129	19488	3872	0.175103305785124	0.0433884297520661	0.0333161157024793	5.03305785123967
chrI	172400	172500	345	342	34	18828	3725	0.0926174496644295	0.0918120805369128	0.00912751677852349	5.0544966442953
chrI	172500	172600	922	183	463	28977	3815	0.241677588466579	0.0479685452162516	0.121363040629096	7.59554390563565
chrI	172600	172700	634	112	358	19425	4587	0.138216699367779	0.0244168301722259	0.0780466535862219	4.23479398299542
chrI	172700	172800	909	294	158	26149	5180	0.175482625482625	0.0567567567567568	0.0305019305019305	5.0480694980695
chrI	172800	172900	463	332	264	16822	4429	0.104538270489953	0.0749604876947392	0.0596071347934071	3.79814856626778
chrI	172900	173000	584	313	41	17249	4787	0.121997075412576	0.065385418842699	0.00856486317108836	3.60330060580739
chrI	173000	173100	282	106	130	14294	4602	0.061277705345502	0.0230334637114298	0.0282485875706215	3.10604085180356
chrI	173100	173200	288	104	141	14803	4743	0.0607210626185958	0.0219270503900485	0.0297280202403542	3.12102045119123
chrI	173200	173300	471	310	233	12720	4327	0.108851398197365	0.0716431707880749	0.0538479315923272	2.93968107233649
chrI	173300	173400	662	86	167	8785	4141	0.159864766964501	0.0207679304515817	0.0403284230862111	2.12146824438541
chrI	173400	173500	831	50	127	9204	3882	0.214064914992272	0.0128799587841319	0.032715095311695	2.370942812983
chrI	173500	173600	757	65	170	12531	4963	0.152528712472295	0.0130969171871852	0.0342534757203304	2.52488414265565
chrI	173600	173700	427	160	140	11219	4303	0.0992330931907971	0.0371833604462003	0.0325354403904253	2.60725075528701
chrI	173700	173800	553	205	302	15270	3441	0.160709096192967	0.0595757047369951	0.0877651845393781	4.43766346992153
chrI	173800	173900	694	20	100	8953	4815	0.144132917964694	0.00415368639667705	0.0207684319833853	1.85939771547248
chrI	173900	174000	183	0	339	8112	3855	0.0474708171206226	0	0.0879377431906615	2.10428015564202
chrI	174000	174100	233	50	175	8036	4436	0.0525247971145176	0.0112714156898106	0.0394499549143372	1.81154192966637
chrI	174100	174200	434	50	24	9553	4682	0.0926954293037164	0.0106791969243913	0.00512601452370782	2.0403673643742
chrI	174200	174300	575	240	50	13543	3631	0.158358578903883	0.06609749380336	0.0137703112090333	3.72982649407877
chrI	174300	174400	507	269	209	14038	3509	0.144485608435452	0.0766600170988886	0.0595611285266458	4.00056996295241
chrI	174400	174500	601	91	91	10735	5269	0.114063389637502	0.0172708293793889	0.0172708293793889	2.03738849876637
chrI	174500	174600	713	165	268	13821	3913	0.182213135701508	0.042167135190391	0.0684896498849987	3.53207257858421
chrI	174600	174700	432	91	32	10729	4381	0.0986076238301758	0.0207715133531157	0.00730426843186487	2.44898425017119
chrI	174700	174800	1088	194	195	9782	4420	0.246153846153846	0.0438914027149321	0.0441176470588235	2.2131221719457
chrI	174800	174900	1415	422	659	20283	4913	0.288011398330959	0.0858945654386322	0.134133930388765	4.12843476490942
chrI	174900	175000	1798	519	425	15191	4227	0.425360775964041	0.12278211497516	0.100544121126094	3.59380175065058
chrI	175000	175100	2584	885	1758	21886	4508	0.573203194321207	0.196317657497782	0.38997338065661	4.85492457852706
chrI	175100	175200	4352	640	1421	18461	4631	0.939753832865472	0.138199093068452	0.306845173828547	3.98639602677607
chrI	175200	175300	15152	2111	4121	53931	4238	3.57527135441246	0.498112317130722	0.97239263803681	12.7255781028787
chrI	175300	175400	7744	1198	1898	21843	4046	1.91398912506179	0.296094908551656	0.469105289174493	5.39866534849234
chrI	175400	175500	9000	2047	3284	37959	4549	1.97845680369312	0.449989008573313	0.721916904814245	8.34447131237635
chrI	175500	175600	5202	934	1912	25133	4099	1.26909002195657	0.227860453769212	0.466455232983655	6.13149548670407
chrI	175600	175700	3946	980	1740	17039	3999	0.986746686671668	0.245061265316329	0.435108777194299	4.26081520380095
chrI	175700	175800	4866	1058	1696	21283	3881	1.25380056686421	0.272610152022675	0.43700077299665	5.48389590311775
chrI	175800	175900	4065	932	1436	14605	3425	1.18686131386861	0.272116788321168	0.419270072992701	4.26423357664234
chrI	175900	176000	15176	3787	6733	22445	4257	3.56495184402161	0.889593610523843	1.58163025604886	5.27249236551562
chrI	176000	176100	85747	15929	31946	32651	4628	18.5278738115817	3.44187554019015	6.90276577355229	7.05509939498704
chrI	176100	176200	77144	16150	36794	21729	4496	17.1583629893238	3.59208185053381	8.18371886120996	4.83296263345196
chrI	176200	176300	141350	24462	56798	35511	4951	28.549787921632	4.94082003635629	11.472025853363	7.17249040597859
chrI	176300	176400	253145	22175	72746	41727	3265	77.5329249617152	6.79173047473201	22.2805513016845	12.7800918836141
chrI	176400	176500	164071	10824	45286	38822	3773	43.4855552610655	2.86880466472303	12.0026504108137	10.2894248608534
chrI	176500	176600	65108	8829	29311	28637	5139	12.669390932088	1.71803852889667	5.70363884024129	5.57248491924499
chrI	176600	176700	40109	4468	7210	26729	4136	9.69753384912959	1.08027079303675	1.74323017408124	6.46252417794971
chrI	176700	176800	7101	1528	1729	19488	3508	2.02423033067275	0.43557582668187	0.492873432155074	5.55530216647662
chrI	176800	176900	10249	1935	2373	25931	5032	2.03676470588235	0.384538950715421	0.471581875993641	5.15321939586645
chrI	176900	177000	2572	535	954	19094	4838	0.531624638280281	0.110582885489872	0.197188921041753	3.94667217858619
chrI	177000	177100	4835	1409	1694	33082	4583	1.05498581715034	0.307440541130264	0.369626881955051	7.21841588479162
chrI	177100	177200	2568	818	834	21026	4640	0.553448275862069	0.176293103448276	0.179741379310345	4.53146551724138
chrI	177200	177300	2741	796	1073	22537	3817	0.718103222425989	0.208540738800105	0.281110820015719	5.90437516374116
chrI	177300	177400	2600	662	686	19469	4312	0.602968460111317	0.153525046382189	0.159090909090909	4.51507421150278
chrI	177400	177500	1795	815	674	15963	4304	0.417053903345725	0.18935873605948	0.156598513011152	3.70887546468401
chrI	177500	177600	917	648	654	19451	5326	0.172174239579422	0.121667292527225	0.122793841532107	3.65208411565903
chrI	177600	177700	637	380	356	15778	5620	0.113345195729537	0.0676156583629893	0.0633451957295374	2.80747330960854
chrI	177700	177800	1393	221	182	18474	4729	0.294565447240431	0.0467329245083527	0.0384859378304081	3.90653415098329
chrI	177800	177900	762	62	114	17954	4609	0.16532870470818	0.0134519418528965	0.0247342156650033	3.89542200043393
chrI	177900	178000	568	184	510	16009	3945	0.143979721166033	0.0466413181242079	0.129277566539924	4.05804816223067
chrI	178000	178100	893	167	424	18177	4352	0.205193014705882	0.0383731617647059	0.0974264705882353	4.17670036764706
chrI	178100	178200	688	202	325	15944	4034	0.170550322260783	0.0500743678730788	0.0805651958353991	3.95240456122955
chrI	178200	178300	203	47	147	14549	4409	0.0460421864368337	0.010660013608528	0.0333408936266727	3.29984123383987
chrI	178300	178400	535	0	70	16620	4590	0.116557734204793	0	0.0152505446623094	3.62091503267974
chrI	178400	178500	297	41	14	13326	4665	0.0636655948553055	0.00878885316184352	0.0030010718113612	2.85659163987138
chrI	178500	178600	370	9	64	12029	4146	0.0892426435118186	0.00217076700434153	0.0154365653642065	2.90135069946937
chrI	178600	178700	250	67	202	12543	4279	0.0584248656228091	0.0156578639869128	0.0472072914232297	2.93129235802758
chrI	178700	178800	202	38	166	9247	4779	0.0422682569575225	0.0079514542791379	0.0347353002720234	1.93492362418916
chrI	178800	178900	485	173	271	13153	4716	0.10284139100933	0.0366836301950806	0.0574639525021204	2.78901611535199
chrI	178900	179000	936	172	129	17039	5219	0.179344702050201	0.0329565050776011	0.0247173788082008	3.26480168614677
chrI	179000	179100	311	63	191	11061	5009	0.0620882411659014	0.0125773607506488	0.0381313635456179	2.20822519464963
chrI	179100	179200	575	107	239	13434	3441	0.167102586457425	0.031095611740773	0.0694565533275211	3.90409764603313
chrI	179200	179300	492	149	388	13421	4355	0.112973593570609	0.0342135476463835	0.0890929965556831	3.08174512055109
chrI	179300	179400	320	223	116	11072	4612	0.0693842150910668	0.0483521248915872	0.0251517779705117	2.40069384215091
chrI	179400	179500	923	316	109	19574	5092	0.181264728986646	0.0620581304006284	0.0214061272584446	3.84406912804399
chrI	179500	179600	863	216	84	18970	4576	0.188592657342657	0.0472027972027972	0.0183566433566434	4.14554195804196
chrI	179600	179700	1166	336	507	21977	4379	0.266270838090888	0.0767298469970313	0.115779858415163	5.01872573646951
chrI	179700	179800	997	145	570	15273	4770	0.209014675052411	0.030398322851153	0.119496855345912	3.20188679245283
chrI	179800	179900	1650	224	201	24229	4529	0.364318834179731	0.0494590417310665	0.0443806579818945	5.34974608081254
chrI	179900	180000	1648	508	423	25412	4515	0.36500553709856	0.112513842746401	0.093687707641196	5.62834994462901
chrI	180000	180100	2728	423	167	20080	4349	0.627270636928029	0.0972637387905266	0.0383996320993332	4.61715336859048
chrI	180100	180200	5678	1137	761	50342	4930	1.15172413793103	0.230628803245436	0.154361054766734	10.2113590263692
chrI	180200	180300	3392	403	453	27276	5274	0.643155100492984	0.0764125900644672	0.0858930602957907	5.17178612059158
chrI	180300	180400	4879	266	322	42945	4731	1.03128302684422	0.0562248995983936	0.0680617205664764	9.07736207989854
chrI	180400	180500	1412	148	445	19333	5529	0.255380719840839	0.0267679508048472	0.0804847169470067	3.49665400614939
chrI	180500	180600	1674	194	709	34697	5096	0.328492935635793	0.0380690737833595	0.139128728414443	6.80867346938776
chrI	180600	180700	2617	297	854	28356	4785	0.546917450365726	0.0620689655172414	0.178474399164054	5.92601880877743
chrI	180700	180800	4727	227	936	32745	4338	1.08967266021208	0.0523282618718303	0.215767634854772	7.54840940525588
chrI	180800	180900	6099	400	1601	44357	4227	1.44286728176011	0.0946297610598533	0.378755618642063	10.4937307783298
chrI	180900	181000	3851	390	1549	27340	4682	0.822511747116617	0.083297736010252	0.330841520717642	5.83938487825715
chrI	181000	181100	11452	510	2432	65716	4613	2.48254931714719	0.110557121179276	0.527205722956861	14.2458270106222
chrI	181100	181200	17888	895	2545	43145	4829	3.70428660178091	0.185338579416028	0.527024228618762	8.93456202112239
chrI	181200	181300	27107	1492	2306	43392	4940	5.48724696356275	0.302024291497976	0.466801619433198	8.78380566801619
chrI	181300	181400	4563	338	668	27746	4331	1.05356730547218	0.0780420226275687	0.15423689679058	6.40637266220272
chrI	181400	181500	1994	143	611	18810	4403	0.452873041108335	0.0324778560072678	0.138769021121962	4.27208721326368
chrI	181500	181600	1150	0	327	13349	5120	0.224609375	0	0.0638671875	2.6072265625
chrI	181600	181700	1364	205	545	18227	4333	0.314793445649665	0.0473113316408955	0.125778906069698	4.20655435033464
chrI	181700	181800	1505	374	605	20581	4032	0.373263888888889	0.0927579365079365	0.150049603174603	5.10441468253968
chrI	181800	181900	1477	259	479	32425	4864	0.303659539473684	0.0532483552631579	0.0984786184210526	6.66632401315789
chrI	181900	182000	1429	280	432	53907	5531	0.258361959862593	0.0506237570059664	0.0781052250949195	9.74633881757368
chrI	182000	182100	1213	101	585	23897	4430	0.273814898419865	0.0227990970654628	0.132054176072235	5.39435665914221
chrI	182100	182200	1671	341	869	43030	3851	0.433913269280706	0.0885484289794859	0.225655673850948	11.1737211113996
chrI	182200	182300	1430	364	537	26529	4742	0.301560522986082	0.0767608603964572	0.113243357233235	5.59447490510333
chrI	182300	182400	5726	524	1149	34892	5123	1.11770447003709	0.102283818075346	0.22428264688659	6.81085301581105
chrI	182400	182500	3858	270	971	18609	4804	0.80308076602831	0.056203164029975	0.202123230641132	3.87364696086594
chrI	182500	182600	4956	470	465	30072	4917	1.00793166564979	0.0955867398820419	0.0945698596705308	6.11592434411226
chrI	182600	182700	4107	442	598	33708	4521	0.908427339084273	0.0977659809776598	0.132271621322716	7.45587259455873
chrI	182700	182800	7817	441	996	55327	3694	2.1161342717921	0.119382782891175	0.269626421223606	14.9775311315647
chrI	182800	182900	8196	527	1058	35919	3774	2.17170111287758	0.13963963963964	0.280339162692104	9.51748807631161
chrI	182900	183000	2257	203	521	21380	3642	0.619714442613948	0.0557386051619989	0.143053267435475	5.87040087863811
chrI	183000	183100	1919	365	595	26129	4575	0.419453551912568	0.0797814207650273	0.130054644808743	5.71125683060109
chrI	183100	183200	1495	244	599	21996	4717	0.316938732245071	0.0517277930888276	0.126987492050032	4.66313334746661
chrI	183200	183300	2004	219	264	24136	3920	0.511224489795918	0.0558673469387755	0.0673469387755102	6.15714285714286
chrI	183300	183400	2200	161	489	21053	3257	0.675468222290451	0.0494319926312558	0.150138163954559	6.46392385630949
chrI	183400	183500	2972	285	320	30239	3858	0.770347330222913	0.0738724727838258	0.0829445308449974	7.83799896319336
chrI	183500	183600	4942	89	671	46076	4471	1.10534556027734	0.0199060612838291	0.150078282263476	10.3055244911653
chrI	183600	183700	4063	171	360	22775	4892	0.830539656582175	0.0349550286181521	0.0735895339329518	4.65556009811938
chrI	183700	183800	1401	396	303	15949	4505	0.310987791342952	0.0879023307436182	0.0672586015538291	3.54028856825749
chrI	183800	183900	1165	260	224	15640	4186	0.278308647873865	0.062111801242236	0.0535117056856187	3.73626373626374
chrI	183900	184000	948	274	232	20264	5153	0.183970502619833	0.0531729089850572	0.0450223170968368	3.93246652435474
chrI	184000	184100	1204	156	151	19810	4523	0.266195003316383	0.0344903824894981	0.0333849215122706	4.37983639177537
chrI	184100	184200	936	168	241	22360	4377	0.213845099383139	0.0383824537354352	0.0550605437514279	5.10852181859721
chrI	184200	184300	1454	156	277	18972	4544	0.319982394366197	0.034330985915493	0.0609595070422535	4.17517605633803
chrI	184300	184400	1562	115	518	23723	4006	0.389915127309036	0.0287069395906141	0.129306040938592	5.9218671992012
chrI	184400	184500	1629	184	459	19032	4205	0.387395957193817	0.0437574316290131	0.109155766944114	4.52604042806183
chrI	184500	184600	2582	305	772	28282	4486	0.57556843513152	0.0679893000445831	0.172090949621043	6.30450289790459
chrI	184600	184700	3900	360	751	21393	3871	1.00749160423663	0.0929992250064583	0.194006716610695	5.52647894600878
chrI	184700	184800	5959	753	1063	50748	4582	1.30052378873854	0.164338716717591	0.231994762112615	11.0755128764732
chrI	184800	184900	2929	274	523	27176	4050	0.72320987654321	0.0676543209876543	0.129135802469136	6.71012345679012
chrI	184900	185000	1549	221	470	22521	4390	0.352847380410023	0.0503416856492027	0.107061503416856	5.13006833712984
chrI	185000	185100	431	236	317	21226	4519	0.0953750829829608	0.0522239433502987	0.0701482628900199	4.69705687098916
chrI	185100	185200	813	275	209	42014	4281	0.189908899789769	0.0642373277271665	0.0488203690726466	9.81406213501518
chrI	185200	185300	744	281	208	22957	4496	0.165480427046263	0.0625	0.0462633451957295	5.10609430604982
chrI	185300	185400	474	199	515	20636	4729	0.100232607316557	0.0420807781772045	0.108902516388243	4.36371325861704
chrI	185400	185500	982	11	356	20853	4501	0.218173739169074	0.00244390135525439	0.0790935347700511	4.63297045101089
chrI	185500	185600	914	50	294	15950	4492	0.203472840605521	0.0111308993766696	0.0654496883348175	3.55075690115761
chrI	185600	185700	1070	150	299	23415	4285	0.249708284714119	0.0350058343057176	0.0697782963827305	5.46441073512252
chrI	185700	185800	1525	136	422	35986	4311	0.353746230572953	0.0315472048248666	0.0978891208536302	8.34748318255625
chrI	185800	185900	2441	95	397	42582	4579	0.533085826599694	0.020746887966805	0.0867001528718061	9.29941035160515
chrI	185900	186000	672	37	248	13805	4865	0.138129496402878	0.00760534429599178	0.0509763617677287	2.83761562178828
chrI	186000	186100	783	82	225	18594	3804	0.20583596214511	0.0215562565720294	0.0591482649842271	4.88801261829653
chrI	186100	186200	709	0	134	19113	4489	0.157941635108042	0	0.0298507462686567	4.25774114502116
chrI	186200	186300	603	28	160	18620	4122	0.146288209606987	0.00679281901989326	0.0388161086851043	4.51722464822902
chrI	186300	186400	185	70	311	18737	4254	0.0434884814292431	0.0164551010813352	0.0731076633756464	4.40456041372826
chrI	186400	186500	172	192	221	9742	3779	0.0455146864249802	0.0508070918232337	0.0584810796507012	2.57793066948928
chrI	186500	186600	388	64	230	20792	4920	0.0788617886178862	0.0130081300813008	0.0467479674796748	4.2260162601626
chrI	186600	186700	309	233	292	20420	3921	0.0788064269319051	0.0594236164243815	0.0744707982657485	5.20785513899515
chrI	186700	186800	806	186	502	29712	4509	0.178753603903304	0.0412508316699933	0.111332889776004	6.5894876912841
chrI	186800	186900	1059	197	310	25529	4953	0.213809812235009	0.0397738744195437	0.0625883303048657	5.15424994952554
chrI	186900	187000	747	252	258	29404	5376	0.138950892857143	0.046875	0.0479910714285714	5.46949404761905
chrI	187000	187100	355	174	405	22660	4625	0.0767567567567567	0.0376216216216216	0.0875675675675676	4.89945945945946
chrI	187100	187200	1147	126	108	31499	5269	0.217688365913836	0.0239134560637692	0.0204972480546593	5.97817422660846
chrI	187200	187300	1367	246	367	30015	4716	0.289864291772689	0.0521628498727735	0.0778201865988126	6.36450381679389
chrI	187300	187400	856	656	128	18606	4710	0.181740976645435	0.13927813163482	0.0271762208067941	3.95031847133758
chrI	187400	187500	656	220	315	20732	4745	0.138250790305585	0.0463645943097998	0.0663856691253951	4.36923076923077
chrI	187500	187600	558	255	289	16085	4925	0.113299492385787	0.0517766497461929	0.0586802030456853	3.26598984771574
chrI	187600	187700	475	237	289	16703	5453	0.0871080139372822	0.0434623143223913	0.0529983495323675	3.06308454061984
chrI	187700	187800	688	297	382	16788	3458	0.198958935801041	0.0858877964141122	0.110468478889532	4.85482938114517
chrI	187800	187900	960	278	229	17285	5103	0.188124632569077	0.0544777581814619	0.0448755633940819	3.38722320203802
chrI	187900	188000	3943	314	892	37885	5001	0.788442311537693	0.0627874425114977	0.178364327134573	7.5754849030194
chrI	188000	188100	2557	218	694	18833	4665	0.548124330117899	0.0467309753483387	0.14876741693462	4.03708467309754
chrI	188100	188200	1363	225	808	20338	3839	0.355040375097682	0.0586090127637406	0.210471476947122	5.2977337848398
chrI	188200	188300	840	292	573	16364	5077	0.165452038605476	0.0575142800866654	0.112861926334449	3.22316328540477
chrI	188300	188400	1086	257	678	14001	4521	0.240212342402123	0.0568458305684583	0.149966821499668	3.09688122096881
chrI	188400	188500	775	201	674	13105	4579	0.169250928150251	0.0438960471718716	0.147193710417122	2.86197859794715
chrI	188500	188600	1149	69	341	15559	4090	0.280929095354523	0.0168704156479218	0.0833740831295844	3.8041564792176
chrI	188600	188700	917	191	321	9312	3625	0.252965517241379	0.0526896551724138	0.088551724137931	2.5688275862069
chrI	188700	188800	1457	101	960	24762	4803	0.303352071621903	0.0210285238392671	0.199875078076202	5.15552779512805
chrI	188800	188900	1926	287	524	27687	5738	0.335657023353085	0.0500174276751481	0.0913210177762287	4.8252004182642
chrI	188900	189000	2115	122	972	34989	6616	0.319679564691657	0.0184401451027811	0.146916565900846	5.28854292623942
chrI	189000	189100	2116	189	714	23465	5183	0.408257765772718	0.0364653675477523	0.137758055180397	4.52730079104766
chrI	189100	189200	11754	221	2171	52795	4396	2.67379435850773	0.0502729754322111	0.49385805277525	12.0097816196542
chrI	189200	189300	2902	387	670	16513	4596	0.63141862489121	0.0842036553524804	0.145778938207137	3.59290687554395
chrI	189300	189400	4092	824	2181	29298	6734	0.607662607662608	0.122364122364122	0.323878823878824	4.35075735075735
chrI	189400	189500	4188	368	730	30006	5801	0.721944492328909	0.0634373383899328	0.125840372349595	5.17255645578349
chrI	189500	189600	5125	606	876	36404	5126	0.999804916113929	0.118220834959032	0.170893484198205	7.10183378852907
chrI	189600	189700	1750	303	578	18206	4599	0.380517503805175	0.065883887801696	0.125679495542509	3.95868667101544
chrI	189700	189800	1083	296	339	11662	3968	0.272933467741935	0.0745967741935484	0.0854334677419355	2.93901209677419
chrI	189800	189900	988	40	93	9817	3863	0.255759772197774	0.0103546466476831	0.0240745534558633	2.54128915350764
chrI	189900	190000	1886	148	372	19291	3837	0.491529841021631	0.0385718008861089	0.0969507427677873	5.02762574928329
chrI	190000	190100	9222	260	1064	51644	4612	1.99956634865568	0.0563746747614918	0.230702515177797	11.1977450130095
chrI	190100	190200	3782	504	927	37838	4401	0.859350147693706	0.114519427402863	0.210633946830266	8.59759145648716
chrI	190200	190300	1689	482	755	17473	4565	0.369989047097481	0.105585980284775	0.16538882803943	3.8276013143483
chrI	190300	190400	2845	119	458	27212	4377	0.649988576650674	0.0271875713959333	0.104637879826365	6.21704363719443
chrI	190400	190500	3519	100	465	23117	4218	0.834281650071124	0.0237079184447605	0.110241820768137	5.4805595068753
chrI	190500	190600	7842	370	636	23793	3734	2.10016068559186	0.0990894483128013	0.170326727370112	6.37198714515265
chrI	190600	190700	3721	329	515	16646	4814	0.772953884503531	0.068342334856668	0.106979642708766	3.4578313253012
chrI	190700	190800	595	88	246	7578	4225	0.140828402366864	0.0208284023668639	0.0582248520710059	1.79360946745562
chrI	190800	190900	623	116	486	6014	4091	0.152285504766561	0.0283549254461012	0.118797360058665	1.47005622097287
chrI	190900	191000	198	334	187	6467	4641	0.0426632191338074	0.0719672484378367	0.0402930402930403	1.39344968756733
chrI	191000	191100	291	0	0	4904	4049	0.0718695974314646	0	0	1.21116325018523
chrI	191100	191200	378	107	100	3787	5198	0.0727202770296268	0.0205848403232012	0.0192381685263563	0.728549442093113
chrI	191200	191300	695	264	132	5726	4677	0.148599529613	0.0564464400256575	0.0282232200128287	1.22428907419286
chrI	191300	191400	581	129	168	7245	4584	0.12674520069808	0.0281413612565445	0.0366492146596859	1.58049738219895
chrI	191400	191500	1749	151	603	16760	5281	0.331187275137285	0.0285930694944139	0.114182919901534	3.17364135580383
chrI	191500	191600	2216	302	818	18347	5200	0.426153846153846	0.0580769230769231	0.157307692307692	3.52826923076923
chrI	191600	191700	1031	112	434	8537	4529	0.227644071538971	0.0247295208655332	0.0958268933539413	1.88496356811658
chrI	191700	191800	1092	99	266	8387	4381	0.249258160237389	0.0225975804610819	0.0607167313398767	1.91440310431408
chrI	191800	191900	1241	184	255	8849	4115	0.301579586877278	0.0447144592952612	0.0619684082624544	2.15042527339004
chrI	191900	192000	764	289	129	5654	3779	0.202169886213284	0.0764752580047632	0.0341360148187351	1.49616300608627
chrI	192000	192100	1175	103	316	9760	3345	0.351270553064275	0.0307922272047833	0.0944693572496263	2.91778774289985
chrI	192100	192200	478	241	104	5748	4623	0.103396063162449	0.0521306510923643	0.0224962145792775	1.24334847501622
chrI	192200	192300	1305	280	196	13032	4014	0.325112107623318	0.0697558545092177	0.0488290981564524	3.24663677130045
chrI	192300	192400	2466	450	382	21077	4065	0.606642066420664	0.11070110701107	0.0939729397293973	5.1849938499385
chrI	192400	192500	8100	766	1031	40034	4051	1.99950629474204	0.189089113799062	0.254505060478894	9.88249814860528
chrI	192500	192600	3328	291	788	22054	5364	0.620432513049963	0.0542505592841163	0.146905294556301	4.11148396718866
chrI	192600	192700	1211	370	607	8050	4332	0.279547553093259	0.0854108956602031	0.140120036934441	1.85826408125577
chrI	192700	192800	1099	459	756	12233	4239	0.259259259259259	0.10828025477707	0.178343949044586	2.88582212786034
chrI	192800	192900	1246	350	695	17620	4485	0.277814938684504	0.0780379041248606	0.154960981047938	3.92865105908584
chrI	192900	193000	175	293	144	5717	3706	0.047220723151646	0.0790609821910416	0.0388559093362115	1.54263356718834
chrI	193000	193100	736	214	90	9377	4537	0.162221732422305	0.0471677319814856	0.0198368966277276	2.06678421864668
chrI	193100	193200	192	231	141	5317	4556	0.0421422300263389	0.050702370500439	0.0309482001755926	1.16703248463565
chrI	193200	193300	106	184	281	3967	4111	0.0257844806616395	0.0447579664315252	0.0683531987351009	0.96497202627098
chrI	193300	193400	407	103	135	6049	4671	0.0871333761507172	0.0220509526867908	0.0289017341040462	1.29501177478056
chrI	193400	193500	240	100	212	4817	5170	0.04642166344294	0.0193423597678917	0.0410058027079304	0.931721470019342
chrI	193500	193600	458	193	288	7491	4991	0.0917651773191745	0.0386696052895211	0.057703866960529	1.50090162292126
chrI	193600	193700	143	39	92	5838	4829	0.0296127562642369	0.00807620625388279	0.0190515634706979	1.20894595154276
chrI	193700	193800	147	84	538	6396	4801	0.0306186211205999	0.0174963549260571	0.112059987502604	1.33222245365549
chrI	193800	193900	520	95	263	10646	4105	0.126674786845311	0.023142509135201	0.064068209500609	2.59342265529842
chrI	193900	194000	662	161	31	10977	4191	0.157957528036268	0.0384156525888809	0.00739680267239322	2.61918396564066
chrI	194000	194100	448	28	258	9238	3851	0.116333419890937	0.00727083874318359	0.0669955855621916	2.39885743962607
chrI	194100	194200	347	29	169	11467	3607	0.0962018297754366	0.00803992237316329	0.0468533407263654	3.17909620182978
chrI	194200	194300	645	121	207	10863	3747	0.172137710168135	0.0322925006672004	0.055244195356285	2.89911929543635
chrI	194300	194400	250	250	92	5206	4114	0.0607681088964511	0.0607681088964511	0.022362664073894	1.2654350996597
chrI	194400	194500	303	160	219	6361	4987	0.0607579707238821	0.0320834168838981	0.0439141768598356	1.27551634249048
chrI	194500	194600	517	140	265	5908	3975	0.130062893081761	0.0352201257861635	0.0666666666666667	1.4862893081761
chrI	194600	194700	1109	0	260	4668	4198	0.264173415912339	0	0.0619342544068604	1.11195807527394
chrI	194700	194800	305	301	162	8836	4142	0.0736359246740705	0.0726702076291647	0.0391115403186866	2.13326895219701
chrI	194800	194900	406	417	158	8619	3978	0.102061337355455	0.104826546003017	0.0397184514831574	2.16666666666667
chrI	194900	195000	792	220	30	10490	4602	0.172099087353325	0.0478053020425902	0.00651890482398957	2.27944372012169
chrI	195000	195100	768	226	46	11879	4184	0.183556405353728	0.0540152963671128	0.0109942638623327	2.83914913957935
chrI	195100	195200	705	252	170	11044	4221	0.167022032693674	0.0597014925373134	0.0402748163942194	2.61644160151623
chrI	195200	195300	561	104	81	10348	4668	0.120179948586118	0.0222793487574979	0.0173521850899743	2.21679520137104
chrI	195300	195400	447	236	253	8276	4548	0.0982849604221636	0.0518909410729991	0.0556288478452067	1.81970096745822
chrI	195400	195500	692	0	203	9848	4509	0.153470836105567	0	0.0450210689731648	2.18407629186072
chrI	195500	195600	458	38	180	9335	4388	0.104375569735643	0.00865998176845944	0.04102096627165	2.12739288969918
chrI	195600	195700	739	243	404	8025	3694	0.200054141851651	0.0657823497563617	0.109366540335679	2.17244179750947
chrI	195700	195800	582	52	112	6280	4915	0.118413021363174	0.0105798575788403	0.0227873855544252	1.27772126144456
chrI	195800	195900	391	54	106	8880	5284	0.073996971990916	0.010219530658592	0.0200605601816805	1.68054504163512
chrI	195900	196000	403	211	206	8302	3918	0.102858601327208	0.0538540071465033	0.0525778458397141	2.11893823379275
chrI	196000	196100	665	208	294	9391	4065	0.163591635916359	0.0511685116851169	0.0723247232472325	2.31020910209102
chrI	196100	196200	519	315	155	10767	4012	0.129361914257228	0.0785144566301097	0.0386340977068794	2.68369890329013
chrI	196200	196300	1015	253	372	14069	4038	0.251362060425953	0.0626547795938583	0.0921248142644874	3.48415056958891
chrI	196300	196400	1401	50	541	17059	4052	0.345755182625864	0.0123395853899309	0.133514313919052	4.21001974333662
chrI	196400	196500	1280	118	364	16090	4687	0.273095796885001	0.025176018775336	0.0776616172391722	3.43289950928099
chrI	196500	196600	1212	159	124	15301	5088	0.238207547169811	0.03125	0.0243710691823899	3.00727201257862
chrI	196600	196700	1227	332	315	13267	4399	0.278927028870198	0.0754716981132075	0.0716071834507843	3.01591270743351
chrI	196700	196800	1054	230	134	18991	5160	0.204263565891473	0.0445736434108527	0.025968992248062	3.68042635658915
chrI	196800	196900	1342	170	168	18383	3987	0.336593930273389	0.0426385753699523	0.0421369450714823	4.61073488838726
chrI	196900	197000	1830	60	414	20985	4926	0.371498172959805	0.0121802679658952	0.0840438489646772	4.26004872107186
chrI	197000	197100	3727	242	339	23915	3856	0.966545643153527	0.0627593360995851	0.0879149377593361	6.20202282157676
chrI	197100	197200	6168	650	935	21085	4668	1.32133676092545	0.139245929734362	0.200299914310197	4.51692373607541
chrI	197200	197300	7529	553	1320	18726	4554	1.65327184892402	0.12143170838823	0.289855072463768	4.11198945981555
chrI	197300	197400	21013	1277	4141	21906	4350	4.83057471264368	0.293563218390805	0.951954022988506	5.03586206896552
chrI	197400	197500	35131	2421	7164	26821	4246	8.27390485162506	0.570183702308055	1.687235044748	6.31676872350447
chrI	197500	197600	45673	2954	8755	22672	4707	9.70320798810283	0.627575950711706	1.85999575100914	4.8166560441895
chrI	197600	197700	91875	6870	17487	21718	4337	21.183998155407	1.58404427023288	4.03204980401199	5.00760894627623
chrI	197700	197800	116800	8666	20063	31609	4656	25.085910652921	1.86125429553265	4.30906357388316	6.78887457044674
chrI	197800	197900	107784	9511	22863	21289	4381	24.6026021456289	2.17096553298334	5.21867153617895	4.8593928326866
chrI	197900	198000	61690	4038	18148	39883	4457	13.8411487547678	0.905990576621046	4.07179717298631	8.94839578191609
chrI	198000	198100	38968	4586	17644	21142	4999	7.79515903180636	0.917383476695339	3.52950590118024	4.22924584916983
chrI	198100	198200	30050	2526	8829	39426	4367	6.88115411037325	0.578429127547515	2.02175406457522	9.02816578887108
chrI	198200	198300	11966	1026	3314	27408	4806	2.48980441115273	0.213483146067416	0.689554723262588	5.70287141073658
chrI	198300	198400	18887	1532	6786	35899	4847	3.89663709511038	0.316071796987828	1.40004126263668	7.40643697132247
chrI	198400	198500	11982	1220	3901	25527	4782	2.50564617314931	0.255123379339189	0.815767461313258	5.33814303638645
chrI	198500	198600	8399	650	1673	44846	4767	1.76190476190476	0.13635410111181	0.350954478707783	9.40759387455423
chrI	198600	198700	3855	351	662	37004	4258	0.905354626585251	0.0824330671676844	0.155472052606858	8.69046500704556
chrI	198700	198800	6330	507	1474	18933	3929	1.6110969712395	0.129040468312548	0.375159073555612	4.81878340544668
chrI	198800	198900	3906	376	923	19351	4078	0.957822461991172	0.0922020598332516	0.226336439431094	4.74521824423737
chrI	198900	199000	2750	398	815	14556	4144	0.663610038610039	0.096042471042471	0.196669884169884	3.51254826254826
chrI	199000	199100	3625	494	1009	28763	4559	0.795130511076991	0.108357095854354	0.221320465014258	6.30905900416758
chrI	199100	199200	3536	120	438	11919	3529	1.00198356474922	0.0340039671294984	0.124114480022669	3.37744403513743
chrI	199200	199300	4501	331	1071	17777	5201	0.865410497981157	0.0636416073831955	0.205921938088829	3.41799653912709
chrI	199300	199400	2081	228	822	10909	4098	0.50780868716447	0.0556368960468521	0.200585651537335	2.66203025866276
chrI	199400	199500	1681	91	653	11883	4362	0.385373681797341	0.020861989912884	0.149701971572673	2.7242090784044
chrI	199500	199600	4400	285	1095	16198	3956	1.11223458038423	0.0720424671385238	0.276794742163802	4.09453993933266
chrI	199600	199700	4859	685	1206	17941	4416	1.10031702898551	0.155117753623188	0.273097826086957	4.06272644927536
chrI	199700	199800	20806	476	4393	25598	5653	3.68052361577923	0.0842030780116752	0.77710949938086	4.52821510702282
chrI	199800	199900	20365	1178	3011	15560	4887	4.16717822795171	0.241047677511766	0.616124411704522	3.18395743810108
[truncated: 118,705 more rows]
