# Supplementary material for: Chromosomal Mcm2-7 distribution and the genome replication program in species from yeast to humans
Source: PLoS Genet. 2021 Sep 2;17(9):e1009714. doi: 10.1371/journal.pgen.1009714 (PMC8443269; doi:10.1371/journal.pgen.1009714)
Supplement: S4 Source Files — (ZIP) [file pgen.1009714.s026.zip › source_files_for_Figure8_to_S3Figure/Figure9/Figure9B/numbers_for_Figure_9B_050521_1.txt]

chr	bedstart	bedend	smooth40_genome1_G1b_S1_S2	smooth40_genome2_G1b_S1_S2
chrX	0	1e+05	0	0
chrX	1e+05	2e+05	0	0
chrX	2e+05	3e+05	0	0
chrX	3e+05	4e+05	0	0
chrX	4e+05	5e+05	0	0
chrX	5e+05	6e+05	0	0
chrX	6e+05	7e+05	0	0
chrX	7e+05	8e+05	7.71428571428571	3.85714285714286
chrX	8e+05	9e+05	21.1034482758621	11.1724137931034
chrX	9e+05	1e+06	32.4	21.6
chrX	1e+06	1100000	31.3548387096774	20.9032258064516
chrX	1100000	1200000	32.625	23.625
chrX	1200000	1300000	31.6363636363636	24
chrX	1300000	1400000	30.7058823529412	30.7058823529412
chrX	1400000	1500000	36	33.9428571428571
chrX	1500000	1600000	38	40
chrX	1600000	1700000	43.7837837837838	47.6756756756757
chrX	1700000	1800000	47.3684210526316	55.8947368421053
chrX	1800000	1900000	46.1538461538462	54.4615384615385
chrX	1900000	2e+06	45	53.1
chrX	2e+06	2100000	45	53.1
chrX	2100000	2200000	45	53.1
chrX	2200000	2300000	45	53.1
chrX	2300000	2400000	45	53.1
chrX	2400000	2500000	45.9	53.1
chrX	2500000	2600000	45.9	53.1
chrX	2600000	2700000	45.9	53.1
chrX	2700000	2800000	46.8	54.9
chrX	2800000	2900000	46.8	54.9
chrX	2900000	3e+06	46.8	54.9
chrX	3e+06	3100000	46.8	54.9
chrX	3100000	3200000	48.6	54.9
chrX	3200000	3300000	48.6	54.9
chrX	3300000	3400000	48.6	54.9
chrX	3400000	3500000	48.6	54.9
chrX	3500000	3600000	48.6	54.9
chrX	3600000	3700000	48.6	54.9
chrX	3700000	3800000	48.6	55.8
chrX	3800000	3900000	48.6	55.8
chrX	3900000	4e+06	50.4	57.6
chrX	4e+06	4100000	50.4	59.4
chrX	4100000	4200000	51.3	59.4
chrX	4200000	4300000	54	63
chrX	4300000	4400000	54	63
chrX	4400000	4500000	54	63.9
chrX	4500000	4600000	56.7	65.7
chrX	4600000	4700000	58.5	68.4
chrX	4700000	4800000	54	67.5
chrX	4800000	4900000	44.1	64.8
chrX	4900000	5e+06	36.9	57.6
chrX	5e+06	5100000	36.9	57.6
chrX	5100000	5200000	35.1	54.9
chrX	5200000	5300000	35.1	54
chrX	5300000	5400000	35.1	47.7
chrX	5400000	5500000	29.7	44.1
chrX	5500000	5600000	27	37.8
chrX	5600000	5700000	20.7	29.7
chrX	5700000	5800000	16.2	20.7
chrX	5800000	5900000	16.2	20.7
chrX	5900000	6e+06	16.2	20.7
chrX	6e+06	6100000	16.2	20.7
chrX	6100000	6200000	16.2	20.7
chrX	6200000	6300000	16.2	20.7
chrX	6300000	6400000	16.2	20.7
chrX	6400000	6500000	16.2	20.7
chrX	6500000	6600000	16.2	20.7
chrX	6600000	6700000	16.2	20.7
chrX	6700000	6800000	15.3	21.6
chrX	6800000	6900000	15.3	21.6
chrX	6900000	7e+06	16.2	25.2
chrX	7e+06	7100000	16.2	25.2
chrX	7100000	7200000	14.4	25.2
chrX	7200000	7300000	14.4	28.8
chrX	7300000	7400000	14.4	31.5
chrX	7400000	7500000	16.2	33.3
chrX	7500000	7600000	18	45
chrX	7600000	7700000	20.7	48.6
chrX	7700000	7800000	26.1	56.7
chrX	7800000	7900000	31.5	61.2
chrX	7900000	8e+06	54.9	73.8
chrX	8e+06	8100000	54.9	72.9
chrX	8100000	8200000	58.5	85.5
chrX	8200000	8300000	58.5	88.2
chrX	8300000	8400000	60.3	90.9
chrX	8400000	8500000	60.3	90
chrX	8500000	8600000	57.6	88.2
chrX	8600000	8700000	55.8	85.5
chrX	8700000	8800000	55.8	83.7
chrX	8800000	8900000	59.4	81.9
chrX	8900000	9e+06	57.6	81
chrX	9e+06	9100000	57.6	81
chrX	9100000	9200000	57.6	81
chrX	9200000	9300000	57.6	81
chrX	9300000	9400000	57.6	81.9
chrX	9400000	9500000	58.5	84.6
chrX	9500000	9600000	59.4	95.4
chrX	9600000	9700000	59.4	95.4
chrX	9700000	9800000	63	99
chrX	9800000	9900000	64.8	100.8
chrX	9900000	1e+07	64.8	100.8
chrX	1e+07	10100000	65.7	101.7
chrX	10100000	10200000	67.5	101.7
chrX	10200000	10300000	69.3	106.2
chrX	10300000	10400000	69.3	106.2
chrX	10400000	10500000	73.8	110.7
chrX	10500000	10600000	77.4	115.2
chrX	10600000	10700000	82.8	123.3
chrX	10700000	10800000	83.7	123.3
chrX	10800000	10900000	86.4	126.9
chrX	10900000	1.1e+07	91.8	133.2
chrX	1.1e+07	11100000	99.9	138.6
chrX	11100000	11200000	101.7	142.2
chrX	11200000	11300000	114.3	150.3
chrX	11300000	11400000	118.8	151.2
chrX	11400000	11500000	122.4	154.8
chrX	11500000	11600000	126	147.6
chrX	11600000	11700000	131.4	156.6
chrX	11700000	11800000	134.1	153.9
chrX	11800000	11900000	129.6	156.6
chrX	11900000	1.2e+07	106.2	146.7
chrX	1.2e+07	12100000	108.9	145.8
chrX	12100000	12200000	108.9	138.6
chrX	12200000	12300000	108	133.2
chrX	12300000	12400000	108.9	130.5
chrX	12400000	12500000	108.9	131.4
chrX	12500000	12600000	108.9	132.3
chrX	12600000	12700000	108.9	132.3
chrX	12700000	12800000	109.8	144
chrX	12800000	12900000	106.2	144
chrX	12900000	1.3e+07	107.1	145.8
chrX	1.3e+07	13100000	108.9	147.6
chrX	13100000	13200000	110.7	150.3
chrX	13200000	13300000	120.6	164.7
chrX	13300000	13400000	122.4	167.4
chrX	13400000	13500000	126.9	167.4
chrX	13500000	13600000	126.9	156.6
chrX	13600000	13700000	126.9	156.6
chrX	13700000	13800000	124.2	153
chrX	13800000	13900000	123.3	151.2
chrX	13900000	1.4e+07	123.3	152.1
chrX	1.4e+07	14100000	122.4	151.2
chrX	14100000	14200000	120.6	152.1
chrX	14200000	14300000	118.8	147.6
chrX	14300000	14400000	118.8	147.6
chrX	14400000	14500000	116.1	147.6
chrX	14500000	14600000	114.3	146.7
chrX	14600000	14700000	109.8	139.5
chrX	14700000	14800000	110.7	144.9
chrX	14800000	14900000	115.2	148.5
chrX	14900000	1.5e+07	120.6	144
chrX	1.5e+07	15100000	112.5	139.5
chrX	15100000	15200000	110.7	135.9
chrX	15200000	15300000	98.1	124.2
chrX	15300000	15400000	93.6	120.6
chrX	15400000	15500000	88.2	115.2
chrX	15500000	15600000	86.4	111.6
chrX	15600000	15700000	78.3	99.9
chrX	15700000	15800000	70.2	93.6
chrX	15800000	15900000	69.3	86.4
chrX	15900000	1.6e+07	67.5	81.9
chrX	1.6e+07	16100000	64.8	81.9
chrX	16100000	16200000	60.3	77.4
chrX	16200000	16300000	58.5	76.5
chrX	16300000	16400000	56.7	83.7
chrX	16400000	16500000	56.7	82.8
chrX	16500000	16600000	59.4	83.7
chrX	16600000	16700000	59.4	84.6
chrX	16700000	16800000	60.3	78.3
chrX	16800000	16900000	62.1	79.2
chrX	16900000	1.7e+07	61.2	77.4
chrX	1.7e+07	17100000	61.2	79.2
chrX	17100000	17200000	59.4	76.5
chrX	17200000	17300000	49.5	62.1
chrX	17300000	17400000	47.7	59.4
chrX	17400000	17500000	43.2	57.6
chrX	17500000	17600000	43.2	62.1
chrX	17600000	17700000	43.2	62.1
chrX	17700000	17800000	42.3	63
chrX	17800000	17900000	41.4	63.9
chrX	17900000	1.8e+07	41.4	63
chrX	1.8e+07	18100000	41.4	63.9
chrX	18100000	18200000	41.4	63
chrX	18200000	18300000	41.4	64.8
chrX	18300000	18400000	43.2	67.5
chrX	18400000	18500000	42.3	64.8
chrX	18500000	18600000	45	62.1
chrX	18600000	18700000	44.1	61.2
chrX	18700000	18800000	42.3	53.1
chrX	18800000	18900000	36	45.9
chrX	18900000	1.9e+07	24.3	40.5
chrX	1.9e+07	19100000	25.2	40.5
chrX	19100000	19200000	25.2	40.5
chrX	19200000	19300000	25.2	40.5
chrX	19300000	19400000	26.1	40.5
chrX	19400000	19500000	26.1	40.5
chrX	19500000	19600000	24.3	41.4
chrX	19600000	19700000	24.3	41.4
chrX	19700000	19800000	25.2	43.2
chrX	19800000	19900000	27.9	45.9
chrX	19900000	2e+07	27.9	46.8
chrX	2e+07	20100000	28.8	47.7
chrX	20100000	20200000	28.8	46.8
chrX	20200000	20300000	29.7	47.7
chrX	20300000	20400000	32.4	41.4
chrX	20400000	20500000	36	45
chrX	20500000	20600000	35.1	43.2
chrX	20600000	20700000	35.1	42.3
chrX	20700000	20800000	35.1	38.7
chrX	20800000	20900000	33.3	36.9
chrX	20900000	2.1e+07	33.3	41.4
chrX	2.1e+07	21100000	31.5	37.8
chrX	21100000	21200000	34.2	41.4
chrX	21200000	21300000	36.9	42.3
chrX	21300000	21400000	39.6	43.2
chrX	21400000	21500000	38.7	43.2
chrX	21500000	21600000	39.6	38.7
chrX	21600000	21700000	43.2	46.8
chrX	21700000	21800000	45.9	50.4
chrX	21800000	21900000	45.9	49.5
chrX	21900000	2.2e+07	45.9	49.5
chrX	2.2e+07	22100000	48.6	50.4
chrX	22100000	22200000	58.5	54
chrX	22200000	22300000	65.7	58.5
chrX	22300000	22400000	64.8	57.6
chrX	22400000	22500000	65.7	61.2
chrX	22500000	22600000	65.7	65.7
chrX	22600000	22700000	69.3	71.1
chrX	22700000	22800000	70.2	73.8
chrX	22800000	22900000	69.3	75.6
chrX	22900000	2.3e+07	69.3	75.6
chrX	2.3e+07	23100000	68.4	74.7
chrX	23100000	23200000	68.4	74.7
chrX	23200000	23300000	68.4	74.7
chrX	23300000	23400000	67.5	74.7
chrX	23400000	23500000	67.5	74.7
chrX	23500000	23600000	65.7	72.9
chrX	23600000	23700000	66.6	72.9
chrX	23700000	23800000	65.7	71.1
chrX	23800000	23900000	63	68.4
chrX	23900000	2.4e+07	63	67.5
chrX	2.4e+07	24100000	62.1	66.6
chrX	24100000	24200000	62.1	66.6
chrX	24200000	24300000	63	65.7
chrX	24300000	24400000	59.4	64.8
chrX	24400000	24500000	55.8	61.2
chrX	24500000	24600000	54	61.2
chrX	24600000	24700000	54.9	61.2
chrX	24700000	24800000	52.2	59.4
chrX	24800000	24900000	53.1	60.3
chrX	24900000	2.5e+07	54	55.8
chrX	2.5e+07	25100000	54	55.8
chrX	25100000	25200000	51.3	52.2
chrX	25200000	25300000	48.6	51.3
chrX	25300000	25400000	45.9	49.5
chrX	25400000	25500000	45.9	48.6
chrX	25500000	25600000	45	48.6
chrX	25600000	25700000	42.3	40.5
chrX	25700000	25800000	39.6	36
chrX	25800000	25900000	39.6	36
chrX	25900000	2.6e+07	39.6	36
chrX	2.6e+07	26100000	36.9	34.2
chrX	26100000	26200000	27	32.4
chrX	26200000	26300000	20.7	27.9
chrX	26300000	26400000	19.8	26.1
chrX	26400000	26500000	17.1	20.7
chrX	26500000	26600000	12.6	15.3
chrX	26600000	26700000	9	9.9
chrX	26700000	26800000	8.1	7.2
chrX	26800000	26900000	8.1	6.3
chrX	26900000	2.7e+07	8.1	6.3
chrX	2.7e+07	27100000	8.1	7.2
chrX	27100000	27200000	8.1	7.2
chrX	27200000	27300000	8.1	7.2
chrX	27300000	27400000	9.9	14.4
chrX	27400000	27500000	12.6	16.2
chrX	27500000	27600000	15.3	18
chrX	27600000	27700000	14.4	18.9
chrX	27700000	27800000	20.7	18.9
chrX	27800000	27900000	21.6	19.8
chrX	27900000	2.8e+07	23.4	19.8
chrX	2.8e+07	28100000	23.4	20.7
chrX	28100000	28200000	28.8	27.9
chrX	28200000	28300000	28.8	41.4
chrX	28300000	28400000	28.8	41.4
chrX	28400000	28500000	28.8	41.4
chrX	28500000	28600000	31.5	46.8
chrX	28600000	28700000	30.6	46.8
chrX	28700000	28800000	30.6	46.8
chrX	28800000	28900000	29.7	45.9
chrX	28900000	2.9e+07	28.8	45.9
chrX	2.9e+07	29100000	28.8	45.9
chrX	29100000	29200000	30.6	45.9
chrX	29200000	29300000	34.2	50.4
chrX	29300000	29400000	38.7	55.8
chrX	29400000	29500000	40.5	60.3
chrX	29500000	29600000	41.4	60.3
chrX	29600000	29700000	43.2	63
chrX	29700000	29800000	44.1	64.8
chrX	29800000	29900000	44.1	64.8
chrX	29900000	3e+07	45	65.7
chrX	3e+07	30100000	45	65.7
chrX	30100000	30200000	46.8	67.5
chrX	30200000	30300000	45.9	65.7
chrX	30300000	30400000	45.9	65.7
chrX	30400000	30500000	45.9	65.7
chrX	30500000	30600000	45.9	65.7
chrX	30600000	30700000	45.9	65.7
chrX	30700000	30800000	45.9	65.7
chrX	30800000	30900000	45.9	64.8
chrX	30900000	3.1e+07	46.8	65.7
chrX	3.1e+07	31100000	46.8	64.8
chrX	31100000	31200000	46.8	65.7
chrX	31200000	31300000	46.8	65.7
chrX	31300000	31400000	45	58.5
chrX	31400000	31500000	42.3	56.7
chrX	31500000	31600000	39.6	54.9
chrX	31600000	31700000	39.6	53.1
chrX	31700000	31800000	33.3	53.1
chrX	31800000	31900000	33.3	52.2
chrX	31900000	3.2e+07	31.5	52.2
chrX	3.2e+07	32100000	31.5	51.3
chrX	32100000	32200000	26.1	44.1
chrX	32200000	32300000	25.2	31.5
chrX	32300000	32400000	26.1	32.4
chrX	32400000	32500000	26.1	32.4
chrX	32500000	32600000	28.8	36
chrX	32600000	32700000	28.8	36
chrX	32700000	32800000	28.8	43.2
chrX	32800000	32900000	29.7	45
chrX	32900000	3.3e+07	30.6	45
chrX	3.3e+07	33100000	30.6	45
chrX	33100000	33200000	29.7	45
chrX	33200000	33300000	26.1	40.5
chrX	33300000	33400000	21.6	35.1
chrX	33400000	33500000	20.7	30.6
chrX	33500000	33600000	18.9	31.5
chrX	33600000	33700000	17.1	30.6
chrX	33700000	33800000	18	28.8
chrX	33800000	33900000	18.9	28.8
chrX	33900000	3.4e+07	18	27.9
chrX	3.4e+07	34100000	18	27.9
chrX	34100000	34200000	16.2	24.3
chrX	34200000	34300000	17.1	25.2
chrX	34300000	34400000	22.5	28.8
chrX	34400000	34500000	22.5	30.6
chrX	34500000	34600000	22.5	30.6
chrX	34600000	34700000	22.5	30.6
chrX	34700000	34800000	22.5	30.6
chrX	34800000	34900000	22.5	30.6
chrX	34900000	3.5e+07	21.6	29.7
chrX	3.5e+07	35100000	21.6	29.7
chrX	35100000	35200000	21.6	28.8
chrX	35200000	35300000	21.6	28.8
chrX	35300000	35400000	21.6	28.8
chrX	35400000	35500000	21.6	29.7
chrX	35500000	35600000	22.5	30.6
chrX	35600000	35700000	22.5	30.6
chrX	35700000	35800000	22.5	30.6
chrX	35800000	35900000	21.6	30.6
chrX	35900000	3.6e+07	21.6	31.5
chrX	3.6e+07	36100000	21.6	31.5
chrX	36100000	36200000	23.4	32.4
chrX	36200000	36300000	25.2	34.2
chrX	36300000	36400000	25.2	40.5
chrX	36400000	36500000	25.2	41.4
chrX	36500000	36600000	19.8	33.3
chrX	36600000	36700000	21.6	38.7
chrX	36700000	36800000	22.5	34.2
chrX	36800000	36900000	21.6	34.2
chrX	36900000	3.7e+07	21.6	34.2
chrX	3.7e+07	37100000	22.5	36.9
chrX	37100000	37200000	21.6	37.8
chrX	37200000	37300000	21.6	37.8
chrX	37300000	37400000	22.5	48.6
chrX	37400000	37500000	22.5	52.2
chrX	37500000	37600000	23.4	54
chrX	37600000	37700000	25.2	54.9
chrX	37700000	37800000	29.7	65.7
chrX	37800000	37900000	29.7	66.6
chrX	37900000	3.8e+07	36.9	78.3
chrX	3.8e+07	38100000	40.5	84.6
chrX	38100000	38200000	40.5	84.6
chrX	38200000	38300000	44.1	94.5
chrX	38300000	38400000	39.6	96.3
chrX	38400000	38500000	41.4	95.4
chrX	38500000	38600000	44.1	99
chrX	38600000	38700000	44.1	99
chrX	38700000	38800000	46.8	101.7
chrX	38800000	38900000	47.7	104.4
chrX	38900000	3.9e+07	49.5	107.1
chrX	3.9e+07	39100000	54	113.4
chrX	39100000	39200000	54	113.4
chrX	39200000	39300000	58.5	113.4
chrX	39300000	39400000	63.9	116.1
chrX	39400000	39500000	72.9	123.3
chrX	39500000	39600000	72	122.4
chrX	39600000	39700000	72	122.4
chrX	39700000	39800000	72	122.4
chrX	39800000	39900000	72.9	122.4
chrX	39900000	4e+07	72.9	121.5
chrX	4e+07	40100000	72.9	121.5
chrX	40100000	40200000	72	120.6
chrX	40200000	40300000	69.3	119.7
chrX	40300000	40400000	68.4	112.5
chrX	40400000	40500000	68.4	111.6
chrX	40500000	40600000	68.4	110.7
chrX	40600000	40700000	66.6	105.3
chrX	40700000	40800000	65.7	109.8
chrX	40800000	40900000	65.7	108
chrX	40900000	4.1e+07	64.8	108.9
chrX	4.1e+07	41100000	64.8	107.1
chrX	41100000	41200000	65.7	106.2
chrX	41200000	41300000	65.7	106.2
chrX	41300000	41400000	72	96.3
chrX	41400000	41500000	71.1	92.7
chrX	41500000	41600000	70.2	90
chrX	41600000	41700000	67.5	87.3
chrX	41700000	41800000	61.2	76.5
chrX	41800000	41900000	60.3	75.6
chrX	41900000	4.2e+07	54	63.9
chrX	4.2e+07	42100000	50.4	57.6
chrX	42100000	42200000	50.4	57.6
chrX	42200000	42300000	45.9	46.8
chrX	42300000	42400000	47.7	41.4
chrX	42400000	42500000	45.9	40.5
chrX	42500000	42600000	46.8	40.5
chrX	42600000	42700000	46.8	40.5
chrX	42700000	42800000	46.8	42.3
chrX	42800000	42900000	45.9	39.6
chrX	42900000	4.3e+07	45	36.9
chrX	4.3e+07	43100000	40.5	33.3
chrX	43100000	43200000	43.2	34.2
chrX	43200000	43300000	40.5	35.1
chrX	43300000	43400000	36.9	34.2
chrX	43400000	43500000	28.8	27
chrX	43500000	43600000	29.7	27
chrX	43600000	43700000	29.7	30.6
chrX	43700000	43800000	33.3	34.2
chrX	43800000	43900000	35.1	36.9
chrX	43900000	4.4e+07	36	36.9
chrX	4.4e+07	44100000	36	36.9
chrX	44100000	44200000	35.1	36.9
chrX	44200000	44300000	35.1	36
chrX	44300000	44400000	35.1	36.9
chrX	44400000	44500000	35.1	37.8
chrX	44500000	44600000	35.1	37.8
chrX	44600000	44700000	35.1	38.7
chrX	44700000	44800000	36	31.5
chrX	44800000	44900000	36	31.5
chrX	44900000	4.5e+07	37.8	31.5
chrX	4.5e+07	45100000	38.7	32.4
chrX	45100000	45200000	39.6	34.2
chrX	45200000	45300000	42.3	43.2
chrX	45300000	45400000	52.2	57.6
chrX	45400000	45500000	53.1	61.2
chrX	45500000	45600000	54	71.1
chrX	45600000	45700000	54.9	71.1
chrX	45700000	45800000	54.9	71.1
chrX	45800000	45900000	54.9	71.1
chrX	45900000	4.6e+07	54	71.1
chrX	4.6e+07	46100000	55.8	72
chrX	46100000	46200000	55.8	72.9
chrX	46200000	46300000	55.8	73.8
chrX	46300000	46400000	53.1	74.7
chrX	46400000	46500000	53.1	76.5
chrX	46500000	46600000	54	77.4
chrX	46600000	46700000	56.7	79.2
chrX	46700000	46800000	54	74.7
chrX	46800000	46900000	54	74.7
chrX	46900000	4.7e+07	53.1	76.5
chrX	4.7e+07	47100000	53.1	73.8
chrX	47100000	47200000	51.3	74.7
chrX	47200000	47300000	49.5	73.8
chrX	47300000	47400000	51.3	73.8
chrX	47400000	47500000	50.4	72.9
chrX	47500000	47600000	49.5	72.9
chrX	47600000	47700000	49.5	71.1
chrX	47700000	47800000	46.8	67.5
chrX	47800000	47900000	44.1	64.8
chrX	47900000	4.8e+07	45	64.8
chrX	4.8e+07	48100000	45	64.8
chrX	48100000	48200000	45	64.8
chrX	48200000	48300000	45	63.9
chrX	48300000	48400000	45.9	64.8
chrX	48400000	48500000	45.9	63.9
chrX	48500000	48600000	45.9	63.9
chrX	48600000	48700000	50.4	68.4
chrX	48700000	48800000	49.5	69.3
chrX	48800000	48900000	49.5	69.3
chrX	48900000	4.9e+07	47.7	68.4
chrX	4.9e+07	49100000	45.9	66.6
chrX	49100000	49200000	44.1	64.8
chrX	49200000	49300000	41.4	55.8
chrX	49300000	49400000	27	40.5
chrX	49400000	49500000	30.6	48.6
chrX	49500000	49600000	29.7	38.7
chrX	49600000	49700000	28.8	38.7
chrX	49700000	49800000	28.8	38.7
chrX	49800000	49900000	28.8	38.7
chrX	49900000	5e+07	28.8	38.7
chrX	5e+07	50100000	27	37.8
chrX	50100000	50200000	27	36.9
chrX	50200000	50300000	27	36
chrX	50300000	50400000	27	35.1
chrX	50400000	50500000	27	33.3
chrX	50500000	50600000	22.5	28.8
chrX	50600000	50700000	19.8	27
chrX	50700000	50800000	19.8	27
chrX	50800000	50900000	19.8	27
chrX	50900000	5.1e+07	19.8	25.2
chrX	5.1e+07	51100000	20.7	26.1
chrX	51100000	51200000	19.8	24.3
chrX	51200000	51300000	19.8	24.3
chrX	51300000	51400000	18.9	27
chrX	51400000	51500000	19.8	29.7
chrX	51500000	51600000	19.8	30.6
chrX	51600000	51700000	19.8	29.7
chrX	51700000	51800000	19.8	31.5
chrX	51800000	51900000	20.7	36
chrX	51900000	5.2e+07	19.8	37.8
chrX	5.2e+07	52100000	19.8	37.8
chrX	52100000	52200000	19.8	38.7
chrX	52200000	52300000	19.8	38.7
chrX	52300000	52400000	18.9	36.9
chrX	52400000	52500000	20.7	40.5
chrX	52500000	52600000	25.2	43.2
chrX	52600000	52700000	21.6	37.8
chrX	52700000	52800000	29.7	37.8
chrX	52800000	52900000	31.5	37.8
chrX	52900000	5.3e+07	33.3	38.7
chrX	5.3e+07	53100000	33.3	38.7
chrX	53100000	53200000	33.3	38.7
chrX	53200000	53300000	33.3	38.7
chrX	53300000	53400000	30.6	39.6
chrX	53400000	53500000	26.1	28.8
chrX	53500000	53600000	26.1	28.8
chrX	53600000	53700000	26.1	28.8
chrX	53700000	53800000	26.1	29.7
chrX	53800000	53900000	26.1	29.7
chrX	53900000	5.4e+07	26.1	29.7
chrX	5.4e+07	54100000	26.1	29.7
chrX	54100000	54200000	26.1	29.7
chrX	54200000	54300000	26.1	30.6
chrX	54300000	54400000	26.1	30.6
chrX	54400000	54500000	26.1	31.5
chrX	54500000	54600000	27	36
chrX	54600000	54700000	29.7	38.7
chrX	54700000	54800000	29.7	40.5
chrX	54800000	54900000	34.2	45
chrX	54900000	5.5e+07	36	48.6
chrX	5.5e+07	55100000	37.8	48.6
chrX	55100000	55200000	38.7	50.4
chrX	55200000	55300000	39.6	51.3
chrX	55300000	55400000	41.4	50.4
chrX	55400000	55500000	40.5	49.5
chrX	55500000	55600000	40.5	48.6
chrX	55600000	55700000	40.5	47.7
chrX	55700000	55800000	39.6	45.9
chrX	55800000	55900000	38.7	41.4
chrX	55900000	5.6e+07	37.8	39.6
chrX	5.6e+07	56100000	37.8	39.6
chrX	56100000	56200000	37.8	38.7
chrX	56200000	56300000	37.8	38.7
chrX	56300000	56400000	37.8	38.7
chrX	56400000	56500000	36	35.1
chrX	56500000	56600000	31.5	32.4
chrX	56600000	56700000	30.6	32.4
chrX	56700000	56800000	22.5	31.5
chrX	56800000	56900000	20.7	31.5
chrX	56900000	5.7e+07	18.9	30.6
chrX	5.7e+07	57100000	18.9	30.6
chrX	57100000	57200000	18.9	30.6
chrX	57200000	57300000	18.9	30.6
chrX	57300000	57400000	18.9	29.7
chrX	57400000	57500000	18.9	28.8
chrX	57500000	57600000	18.9	28.8
chrX	57600000	57700000	18.9	28.8
chrX	57700000	57800000	18.9	27.9
chrX	57800000	57900000	18.9	27.9
chrX	57900000	5.8e+07	18.9	27.9
chrX	5.8e+07	58100000	18.9	27.9
chrX	58100000	58200000	18.9	27.9
chrX	58200000	58300000	18.9	27
chrX	58300000	58400000	18.9	27
chrX	58400000	58500000	18.9	26.1
chrX	58500000	58600000	18	21.6
chrX	58600000	58700000	15.3	18.9
chrX	58700000	58800000	15.3	17.1
chrX	58800000	58900000	10.8	12.6
chrX	58900000	5.9e+07	9	9
chrX	5.9e+07	59100000	6.3	8.1
chrX	59100000	59200000	5.4	6.3
chrX	59200000	59300000	4.5	5.4
chrX	59300000	59400000	0	1.8
chrX	59400000	59500000	0	0
chrX	59500000	59600000	0	0
chrX	59600000	59700000	0	0
chrX	59700000	59800000	0	0
chrX	59800000	59900000	0	0
chrX	59900000	6e+07	0	0
chrX	6e+07	60100000	0	0
chrX	60100000	60200000	0	0
chrX	60200000	60300000	0	0
chrX	60300000	60400000	0	0
chrX	60400000	60500000	0	0
chrX	60500000	60600000	0	0.9
chrX	60600000	60700000	0	0.9
chrX	60700000	60800000	0.9	1.8
chrX	60800000	60900000	0.9	3.6
chrX	60900000	6.1e+07	0.9	4.5
chrX	6.1e+07	61100000	0.9	5.4
chrX	61100000	61200000	0.9	5.4
chrX	61200000	61300000	1.8	5.4
chrX	61300000	61400000	1.8	5.4
chrX	61400000	61500000	2.7	6.3
chrX	61500000	61600000	2.7	6.3
chrX	61600000	61700000	2.7	6.3
chrX	61700000	61800000	2.7	6.3
chrX	61800000	61900000	3.6	6.3
chrX	61900000	6.2e+07	3.6	6.3
chrX	6.2e+07	62100000	3.6	6.3
chrX	62100000	62200000	3.6	7.2
chrX	62200000	62300000	3.6	7.2
chrX	62300000	62400000	3.6	7.2
chrX	62400000	62500000	3.6	7.2
chrX	62500000	62600000	3.6	7.2
chrX	62600000	62700000	3.6	7.2
chrX	62700000	62800000	3.6	7.2
chrX	62800000	62900000	3.6	7.2
chrX	62900000	6.3e+07	3.6	7.2
chrX	6.3e+07	63100000	3.6	7.2
chrX	63100000	63200000	3.6	7.2
chrX	63200000	63300000	3.6	8.1
chrX	63300000	63400000	3.6	8.1
chrX	63400000	63500000	3.6	8.1
chrX	63500000	63600000	4.5	9
chrX	63600000	63700000	4.5	9
chrX	63700000	63800000	4.5	9.9
chrX	63800000	63900000	5.4	9.9
chrX	63900000	6.4e+07	5.4	10.8
chrX	6.4e+07	64100000	5.4	10.8
chrX	64100000	64200000	6.3	13.5
chrX	64200000	64300000	9	14.4
chrX	64300000	64400000	10.8	19.8
chrX	64400000	64500000	12.6	23.4
chrX	64500000	64600000	16.2	23.4
chrX	64600000	64700000	17.1	23.4
chrX	64700000	64800000	16.2	22.5
chrX	64800000	64900000	16.2	20.7
chrX	64900000	6.5e+07	16.2	19.8
chrX	6.5e+07	65100000	16.2	18.9
chrX	65100000	65200000	18	21.6
chrX	65200000	65300000	17.1	21.6
chrX	65300000	65400000	18.9	21.6
chrX	65400000	65500000	18	20.7
chrX	65500000	65600000	18	20.7
chrX	65600000	65700000	18	20.7
chrX	65700000	65800000	18	20.7
chrX	65800000	65900000	17.1	20.7
chrX	65900000	6.6e+07	17.1	20.7
chrX	6.6e+07	66100000	17.1	20.7
chrX	66100000	66200000	17.1	21.6
chrX	66200000	66300000	17.1	21.6
chrX	66300000	66400000	17.1	21.6
chrX	66400000	66500000	18	21.6
chrX	66500000	66600000	18	21.6
chrX	66600000	66700000	19.8	22.5
chrX	66700000	66800000	19.8	23.4
chrX	66800000	66900000	19.8	25.2
chrX	66900000	6.7e+07	22.5	27.9
chrX	6.7e+07	67100000	22.5	31.5
chrX	67100000	67200000	22.5	33.3
chrX	67200000	67300000	22.5	32.4
chrX	67300000	67400000	24.3	33.3
chrX	67400000	67500000	24.3	33.3
chrX	67500000	67600000	23.4	32.4
chrX	67600000	67700000	24.3	32.4
chrX	67700000	67800000	27	33.3
chrX	67800000	67900000	27.9	34.2
chrX	67900000	6.8e+07	27.9	52.2
chrX	6.8e+07	68100000	30.6	58.5
chrX	68100000	68200000	33.3	59.4
chrX	68200000	68300000	31.5	59.4
chrX	68300000	68400000	30.6	57.6
chrX	68400000	68500000	29.7	58.5
chrX	68500000	68600000	26.1	60.3
chrX	68600000	68700000	27	62.1
chrX	68700000	68800000	29.7	62.1
chrX	68800000	68900000	29.7	63
chrX	68900000	6.9e+07	40.5	73.8
chrX	6.9e+07	69100000	40.5	76.5
chrX	69100000	69200000	43.2	76.5
chrX	69200000	69300000	44.1	77.4
chrX	69300000	69400000	42.3	77.4
chrX	69400000	69500000	42.3	77.4
chrX	69500000	69600000	42.3	78.3
chrX	69600000	69700000	42.3	80.1
chrX	69700000	69800000	42.3	80.1
chrX	69800000	69900000	42.3	80.1
chrX	69900000	7e+07	42.3	80.1
chrX	7e+07	70100000	43.2	82.8
chrX	70100000	70200000	45	87.3
chrX	70200000	70300000	46.8	93.6
chrX	70300000	70400000	46.8	93.6
chrX	70400000	70500000	45.9	93.6
chrX	70500000	70600000	46.8	95.4
chrX	70600000	70700000	45.9	94.5
chrX	70700000	70800000	45.9	93.6
chrX	70800000	70900000	45.9	91.8
chrX	70900000	7.1e+07	44.1	89.1
chrX	7.1e+07	71100000	45.9	85.5
chrX	71100000	71200000	45.9	83.7
chrX	71200000	71300000	47.7	85.5
chrX	71300000	71400000	45.9	84.6
chrX	71400000	71500000	45.9	84.6
chrX	71500000	71600000	45.9	84.6
chrX	71600000	71700000	45	84.6
chrX	71700000	71800000	42.3	82.8
chrX	71800000	71900000	42.3	85.5
chrX	71900000	7.2e+07	42.3	67.5
chrX	7.2e+07	72100000	39.6	61.2
chrX	72100000	72200000	36	59.4
chrX	72200000	72300000	36	62.1
chrX	72300000	72400000	36	60.3
chrX	72400000	72500000	35.1	55.8
chrX	72500000	72600000	35.1	53.1
chrX	72600000	72700000	33.3	51.3
chrX	72700000	72800000	30.6	51.3
chrX	72800000	72900000	30.6	50.4
chrX	72900000	7.3e+07	19.8	39.6
chrX	7.3e+07	73100000	19.8	37.8
chrX	73100000	73200000	15.3	35.1
chrX	73200000	73300000	14.4	34.2
chrX	73300000	73400000	14.4	35.1
chrX	73400000	73500000	14.4	36
chrX	73500000	73600000	16.2	36
chrX	73600000	73700000	16.2	34.2
chrX	73700000	73800000	16.2	34.2
chrX	73800000	73900000	17.1	34.2
chrX	73900000	7.4e+07	17.1	35.1
chrX	7.4e+07	74100000	16.2	34.2
chrX	74100000	74200000	18	30.6
chrX	74200000	74300000	16.2	26.1
chrX	74300000	74400000	16.2	26.1
chrX	74400000	74500000	17.1	27.9
chrX	74500000	74600000	17.1	27
chrX	74600000	74700000	16.2	27
chrX	74700000	74800000	16.2	27
chrX	74800000	74900000	18	27
chrX	74900000	7.5e+07	18	28.8
chrX	7.5e+07	75100000	17.1	28.8
chrX	75100000	75200000	18.9	28.8
chrX	75200000	75300000	18.9	30.6
chrX	75300000	75400000	24.3	35.1
chrX	75400000	75500000	25.2	37.8
chrX	75500000	75600000	25.2	40.5
chrX	75600000	75700000	25.2	42.3
chrX	75700000	75800000	27.9	43.2
chrX	75800000	75900000	26.1	39.6
chrX	75900000	7.6e+07	26.1	38.7
chrX	7.6e+07	76100000	26.1	39.6
chrX	76100000	76200000	27	40.5
chrX	76200000	76300000	27.9	40.5
chrX	76300000	76400000	28.8	38.7
chrX	76400000	76500000	30.6	39.6
chrX	76500000	76600000	31.5	41.4
chrX	76600000	76700000	31.5	41.4
chrX	76700000	76800000	32.4	43.2
chrX	76800000	76900000	36.9	46.8
chrX	76900000	7.7e+07	37.8	51.3
chrX	7.7e+07	77100000	37.8	50.4
chrX	77100000	77200000	39.6	54.9
chrX	77200000	77300000	41.4	61.2
chrX	77300000	77400000	43.2	63.9
chrX	77400000	77500000	45.9	66.6
chrX	77500000	77600000	44.1	65.7
chrX	77600000	77700000	44.1	65.7
chrX	77700000	77800000	44.1	65.7
chrX	77800000	77900000	43.2	65.7
chrX	77900000	7.8e+07	43.2	64.8
chrX	7.8e+07	78100000	45.9	65.7
chrX	78100000	78200000	42.3	63
chrX	78200000	78300000	42.3	61.2
chrX	78300000	78400000	42.3	61.2
chrX	78400000	78500000	41.4	60.3
chrX	78500000	78600000	42.3	59.4
chrX	78600000	78700000	42.3	59.4
chrX	78700000	78800000	44.1	59.4
chrX	78800000	78900000	42.3	59.4
chrX	78900000	7.9e+07	41.4	57.6
chrX	7.9e+07	79100000	40.5	57.6
chrX	79100000	79200000	38.7	57.6
chrX	79200000	79300000	36.9	54
chrX	79300000	79400000	31.5	49.5
chrX	79400000	79500000	30.6	46.8
chrX	79500000	79600000	30.6	44.1
chrX	79600000	79700000	30.6	42.3
chrX	79700000	79800000	27.9	41.4
chrX	79800000	79900000	28.8	41.4
chrX	79900000	8e+07	28.8	41.4
chrX	8e+07	80100000	28.8	40.5
chrX	80100000	80200000	27.9	37.8
chrX	80200000	80300000	26.1	34.2
chrX	80300000	80400000	24.3	34.2
chrX	80400000	80500000	22.5	33.3
chrX	80500000	80600000	21.6	31.5
chrX	80600000	80700000	21.6	31.5
chrX	80700000	80800000	20.7	29.7
chrX	80800000	80900000	16.2	26.1
chrX	80900000	8.1e+07	15.3	21.6
chrX	8.1e+07	81100000	17.1	22.5
chrX	81100000	81200000	20.7	18.9
chrX	81200000	81300000	18.9	12.6
chrX	81300000	81400000	17.1	9
chrX	81400000	81500000	15.3	5.4
chrX	81500000	81600000	16.2	5.4
chrX	81600000	81700000	16.2	5.4
chrX	81700000	81800000	16.2	6.3
chrX	81800000	81900000	18	7.2
chrX	81900000	8.2e+07	18	7.2
chrX	8.2e+07	82100000	15.3	4.5
chrX	82100000	82200000	15.3	4.5
chrX	82200000	82300000	15.3	8.1
chrX	82300000	82400000	15.3	8.1
chrX	82400000	82500000	17.1	8.1
chrX	82500000	82600000	17.1	8.1
chrX	82600000	82700000	17.1	8.1
chrX	82700000	82800000	15.3	8.1
chrX	82800000	82900000	15.3	8.1
chrX	82900000	8.3e+07	15.3	8.1
chrX	8.3e+07	83100000	16.2	9
chrX	83100000	83200000	16.2	10.8
chrX	83200000	83300000	16.2	11.7
chrX	83300000	83400000	16.2	11.7
chrX	83400000	83500000	16.2	11.7
chrX	83500000	83600000	16.2	11.7
chrX	83600000	83700000	16.2	11.7
chrX	83700000	83800000	16.2	11.7
chrX	83800000	83900000	16.2	11.7
chrX	83900000	8.4e+07	16.2	11.7
chrX	8.4e+07	84100000	16.2	11.7
chrX	84100000	84200000	16.2	11.7
chrX	84200000	84300000	17.1	12.6
chrX	84300000	84400000	18	12.6
chrX	84400000	84500000	18	13.5
chrX	84500000	84600000	18	13.5
chrX	84600000	84700000	18.9	13.5
chrX	84700000	84800000	18.9	15.3
chrX	84800000	84900000	18.9	15.3
chrX	84900000	8.5e+07	18.9	16.2
chrX	8.5e+07	85100000	19.8	15.3
chrX	85100000	85200000	14.4	14.4
chrX	85200000	85300000	14.4	14.4
chrX	85300000	85400000	17.1	17.1
chrX	85400000	85500000	16.2	18
chrX	85500000	85600000	16.2	19.8
chrX	85600000	85700000	16.2	20.7
chrX	85700000	85800000	16.2	19.8
chrX	85800000	85900000	14.4	18.9
chrX	85900000	8.6e+07	14.4	18.9
chrX	8.6e+07	86100000	14.4	18.9
chrX	86100000	86200000	14.4	18.9
chrX	86200000	86300000	14.4	15.3
chrX	86300000	86400000	15.3	15.3
chrX	86400000	86500000	13.5	14.4
chrX	86500000	86600000	12.6	14.4
chrX	86600000	86700000	12.6	14.4
chrX	86700000	86800000	13.5	15.3
chrX	86800000	86900000	13.5	15.3
chrX	86900000	8.7e+07	13.5	15.3
chrX	8.7e+07	87100000	12.6	14.4
chrX	87100000	87200000	13.5	12.6
chrX	87200000	87300000	15.3	12.6
chrX	87300000	87400000	18.9	12.6
chrX	87400000	87500000	26.1	13.5
chrX	87500000	87600000	26.1	13.5
chrX	87600000	87700000	26.1	13.5
chrX	87700000	87800000	26.1	13.5
chrX	87800000	87900000	25.2	14.4
chrX	87900000	8.8e+07	26.1	17.1
chrX	8.8e+07	88100000	26.1	18.9
chrX	88100000	88200000	26.1	18.9
chrX	88200000	88300000	26.1	18
chrX	88300000	88400000	25.2	18
chrX	88400000	88500000	25.2	18.9
chrX	88500000	88600000	25.2	19.8
chrX	88600000	88700000	24.3	19.8
chrX	88700000	88800000	25.2	18
chrX	88800000	88900000	25.2	18
chrX	88900000	8.9e+07	25.2	17.1
chrX	8.9e+07	89100000	23.4	17.1
chrX	89100000	89200000	23.4	17.1
chrX	89200000	89300000	23.4	17.1
chrX	89300000	89400000	20.7	14.4
chrX	89400000	89500000	20.7	16.2
chrX	89500000	89600000	19.8	15.3
chrX	89600000	89700000	19.8	14.4
chrX	89700000	89800000	21.6	16.2
chrX	89800000	89900000	21.6	17.1
chrX	89900000	9e+07	21.6	17.1
chrX	9e+07	90100000	21.6	17.1
chrX	90100000	90200000	23.4	18.9
chrX	90200000	90300000	23.4	18.9
chrX	90300000	90400000	22.5	18.9
chrX	90400000	90500000	22.5	18.9
chrX	90500000	90600000	21.6	18.9
chrX	90600000	90700000	24.3	18.9
chrX	90700000	90800000	23.4	18
chrX	90800000	90900000	25.2	18.9
chrX	90900000	9.1e+07	25.2	18.9
chrX	9.1e+07	91100000	25.2	18.9
chrX	91100000	91200000	24.3	18.9
chrX	91200000	91300000	22.5	18
chrX	91300000	91400000	18.9	18
chrX	91400000	91500000	11.7	17.1
chrX	91500000	91600000	12.6	18.9
chrX	91600000	91700000	12.6	18.9
chrX	91700000	91800000	12.6	18.9
chrX	91800000	91900000	12.6	18
chrX	91900000	9.2e+07	11.7	15.3
chrX	9.2e+07	92100000	11.7	13.5
chrX	92100000	92200000	11.7	13.5
chrX	92200000	92300000	11.7	14.4
chrX	92300000	92400000	14.4	15.3
chrX	92400000	92500000	14.4	13.5
chrX	92500000	92600000	14.4	12.6
chrX	92600000	92700000	14.4	12.6
chrX	92700000	92800000	14.4	13.5
chrX	92800000	92900000	14.4	14.4
chrX	92900000	9.3e+07	14.4	14.4
chrX	9.3e+07	93100000	13.5	14.4
chrX	93100000	93200000	14.4	14.4
chrX	93200000	93300000	14.4	14.4
chrX	93300000	93400000	14.4	14.4
chrX	93400000	93500000	14.4	11.7
chrX	93500000	93600000	14.4	10.8
chrX	93600000	93700000	14.4	10.8
chrX	93700000	93800000	12.6	9.9
chrX	93800000	93900000	12.6	9
chrX	93900000	9.4e+07	12.6	9.9
chrX	9.4e+07	94100000	12.6	9.9
chrX	94100000	94200000	10.8	8.1
chrX	94200000	94300000	10.8	8.1
chrX	94300000	94400000	10.8	8.1
chrX	94400000	94500000	10.8	8.1
chrX	94500000	94600000	14.4	9.9
chrX	94600000	94700000	17.1	18
chrX	94700000	94800000	19.8	20.7
chrX	94800000	94900000	18.9	20.7
chrX	94900000	9.5e+07	18.9	20.7
chrX	9.5e+07	95100000	19.8	20.7
chrX	95100000	95200000	19.8	20.7
chrX	95200000	95300000	19.8	20.7
chrX	95300000	95400000	19.8	20.7
chrX	95400000	95500000	19.8	20.7
chrX	95500000	95600000	18.9	18.9
chrX	95600000	95700000	18.9	18.9
chrX	95700000	95800000	21.6	22.5
chrX	95800000	95900000	25.2	27
chrX	95900000	9.6e+07	25.2	27
chrX	9.6e+07	96100000	25.2	27
chrX	96100000	96200000	25.2	27.9
chrX	96200000	96300000	24.3	27
chrX	96300000	96400000	21.6	26.1
chrX	96400000	96500000	21.6	27
chrX	96500000	96600000	21.6	27
chrX	96600000	96700000	21.6	27
chrX	96700000	96800000	20.7	26.1
chrX	96800000	96900000	20.7	25.2
chrX	96900000	9.7e+07	21.6	25.2
chrX	9.7e+07	97100000	21.6	25.2
chrX	97100000	97200000	20.7	25.2
chrX	97200000	97300000	20.7	25.2
chrX	97300000	97400000	20.7	25.2
chrX	97400000	97500000	20.7	25.2
chrX	97500000	97600000	20.7	25.2
chrX	97600000	97700000	20.7	25.2
chrX	97700000	97800000	20.7	24.3
chrX	97800000	97900000	20.7	24.3
chrX	97900000	9.8e+07	20.7	23.4
chrX	9.8e+07	98100000	20.7	23.4
chrX	98100000	98200000	20.7	23.4
chrX	98200000	98300000	20.7	23.4
chrX	98300000	98400000	31.5	28.8
chrX	98400000	98500000	32.4	30.6
chrX	98500000	98600000	29.7	29.7
chrX	98600000	98700000	24.3	23.4
chrX	98700000	98800000	21.6	20.7
chrX	98800000	98900000	20.7	21.6
chrX	98900000	9.9e+07	21.6	23.4
chrX	9.9e+07	99100000	22.5	24.3
chrX	99100000	99200000	22.5	25.2
chrX	99200000	99300000	22.5	25.2
chrX	99300000	99400000	25.2	26.1
chrX	99400000	99500000	25.2	26.1
chrX	99500000	99600000	26.1	30.6
chrX	99600000	99700000	29.7	36
chrX	99700000	99800000	34.2	38.7
chrX	99800000	99900000	33.3	39.6
chrX	99900000	1e+08	34.2	40.5
chrX	1e+08	100100000	34.2	43.2
chrX	100100000	100200000	34.2	42.3
chrX	100200000	100300000	34.2	42.3
chrX	100300000	100400000	34.2	42.3
chrX	100400000	100500000	34.2	41.4
chrX	100500000	100600000	34.2	41.4
chrX	100600000	100700000	34.2	41.4
chrX	100700000	100800000	34.2	41.4
chrX	100800000	100900000	34.2	41.4
chrX	100900000	1.01e+08	33.3	41.4
chrX	1.01e+08	101100000	33.3	41.4
chrX	101100000	101200000	33.3	41.4
chrX	101200000	101300000	33.3	41.4
chrX	101300000	101400000	35.1	44.1
chrX	101400000	101500000	35.1	45.9
chrX	101500000	101600000	35.1	47.7
chrX	101600000	101700000	36.9	51.3
chrX	101700000	101800000	38.7	54.9
chrX	101800000	101900000	39.6	54.9
chrX	101900000	1.02e+08	40.5	55.8
chrX	1.02e+08	102100000	40.5	56.7
chrX	102100000	102200000	41.4	58.5
chrX	102200000	102300000	41.4	59.4
chrX	102300000	102400000	30.6	54
chrX	102400000	102500000	29.7	52.2
chrX	102500000	102600000	28.8	51.3
chrX	102600000	102700000	28.8	49.5
chrX	102700000	102800000	28.8	49.5
chrX	102800000	102900000	28.8	47.7
chrX	102900000	1.03e+08	27.9	45.9
chrX	1.03e+08	103100000	27	45.9
chrX	103100000	103200000	27	45
chrX	103200000	103300000	27	45
chrX	103300000	103400000	24.3	44.1
chrX	103400000	103500000	24.3	44.1
chrX	103500000	103600000	188.1	171.9
chrX	103600000	103700000	186.3	167.4
chrX	103700000	103800000	179.1	161.1
chrX	103800000	103900000	176.4	155.7
chrX	103900000	1.04e+08	175.5	154.8
chrX	1.04e+08	104100000	175.5	152.1
chrX	104100000	104200000	175.5	152.1
chrX	104200000	104300000	175.5	152.1
chrX	104300000	104400000	175.5	152.1
chrX	104400000	104500000	175.5	152.1
chrX	104500000	104600000	175.5	152.1
chrX	104600000	104700000	175.5	152.1
chrX	104700000	104800000	175.5	153
chrX	104800000	104900000	175.5	153
chrX	104900000	1.05e+08	176.4	153
chrX	1.05e+08	105100000	176.4	153
chrX	105100000	105200000	176.4	153
chrX	105200000	105300000	176.4	153
chrX	105300000	105400000	174.6	150.3
chrX	105400000	105500000	175.5	152.1
chrX	105500000	105600000	175.5	152.1
chrX	105600000	105700000	173.7	149.4
chrX	105700000	105800000	174.6	150.3
chrX	105800000	105900000	175.5	153.9
chrX	105900000	1.06e+08	177.3	154.8
chrX	1.06e+08	106100000	179.1	156.6
chrX	106100000	106200000	178.2	162
chrX	106200000	106300000	179.1	162
chrX	106300000	106400000	179.1	166.5
chrX	106400000	106500000	180.9	168.3
chrX	106500000	106600000	180.9	168.3
chrX	106600000	106700000	180.9	168.3
chrX	106700000	106800000	181.8	168.3
chrX	106800000	106900000	181.8	170.1
chrX	106900000	1.07e+08	183.6	171.9
chrX	1.07e+08	107100000	183.6	171
chrX	107100000	107200000	185.4	171.9
chrX	107200000	107300000	186.3	175.5
chrX	107300000	107400000	189	179.1
chrX	107400000	107500000	189.9	180
chrX	107500000	107600000	26.1	52.2
chrX	107600000	107700000	26.1	54.9
chrX	107700000	107800000	27	57.6
chrX	107800000	107900000	29.7	62.1
chrX	107900000	1.08e+08	30.6	64.8
chrX	1.08e+08	108100000	30.6	64.8
chrX	108100000	108200000	33.3	66.6
chrX	108200000	108300000	33.3	67.5
chrX	108300000	108400000	33.3	67.5
chrX	108400000	108500000	36.9	72.9
chrX	108500000	108600000	41.4	80.1
chrX	108600000	108700000	45.9	90.9
chrX	108700000	108800000	46.8	90.9
chrX	108800000	108900000	47.7	90.9
chrX	108900000	1.09e+08	46.8	90.9
chrX	1.09e+08	109100000	47.7	91.8
chrX	109100000	109200000	47.7	91.8
chrX	109200000	109300000	47.7	91.8
chrX	109300000	109400000	47.7	91.8
chrX	109400000	109500000	46.8	88.2
chrX	109500000	109600000	46.8	86.4
chrX	109600000	109700000	46.8	85.5
chrX	109700000	109800000	44.1	81
chrX	109800000	109900000	42.3	77.4
chrX	109900000	1.1e+08	39.6	76.5
chrX	1.1e+08	110100000	37.8	73.8
chrX	110100000	110200000	37.8	66.6
chrX	110200000	110300000	39.6	66.6
chrX	110300000	110400000	39.6	62.1
chrX	110400000	110500000	38.7	62.1
chrX	110500000	110600000	43.2	72
chrX	110600000	110700000	45	72.9
chrX	110700000	110800000	44.1	72.9
chrX	110800000	110900000	44.1	72
chrX	110900000	1.11e+08	42.3	70.2
chrX	1.11e+08	111100000	41.4	71.1
chrX	111100000	111200000	39.6	70.2
chrX	111200000	111300000	38.7	66.6
chrX	111300000	111400000	36.9	63
chrX	111400000	111500000	36	63.9
chrX	111500000	111600000	35.1	59.4
chrX	111600000	111700000	33.3	55.8
chrX	111700000	111800000	32.4	53.1
chrX	111800000	111900000	29.7	48.6
chrX	111900000	1.12e+08	28.8	45.9
chrX	1.12e+08	112100000	28.8	45.9
chrX	112100000	112200000	26.1	44.1
chrX	112200000	112300000	26.1	43.2
chrX	112300000	112400000	26.1	43.2
chrX	112400000	112500000	22.5	37.8
chrX	112500000	112600000	18	30.6
chrX	112600000	112700000	13.5	19.8
chrX	112700000	112800000	12.6	18.9
chrX	112800000	112900000	11.7	18.9
chrX	112900000	1.13e+08	11.7	18.9
chrX	1.13e+08	113100000	10.8	18
chrX	113100000	113200000	10.8	18
chrX	113200000	113300000	11.7	18.9
chrX	113300000	113400000	11.7	19.8
chrX	113400000	113500000	11.7	19.8
chrX	113500000	113600000	11.7	19.8
chrX	113600000	113700000	11.7	19.8
chrX	113700000	113800000	11.7	19.8
chrX	113800000	113900000	11.7	19.8
chrX	113900000	1.14e+08	16.2	23.4
chrX	1.14e+08	114100000	17.1	23.4
chrX	114100000	114200000	17.1	23.4
chrX	114200000	114300000	15.3	23.4
chrX	114300000	114400000	15.3	23.4
chrX	114400000	114500000	14.4	21.6
chrX	114500000	114600000	9.9	11.7
chrX	114600000	114700000	8.1	10.8
chrX	114700000	114800000	8.1	10.8
chrX	114800000	114900000	8.1	9.9
chrX	114900000	1.15e+08	8.1	9.9
chrX	1.15e+08	115100000	8.1	9
chrX	115100000	115200000	8.1	9
chrX	115200000	115300000	8.1	9
chrX	115300000	115400000	8.1	9.9
chrX	115400000	115500000	9	9
chrX	115500000	115600000	9.9	10.8
chrX	115600000	115700000	10.8	12.6
chrX	115700000	115800000	10.8	17.1
chrX	115800000	115900000	10.8	17.1
chrX	115900000	1.16e+08	10.8	17.1
chrX	1.16e+08	116100000	10.8	17.1
chrX	116100000	116200000	11.7	18.9
chrX	116200000	116300000	11.7	18.9
chrX	116300000	116400000	11.7	18.9
chrX	116400000	116500000	27.9	38.7
chrX	116500000	116600000	28.8	42.3
chrX	116600000	116700000	30.6	45.9
chrX	116700000	116800000	30.6	45.9
chrX	116800000	116900000	30.6	46.8
chrX	116900000	1.17e+08	32.4	50.4
chrX	1.17e+08	117100000	35.1	55.8
chrX	117100000	117200000	35.1	57.6
chrX	117200000	117300000	34.2	56.7
chrX	117300000	117400000	36.9	57.6
chrX	117400000	117500000	39.6	60.3
chrX	117500000	117600000	40.5	60.3
chrX	117600000	117700000	42.3	61.2
chrX	117700000	117800000	47.7	75.6
chrX	117800000	117900000	52.2	79.2
chrX	117900000	1.18e+08	53.1	83.7
chrX	1.18e+08	118100000	54.9	84.6
chrX	118100000	118200000	54.9	84.6
chrX	118200000	118300000	54	88.2
chrX	118300000	118400000	57.6	90.9
chrX	118400000	118500000	58.5	93.6
chrX	118500000	118600000	61.2	97.2
chrX	118600000	118700000	63.9	103.5
chrX	118700000	118800000	67.5	108
chrX	118800000	118900000	67.5	109.8
chrX	118900000	1.19e+08	67.5	109.8
chrX	1.19e+08	119100000	67.5	110.7
chrX	119100000	119200000	68.4	110.7
chrX	119200000	119300000	68.4	110.7
chrX	119300000	119400000	67.5	110.7
chrX	119400000	119500000	66.6	109.8
chrX	119500000	119600000	66.6	108
chrX	119600000	119700000	65.7	106.2
chrX	119700000	119800000	65.7	101.7
chrX	119800000	119900000	65.7	101.7
chrX	119900000	1.2e+08	65.7	101.7
chrX	1.2e+08	120100000	69.3	104.4
chrX	120100000	120200000	68.4	102.6
chrX	120200000	120300000	68.4	104.4
chrX	120300000	120400000	68.4	104.4
chrX	120400000	120500000	52.2	85.5
chrX	120500000	120600000	51.3	81.9
chrX	120600000	120700000	49.5	78.3
chrX	120700000	120800000	49.5	78.3
chrX	120800000	120900000	50.4	79.2
chrX	120900000	1.21e+08	48.6	76.5
chrX	1.21e+08	121100000	45.9	72.9
chrX	121100000	121200000	46.8	71.1
chrX	121200000	121300000	49.5	72.9
chrX	121300000	121400000	46.8	73.8
chrX	121400000	121500000	45	72.9
chrX	121500000	121600000	45	79.2
chrX	121600000	121700000	44.1	79.2
chrX	121700000	121800000	40.5	67.5
chrX	121800000	121900000	38.7	72.9
chrX	121900000	1.22e+08	36.9	70.2
chrX	1.22e+08	122100000	36.9	78.3
chrX	122100000	122200000	39.6	82.8
chrX	122200000	122300000	43.2	79.2
chrX	122300000	122400000	39.6	77.4
chrX	122400000	122500000	38.7	74.7
chrX	122500000	122600000	40.5	79.2
chrX	122600000	122700000	39.6	75.6
chrX	122700000	122800000	36	71.1
chrX	122800000	122900000	36	69.3
chrX	122900000	1.23e+08	39.6	73.8
chrX	1.23e+08	123100000	39.6	72.9
chrX	123100000	123200000	38.7	72.9
chrX	123200000	123300000	38.7	72.9
chrX	123300000	123400000	38.7	72
chrX	123400000	123500000	39.6	72.9
chrX	123500000	123600000	39.6	72.9
chrX	123600000	123700000	39.6	72.9
chrX	123700000	123800000	39.6	72.9
chrX	123800000	123900000	39.6	72.9
chrX	123900000	1.24e+08	40.5	72.9
chrX	1.24e+08	124100000	36.9	71.1
chrX	124100000	124200000	36.9	71.1
chrX	124200000	124300000	36.9	70.2
chrX	124300000	124400000	36.9	70.2
chrX	124400000	124500000	36.9	69.3
chrX	124500000	124600000	36.9	69.3
chrX	124600000	124700000	36.9	69.3
chrX	124700000	124800000	37.8	69.3
chrX	124800000	124900000	36.9	68.4
chrX	124900000	1.25e+08	38.7	68.4
chrX	1.25e+08	125100000	44.1	79.2
chrX	125100000	125200000	43.2	79.2
chrX	125200000	125300000	41.4	77.4
chrX	125300000	125400000	41.4	75.6
chrX	125400000	125500000	40.5	73.8
chrX	125500000	125600000	40.5	67.5
chrX	125600000	125700000	45.9	66.6
chrX	125700000	125800000	45	63.9
chrX	125800000	125900000	42.3	54.9
chrX	125900000	1.26e+08	38.7	48.6
chrX	1.26e+08	126100000	36	40.5
chrX	126100000	126200000	33.3	36
chrX	126200000	126300000	29.7	35.1
chrX	126300000	126400000	31.5	36
chrX	126400000	126500000	31.5	36
chrX	126500000	126600000	27	27.9
chrX	126600000	126700000	25.2	26.1
chrX	126700000	126800000	27	26.1
chrX	126800000	126900000	27	26.1
chrX	126900000	1.27e+08	23.4	21.6
chrX	1.27e+08	127100000	23.4	22.5
chrX	127100000	127200000	23.4	23.4
chrX	127200000	127300000	23.4	23.4
chrX	127300000	127400000	24.3	24.3
chrX	127400000	127500000	24.3	24.3
chrX	127500000	127600000	23.4	27
chrX	127600000	127700000	27	34.2
chrX	127700000	127800000	29.7	36.9
chrX	127800000	127900000	29.7	36.9
chrX	127900000	1.28e+08	28.8	36.9
chrX	1.28e+08	128100000	28.8	36
chrX	128100000	128200000	28.8	36
chrX	128200000	128300000	29.7	35.1
chrX	128300000	128400000	29.7	36.9
chrX	128400000	128500000	31.5	43.2
chrX	128500000	128600000	33.3	44.1
chrX	128600000	128700000	34.2	45
chrX	128700000	128800000	33.3	45
chrX	128800000	128900000	34.2	44.1
chrX	128900000	1.29e+08	32.4	43.2
chrX	1.29e+08	129100000	27	30.6
chrX	129100000	129200000	27	30.6
chrX	129200000	129300000	26.1	30.6
chrX	129300000	129400000	27.9	30.6
chrX	129400000	129500000	27.9	31.5
chrX	129500000	129600000	27	31.5
chrX	129600000	129700000	21.6	34.2
chrX	129700000	129800000	37.8	40.5
chrX	129800000	129900000	39.6	42.3
chrX	129900000	1.3e+08	39.6	42.3
chrX	1.3e+08	130100000	41.4	41.4
chrX	130100000	130200000	44.1	42.3
chrX	130200000	130300000	44.1	45
chrX	130300000	130400000	42.3	44.1
chrX	130400000	130500000	42.3	44.1
chrX	130500000	130600000	42.3	44.1
chrX	130600000	130700000	42.3	43.2
chrX	130700000	130800000	40.5	43.2
chrX	130800000	130900000	42.3	44.1
chrX	130900000	1.31e+08	42.3	44.1
chrX	1.31e+08	131100000	44.1	45
chrX	131100000	131200000	45	45
chrX	131200000	131300000	45	45
chrX	131300000	131400000	45.9	45.9
chrX	131400000	131500000	45	45
chrX	131500000	131600000	45	42.3
chrX	131600000	131700000	41.4	35.1
chrX	131700000	131800000	38.7	32.4
chrX	131800000	131900000	38.7	32.4
chrX	131900000	1.32e+08	38.7	32.4
chrX	1.32e+08	132100000	41.4	32.4
chrX	132100000	132200000	41.4	33.3
chrX	132200000	132300000	40.5	33.3
chrX	132300000	132400000	40.5	31.5
chrX	132400000	132500000	39.6	25.2
chrX	132500000	132600000	39.6	26.1
chrX	132600000	132700000	40.5	27.9
chrX	132700000	132800000	41.4	30.6
chrX	132800000	132900000	41.4	30.6
chrX	132900000	1.33e+08	45.9	36.9
chrX	1.33e+08	133100000	52.2	39.6
chrX	133100000	133200000	53.1	40.5
chrX	133200000	133300000	54.9	41.4
chrX	133300000	133400000	56.7	45
chrX	133400000	133500000	57.6	47.7
chrX	133500000	133600000	57.6	47.7
chrX	133600000	133700000	56.7	45.9
chrX	133700000	133800000	42.3	40.5
chrX	133800000	133900000	41.4	42.3
chrX	133900000	1.34e+08	45.9	48.6
chrX	1.34e+08	134100000	45.9	51.3
chrX	134100000	134200000	45.9	52.2
chrX	134200000	134300000	45.9	49.5
chrX	134300000	134400000	50.4	53.1
chrX	134400000	134500000	58.5	62.1
chrX	134500000	134600000	60.3	64.8
chrX	134600000	134700000	60.3	66.6
chrX	134700000	134800000	60.3	69.3
chrX	134800000	134900000	60.3	69.3
chrX	134900000	1.35e+08	60.3	72
chrX	1.35e+08	135100000	58.5	72
chrX	135100000	135200000	57.6	71.1
chrX	135200000	135300000	59.4	73.8
chrX	135300000	135400000	57.6	72
chrX	135400000	135500000	57.6	72
chrX	135500000	135600000	60.3	78.3
chrX	135600000	135700000	60.3	78.3
chrX	135700000	135800000	61.2	78.3
chrX	135800000	135900000	63	79.2
chrX	135900000	1.36e+08	63.9	79.2
chrX	1.36e+08	136100000	61.2	79.2
chrX	136100000	136200000	62.1	78.3
chrX	136200000	136300000	62.1	78.3
chrX	136300000	136400000	62.1	78.3
chrX	136400000	136500000	61.2	78.3
chrX	136500000	136600000	59.4	76.5
chrX	136600000	136700000	57.6	73.8
chrX	136700000	136800000	56.7	71.1
chrX	136800000	136900000	57.6	72.9
chrX	136900000	1.37e+08	53.1	66.6
chrX	1.37e+08	137100000	46.8	63.9
chrX	137100000	137200000	45.9	63
chrX	137200000	137300000	44.1	62.1
chrX	137300000	137400000	40.5	57.6
chrX	137400000	137500000	40.5	55.8
chrX	137500000	137600000	40.5	55.8
chrX	137600000	137700000	40.5	54.9
chrX	137700000	137800000	39.6	55.8
chrX	137800000	137900000	38.7	53.1
chrX	137900000	1.38e+08	36	46.8
chrX	1.38e+08	138100000	34.2	44.1
chrX	138100000	138200000	32.4	42.3
chrX	138200000	138300000	32.4	42.3
chrX	138300000	138400000	27.9	37.8
chrX	138400000	138500000	19.8	28.8
chrX	138500000	138600000	18.9	26.1
chrX	138600000	138700000	18.9	25.2
chrX	138700000	138800000	20.7	24.3
chrX	138800000	138900000	18.9	23.4
chrX	138900000	1.39e+08	18.9	20.7
chrX	1.39e+08	139100000	18.9	18.9
chrX	139100000	139200000	18.9	18.9
chrX	139200000	139300000	18.9	17.1
chrX	139300000	139400000	18.9	17.1
chrX	139400000	139500000	18.9	17.1
chrX	139500000	139600000	16.2	10.8
chrX	139600000	139700000	17.1	10.8
chrX	139700000	139800000	21.6	13.5
chrX	139800000	139900000	19.8	12.6
chrX	139900000	1.4e+08	18.9	15.3
chrX	1.4e+08	140100000	19.8	15.3
chrX	140100000	140200000	19.8	15.3
chrX	140200000	140300000	20.7	15.3
chrX	140300000	140400000	20.7	15.3
chrX	140400000	140500000	21.6	16.2
chrX	140500000	140600000	21.6	16.2
chrX	140600000	140700000	21.6	16.2
chrX	140700000	140800000	21.6	16.2
chrX	140800000	140900000	19.8	15.3
chrX	140900000	1.41e+08	19.8	15.3
chrX	1.41e+08	141100000	19.8	15.3
chrX	141100000	141200000	19.8	15.3
chrX	141200000	141300000	19.8	15.3
chrX	141300000	141400000	19.8	15.3
chrX	141400000	141500000	18.9	13.5
chrX	141500000	141600000	18.9	14.4
chrX	141600000	141700000	18.9	14.4
chrX	141700000	141800000	18	12.6
chrX	141800000	141900000	18	11.7
chrX	141900000	1.42e+08	16.2	11.7
chrX	1.42e+08	142100000	16.2	11.7
chrX	142100000	142200000	15.3	11.7
chrX	142200000	142300000	15.3	11.7
chrX	142300000	142400000	15.3	11.7
chrX	142400000	142500000	15.3	11.7
chrX	142500000	142600000	15.3	12.6
chrX	142600000	142700000	15.3	11.7
chrX	142700000	142800000	14.4	9.9
chrX	142800000	142900000	52.2	48.6
chrX	142900000	1.43e+08	55.8	54
chrX	1.43e+08	143100000	55.8	54
chrX	143100000	143200000	55.8	54.9
chrX	143200000	143300000	54.9	54
chrX	143300000	143400000	55.8	54
chrX	143400000	143500000	56.7	54.9
chrX	143500000	143600000	56.7	54.9
chrX	143600000	143700000	56.7	54.9
chrX	143700000	143800000	51.3	52.2
chrX	143800000	143900000	52.2	53.1
chrX	143900000	1.44e+08	52.2	51.3
chrX	1.44e+08	144100000	53.1	52.2
chrX	144100000	144200000	52.2	52.2
chrX	144200000	144300000	51.3	52.2
chrX	144300000	144400000	51.3	52.2
chrX	144400000	144500000	106.2	92.7
chrX	144500000	144600000	109.8	95.4
chrX	144600000	144700000	109.8	95.4
chrX	144700000	144800000	109.8	95.4
chrX	144800000	144900000	109.8	94.5
chrX	144900000	1.45e+08	109.8	94.5
chrX	1.45e+08	145100000	109.8	94.5
chrX	145100000	145200000	111.6	94.5
chrX	145200000	145300000	111.6	95.4
chrX	145300000	145400000	111.6	95.4
chrX	145400000	145500000	112.5	95.4
chrX	145500000	145600000	113.4	95.4
chrX	145600000	145700000	113.4	95.4
chrX	145700000	145800000	112.5	95.4
chrX	145800000	145900000	112.5	95.4
chrX	145900000	1.46e+08	112.5	95.4
chrX	1.46e+08	146100000	112.5	95.4
chrX	146100000	146200000	112.5	95.4
chrX	146200000	146300000	112.5	95.4
chrX	146300000	146400000	112.5	96.3
chrX	146400000	146500000	113.4	97.2
chrX	146500000	146600000	112.5	96.3
chrX	146600000	146700000	112.5	96.3
chrX	146700000	146800000	111.6	96.3
chrX	146800000	146900000	74.7	58.5
chrX	146900000	1.47e+08	71.1	54
chrX	1.47e+08	147100000	71.1	54
chrX	147100000	147200000	71.1	53.1
chrX	147200000	147300000	71.1	53.1
chrX	147300000	147400000	70.2	53.1
chrX	147400000	147500000	72	52.2
chrX	147500000	147600000	72.9	55.8
chrX	147600000	147700000	74.7	57.6
chrX	147700000	147800000	75.6	57.6
chrX	147800000	147900000	75.6	57.6
chrX	147900000	1.48e+08	75.6	58.5
chrX	1.48e+08	148100000	73.8	57.6
chrX	148100000	148200000	73.8	59.4
chrX	148200000	148300000	74.7	61.2
chrX	148300000	148400000	78.3	65.7
chrX	148400000	148500000	27	31.5
chrX	148500000	148600000	28.8	36
chrX	148600000	148700000	28.8	36
chrX	148700000	148800000	28.8	36
chrX	148800000	148900000	28.8	36
chrX	148900000	1.49e+08	30.6	40.5
chrX	1.49e+08	149100000	36	42.3
chrX	149100000	149200000	36	45
chrX	149200000	149300000	38.7	44.1
chrX	149300000	149400000	38.7	44.1
chrX	149400000	149500000	37.8	44.1
chrX	149500000	149600000	36.9	43.2
chrX	149600000	149700000	36.9	45
chrX	149700000	149800000	39.6	46.8
chrX	149800000	149900000	39.6	47.7
chrX	149900000	1.5e+08	39.6	50.4
chrX	1.5e+08	150100000	39.6	50.4
chrX	150100000	150200000	40.5	51.3
chrX	150200000	150300000	40.5	51.3
chrX	150300000	150400000	40.5	50.4
chrX	150400000	150500000	39.6	49.5
chrX	150500000	150600000	39.6	49.5
chrX	150600000	150700000	40.5	49.5
chrX	150700000	150800000	45	53.1
chrX	150800000	150900000	49.5	56.7
chrX	150900000	1.51e+08	54.9	59.4
chrX	1.51e+08	151100000	58.5	64.8
chrX	151100000	151200000	61.2	66.6
chrX	151200000	151300000	60.3	69.3
chrX	151300000	151400000	84.6	103.5
chrX	151400000	151500000	99.9	121.5
chrX	151500000	151600000	113.4	151.2
chrX	151600000	151700000	111.6	152.1
chrX	151700000	151800000	113.4	157.5
chrX	151800000	151900000	112.5	157.5
chrX	151900000	1.52e+08	112.5	156.6
chrX	1.52e+08	152100000	112.5	156.6
chrX	152100000	152200000	112.5	154.8
chrX	152200000	152300000	111.6	153
chrX	152300000	152400000	108	148.5
chrX	152400000	152500000	103.5	142.2
chrX	152500000	152600000	98.1	135
chrX	152600000	152700000	98.1	135
chrX	152700000	152800000	98.1	135
chrX	152800000	152900000	99	135.9
chrX	152900000	1.53e+08	97.2	131.4
chrX	1.53e+08	153100000	91.8	129.6
chrX	153100000	153200000	90	126.9
chrX	153200000	153300000	87.3	126.9
chrX	153300000	153400000	87.3	126.9
chrX	153400000	153500000	87.3	126.9
chrX	153500000	153600000	87.3	126.9
chrX	153600000	153700000	87.3	125.1
chrX	153700000	153800000	84.6	123.3
chrX	153800000	153900000	84.6	122.4
chrX	153900000	1.54e+08	84.6	119.7
chrX	1.54e+08	154100000	86.7692307692308	122.769230769231
chrX	154100000	154200000	88.1052631578947	125.052631578947
chrX	154200000	154300000	90.4864864864865	128.432432432432
chrX	154300000	154400000	93	132
chrX	154400000	154500000	95.6571428571429	135.771428571429
chrX	154500000	154600000	98.4705882352941	139.764705882353
chrX	154600000	154700000	100.363636363636	144
chrX	154700000	154800000	97.875	144
chrX	154800000	154900000	94.0645161290323	142.838709677419
chrX	154900000	1.55e+08	90	142.8
chrX	1.55e+08	155100000	88.1379310344828	140.275862068966
chrX	155100000	155200000	87.4285714285714	142.714285714286
chrX	155200000	155300000	90.6666666666667	144
chrX	155300000	155400000	56.7692307692308	96.9230769230769
chrX	155400000	155500000	30.24	72
chrX	155500000	155600000	7.5	19.5
chrX	155600000	155700000	6.26086956521739	15.6521739130435
chrX	155700000	155800000	1.63636363636364	6.54545454545455
chrX	155800000	155900000	1.71428571428571	5.14285714285714
chrX	155900000	1.56e+08	1.8	3.6
