# Supplementary material for: Chromosomal Mcm2-7 distribution and the genome replication program in species from yeast to humans
Source: PLoS Genet. 2021 Sep 2;17(9):e1009714. doi: 10.1371/journal.pgen.1009714 (PMC8443269; doi:10.1371/journal.pgen.1009714)
Supplement: S4 Source Files — (ZIP) [file pgen.1009714.s026.zip › source_files_for_Figure8_to_S3Figure/Figure9/Figure9A/Figure9A_upper_right_chrX_replication/numbers_for_Figure_9A_upper_right_chrX_replication_050421_1.txt]

chr	bedstart	bedend	musculus_G1	musculus_S	spretus_G1	spretus_S	norm_musculus_G1	norm_musculus_S	norm_spretus_G1	norm_spretus_S	smoothed30bins_norm_musculus_G1	smoothed30bins_norm_musculus_S	smoothed30bins_norm_spretus_G1	smoothed30bins_norm_spretus_S	smoothed30bins_norm_musculus_S_to_smoothed30bins_norm_musculus_G1	smoothed30bins_norm_spretus_S_to_smoothed30bins_norm_spretus_G1	submeddivideadd1_smoothed30bins_norm_musculus_S_to_smoothed30bins_norm_musculus_G1	submeddivideadd1_smoothed30bins_norm_spretus_S_to_smoothed30bins_norm_spretus_G1	smooth30_submeddivideadd1_smoothed30bins_norm_musculus_S_to_smoothed30bins_norm_musculus_G1	smooth30_submeddivideadd1_smoothed30bins_norm_spretus_S_to_smoothed30bins_norm_spretus_G1
chrX	0	100000	0	0	0	0	0	0	0	0	0	0	0	0	0	0	0	0	0	0
chrX	100000	200000	0	0	0	0	0	0	0	0	0	0	0	0	0	0	0	0	0	0
chrX	200000	300000	0	0	0	0	0	0	0	0	0	0	0	0	0	0	0	0	0	0
chrX	300000	400000	0	0	0	0	0	0	0	0	0	0	0	0	0	0	0	0	0	0
chrX	400000	500000	0	0	0	0	0	0	0	0	0	0	0	0	0	0	0	0	0	0
chrX	500000	600000	0	0	0	0	0	0	0	0	0	0	0	0	0	0	0	0	0	0
chrX	600000	700000	0	0	0	0	0	0	0	0	0	0	0	0	0	0	0	0	0	0
chrX	700000	800000	0	0	0	0	0	0	0	0	0	0	0	0	0	0	0	0	0	0
chrX	800000	900000	0	0	0	0	0	0	0	0	0	0	0	0	0	0	0	0	0	0
chrX	900000	1000000	0	0	0	0	0	0	0	0	0	0	0	0	0	0	0	0	0	0
chrX	1000000	1100000	0	0	0	0	0	0	0	0	0	0	0	0	0	0	0	0	0	0
chrX	1100000	1200000	0	0	0	0	0	0	0	0	0	0	0	0	0	0	0	0	0	0
chrX	1200000	1300000	0	0	0	0	0	0	0	0	0	0	0	0	0	0	0	0	0	0
chrX	1300000	1400000	0	0	0	0	0	0	0	0	0	0	0	0	0	0	0	0	0	0
chrX	1400000	1500000	0	0	0	0	0	0	0	0	0	0	0	0	0	0	0	0	0	0
chrX	1500000	1600000	0	0	0	0	0	0	0	0	0	0	0	0	0	0	0	0	0	0
chrX	1600000	1700000	0	0	0	0	0	0	0	0	0	0	0	0	0	0	0	0	0	0
chrX	1700000	1800000	0	0	0	0	0	0	0	0	0	0	0	0	0	0	0	0	0	0
chrX	1800000	1900000	0	0	0	0	0	0	0	0	0	0	0	0	0	0	0	0	0	0
chrX	1900000	2000000	0	0	0	0	0	0	0	0	0	0	0	0	0	0	0	0	0	0
chrX	2000000	2100000	0	0	0	0	0	0	0	0	0	0	0	0	0	0	0	0	0	0
chrX	2100000	2200000	0	0	0	0	0	0	0	0	0	0	0	0	0	0	0	0	0	0
chrX	2200000	2300000	0	0	0	0	0	0	0	0	0	0	0	0	0	0	0	0	0	0
chrX	2300000	2400000	0	0	0	0	0	0	0	0	0	0	0	0	0	0	0	0	0	0.0229271289728892
chrX	2400000	2500000	0	0	0	0	0	0	0	0	0	0	0	0	0	0	0	0	0.0381687983677868	0.050717588333967
chrX	2500000	2600000	0	0	0	0	0	0	0	0	0	0	0	0	0	0	0	0	0.0745640970134341	0.0762649606180436
chrX	2600000	2700000	0	0	0	0	0	0	0	0	0	0	0	0	0	0	0	0	0.111538497609168	0.109531775206157
chrX	2700000	2800000	0	0	0	0	0	0	0	0	0	0	0	0	0	0	0	0	0.143144941169861	0.141516535378213
chrX	2800000	2900000	0	0	0	0	0	0	0	0	0	0	0	0	0	0	0	0	0.174113100980321	0.172529076984053
chrX	2900000	3000000	0	0	0	0	0	0	0	0	0	0	0	0	0	0	0	0	0.205638952139555	0.204032002290313
chrX	3000000	3100000	0	0	0	0	0	0	0	0	0	0	0	0	0	0	0	0	0.236922398644918	0.234160601261097
chrX	3100000	3200000	0	0	0	0	0	0	0	0	0	0	0	0	0	0	0	0	0.27028110758399	0.266640700639357
chrX	3200000	3300000	0	0	0	0	0	0	0	0	0	0	0	0	0	0	0	0	0.303967250727943	0.298377537881065
chrX	3300000	3400000	0	0	0	0	0	0	0	0	0	0	0	0	0	0	0	0	0.33736803739024	0.331585890608613
chrX	3400000	3500000	0	0	0	0	0	0	0	0	0	0	0	0	0	0	0	0	0.37104671217754	0.366800454205576
chrX	3500000	3600000	0	0	0	0	0	0	0	0	0	0	0	0	0	0	0	0	0.405863118731013	0.401794493164197
chrX	3600000	3700000	0	0	0	0	0	0	0	0	0	0	0	0	0	0	0	0	0.4408358408471	0.438574265737168
chrX	3700000	3800000	0	0	0	0	0	0	0	0	0	0	0	0	0	0	0	0	0.475530725392428	0.476457170894359
chrX	3800000	3900000	0	0	0	0	0	0	0	0	0	0	9.15695004665447	5.48676871332286	0	0.599191727089029	0	0.687813869186676	0.510341675600676	0.514358580977666
chrX	3900000	4000000	0	0	0	0	0	0	0	0	53.3333333333333	59.6236461403039	75.5448378848994	54.8676871332286	1.1179433651307	0.726293002532156	1.14506395103361	0.833713780832335	0.545073183880569	0.552581619352907
chrX	4000000	4100000	0	0	0	0	0	0	0	0	110	117.259837409264	160.246625816453	106.991989909796	1.0659985219024	0.667670781613489	1.09185895936942	0.766421168522297	0.57955376128248	0.591420622258302
chrX	4100000	4200000	0	0	0	0	0	0	0	0	163.333333333333	176.883483549568	233.502226189689	203.010442392946	1.0829601033647	0.869415447148787	1.10923201787201	0.998004437643413	0.613950467190973	0.630161591471466
chrX	4200000	4300000	0	0	0	0	0	0	0	0	253.333333333333	234.519674818529	370.856476889506	310.002432302741	0.925735558494192	0.835909446432843	0.94819330682081	0.95954280516166	0.647374123025176	0.668978533337868
chrX	4300000	4400000	0	0	0	0	0	0	0	0	313.333333333333	284.206046602115	473.872164914369	384.0738099326	0.90704057426207	0.81050088688371	0.929044794313791	0.930376248175214	0.680168428503037	0.708126216141917
chrX	4400000	4500000	0	0	0	0	0	0	0	0	376.666666666667	347.804602485106	599.780228055868	493.809184199057	0.923375050845414	0.823316876916223	0.945775534777019	0.9450877591878	0.712880594458491	0.746865998359657
chrX	4500000	4600000	0	0	0	0	0	0	0	0	453.333333333333	415.378068110784	714.242103639049	562.393793115593	0.916275150244376	0.787399384956737	0.938503395160877	0.903857969123517	0.745804965722038	0.786038897363236
chrX	4600000	4700000	0	0	0	0	0	0	0	0	516.666666666667	504.813537321239	824.125504198902	699.563010948664	0.977058459331431	0.848854946709457	1.00076126817217	0.974402981347791	0.77899217919633	0.825940919902592
chrX	4700000	4800000	0	0	0	0	0	0	0	0	608.333333333333	600.211371145726	959.190517387056	795.581463431814	0.986648829280645	0.829430075684097	1.01058429431861	0.952105117251246	0.812236975165714	0.866209295516793
chrX	4800000	4900000	0	0	0	0	0	0	0	0	686.666666666667	671.75974651409	1020.99993020197	886.113147201641	0.978290892981685	0.867887568832988	1.00202359986889	0.996250581826441	0.845158849768657	0.906645149084499
chrX	4900000	5000000	0	0	0	0	0	0	0	0	771.666666666667	761.195215724546	1114.85866818018	1026.02574939137	0.986430085172198	0.920319120867749	1.010360243619	1.0564369079089	0.87768776467075	0.947353284279244
chrX	5000000	5100000	0	0	0	0	0	0	0	0	840	856.593049549032	1217.87435620504	1113.81404880454	1.01975363041551	0.914555793977991	1.0444921966042	1.04982116875861	0.910855423395179	0.988203237598765
chrX	5100000	5200000	0	0	0	0	0	0	0	0	898.333333333333	920.191605432023	1307.15461915993	1256.47003535093	1.02433202831023	0.961225257466813	1.04918166348262	1.10339317718913	0.943919044958218	1.02877880122999
chrX	5200000	5300000	0	0	0	0	0	0	0	0	958.333333333333	973.852886958297	1382.69945704483	1368.94879397405	1.01619431682605	0.990055204693462	1.04084653635982	1.13648715471573	0.976834938297039	1.06960607386023
chrX	5300000	5400000	0	0	200	100	0	0	274.708501399634	164.603061399686	1011.66666666667	1031.48907822726	1465.11200746472	1451.2503246739	1.01959381702859	0.990538823844051	1.04432850624745	1.13704230249922	1.00986712532097	1.08762628962121
chrX	5400000	5500000	1600	1500	1450	900	1600	1788.70938420912	1991.63663514735	1481.42755259717	1111.66666666667	1130.86182179443	1568.12769548958	1566.47246765368	1.01726700611193	0.998944455964483	1.0419452483968	1.1466911512572	1.00449093979261	1.10111498219932
chrX	5500000	5600000	1700	1450	1850	950	1700	1729.08573806881	2541.05363794662	1563.72908329701	1186.66666666667	1198.43528742011	1645.96177088614	1670.72107320681	1.00991737703942	1.01504245284345	1.03441732205732	1.16517008716185	1.00068509661699	1.11726929500023
chrX	5600000	5700000	1600	1500	1600	1750	1600	1788.70938420912	2197.66801119707	2880.5535744945	1278.33333333333	1287.87075663056	1785.60525909762	1807.89029103988	1.00746082656889	1.01248037987608	1.0319011772548	1.16222907639492	0.996057464793344	1.1254408814679
chrX	5700000	5800000	2700	1450	3000	1950	2700	1729.08573806881	4120.62752099451	3209.75969729387	1368.33333333333	1339.54458328549	1879.46399707583	1906.65212787969	0.978960718600848	1.01446589604598	1.0027096750261	1.16450825599206	0.997172171242171	1.13533562086964
chrX	5800000	5900000	1800	1250	2250	1350	1800	1490.5911535076	3090.47064074588	2222.14132889576	1456.66666666667	1399.1682294258	2019.10748528731	2065.76842056606	0.960527388621829	1.02310968366902	0.983829164335815	1.17443048412147	0.998947051160268	1.14663339613806
chrX	5900000	6000000	1900	1600	2750	2000	1900	1907.95667648972	3777.24189424497	3292.06122799371	1535	1470.71660479416	2154.17249847546	2180.99056354584	0.958121566641148	1.01244935820569	0.981364978663618	1.16219346653222	1.00033508589877	1.15781218961158
chrX	6000000	6100000	2300	1700	2500	1250	2300	2027.20396877033	3433.85626749543	2057.53826749607	1611.66666666667	1554.18970939059	2293.81598668695	2348.33700930218	0.964336944813188	1.02376869937766	0.98773113790641	1.17518697010738	1.00195871668717	1.17099038981181
chrX	6100000	6200000	1900	2250	2400	2500	1900	2683.06407631367	3296.50201679561	4115.07653499214	1695	1647.60008834373	2380.80701213016	2482.76284277859	0.972035450350283	1.04282406349148	0.995616404228761	1.19706067618066	1.0010700334384	1.18106274501592
chrX	6200000	6300000	2750	2400	2950	1750	2750	2861.93501473459	4051.9503956446	2880.5535744945	1771.66666666667	1725.11082832613	2518.16126282998	2650.10928853494	0.973722010344003	1.05239856066909	0.997343879081512	1.20805126842605	1.0001702142922	1.19240793117098
chrX	6300000	6400000	2350	1800	1350	1650	2350	2146.45126105094	1854.28238444753	2715.95051309481	1855	1788.70938420912	2595.99533822654	2743.38435666143	0.964263818980656	1.05677553278488	0.987656238088285	1.21307560703118	0.999463019496321	1.20170873068661
chrX	6400000	6500000	2550	2250	2050	2550	2550	2683.06407631367	2815.76213934625	4197.37806569198	1948.33333333333	1856.28284983479	2733.34958892636	2907.98741806111	0.952754242857893	1.06389150873429	0.9758674470628	1.22124405584234	0.998367906125437	1.20872835203971
chrX	6500000	6600000	2050	2400	2250	1600	2050	2861.93501473459	3090.47064074588	2633.64898239497	2023.33333333333	1965.59286775868	2831.7868019279	3023.20956104089	0.971462702351903	1.06759787106242	0.995029761732882	1.22549859958564	0.995328586855446	1.21634635076807
chrX	6600000	6700000	1750	1600	1950	2600	1750	1907.95667648972	2678.40788864643	4279.67959639183	2120	2053.0408820978	2982.87647769769	3163.12216323063	0.968415510423489	1.06042680174006	0.991908646891165	1.21726690893667	0.992229534183089	1.22106294619313
chrX	6700000	6800000	1800	1350	1650	2050	1800	1609.8384457882	2266.34513654698	3374.36275869356	2201.66666666667	2122.60180259482	3090.47064074588	3297.54799670704	0.96408863100446	1.06700511994224	0.987476800164636	1.22481817890724	0.989749154517527	1.22382445847994
chrX	6800000	6900000	1600	1450	1800	1500	1600	1729.08573806881	2472.37651259671	2469.04592099529	2235	2162.35090002169	3101.9168283042	3319.49507156033	0.967494809853104	1.07014315834351	0.990965610718022	1.22842034201606	0.987107947095219	1.22607898738168
chrX	6900000	7000000	3000	2500	2250	2100	3000	2981.18230701519	3090.47064074588	3456.6642893934	2201.66666666667	2114.65198310944	3051.5536030476	3292.06122799371	0.960477812161746	1.07881481246337	0.983778385182746	1.23837455817556	0.984645798648446	1.22765034289709
chrX	7000000	7100000	2250	1700	1700	1900	2250	2027.20396877033	2335.02226189689	3127.45816659403	2171.66666666667	2072.91543081123	2982.87647769769	3250.91046264379	0.954527443197804	1.08985755426017	0.977683664100732	1.25105055254983	0.982355021751393	1.22781823391537
chrX	7100000	7200000	2750	2250	3050	2500	2750	2683.06407631367	4189.30464634442	4115.07653499214	2181.66666666667	2066.9530661972	2971.43029013938	3217.98985036386	0.947419281679389	1.08297672708079	0.970403063162679	1.2431520316733	0.979535110974764	1.22808644258144
chrX	7200000	7300000	2700	1300	2050	1800	2700	1550.2147996479	2815.76213934625	2962.85510519434	2165	2074.90288568257	2905.04240230113	3179.58246937059	0.958384704703268	1.09450466776388	0.981634500285622	1.25638498721412	0.977846222858264	1.22746862377838
chrX	7300000	7400000	2650	1500	3050	2900	2650	1788.70938420912	4189.30464634442	4773.48878059088	2205	2114.65198310944	2902.75316478947	3209.75969729387	0.95902584268002	1.10576391276682	0.982291191856695	1.26930950622778	0.976956519481918	1.22668721403671
chrX	7400000	7500000	2350	1800	2950	2100	2350	2146.45126105094	4051.9503956446	3456.6642893934	2175	2096.76488926735	2845.52222699788	3174.09570065727	0.964029834145909	1.11547035919872	0.987416576932172	1.28045156339338	0.976333874876143	1.22579662439455
chrX	7500000	7600000	2300	2100	3050	3050	2300	2504.19313789276	4189.30464634442	5020.39337269041	2138.33333333333	2060.99070158317	2802.02671427627	3171.35231630061	0.963830413834686	1.13180659561261	0.987212318812657	1.29920397513039	0.975687623007006	1.22369738075139
chrX	7600000	7700000	2500	2350	1900	2450	2500	2802.31136859428	2609.73076329652	4032.7750042923	2156.66666666667	2051.05342722645	2829.49756441623	3146.66185709066	0.951029409842251	1.11209208895003	0.974100770709268	1.27657363747106	0.97460134764716	1.21993113592036
chrX	7700000	7800000	2300	1950	3000	3050	2300	2325.32219947185	4120.62752099451	5020.39337269041	2140	2055.02833696914	2802.02671427627	3154.89201016064	0.96029361540614	1.12593216691566	0.983589719932501	1.29246070190307	0.97356313065519	1.21533151925291
chrX	7800000	7900000	2500	1600	1700	1700	2500	1907.95667648972	2335.02226189689	2798.25204379466	2098.33333333333	2009.31687492824	2792.86976422961	3102.76770738408	0.957577541665563	1.11096039891425	0.980807755992566	1.2752745672953	0.972988024824337	1.21058595105756
chrX	7900000	8000000	2800	1700	3000	3000	2800	2027.20396877033	4120.62752099451	4938.09184199057	2111.66666666667	2015.27923954227	2783.71281418296	3072.5904794608	0.954354809570136	1.10377423411137	0.977506842492461	1.26702554850177	0.973692593896428	1.20530526580025
chrX	8000000	8100000	2250	2750	2150	2100	2250	3279.30053771671	2953.11639004607	3456.6642893934	2103.33333333333	1957.64304827331	2719.61416385638	3028.69632975422	0.930733620415203	1.11364927054931	0.95331261850447	1.27836113060958	0.973227584637732	1.19956679853912
chrX	8100000	8200000	2900	2200	3300	2550	2900	2623.44043017337	4532.69027309396	4197.37806569198	2141.66666666667	1999.37960057152	2721.90340136804	2951.8815677677	0.933562459410828	1.08449167089621	0.956210083311902	1.2448910399409	0.972697060497952	1.19453128313266
chrX	8200000	8300000	2450	1750	2350	2450	2450	2086.82761491064	3227.8248914457	4032.7750042923	2171.66666666667	2049.06597235511	2740.21730146135	2910.73080241778	0.943545344138961	1.06222626974346	0.966435146392958	1.21933252332007	0.97251460346368	1.18900982112676
chrX	8300000	8400000	1000	1000	450	500	1000	1192.47292280608	618.094128149177	823.015306998428	2200	2072.91543081123	2744.79577648468	2880.5535744945	0.942234286732378	1.04946007246619	0.965092283578223	1.20467816955131	0.97181453354448	1.18308197296752
chrX	8400000	8500000	600	300	350	400	600	357.741876841823	480.73987744936	658.412245598743	2161.66666666667	2043.10360774108	2719.61416385638	2828.42927171793	0.94515201591723	1.0400112300148	0.968080794993613	1.19383181671964	0.972222186457692	1.17637841068906
chrX	8500000	8600000	800	400	350	200	800	476.989169122431	480.73987744936	329.206122799371	2173.33333333333	2049.06597235511	2728.77111390303	2781.79173765469	0.942821766421063	1.01943022024878	0.965694015145724	1.17020681771022	0.97308826107216	1.16935909032636
chrX	8600000	8700000	1900	1350	1350	1150	1900	1609.8384457882	1854.28238444753	1892.93520609639	2198.33333333333	2033.16633338436	2699.01102625141	2751.61450973141	0.924867172123288	1.01948991055182	0.947303853955929	1.17027533637699	0.974088780934815	1.16286058772052
chrX	8700000	8800000	2200	1650	1550	1250	2200	1967.58032263003	2128.99088584716	2057.53826749607	2191.66666666667	2037.14124312705	2742.50653897301	2737.89758794811	0.929494103327931	0.998319438455511	0.952043031531109	1.14597369190034	0.97516258750343	1.15613601923848
chrX	8800000	8900000	3000	2250	2200	1900	3000	2683.06407631367	3021.79351539598	3127.45816659403	2180	2037.14124312705	2719.61416385638	2726.92405052146	0.934468460150022	1.00268783960689	0.957138063045419	1.15098819187131	0.975771680905891	1.14898400757356
chrX	8900000	9000000	1000	1150	1500	1350	1000	1371.34386122699	2060.31376049726	2222.14132889576	2171.66666666667	2041.11615286974	2701.30026376307	2672.05636338823	0.93988464445268	0.989174139296126	0.962685640490366	1.1354757772675	0.97561506023808	1.14121669839717
chrX	9000000	9100000	1200	800	1550	1200	1200	953.978338244862	2128.99088584716	1975.23673679623	2180	2060.99070158317	2689.85407620475	2606.21513882836	0.945408578707877	0.968905771463111	0.968343581832293	1.1122096608125	0.975544862447392	1.13289790903632
chrX	9100000	9200000	2450	2000	3000	2050	2450	2384.94584561216	4120.62752099451	3374.36275869356	2166.66666666667	2037.14124312705	2721.90340136804	2570.55114219176	0.940219035289407	0.944394698540656	0.963028143433391	1.08407333124965	0.97583617593136	1.12560522680937
chrX	9200000	9300000	2250	2500	2350	1900	2250	2981.18230701519	3227.8248914457	3127.45816659403	2161.66666666667	2039.12869799839	2689.85407620475	2507.45330198854	0.94331319876564	0.932189342228719	0.966197369322419	1.07006276840276	0.975582382554031	1.1179171643521
chrX	9300000	9400000	1100	650	1150	700	1100	775.10739982395	1579.5738830479	1152.2214297978	2181.66666666667	2066.9530661972	2705.8787387864	2523.91360812851	0.947419281679389	0.932751927109825	0.970403063162679	1.07070856117046	0.975544874009357	1.11085700503811
chrX	9400000	9500000	2950	2400	1850	2000	2950	2861.93501473459	2541.05363794662	3292.06122799371	2150	2092.78997952467	2657.80475104146	2460.8157679253	0.973390688151007	0.925882823770644	0.997004519225539	1.06282349812308	0.975719516385084	1.10373298412185
chrX	9500000	9600000	1800	950	850	800	1800	1132.84927666577	1167.51113094845	1316.82449119749	2160	2068.94052106854	2657.80475104146	2438.86869307201	0.95784283382803	0.917625228909813	0.981079483972003	1.05334458175186	0.976971063931387	1.09649261259163
chrX	9600000	9700000	2900	2650	2000	1200	2900	3160.05324543611	2747.08501399634	1975.23673679623	2165	2062.97815645451	2625.75542587817	2438.86869307201	0.952876746630261	0.928825536847684	0.975992922697774	1.06620144674273	0.978312334978223	1.09085782310924
chrX	9700000	9800000	2700	2600	2050	1300	2700	3100.4295992958	2815.76213934625	2139.83979819591	2168.33333333333	2078.87779542526	2666.96170108811	2460.8157679253	0.958744563608883	0.922703826950831	0.982003089136481	1.05917431873038	0.979117971508928	1.08604673985156
chrX	9800000	9900000	2450	2050	1900	950	2450	2444.56949175246	2609.73076329652	1563.72908329701	2218.33333333333	2100.73979901004	2712.74645132139	2482.76284277859	0.946990142303549	0.915221119013622	0.969963513142015	1.05058489723872	0.979851079000687	1.08165346347981
chrX	9900000	10000000	1850	1750	1700	1150	1850	2086.82761491064	2335.02226189689	1892.93520609639	2285	2221.97454616199	2838.65451446289	2565.06437347843	0.972417744491024	0.903619781981035	0.996007972579097	1.03726768982184	0.980496194819485	1.07791746377981
chrX	10000000	10100000	2600	1850	1900	1050	2600	2206.07490719124	2609.73076329652	1728.3321446967	2346.66666666667	2299.48528614439	2969.14105262771	2691.26005388486	0.979894298072892	0.906410307285023	1.00366590253476	1.04047094166867	0.98168472495674	1.07531463076577
chrX	10100000	10200000	3500	1850	2400	1950	3500	2206.07490719124	3296.50201679561	3209.75969729387	2376.66666666667	2321.34728972916	3010.34732783766	2748.87112537475	0.97672396482293	0.913140852537197	1.00041865904236	1.04819695349817	0.98370103666935	1.07292852469323
chrX	10200000	10300000	2500	1400	3000	1550	2500	1669.46209192851	4120.62752099451	2551.34745169513	2383.33333333333	2359.10893228469	3090.47064074588	2839.40280914458	0.989835915643926	0.918760648203178	1.01384869734407	1.0546479327529	0.985552867846381	1.07245564729765
chrX	10300000	10400000	2300	1500	2550	2700	2300	1788.70938420912	3502.53339284534	4444.28265779151	2396.66666666667	2341.2218384426	3111.07377835086	2858.60649964121	0.976865857486481	0.918848829472801	1.00056399393052	1.05474915628038	0.987379279485277	1.07158414279684
chrX	10400000	10500000	2100	1900	2550	1100	2100	2265.69855333155	3502.53339284534	1810.63367539654	2473.33333333333	2373.02111638409	3156.85852858413	2880.5535744945	0.959442499885752	0.91247471130309	0.982717956897843	1.04743228810154	0.98876800902182	1.07192614882156
chrX	10500000	10600000	2550	2600	2800	1850	2550	3100.4295992958	3845.91901959488	3045.15663589419	2498.33333333333	2402.83293945425	3207.22175384073	2932.67787727107	0.96177435868749	0.914398224494178	0.98510638509202	1.04964029430486	0.989585280595464	1.07318052061947
chrX	10600000	10700000	2100	1750	2600	1800	2100	2086.82761491064	3571.21051819524	2962.85510519434	2491.66666666667	2390.90821022619	3170.59395365411	2921.70433984442	0.959561823502148	0.921500634440167	0.982840175228309	1.05779317066254	0.990521636348588	1.07540811387877
chrX	10700000	10800000	2150	2000	2300	1900	2150	2384.94584561216	3159.14776609579	3127.45816659403	2488.33333333333	2371.03366151275	3191.19709125908	2951.8815677677	0.952860145283088	0.925007601646765	0.975975918612613	1.06181882818488	0.991046409987101	1.07779870461034
chrX	10800000	10900000	3100	2300	2050	2000	3100	2742.68772245398	2815.76213934625	3292.06122799371	2543.33333333333	2432.6447625244	3248.42802905067	3009.49263925759	0.956478936772371	0.926445841602064	0.979682499652343	1.06346978787566	0.991736083665672	1.08039449868787
chrX	10900000	11000000	1850	2350	1950	1850	1850	2802.31136859428	2678.40788864643	3045.15663589419	2533.33333333333	2430.65730765305	3282.76659172563	3012.23602361425	0.959469989863048	0.917590678303701	0.98274611376428	1.05330492101391	0.991165027397789	1.08276885164231
chrX	11000000	11100000	2550	2150	2150	1700	2550	2563.81678403307	2953.11639004607	2798.25204379466	2578.33333333333	2494.25586353605	3335.41905449389	3083.34454613891	0.967390768016566	0.924424936046536	0.990859044893549	1.06114998470321	0.99121561163313	1.08507974551901
chrX	11100000	11200000	3050	2050	2600	2550	3050	2444.56949175246	3571.21051819524	4197.37806569198	2570	2500.21822815008	3372.04685468051	3160.37877887397	0.972847559591469	0.937228607748216	0.996448214717009	1.07584735546918	0.991575248923806	1.08646212447418
chrX	11200000	11300000	2550	2150	3250	2850	2550	2563.81678403307	4464.01314774405	4691.18724989104	2566.66666666667	2482.33113430798	3383.49304223883	3168.60893194395	0.967142000379734	0.936490453028184	0.990604242314094	1.07500002558946	0.991689238342774	1.08727049493541
chrX	11300000	11400000	2500	1550	1450	900	2500	1848.33303034942	1991.63663514735	1481.42755259717	2615	2520.09277686351	3443.01321754208	3217.98985036386	0.96370660683117	0.934643478557754	0.987085508330987	1.0728798783989	0.992452670060572	1.08818664660266
chrX	11400000	11500000	2600	3350	3100	1900	2600	3994.78429140036	4257.98177169433	3127.45816659403	2645	2549.90459993366	3493.37644279868	3292.06122799371	0.964047107725392	0.942372309969639	0.987434269557566	1.08175182571954	0.991629360385306	1.08931673418176
chrX	11500000	11600000	2650	2350	3200	2500	2650	2802.31136859428	4395.33602239415	4115.07653499214	2655	2595.61606197456	3532.29348049696	3360.64583691025	0.977633168352001	0.951406177166637	1.00134991926337	1.09212182728928	0.990506569282421	1.09027434787655
chrX	11600000	11700000	2800	1900	2250	2200	2800	2265.69855333155	3090.47064074588	3621.26735079308	2601.66666666667	2559.84187429038	3479.6410177287	3330.46860898697	0.983923846620261	0.957129943008001	1.00779320533421	1.09869215420082	0.989533779504209	1.09034816269499
chrX	11700000	11800000	2400	2600	3300	2900	2400	3100.4295992958	4532.69027309396	4773.48878059088	2618.33333333333	2575.74151326113	3422.41007993711	3374.36275869356	0.983733232308515	0.985960968989305	1.00759796684205	1.13178737003293	0.987808677497443	1.08994264884921
chrX	11800000	11900000	3400	1800	2650	2250	3400	2146.45126105094	3639.88764354515	3703.56888149293	2643.33333333333	2611.51570094531	3415.54236740212	3346.92891512694	0.987963064670357	0.979911403550423	1.0119304122123	1.12484305684684	0.986863168135952	1.08915956670178
chrX	11900000	12000000	3300	1950	2500	1750	3300	2325.32219947185	3433.85626749543	2880.5535744945	2691.66666666667	2639.34006914412	3383.49304223883	3377.10614305022	0.980559778010199	0.998112335651684	1.00434752658667	1.1457359580092	0.987025289709878	1.08901208274784
chrX	12000000	12100000	1950	1550	2650	2150	1950	1848.33303034942	3639.88764354515	3538.96582009324	2690	2607.54079120262	3374.15295319124	3379.84952740688	0.969346019034432	1.00168829756525	0.992861729041613	1.14984081474976	0.98694107740956	1.08831665820852
chrX	12100000	12200000	2250	1700	2200	1850	2250	2027.20396877033	3021.79351539598	3045.15663589419	2705	2617.47806555934	3349.15447956387	3357.90245255359	0.967644386528407	1.00261199447296	0.991118816027116	1.1509011290287	0.986659804131433	1.08696088323691
chrX	12200000	12300000	2150	2000	2800	2450	2150	2384.94584561216	3845.91901959488	4032.7750042923	2703.33333333333	2591.64115223187	3326.26210444724	3308.52153413368	0.95868353350131	0.994666514617163	0.981940578477811	1.1417804903498	0.986753237125081	1.08500544264375
chrX	12300000	12400000	2750	2200	2400	1750	2750	2623.44043017337	3296.50201679561	2880.5535744945	2651.66666666667	2565.80423890441	3301.08049181894	3303.03476542036	0.967619448989721	1.00059201028459	0.991093273519805	1.1485823834962	0.986459075154486	1.08341118431479
chrX	12400000	12500000	2650	2350	2600	2050	2650	2802.31136859428	3571.21051819524	3374.36275869356	2663.33333333333	2547.91714506232	3285.05582923729	3245.42369393047	0.956664760348806	0.987935628078496	0.979872831189041	1.13405408675657	0.985559218740365	1.0820400382398
chrX	12500000	12600000	3150	2550	2000	2096	3150	3040.8059531555	2747.08501399634	3450.08016693741	2676.66666666667	2567.79169377575	3323.97286693557	3250.91046264379	0.959324418596172	0.978019554546142	0.982597011032241	1.12267139805263	0.983941577250179	1.0798744972121
chrX	12600000	12700000	2650	2800	2800	2604	2650	3338.92418385702	3845.91901959488	4286.26371884781	2655	2557.85441941904	3337.70829200555	3220.73323472052	0.963410327464797	0.964953480936241	0.986782041418037	1.10767281539802	0.981774609720512	1.07648580828573
chrX	12700000	12800000	2600	2150	2300	1450	2600	2563.81678403307	3159.14776609579	2386.74439029544	2648.33333333333	2547.91714506232	3319.39439191225	3132.94493530735	0.96208325175418	0.943830279083684	0.98542277170553	1.08342543256715	0.979707458419572	1.07289285918925
chrX	12800000	12900000	3900	3000	3200	1850	3900	3577.41876841823	4395.33602239415	3045.15663589419	2663.33333333333	2581.70387787516	3397.22846730881	3190.55600679724	0.969350642506317	0.939164391650324	0.992866464675947	1.07806944725621	0.977234075215642	1.06970253153054
chrX	12900000	13000000	2750	2500	2800	2500	2750	2981.18230701519	3845.91901959488	4115.07653499214	2661.66666666667	2524.0676866062	3392.64999228548	3165.86554758729	0.948303451448791	0.933154187666315	0.971308682321138	1.0711703171949	0.974522258498085	1.06591648697304
chrX	13000000	13100000	2900	3000	2750	2300	2900	3577.41876841823	3777.24189424497	3785.87041219277	2623.33333333333	2484.31858917933	3339.99752951722	3110.99786045406	0.947008356739261	0.931437174117832	0.969982169448204	1.06919935251226	0.971482864167869	1.06151271840644
chrX	13100000	13200000	1900	950	1250	1400	1900	1132.84927666577	1716.92813374771	2304.4428595956	2628.33333333333	2492.2684086647	3369.75761716885	3083.56401688745	0.948231480785556	0.915069974521832	0.971234965695974	1.05041139805139	0.968343668794444	1.05633669920988
chrX	13200000	13300000	3000	1800	1750	2350	3000	2146.45126105094	2403.6993872468	3868.17194289261	2671.66666666667	2509.51951694796	3365.17914214552	3056.13017332083	0.939308615201983	0.908162699288678	0.962095637141103	1.04248251737953	0.965625721673879	1.04963537046384
chrX	13300000	13400000	3050	2400	2400	2200	3050	2861.93501473459	3296.50201679561	3621.26735079308	2646.66666666667	2512.14295737814	3392.64999228548	3047.90002025085	0.949172402032042	0.898383277727275	0.972198713085795	1.03125669185749	0.96263746797936	1.04285959133295
chrX	13400000	13500000	3550	2600	1850	1650	3550	3100.4295992958	2541.05363794662	2715.95051309481	2646.66666666667	2551.89205480501	3417.83160491378	3105.51109174074	0.964190952697106	0.908620274701649	0.987581604115634	1.04300776948335	0.959909737588033	1.03542498190558
chrX	13500000	13600000	2500	1800	2596	1900	2500	2146.45126105094	3565.71634816725	3127.45816659403	2685	2575.74151326113	3477.35178021703	3116.48462916738	0.959307826168018	0.896223570734874	0.982580016082468	1.02877755812517	0.957438113114482	1.02794643218763
chrX	13600000	13700000	2550	2000	2054	1400	2550	2384.94584561216	2821.25630937424	2304.4428595956	2695	2563.81678403307	3504.822630357	3105.51109174074	0.95132348201598	0.886067975264247	0.974401976884503	1.01711992151446	0.955363412296943	1.02078982168587
chrX	13700000	13800000	2100	1350	1800	1000	2100	1609.8384457882	2472.37651259671	1646.03061399686	2701.66666666667	2581.70387787516	3500.24415533367	3058.87355767749	0.95559674690012	0.873902911320166	0.978778908422063	1.00315561038999	0.953862513335156	1.01350420138146
chrX	13800000	13900000	1550	1650	1500	1900	1550	1967.58032263003	2060.31376049726	3127.45816659403	2730	2587.66624248919	3525.42576796197	3119.22801352404	0.947863092486882	0.884780511298995	0.970857640534476	1.01564203800682	0.951955419899551	1.00530495082934
chrX	13900000	14000000	2200	1900	1600	800	2200	2265.69855333155	2197.66801119707	1316.82449119749	2743.33333333333	2559.84187429038	3543.73966805528	3124.71478223737	0.933113684431487	0.88175630123308	0.955750421340646	1.01217053876437	0.95013048022971	0.998081524246042
chrX	14000000	14100000	2950	2650	3000	1800	2950	3160.05324543611	4120.62752099451	2962.85510519434	2750	2530.03005122023	3626.15221847517	3146.88132783919	0.920010927716447	0.86782935140061	0.942329800187979	0.996183753872036	0.948308581873472	0.991353423099149
chrX	14100000	14200000	2400	1800	2900	2000	2400	2146.45126105094	3983.27327029469	3292.06122799371	2745	2496.24331840739	3639.88764354515	3089.05078560077	0.909378258071909	0.848666521638046	0.931439188827012	0.974186687678236	0.946454278128179	0.985072050672918
chrX	14200000	14300000	2350	1900	2850	1250	2350	2265.69855333155	3914.59614494479	2057.53826749607	2760	2502.20568302142	3685.67239377842	3105.51109174074	0.906596261964282	0.842590105670535	0.928589703285868	0.967211552694805	0.944583361537844	0.979759503137373
chrX	14300000	14400000	2950	2400	3150	1950	2950	2861.93501473459	4326.65889704424	3209.75969729387	2731.66666666667	2434.63221739574	3651.33383110347	3108.2544760974	0.891262556703749	0.851265488140276	0.912884012213084	0.977170048637623	0.942486346228823	0.974608638399003
chrX	14400000	14500000	2550	1900	3000	1450	2550	2265.69855333155	4120.62752099451	2386.74439029544	2705	2392.89566509753	3580.73374624376	3020.0821028743	0.884619469536979	0.843425486757401	0.906079768030864	0.968170488994533	0.941084272170349	0.970167227940386
chrX	14500000	14600000	1500	1350	2050	1500	1500	1609.8384457882	2815.76213934625	2469.04592099529	2681.66666666667	2382.95839074081	3546.02890556694	2965.598489551	0.888610959878488	0.836315373767902	0.910168089356896	0.960008770291539	0.939304889242716	0.96590262930109
chrX	14600000	14700000	2950	2100	2900	1700	2950	2504.19313789276	3983.27327029469	2798.25204379466	2718.33333333333	2424.69494303902	3628.44145598683	2982.05879569097	0.891978519818157	0.821856665420536	0.913617344131452	0.943411578303997	0.93768885619281	0.962515345715171
chrX	14700000	14800000	3700	3034	3200	2400	3700	3617.96284779364	4395.33602239415	3950.47347359246	2695	2436.61967226709	3687.96163129009	2990.28894876096	0.90412603794697	0.810824311020536	0.926059553225117	0.930747507651741	0.936319872267909	0.959399039829501
chrX	14800000	14900000	2650	1866	3250	2100	2650	2225.15447395614	4464.01314774405	3456.6642893934	2695	2426.68239791037	3745.19256908168	3006.74925490093	0.900438737629079	0.80282901331244	0.922282801376727	0.921569682920046	0.934567736592486	0.956696914313767
chrX	14900000	15000000	3300	2950	3050	2800	3300	3517.79512227793	4189.30464634442	4608.8857191912	2676.66666666667	2410.78275893962	3740.61409405835	3006.74925490093	0.900666036963744	0.803811668163495	0.922515614846833	0.922697675188002	0.932504269511594	0.953039393872359
chrX	15000000	15100000	3100	2150	3950	2350	3100	2563.81678403307	5425.49290264277	3868.17194289261	2676.66666666667	2400.8454845829	3729.35104550097	3006.74925490093	0.896953481164223	0.806239267426493	0.918712994835099	0.92548432321138	0.930617064719053	0.950149167293799
chrX	15100000	15200000	2550	1400	2800	1650	2550	1669.46209192851	3845.91901959488	2715.95051309481	2658.33333333333	2410.78275893962	3733.74638152336	3045.15663589419	0.906877526873838	0.815576722340677	0.928877791500949	0.936202813975734	0.929200190012164	0.94769135678053
chrX	15200000	15300000	2350	2450	2700	1600	2350	2921.55866087489	3708.56476889506	2633.64898239497	2683.33333333333	2454.50676610918	3820.73740696658	3072.86481789647	0.91472301842578	0.804259620745861	0.936913609624184	0.923211881217491	0.927314287011216	0.945763091101252
chrX	15300000	15400000	3600	2350	2950	2850	3600	2802.31136859428	4051.9503956446	4691.18724989104	2711.66666666667	2472.39385995127	3914.59614494479	3078.07724817412	0.911761718482336	0.786307740109813	0.933880470451665	0.902604866932691	0.925982420526776	0.942910913386451
chrX	15400000	15500000	3050	1650	3000	2150	3050	1967.58032263003	4120.62752099451	3538.96582009324	2748.33333333333	2482.33113430798	3944.35623259641	3152.14862580398	0.903213269002299	0.799154143267898	0.925124641093817	0.91735128925768	0.925448287793332	0.939959329796937
chrX	15500000	15600000	3350	1800	3800	2500	3350	2146.45126105094	5219.46152659305	4115.07653499214	2755	2495.92532562797	3926.0423325031	3149.40524144732	0.905962005672586	0.802183210143679	0.927940060345097	0.920828363645836	0.925553792022603	0.937586240183133
chrX	15600000	15700000	2500	1950	3100	1550	2500	2325.32219947185	4257.98177169433	2551.34745169513	2763.33333333333	2512.14295737814	3912.30690743312	3132.94493530735	0.909098778303306	0.80079222040453	0.931152929059254	0.9192316426111	0.926637864269008	0.935843536602199
chrX	15700000	15800000	3050	2300	3300	1750	3050	2742.68772245398	4532.69027309396	2880.5535744945	2766.66666666667	2510.15550250679	3919.17461996811	3154.89201016064	0.907285121387998	0.804988885692037	0.929295273995466	0.924049006500792	0.928199810339819	0.93446601076509
chrX	15800000	15900000	3050	1300	2450	1900	3050	1550.2147996479	3365.17914214552	3127.45816659403	2745	2492.2684086647	3900.8607198748	3138.43170402067	0.907930203520839	0.804548516185269	0.929956005405313	0.923543505105115	0.931191358415934	0.932784331524468
chrX	15900000	16000000	1950	1450	1258	893	1950	1729.08573806881	1727.9164738037	1469.90533829919	2738.33333333333	2484.31858917933	3877.96834475817	3168.60893194395	0.907237464094703	0.817079627848676	0.929246460566935	0.937928003436377	0.934355308180028	0.931573299793132
chrX	16000000	16100000	2200	2750	1992	1307	2200	3279.30053771671	2736.09667394036	2151.36201249389	2778.33333333333	2486.30604405067	3907.7284324098	3204.27292858055	0.894891197618718	0.81998352342119	0.916600681619222	0.941261393333378	0.93698925532956	0.930657183579779
chrX	16100000	16200000	3000	2000	3050	1700	3000	2384.94584561216	4189.30464634442	2798.25204379466	2733.33333333333	2462.45658559455	3873.38986973484	3201.52954422389	0.900898750827274	0.826544616445504	0.922753974198788	0.94879289047382	0.939826000620874	0.930499605519534
chrX	16200000	16300000	2300	2100	3050	2500	2300	2504.19313789276	4189.30464634442	4115.07653499214	2688.33333333333	2417.38110911248	3816.15893194325	3154.89201016064	0.89921181988065	0.826719239534953	0.921026119394053	0.948993340809452	0.942106498321678	0.930563816659829
chrX	16300000	16400000	3050	2150	3650	2500	3050	2563.81678403307	5013.43015054332	4115.07653499214	2698.33333333333	2422.70748816768	3804.71274438493	3149.40524144732	0.897853300123909	0.827764263174736	0.919634642823119	0.950192926385445	0.944094648137987	0.930840284803656
chrX	16400000	16500000	3000	2200	1750	1650	3000	2623.44043017337	2403.6993872468	2715.95051309481	2643.33333333333	2388.92075535484	3758.92799415166	3056.13017332083	0.90375312308506	0.813032379996563	0.925677591688873	0.933282156241118	0.946052847057928	0.930760633694129
chrX	16500000	16600000	2500	1550	2350	1900	2500	1848.33303034942	3227.8248914457	3127.45816659403	2618.33333333333	2367.05875177006	3697.11858133674	3034.18309846754	0.904032623209445	0.820688607009865	0.925963872306233	0.942070760768377	0.948270474509548	0.930236496173162
chrX	16600000	16700000	2000	2250	2150	2100	2000	2683.06407631367	2953.11639004607	3456.6642893934	2601.66666666667	2367.05875177006	3671.93696870844	3017.72279232757	0.909823991711748	0.821834039648294	0.93189573567783	0.943385606116389	0.950503248259036	0.929097617848069
chrX	16700000	16800000	2850	2450	3700	1505	2850	2921.55866087489	5082.10727589323	2477.27607406527	2565	2309.4225605011	3607.83831838186	2971.08525826433	0.900359672709982	0.823508426951038	0.922201818393623	0.945307640011638	0.952113273452961	0.929323057325054
chrX	16800000	16900000	2400	2100	3550	1995	2400	2504.19313789276	4876.07589984351	3283.83107492373	2501.66666666667	2273.64837281692	3555.1858556136	2880.5535744945	0.908853446828882	0.810239940043117	0.930901646001293	0.930076706562795	0.953845638366422	0.930919602338551
chrX	16900000	17000000	3300	2150	2250	2150	3300	2563.81678403307	3090.47064074588	3538.96582009324	2515	2307.43510562976	3532.29348049696	2842.14619350124	0.917469226890561	0.804617795546641	0.939726439337321	0.923623031078933	0.956359662912883	0.931801910125642
chrX	17000000	17100000	3150	2992	2600	1750	3150	3567.87898503578	3571.21051819524	2880.5535744945	2471.66666666667	2281.59819230229	3452.17016758874	2781.79173765469	0.923101089265932	0.80580956401628	0.945494927066094	0.924991065457944	0.95878971752201	0.932204197070791
chrX	17100000	17200000	2650	2208	2600	1700	2650	2632.98021355582	3571.21051819524	2798.25204379466	2475	2329.29710921454	3484.21949275203	2798.25204379466	0.941130145137187	0.803121631577936	0.963961356219177	0.92190558025021	0.960794436503256	0.932866894865999
chrX	17200000	17300000	2450	1850	3000	1650	2450	2206.07490719124	4120.62752099451	2715.95051309481	2433.33333333333	2317.37237998648	3459.03788012373	2790.02189072467	0.952344813693073	0.806588995962333	0.97544808541018	0.925885777581535	0.96280649044284	0.933578523152534
chrX	17300000	17400000	2300	1950	2750	1650	2300	2325.32219947185	3777.24189424497	2715.95051309481	2410	2359.10893228469	3486.50873026369	2814.71234993463	0.978883374391988	0.807315445821856	1.00263045449655	0.92671967141895	0.964665798522676	0.934525007374893
chrX	17400000	17500000	2350	1700	2500	2000	2350	2027.20396877033	3433.85626749543	3292.06122799371	2438.33333333333	2382.95839074081	3538.79491503009	2872.70749523445	0.977289838991447	0.811775636681682	1.00099826095369	0.931839537054464	0.966877915468617	0.935389290661022
chrX	17500000	17600000	2700	1400	2700	2150	2700	1669.46209192851	3708.56476889506	3538.96582009324	2463.33333333333	2378.98348099812	3603.25984335853	2927.19110855774	0.965757840729956	0.812373027705202	0.989186503842833	0.932525283890958	0.970045922858799	0.936164243519504
chrX	17600000	17700000	1600	1500	2150	1650	1600	1788.70938420912	2953.11639004607	2715.95051309481	2431.66666666667	2371.03366151275	3596.39213082354	2940.90803034105	0.975065248051851	0.817738423220164	0.998719702870892	0.938684236496648	0.973165149411386	0.937347855165047
chrX	17700000	17800000	2350	1900	1950	1550	2350	2265.69855333155	2678.40788864643	2551.34745169513	2440	2369.04620664141	3568.92128068358	2899.75726499113	0.97092057649238	0.812502444558183	0.994474484249222	0.932673841860573	0.976287285583598	0.938824932720367
chrX	17800000	17900000	2950	2000	3000	2000	2950	2384.94584561216	4120.62752099451	3292.06122799371	2456.66666666667	2355.134022542	3532.29348049696	2861.34988399787	0.958670565485212	0.810054402273308	0.981927295865996	0.929863727234872	0.979675472088793	0.940657162672511
chrX	17900000	18000000	1650	2100	2050	1100	1650	2504.19313789276	2815.76213934625	1810.63367539654	2458.33333333333	2355.134022542	3582.65670575356	2872.32342142452	0.95802061933912	0.801730016948515	0.981261582445069	0.920308141902173	0.98214771863054	0.943413576372006
chrX	18000000	18100000	2350	1600	2600	1950	2350	1907.95667648972	3571.21051819524	3209.75969729387	2456.66666666667	2363.08384202738	3582.65670575356	2839.40280914458	0.96190658427166	0.792541134232773	0.985241818383687	0.909760197582377	0.984979828307821	0.946080502788974
chrX	18100000	18200000	2050	1400	2250	1350	2050	1669.46209192851	3090.47064074588	2222.14132889576	2455	2386.9333004835	3557.47509312526	2795.508659438	0.972274256816089	0.785812573878662	0.995861003985597	0.902036464222939	0.988286499342555	0.948833310974978
chrX	18200000	18300000	1250	1000	1300	750	1250	1192.47292280608	1785.60525909762	1234.52296049764	2465	2371.03366151275	3477.35178021703	2817.18139585562	0.961879781546755	0.810151395059544	0.985214365441941	0.929975065527055	0.991837123894077	0.951774403547609
chrX	18300000	18400000	1700	1450	1800	1200	1700	1729.08573806881	2472.37651259671	1975.23673679623	2471.66666666667	2378.98348099812	3392.64999228548	2809.2255812213	0.962501745515088	0.828032832036661	0.985851417855501	0.950501217337593	0.994277785084613	0.954908458509691
chrX	18400000	18500000	3450	2500	2500	1450	3450	2981.18230701519	3433.85626749543	2386.74439029544	2433.33333333333	2376.99602612678	3376.62532970384	2776.30496894137	0.97684768196991	0.822212919069962	1.00054537748763	0.943820522870395	0.996488614044787	0.958225505082983
chrX	18500000	18600000	2050	1150	2050	1400	2050	1371.34386122699	2815.76213934625	2304.4428595956	2416.66666666667	2361.41437993545	3385.78227975049	2751.61450973141	0.977136984800875	0.812696825247189	1.00084169861892	0.93289697200032	0.998594362172786	0.961549520358361
chrX	18600000	18700000	2600	3150	3800	1850	2600	3756.28970683914	5219.46152659305	3045.15663589419	2441.66666666667	2363.08384202738	3383.49304223883	2768.07481587138	0.967815907997561	0.818111573251462	0.991294498496624	0.939112576467329	0.999822782874449	0.965809277276738
chrX	18700000	18800000	1800	2000	2750	1600	1800	2384.94584561216	3777.24189424497	2633.64898239497	2468.33333333333	2384.94584561216	3410.96389237879	2809.2255812213	0.966217088026531	0.823587018173377	0.989656892182995	0.945397855096855	1.00009569268756	0.970197076059419
chrX	18800000	18900000	2350	2350	3050	2350	2350	2802.31136859428	4189.30464634442	3868.17194289261	2505	2410.78275893962	3463.61635514705	2872.32342142452	0.962388326922004	0.829284518522423	0.985735247800409	0.951938031775876	0.999574382528088	0.974378991328474
chrX	18900000	19000000	2800	2050	2400	1950	2800	2444.56949175246	3296.50201679561	3209.75969729387	2488.33333333333	2418.73257842499	3433.85626749543	2883.29695885116	0.972029167484927	0.839667340227426	0.995609968945138	0.963856502020262	0.998990332605647	0.978135285839281
chrX	19000000	19100000	2950	2650	3400	2300	2950	3160.05324543611	4670.04452379378	3785.87041219277	2465	2434.63221739574	3408.67465486713	2864.09326835453	0.987680412736609	0.840236619316247	1.01164090332471	0.964509979087831	0.998852601262867	0.981731612383461
chrX	19100000	19200000	2050	1800	2900	1950	2050	2146.45126105094	3983.27327029469	3209.75969729387	2481.66666666667	2462.45658559455	3420.12084242544	2932.67787727107	0.992259201717079	0.857477853089922	1.01633077077637	0.984301239840103	0.998072899641258	0.984865032316745
chrX	19200000	19300000	2550	2050	2450	1750	2550	2444.56949175246	3365.17914214552	2880.5535744945	2481.66666666667	2458.48167585186	3443.01321754208	2979.31541133431	0.990657491948367	0.865322095237613	1.01469020456043	0.993305667469057	0.997369353517178	0.988508065592379
chrX	19300000	19400000	3550	1800	2850	1800	3550	2146.45126105094	3914.59614494479	2962.85510519434	2461.66666666667	2454.50676610918	3408.67465486713	2984.80218004763	0.997091441885921	0.875648890628426	1.02128023797897	1.00515982494977	0.997602169995179	0.992405295327664
chrX	19400000	19500000	3050	2200	2850	1850	3050	2623.44043017337	3914.59614494479	3045.15663589419	2508.33333333333	2448.54440149515	3449.88093007707	3053.38678896417	0.976163880994742	0.885070195421485	0.999844987941282	1.01597456722597	0.998039395646691	0.996690159712448
chrX	19500000	19600000	2450	1750	2350	1300	2450	2086.82761491064	3227.8248914457	2139.83979819591	2505	2472.39385995127	3429.2777924721	3053.38678896417	0.986983576826853	0.890387706608931	1.01092716262466	1.0220785532774	0.998258283170938	1.00163474938902
chrX	19600000	19700000	1950	2850	1600	1300	1950	3398.54782999732	2197.66801119707	2139.83979819591	2481.66666666667	2498.23077327873	3422.41007993711	3058.87355767749	1.00667458963549	0.893777626360224	1.03109586671985	1.02596985169651	0.997501747737739	1.00656003745886
chrX	19700000	19800000	3150	2050	1950	1900	3150	2444.56949175246	2678.40788864643	3127.45816659403	2493.33333333333	2504.19313789276	3461.32711763539	3116.48462916738	1.00435553658801	0.900372753932721	1.02872055493928	1.03354041719056	0.997533136551199	1.01014002667286
chrX	19800000	19900000	2600	2300	1700	1850	2600	2742.68772245398	2335.02226189689	3045.15663589419	2548.33333333333	2498.23077327873	3511.69034289199	3132.94493530735	0.980339086963531	0.892147265105177	1.00412148171737	1.02409835542527	0.997435868154163	1.0125309421056
chrX	19900000	20000000	2150	2100	1900	1550	2150	2504.19313789276	2609.73076329652	2551.34745169513	2505	2460.46913072321	3484.21949275203	3105.51109174074	0.982223205877528	0.891307536221788	1.00605130814254	1.02313442827768	0.99725295238129	1.01504813612764
chrX	20000000	20100000	2650	2600	2800	1300	2650	3100.4295992958	3845.91901959488	2139.83979819591	2516.66666666667	2478.3562245653	3481.93025524036	3108.2544760974	0.984777307774291	0.892681429049138	1.00866737090607	1.02471152371927	0.996443466929462	1.01819956388077
chrX	20100000	20200000	3400	2250	2550	2000	3400	2683.06407631367	3502.53339284534	3292.06122799371	2491.66666666667	2434.63221739574	3372.04685468051	3083.56401688745	0.977109920025047	0.914448745754336	1.00081397726906	1.04969828780153	0.996311485281833	1.02097276513156
chrX	20200000	20300000	3250	2400	3600	2400	3250	2861.93501473459	4944.75302519341	3950.47347359246	2500	2400.8454845829	3326.26210444724	3064.36032639081	0.960338193833161	0.921262435180241	0.983635379803446	1.05751974106196	0.996036987138753	1.02307946878108
chrX	20300000	20400000	3400	2600	3900	2800	3400	3100.4295992958	5356.81577729287	4608.8857191912	2475	2384.94584561216	3271.32040416731	2998.51910183094	0.963614483075618	0.916608198332132	0.986991149712468	1.0521771294906	0.996209661550124	1.02487356434123
chrX	20400000	20500000	1850	1900	1850	2200	1850	2265.69855333155	2541.05363794662	3621.26735079308	2498.33333333333	2398.85802971156	3319.39439191225	3020.46617668423	0.960183334107362	0.909944953827615	0.983476763280453	1.04452837237866	0.995920916459567	1.0256093974475
chrX	20500000	20600000	2000	1800	2150	1800	2000	2146.45126105094	2953.11639004607	2962.85510519434	2463.33333333333	2369.04620664141	3259.87421660899	2954.62495212436	0.96172376453643	0.906361643363601	0.985054563559446	1.04041508021636	0.995226805655585	1.02568621229707
chrX	20600000	20700000	2100	2200	2400	2900	2100	2623.44043017337	3296.50201679561	4773.48878059088	2498.33333333333	2378.98348099812	3259.87421660899	2932.67787727107	0.952228211206721	0.899629152047994	0.97532865422262	1.03268683449516	0.993736065479815	1.02441102906511
chrX	20700000	20800000	2350	1800	2450	2400	2350	2146.45126105094	3365.17914214552	3950.47347359246	2495	2371.03366151275	3227.8248914457	2929.9344929144	0.950314092790682	0.907711722739125	0.973368100526807	1.0419648401296	0.99260495456528	1.02235608970456
chrX	20800000	20900000	2350	1900	2250	2100	2350	2265.69855333155	3090.47064074588	3456.6642893934	2451.66666666667	2367.05875177006	3188.90785374742	2907.98741806111	0.965489633624771	0.911907007486534	0.988911790206045	1.04678061929343	0.991076046109393	1.01930383240707
chrX	20900000	21000000	3050	1950	2950	2350	3050	2325.32219947185	4051.9503956446	3868.17194289261	2430	2359.10893228469	3170.59395365411	2897.01388063447	0.970826721104811	0.913713305135039	0.994378351990409	1.04885407344568	0.990461441767391	1.01605012437902
chrX	21000000	21100000	2250	2200	2150	1950	2250	2623.44043017337	2953.11639004607	3209.75969729387	2411.66666666667	2335.25947382857	3133.96615346749	2888.78372756448	0.968317680924078	0.921766090028849	0.991808444111117	1.05809788787958	0.989271897811571	1.01224401573018
chrX	21100000	21200000	1350	2050	2100	1450	1350	2444.56949175246	2884.43926469616	2386.74439029544	2418.33333333333	2297.69657676018	3179.75090370076	2907.98741806111	0.950115745042113	0.914533089581527	0.973164940989627	1.04979510631804	0.98676719907341	1.00836431293814
chrX	21200000	21300000	1600	1150	2150	1800	1600	1371.34386122699	2953.11639004607	2962.85510519434	2388.33333333333	2299.48528614439	3202.6432788174	2894.27049627781	0.962799142837845	0.903713040856219	0.986156029845736	1.03737474194702	0.984444498298855	1.00399013635688
chrX	21300000	21400000	3350	1300	2900	1500	3350	1550.2147996479	3983.27327029469	2469.04592099529	2381.66666666667	2285.57310204498	3234.69260398069	2880.5535744945	0.959652807016787	0.89051849036586	0.982933365944406	1.0222286803199	0.983705363739578	1.00012013074493
chrX	21400000	21500000	2150	1550	1900	950	2150	1848.33303034942	2609.73076329652	1563.72908329701	2383.33333333333	2315.38492511513	3305.65896684226	2935.42126162773	0.971490178369986	0.887998819924184	0.995057904301464	1.0193363435315	0.983016075294789	0.996501172942113
chrX	21500000	21600000	2400	1600	2000	1450	2400	1907.95667648972	2747.08501399634	2386.74439029544	2410.6	2298.33256231901	3310.23744186559	2962.85510519434	0.953427595751683	0.895058181543778	0.976557135064047	1.02743980459421	0.982463068782418	0.992740218585545
chrX	21600000	21700000	1850	2050	1400	1400	1850	2444.56949175246	1922.95950979744	2304.4428595956	2391.66666666667	2305.44765075842	3262.16345412066	2905.24403370445	0.963950237250906	0.89058812489443	0.987335049067769	1.02230861399114	0.981796684707675	0.987787476137405
chrX	21700000	21800000	2050	1150	1750	1250	2050	1371.34386122699	2403.6993872468	2057.53826749607	2366.66666666667	2267.68600820289	3234.69260398069	2842.14619350124	0.958177186564602	0.878644910494316	0.981421947890587	1.0085989645823	0.982055186897113	0.982492844855653
chrX	21800000	21900000	1600	1950	1850	1150	1600	2325.32219947185	2541.05363794662	1892.93520609639	2331.66666666667	2255.76127897483	3184.32937872409	2790.02189072467	0.967445866608219	0.876172518259586	0.990915480141543	1.00576089858066	0.981726189847209	0.977423677219871
chrX	21900000	22000000	3500	2400	3450	2350	3500	2861.93501473459	4738.72164914369	3868.17194289261	2361.66666666667	2275.63582768826	3232.40336646903	2776.30496894137	0.963571980672519	0.858898056393905	0.986947616228448	0.985931495208097	0.981826020427404	0.972529735485479
chrX	22000000	22100000	1900	1900	2100	1100	1900	2265.69855333155	2884.43926469616	1810.63367539654	2348.33333333333	2271.66091794558	3250.71726656234	2737.89758794811	0.967350284433887	0.842244145964579	0.990817579205232	0.966814424575075	0.981577748398195	0.968015328214835
chrX	22100000	22200000	3100	2050	2900	1550	3100	2444.56949175246	3983.27327029469	2551.34745169513	2363.33333333333	2241.84909487543	3262.16345412066	2688.5166695282	0.948596231964214	0.824151428136489	0.971608565503268	0.946045742881323	0.982025247721054	0.964098582541186
chrX	22200000	22300000	2450	1850	1750	1700	2450	2206.07490719124	2403.6993872468	2798.25204379466	2351.66666666667	2251.78636923214	3241.56031651568	2630.90559803831	0.957527867852081	0.811617042766071	0.980756877124366	0.931657486652574	0.982659269622242	0.959344258656257
chrX	22300000	22400000	2250	1700	2000	1400	2250	2027.20396877033	2747.08501399634	2304.4428595956	2383.33333333333	2269.67346307423	3305.65896684226	2630.90559803831	0.952310543947231	0.79587931617504	0.975412984302379	0.913592106024962	0.982897763186146	0.954334121468443
chrX	22400000	22500000	2400	2000	2450	1650	2400	2384.94584561216	3365.17914214552	2715.95051309481	2375	2275.63582768826	3285.05582923729	2628.16221368165	0.95816245376348	0.800035783346745	0.9814068576812	0.918363326384441	0.982910664622125	0.949196669907699
chrX	22500000	22600000	1900	1150	1550	1150	1900	1371.34386122699	2128.99088584716	1892.93520609639	2381.66666666667	2267.68600820289	3312.52667937725	2619.93206061166	0.952142480701004	0.790916516060847	0.975240843950059	0.907895293812406	0.98343227320153	0.943590482488982
chrX	22600000	22700000	2150	1905	2600	1650	2150	2271.66091794558	3571.21051819524	2715.95051309481	2346.66666666667	2190.1752682205	3216.37870388738	2548.60406733847	0.93331332452578	0.792383081089975	0.955954904575025	0.909578767935121	0.984426912641874	0.938299740578351
chrX	22700000	22800000	2250	2095	2450	1650	2250	2498.23077327873	3365.17914214552	2715.95051309481	2296.66666666667	2150.42617079363	3127.0984409325	2458.07238356864	0.936324892943524	0.786055325727335	0.95903953170265	0.902315119752946	0.984691049550552	0.933341527702683
chrX	22800000	22900000	2400	1950	2400	1600	2400	2325.32219947185	3296.50201679561	2633.64898239497	2193.33333333333	2102.72725388138	3003.47961530267	2375.7708528688	0.958690237331938	0.791006151919358	0.981947444939051	0.907998187066557	0.98506691098557	0.928819301724649
chrX	22900000	23000000	2200	2850	3450	2550	2200	3398.54782999732	4738.72164914369	4197.37806569198	2121.66666666667	2041.11615286974	2916.48858985945	2323.64655009223	0.962034321855335	0.796727461294203	0.985372654798859	0.914565694193273	0.983564280228796	0.923887617407046
chrX	23000000	23100000	3468	2171	2900	1800	3468	2588.85871541199	3983.27327029469	2962.85510519434	2041.66666666667	1977.51759698675	2824.9190893929	2244.08840374905	0.968580047503712	0.794390328620463	0.992077175534966	0.911882893022206	0.98350949574779	0.91874934947042
chrX	23100000	23200000	2832	2429	1500	950	2832	2896.51672949596	2060.31376049726	1563.72908329701	1980	1896.03194726166	2760.82043906632	2167.27364176253	0.957591892556396	0.785010720398562	0.980822455026765	0.901116014357337	0.982796494608945	0.913786210239464
chrX	23200000	23300000	2500	1450	3000	1250	2500	1729.08573806881	4120.62752099451	2057.53826749607	1911.66666666667	1850.32048522076	2680.6971261581	2098.68903284599	0.967909582504323	0.782889276213676	0.991390445486579	0.898680802609406	0.983330034973057	0.910632474694839
chrX	23300000	23400000	2350	2300	2800	1850	2350	2742.68772245398	3845.91901959488	3045.15663589419	1858.33333333333	1772.80974523837	2595.99533822654	2035.59119264278	0.953978338244862	0.784127445326383	0.977121238215344	0.900102100417132	0.982690278246195	0.907597829321216
chrX	23400000	23500000	2750	2400	2900	1950	2750	2861.93501473459	3983.27327029469	3209.75969729387	1741.66666666667	1677.41191141388	2438.03794992175	1906.65212787969	0.96310731755821	0.782043662585681	0.986471680686304	0.89771012034693	0.981620077733977	0.905163999147993
chrX	23500000	23600000	1600	1700	2550	1100	1600	2027.20396877033	3502.53339284534	1810.63367539654	1678.33333333333	1601.88862630283	2341.88997443188	1846.29767203314	0.9544520116998	0.788379339845389	0.977606402683176	0.904982862097035	0.979090851619918	0.905314230928531
chrX	23600000	23700000	2550	1450	2650	2000	2550	1729.08573806881	3639.88764354515	3292.06122799371	1575	1520.40297657775	2209.11419875539	1761.25275697664	0.965335223223967	0.797266505266646	0.988753633908383	0.915184464285692	0.978874743775039	0.905633879458537
chrX	23700000	23800000	2000	2050	2000	1350	2000	2444.56949175246	2747.08501399634	2222.14132889576	1493.33333333333	1446.86714633804	2128.99088584716	1667.97768885015	0.968884249779938	0.783459290473397	0.992388757562458	0.899335123581719	0.976275349772453	0.906455921523511
chrX	23800000	23900000	3300	2350	3650	2100	3300	2802.31136859428	5013.43015054332	3456.6642893934	1418.33333333333	1379.29368071236	2037.42138538062	1591.16292686363	0.972474980525755	0.78096899261042	0.996066597123161	0.896476503659039	0.974469136666175	0.911399120614157
chrX	23900000	24000000	2800	2100	2500	2300	2800	2504.19313789276	3433.85626749543	3785.87041219277	1338.33333333333	1299.79548585862	1925.2487473091	1500.6312430938	0.971204597154638	0.779447977925562	0.994765395069792	0.894730526623334	0.972618947187098	0.910878866511592
chrX	24000000	24100000	2450	2000	2750	1800	2450	2384.94584561216	3777.24189424497	2962.85510519434	1275	1254.08402381772	1854.28238444753	1437.53340289059	0.983595312798216	0.77525053085099	1.00745670149327	0.88991226531807	0.962033510938466	0.911185195348364
chrX	24100000	24200000	300	100	0	150	300	119.247292280608	0	246.904592099529	1203.33333333333	1178.36199321954	1735.24203384102	1347.00171912076	0.979248193811251	0.776261577838293	1.00300412419993	0.891072848999098	0.959249336685231	0.896150655732452
chrX	24200000	24300000	100	150	200	150	100	178.870938420912	274.708501399634	246.904592099529	1128.33333333333	1095.08763411025	1623.0693957695	1256.47003535093	0.970535569373927	0.774132047973978	0.994080137106083	0.888628355677004	0.943566706265399	0.866073485074021
chrX	24300000	24400000	250	100	200	0	250	119.247292280608	274.708501399634	0	1048.33333333333	1017.57689412785	1513.18599520965	1168.68173593777	0.970661584223707	0.77233184792716	0.994209208994944	0.886561900978893	0.91083512476743	0.835806878838467
chrX	24400000	24500000	0	0	0	0	0	0	0	0	975	904.291966461275	1355.22860690486	1028.76913374804	0.927478939960282	0.75911114073779	0.94997898159825	0.871385814003391	0.877989369607468	0.80532135569869
chrX	24500000	24600000	0	0	0	0	0	0	0	0	859.4	817.996675947542	1222.45283122837	930.007296908224	0.951822988070215	0.760771518663598	0.974913600633851	0.873291766495443	0.84492013042297	0.774925259264614
chrX	24600000	24700000	0	0	0	0	0	0	0	0	765	721.446118297677	1153.77570587846	877.882994131657	0.943066821304153	0.760878383605116	0.965945014902423	0.873414437062446	0.812226048588744	0.744888058786035
chrX	24700000	24800000	0	0	0	0	0	0	0	0	681.666666666667	663.809927028717	1016.42145517865	809.298385215121	0.973804293929658	0.796223240951637	0.997428158813951	0.913986898243556	0.779179700405858	0.714932032032386
chrX	24800000	24900000	0	0	0	0	0	0	0	0	603.333333333333	572.387002946917	888.224154525484	707.793164018648	0.948707739691023	0.796863224685409	0.971722778335701	0.914721537371971	0.746608992465347	0.684928628685147
chrX	24900000	25000000	0	0	0	0	0	0	0	0	511.666666666667	476.989169122431	755.448378848994	600.801174108853	0.93222638916436	0.795290837772711	0.954841600861899	0.912916590011407	0.713726603109137	0.655004958006914
chrX	25000000	25100000	0	0	0	0	0	0	0	0	458.333333333333	409.415703496753	638.697265754149	540.446718262301	0.893270625811098	0.846170395960851	0.914940795783458	0.97132137799122	0.681139723019697	0.624838862603678
chrX	25100000	25200000	0	0	0	0	0	0	0	0	373.333333333333	351.779512227793	517.367677635978	430.711343995844	0.94226655061016	0.832505319937854	0.965125330156896	0.955635198781488	0.648181268556085	0.594332713794153
chrX	25200000	25300000	0	0	0	0	0	0	0	0	306.666666666667	270.293862502711	428.087414681097	356.639966365986	0.881393029900144	0.833100797022179	0.902775057046785	0.956318748601796	0.615101643304003	0.564354876341428
chrX	25300000	25400000	0	0	0	0	0	0	0	0	196.666666666667	176.883483549568	260.973076329653	241.417823386206	0.89940754347238	0.925067929540956	0.921226591114042	1.06188807874434	0.581899423399897	0.534472326219458
chrX	25400000	25500000	0	0	0	0	0	0	0	0	103.333333333333	93.4103789531427	146.511200746472	115.22214297978	0.903971409223962	0.786439141804349	0.925901173308894	0.902755703307511	0.548740576897571	0.504647975332012
chrX	25500000	25600000	0	0	0	0	0	0	0	0	21.6666666666667	13.9121840994042	20.6031376049727	16.4603061399685	0.642100804587888	0.798922302785363	0.657677756491096	0.917085158915558	0.515158686847795	0.474984233154741
chrX	25600000	25700000	0	0	0	0	0	0	0	0	11.6666666666667	9.93727435671731	20.6031376049727	8.23015306998418	0.851766373432912	0.399461151392679	0.872429676977985	0.458542579457776	0.481725216041131	0.445281804854769
chrX	25700000	25800000	0	0	0	0	0	0	0	0	8.33333333333333	3.97490974268692	11.4461875583182	-1.00423373320761e-13	0.47698916912243	-8.77352155982984e-15	0.488560619107671	-9.99200722162641e-15	0.448589211470928	0.415660859665534
chrX	25800000	25900000	0	0	0	0	0	0	0	0	0	-4.736951571734e-15	2.28923751166373	-1.00423373320761e-13	0	-4.38676077991476e-14	0	-5.04041253179821e-14	0.41544890450443	0.38610879629957
chrX	25900000	26000000	0	0	0	0	0	0	0	0	0	-4.736951571734e-15	2.28923751166373	-1.00423373320761e-13	0	-4.38676077991476e-14	0	-5.04041253179821e-14	0.383782938451155	0.357062602499455
chrX	26000000	26100000	0	0	0	0	0	0	0	0	0	-4.736951571734e-15	2.28923751166373	-1.00423373320761e-13	0	-4.38676077991476e-14	0	-5.04041253179821e-14	0.351285818430027	0.327952876949605
chrX	26100000	26200000	0	0	0	0	0	0	0	0	0	-4.736951571734e-15	2.28923751166373	-1.00423373320761e-13	0	-4.38676077991476e-14	0	-5.04041253179821e-14	0.319087651266613	0.298839062380855
chrX	26200000	26300000	0	0	0	0	0	0	0	0	0	-4.736951571734e-15	2.28923751166373	-1.00423373320761e-13	0	-4.38676077991476e-14	0	-5.04041253179821e-14	0.285840045972814	0.268372832439402
chrX	26300000	26400000	0	0	0	0	0	0	0	0	0	-4.736951571734e-15	2.28923751166373	-1.00423373320761e-13	0	-4.38676077991476e-14	0	-5.04041253179821e-14	0.253449286694958	0.237882114527001
chrX	26400000	26500000	0	0	0	0	0	0	0	0	0	-4.736951571734e-15	2.28923751166373	-1.00423373320761e-13	0	-4.38676077991476e-14	0	-5.04041253179821e-14	0.221621233332894	0.207451561526619
chrX	26500000	26600000	0	0	0	0	0	0	0	0	0	-4.736951571734e-15	2.28923751166373	-1.00423373320761e-13	0	-4.38676077991476e-14	0	-5.04041253179821e-14	0.191123206806779	0.175074182260243
chrX	26600000	26700000	0	0	0	0	0	0	0	0	0	-4.736951571734e-15	2.28923751166373	-1.00423373320761e-13	0	-4.38676077991476e-14	0	-5.04041253179821e-14	0.158952362468216	0.143219675634192
chrX	26700000	26800000	0	0	50	0	0	0	68.6771253499085	0	0	-4.736951571734e-15	2.28923751166373	-1.00423373320761e-13	0	-4.38676077991476e-14	0	-5.04041253179821e-14	0.128859860566656	0.0756073772000776
chrX	26800000	26900000	0	0	0	0	0	0	0	0	0	-4.736951571734e-15	2.28923751166373	-1.00423373320761e-13	0	-4.38676077991476e-14	0	-5.04041253179821e-14	0.0981523075295215	0.00447610109454498
chrX	26900000	27000000	0	0	0	0	0	0	0	0	0	-4.736951571734e-15	2.28923751166373	-1.00423373320761e-13	0	-4.38676077991476e-14	0	-5.04041253179821e-14	0.0672889350858917	-0.0613507624964267
chrX	27000000	27100000	0	0	0	0	0	0	0	0	0	-4.736951571734e-15	2.28923751166373	-1.00423373320761e-13	0	-4.38676077991476e-14	0	-5.04041253179821e-14	0.0453663432028552	-0.127655274607667
chrX	27100000	27200000	0	0	0	0	0	0	0	0	0	-4.736951571734e-15	2.28923751166373	-1.00423373320761e-13	0	-4.38676077991476e-14	0	-5.04041253179821e-14	0.0162853539702557	-0.178675034070314
chrX	27200000	27300000	0	0	0	0	0	0	0	0	0	-4.736951571734e-15	2.28923751166373	-1.00423373320761e-13	0	-4.38676077991476e-14	0	-5.04041253179821e-14	-1.85037170770859e-17	-0.214410040884368
chrX	27300000	27400000	0	0	0	0	0	0	0	0	0	-4.736951571734e-15	2.28923751166373	-1.00423373320761e-13	0	-4.38676077991476e-14	0	-5.04041253179821e-14	-1.85037170770859e-17	-0.250145047698421
chrX	27400000	27500000	0	0	0	0	0	0	0	0	0	-4.736951571734e-15	2.28923751166373	-1.00423373320761e-13	0	-4.38676077991476e-14	0	-5.04041253179821e-14	-1.85037170770859e-17	-0.285880054512474
chrX	27500000	27600000	0	0	0	0	0	0	0	0	0	-4.736951571734e-15	2.28923751166373	-1.00423373320761e-13	0	-4.38676077991476e-14	0	-5.04041253179821e-14	-1.85037170770859e-17	-0.321615061326527
chrX	27600000	27700000	0	0	0	0	0	0	0	0	0	-4.736951571734e-15	2.28923751166373	-1.00423373320761e-13	0	-4.38676077991476e-14	0	-5.04041253179821e-14	-1.85037170770859e-17	-0.35735006814058
chrX	27700000	27800000	0	0	0	0	0	0	0	0	0	-4.736951571734e-15	2.28923751166373	-1.00423373320761e-13	0	-4.38676077991476e-14	0	-5.04041253179821e-14	-1.85037170770859e-17	-0.393085074954633
chrX	27800000	27900000	0	0	0	0	0	0	0	0	0	-4.736951571734e-15	2.28923751166373	-1.00423373320761e-13	0	-4.38676077991476e-14	0	-5.04041253179821e-14	-1.85037170770859e-17	-0.428820081768686
chrX	27900000	28000000	0	0	0	0	0	0	0	0	0	-4.736951571734e-15	2.28923751166373	-1.00423373320761e-13	0	-4.38676077991476e-14	0	-5.04041253179821e-14	-1.85037170770859e-17	-0.464555088582738
chrX	28000000	28100000	0	0	0	0	0	0	0	0	0	-4.736951571734e-15	2.28923751166373	-1.00423373320761e-13	0	-4.38676077991476e-14	0	-5.04041253179821e-14	-1.85037170770859e-17	-0.500290095396791
chrX	28100000	28200000	0	0	0	0	0	0	0	0	0	-4.736951571734e-15	2.28923751166373	-1.00423373320761e-13	0	-4.38676077991476e-14	0	-5.04041253179821e-14	-1.85037170770859e-17	-0.536025102210844
chrX	28200000	28300000	0	0	0	0	0	0	0	0	0	-4.736951571734e-15	1.07528800678362e-13	-1.00423373320761e-13	0	-0.933920704845815	0	-1.07205020442164	-1.85037170770859e-17	-0.571760109024897
chrX	28300000	28400000	0	0	0	0	0	0	0	0	0	-4.736951571734e-15	1.07528800678362e-13	-1.00423373320761e-13	0	-0.933920704845815	0	-1.07205020442164	-1.85037170770859e-17	-0.60749511583895
chrX	28400000	28500000	0	0	0	0	0	0	0	0	0	-4.736951571734e-15	1.07528800678362e-13	-1.00423373320761e-13	0	-0.933920704845815	0	-1.07205020442164	-1.85037170770859e-17	-0.643230122653003
chrX	28500000	28600000	0	0	0	0	0	0	0	0	0	-4.736951571734e-15	1.07528800678362e-13	-1.00423373320761e-13	0	-0.933920704845815	0	-1.07205020442164	-1.85037170770859e-17	-0.678965129467056
chrX	28600000	28700000	0	0	0	0	0	0	0	0	0	-4.736951571734e-15	1.07528800678362e-13	-1.00423373320761e-13	0	-0.933920704845815	0	-1.07205020442164	-1.85037170770859e-17	-0.714700136281109
chrX	28700000	28800000	0	0	0	0	0	0	0	0	0	-4.736951571734e-15	1.07528800678362e-13	-1.00423373320761e-13	0	-0.933920704845815	0	-1.07205020442164	0.0302740554575266	-0.665318627724115
chrX	28800000	28900000	0	0	0	0	0	0	0	0	0	-4.736951571734e-15	1.07528800678362e-13	-1.00423373320761e-13	0	-0.933920704845815	0	-1.07205020442164	0.0605481109150533	-0.615937119167122
chrX	28900000	29000000	0	0	0	0	0	0	0	0	0	-4.736951571734e-15	1.07528800678362e-13	-1.00423373320761e-13	0	-0.933920704845815	0	-1.07205020442164	0.09082216637258	-0.566555610610128
chrX	29000000	29100000	0	0	0	0	0	0	0	0	0	-4.736951571734e-15	1.07528800678362e-13	-1.00423373320761e-13	0	-0.933920704845815	0	-1.07205020442164	0.121096221830107	-0.517174102053135
chrX	29100000	29200000	0	0	0	0	0	0	0	0	0	-4.736951571734e-15	1.07528800678362e-13	-1.00423373320761e-13	0	-0.933920704845815	0	-1.07205020442164	0.151370277287633	-0.467792593496141
chrX	29200000	29300000	0	0	0	0	0	0	0	0	0	-4.736951571734e-15	1.07528800678362e-13	-1.00423373320761e-13	0	-0.933920704845815	0	-1.07205020442164	0.18164433274516	-0.418411084939148
chrX	29300000	29400000	0	0	0	0	0	0	0	0	0	-4.736951571734e-15	1.07528800678362e-13	-1.00423373320761e-13	0	-0.933920704845815	0	-1.07205020442164	0.211918388202687	-0.369029576382154
chrX	29400000	29500000	0	0	0	0	0	0	0	0	0	-4.736951571734e-15	1.07528800678362e-13	-1.00423373320761e-13	0	-0.933920704845815	0	-1.07205020442164	0.242192443660213	-0.319648067825161
chrX	29500000	29600000	0	0	0	0	0	0	0	0	0	-4.736951571734e-15	1.07528800678362e-13	-1.00423373320761e-13	0	-0.933920704845815	0	-1.07205020442164	0.27246649911774	-0.270266559268167
chrX	29600000	29700000	0	0	0	0	0	0	0	0	0	-4.736951571734e-15	1.07528800678362e-13	-1.00423373320761e-13	0	-0.933920704845815	0	-1.07205020442164	0.302740554575267	-0.220885050711174
chrX	29700000	29800000	0	0	0	0	0	0	0	0	0	-4.736951571734e-15	1.07528800678362e-13	-1.00423373320761e-13	0	-0.933920704845815	0	-1.07205020442164	0.334058542979604	-0.139295785951341
chrX	29800000	29900000	0	0	0	0	0	0	0	0	0	-4.736951571734e-15	1.07528800678362e-13	-1.00423373320761e-13	0	-0.933920704845815	0	-1.07205020442164	0.365376531383942	-0.057706521191508
chrX	29900000	30000000	0	0	0	0	0	0	0	0	0	-4.736951571734e-15	1.07528800678362e-13	-1.00423373320761e-13	0	-0.933920704845815	0	-1.07205020442164	0.39669451978828	0.0238827435683248
chrX	30000000	30100000	0	0	0	0	0	0	0	0	0	-4.736951571734e-15	1.07528800678362e-13	-1.00423373320761e-13	0	-0.933920704845815	0	-1.07205020442164	0.428012508192618	0.105472008328158
chrX	30100000	30200000	0	0	0	0	0	0	0	0	0	-4.736951571734e-15	1.07528800678362e-13	-1.00423373320761e-13	0	-0.933920704845815	0	-1.07205020442164	0.459330496596956	0.18706127308799
chrX	30200000	30300000	0	0	0	0	0	0	0	0	65	57.6361912689604	29.7600876516271	38.4073809932599	0.886710634907083	1.29056679680713	0.9082216637258	1.48144525670976	0.490648485001294	0.268650537847823
chrX	30300000	30400000	0	0	0	0	0	0	0	0	65	57.6361912689604	29.7600876516271	38.4073809932599	0.886710634907083	1.29056679680713	0.9082216637258	1.48144525670976	0.521966473405632	0.350239802607656
chrX	30400000	30500000	0	0	0	0	0	0	0	0	65	57.6361912689604	29.7600876516271	38.4073809932599	0.886710634907083	1.29056679680713	0.9082216637258	1.48144525670976	0.55328446180997	0.431829067367489
chrX	30500000	30600000	0	0	0	0	0	0	0	0	65	57.6361912689604	29.7600876516271	38.4073809932599	0.886710634907083	1.29056679680713	0.9082216637258	1.48144525670976	0.584602450214308	0.513418332127322
chrX	30600000	30700000	0	0	0	0	0	0	0	0	65	57.6361912689604	29.7600876516271	38.4073809932599	0.886710634907083	1.29056679680713	0.9082216637258	1.48144525670976	0.615920438618646	0.595007596887154
chrX	30700000	30800000	0	0	0	0	0	0	0	0	65	57.6361912689604	29.7600876516271	38.4073809932599	0.886710634907083	1.29056679680713	0.9082216637258	1.48144525670976	0.647238427022984	0.676596861646987
chrX	30800000	30900000	0	0	0	0	0	0	0	0	65	57.6361912689604	29.7600876516271	38.4073809932599	0.886710634907083	1.29056679680713	0.9082216637258	1.48144525670976	0.678556415427322	0.75818612640682
chrX	30900000	31000000	0	0	0	0	0	0	0	0	65	57.6361912689604	29.7600876516271	38.4073809932599	0.886710634907083	1.29056679680713	0.9082216637258	1.48144525670976	0.70987440383166	0.839775391166653
chrX	31000000	31100000	0	0	0	0	0	0	0	0	65	57.6361912689604	29.7600876516271	38.4073809932599	0.886710634907083	1.29056679680713	0.9082216637258	1.48144525670976	0.741192392235998	0.921364655926486
chrX	31100000	31200000	0	0	0	0	0	0	0	0	65	57.6361912689604	29.7600876516271	38.4073809932599	0.886710634907083	1.29056679680713	0.9082216637258	1.48144525670976	0.772510380640336	1.00295392068632
chrX	31200000	31300000	0	0	0	0	0	0	0	0	65	59.6236461403039	34.3385626749544	41.1507653499213	0.917286863696983	1.19838345417805	0.939539652130138	1.37562773837335	0.803828369044673	1.08454318544615
chrX	31300000	31400000	0	0	0	0	0	0	0	0	65	59.6236461403039	34.3385626749544	41.1507653499213	0.917286863696983	1.19838345417805	0.939539652130138	1.37562773837335	0.835146357449011	1.16613245020598
chrX	31400000	31500000	0	0	0	0	0	0	0	0	65	59.6236461403039	34.3385626749544	41.1507653499213	0.917286863696983	1.19838345417805	0.939539652130138	1.37562773837335	0.866464345853349	1.24772171496582
chrX	31500000	31600000	0	0	0	0	0	0	0	0	65	59.6236461403039	34.3385626749544	41.1507653499213	0.917286863696983	1.19838345417805	0.939539652130138	1.37562773837335	0.897782334257687	1.32931097972565
chrX	31600000	31700000	0	0	0	0	0	0	0	0	65	59.6236461403039	34.3385626749544	41.1507653499213	0.917286863696983	1.19838345417805	0.939539652130138	1.37562773837335	0.929100322662025	1.41090024448548
chrX	31700000	31800000	1950	1450	650	700	1950	1729.08573806881	892.802629548811	1152.2214297978	65	59.6236461403039	34.3385626749544	41.1507653499213	0.917286863696983	1.19838345417805	0.939539652130138	1.37562773837335	0.898826267204498	1.38444586490138
chrX	31800000	31900000	0	0	0	0	0	0	0	0	65	59.6236461403039	34.3385626749544	41.1507653499213	0.917286863696983	1.19838345417805	0.939539652130138	1.37562773837335	0.868552211746972	1.35799148531727
chrX	31900000	32000000	0	0	0	0	0	0	0	0	65	59.6236461403039	34.3385626749544	41.1507653499213	0.917286863696983	1.19838345417805	0.939539652130138	1.37562773837335	0.838278156289445	1.33153710573317
chrX	32000000	32100000	0	0	0	0	0	0	0	0	65	59.6236461403039	34.3385626749544	41.1507653499213	0.917286863696983	1.19838345417805	0.939539652130138	1.37562773837335	0.808004100831919	1.30508272614907
chrX	32100000	32200000	0	0	0	0	0	0	0	0	65	59.6236461403039	34.3385626749544	41.1507653499213	0.917286863696983	1.19838345417805	0.939539652130138	1.37562773837335	0.777730045374392	1.27862834656496
chrX	32200000	32300000	0	0	0	0	0	0	0	0	65	59.6236461403039	34.3385626749544	41.1507653499213	0.917286863696983	1.19838345417805	0.939539652130138	1.37562773837335	0.747455989916865	1.25217396698086
chrX	32300000	32400000	0	0	0	0	0	0	0	0	65	59.6236461403039	34.3385626749544	41.1507653499213	0.917286863696983	1.19838345417805	0.939539652130138	1.37562773837335	0.717181934459339	1.22571958739675
chrX	32400000	32500000	0	0	0	0	0	0	0	0	65	59.6236461403039	34.3385626749544	41.1507653499213	0.917286863696983	1.19838345417805	0.939539652130138	1.37562773837335	0.849761418704369	1.18550893042892
chrX	32500000	32600000	0	0	0	0	0	0	0	0	65	59.6236461403039	34.3385626749544	41.1507653499213	0.917286863696983	1.19838345417805	0.939539652130138	1.37562773837335	0.92127082556094	1.15905455084481
chrX	32600000	32700000	0	0	0	0	0	0	0	0	65	59.6236461403039	34.3385626749544	41.1507653499213	0.917286863696983	1.19838345417805	0.939539652130138	1.37562773837335	0.933972009747144	1.14157165651097
chrX	32700000	32800000	0	50	100	50	0	59.6236461403039	137.354250699817	82.3015306998428	65	59.6236461403039	34.3385626749544	41.1507653499213	0.917286863696983	1.19838345417805	0.939539652130138	1.37562773837335	0.935001642242629	1.1271455978314
chrX	32800000	32900000	0	0	0	0	0	0	0	0	65	59.6236461403039	34.3385626749544	41.1507653499213	0.917286863696983	1.19838345417805	0.939539652130138	1.37562773837335	0.940034890379041	1.11831440741222
chrX	32900000	33000000	0	0	0	0	0	0	0	0	65	59.6236461403039	34.3385626749544	41.1507653499213	0.917286863696983	1.19838345417805	0.939539652130138	1.37562773837335	0.944185004179861	1.10914355582306
chrX	33000000	33100000	0	0	0	0	0	0	0	0	65	59.6236461403039	34.3385626749544	41.1507653499213	0.917286863696983	1.19838345417805	0.939539652130138	1.37562773837335	0.949793109080173	1.10250932275856
chrX	33100000	33200000	0	0	0	0	0	0	0	0	65	59.6236461403039	34.3385626749544	41.1507653499213	0.917286863696983	1.19838345417805	0.939539652130138	1.37562773837335	0.956080613622417	1.09567555915503
chrX	33200000	33300000	0	0	0	0	0	0	0	0	0	1.98745487134346	4.57847502332734	2.74338435666133	0	0.599191727088992	0	0.687813869186634	0.960308057258421	1.09117719840719
chrX	33300000	33400000	0	0	0	0	0	0	0	0	0	1.98745487134346	4.57847502332734	2.74338435666133	0	0.599191727088992	0	0.687813869186634	0.964600993005752	1.0860405192384
chrX	33400000	33500000	0	0	0	0	0	0	0	0	0	1.98745487134346	4.57847502332734	2.74338435666133	0	0.599191727088992	0	0.687813869186634	0.969526662303714	1.08029437162615
chrX	33500000	33600000	0	0	0	0	0	0	0	0	0	1.98745487134346	4.57847502332734	2.74338435666133	0	0.599191727088992	0	0.687813869186634	0.973358739145735	1.07365887425602
chrX	33600000	33700000	0	0	0	0	0	0	0	0	0	1.98745487134346	4.57847502332734	2.74338435666133	0	0.599191727088992	0	0.687813869186634	0.975856103598604	1.06749803345717
chrX	33700000	33800000	0	0	0	0	0	0	0	0	0	1.98745487134346	4.57847502332734	2.74338435666133	0	0.599191727088992	0	0.687813869186634	0.977861507561974	1.06166639438044
chrX	33800000	33900000	0	0	0	0	0	0	0	0	0	1.98745487134346	4.57847502332734	2.74338435666133	0	0.599191727088992	0	0.687813869186634	0.980094364142654	1.05705119309369
chrX	33900000	34000000	0	0	0	0	0	0	0	0	1.66666666666667	7.94981948537384	11.4461875583182	2.74338435666133	4.76989169122431	0.2396766908356	4.88560619107671	0.275125547674658	0.982008241211808	1.0524859082616
chrX	34000000	34100000	0	0	0	0	0	0	0	0	3.33333333333333	9.9372743567173	13.7354250699818	8.23015306998418	2.98118230701519	0.599191727089017	3.05350386942295	0.687813869186662	0.98428815784466	1.04808042475125
chrX	34100000	34200000	0	0	0	0	0	0	0	0	30	37.7616425555258	52.6524627682633	43.8941497065827	1.25872141851753	0.833658055080384	1.28925718931191	0.956958426694502	0.986839277048425	1.04260786884064
chrX	34200000	34300000	0	0	0	0	0	0	0	0	121.666666666667	115.272382537921	203.742138538062	167.346445756347	0.947444240037705	0.821363940504061	0.97042862699469	0.942845977986229	0.989269251088472	1.03789759234373
chrX	34300000	34400000	0	0	0	0	0	0	0	0	186.666666666667	198.745487134346	309.047064074589	299.028894876096	1.06470796679114	0.967583677817838	1.09053709622248	1.11069202579774	0.991699225128519	1.03318731584683
chrX	34400000	34500000	0	0	0	0	0	0	0	0	271.666666666667	282.218591730772	446.401314774406	427.967959639183	1.03884144195376	0.958706763342446	1.06404306615474	1.10050219069868	0.994016155445723	1.02848286169417
chrX	34500000	34600000	0	0	0	0	0	0	0	0	358.333333333333	387.553699911975	537.97081524095	551.420255688947	1.08154520905668	1.02500031612676	1.10778279913949	1.17660074643848	0.99629280442314	1.02372760531461
chrX	34600000	34700000	0	0	0	0	0	0	0	0	436.666666666667	480.964078865118	638.697265754149	651.334313958556	1.1014444554163	1.01978566197475	1.12816478839749	1.17061483026739	0.99893479586199	1.01891539730341
chrX	34700000	34800000	0	0	0	0	0	0	0	0	538.333333333333	560.462273718856	723.399053685703	781.864541648507	1.04110639080902	1.08082052038211	1.06636296121024	1.24067691593799	1.03291869567595	1.0370041873084
chrX	34800000	34900000	0	0	0	0	0	0	0	0	638.333333333333	665.79738190006	837.860929268884	891.599915914964	1.04302461916458	1.06413831313625	1.06832772455007	1.22152736330967	1.06672286151968	1.05449983242439
chrX	34900000	35000000	0	0	0	0	0	0	0	0	698.333333333333	741.320667011112	913.405767153783	957.441140474838	1.06155704106603	1.04821008899284	1.08730973106898	1.20324331000576	1.10040314025108	1.07164576723817
chrX	35000000	35100000	0	0	0	0	0	0	0	0	805	828.768681350224	1059.91696790026	1086.38020523793	1.0295263122363	1.02496727398382	1.05450195739078	1.17656281726965	1.13417769365962	1.08882344146349
chrX	35100000	35200000	0	0	0	0	0	0	0	0	905	896.342146975902	1192.69274357674	1237.2663448543	0.990433311575582	1.03737224152458	1.01446058571621	1.19080251440764	1.16818441633976	1.10612570414395
chrX	35200000	35300000	0	0	0	0	0	0	0	0	991.666666666667	967.890522344266	1314.02233169492	1374.43556268738	0.976024056145479	1.04597580234008	0.999701771031244	1.20067856607152	1.20198138601173	1.12315974368103
chrX	35300000	35400000	0	0	0	0	0	0	0	0	1080	1061.30090129741	1410.17030718479	1519.83493359043	0.982686019719823	1.07776693768611	1.00652534955053	1.23717169977084	1.23579541532773	1.14021654240661
chrX	35400000	35500000	50	150	150	0	50	178.870938420912	206.031376049726	0	1170	1138.8116412798	1563.54922046625	1687.18137934678	0.973343283145132	1.07907148509444	0.996955964204757	1.23866919341085	1.10710526636294	1.17131563947653
chrX	35500000	35600000	50	50	50	100	50	59.6236461403039	68.6771253499085	164.603061399686	1268.33333333333	1248.12165920369	1691.74652111941	1832.58075024983	0.984064383077814	1.08324783138152	1.0079371511157	1.24346323306279	1.0396312091125	1.18879547661859
chrX	35600000	35700000	800	700	850	650	800	834.731045964254	1167.51113094845	1069.91989909796	1348.33333333333	1337.55712841415	1822.23305928424	1923.11243401966	0.99200775902162	1.05536030323972	1.01607322824309	1.21145106105493	1.03099569349551	1.19700570181986
chrX	35700000	35800000	2750	2000	3400	2300	2750	2384.94584561216	4670.04452379378	3785.87041219277	1383.33333333333	1367.3689514843	1849.7039094242	1988.95365857954	0.9884594830007	1.07528218351373	1.01243887333156	1.23431944346619	1.03343232379429	1.20603932951635
chrX	35800000	35900000	1950	2100	2300	2400	1950	2504.19313789276	3159.14776609579	3950.47347359246	1383.33333333333	1367.3689514843	1849.7039094242	1988.95365857954	0.9884594830007	1.07528218351373	1.01243887333156	1.23431944346619	1.03227739307906	1.20906855260362
chrX	35900000	36000000	2550	2100	3000	2350	2550	2504.19313789276	4120.62752099451	3868.17194289261	1390	1369.35640635565	1851.99314693587	1991.6970429362	0.98514849378104	1.07543434824879	1.00904756164624	1.23449411379364	1.0324292863018	1.21201740373139
chrX	36000000	36100000	2600	2650	2000	2250	2600	3160.05324543611	2747.08501399634	3703.56888149293	1391.66666666667	1369.35640635565	1854.28238444753	1991.6970429362	0.983968675225613	1.07410665152256	1.00783912145265	1.23297004698649	1.03051130258909	1.21233210001582
chrX	36100000	36200000	2350	2350	2200	1821	2350	2802.31136859428	3021.79351539598	2997.42174808828	1406.66666666667	1399.1682294258	1897.77789716914	2035.59119264278	0.994669357411705	1.07261824246094	1.01879939529562	1.23126149803743	1.02765287004949	1.21266940416577
chrX	36200000	36300000	3050	2000	1850	2379	3050	2384.94584561216	2541.05363794662	3915.90683069852	1411.66666666667	1405.13059403983	1909.22408472746	2046.56473006943	0.995369960358792	1.07193531992426	1.0195169944189	1.23047756933636	1.02709710020047	1.21022583551921
chrX	36300000	36400000	3000	2650	2500	2000	3000	3160.05324543611	3433.85626749543	3292.06122799371	1463.33333333333	1448.85460120938	2009.95053524066	2123.37949205595	0.990105650029192	1.05643370561938	1.01412497531177	1.21268322266626	1.02636839863947	1.20826102261646
chrX	36400000	36500000	1800	1900	1650	1200	1800	2265.69855333155	2266.34513654698	1975.23673679623	1553.33333333333	1532.32770580581	2124.41241082384	2224.88471325242	0.986477063823483	1.04729416092501	1.0104083619421	1.20219191359999	1.02482604570539	1.20637738431023
chrX	36500000	36600000	3200	2200	3200	2350	3200	2623.44043017337	4395.33602239415	3868.17194289261	1623.33333333333	1605.86353604552	2227.4280988487	2334.62008751888	0.989238317892516	1.04812365827906	1.01323660225616	1.20314409594627	1.02468590441271	1.20491867567472
chrX	36600000	36700000	3000	1700	2900	2750	3000	2027.20396877033	3983.27327029469	4526.58418849136	1720	1713.18609909806	2317.07463980545	2436.12530871535	0.996038429708177	1.0513797297958	1.0202016804041	1.2068817496004	1.02665893024014	1.2026915424591
chrX	36700000	36800000	2600	1800	2650	2500	2600	2146.45126105094	3639.88764354515	4115.07653499214	1815	1796.65920369449	2440.32718743342	2548.60406733847	0.98989487806859	1.04436982076118	1.01390909015917	1.1988350552991	1.02953337153941	1.19998091204154
chrX	36800000	36900000	2650	2350	2100	2650	2650	2802.31136859428	2884.43926469616	4361.98112709167	1888.33333333333	1870.1950339342	2557.07830052826	2672.05636338823	0.990394545772744	1.04496462342832	1.01442087947996	1.19951783095402	1.03200815093102	1.19524479775437
chrX	36900000	37000000	2700	1950	3350	3050	2700	2325.32219947185	4601.36739844387	5020.39337269041	1968.33333333333	1969.56777750137	2669.25093859978	2809.2255812213	1.00062715199054	1.05243967159377	1.02490172213316	1.20809845977214	1.03501119804135	1.18962959595996
chrX	37000000	37100000	2950	2750	2800	2650	2950	3279.30053771671	3845.91901959488	4361.98112709167	2045	2055.02833696914	2813.47290183459	2971.08525826433	1.00490383225875	1.05602057028058	1.02928215190981	1.21220898344861	1.03760296849362	1.18299609144633
chrX	37100000	37200000	2400	2250	2850	1650	2400	2683.06407631367	3914.59614494479	2715.95051309481	2086.66666666667	2098.7523441387	2886.72850220782	3025.95294539756	1.00579185821343	1.04822914350388	1.03019172080212	1.2032651827326	1.03932985177244	1.17780386231682
chrX	37200000	37300000	1050	750	600	1200	1050	894.354692104558	824.125504198902	1975.23673679623	2060	2098.7523441387	2822.62985188124	2984.80218004763	1.01881181754306	1.05745433750667	1.04352753595813	1.21385480888095	1.04119679734802	1.17066322100674
chrX	37300000	37400000	0	0	0	0	0	0	0	0	2041.66666666667	2104.71470875273	2804.31595178793	2935.42126162773	1.03088067367481	1.04675126201675	1.05588917476536	1.20156871841591	1.04285648615545	1.16350486006715
chrX	37400000	37500000	200	50	50	50	200	59.6236461403039	68.6771253499085	82.3015306998428	2011.66666666667	2098.7523441387	2783.71281418296	2883.29695885116	1.0432903119165	1.03577385718844	1.068599862837	1.18896772453157	1.04422811891698	1.15627464434351
chrX	37500000	37600000	50	0	50	0	50	0	68.6771253499085	0	2010	2060.99070158317	2790.58052671795	2883.29695885116	1.02536850825033	1.03322478288855	1.05024328775841	1.18604163497161	1.04530032414518	1.14895697732705
chrX	37600000	37700000	450	750	950	800	450	894.354692104558	1304.86538164826	1316.82449119749	2001.66666666667	2037.14124312705	2786.00205169462	2865.68443128139	1.01772251946397	1.02860097663543	1.04241181220933	1.18073395476585	1.04533879144165	1.14191161945374
chrX	37700000	37800000	150	150	250	200	150	178.870938420912	343.385626749543	329.206122799371	1991.66666666667	2041.11615286974	2797.44823925294	2844.8895778579	1.02482819390949	1.01695879049316	1.0496898657397	1.16736985654105	1.0457392816809	1.13471184774375
chrX	37800000	37900000	1550	1100	2200	1400	1550	1311.72021508669	3021.79351539598	2304.4428595956	1943.33333333333	1985.46741647212	2749.37425150801	2784.53512201135	1.02168134638359	1.01278868109136	1.04646667771991	1.16258297622727	1.04643745805867	1.12810934897764
chrX	37900000	38000000	2700	2100	2500	1850	2700	2504.19313789276	3433.85626749543	3045.15663589419	1930	1961.617958016	2779.13433915963	2776.30496894137	1.01638236166632	0.998981923911198	1.04103914304679	1.14673416081864	1.04702060759931	1.1214358384908
chrX	38000000	38100000	2100	1850	2250	2000	2100	2206.07490719124	3090.47064074588	3292.06122799371	1891.66666666667	1939.75595443122	2710.45721380972	2674.79974774489	1.02542164991959	0.986844482959127	1.05029771861033	1.13280155820441	1.04739377750417	1.11451105527481
chrX	38100000	38200000	2900	2700	1958	1850	2900	3219.67689157641	2689.39622870242	3045.15663589419	1860	1949.69322878794	2628.04466338983	2573.29452654842	1.04822216601502	0.979166968657681	1.07365136053904	1.1239885179392	1.04783684206881	1.10680214668185
chrX	38200000	38300000	2850	2100	2692	2050	2850	2504.19313789276	3697.57642883908	3374.36275869356	1848.33333333333	1959.63050314465	2605.1522882732	2540.37391426848	1.06021487997006	0.975134515438384	1.08593501000939	1.11935965354457	1.0484996813979	1.09978070915221
chrX	38300000	38400000	2200	1850	2550	2250	2200	2206.07490719124	3502.53339284534	3703.56888149293	1838.33333333333	1939.75595443122	2559.36753803992	2441.61207742867	1.05517096342587	0.953990406277702	1.08076873129893	1.09508827115589	1.04876977258359	1.09223788911606
chrX	38400000	38500000	2450	2650	2600	2500	2450	3160.05324543611	3571.21051819524	4115.07653499214	1833.33333333333	1945.71831904525	2495.26888771334	2326.38993444889	1.06130090129741	0.932320338663296	1.08704737751457	1.07021313957854	1.04792027062227	1.08414498008446
chrX	38500000	38600000	2350	2200	3200	3050	2350	2623.44043017337	4395.33602239415	5020.39337269041	1800	1907.95667648972	2472.37651259671	2249.57517246237	1.05997593138318	0.909883733727785	1.08569026468371	1.04445809765384	1.04683118674991	1.07549871277433
chrX	38600000	38700000	2050	1800	2450	1650	2050	2146.45126105094	3365.17914214552	2715.95051309481	1803.33333333333	1880.13230829092	2431.17023738676	2235.85825067906	1.0425872319543	0.919663385268472	1.0678797266078	1.05568418716976	1.04544535546298	1.0675647498432
chrX	38700000	38800000	1950	2000	2000	1550	1950	2384.94584561216	2747.08501399634	2551.34745169513	1823.33333333333	1901.99431187569	2506.71507527166	2227.62809760908	1.04314130450221	0.88866426008455	1.06844724059882	1.02010020416362	1.043104582877	1.06001770768461
chrX	38800000	38900000	1400	2250	1900	1500	1400	2683.06407631367	2609.73076329652	2469.04592099529	1880	1949.69322878794	2591.41686320322	2301.69947523894	1.03707086637656	0.888201164359885	1.06222953755458	1.01956861527848	1.03952911016334	1.05243039301301
chrX	38900000	39000000	1650	1950	2550	1400	1650	2325.32219947185	3502.53339284534	2304.4428595956	1950	1999.37960057152	2673.82941362311	2370.28408415547	1.02532287208796	0.886475431857741	1.05019654449213	1.0175876420844	1.03526274576695	1.04541901552338
chrX	39000000	39100000	2550	1700	2150	2250	2550	2027.20396877033	2953.11639004607	3703.56888149293	2020	2051.05342722645	2756.241964043	2433.38192435869	1.01537298377547	0.882862229116227	1.04000527829851	1.01344003649266	1.03252515325892	1.0382520058488
chrX	39100000	39200000	2100	1750	2100	1500	2100	2086.82761491064	2884.43926469616	2469.04592099529	2081.66666666667	2072.91543081123	2797.44823925294	2485.50622713525	0.995796043624291	0.888490515127103	1.01995341418996	1.01990076183818	1.02989574025898	1.0312023857055
chrX	39200000	39300000	2750	2100	2100	2000	2750	2504.19313789276	2884.43926469616	3292.06122799371	2155	2170.30071950706	2877.57155216117	2543.11729862514	1.00710010185943	0.883772046159952	1.03153170159624	1.01448441803667	1.02703027211409	1.02464642588122
chrX	39300000	39400000	1550	1250	1450	900	1550	1490.5911535076	1991.63663514735	1481.42755259717	2185	2208.06236206259	2852.38993953287	2521.17022377185	1.01055485677922	0.883879931291842	1.03507026664497	1.01460825968307	1.02396016096044	1.01825018862377
chrX	39400000	39500000	1400	1300	2300	1050	1400	1550.2147996479	3159.14776609579	1728.3321446967	2156.66666666667	2164.33835489303	2806.6051892996	2449.84223049865	1.00355719701377	0.872884522496742	1.02790284816123	1.00198659899462	1.02079739381066	1.01317659026943
chrX	39500000	39600000	2050	1650	1700	500	2050	1967.58032263003	2335.02226189689	823.015306998428	2160	2160.36344515034	2774.5558641363	2405.94808079207	1.00016826164368	0.867147103394519	1.02443169940208	0.995400599466527	1.01756450913302	1.00937984123196
chrX	39600000	39700000	2050	1950	1100	900	2050	2325.32219947185	1510.89675769799	1481.42755259717	2123.33333333333	2142.47635130825	2785.63577369276	2367.54069979881	1.00901555006668	0.849910358761763	1.03349361734315	0.975614491811744	1.01321995005614	1.00552243001029
chrX	39700000	39800000	2250	2050	2150	1900	2250	2444.56949175246	2953.11639004607	3127.45816659403	2083.33333333333	2102.72725388138	2731.0603514147	2351.08039365884	1.00930908186306	0.860867242439728	1.03379427003183	0.98819192940986	1.00823162380956	1.00165617841185
chrX	39800000	39900000	2350	1850	1100	850	2350	2206.07490719124	1510.89675769799	1399.12602189733	2098.33333333333	2094.77743439601	2692.14331371641	2282.49578474231	0.998305369847185	0.847835913159986	1.02252361505061	0.973233229869583	1.00373708424155	0.99841930940543
chrX	39900000	40000000	2550	2100	1950	950	2550	2504.19313789276	2678.40788864643	1563.72908329701	2100	2049.06597235511	2655.5155135298	2233.1148663224	0.975745701121481	0.840934596293913	0.99941666329367	0.965311188824059	0.998890674166397	0.996506784577006
chrX	40000000	40100000	1950	1800	2300	1250	1950	2146.45126105094	3159.14776609579	2057.53826749607	2110	2053.0408820978	2614.30923831985	2170.01702611919	0.973005157392321	0.830053688489355	0.996609635738991	0.952820964144765	0.994053161035889	0.995840768255942
chrX	40100000	40200000	2500	1550	1950	1400	2500	1848.33303034942	2678.40788864643	2304.4428595956	2125	2051.05342722645	2593.70610071488	2180.99056354584	0.965201612812449	0.840878063611258	0.988616782194348	0.965246294798601	0.990194375720917	0.994915588183389
chrX	40200000	40300000	1650	1300	2250	1050	1650	1550.2147996479	3090.47064074588	1728.3321446967	2133.33333333333	2027.20396877033	2595.99533822654	2233.1148663224	0.950251860361093	0.860215283686895	0.973304358378565	0.987443544123377	0.98678414047731	0.995717287208265
chrX	40300000	40400000	1700	1200	1850	1350	1700	1430.96750736729	2541.05363794662	2222.14132889576	2171.66666666667	2011.30432979958	2602.86305076153	2208.42440711245	0.926157020629125	0.848459701506892	0.948624993355648	0.973949278267853	0.983613270349577	0.996430040244099
chrX	40400000	40500000	2300	1300	1850	1300	2300	1550.2147996479	2541.05363794662	2139.83979819591	2196.66666666667	2017.26669441361	2609.73076329652	2224.88471325242	0.918330816880249	0.852534194156495	0.940608930945157	0.978626399842797	0.981242308695345	0.997191489188632
chrX	40500000	40600000	2150	1300	1850	1150	2150	1550.2147996479	2541.05363794662	1892.93520609639	2170	2051.05342722645	2646.35856348314	2238.60163503572	0.945185911164264	0.845917732360982	0.968115512517506	0.971031344734131	0.979681282648049	0.997910024902843
chrX	40600000	40700000	2300	1300	1850	1750	2300	1550.2147996479	2541.05363794662	2880.5535744945	2186.66666666667	2057.01579184048	2696.72178873974	2277.00901602899	0.940708441390465	0.844361856509158	0.963529422211205	0.969245350466793	0.979411239382444	0.997911438476026
chrX	40700000	40800000	2350	2600	2000	1250	2350	3100.4295992958	2747.08501399634	2057.53826749607	2188.33333333333	2059.00324671183	2721.90340136804	2301.69947523894	0.940900188901063	0.845621293570555	0.963725821392894	0.970691061812652	0.978419530971716	0.997935501789857
chrX	40800000	40900000	2450	2050	1650	1000	2450	2444.56949175246	2266.34513654698	1646.03061399686	2218.33333333333	2066.9530661972	2760.82043906632	2334.62008751888	0.931759458841713	0.845625472226805	0.954363343110403	0.970695858503916	0.977979536963182	0.998085589228585
chrX	40900000	41000000	1850	1000	1500	550	1850	1192.47292280608	2060.31376049726	905.316837698271	2248.33333333333	2076.89034055392	2751.66348901967	2384.00100593878	0.923746630342736	0.86638537577432	0.94615612855359	0.994526210188389	0.978378808742456	0.999388598825899
chrX	41000000	41100000	2200	1750	1550	1200	2200	2086.82761491064	2128.99088584716	1975.23673679623	2240	2084.84016003929	2763.10967657799	2452.58561485532	0.930732214303255	0.887617902266101	0.953311178281153	1.01889908708018	0.978693330107558	1.0009512655694
chrX	41100000	41200000	1800	2250	2200	1150	1800	2683.06407631367	3021.79351539598	1892.93520609639	2240	2062.97815645451	2786.00205169462	2447.09884614199	0.920972391274337	0.878355005034369	0.943314588232447	1.00826618128926	0.978403857067327	1.00316538290294
chrX	41200000	41300000	1650	1100	1500	1750	1650	1311.72021508669	2060.31376049726	2880.5535744945	2213.33333333333	2023.22905902765	2749.37425150801	2403.20469643541	0.914109514620924	0.874091511956685	0.936285222612217	1.00337210559122	0.977749270270822	1.00448326917729
chrX	41300000	41400000	2650	1650	1700	1000	2650	1967.58032263003	2335.02226189689	1646.03061399686	2180	2013.29178467093	2776.84510164797	2414.17823386206	0.923528341592169	0.869396075578475	0.945932544258546	0.997982200963356	0.977869600254225	1.00635718788199
chrX	41400000	41500000	2500	1500	1800	1600	2500	1788.70938420912	2472.37651259671	2633.64898239497	2146.66666666667	1973.54268724406	2751.66348901967	2427.89515564536	0.919352183498785	0.882337235397322	0.941655075259934	1.0128373947258	0.979396339096469	1.00831483158885
chrX	41500000	41600000	2650	2300	2300	1900	2650	2742.68772245398	3159.14776609579	3127.45816659403	2138.33333333333	1963.60541288734	2717.32492634471	2425.1517712887	0.918287800259084	0.892477652479699	0.940564870768472	1.02447760802194	0.980789025936413	1.01048932036972
chrX	41600000	41700000	2500	1750	2000	1850	2500	2086.82761491064	2747.08501399634	3045.15663589419	2116.66666666667	1967.58032263003	2699.01102625141	2416.92161821872	0.929565506754344	0.89548415871999	0.952116167158652	1.02792878499315	0.982870687574776	1.01235138263519
chrX	41700000	41800000	2200	1400	2050	2500	2200	1669.46209192851	2815.76213934625	4115.07653499214	2113.33333333333	1993.41723595749	2660.09398855312	2419.66500257538	0.943257367172315	0.909616356785755	0.966140183290605	1.04415117490989	0.985471221882679	1.01286879927649
chrX	41800000	41900000	2550	1850	2050	1050	2550	2206.07490719124	2815.76213934625	1728.3321446967	2113.33333333333	1995.40469082884	2644.06932597148	2397.71792772209	0.944197803231311	0.906828691733006	0.967103433722599	1.04095120635352	0.988558304551939	1.0139214638691
chrX	41900000	42000000	2400	2100	2700	1700	2400	2504.19313789276	3708.56476889506	2798.25204379466	2091.66666666667	1999.37960057152	2621.17695085484	2375.7708528688	0.95587869350033	0.906375608138164	0.979067694865175	1.04043111042037	0.992360253880295	1.0152396532508
chrX	42000000	42100000	1750	2550	2950	2500	1750	3040.8059531555	4051.9503956446	4115.07653499214	2105	2041.11615286974	2644.06932597148	2384.00100593878	0.969651379035504	0.901640884572062	0.99317449687961	1.034996107919	0.993796932563522	1.01633146513443
chrX	42100000	42200000	2600	1900	3200	2200	2600	2265.69855333155	4395.33602239415	3621.26735079308	2098.33333333333	2072.91543081123	2673.82941362311	2375.7708528688	0.987886623103049	0.888527458320375	1.01185211622181	1.01994316903367	0.995049314141822	1.01718186884263
chrX	42200000	42300000	2800	2150	2650	2450	2800	2563.81678403307	3639.88764354515	4032.7750042923	2113.33333333333	2066.9530661972	2717.32492634471	2403.20469643541	0.978053501355142	0.884400931642779	1.00178044927441	1.01520631745161	0.996260027494055	1.0173338185202
chrX	42300000	42400000	2450	1450	2300	1500	2450	1729.08573806881	3159.14776609579	2469.04592099529	2101.66666666667	2096.76488926735	2747.08501399634	2438.86869307201	0.997667671340533	0.887802408970244	1.02187044638896	1.01911088284493	0.998187556419561	1.01725392341848
chrX	42400000	42500000	2300	1550	2100	1950	2300	1848.33303034942	2884.43926469616	3209.75969729387	2108.33333333333	2140.48889643691	2776.84510164797	2518.42683941519	1.01525165048391	0.906938178842091	1.03988100153945	1.04107688691405	1.00033853196963	1.01602043990814
chrX	42500000	42600000	1800	1850	1950	1750	1800	2206.07490719124	2678.40788864643	2880.5535744945	2095	2114.65198310944	2758.53120155466	2504.70991763188	1.00938042153195	0.907986799721632	1.03386734035514	1.04228060177168	1.00166550695422	1.01301262090489
chrX	42600000	42700000	2050	1400	1600	800	2050	1669.46209192851	2197.66801119707	1316.82449119749	2091.66666666667	2092.78997952467	2747.08501399634	2493.73638020524	1.00053704200382	0.907775466539879	1.02480942613621	1.04203801181781	1.00295962246045	1.01060795932275
chrX	42700000	42800000	1450	1050	1350	1100	1450	1252.09656894638	1854.28238444753	1810.63367539654	2121.66666666667	2100.73979901004	2760.82043906632	2471.78930535195	0.990136590263962	0.895309695036841	1.0141566661367	1.02772851764046	1.00459479411543	1.00783320330315
chrX	42800000	42900000	1350	1600	1700	1050	1350	1907.95667648972	2335.02226189689	1728.3321446967	2085	2088.81506978198	2774.5558641363	2488.24961149191	1.00182976967961	0.896810060181104	1.02613351455268	1.02945079101042	1.00547080859074	1.00535173523078
chrX	42900000	43000000	1550	1100	1400	1200	1550	1311.72021508669	1922.95950979744	1975.23673679623	2056.66666666667	2098.7523441387	2767.68815160131	2469.04592099529	1.02046305225544	0.8920968641524	1.04521882856098	1.02404050002979	1.00664672138195	1.00209683390219
chrX	43000000	43100000	1700	1550	1550	1200	1700	1848.33303034942	2128.99088584716	1975.23673679623	2046.66666666667	2074.90288568257	2765.39891408965	2452.58561485532	1.01379619821624	0.886883119234423	1.03839024093732	1.01805562757101	1.0078340689674	0.998720712611449
chrX	43100000	43200000	1850	1650	1550	1250	1850	1967.58032263003	2128.99088584716	2057.53826749607	2031.66666666667	2084.84016003929	2744.79577648468	2441.61207742867	1.02617235112681	0.889542347138008	1.05106663134526	1.02110816276254	1.0085446630041	0.995369832010123
chrX	43200000	43300000	1550	1950	1400	1100	1550	2325.32219947185	1922.95950979744	1810.63367539654	2046.66666666667	2100.73979901004	2737.92806394969	2392.23115900877	1.02642009723618	0.873737769266945	1.05132038761565	1.00296604336251	1.00827502450028	0.991463274607936
chrX	43300000	43400000	1700	1250	1500	950	1700	1490.5911535076	2060.31376049726	1563.72908329701	2078.33333333333	2112.78377553038	2765.39891408965	2422.40838693204	1.01657599464172	0.875970687118564	1.04123747343344	1.00552921604608	1.00812820286002	0.987764962772641
chrX	43400000	43500000	1650	1400	1350	900	1650	1669.46209192851	1854.28238444753	1481.42755259717	2063.33333333333	2124.58925746616	2731.0603514147	2422.40838693204	1.02968784691413	0.886984568348051	1.05466741079584	1.01817208129394	1.00769611363449	0.983898575444725
chrX	43500000	43600000	2550	2350	2350	1300	2550	2802.31136859428	3227.8248914457	2139.83979819591	2101.66666666667	2074.90288568257	2682.98636366976	2346.14230181685	0.987265449174897	0.874451817417299	1.01121587301429	1.00378570124308	1.00697327758906	0.980819419463217
chrX	43600000	43700000	2100	2100	2500	1600	2100	2504.19313789276	3433.85626749543	2633.64898239497	2088.33333333333	2041.11615286974	2662.38322606479	2307.18624395226	0.977390017335867	0.866586831439163	1.00110086956021	0.994757461712802	1.00517751422821	0.978195279791662
chrX	43700000	43800000	2800	2450	2950	1750	2800	2921.55866087489	4051.9503956446	2880.5535744945	2060	2011.30432979958	2634.91237592482	2238.60163503572	0.976361325145429	0.849592440147085	1.00004722195988	0.975249552139579	1.00381776142888	0.976557774015256
chrX	43800000	43900000	2100	2800	2300	1650	2100	3338.92418385702	3159.14776609579	2715.95051309481	2043.33333333333	2019.25414928496	2644.06932597148	2230.37148196574	0.988215733744678	0.84353744436949	1.0121892108756	0.968299005452412	1.00099240682265	0.974662803511397
chrX	43900000	44000000	2050	2100	2150	2000	2050	2504.19313789276	2953.11639004607	3292.06122799371	2078.6	2051.05342722645	2673.82941362311	2230.37148196574	0.986747535469284	0.834148757060583	1.0106853950558	0.957521704878027	0.997227739268397	0.971546219609753
chrX	44000000	44100000	1800	1100	1150	950	1800	1311.72021508669	1579.5738830479	1563.72908329701	2086.66666666667	2023.22905902765	2719.61416385638	2200.19425404247	0.969598590588328	0.809009705598318	0.99312042781871	0.928664516982684	0.993819542440398	0.967754234747673
chrX	44100000	44200000	1700	1700	1950	950	1700	2027.20396877033	2678.40788864643	1563.72908329701	2110	2023.22905902765	2701.30026376307	2202.93763839913	0.958876331292723	0.815510096360153	0.982138053419451	0.936126333825256	0.990615095540916	0.963844493513796
chrX	44200000	44300000	2550	1300	1800	1350	2550	1550.2147996479	2472.37651259671	2222.14132889576	2130	2049.06597235511	2758.53120155466	2211.16779146911	0.962002803922587	0.801574327026983	0.985340372261364	0.920129425003255	0.988308102215032	0.960621725313751
chrX	44300000	44400000	1550	1350	2000	1300	1550	1609.8384457882	2747.08501399634	2139.83979819591	2156.66666666667	2047.07851748377	2765.39891408965	2224.88471325242	0.949186329590618	0.804543858723845	0.972212978517971	0.923538158792044	0.985864058481259	0.957269036671807
chrX	44400000	44500000	1650	1750	1650	1250	1650	2086.82761491064	2266.34513654698	2057.53826749607	2156.66666666667	2057.01579184048	2769.97738911298	2208.42440711245	0.953794030219699	0.797271636870526	0.976932458996214	0.915190354868222	0.982683148698382	0.954424391796617
chrX	44500000	44600000	2350	1700	2250	1600	2350	2027.20396877033	3090.47064074588	2633.64898239497	2175	2072.91543081123	2749.37425150801	2211.16779146911	0.953064565890221	0.804244016709004	0.976185298331995	0.923193969299685	0.979339128137238	0.952012060693301
chrX	44600000	44700000	2050	2000	1550	1650	2050	2384.94584561216	2128.99088584716	2715.95051309481	2208.33333333333	2098.7523441387	2747.08501399634	2219.3979445391	0.950378419987334	0.807910178691707	0.973433988259814	0.927402366953369	0.975155394541685	0.948820028180359
chrX	44700000	44800000	2650	1800	1900	1600	2650	2146.45126105094	2609.73076329652	2633.64898239497	2241.66666666667	2096.76488926735	2765.39891408965	2233.1148663224	0.935359801903652	0.807519976573625	0.958051028175825	0.926954452844296	0.970957367756271	0.946267158099328
chrX	44800000	44900000	3500	2153	2650	1600	3500	2567.39420280148	3639.88764354515	2633.64898239497	2258.33333333333	2122.60180259482	2763.10967657799	2238.60163503572	0.939897477163757	0.810174729585166	0.962698784514748	0.930001851294661	0.967491588037105	0.944204420118728
chrX	44900000	45000000	1950	2397	1950	1700	1950	2858.35759596617	2678.40788864643	2798.25204379466	2328.33333333333	2196.13763283453	2854.67917704453	2298.95609088228	0.943223034860928	0.805329057418775	0.966105018099458	0.924439490582894	0.963307462323304	0.941372165968008
chrX	45000000	45100000	2900	1300	1900	1110	2900	1550.2147996479	2609.73076329652	1827.09398153651	2313.33333333333	2194.15017796318	2836.36527695122	2329.13331880555	0.948479904018667	0.821168323322979	0.971489415516696	0.94262142847375	0.961512292118517	0.939674448243658
chrX	45100000	45200000	2200	1050	2750	1490	2200	1252.09656894638	3777.24189424497	2452.58561485532	2318.33333333333	2168.31326463572	2827.20832690457	2318.15978137891	0.935289689993839	0.819946573911303	0.957979215396243	0.941218978887031	0.960928146126146	0.93882610378392
chrX	45200000	45300000	1950	1400	2050	1200	1950	1669.46209192851	2815.76213934625	1975.23673679623	2321.66666666667	2178.25053899243	2806.6051892996	2362.05393108549	0.938227080685902	0.841605345878717	0.960987865294344	0.966081144159426	0.960623794817293	0.939642100746839
chrX	45300000	45400000	1950	1650	2500	1350	1950	1967.58032263003	3433.85626749543	2222.14132889576	2320	2122.60180259482	2788.29128920629	2337.36347187554	0.914914570083973	0.838278081247705	0.937109808202215	0.962261767729143	0.959897277444682	0.941217381449141
chrX	45400000	45500000	3358	2350	2750	1950	3358	2802.31136859428	3777.24189424497	3209.75969729387	2336.66666666667	2114.65198310944	2788.29128920629	2301.69947523894	0.904986583356396	0.825487453247447	0.926940974911845	0.947579369864731	0.959785754576417	0.943359367853202
chrX	45500000	45600000	2042	1150	2950	1200	2042	1371.34386122699	4051.9503956446	1975.23673679623	2353.33333333333	2140.48889643691	2845.52222699788	2301.69947523894	0.909556188287638	0.8088847289263	0.93162143551516	0.928521055909286	0.960680988078258	0.947337280757337
chrX	45600000	45700000	2750	1400	1200	850	2750	1669.46209192851	1648.2510083978	1399.12602189733	2378.33333333333	2156.38853540766	2877.57155216117	2318.15978137891	0.90668053345802	0.805595878106968	0.928676019151759	0.924745774801498	0.962046567139217	0.951257561669375
chrX	45700000	45800000	2050	1700	2600	1250	2050	2027.20396877033	3571.21051819524	2057.53826749607	2380.46666666667	2196.13763283453	2932.51325244109	2378.51423722546	0.922566009256389	0.811083883506929	0.944946866360198	0.931045471639108	0.963509320815862	0.956621939863986
chrX	45800000	45900000	2150	1550	1850	1300	2150	1848.33303034942	2541.05363794662	2139.83979819591	2395	2227.93691077602	2939.38096497609	2378.51423722546	0.93024505669145	0.809188827704343	0.952812202539492	0.9288701317521	0.96588536551602	0.962106239160799
chrX	45900000	46000000	1550	1350	1500	900	1550	1609.8384457882	2060.31376049726	1481.42755259717	2413.33333333333	2237.87418513274	2962.27334009272	2422.40838693204	0.927295933066052	0.817753160772199	0.949791535074652	0.938701153774088	0.967999574536941	0.968116440914058
chrX	46000000	46100000	2250	1950	1100	1250	2250	2325.32219947185	1510.89675769799	2057.53826749607	2450	2243.83654974677	2967.03495411698	2444.35546178533	0.915851652957865	0.823837770564047	0.938069624102995	0.945685694471527	0.970185364037708	0.973672285913767
chrX	46100000	46200000	2850	2300	1500	1400	2850	2742.68772245398	2060.31376049726	2304.4428595956	2463.33333333333	2225.94945590468	3049.26436553594	2458.07238356864	0.903633067349666	0.806119801008663	0.925554623478674	0.925347187374267	0.972022520155902	0.978661245974699
chrX	46200000	46300000	2550	1900	1800	1350	2550	2265.69855333155	2472.37651259671	2222.14132889576	2455	2217.9996364193	3049.26436553594	2460.8157679253	0.903462173694218	0.807019488286575	0.925379584053228	0.926379940931605	0.974785097546192	0.983395736951609
chrX	46300000	46400000	2200	1900	1450	1050	2200	2265.69855333155	1991.63663514735	1728.3321446967	2393.33333333333	2190.05602092821	3003.47961530267	2469.04592099529	0.915065189802875	0.822061820701411	0.937264081858474	0.943647076628062	0.977068379944419	0.988227144565537
chrX	46400000	46500000	3750	3250	3350	2000	3750	3875.53699911975	4601.36739844387	3292.06122799371	2410	2186.20035847781	3060.71055309426	2488.24961149191	0.90713707820656	0.812964691802168	0.92914363938181	0.933204456772349	0.979003067278031	0.993366041074989
chrX	46500000	46600000	2100	2300	1950	1850	2100	2742.68772245398	2678.40788864643	3045.15663589419	2390	2233.89927539005	3122.51996590917	2591.94954017372	0.934685889284541	0.830082615474655	0.957360766870682	0.952854169512569	0.980503749847873	0.997652031112687
chrX	46600000	46700000	2250	1450	2300	1400	2250	1729.08573806881	3159.14776609579	2304.4428595956	2396.66666666667	2301.47274101573	3115.65225337418	2630.90559803831	0.960280698615743	0.844415674178367	0.983576489789089	0.96930712792068	0.982728441834778	1.00175863254017
chrX	46700000	46800000	2900	2700	2500	2550	2900	3219.67689157641	3433.85626749543	4197.37806569198	2420	2341.2218384426	3149.99081604914	2743.38435666143	0.96744704067876	0.87091820797824	0.990916682694279	0.999729461027146	0.98426513669612	1.00435716207111
chrX	46800000	46900000	2050	1400	1900	1200	2050	1669.46209192851	2609.73076329652	1975.23673679623	2423.33333333333	2343.20929331394	3166.01547863078	2800.99542815132	0.966936434654997	0.884706801674473	0.990393689697292	1.01555742652147	0.986655717659229	1.00689171177392
chrX	46900000	47000000	2550	1900	2150	1350	2550	2265.69855333155	2953.11639004607	2222.14132889576	2366.4	2327.30965434319	3168.30471614245	2820.19911864795	0.983481091253885	0.890128750646708	1.00733970900785	1.02178129699986	0.989922975416222	1.0101879483665
chrX	47000000	47100000	2300	1750	2400	950	2300	2086.82761491064	3296.50201679561	1563.72908329701	2375	2365.07129689872	3143.12310351415	2869.58003706785	0.99581949343104	0.912970934501273	1.01997743287391	1.04800190410672	0.993042856881538	1.0148270575863
chrX	47100000	47200000	2450	2100	2650	1250	2450	2504.19313789276	3639.88764354515	2057.53826749607	2381.66666666667	2378.98348099812	3218.66794139905	2954.62495212436	0.998873399999213	0.917965135241656	1.02310542524822	1.05373476118642	0.995556526058559	1.02006524300001
chrX	47200000	47300000	2614	2300	3000	2450	2614	2742.68772245398	4120.62752099451	4032.7750042923	2383.33333333333	2394.88311996887	3207.22175384073	3020.46617668423	1.0048460643226	0.941770294825155	1.02922298256074	1.08106077084159	0.997536599844526	1.02522940128872
chrX	47300000	47400000	1986	2150	2150	1300	1986	2563.81678403307	2953.11639004607	2139.83979819591	2380	2424.69494303902	3241.56031651568	3072.5904794608	1.01877938783152	0.947873918558916	1.04349431952269	1.08806713769644	0.999020044743877	1.03059018646498
chrX	47400000	47500000	2200	2000	2150	2050	2200	2384.94584561216	2953.11639004607	3374.36275869356	2395	2432.6447625244	3271.32040416731	3121.9713978807	1.01571806368451	0.954345955811497	1.04035872962385	1.09549640746597	1.00092737114391	1.0352443915739
chrX	47500000	47600000	3450	1850	2354	2000	3450	2206.07490719124	3233.31906147369	3292.06122799371	2425	2466.43149533724	3317.10515440058	3149.40524144732	1.01708515271639	0.949443896063775	1.04175898335502	1.08986931929097	1.00439494901007	1.03925734385911
chrX	47600000	47700000	2450	1550	3346	1900	2450	1848.33303034942	4595.87322841588	3127.45816659403	2406.66666666667	2416.74512355365	3333.12981698223	3127.45816659403	1.00418772446828	0.938294737474578	1.02854867180562	1.07707116878133	1.00872138920541	1.04415080701371
chrX	47700000	47800000	2400	1600	1900	1650	2400	1907.95667648972	2609.73076329652	2715.95051309481	2380	2418.73257842499	3337.70829200555	3108.2544760974	1.01627419261554	0.931254083390768	1.04092834988452	1.06898918215158	1.01307278100602	1.04872854720042
chrX	47800000	47900000	1650	1450	1650	1750	1650	1729.08573806881	2266.34513654698	2880.5535744945	2386.66666666667	2402.83293945425	3351.44371707554	3138.43170402067	1.00677357798362	0.936441715559903	1.03119725646155	1.07494407971251	1.01732879797194	1.05221650116846
chrX	47900000	48000000	2450	2300	3200	2050	2450	2742.68772245398	4395.33602239415	3374.36275869356	2311.66666666667	2311.41001537245	3307.94820435393	3108.2544760974	0.999888975647778	0.939632147808816	1.02414563810783	1.07860638586644	1.02174534878867	1.05640756795853
chrX	48000000	48100000	2300	2500	3250	3000	2300	2981.18230701519	4464.01314774405	4938.09184199057	2305	2287.56055691633	3310.23744186559	3089.05078560077	0.992434081091681	0.933181030016938	1.01650989261195	1.0712011296047	1.02480762667605	1.05965277643876
chrX	48100000	48200000	2400	2750	2600	2200	2400	3279.30053771671	3571.21051819524	3621.26735079308	2266.66666666667	2267.68600820289	3298.79125430727	3058.87355767749	1.00044970950128	0.927271028042008	1.02471997500341	1.06441702171151	1.0265940035082	1.06226814378072
chrX	48200000	48300000	2650	2400	2800	3250	2650	2861.93501473459	3845.91901959488	5349.59949548978	2241.66666666667	2204.0874523199	3323.97286693557	3023.20956104089	0.983236038209621	0.909516919080041	1.00708871113459	1.04403703008777	1.02811850521242	1.06332608657853
chrX	48300000	48400000	2050	1700	2850	2400	2050	2027.20396877033	3914.59614494479	3950.47347359246	2260	2225.94945590468	3351.44371707554	3031.43971411088	0.984933387568442	0.904517566165815	1.00882723709549	1.03829825881322	1.02915504323422	1.06380484715825
chrX	48400000	48500000	1650	1950	2800	2300	1650	2325.32219947185	3845.91901959488	3785.87041219277	2238.33333333333	2239.86164000408	3310.23744186559	3017.72279232757	1.00068278779036	0.911633333053848	1.02495870762164	1.04646646764225	1.02907645723122	1.06430079574044
chrX	48500000	48600000	2300	2100	2400	2100	2300	2504.19313789276	3296.50201679561	3456.6642893934	2251.66666666667	2253.77382410349	3282.76659172563	3053.38678896417	1.00093582121546	0.930126070083806	1.02521787947465	1.06769433250317	1.02836816770303	1.06437252540851
chrX	48600000	48700000	2950	1750	2850	2400	2950	2086.82761491064	3914.59614494479	3950.47347359246	2295	2249.7989143608	3254.2426923303	3067.10371074748	0.980304537847843	0.942493845949511	1.00408609446239	1.08189133721275	1.02789624230363	1.06427756323931
chrX	48700000	48800000	2100	2100	2350	2450	2100	2504.19313789276	3227.8248914457	4032.7750042923	2304.53333333333	2259.73618871752	3207.22175384073	3034.18309846754	0.980561294571938	0.94604718081437	1.00434907993922	1.08597022030045	1.02691234146899	1.06369204111882
chrX	48800000	48900000	2050	2300	2600	2250	2050	2742.68772245398	3571.21051819524	3703.56888149293	2298.33333333333	2237.87418513274	3204.93251632906	3042.41325153752	0.973694351761888	0.949290893345333	0.997315549520011	1.08969368704003	1.02523286066668	1.06297628192528
chrX	48900000	49000000	2000	1550	2150	1800	2000	1848.33303034942	2953.11639004607	2962.85510519434	2288.33333333333	2249.7989143608	3209.51099135239	3014.97940797091	0.983160486974858	0.939389027205197	1.00701132707554	1.07832730704159	1.02331621522229	1.06205711946765
chrX	49000000	49100000	3150	2800	2100	1750	3150	3338.92418385702	2884.43926469616	2880.5535744945	2293.33333333333	2333.27201895723	3213.90632737479	2984.80218004763	1.0174151245453	0.928714740259934	1.04209696008795	1.06607426302796	1.02156516439646	1.06154080916002
chrX	49100000	49200000	2300	1050	1850	1000	2300	1252.09656894638	2541.05363794662	1646.03061399686	2290	2359.50642325896	3154.56929107247	2946.39479905437	1.03035214989474	0.934008584751258	1.05534782933884	1.07215108201232	1.02069249376601	1.06177339714101
chrX	49200000	49300000	1750	1950	1900	1000	1750	2325.32219947185	2609.73076329652	1646.03061399686	2325	2396.87057484022	3149.99081604914	2918.96095548776	1.03091207520009	0.926656973288847	1.05592133807142	1.06371214653288	1.01892969348612	1.06290614206745
chrX	49300000	49400000	2400	1500	1750	1600	2400	1788.70938420912	2403.6993872468	2633.64898239497	2355	2448.54440149515	3184.32937872409	2907.98741806111	1.03972161422299	0.913218160624544	1.06494459083626	1.04828569566913	1.01745937470133	1.06398175840737
chrX	49400000	49500000	1500	950	2400	1450	1500	1132.84927666577	3296.50201679561	2386.74439029544	2370	2456.49422098052	3182.04014121243	2935.42126162773	1.03649545189051	0.922496615806131	1.06164016388376	1.05893646047445	1.01629767595002	1.06582425865095
chrX	49500000	49600000	1900	1700	2000	1500	1900	2027.20396877033	2747.08501399634	2469.04592099529	2388.33333333333	2446.5569466238	3193.48632877075	2921.70433984442	1.02437834471339	0.914894895125184	1.04922910349188	1.05021042391944	1.01537504886134	1.0677373039706
chrX	49600000	49700000	1100	950	2050	850	1100	1132.84927666577	2815.76213934625	1399.12602189733	2386.66666666667	2416.74512355365	3188.90785374742	2910.73080241778	1.01260270539957	0.912767297116238	1.03716779475372	1.04776814817956	1.01450673813717	1.07034188809683
chrX	49700000	49800000	2150	1100	3050	1900	2150	1311.72021508669	4189.30464634442	3127.45816659403	2380	2408.79530406828	3111.07377835086	2795.50865943799	1.01209886725558	0.898567137459485	1.0366517338209	1.03146774496133	1.01444388452171	1.07428884249253
chrX	49800000	49900000	2600	1950	2500	1350	2600	2325.32219947185	3433.85626749543	2222.14132889576	2413.33333333333	2406.80784919693	3060.71055309426	2746.12774101809	0.997296070109226	0.897219025902944	1.02148983035116	1.02992024391303	1.01486019958376	1.07878099302211
chrX	49900000	50000000	1900	2250	1250	1100	1900	2683.06407631367	1716.92813374771	1810.63367539654	2455	2408.79530406828	3028.66122793097	2735.15420359144	0.981179349925978	0.90309017673131	1.00498212891802	1.03665975446578	1.01455073472543	1.08264512949781
chrX	50000000	50100000	2700	2100	1800	1600	2700	2504.19313789276	2472.37651259671	2633.64898239497	2468.33333333333	2406.80784919693	2989.74419023268	2735.15420359144	0.975074078000108	0.914845561880187	0.998728747028005	1.05015379414872	1.01443095317321	1.08560939599067
chrX	50100000	50200000	3750	2000	2027	1500	3750	2384.94584561216	2784.17066168529	2469.04592099529	2443.33333333333	2406.80784919693	2957.69486506939	2707.72036002483	0.985050961472142	0.915483335351194	1.00894766326635	1.05088589611029	1.0160139679593	1.08781592315076
chrX	50200000	50300000	2900	2550	1973	1850	2900	3040.8059531555	2709.99936630739	3045.15663589419	2451.66666666667	2392.89566509753	2918.77782737111	2704.15396036117	0.976028143479618	0.926467898653578	0.999705957521476	1.06349510722715	1.01703665361039	1.08969546916085
chrX	50300000	50400000	1800	1600	2100	1450	1800	1907.95667648972	2884.43926469616	2386.74439029544	2470	2394.88311996887	2934.80248995276	2726.92405052146	0.969588307679705	0.929167826406388	0.993109895453348	1.0665943618901	1.01832358473018	1.09174344405442
chrX	50400000	50500000	1900	2300	2250	1550	1900	2742.68772245398	3090.47064074588	2551.34745169513	2483.33333333333	2382.95839074081	2957.69486506939	2751.61450973141	0.959580560029857	0.93032399732244	0.982859366292111	1.06792153373721	1.01906619301133	1.09457159489891
chrX	50500000	50600000	3600	3950	2450	1450	3600	4710.26804508401	3365.17914214552	2386.74439029544	2455	2371.03366151275	2989.74419023268	2798.25204379466	0.965797825463442	0.93595032409006	0.989227458580197	1.07438001006188	1.01810815640329	1.09840154951729
chrX	50600000	50700000	2350	2210	2050	1200	2350	2635.36515940143	2815.76213934625	1975.23673679623	2435	2382.95839074081	3024.08275290764	2855.86311528455	0.978627675868916	0.94437333520012	1.00236855289202	1.08404880821095	1.01673932351282	1.10242159874934
chrX	50700000	50800000	3450	2540	1800	1150	3450	3028.88122392744	2472.37651259671	1892.93520609639	2460	2373.02111638409	3060.71055309426	2940.90803034105	0.964642730237437	0.960857937830126	0.988044341488076	1.10297152994483	1.01583805347357	1.10695567603491
chrX	50800000	50900000	2550	2750	2400	1550	2550	3279.30053771671	3296.50201679561	2551.34745169513	2470.63333333333	2380.97093586947	3097.33835328087	2987.54556440429	0.963708739676521	0.964552536289656	0.987087692917792	1.10721256991026	1.01387751327093	1.11203354760138
chrX	50900000	51000000	2900	2500	3150	2550	2900	2981.18230701519	4326.65889704424	4197.37806569198	2508.33333333333	2422.70748816768	3113.36301586252	3075.33386381746	0.965863450432298	0.987785185392355	0.989294675568524	1.13388139317392	1.01184841695071	1.11591773751993
chrX	51000000	51100000	2850	2250	3500	2750	2850	2683.06407631367	4807.3987744936	4526.58418849136	2503.33333333333	2416.74512355365	3161.43700360746	3108.2544760974	0.965410834974827	0.983177736121462	0.988831079951612	1.12859248919407	1.01047131513722	1.1202243132821
chrX	51100000	51200000	2350	2000	2500	2000	2350	2384.94584561216	3433.85626749543	3292.06122799371	2531.66666666667	2468.41895020858	3175.17242867744	3160.37877887397	0.975017360187721	0.995340835770096	0.998670653278026	1.14255454549827	1.00940343994279	1.12463757633466
chrX	51200000	51300000	2450	2200	1100	1150	2450	2623.44043017337	1510.89675769799	1892.93520609639	2551.66666666667	2504.19313789276	3131.67691595583	3171.35231630061	0.981395089964505	1.01266905923234	1.00520310267091	1.16244566195877	1.00823137660117	1.1294157851425
chrX	51300000	51400000	3050	1650	1750	1500	3050	1967.58032263003	2403.6993872468	2469.04592099529	2533.33333333333	2526.05514147754	3124.80920342084	3193.2993911539	0.997127029530608	1.0219181982881	1.02131668895699	1.17306277470079	1.00815585420489	1.1342415553328
chrX	51400000	51500000	2900	2000	2100	2100	2900	2384.94584561216	2884.43926469616	3456.6642893934	2513.33333333333	2492.2684086647	3175.17242867744	3215.24646600719	0.991618730237945	1.01262105861333	1.01567476187172	1.16239056191317	1.0089375585793	1.13860903053327
chrX	51500000	51600000	2700	2050	1550	2100	2700	2444.56949175246	2128.99088584716	3456.6642893934	2506.66666666667	2500.21822815008	3220.95717891071	3245.42369393047	0.997427484634339	1.00759603858752	1.021624432908	1.15662232728904	1.01009934211701	1.14191351428062
chrX	51600000	51700000	2200	1750	2150	1900	2200	2086.82761491064	2953.11639004607	3127.45816659403	2433.33333333333	2498.23077327873	3244.90260328271	3245.42369393047	1.02667018079948	1.00016058745407	1.05157653804511	1.14808715201535	1.01101001496145	1.14510939236154
chrX	51700000	51800000	2350	1750	1500	2385	2350	2086.82761491064	2060.31376049726	3925.7830143825	2446.66666666667	2472.39385995127	3280.47735421396	3264.6273844271	1.01051520161496	0.995168395304877	1.03502964947198	1.14235660060313	1.0124336134192	1.14693906716388
chrX	51800000	51900000	2600	2350	2950	2665	2600	2802.31136859428	4051.9503956446	4386.67158630162	2472.06666666667	2500.21822815008	3296.50201679561	3305.77814977702	1.01138786500502	1.00281393214206	1.03592348311374	1.15113293384715	1.01396074657548	1.14843052400808
chrX	51900000	52000000	2400	1250	2650	2250	2400	1490.5911535076	3639.88764354515	3703.56888149293	2458.33333333333	2470.40640507992	3246.13879153901	3289.31784363705	1.00491108003251	1.01330166541572	1.02928957550989	1.16317183237634	1.01657115621329	1.14977644858342
chrX	52000000	52100000	2300	2500	2800	2600	2300	2981.18230701519	3845.91901959488	4279.67959639183	2348.33333333333	2323.33474460051	3138.54462849082	3228.9633877905	0.989354752846206	1.02880913608138	1.01335586184682	1.18097290157946	1.01847289346586	1.15056846818185
chrX	52100000	52200000	1700	1350	2600	2050	1700	1609.8384457882	3571.21051819524	3374.36275869356	2311.66666666667	2289.1505208134	3099.62759079254	3220.73323472052	0.990259778289863	1.03907103043208	1.01428284262476	1.19275255897365	1.02004625473141	1.15106480715347
chrX	52200000	52300000	2500	1700	2700	2550	2500	2027.20396877033	3708.56476889506	4197.37806569198	2241.66666666667	2251.78636923214	3097.33835328087	3237.19354086048	1.00451436545672	1.04515334510725	1.02888323689404	1.19973446510019	1.02259103724849	1.15049397590589
chrX	52300000	52400000	2719	1700	2550	2450	2719	2027.20396877033	3502.53339284534	4032.7750042923	2231.66666666667	2192.16272309184	3095.04911576921	3237.19354086048	0.982298456949293	1.04592638752227	1.00612838475684	1.20062184266313	1.02596395301752	1.14926446126325
chrX	52400000	52500000	2631	2000	2750	3050	2631	2384.94584561216	3777.24189424497	5020.39337269041	2186.66666666667	2136.51398669422	3083.60292821089	3157.6353945173	0.977064323183333	1.02400843040753	1.00076727427734	1.17546215803098	1.02970681416041	1.14598648122219
chrX	52500000	52600000	1750	1550	3050	2100	1750	1848.33303034942	4189.30464634442	3456.6642893934	2155	2120.61434772347	3017.21504037265	3100.02432302741	0.98404378084616	1.02744560183703	1.00791604908717	1.17940769678444	1.03338102770279	1.14322710067319
chrX	52600000	52700000	1950	2250	2350	1800	1950	2683.06407631367	3227.8248914457	2962.85510519434	2136.66666666667	2096.76488926735	2980.58724018603	3064.36032639081	0.981325221185969	1.02810623526643	1.00513153892081	1.18016603975656	1.03631337114967	1.13990006455458
chrX	52700000	52800000	2750	2000	2100	2100	2750	2384.94584561216	2884.43926469616	3456.6642893934	2055	2009.31687492824	2932.51325244109	3001.2624861876	0.977769768821528	1.0234437930295	1.0014898335723	1.17481400919629	1.03984718542676	1.13505764692635
chrX	52800000	52900000	2050	2500	2350	1750	2050	2981.18230701519	3227.8248914457	2880.5535744945	1953.33333333333	1943.73086417391	2852.38993953287	2918.96095548776	0.99508406015729	1.02333867997227	1.01922415846268	1.17469334962219	1.04269233145156	1.12979283443769
chrX	52900000	53000000	1300	1400	2350	1500	1300	1669.46209192851	3227.8248914457	2469.04592099529	1856.66666666667	1864.23266932017	2756.241964043	2803.73881250798	1.00407504631248	1.01723246691858	1.02843326015035	1.16768401047971	1.0454229981625	1.12482128242064
chrX	53000000	53100000	2500	2300	2800	2150	2500	2742.68772245398	3845.91901959488	3538.96582009324	1766.66666666667	1782.74701959509	2685.27560118142	2688.5166695282	1.00910208656326	1.00120697791517	1.03358225315939	1.14928830656938	1.0481021080813	1.11988795740533
chrX	53100000	53200000	1550	1950	2550	1500	1550	2325.32219947185	3502.53339284534	2469.04592099529	1693.33333333333	1713.18609909806	2586.83838817989	2584.26806397506	1.01172407427051	0.999006383925425	1.03626784859944	1.14676223853779	1.04773438778426	1.11558116611462
chrX	53200000	53300000	3300	1900	2750	2200	3300	2265.69855333155	3777.24189424497	3621.26735079308	1615	1643.62517860104	2518.16126282998	2453.40863016232	1.01772456879322	0.974285748246761	1.04241391125398	1.11838535129754	1.05008682464953	1.11097903420626
chrX	53300000	53400000	2562	2300	2450	2200	2562	2742.68772245398	3365.17914214552	3621.26735079308	1528.33333333333	1550.2147996479	2383.09624964183	2307.18624395226	1.01431720805751	0.968146479311956	1.03892389014172	1.11133806721613	1.05332905681827	1.10544184950834
chrX	53400000	53500000	1488	1550	1150	1250	1488	1848.33303034942	1579.5738830479	2057.53826749607	1448.33333333333	1500.52842786431	2261.76666152365	2183.7339479025	1.03603803995235	0.965499220167747	1.06117165542662	1.10829927099715	1.05571387140163	1.09930689751602
chrX	53500000	53600000	300	250	100	350	300	298.118230701519	137.354250699817	576.1107148989	1371.66666666667	1401.15568429714	2133.56936087049	2041.0779613561	1.02149867627981	0.956649452691497	1.04627957615707	1.09814059801478	1.05779443939637	1.09277504722702
chrX	53600000	53700000	1250	1350	1200	1050	1250	1609.8384457882	1648.2510083978	1728.3321446967	1315	1347.49440277087	2014.52901026398	1928.59920273298	1.02471057244933	0.957344963962698	1.04956939085869	1.09893897735962	1.05962814197798	1.08542952114585
chrX	53700000	53800000	1350	1600	1750	1450	1350	1907.95667648972	2403.6993872468	2386.74439029544	1231.66666666667	1279.92093714519	1890.91018463415	1788.68660054325	1.03917802745212	0.945939481990428	1.06438781700048	1.08584659251746	1.06001156235919	1.077670342586
chrX	53800000	53900000	2250	1250	2350	1550	2250	1490.5911535076	3227.8248914457	2551.34745169513	1141.03333333333	1212.34747151951	1774.1590715393	1654.26076706684	1.06249960987366	0.932419642412089	1.08827516598872	1.07032713063114	1.0620422363646	1.06979944963207
chrX	53900000	54000000	1550	1100	2900	1100	1550	1311.72021508669	3983.27327029469	1810.63367539654	1053.33333333333	1132.84927666577	1648.2510083978	1486.91432131049	1.07548981961941	0.902116433561816	1.10158050985511	1.03554199194216	1.06365231921283	1.06466980204104
chrX	54000000	54100000	1900	1850	2050	1700	1900	2206.07490719124	2815.76213934625	2798.25204379466	998.333333333333	1071.23817565413	1508.60752018632	1374.43556268738	1.07302655324286	0.911062383221862	1.09905748622302	1.0458110727239	1.06496254444065	1.05839498281676
chrX	54100000	54200000	1800	1400	1700	1350	1800	1669.46209192851	2335.02226189689	2222.14132889576	951.666666666667	1009.62707464248	1428.4842072781	1297.62080070086	1.06090410645444	0.908390022157406	1.08664095668431	1.04274346194006	1.06558954750595	1.050967228505
chrX	54200000	54300000	0	0	50	0	0	0	68.6771253499085	0	868.333333333333	942.053609016801	1352.9393693932	1198.85896386104	1.08489859003854	0.886114330754334	1.11121753098386	1.01717313311194	1.06622905611543	1.04335662997262
chrX	54300000	54400000	0	0	0	0	0	0	0	0	851.666666666667	920.191605432023	1327.7577567649	1174.16850465109	1.08045981068339	0.884324342048636	1.10667106970084	1.01511840004103	1.06681047768653	1.03646103586237
chrX	54400000	54500000	0	0	0	0	0	0	0	0	855	916.216695689336	1320.89004422991	1165.93835158111	1.07159847449045	0.882691452384184	1.09759476319998	1.01324400140152	1.0678517402124	1.02969425943958
chrX	54500000	54600000	0	0	0	0	0	0	0	0	818.333333333333	880.442508005154	1227.0313062517	1078.15005216794	1.07589715845844	0.878665480395479	1.10199773047199	1.00862257682972	1.06872306242571	1.02324301133257
chrX	54600000	54700000	0	0	0	0	0	0	0	0	821.666666666667	834.731045964254	1165.22189343678	1034.25590246136	1.01589985310051	0.887604247986498	1.04054492913399	1.01888341329421	1.06905660480453	1.01729292085254
chrX	54700000	54800000	0	0	0	0	0	0	0	0	738.333333333333	796.969403408728	1119.43714320351	979.38821532813	1.07941679919918	0.874893442007294	1.10560275542989	1.00429264335232	1.06869070847374	1.01167353687433
chrX	54800000	54900000	0	0	0	0	0	0	0	0	732.933333333333	810.881587508133	1112.56943066852	954.697756118177	1.10635108355667	0.858101732621325	1.13319044817588	0.985017392909314	1.06789844916818	1.00571348610546
chrX	54900000	55000000	0	0	0	0	0	0	0	0	776.666666666667	834.731045964254	1167.51113094845	995.848521468098	1.07476100338745	0.852967046797323	1.10083401301085	0.979123272606916	1.06622722375003	1.00009592132062
chrX	55000000	55100000	0	0	0	0	0	0	0	0	866.666666666667	910.254331075306	1297.99766911327	1113.81404880454	1.05029345893305	0.858101732621325	1.07577290168901	0.985017392909314	1.06512252106118	0.994496643726707
chrX	55100000	55200000	0	0	0	0	0	0	0	0	896.666666666667	936.091244402771	1366.67479446318	1157.70819851112	1.04396793056071	0.847098522048811	1.06929392007302	0.972386776538618	1.06398579356182	0.988410134557051
chrX	55200000	55300000	0	0	0	0	0	0	0	0	918.333333333333	932.792069316341	1410.17030718479	1187.8854264344	1.01574454009039	0.842370187758278	1.04038584833028	0.966959108304646	1.06268863822507	0.982888819837999
chrX	55300000	55400000	0	0	0	0	0	0	0	0	910	948.015973630832	1417.03801971978	1190.62881079106	1.04177579519872	0.840223617307394	1.06704860491923	0.964495054045291	1.06078315692282	0.977704710568632
chrX	55400000	55500000	0	0	0	0	0	0	0	0	945	967.890522344266	1396.43488211481	1242.75311356763	1.02422277496748	0.889947056955181	1.04906975972415	1.02157273030021	1.05825034904921	0.973211562081216
chrX	55500000	55600000	100	0	0	50	100	0	0	82.3015306998428	946.666666666667	967.890522344266	1417.03801971978	1223.549423071	1.02241956585662	0.863455606726032	1.04722280592181	0.99116312005576	1.05584675151059	0.968594747736074
chrX	55600000	55700000	550	700	600	400	550	834.731045964254	824.125504198902	658.412245598743	1000	999.689800285762	1460.53353244139	1218.06265435767	0.999689800285762	0.833984723597269	1.02394163087983	0.957333410404026	1.05363496084414	0.964036616142654
chrX	55700000	55800000	250	300	450	300	250	357.741876841823	618.094128149177	493.809184199057	1075	1071.23817565413	1570.41693300124	1294.87741634419	0.996500628515466	0.824543717743503	1.02067509185672	0.946496053224814	1.05084782029703	0.959980297748808
chrX	55800000	55900000	1550	1950	1800	1300	1550	2325.32219947185	2472.37651259671	2139.83979819591	1135	1148.74891563652	1675.72185853777	1412.84294368064	1.01211358205861	0.843124971177185	1.03666680559557	0.967825526314586	1.04782958386418	0.955734820316572
chrX	55900000	56000000	1400	1300	2200	1350	1400	1550.2147996479	3021.79351539598	2222.14132889576	1208.33333333333	1250.10911407504	1808.49763421426	1519.83493359043	1.03457305992417	0.840385359005879	1.05967113592664	0.964680717795997	1.04488390981541	0.951416925197566
chrX	56000000	56100000	1400	1400	750	550	1400	1669.46209192851	1030.15688024863	905.316837698271	1271.66666666667	1315.69512482937	1927.53798482077	1604.87984864694	1.03462264075704	0.832606081584517	1.05972191955858	0.955750863359158	1.04145612826301	0.947085778231007
chrX	56100000	56200000	1650	800	1200	700	1650	953.978338244862	1648.2510083978	1152.2214297978	1360	1389.23095506908	2071.75994805557	1747.53583519333	1.0214933493155	0.84350305006787	1.04627411996404	0.968259524136824	1.04038840537671	0.9424509429723
chrX	56200000	56300000	800	950	1750	1200	800	1132.84927666577	2403.6993872468	1975.23673679623	1446.66666666667	1456.80442069476	2181.64334861543	1805.14690668322	1.00700766407472	0.827425302045291	1.03143702133042	0.949803831951381	1.03736388603772	0.93818837171475
chrX	56300000	56400000	2400	2650	2300	1750	2400	3160.05324543611	3159.14776609579	2880.5535744945	1520	1506.49079247834	2309.84064926859	1876.47489995642	0.991112363472595	0.812382837123678	1.01515611097482	0.932536544150023	1.03285596184316	0.934517391585333
chrX	56400000	56500000	2800	2150	2350	2000	2800	2563.81678403307	3227.8248914457	3292.06122799371	1596.66666666667	1576.05171297537	2405.98862475846	1969.74996808291	0.98708875551693	0.818686317887579	1.011034892882	0.939772327452015	1.02936406487981	0.930616950057552
chrX	56500000	56600000	3000	2150	2950	2500	3000	2563.81678403307	4051.9503956446	4115.07653499214	1661.66666666667	1643.62517860104	2488.40117517835	2016.38750214615	0.989142534764921	0.810314479136037	1.01313849549159	0.930162270197253	1.02716776689418	0.926153978387454
chrX	56600000	56700000	2150	2000	2700	1850	2150	2384.94584561216	3708.56476889506	3045.15663589419	1720	1705.23627961269	2604.96914927226	2079.48534234936	0.991416441635285	0.798276379944959	1.01546756587786	0.916343702269932	1.02522677304453	0.921932258252347
chrX	56700000	56800000	2000	1517	2700	2000	2000	1808.98142389682	3708.56476889506	3292.06122799371	1776.66666666667	1778.7721098524	2689.85407620475	2156.30010433588	1.00118505244976	0.801642038284216	1.02547315689814	0.920207150945919	1.02471198010527	0.917994704304053
chrX	56800000	56900000	2000	1633	2500	1600	2000	1947.30828294232	3433.85626749543	2633.64898239497	1840	1852.30794009211	2760.82043906632	2200.19425404247	1.00668909787615	0.79693493387297	1.03111072692108	0.914803852550107	1.02341786996155	0.914059361360914
chrX	56900000	57000000	2600	1600	2450	2050	2600	1907.95667648972	3365.17914214552	3374.36275869356	1923.33333333333	1925.84377033182	2891.30697723115	2268.778862959	1.00130525320545	0.784689720194183	1.02559627364674	0.900747537319685	1.02359384029445	0.90790269309082
chrX	57000000	57100000	1950	1850	2500	1350	1950	2206.07490719124	3433.85626749543	2222.14132889576	2010	2015.27923954227	3005.76885281433	2375.7708528688	1.00262648733446	0.790403710067173	1.02694956006463	0.907306642369629	1.02362228918698	0.903112247517832
chrX	57100000	57200000	3400	2200	2650	1250	3400	2623.44043017337	3639.88764354515	2057.53826749607	2075	2066.9530661972	3124.80920342084	2466.30253663862	0.996121959613109	0.78926500022423	1.02028723669072	0.905999514137468	1.02449651880587	0.899522881392443
chrX	57200000	57300000	2250	1800	2450	1400	2250	2146.45126105094	3365.17914214552	2304.4428595956	2153.33333333333	2160.36344515034	3207.22175384073	2501.96653327522	1.00326475780976	0.780104004432825	1.02760331457051	0.895483581296572	1.02557176136953	0.896262533422147
chrX	57300000	57400000	1800	1950	2300	2150	1800	2325.32219947185	3159.14776609579	3538.96582009324	2181.66666666667	2164.33835489303	3220.95717891071	2490.99299584858	0.992057305527745	0.773370416768782	1.01612397671554	0.887754077073919	1.02570689603089	0.892160729030592
chrX	57400000	57500000	2200	2550	2900	1950	2200	3040.8059531555	3983.27327029469	3209.75969729387	2206.66666666667	2174.27562924975	3239.27107900402	2493.73638020524	0.985321282137348	0.769844918620392	1.00922454173677	0.883707147831362	1.02441272377267	0.888011700171384
chrX	57500000	57600000	1900	1650	2600	1550	1900	1967.58032263003	3571.21051819524	2551.34745169513	2253.33333333333	2198.12508770587	3307.94820435393	2532.1437611985	0.975499299277753	0.765472614675673	0.999164283899935	0.878688167832944	1.02305663182593	0.884116582480553
chrX	57600000	57700000	2650	1850	3150	2600	2650	2206.07490719124	4326.65889704424	4279.67959639183	2256.66666666667	2221.97454616199	3353.7329545872	2570.55114219176	0.984626829909302	0.766474605163713	1.00851324254501	0.879838355532991	1.02223972190311	0.879880880212951
chrX	57700000	57800000	2600	1700	2400	1050	2600	2027.20396877033	3296.50201679561	1728.3321446967	2286.66666666667	2265.69855333155	3381.20380472716	2581.5246796184	0.990830271136245	0.763492776155418	1.01486717526011	0.876415505625812	1.02200812499179	0.876465580569513
chrX	57800000	57900000	2200	1250	2800	1300	2200	1490.5911535076	3845.91901959488	2139.83979819591	2286.66666666667	2227.93691077602	3358.31142961053	2559.57760476511	0.974316433283975	0.762162074129603	0.997952722339104	0.874887989026815	1.02224135998192	0.874523029022383
chrX	57900000	58000000	2300	1750	2100	1700	2300	2086.82761491064	2884.43926469616	2798.25204379466	2276.66666666667	2214.02472667662	3360.60066712219	2523.91360812851	0.972485238657372	0.751030502618401	0.996077104110443	0.862110026773491	1.02273586887383	0.872183601678016
chrX	58000000	58100000	1950	1700	1800	850	1950	2027.20396877033	2472.37651259671	1399.12602189733	2261.66666666667	2229.92436564736	3326.26210444724	2466.30253663862	0.985965084295077	0.741463678806658	1.00988396212013	0.851128242806362	1.02270270251805	0.870492042411237
chrX	58100000	58200000	1750	1550	2546	1150	1750	1848.33303034942	3497.03922281734	1892.93520609639	2255	2225.94945590468	3310.23744186559	2438.86869307201	0.987117275345755	0.736765484622609	1.0110641045835	0.845735172485415	1.02287895828843	0.86994841196517
chrX	58200000	58300000	1700	1850	1854	1400	1700	2206.07490719124	2546.54780797461	2304.4428595956	2241.66666666667	2243.16081509051	3275.89887919064	2422.40838693204	1.00066653461287	0.739463724695475	1.02494206015254	0.848832489855814	1.02243544898902	0.869191738147702
chrX	58300000	58400000	1900	1850	1550	800	1900	2206.07490719124	2128.99088584716	1316.82449119749	2253	2261.72364358886	3218.21009389671	2373.02746851213	1.00387201224539	0.737374938016802	1.02822530060758	0.846434765751138	1.0217858296849	0.868914969085543
chrX	58400000	58500000	2500	1850	2850	1250	2500	2206.07490719124	3914.59614494479	2057.53826749607	2230	2295.5103764017	3232.40336646903	2356.56716237217	1.02937685040435	0.729044891741467	1.05434886971106	0.836872682197387	1.02100661082135	0.869727914724681
chrX	58500000	58600000	2700	2250	2500	2000	2700	2683.06407631367	3433.85626749543	3292.06122799371	2255	2307.43510562976	3195.77556628241	2359.31054672883	1.02325281846109	0.738259147989348	1.04807627269772	0.847449752866105	1.02002852691561	0.870290471354364
chrX	58600000	58700000	2500	2000	3200	2050	2500	2384.94584561216	4395.33602239415	3374.36275869356	2235	2291.53546665901	3191.19709125908	2362.05393108549	1.0252955108094	0.740178015815859	1.05016851944658	0.849652426642365	1.01939993369282	0.870755076844781
chrX	58700000	58800000	2600	2650	2250	950	2600	3160.05324543611	3090.47064074588	1563.72908329701	2223.33333333333	2285.57310204498	3161.43700360746	2337.36347187554	1.02799389897076	0.739335773323465	1.05293236876653	0.848685614115928	1.01826195437318	0.871960171892292
chrX	58800000	58900000	2400	2050	2100	1100	2400	2444.56949175246	2884.43926469616	1810.63367539654	2253.33333333333	2289.54801178767	3149.99081604914	2318.15978137891	1.01607160286435	0.735925885741612	1.04072084543646	0.844771394567938	1.01743306952088	0.873115191936456
chrX	58900000	59000000	2150	1550	2600	1400	2150	1848.33303034942	3571.21051819524	2304.4428595956	2253.33333333333	2245.82400461811	3099.62759079254	2268.778862959	0.99666745767076	0.731952080210675	1.02084596817986	0.840209852019766	1.01674115551962	0.874381705384498
chrX	59000000	59100000	2800	2000	2250	1250	2800	2384.94584561216	3090.47064074588	2057.53826749607	2253.33333333333	2241.84909487543	3074.44597816424	2246.83178810571	0.994903444471343	0.730808673843506	1.01903916115653	0.838897332634234	1.01669654300053	0.875708526814492
chrX	59100000	59200000	1750	1400	2200	1400	1750	1669.46209192851	3021.79351539598	2304.4428595956	2243.33333333333	2237.87418513274	2987.45495272102	2189.22071661582	0.997566501545054	0.732804594968651	1.02176682227942	0.841188456108763	1.01673236076397	0.87718397755691
chrX	59200000	59300000	1700	2050	2350	1400	1700	2444.56949175246	3227.8248914457	2304.4428595956	2243.33333333333	2243.83654974677	3010.34732783766	2222.14132889576	1.00022431638043	0.738167755045039	1.02448911399064	0.847344842648225	1.0157928140932	0.879013668111797
chrX	59300000	59400000	2400	1700	1800	1350	2400	2027.20396877033	2472.37651259671	2222.14132889576	2278.33333333333	2273.64837281692	3014.92580286098	2296.21270652561	0.997943689605086	0.761614997074438	1.02215316067882	0.87425999773614	1.01527360338244	0.880511697450538
chrX	59400000	59500000	2500	1800	2400	1350	2500	2146.45126105094	3296.50201679561	2222.14132889576	2280	2283.58564717364	3005.76885281433	2277.00901602899	1.00157265226914	0.757546281011263	1.02587015963946	0.869589507121007	1.01469848457956	0.882552630300482
chrX	59500000	59600000	2550	2550	2200	1450	2550	3040.8059531555	3021.79351539598	2386.74439029544	2325	2297.49783127304	3065.28902811758	2348.33700930218	0.988171110224965	0.766106226121298	1.01214350481804	0.879415492193868	1.01314926103971	0.885069626517635
chrX	59600000	59700000	1950	1900	2350	1350	1950	2265.69855333155	3227.8248914457	2222.14132889576	2323.33333333333	2315.38492511513	3026.55512942024	2373.02746851213	0.996578877380976	0.784068806625938	1.02075523898931	0.900034788887927	1.01145468301148	0.887817559501687
chrX	59700000	59800000	1600	1950	1950	1700	1600	2325.32219947185	2678.40788864643	2798.25204379466	2335	2307.43510562976	3056.13207807093	2389.4877746521	0.988194906051289	0.781866658119167	1.01216787791579	0.897506936421865	1.00882648449613	0.890056852796696
chrX	59800000	59900000	2340	2100	1240	700	2340	2504.19313789276	1703.19270867773	1152.2214297978	2348.33333333333	2319.35983485782	3074.44597816424	2427.89515564536	0.987662101429874	0.789701680526866	1.01162214779747	0.906500780685344	1.00595617735177	0.892241006999724
chrX	59900000	60000000	1910	2450	2760	1750	1910	2921.55866087489	3790.97731931495	2880.5535744945	2368.33333333333	2317.37237998648	2998.90114027934	2416.92161821872	0.978482356081553	0.805935742847991	1.00221970774023	0.925135906493835	1.00203742090742	0.894926964492552
chrX	60000000	60100000	2700	2150	1700	1400	2700	2563.81678403307	2335.02226189689	2304.4428595956	2365	2303.46019588707	2957.69486506939	2381.25762158212	0.973978941178466	0.805105911940057	0.997607042892515	0.924183341260116	0.998179139614325	0.896615336463526
chrX	60100000	60200000	2800	1800	2550	1300	2800	2146.45126105094	3502.53339284534	2139.83979819591	2378.33333333333	2325.32219947185	2943.95943999941	2359.31054672883	0.977710805664408	0.801407286619852	1.00142944000697	0.919937678849987	0.994897484627537	0.897938220638058
chrX	60200000	60300000	1900	1650	1800	950	1900	1967.58032263003	2472.37651259671	1563.72908329701	2366.66666666667	2295.5103764017	2957.69486506939	2400.46131207875	0.969933961859873	0.811598701552477	0.993463934981269	0.931636432721891	0.991520323706124	0.899415664752853
chrX	60300000	60400000	2700	2050	2050	1800	2700	2444.56949175246	2815.76213934625	2962.85510519434	2361.66666666667	2285.57310204498	2959.98410258106	2378.51423722546	0.967779718579386	0.803556422871134	0.991257431146476	0.922404678398837	0.988178647116625	0.900729131747556
chrX	60400000	60500000	2200	1450	1800	1050	2200	1729.08573806881	2472.37651259671	1728.3321446967	2368.33333333333	2285.57310204498	2955.40562755773	2373.02746851213	0.965055496992955	0.802944762094516	0.988467121699195	0.921702551272618	0.985111953892395	0.90251632843727
chrX	60500000	60600000	1900	1550	2050	1150	1900	1848.33303034942	2815.76213934625	1892.93520609639	2340	2279.61073743095	2982.87647769769	2386.74439029544	0.97419262283374	0.800148584140376	0.9978259083271	0.918492810732783	0.982081633827178	0.9044677050042
chrX	60600000	60700000	2350	1750	1250	1550	2350	2086.82761491064	1716.92813374771	2551.34745169513	2345	2311.41001537245	2992.03342774435	2408.69146514873	0.985675912738783	0.805034944734763	1.00958777544816	0.924101877805512	0.979411353640309	0.905819011761001
chrX	60700000	60800000	2600	1850	2900	1650	2600	2206.07490719124	3983.27327029469	2715.95051309481	2385	2297.49783127304	3026.3719904193	2455.32899921198	0.963311459653267	0.81131103743522	0.986680775137087	0.931306222272429	0.977234210660732	0.907538352231354
chrX	60800000	60900000	3250	2000	2900	2650	3250	2384.94584561216	3983.27327029469	4361.98112709167	2401.66666666667	2303.46019588707	3060.71055309426	2452.58561485532	0.959109033679559	0.801312496660571	0.982376401016293	0.919828869189063	0.975384005632306	0.90738115080766
chrX	60900000	61000000	2350	2000	1900	1350	2350	2384.94584561216	2609.73076329652	2222.14132889576	2391.66666666667	2285.57310204498	3021.79351539598	2430.63854000202	0.955640321412536	0.804369500304363	0.978823540024081	0.923338012271811	0.972998429469643	0.907256043316557
chrX	61000000	61100000	3300	2050	3100	2150	3300	2444.56949175246	4257.98177169433	3538.96582009324	2375	2233.89927539005	2966.85181511605	2394.97454336543	0.940589168585285	0.807244410106053	0.963407255924602	0.926638129320939	0.971328460063598	0.906199390139929
chrX	61100000	61200000	1700	2000	1700	1600	1700	2384.94584561216	2335.02226189689	2633.64898239497	2361.66666666667	2214.02472667662	2934.80248995276	2373.02746851213	0.937484005649944	0.808581659800327	0.960226763736673	0.928173162006981	0.968891757532099	0.903794991761506
chrX	61200000	61300000	2050	1650	2500	1700	2050	1967.58032263003	3433.85626749543	2798.25204379466	2388.33333333333	2206.07490719124	2932.51325244109	2340.1068562322	0.923688028133109	0.797986796576021	0.946096104692107	0.916011288706065	0.966430864596654	0.901571084564882
chrX	61300000	61400000	2300	2150	1950	1500	2300	2563.81678403307	2678.40788864643	2469.04592099529	2370.33333333333	2180.23799386378	2948.99576252507	2342.85024058886	0.919802275571837	0.79445697086482	0.942116086276747	0.911959391841983	0.964097400735509	0.899267386224214
chrX	61400000	61500000	3100	1800	1200	1050	3100	2146.45126105094	1648.2510083978	1728.3321446967	2331.66666666667	2132.53907695154	2866.12536460285	2290.72593781229	0.914598603410237	0.799241361213002	0.936786176380507	0.917451406982228	0.96273219409148	0.896775090033669
chrX	61500000	61600000	2600	1900	1600	1350	2600	2265.69855333155	2197.66801119707	2222.14132889576	2345	2134.52653182288	2875.2823146495	2249.57517246237	0.910245855788008	0.782384102250006	0.932327833904832	0.898100911995342	0.961404310831374	0.894007979981249
chrX	61600000	61700000	2900	2550	2900	1650	2900	3040.8059531555	3983.27327029469	2715.95051309481	2340	2174.27562924975	2875.2823146495	2227.62809760908	0.929177619337499	0.774751086618298	0.951718869842936	0.889338951878314	0.959590954041602	0.891376222385531
chrX	61700000	61800000	2250	1900	2550	1700	2250	2265.69855333155	3502.53339284534	2798.25204379466	2346.66666666667	2180.23799386378	2877.57155216117	2238.60163503572	0.929078690566951	0.777948208917498	0.95161754112414	0.89300893755979	0.957679390988805	0.88784962965016
chrX	61800000	61900000	2250	1800	2150	700	2250	2146.45126105094	2953.11639004607	1152.2214297978	2355	2162.35090002169	2870.70383962618	2211.16779146911	0.918195711261863	0.770252842159102	0.940470547751498	0.884175404409029	0.956576425136508	0.884676551806595
chrX	61900000	62000000	2350	1550	2500	1300	2350	1848.33303034942	3433.85626749543	2139.83979819591	2386.66666666667	2164.33835489303	2843.23298948621	2213.91117582577	0.906845679424454	0.778659780613279	0.928845171452958	0.893825752711188	0.955765045629366	0.881611257271152
chrX	62000000	62100000	1950	1850	2850	1500	1950	2206.07490719124	3914.59614494479	2469.04592099529	2401.66666666667	2176.26308412109	2831.7868019279	2213.91117582577	0.906147016289143	0.781807152402338	0.928129559200036	0.897438629642114	0.954462310994869	0.878877612832763
chrX	62100000	62200000	1900	2200	2400	1800	1900	2623.44043017337	3296.50201679561	2962.85510519434	2365	2174.27562924975	2850.1007020212	2189.22071661582	0.919355445771564	0.768120479063526	0.941658416673349	0.8817276588128	0.952694760787362	0.875900305061043
chrX	62200000	62300000	2900	1700	3100	2250	2900	2027.20396877033	4257.98177169433	3703.56888149293	2336.66666666667	2188.18781334915	2774.5558641363	2172.76041047585	0.936456981461834	0.78310205916586	0.959174824603328	0.898925056758825	0.951678165815055	0.872400888282616
chrX	62300000	62400000	2900	1850	2550	1300	2900	2206.07490719124	3502.53339284534	2139.83979819591	2293.33333333333	2164.33835489303	2737.92806394969	2073.99857363604	0.943752189633589	0.757506598125929	0.966647009826044	0.869543955025297	0.950896375952024	0.8696477760709
chrX	62400000	62500000	2200	1350	1550	950	2200	1609.8384457882	2128.99088584716	1563.72908329701	2301.66666666667	2144.4638061796	2724.19263887971	2054.79488313941	0.931700422670353	0.754276644688542	0.954302874759554	0.865836282387934	0.950272626336176	0.867252046815635
chrX	62500000	62600000	2050	1250	1000	800	2050	1490.5911535076	1373.54250699817	1316.82449119749	2268.33333333333	2130.55162208019	2678.40788864643	1977.98012115289	0.939258613701774	0.738491000395196	0.962044422636708	0.847715896895032	0.950413652280353	0.864805357770883
chrX	62600000	62700000	1550	1400	1650	950	1550	1669.46209192851	2266.34513654698	1563.72908329701	2335	2160.36344515034	2742.50653897301	1977.98012115289	0.925209184218563	0.721230776679783	0.947654163044324	0.827902837535215	0.950780592345663	0.862818858214101
chrX	62700000	62800000	2400	1750	1900	1100	2400	2086.82761491064	2609.73076329652	1810.63367539654	2351.66666666667	2154.40108053631	2676.11865113477	1936.82935580297	0.916116689101196	0.723745696021992	0.938341089852438	0.830789720523171	0.951675274349869	0.861738422988933
chrX	62800000	62900000	1800	1450	1600	750	1800	1729.08573806881	2197.66801119707	1234.52296049764	2323.33333333333	2135.87800113539	2673.82941362311	1950.54627758628	0.919316212827285	0.729495407466266	0.941618231963114	0.837389830465286	0.952761320772066	0.86154743876746
chrX	62900000	63000000	750	1250	950	800	750	1490.5911535076	1304.86538164826	1316.82449119749	2285	2144.4638061796	2721.90340136804	2016.38750214615	0.938496195264594	0.740800537275755	0.961263508419361	0.850367020777472	0.954065626261368	0.861151564642614
chrX	63000000	63100000	3100	2200	1900	650	3100	2623.44043017337	2609.73076329652	1069.91989909796	2293.33333333333	2144.4638061796	2751.66348901967	2016.38750214615	0.935085961996917	0.732788551431674	0.957770545089349	0.841170039687533	0.955578543101582	0.861711240085496
chrX	63100000	63200000	2650	2800	2550	900	2650	3338.92418385702	3502.53339284534	1481.42755259717	2300	2126.5767123375	2703.58950127473	1980.72350550955	0.924598570581524	0.732627310682945	0.947028736313784	0.840984950978459	0.95607125927986	0.862793314432227
chrX	63200000	63300000	2100	1800	1850	1150	2100	2146.45126105094	2541.05363794662	1892.93520609639	2333.33333333333	2132.53907695154	2726.48187639137	1961.51981501292	0.913945318693515	0.719432552256349	0.936117043397378	0.825838650660745	0.956640600551229	0.863310158832898
chrX	63300000	63400000	2950	1600	1900	1300	2950	1907.95667648972	2609.73076329652	2139.83979819591	2320	2170.30071950706	2744.79577648468	1977.98012115289	0.935474448063389	0.720629249760116	0.958168455577546	0.827212343091899	0.957832894287563	0.864111393052093
chrX	63400000	63500000	3150	1500	1200	1100	3150	1788.70938420912	1648.2510083978	1810.63367539654	2318.33333333333	2182.22544873512	2740.21730146135	1980.72350550955	0.941290632092792	0.72283446442486	0.964125736484945	0.829743715209324	0.959589608777199	0.864720567976493
chrX	63500000	63600000	2350	1850	1800	1150	2350	2206.07490719124	2472.37651259671	1892.93520609639	2348.33333333333	2198.12508770587	2721.90340136804	1983.46688986621	0.93603623323174	0.728705834626355	0.958743869292202	0.836483477581105	0.961104654932997	0.865399334711622
chrX	63600000	63700000	1250	1700	1650	1100	1250	2027.20396877033	2266.34513654698	1810.63367539654	2336.66666666667	2182.22544873512	2678.40788864643	1947.80289322961	0.933905327561393	0.727224147407197	0.956561269222938	0.834782644653915	0.961998027335675	0.866876681782716
chrX	63700000	63800000	1750	2200	1250	1350	1750	2623.44043017337	1716.92813374771	2222.14132889576	2333.33333333333	2178.25053899243	2660.09398855312	1914.88228094968	0.933535945282472	0.719855121356527	0.956182925967872	0.826323718919622	0.962372346965408	0.867744315368598
chrX	63800000	63900000	1950	1400	2100	850	1950	1669.46209192851	2884.43926469616	1399.12602189733	2326.66666666667	2178.25053899243	2655.5155135298	1936.82935580297	0.936210833377837	0.729360964353197	0.958922705125373	0.837235502837575	0.962662268442736	0.869733443635798
chrX	63900000	64000000	2600	1500	1600	1000	2600	1788.70938420912	2197.66801119707	1646.03061399686	2321.66666666667	2176.26308412109	2655.5155135298	1969.74996808291	0.937371034079436	0.741758034568832	0.960111051548637	0.851466134613851	0.964106841839807	0.871337761610879
chrX	64000000	64100000	2300	1700	2100	750	2300	2027.20396877033	2884.43926469616	1234.52296049764	2318.33333333333	2190.1752682205	2712.74645132139	2016.38750214615	0.944719741863622	0.743301129806643	0.967638034249918	0.853237457978409	0.965681737533692	0.874195954368061
chrX	64100000	64200000	3700	2750	3100	1600	3700	3279.30053771671	4257.98177169433	2633.64898239497	2351.66666666667	2229.92436564736	2769.97738911298	2095.94564848933	0.948231480785556	0.756665255365319	0.971234965695974	0.868578175303505	0.967846071652808	0.878289973704896
chrX	64200000	64300000	2550	1500	1050	950	2550	1788.70938420912	1442.21963234808	1563.72908329701	2335	2217.9996364193	2758.53120155466	2123.37949205595	0.949892777909766	0.769750036127649	0.972936564818276	0.883598231951017	0.970290839050567	0.882065591414952
chrX	64300000	64400000	1450	1684	1900	1750	1450	2008.12440200543	2609.73076329652	2880.5535744945	2351.66666666667	2237.87418513274	2804.31595178793	2213.91117582577	0.951611985173383	0.78946567144628	0.974697478942662	0.906229865197792	0.972681304710104	0.885188725489573
chrX	64400000	64500000	1950	2016	2250	2250	1950	2404.02541237705	3090.47064074588	3703.56888149293	2363.33333333333	2251.78636923214	2827.20832690457	2230.37148196574	0.95280100249597	0.788895342709928	0.975915341059577	0.905575183236871	0.974063276697378	0.887072245773866
chrX	64500000	64600000	2850	1900	2250	1350	2850	2265.69855333155	3090.47064074588	2222.14132889576	2330	2224.12099742304	2870.70383962618	2287.98255345563	0.954558367992722	0.797011005410287	0.977715339111254	0.914891175281799	0.975694562006571	0.889477464890359
chrX	64600000	64700000	3100	2100	1850	1000	3100	2504.19313789276	2541.05363794662	1646.03061399686	2300	2170.30071950706	2893.59621474281	2323.64655009223	0.943609008481331	0.803030684880391	0.966500355191264	0.921801182280245	0.977818649345266	0.892185877282067
chrX	64700000	64800000	3250	2050	3050	1350	3250	2444.56949175246	4189.30464634442	2222.14132889576	2320	2194.15017796318	2939.38096497609	2326.38993444889	0.945754387053096	0.791455739207938	0.968697779265211	0.908514269579909	0.980647122817268	0.89557323644068
chrX	64800000	64900000	1850	2750	2550	1000	1850	3279.30053771671	3502.53339284534	1646.03061399686	2308.33333333333	2200.11254257721	2957.69486506939	2340.1068562322	0.953117346964858	0.791192791342015	0.976239359841503	0.908212430984884	0.982422481538819	0.899578695890252
chrX	64900000	65000000	2300	1850	2400	1350	2300	2206.07490719124	3296.50201679561	2222.14132889576	2300	2204.0874523199	2948.53791502274	2342.85024058886	0.958298892313	0.794580333748495	0.981546606142043	0.912101000443201	0.983951794523984	0.903131716138972
chrX	65000000	65100000	2850	2250	2450	1550	2850	2683.06407631367	3365.17914214552	2551.34745169513	2300	2186.20035847781	2930.22401492943	2342.85024058886	0.950521894990352	0.799546460834423	0.973580943873983	0.917801631695971	0.985367349338702	0.906466676127628
chrX	65100000	65200000	1550	1800	1450	1150	1550	2146.45126105094	1991.63663514735	1892.93520609639	2316.36666666667	2190.1752682205	2927.93477741777	2362.05393108549	0.945521838031038	0.806730378457629	0.968459588753677	0.926048070945627	0.986928438659733	0.909500805463438
chrX	65200000	65300000	2800	1600	2700	1650	2800	1907.95667648972	3708.56476889506	2715.95051309481	2303.33333333333	2182.22544873512	2934.80248995276	2364.79731544215	0.94742060002972	0.805777330344372	0.970404413495339	0.924954064335281	0.988952225351274	0.91304940848235
chrX	65300000	65400000	2700	1850	2450	1700	2700	2206.07490719124	3365.17914214552	2798.25204379466	2291.66666666667	2182.22544873512	2941.67020248775	2381.25762158212	0.952243832175326	0.809491702900042	0.975344654145861	0.9292178030413	0.991158297528733	0.916243865520194
chrX	65400000	65500000	2050	1300	1550	1550	2050	1550.2147996479	2128.99088584716	2551.34745169513	2301.66666666667	2241.84909487543	3028.66122793097	2411.4348495054	0.974011192559924	0.796204879986782	0.997640076671712	0.913965821640345	0.993852783896371	0.918939185565682
chrX	65500000	65600000	1950	1600	2250	1650	1950	1907.95667648972	3090.47064074588	2715.95051309481	2303.33333333333	2269.67346307423	3012.63656534932	2449.84223049865	0.985386452854226	0.813188772477968	1.00929129345326	0.933461679610489	0.996074490236003	0.921244144606345
chrX	65600000	65700000	2550	2400	2900	2400	2550	2861.93501473459	3983.27327029469	3950.47347359246	2261.66666666667	2235.8867302614	2964.56257760438	2455.32899921198	0.98860135457394	0.828226402694488	1.01258418661778	0.950723417640271	0.998164345130477	0.922392802184632
chrX	65700000	65800000	1900	1450	1650	1600	1900	1729.08573806881	2266.34513654698	2633.64898239497	2261.66666666667	2233.89927539005	3035.52894046596	2496.4797645619	0.987722597814319	0.822420017573177	1.01168411178523	0.94405825182485	1.00062581863901	0.922709830330582
chrX	65800000	65900000	2300	1950	2600	2400	2300	2325.32219947185	3571.21051819524	3950.47347359246	2266.66666666667	2242.48508043426	3074.44597816424	2493.73638020524	0.98933165313276	0.811117319320815	1.01333220174921	0.93108385270393	1.00300165084609	0.921932020844745
chrX	65900000	66000000	1100	1600	1450	1100	1100	1907.95667648972	1991.63663514735	1810.63367539654	2290	2241.84909487543	3083.60292821089	2436.12530871535	0.978973403875732	0.79002561789912	1.00272266803758	0.906872629306264	1.0047333512041	0.921098219074818
chrX	66000000	66100000	2100	1504	2850	1700	2100	1793.47927590034	3914.59614494479	2798.25204379466	2256.66666666667	2217.9996364193	3072.15674065257	2444.35546178533	0.98286542234238	0.795648031052645	1.00670910436514	0.913326613182308	1.00674983677341	0.920135097445756
chrX	66100000	66200000	1750	1446	3050	1550	1750	1724.31584637759	4189.30464634442	2551.34745169513	2203.33333333333	2174.27562924975	3056.13207807093	2455.32899921198	0.986811934606542	0.80341063032911	1.01075135647465	0.922237322729701	1.0088132769516	0.919486315242933
chrX	66200000	66300000	2700	2400	2850	1200	2700	2861.93501473459	3914.59614494479	1975.23673679623	2163.33333333333	2156.38853540766	3035.52894046596	2452.58561485532	0.996789769834048	0.807959885396066	1.02097124755744	0.927459425419138	1.01060104330913	0.919668736198388
chrX	66300000	66400000	2600	1750	2300	1550	2600	2086.82761491064	3159.14776609579	2551.34745169513	2171.66666666667	2144.4638061796	3014.92580286098	2488.24961149191	0.987473740374335	0.825310397068716	1.01142921722406	0.947376126579067	1.0121018571481	0.919391172241366
chrX	66400000	66500000	2900	1600	1000	1150	2900	1907.95667648972	1373.54250699817	1892.93520609639	2166.66666666667	2136.51398669422	3053.84284055927	2490.99299584858	0.986083378474257	0.815691286651931	1.0100051260399	0.936334322670918	1.01415832999608	0.919181176004462
chrX	66500000	66600000	2350	1400	1400	1150	2350	1669.46209192851	1922.95950979744	1892.93520609639	2163.33333333333	2114.65198310944	3076.7352156759	2510.19668634521	0.977497064611453	0.815863735545329	1.00121051373375	0.936532277240787	1.01726177448493	0.918313764182831
chrX	66600000	66700000	1741	1800	1600	1450	1741	2146.45126105094	2197.66801119707	2386.74439029544	2185	2140.48889643691	3129.38767844417	2523.91360812851	0.97962878555465	0.806519954530953	1.00339394885386	0.925806524728226	1.01994011888238	0.916879882788563
chrX	66700000	66800000	1359	2000	1400	1400	1359	2384.94584561216	1922.95950979744	2304.4428595956	2170	2154.40108053631	3143.12310351415	2554.09083605179	0.992811557850836	0.812596500975799	1.01689652671412	0.932781809486957	1.02167237979868	0.91495765289121
chrX	66800000	66900000	1600	1400	2250	1150	1600	1669.46209192851	3090.47064074588	1892.93520609639	2146.66666666667	2148.43871592228	3152.2800535608	2562.32098912177	1.00082548878367	0.812846874511478	1.02510487044913	0.93306921397292	1.02322216494875	0.912993196158658
chrX	66900000	67000000	2900	3000	3500	1550	2900	3577.41876841823	4807.3987744936	2551.34745169513	2143.33333333333	2178.25053899243	3168.30471614245	2573.29452654842	1.0162910757352	0.812199190765186	1.04094564257778	0.932325735978472	1.02350441012101	0.911971639999452
chrX	67000000	67100000	2350	2400	1750	1450	2350	2861.93501473459	2403.6993872468	2386.74439029544	2165	2186.20035847781	3168.30471614245	2545.8606829818	1.00979231338467	0.803540350778351	1.03428922443887	0.922386229198317	1.02342660037971	0.910017949811286
chrX	67100000	67200000	2450	1900	2050	1700	2450	2265.69855333155	2815.76213934625	2798.25204379466	2150	2170.30071950706	3138.54462849082	2469.04592099529	1.00944219511956	0.786684980860869	1.03393061253019	0.903037902652091	1.02345657997146	0.907425710625917
chrX	67200000	67300000	2550	1450	2600	1700	2550	1729.08573806881	3571.21051819524	2798.25204379466	2156.66666666667	2204.0874523199	3152.2800535608	2452.58561485532	1.02198799953009	0.778035445196212	1.0467807700742	0.89310907632954	1.02402370368846	0.9049813358326
chrX	67300000	67400000	1600	1900	2750	1700	1600	2265.69855333155	3777.24189424497	2798.25204379466	2158.33333333333	2204.0874523199	3131.67691595583	2408.69146514873	1.02119881960768	0.769137918690303	1.04597244515523	0.882895580622663	1.02393014688032	0.903011109080387
chrX	67400000	67500000	2650	2000	2450	1200	2650	2384.94584561216	3365.17914214552	1975.23673679623	2198.33333333333	2206.07490719124	3161.43700360746	2425.1517712887	1.00352156506046	0.767104253072703	1.02786635179969	0.880561130139061	1.02425825235075	0.902212434901664
chrX	67500000	67600000	1850	1300	2000	1500	1850	1550.2147996479	2747.08501399634	2469.04592099529	2190	2219.82809490094	3106.49530332753	2397.71792772209	1.01362013465796	0.771840190826546	1.03820990619053	0.885997526409956	1.02447379014278	0.901038397664118
chrX	67600000	67700000	1500	1000	1500	1200	1500	1192.47292280608	2060.31376049726	1975.23673679623	2215	2223.96200103333	3060.71055309426	2405.94808079207	1.00404605012792	0.786075010706175	1.02840356053703	0.902337716195535	1.02481070100111	0.90014012871471
chrX	67700000	67800000	2050	1600	2600	1300	2050	1907.95667648972	3571.21051819524	2139.83979819591	2188.33333333333	2184.21290360647	3049.26436553594	2427.89515564536	0.998117092280182	0.796223240951638	1.02233076999111	0.913986898243557	1.02455372132293	0.898949080053455
chrX	67800000	67900000	2100	2450	2100	1650	2100	2921.55866087489	2884.43926469616	2715.95051309481	2176.66666666667	2170.30071950706	3051.5536030476	2392.23115900877	0.997075368839385	0.783938763723381	1.02126377501068	0.899885512274241	1.02423002262606	0.897029990813573
chrX	67900000	68000000	2150	1650	3250	1400	2150	1967.58032263003	4464.01314774405	2304.4428595956	2136.66666666667	2176.26308412109	3069.86750314091	2422.40838693204	1.01853186464326	0.7890921625945	1.04324079158132	0.90580111333607	1.02382024894636	0.896057103512316
chrX	68000000	68100000	2750	1700	2950	1900	2750	2027.20396877033	4051.9503956446	3127.45816659403	2118.33333333333	2206.07490719124	3111.07377835086	2416.92161821872	1.04142009780861	0.776876985379594	1.06668427853957	0.891779277047037	1.02406977081751	0.895539606731803
chrX	68100000	68200000	2200	2450	2600	1400	2200	2921.55866087489	3571.21051819524	2304.4428595956	2136.96666666667	2188.18781334915	3113.36301586252	2394.97454336543	1.02396909015075	0.769256437865768	1.04880992067718	0.883031629117601	1.02445644433656	0.896192987938547
chrX	68200000	68300000	2350	1950	3000	2200	2350	2325.32219947185	4120.62752099451	3621.26735079308	2168.33333333333	2164.33835489303	3140.83386600248	2373.02746851213	0.998157581042135	0.755540588822172	1.02237224098435	0.867287167414687	1.02444048291244	0.896748689969206
chrX	68300000	68400000	2000	1700	2650	1850	2000	2027.20396877033	3639.88764354515	3045.15663589419	2203.33333333333	2198.12508770587	3155.34763182643	2392.23115900877	0.99763619714336	0.758151379226654	1.02183820864804	0.870284101064733	1.02394479598305	0.897372181478535
chrX	68400000	68500000	1950	2050	1900	1750	1950	2444.56949175246	2609.73076329652	2880.5535744945	2188.33333333333	2149.55169065024	3108.78454083919	2392.23115900876	0.982278000297137	0.769506901357339	1.00610743183948	0.883319136864185	1.02288347032803	0.898045364147942
chrX	68500000	68600000	2600	1800	2250	1150	2600	2146.45126105094	3090.47064074588	1892.93520609639	2183.33333333333	2146.45126105094	3131.67691595583	2386.74439029544	0.983107447809591	0.762129828314993	1.00695700121429	0.874850973965509	1.02226224403298	0.899411053385049
chrX	68600000	68700000	2100	2000	2250	1000	2100	2384.94584561216	3090.47064074588	1646.03061399686	2183.33333333333	2160.36344515034	3163.72624111912	2405.94808079207	0.989479440526875	0.7604792252635	1.0134835743703	0.872956242079183	1.02185079057692	0.90199865809949
chrX	68700000	68800000	2100	2300	1950	1300	2100	2742.68772245398	2678.40788864643	2139.83979819591	2155	2164.33835489303	3124.80920342084	2370.28408415547	1.00433334333783	0.758537219347869	1.02869782329516	0.870727008025331	1.02060991371688	0.905354747675882
chrX	68800000	68900000	2350	1950	2150	1600	2350	2325.32219947185	2953.11639004607	2633.64898239497	2181.66666666667	2152.41362566497	3095.04911576921	2351.08039365884	0.986591425056518	0.759626198395411	1.01052549750498	0.871977050137547	1.01992684318605	0.909229926486736
chrX	68900000	69000000	2300	1650	2100	1400	2300	1967.58032263003	2884.43926469616	2304.4428595956	2125	2100.73979901004	3010.34732783766	2315.41639702224	0.988583434828254	0.769152574392609	1.01256583215061	0.88291240394457	1.01961352541136	0.913877971929304
chrX	69000000	69100000	1850	1850	1650	1200	1850	2206.07490719124	2266.34513654698	1975.23673679623	2111.66666666667	2088.81506978198	2962.27334009272	2266.03547860234	0.989178407158001	0.764965017891094	1.01317523812582	0.878105496055942	1.01872968032129	0.918308356956217
chrX	69100000	69200000	2500	1550	2050	1700	2500	1848.33303034942	2815.76213934625	2798.25204379466	2131.66666666667	2124.58925746616	2989.83575973315	2331.87670316221	0.996679870586159	0.779934715668241	1.02085868222459	0.895289254247458	1.01829256285616	0.922004220941028
chrX	69200000	69300000	1900	1400	2600	1600	1900	1669.46209192851	3571.21051819524	2633.64898239497	2151.66666666667	2128.56416720885	2980.58724018603	2315.41639702224	0.989262974690402	0.776832285196836	1.01326185721208	0.891727965581497	1.01762639836971	0.925311287244938
chrX	69300000	69400000	2250	1400	2350	900	2250	1669.46209192851	3227.8248914457	1481.42755259717	2168.33333333333	2120.61434772347	3001.190377791	2326.38993444889	0.977992781425123	0.775155735425624	1.001718256318	0.889803449382611	1.01763317009214	0.929597097954997
chrX	69400000	69500000	1700	1750	1400	1700	1700	2086.82761491064	1922.95950979744	2798.25204379466	2175	2118.62689285213	2957.69486506939	2337.36347187554	0.974081330046957	0.790265249968812	0.997711915649	0.907147703633202	1.01679152954877	0.933180597690492
chrX	69500000	69600000	1800	2150	2300	1050	1800	2563.81678403307	3159.14776609579	1728.3321446967	2153.33333333333	2120.61434772347	2943.95943999941	2362.05393108549	0.984805424639384	0.802339155557782	1.0086961698682	0.921007373825394	1.01462846163644	0.937500483154388
chrX	69600000	69700000	2300	1350	1650	1050	2300	1609.8384457882	2266.34513654698	1728.3321446967	2150	2130.55162208019	2927.93477741777	2411.4348495054	0.990954242827996	0.823595821909705	1.01499415442524	0.945407960930553	1.01316569822368	0.942599978246321
chrX	69700000	69800000	2300	1400	2000	1000	2300	1669.46209192851	2747.08501399634	1646.03061399686	2155	2138.50144156557	2918.77782737111	2414.17823386206	0.992344056410935	0.827119560530738	1.01641768399044	0.949452870406706	1.01249010524728	0.948368110645936
chrX	69800000	69900000	2650	2250	2567	1500	2650	2683.06407631367	3525.8836154643	2469.04592099529	2156.1	2126.5767123375	2905.04240230113	2408.69146514873	0.986307087953947	0.829141586105859	1.01023426256746	0.951773959252801	1.01187966262657	0.954724283440047
chrX	69900000	70000000	2450	1778	2483	1550	2450	2120.21685674921	3410.50604487646	2551.34745169513	2176.66666666667	2144.4638061796	2962.27334009272	2458.07238356864	0.98520542397225	0.82979256178017	1.00910587292722	0.952521216060683	1.01158716575632	0.961178236162782
chrX	70000000	70100000	2200	2322	2250	1350	2200	2768.92212675571	3090.47064074588	2222.14132889576	2176.66666666667	2158.375990279	3017.21504037265	2532.1437611985	0.991596932746861	0.839232115482813	1.01565243558754	0.963356906311536	1.01081123567833	0.968228220310018
chrX	70100000	70200000	2450	2250	2750	2050	2450	2683.06407631367	3777.24189424497	3374.36275869356	2170	2164.33835489303	3037.81817797762	2595.24160140171	0.997390946955314	0.854311038170643	1.02158700884841	0.980666044085299	1.00966827003399	0.975516785094454
chrX	70200000	70300000	1700	1550	1750	1050	1700	1848.33303034942	2403.6993872468	1728.3321446967	2171.66666666667	2140.48889643691	3092.75987825755	2677.54313210155	0.985643390531194	0.865745559791106	1.00955446427276	0.993791763621312	1.00787199049677	0.983087064296864
chrX	70300000	70400000	2400	1600	2100	1350	2400	1907.95667648972	2884.43926469616	2222.14132889576	2130	2132.53907695154	3069.86750314091	2672.05636338823	1.00119205490682	0.870414231446255	1.0254803292303	0.999150944948282	1.00655302176162	0.990936458378046
chrX	70400000	70500000	950	700	600	550	950	834.731045964254	824.125504198902	905.316837698271	2146.66666666667	2134.52653182288	3090.47064074588	2746.12774101809	0.994344657681465	0.888579138986841	1.01846681855908	1.02000249341609	1.00529085328431	0.99870366653231
chrX	70500000	70600000	1450	1000	950	600	1450	1192.47292280608	1304.86538164826	987.618368398114	2155	2128.56416720885	3133.96615346749	2781.79173765469	0.987732792208282	0.887626605212966	1.01169455348862	1.01890907721737	1.00438336691326	1.0070621151459
chrX	70600000	70700000	2100	1900	2102	2400	2100	2265.69855333155	2887.18634971015	3950.47347359246	2133.33333333333	2114.65198310944	3145.36655627558	2776.30496894137	0.991243117082552	0.882664999219926	1.01529003658313	1.01321363573985	1.0034091754982	1.01461251417696
chrX	70700000	70800000	2650	1700	2398	1000	2650	2027.20396877033	3293.75493178161	1646.03061399686	2146.66666666667	2100.73979901004	3145.41234102581	2776.30496894137	0.978605496433248	0.882652151112223	1.00234583539753	1.01319888736087	1.00280303107011	1.02274425008716
chrX	70800000	70900000	2600	2250	2550	1850	2600	2683.06407631367	3502.53339284534	3045.15663589419	2148.33333333333	2142.47635130825	3138.54462849082	2811.96896557796	0.99727370890997	0.895946783758212	1.02146692668361	1.02845983357599	1.00252932391134	1.03139921005528
chrX	70900000	71000000	2350	1600	2300	1600	2350	1907.95667648972	3159.14776609579	2633.64898239497	2161.66666666667	2148.43871592228	3163.72624111912	2792.76527508133	0.993880670434364	0.882745554524792	1.01799157528025	1.01330610540092	1.00231093793856	1.03982310228389
chrX	71000000	71100000	2100	1750	2650	2350	2100	2086.82761491064	3639.88764354515	3868.17194289261	2178.33333333333	2130.55162208019	3120.23072839751	2776.30496894137	0.978065013961833	0.889775536044163	1.00179224116952	1.02137584096393	1.00205575708427	1.0477756444376
chrX	71100000	71200000	2100	2700	2250	2300	2100	3219.67689157641	3090.47064074588	3785.87041219277	2181.66666666667	2140.48889643691	3115.65225337418	2811.96896557796	0.981125544585291	0.902529787312645	1.00492701829443	1.0360164818756	1.00062524376213	1.05468047807286
chrX	71200000	71300000	2500	2150	2800	2250	2500	2563.81678403307	3845.91901959488	3703.56888149293	2200	2152.41362566497	3108.78454083919	2817.45573429129	0.978369829847714	0.906288517997692	1.00210445169244	1.04033113940312	0.999088168404969	1.06167745283857
chrX	71300000	71400000	2033	1400	2350	1750	2033	1669.46209192851	3227.8248914457	2880.5535744945	2205	2160.36344515034	3069.08916238695	2836.65942478792	0.979756664467276	0.924267518699828	1.00352493002653	1.06096928488808	0.997944878798243	1.06945396985338
chrX	71400000	71500000	2567	2500	3150	2650	2567	2981.18230701519	4326.65889704424	4361.98112709167	2240	2181.11247400717	3046.97512802428	2858.60649964121	0.973710925896058	0.938178481783273	0.997332525732	1.07693771854623	0.996496350715782	1.07770876320609
chrX	71500000	71600000	2600	2150	3450	2500	2600	2563.81678403307	4738.72164914369	4115.07653499214	2235	2146.45126105094	3026.3719904193	2864.09326835453	0.960380877427713	0.946378461544548	0.983679098874507	1.08635049838259	0.994781750558629	1.08623585434223
chrX	71600000	71700000	1900	2150	2700	2150	1900	2563.81678403307	3708.56476889506	3538.96582009324	2160	2064.96561132586	2905.04240230113	2762.58804715806	0.956002597836045	0.950963071991572	0.97919460504026	1.09161318561227	0.992312371533254	1.09441256695011
chrX	71700000	71800000	2150	1700	3150	2800	2150	2027.20396877033	4326.65889704424	4608.8857191912	2113.33333333333	2011.30432979958	2834.07603943956	2710.46374438149	0.951721291703273	0.956383564400582	0.974809437178556	1.09783538409764	0.990264403322067	1.10187280615617
chrX	71800000	71900000	1100	1750	1650	1500	1100	2086.82761491064	2266.34513654698	2469.04592099529	2113.33333333333	2003.35451031421	2806.6051892996	2707.72036002483	0.947959547467292	0.964767103812188	0.970956435450578	1.107458872573	0.987068021104758	1.10926287264081
chrX	71900000	72000000	2800	1700	2550	2750	2800	2027.20396877033	3502.53339284534	4526.58418849136	2186.66666666667	2080.86525029661	2884.07298669429	2803.73881250798	0.951615205928326	0.972145582113582	0.974700777831045	1.11592864857249	0.984804310323464	1.11559797931475
chrX	72000000	72100000	2100	1700	2600	1850	2100	2027.20396877033	3571.21051819524	3045.15663589419	2213.33333333333	2130.55162208019	2909.62087732446	2861.34988399787	0.962598624433822	0.983409868377431	0.985950646994398	1.12885895446373	0.98223306670331	1.12160159531812
chrX	72100000	72200000	1850	1200	2299	1600	1850	1430.96750736729	3157.77422358879	2633.64898239497	2188.33333333333	2118.62689285213	2902.661595289	2836.65942478792	0.96814633336731	0.977261500063182	0.991632939772997	1.12180122517906	0.979628834693258	1.12790286877328
chrX	72200000	72300000	2300	1050	2601	1600	2300	1252.09656894638	3572.58406070224	2633.64898239497	2176.66666666667	2114.65198310944	2900.4639272778	2869.58003706785	0.971509333740939	0.989352086085437	0.995077524369377	1.13568004288755	0.978045247150861	1.13395406566737
chrX	72300000	72400000	2300	2450	2200	1550	2300	2921.55866087489	3021.79351539598	2551.34745169513	2161.66666666667	2096.76488926735	2882.15002718449	2886.04034320782	0.969976047463694	1.00134979650144	0.993507041554729	1.14945224842634	0.975343908631906	1.13962475970079
chrX	72400000	72500000	2100	1900	1950	1350	2100	2265.69855333155	2678.40788864643	2222.14132889576	2175	2104.71470875273	2875.2823146495	2905.24403370445	0.967684923564472	1.01042044424726	0.991160336465564	1.15986447049155	0.973155908005144	1.14642395950156
chrX	72500000	72600000	2300	1700	1350	750	2300	2027.20396877033	1854.28238444753	1234.52296049764	2161.66666666667	2112.6645282381	2856.96841455619	2886.04034320782	0.977331316070055	1.01017579631035	1.0010407442395	1.15958363843651	0.971994263032291	1.15341056813293
chrX	72600000	72700000	2400	1600	1550	1700	2400	1907.95667648972	2128.99088584716	2798.25204379466	2180	2068.94052106854	2879.86078967283	2891.52711192115	0.949055284893828	1.00405100214918	0.97207875476125	1.15255296998849	0.971296670714068	1.15936450981773
chrX	72700000	72800000	2850	1700	1850	1100	2850	2027.20396877033	2541.05363794662	1810.63367539654	2168.33333333333	2054.11410772832	2824.9190893929	2853.11973092789	0.947323954371248	1.00998281389399	0.970305423275448	1.15936211337787	0.971527648906059	1.16516070092648
chrX	72800000	72900000	2800	2450	1700	1850	2800	2921.55866087489	2335.02226189689	3045.15663589419	2183.9	2080.86525029661	2792.86976422961	2883.29695885116	0.952820756580707	1.0323778773288	0.975935574365684	1.18506946969704	0.971373867924171	1.16985819857953
chrX	72900000	73000000	3500	2300	2000	1950	3500	2742.68772245398	2747.08501399634	3209.75969729387	2165	2041.11615286974	2692.14331371641	2814.71234993463	0.942778823496414	1.04552842175739	0.965650030453385	1.20016501664206	0.971586596200899	1.17343275440605
chrX	73000000	73100000	2050	1450	1800	1450	2050	1729.08573806881	2472.37651259671	2386.74439029544	2145	2019.25414928496	2616.59847583152	2779.04835329803	0.941377225773873	1.06208437365037	0.96421443087295	1.21916964039563	0.972705670799215	1.17654457112256
chrX	73100000	73200000	200	200	100	200	200	238.494584561216	137.354250699817	329.206122799371	2103.33333333333	1945.71831904525	2525.02897536497	2696.74682259818	0.925064177042116	1.06800628781236	0.947505638087184	1.22596742232185	0.97425151026293	1.17865239753194
chrX	73200000	73300000	300	200	200	100	300	238.494584561216	274.708501399634	164.603061399686	2063.33333333333	1909.94413136107	2431.17023738676	2578.78129526174	0.92565951439147	1.06071605172069	0.948115417937141	1.21759893980316	0.976073957916463	1.18069863935457
chrX	73300000	73400000	2400	1400	1500	1300	2400	1669.46209192851	2060.31376049726	2139.83979819591	2030	1842.37066573539	2360.20387452519	2510.19668634521	0.907571756519896	1.0635507862007	0.929588862711026	1.2208529394875	0.978357645922174	1.1821417913449
chrX	73400000	73500000	3150	2650	2292	2300	3150	3160.05324543611	3148.15942603981	3785.87041219277	1961.66666666667	1820.50866215061	2282.36979912863	2405.94808079207	0.928041798887313	1.05414472348461	0.950555495120279	1.21005569363433	0.981147451668758	1.18257019828281
chrX	73500000	73600000	2250	2250	1508	1650	2250	2683.06407631367	2071.30210055324	2715.95051309481	1980	1806.59647805121	2282.36979912863	2384.00100593878	0.912422463662226	1.04452880810505	0.934557244883993	1.1990175573184	0.983218391833708	1.18236333964909
chrX	73600000	73700000	1350	1600	1950	1950	1350	1907.95667648972	2678.40788864643	3209.75969729387	1976.66666666667	1808.58393292255	2252.65549622723	2359.31054672883	0.914966576520684	1.04734636551404	0.937163076281579	1.20225183939461	0.984639918773663	1.18117929929104
chrX	73700000	73800000	2300	1600	2350	1600	2300	1907.95667648972	3227.8248914457	2633.64898239497	1955	1822.49611702196	2245.74199894201	2337.36347187554	0.932223077760591	1.04079786234425	0.954838209125607	1.19473479418358	0.986411259502011	1.17945089503085
chrX	73800000	73900000	2150	1800	2150	2150	2150	2146.45126105094	2953.11639004607	3538.96582009324	1941.66666666667	1782.74701959509	2241.16352391868	2340.1068562322	0.91815297146528	1.04414819858415	0.940426771114982	1.19858065457862	0.987709120584286	1.17714658795128
chrX	73900000	74000000	2750	1800	2150	1950	2750	2146.45126105094	2953.11639004607	3209.75969729387	1906.66666666667	1772.80974523837	2227.4280988487	2362.05393108549	0.929795320929214	1.06044003499209	0.952351556477367	1.2172820994239	0.98945207618162	1.17404488387244
chrX	74000000	74100000	1700	1950	2250	2000	1700	2325.32219947185	3090.47064074588	3292.06122799371	1880	1774.79720010971	2220.56038631371	2381.25762158212	0.944041063888145	1.07236787446037	0.966942891983934	1.23097409990523	0.990867195357726	1.17100744338331
chrX	74100000	74200000	2650	1600	2750	2400	2650	1907.95667648972	3777.24189424497	3950.47347359246	1835	1762.87247088165	2190.80029866208	2318.15978137891	0.960693444622153	1.05813377093047	0.98399924874774	1.21463473241952	0.993795637948463	1.16759256816761
chrX	74200000	74300000	2150	1777	1600	1550	2150	2119.0243838264	2197.66801119707	2551.34745169513	1773.33333333333	1746.9728319109	2165.61868603378	2290.72593781229	0.985135055588856	1.05776975078084	1.00903379745217	1.2142168726657	0.996992468400535	1.1638894729367
chrX	74300000	74400000	2500	2073	1650	2300	2500	2471.996368977	2266.34513654698	3785.87041219277	1775	1731.07319294016	2211.40343626705	2315.41639702225	0.975252503064877	1.04703481917834	0.998911500569911	1.20189421447941	1.00015953668415	1.15821406887948
chrX	74400000	74500000	2000	1500	950	1400	2000	1788.70938420912	1304.86538164826	2304.4428595956	1730	1695.29900525597	2220.56038631371	2290.72593781229	0.979941621535245	1.03159812808111	1.00371437403382	1.18417439334201	1.00332653372166	1.15180933549173
chrX	74500000	74600000	2000	1600	1800	1850	2000	1907.95667648972	2472.37651259671	3045.15663589419	1745	1733.0606478115	2266.34513654698	2329.13331880555	0.993157964361891	1.027704598583	1.017251336824	1.17970499987775	1.00654652616445	1.14479167419382
chrX	74600000	74700000	650	300	700	650	650	357.741876841823	961.479754898719	1069.91989909796	1798.33333333333	1800.63411343718	2410.56709978179	2425.1517712887	1.00127939579454	1.00605030721121	1.02556978895169	1.15484797789368	1.01071964871897	1.13723882670348
chrX	74700000	74800000	950	800	1100	650	950	953.978338244862	1510.89675769799	1069.91989909796	1835	1844.35812060673	2488.40117517835	2512.94007070187	1.00509979324618	1.00986131005253	1.02948286678456	1.15922263877644	1.01523131777277	1.13085167767304
chrX	74800000	74900000	100	50	100	250	100	59.6236461403039	137.354250699817	411.507653499214	1835	1862.24521444882	2506.71507527166	2512.94007070187	1.01484752830999	1.00248332787863	1.03946707562191	1.1507534322831	1.02053540374762	1.12446735674328
chrX	74900000	75000000	750	1150	850	850	750	1371.34386122699	1167.51113094845	1399.12602189733	1773.33333333333	1832.43339137867	2502.5028782502	2460.8157679253	1.03332710040151	0.983341833215374	1.05839495022856	1.12878085670981	1.02495997187141	1.11828568321853
chrX	75000000	75100000	2650	1350	2600	1450	2650	1609.8384457882	3571.21051819524	2386.74439029544	1750	1790.69683908046	2502.13660024833	2447.09884614199	1.02325533661741	0.978003697279805	1.04807885194289	1.12265319545199	1.03034105643206	1.11266500019263
chrX	75100000	75200000	1750	1250	1650	1150	1750	1490.5911535076	2266.34513654698	1892.93520609639	1795	1812.55884266524	2568.52448808658	2430.63854000202	1.00978208505027	0.946317059181603	1.03427874797167	1.08628001443742	1.03575882240484	1.10665511285608
chrX	75200000	75300000	1650	1400	2450	1200	1650	1669.46209192851	3365.17914214552	1975.23673679623	1786.66666666667	1828.45848163599	2568.52448808658	2425.1517712887	1.02339094121417	0.944180903291803	1.04821774621982	1.08382791508204	1.04041758908814	1.10129229499941
chrX	75300000	75400000	1900	1450	2100	1600	1900	1729.08573806881	2884.43926469616	2633.64898239497	1788.33333333333	1802.62156830852	2559.36753803992	2408.69146514873	1.00798969336916	0.941127614282947	1.03244287402297	1.08032303603918	1.04585748143021	1.09550830995562
chrX	75400000	75500000	1050	1650	1650	1750	1050	1967.58032263003	2266.34513654698	2880.5535744945	1761.66666666667	1794.67174882315	2579.9706756449	2397.71792772209	1.0187351459734	0.929358597117678	1.04344900438559	1.06681334812627	1.04987033242015	1.08893493586692
chrX	75500000	75600000	1500	1750	1200	1100	1500	2086.82761491064	1648.2510083978	1810.63367539654	1785	1818.52120727927	2614.30923831985	2433.38192435869	1.01877938783152	0.930793453464043	1.04349431952269	1.06846042376284	1.05320137409553	1.08150585037223
chrX	75600000	75700000	1050	1300	900	550	1050	1550.2147996479	1236.18825629835	905.316837698271	1765	1826.47102676464	2612.02000080819	2389.4877746521	1.03482777720376	0.914804547404985	1.05993203248336	1.05010671351726	1.05535768390832	1.07488803629497
chrX	75700000	75800000	1000	1300	1300	600	1000	1550.2147996479	1785.60525909762	987.618368398114	1751.66666666667	1823.41034626277	2616.59847583152	2389.4877746521	1.04095738131081	0.91320383953551	1.06621033683759	1.04826925645073	1.05617046091323	1.06841766515415
chrX	75800000	75900000	2850	2050	2700	2300	2850	2444.56949175246	3708.56476889506	3785.87041219277	1718.33333333333	1796.65920369449	2653.22627601813	2345.59362494552	1.04558246577759	0.884053367836272	1.07094762287424	1.01480734798034	1.05793402832606	1.06203298483435
chrX	75900000	76000000	2150	1400	2200	1500	2150	1669.46209192851	3021.79351539598	2469.04592099529	1735	1796.65920369449	2724.19263887971	2392.23115900877	1.03553844593342	0.878143169784257	1.06065994157861	1.00802301500972	1.05975069225149	1.05589354822073
chrX	76000000	76100000	2500	2400	2800	2150	2500	2861.93501473459	3845.91901959488	3538.96582009324	1736.66666666667	1798.64665856583	2728.77111390303	2397.71792772209	1.03568905483637	0.87868048569767	1.06081420415653	1.00863980145831	1.06059683100688	1.04967338952256
chrX	76100000	76200000	1800	1900	3250	1950	1800	2265.69855333155	4464.01314774405	3209.75969729387	1793.33333333333	1878.14485341957	2845.43065749741	2477.27607406527	1.04729266919307	0.870615513872358	1.07269931472293	0.999381997611458	1.06107703240357	1.04484315451101
chrX	76200000	76300000	1400	1300	1900	1700	1400	1550.2147996479	2609.73076329652	2798.25204379466	1830	1935.78104468853	2882.15002718449	2576.03791090508	1.05780384955658	0.893790360185223	1.08346548955117	1.02598446889005	1.06139672177279	1.03971821863542
chrX	76300000	76400000	2400	1850	1900	1300	2400	2206.07490719124	2609.73076329652	2139.83979819591	1871.66666666667	1989.44232621481	2955.40562755773	2650.10928853494	1.06292555274166	0.896699005992257	1.08871144195632	1.02932331159462	1.06138591690743	1.03491951228867
chrX	76400000	76500000	1300	1900	2200	1350	1300	2265.69855333155	3021.79351539598	2222.14132889576	1886.66666666667	1995.40469082884	2987.45495272102	2666.56959467491	1.05763499513896	0.892589055525726	1.08329253883415	1.02460548789188	1.0599961784834	1.03067797090379
chrX	76500000	76600000	1550	1200	1500	1400	1550	1430.96750736729	2060.31376049726	2304.4428595956	1866.66666666667	1997.39214570018	2973.71952765104	2669.31297903157	1.0700315066251	0.897634411790031	1.09598978170359	1.0303970665414	1.05904172078405	1.02584061971005
chrX	76600000	76700000	2700	2150	3400	1650	2700	2563.81678403307	4670.04452379378	2715.95051309481	1873.33333333333	2011.30432979958	2982.87647769769	2655.59605724826	1.07364999811366	0.8902802637332	1.09969605546478	1.02195521929809	1.05875181933443	1.02295968288749
chrX	76700000	76800000	2050	2000	2350	1500	2050	2384.94584561216	3227.8248914457	2469.04592099529	1878.33333333333	2007.3294200569	2957.69486506939	2663.82621031825	1.068675822568	0.900642673379949	1.09460120962455	1.03385025848338	1.05807860509788	1.02044095842773
chrX	76800000	76900000	2200	1150	1950	1850	2200	1371.34386122699	2678.40788864643	3045.15663589419	1866.66666666667	2011.30432979958	2955.40562755773	2639.13575110829	1.07748446239263	0.89298596662997	1.10362354137715	1.02506110326504	1.05791215421692	1.01811980652157
chrX	76900000	77000000	1950	1600	2600	1750	1950	1907.95667648972	3571.21051819524	2880.5535744945	1903.33333333333	1993.41723595749	2976.0087651627	2644.62251982162	1.04732954603721	0.888647422944344	1.07273708617556	1.02008087676301	1.05760556442443	1.01635875637601
chrX	77000000	77100000	2400	2550	3000	2650	2400	3040.8059531555	4120.62752099451	4361.98112709167	1923.33333333333	2003.35451031421	3033.23970295429	2663.82621031825	1.04160546463477	0.878211572835392	1.06687414224552	1.00810153506455	1.05670118894071	1.01372629621158
chrX	77100000	77200000	2050	1800	2700	1600	2050	2146.45126105094	3708.56476889506	2633.64898239497	1968.33333333333	2015.27923954227	3074.44597816424	2721.43728180814	1.02385058740505	0.885179736816555	1.0486885431312	1.01610031010154	1.05466935050891	1.01209230832211
chrX	77200000	77300000	1750	1700	1700	1550	1750	2027.20396877033	2335.02226189689	2551.34745169513	2046.66666666667	2064.96561132586	3117.94149088585	2770.81820022804	1.00894085243934	0.888669081292099	1.03341710759949	1.02010573844133	1.05215279387716	1.01051937649699
chrX	77300000	77400000	1500	1400	2450	1500	1500	1669.46209192851	3365.17914214552	2469.04592099529	2016.66666666667	2070.92797593989	3095.04911576921	2724.1806661648	1.02690643435036	0.880173646448825	1.05181852295495	1.01035380488516	1.04989430373419	1.01010272192064
chrX	77400000	77500000	2500	1500	2500	2250	2500	1788.70938420912	3433.85626749543	3703.56888149293	2033.33333333333	2100.73979901004	3076.7352156759	2680.28651645822	1.03315072082461	0.871146305604139	1.05821429179674	0.999991294933606	1.04833635814175	1.00940733587088
chrX	77500000	77600000	2050	1650	1900	1950	2050	1967.58032263003	2609.73076329652	3209.75969729387	2038.33333333333	2074.90288568257	2996.61190276768	2592.49821704505	1.01794090875678	0.865143135369186	1.04263549948571	0.993100238932634	1.04666644795332	1.00813101602308
chrX	77600000	77700000	2350	2300	3248	2100	2350	2742.68772245398	4461.26606273006	3456.6642893934	2053.33333333333	2084.84016003929	2927.93477741777	2576.03791090508	1.01534423378537	0.879813966749958	1.03997583085217	1.00994092754697	1.0446392776407	1.00715232556069
chrX	77700000	77800000	2050	2250	1902	2450	2050	2683.06407631367	2612.47784831052	4032.7750042923	2076.66666666667	2106.70216362407	2909.62087732446	2548.60406733847	1.01446332116729	0.875923075477117	1.03907354786142	1.00547456250893	1.04192243259542	1.00456111815902
chrX	77800000	77900000	1350	1400	1700	1600	1350	1669.46209192851	2335.02226189689	2633.64898239497	2075	2105.15194882442	2937.09172746442	2576.03791090508	1.01453105967442	0.877070976986123	1.0391429296611	1.00679224188042	1.03928101316738	1.00157651732625
chrX	77900000	78000000	1200	1300	1550	1150	1200	1550.2147996479	2128.99088584716	1892.93520609639	2098.33333333333	2082.85270516795	2921.06706488278	2548.60406733847	0.992622417077656	0.87249077502462	1.01670279750763	1.00153461516367	1.03673928051213	0.998547306819483
chrX	78000000	78100000	2050	1400	2300	1500	2050	1669.46209192851	3159.14776609579	2469.04592099529	2106.66666666667	2096.76488926735	2934.80248995276	2499.22314891856	0.995299789209186	0.851581378124969	1.01944512096241	0.977532659639722	1.0342812898319	0.996053372836219
chrX	78100000	78200000	1950	1600	1850	900	1950	1907.95667648972	2541.05363794662	1481.42755259717	2058.33333333333	2060.99070158317	2840.94375197455	2474.53268970861	1.00129102910923	0.8710248796685	1.02558170448311	0.999851909760487	1.03137162704366	0.994251305558308
chrX	78200000	78300000	1800	1300	1900	1350	1800	1550.2147996479	2609.73076329652	2222.14132889576	2031.66666666667	2039.12869799839	2786.00205169462	2447.09884614199	1.00367286201726	0.878355005034369	1.0280213191232	1.00826618128926	1.02834716197316	0.992028898467098
chrX	78300000	78400000	1550	1550	2050	1150	1550	1848.33303034942	2815.76213934625	1892.93520609639	2046.66666666667	2053.0408820978	2769.97738911298	2438.86869307201	1.00311443750707	0.880465198978755	1.02744934759411	1.01068847885447	1.02474330819998	0.99105478249445
chrX	78400000	78500000	2150	1200	2100	1850	2150	1430.96750736729	2884.43926469616	3045.15663589419	2066.66666666667	2086.82761491064	2751.66348901967	2430.63854000202	1.0097552975374	0.88333422662376	1.034251310611	1.01398184375939	1.0227707341651	0.989792803235319
chrX	78500000	78600000	2100	2000	2450	1450	2100	2384.94584561216	3365.17914214552	2386.74439029544	2075	2059.00324671183	2740.21730146135	2362.05393108549	0.992290721306905	0.861995116163164	1.01636305501114	0.989486618829955	1.020411130093	0.989452020092148
chrX	78600000	78700000	2400	1600	1800	1600	2400	1907.95667648972	2472.37651259671	2633.64898239497	2105	2053.0408820978	2724.19263887971	2375.7708528688	0.975316333538146	0.872100900267393	0.998976879529345	1.00108707683304	1.01915068099403	0.98846266039744
chrX	78700000	78800000	3350	2550	2250	1500	3350	3040.8059531555	3090.47064074588	2469.04592099529	2126.66666666667	2057.01579184048	2749.37425150801	2397.71792772209	0.967248804940666	0.872095869235322	0.990713637884875	1.00108130169718	1.01832216105531	0.986981692807235
chrX	78800000	78900000	1950	2200	2200	1450	1950	2623.44043017337	3021.79351539598	2386.74439029544	2155	2110.67707336676	2783.71281418296	2430.63854000202	0.979432516643507	0.873164260198815	1.00319291858536	1.00230771068979	1.01621456365789	0.986062367623334
chrX	78900000	79000000	2650	2150	1800	700	2650	2563.81678403307	2472.37651259671	1152.2214297978	2150.26666666667	2128.56416720885	2756.241964043	2370.28408415547	0.989907066042436	0.859969521935084	1.01392157380541	0.98716143351709	1.01427251319934	0.985926784440071
chrX	79000000	79100000	2650	1750	1050	550	2650	2086.82761491064	1442.21963234808	905.316837698271	2145	2116.63943798079	2719.61416385638	2298.95609088228	0.986778292764936	0.845324355724926	1.01071689850363	0.970350206024301	1.01367216332207	0.985848670471686
chrX	79100000	79200000	2250	2150	1750	1650	2250	2563.81678403307	2403.6993872468	2715.95051309481	2166.66666666667	2140.48889643691	2655.60708303026	2244.08840374905	0.98791795220165	0.845037813797499	1.01188420534416	0.970021283739701	1.01269212719647	0.985003733435016
chrX	79200000	79300000	2100	1850	1500	1200	2100	2206.07490719124	2060.31376049726	1975.23673679623	2180	2132.53907695154	2593.70610071488	2142.58318255258	0.978228934381438	0.826070148025651	1.00196013819291	0.948248246839884	1.01174717612283	0.983858089472012
chrX	79300000	79400000	2350	1811	2500	1800	2350	2159.56846320181	3433.85626749543	2962.85510519434	2190	2158.375990279	2543.34287545828	2082.22872670602	0.985559812912785	0.818697607309762	1.00946885911517	0.939785286611499	1.01098179695316	0.983063453201158
chrX	79400000	79500000	2000	1339	1850	850	2000	1596.72124363734	2541.05363794662	1399.12602189733	2231.66666666667	2194.15017796318	2522.73973785331	2052.05149878275	0.983189026719873	0.8134218001136	1.00704055917638	0.933729172688991	1.01132262604312	0.982772686863991
chrX	79500000	79600000	1800	1550	1800	500	1800	1848.33303034942	2472.37651259671	823.015306998428	2228.33333333333	2223.96200103333	2481.53346264336	2065.76842056606	0.998038295153329	0.832456403132913	1.02225006129672	0.955579047043482	1.01172840721195	0.984183663008215
chrX	79600000	79700000	1250	1250	1350	1200	1250	1490.5911535076	1854.28238444753	1975.23673679623	2250	2223.96200103333	2479.2442251317	2090.45887977601	0.988427556014815	0.843183926208384	1.01240617181756	0.967893200960752	1.01197227422303	0.984445692507757
chrX	79700000	79800000	1250	1450	1150	1000	1250	1729.08573806881	1579.5738830479	1646.03061399686	2283.33333333333	2237.87418513274	2451.77337499173	2065.76842056606	0.980090883999739	0.842560915962724	1.00386725750956	0.967178045747091	1.01183805800857	0.984170443300329
chrX	79800000	79900000	2650	1500	1600	1700	2650	1788.70938420912	2197.66801119707	2798.25204379466	2325	2259.73618871752	2479.2442251317	2150.81333562256	0.971929543534416	0.867527819091041	0.995507928181761	0.995837624085603	1.01203518997916	0.983568143277902
chrX	79900000	80000000	2550	2450	2200	1600	2550	2921.55866087489	3021.79351539598	2633.64898239497	2301.66666666667	2277.62328255961	2433.45947489843	2082.22872670602	0.989553924356093	0.855666078759309	1.01355986512924	0.982221498989064	1.01189950339443	0.982683311723714
chrX	80000000	80100000	2650	1850	2750	1400	2650	2206.07490719124	3777.24189424497	2304.4428595956	2340	2275.63582768826	2442.61642494508	2123.37949205595	0.972493943456523	0.869305336020447	0.996086020082415	0.997878040769424	1.01229961603627	0.983512582858559
chrX	80100000	80200000	2950	1650	2350	1850	2950	1967.58032263003	3227.8248914457	3045.15663589419	2340	2309.4225605011	2467.79803757338	2120.63610769928	0.986932718162865	0.859323200444934	1.01087507016224	0.986419519260298	1.01391837564984	0.983728864801702
chrX	80200000	80300000	2400	1800	2250	1950	2400	2146.45126105094	3090.47064074588	3209.75969729387	2305	2269.67346307423	2472.37651259671	2101.43241720265	0.984673953611382	0.849964561018882	1.00856150943775	0.975676710735174	1.01596626073486	0.984238512467651
chrX	80300000	80400000	2350	2750	3200	2100	2350	3279.30053771671	4395.33602239415	3456.6642893934	2378.33333333333	2295.5103764017	2460.93032503839	2106.91918591598	0.965176051745634	0.856147435170929	0.988590601032517	0.982774049368126	1.01712413719093	0.985140965472112
chrX	80400000	80500000	2358	1950	1900	1150	2358	2325.32219947185	2609.73076329652	1892.93520609639	2371.66666666667	2315.38492511513	2463.21956255005	2137.09641383925	0.976269118108981	0.867602891082441	0.999952778040122	0.995923799435727	1.01793702833372	0.986217632926325
chrX	80500000	80600000	1892	1350	1100	650	1892	1609.8384457882	1510.89675769799	1069.91989909796	2348.33333333333	2349.17165792797	2479.2442251317	2139.83979819591	1.00035698705237	0.86310165674874	1.02462500316762	0.990756819881085	1.0192174825675	0.987690661891702
chrX	80600000	80700000	3000	2900	1850	1100	3000	3458.17147613762	2541.05363794662	1810.63367539654	2336.66666666667	2305.44765075842	2472.37651259671	2120.63610769928	0.986639508170506	0.857731861184851	1.01057474708434	0.984592816446853	1.02012215201143	0.988894306853824
chrX	80700000	80800000	2450	2050	550	600	2450	2444.56949175246	755.448378848994	987.618368398114	2338.33333333333	2307.43510562976	2506.71507527166	2120.63610769928	0.986786217660624	0.84598210966177	1.01072501565219	0.971105243618814	1.02122983949395	0.990130850697906
chrX	80800000	80900000	1650	2050	600	500	1650	2444.56949175246	824.125504198902	823.015306998428	2323.33333333333	2305.01041068672	2486.11193766669	2128.86626076927	0.992113519664299	0.856303462653934	1.01618155457083	0.982953153754808	1.02139666098286	0.991218219601472
chrX	80900000	81000000	2450	2200	1100	600	2450	2623.44043017337	1510.89675769799	987.618368398114	2313.33333333333	2319.35983485782	2509.00431278333	2170.01702611919	1.00260511593278	0.864891708261719	1.02692767020651	0.992811625048652	1.02162283056056	0.992411717174493
chrX	81000000	81100000	1950	2150	1400	1750	1950	2563.81678403307	1922.95950979744	2880.5535744945	2338.33333333333	2355.134022542	2522.73973785331	2241.34501939239	1.00718489916265	0.888456698787181	1.03161855602743	1.01986194396645	1.02089909808605	0.991811281236916
chrX	81100000	81200000	2600	1600	1800	1350	2600	1907.95667648972	2472.37651259671	2222.14132889576	2365	2384.94584561216	2525.02897536497	2216.65456018243	1.00843376135821	0.877872920195712	1.03289771481537	1.00771279474675	1.02092108742035	0.990873589647871
chrX	81200000	81300000	2800	1650	1300	900	2800	1967.58032263003	1785.60525909762	1481.42755259717	2423.33333333333	2422.70748816768	2557.07830052826	2227.62809760908	0.999741742022427	0.871161472509027	1.02399483268957	1.00000870506639	1.02153745658927	0.990264557915555
chrX	81300000	81400000	2800	2100	2650	2700	2800	2504.19313789276	3639.88764354515	4444.28265779151	2403.33333333333	2424.69494303902	2557.07830052826	2211.16779146911	1.00888832581374	0.864724318771275	1.03336330671179	0.992619478181667	1.02278242168765	0.988175553466567
chrX	81400000	81500000	1450	1650	1100	600	1450	1967.58032263003	1510.89675769799	987.618368398114	2363.33333333333	2376.99602612678	2506.71507527166	2156.30010433588	1.0057811111961	0.86020949313603	1.03018071306907	0.987436897133749	1.02296542445214	0.98655991640288
chrX	81500000	81600000	3250	1950	2650	2200	3250	2325.32219947185	3639.88764354515	3621.26735079308	2351.66666666667	2361.09638715603	2449.48413748007	2164.53025740587	1.00400980318471	0.883667799389241	1.02836643426633	1.0143647528753	1.02403434657728	0.984142932001834
chrX	81600000	81700000	2400	2450	2350	1550	2400	2921.55866087489	3227.8248914457	2551.34745169513	2330	2382.95839074081	2412.85633729345	2117.89272334262	1.02272892306473	0.87775334594446	1.04753966793651	1.00757553512735	1.02408584221805	0.981884675074479
chrX	81700000	81800000	2300	1550	2350	1150	2300	1848.33303034942	3227.8248914457	1892.93520609639	2333.33333333333	2396.87057484022	2410.56709978179	2134.35302948259	1.02723024636009	0.885415315622535	1.05215019043545	1.01637073167566	1.02437927495931	0.980343647114207
chrX	81800000	81900000	4150	2850	1950	1550	4150	3398.54782999732	2678.40788864643	2551.34745169513	2330	2361.09638715603	2355.62539950186	2112.4059546293	1.01334608890817	0.896749523534601	1.03792921226737	1.0293813008236	1.02565517838456	0.978007433056575
chrX	81900000	82000000	2450	2650	1850	1250	2450	3160.05324543611	2541.05363794662	2057.53826749607	2366.4	2398.85802971156	2440.32718743342	2167.27364176253	1.0137162059295	0.888107813133833	1.03830830808922	1.01946145714348	1.0263164856971	0.975884100962185
chrX	82000000	82100000	1950	2600	1400	600	1950	3100.4295992958	1922.95950979744	987.618368398114	2363.33333333333	2420.72003329634	2520.45050034164	2227.62809760908	1.02428210153583	0.883821403081365	1.04913052551683	1.01454107498562	1.02580649875085	0.973662329225643
chrX	82100000	82200000	1900	1050	1600	1300	1900	1252.09656894638	2197.66801119707	2139.83979819591	2321.66666666667	2355.134022542	2522.73973785331	2211.16779146911	1.01441522866131	0.876494613491393	1.03902428866222	1.00613063260338	1.02613521109422	0.971231189327871
chrX	82200000	82300000	2150	1900	2250	1200	2150	2265.69855333155	3090.47064074588	1975.23673679623	2306.66666666667	2331.28456408588	2614.30923831985	2244.08840374905	1.01067249888116	0.858386747388486	1.03519076266853	0.985344562162349	1.02663713238786	0.969767874310482
chrX	82300000	82400000	1900	1750	2050	1950	1900	2086.82761491064	2815.76213934625	3209.75969729387	2321.66666666667	2299.48528614439	2694.43255122808	2282.49578474231	0.990445923680281	0.847115576785169	1.01447350378244	0.972406353718462	1.02683660837894	0.967171065903247
chrX	82400000	82500000	1700	1700	2350	1600	1700	2027.20396877033	3227.8248914457	2633.64898239497	2285	2261.72364358886	2721.90340136804	2298.95609088228	0.989813410760989	0.844613401683105	1.01382564650717	0.969534099879621	1.02632692054778	0.964109195749698
chrX	82500000	82600000	2550	2450	2100	1800	2550	2921.55866087489	2884.43926469616	2962.85510519434	2295	2241.84909487543	2767.68815160131	2260.54870988902	0.976840564215872	0.81676424006842	1.00053808706146	0.937565968916164	1.02544001900615	0.959973284843999
chrX	82600000	82700000	2050	2000	1400	750	2050	2384.94584561216	1922.95950979744	1234.52296049764	2276.66666666667	2251.78636923214	2731.0603514147	2235.85825067906	0.989071611668584	0.818677715972437	1.01306585184662	0.939762453289424	1.02414084813623	0.956710153224002
chrX	82700000	82800000	3000	2400	1850	1200	3000	2861.93501473459	2541.05363794662	1975.23673679623	2250	2245.82400461811	2737.92806394969	2263.29209424568	0.998144002052495	0.82664410509774	1.02235833257717	0.948907093777605	1.02306556369561	0.953144211929213
chrX	82800000	82900000	2050	1550	1600	1400	2050	1848.33303034942	2197.66801119707	2304.4428595956	2213.33333333333	2231.91182051871	2676.11865113477	2175.50379483251	1.00839389481267	0.812932488591274	1.03285688113312	0.93316749061597	1.02211526885653	0.949830957794488
chrX	82900000	83000000	1350	1250	1100	600	1350	1490.5911535076	1510.89675769799	987.618368398114	2233.33333333333	2221.97454616199	2708.16797629806	2202.93763839913	0.994913975893429	0.813442023419257	1.01904994806414	0.933752387078447	1.02089191559517	0.947242899016862
chrX	83000000	83100000	2300	1450	1500	1550	2300	1729.08573806881	2060.31376049726	2551.34745169513	2170	2178.25053899243	2661.23860730896	2145.32656690924	1.00380209170158	0.806138375197627	1.02815368383642	0.925368508738032	1.01983540016266	0.943236008252441
chrX	83100000	83200000	2300	2200	1550	1000	2300	2623.44043017337	2128.99088584716	1646.03061399686	2155.46666666667	2130.55162208019	2646.35856348314	2117.89272334262	0.988440997501017	0.800304521302302	1.01241993938556	0.918671811439644	1.01765255617914	0.93946252292863
chrX	83200000	83300000	2500	2150	2200	2250	2500	2563.81678403307	3021.79351539598	3703.56888149293	2165	2150.42617079363	2632.62313841316	2131.60964512593	0.993268439165647	0.809690385996827	1.01736449167533	0.929445871927039	1.01523221166934	0.934626913088561
chrX	83300000	83400000	2250	1850	2000	1700	2250	2206.07490719124	2747.08501399634	2798.25204379466	2103.33333333333	2108.68961849541	2625.75542587817	2087.71549541935	1.00254656980765	0.795091376311684	1.02686770379009	0.912687627639164	1.01317443572751	0.929278514257746
chrX	83400000	83500000	3450	2900	3750	2150	3450	3458.17147613762	5150.78440124314	3538.96582009324	2080	2070.92797593989	2634.91237592482	2139.83979819591	0.9956384499711	0.812110420728831	1.01979199741625	0.93222383660401	1.0109597553987	0.924462215470071
chrX	83500000	83600000	1800	1900	2850	1750	1800	2265.69855333155	3914.59614494479	2880.5535744945	2073.33333333333	2043.10360774108	2692.14331371641	2167.27364176253	0.985419746498913	0.805036504082199	1.00932539478032	0.92410366778482	1.00823900245186	0.919910281851402
chrX	83600000	83700000	1750	1250	1900	800	1750	1490.5911535076	2609.73076329652	1316.82449119749	2086.66666666667	2078.87779542526	2708.16797629806	2150.81333562256	0.996267314101563	0.794194951881317	1.02043611738543	0.911658619513701	1.00624415047436	0.916417505700494
chrX	83700000	83800000	2000	1450	2550	1200	2000	1729.08573806881	3502.53339284534	1975.23673679623	2091.66666666667	2094.77743439601	2696.72178873974	2178.24717918917	1.00148721963156	0.807738932612375	1.02578265446113	0.92720579309715	1.00425260027491	0.913936132944878
chrX	83800000	83900000	2100	1250	2350	1200	2100	1490.5911535076	3227.8248914457	1975.23673679623	2115	2110.67707336676	2703.58950127473	2131.60964512593	0.997956063057568	0.788436870361008	1.02216583430328	0.90504890153776	1.00335335273607	0.912301473291383
chrX	83900000	84000000	1350	1250	1700	900	1350	1490.5911535076	2335.02226189689	1481.42755259717	2135	2108.68961849541	2733.34958892636	2145.32656690924	0.987676636297618	0.784870905500202	1.01163703527174	0.900955520442179	1.00250091036759	0.911001627659696
chrX	84000000	84100000	2250	1650	2400	1050	2250	1967.58032263003	3296.50201679561	1728.3321446967	2116.66666666667	2076.89034055392	2710.45721380972	2115.14933898596	0.981208034907363	0.780366252678448	1.00501150977858	0.895784616795486	1.00211104839671	0.911018808194416
chrX	84100000	84200000	2050	1850	1000	900	2050	2206.07490719124	1373.54250699817	1481.42755259717	2156.66666666667	2092.78997952467	2744.79577648468	2175.50379483251	0.970381752484389	0.792592226157798	0.993922588717887	0.909818846146846	1.00080865853314	0.910603912783676
chrX	84200000	84300000	2000	1500	1450	1400	2000	1788.70938420912	1991.63663514735	2304.4428595956	2145	2076.89034055392	2792.86976422961	2172.76041047585	0.968247245013482	0.77796696369592	0.991736299470701	0.893030466222701	0.999041277061966	0.909445748935402
chrX	84300000	84400000	1700	1750	1300	1100	1700	2086.82761491064	1785.60525909762	1810.63367539654	2143.33333333333	2102.72725388138	2859.25765206786	2224.88471325242	0.981054706321019	0.778133692024343	1.0048544615395	0.893221854139943	0.996698300516875	0.908526354531213
chrX	84400000	84500000	2050	1400	1800	1100	2050	1669.46209192851	2472.37651259671	1810.63367539654	2215	2148.43871592228	2879.86078967283	2282.49578474231	0.969949758881392	0.792571569058938	0.993480115228354	0.909795133804952	0.995052990863305	0.907382905157248
chrX	84500000	84600000	1350	850	1625	1150	1350	1013.60198438517	2232.00657387203	1892.93520609639	2228.33333333333	2168.31326463572	2930.22401492943	2282.49578474231	0.973065040225453	0.778949245215737	0.99667097129108	0.894158029942679	0.99318510184746	0.90650289177194
chrX	84600000	84700000	1964	1250	2025	1050	1964	1490.5911535076	2781.4235766713	1728.3321446967	2228.33333333333	2136.51398669422	2957.69486506939	2304.4428595956	0.958794608838095	0.779134753490378	0.982054348430716	0.894370975413016	0.992145373874528	0.906170552391897
chrX	84700000	84800000	2586	2050	2050	1400	2586	2444.56949175246	2815.76213934625	2304.4428595956	2188.33333333333	2092.78997952467	2934.80248995276	2227.62809760908	0.95633967076527	0.759038506078458	0.979539855141619	0.871302436473606	0.990965419202837	0.905697778415593
chrX	84800000	84900000	2300	1800	1800	750	2300	2146.45126105094	2472.37651259671	1234.52296049764	2200	2096.76488926735	2964.56257760438	2244.08840374905	0.953074949666979	0.7569711702839	0.976195934012488	0.868929335899152	0.989394961557267	0.906233783241119
chrX	84900000	85000000	1750	1700	2050	2200	1750	2027.20396877033	2815.76213934625	3621.26735079308	2170	2059.00324671183	2923.35630239444	2228.28650985468	0.948849422447847	0.762235690541571	0.971867898224938	0.874972493513212	0.987205359797057	0.905427090441058
chrX	85000000	85100000	1750	1900	2650	1100	1750	2265.69855333155	3639.88764354515	1810.63367539654	2161.6	2041.83163662342	2916.48858985945	2230.70068808854	0.944592726047104	0.764858362842435	0.96750793711151	0.877983066425542	0.985127231649874	0.905120181898883
chrX	85100000	85200000	2300	1950	1950	1000	2300	2325.32219947185	2678.40788864643	1646.03061399686	2176.66666666667	2080.86525029661	2934.80248995276	2304.4428595956	0.955987098145454	0.78521224766737	0.97917872933716	0.901347348076144	0.98250798225585	0.905610089538507
chrX	85200000	85300000	2300	2300	2000	1700	2300	2742.68772245398	2747.08501399634	2798.25204379466	2185	2080.86525029661	2886.72850220782	2290.72593781229	0.95234107565062	0.793537021600855	0.975444256685225	0.910903379493854	0.979726147227817	0.905157116664513
chrX	85300000	85400000	2600	2150	2200	1100	2600	2563.81678403307	3021.79351539598	1810.63367539654	2158.33333333333	2080.86525029661	2840.94375197455	2285.23916909897	0.964107451874875	0.804394373352395	0.987496077617244	0.92336656411362	0.977027741580153	0.905627020761295
chrX	85400000	85500000	2300	1650	3000	1850	2300	1967.58032263003	4120.62752099451	3045.15663589419	2181.4	2104.71470875273	2808.89442681126	2277.00901602899	0.964845836963751	0.810642434366575	0.988252375452737	0.930538730929	0.974711426341713	0.906265898904549
chrX	85500000	85600000	2000	1650	1600	1250	2000	1967.58032263003	2197.66801119707	2057.53826749607	2188.33333333333	2112.6645282381	2799.7374767646	2287.98255345563	0.965421718920686	0.817213246757563	0.988842227934987	0.938081384957789	0.97295267805718	0.907076254519957
chrX	85600000	85700000	3250	2400	2150	1850	3250	2861.93501473459	2953.11639004607	3045.15663589419	2213.33333333333	2104.71470875273	2872.99307713784	2320.90316573557	0.950925320219605	0.807834583453894	0.973994155939428	0.927315590967216	0.971583092585448	0.907119961664431
chrX	85700000	85800000	2650	2000	2900	1150	2650	2384.94584561216	3983.27327029469	1892.93520609639	2196.66666666667	2078.87779542526	2872.99307713784	2287.98255345563	0.946378359070681	0.79637593688008	0.969336888442004	0.914162178329383	0.970317109661371	0.908021251691169
chrX	85800000	85900000	2000	2200	3050	2350	2000	2623.44043017337	4189.30464634442	3868.17194289261	2210	2076.89034055392	2921.06706488278	2304.4428595956	0.939769384866026	0.788904468267687	0.962567584780386	0.905585658490295	0.968309652733168	0.908606557484469
chrX	85900000	86000000	3500	2400	1550	1650	3500	2861.93501473459	2128.99088584716	2715.95051309481	2191.66666666667	2074.90288568257	2916.48858985945	2285.23916909897	0.946723750121327	0.783558412347191	0.969690658457052	0.8994489058595	0.966367048245756	0.908272651509104
chrX	86000000	86100000	2700	1950	2600	1550	2700	2325.32219947185	3571.21051819524	2551.34745169513	2196.66666666667	2084.84016003929	2897.03007101031	2268.778862959	0.949092637347174	0.783139562706641	0.972117013361054	0.898968107178793	0.964473879955568	0.908673752469537
chrX	86100000	86200000	2300	1400	2150	1400	2300	1669.46209192851	2953.11639004607	2304.4428595956	2192.86666666667	2100.73979901004	2879.86078967283	2279.75240038565	0.957987930111288	0.791618958999973	0.981228100197628	0.908701630038359	0.963631860071578	0.9090304180511
chrX	86200000	86300000	1300	1050	1700	850	1300	1252.09656894638	2335.02226189689	1399.12602189733	2185	2094.77743439601	2879.86078967283	2296.21270652561	0.95870820796156	0.797334619353763	0.981965851524573	0.915262652637914	0.962896408840732	0.910478582165123
chrX	86300000	86400000	2600	1950	2650	2000	2600	2325.32219947185	3639.88764354515	3292.06122799371	2165	2070.92797593989	2875.2823146495	2326.38993444889	0.956548718678932	0.809099656960982	0.979753974423006	0.928767772404939	0.962501716934994	0.912061199083028
chrX	86400000	86500000	2550	1950	2850	1862	2550	2325.32219947185	3914.59614494479	3064.90900326215	2193.33333333333	2043.10360774108	2895.88545225448	2290.72593781229	0.93150620413727	0.791027813627413	0.954103944609967	0.908023052602173	0.962361853656835	0.913330264896409
chrX	86500000	86600000	1548	1468	2700	1794	1548	1750.55025067932	3708.56476889506	2952.97892151036	2188.33333333333	2023.22905902765	2877.57155216117	2293.46932216895	0.924552502221315	0.797015566979201	0.946981550364832	0.914896411519588	0.961624176910017	0.914103674611579
chrX	86600000	86700000	2202	2232	2300	2144	2202	2661.59956370317	3159.14776609579	3529.08963640926	2228.33333333333	2049.06597235511	2943.95943999941	2375.7708528688	0.919550922522862	0.806998500247432	0.941858635564715	0.926355848702429	0.960100111849947	0.913749568456535
chrX	86700000	86800000	2250	1450	1500	950	2250	1729.08573806881	2060.31376049726	1563.72908329701	2246.66666666667	2066.9530661972	3026.3719904193	2408.69146514873	0.920008783173829	0.795900660187848	0.942327603620138	0.91361660687731	0.959028739719126	0.91300245834039
chrX	86800000	86900000	1300	1250	1350	1100	1300	1490.5911535076	1854.28238444753	1810.63367539654	2245	2062.97815645451	3056.13207807093	2447.09884614199	0.918921227819383	0.800717633802867	0.941213664873354	0.919146024441221	0.957190273276673	0.911627574152523
chrX	86900000	87000000	2042	1850	1000	750	2042	2206.07490719124	1373.54250699817	1234.52296049764	2281.66666666667	2098.7523441387	3111.07377835086	2493.73638020524	0.919833021536317	0.801567740874065	0.94214757811852	0.920121864739792	0.955362812684113	0.909971863432864
chrX	87000000	87100000	2458	1850	2200	1250	2458	2206.07490719124	3021.79351539598	2057.53826749607	2291.66666666667	2130.55162208019	3138.54462849082	2515.68345505853	0.929695253271356	0.801544586054908	0.952249061242589	0.920095285257742	0.953320914115295	0.908510967185138
chrX	87100000	87200000	2800	1650	2600	1500	2800	1967.58032263003	3571.21051819524	2469.04592099529	2296.66666666667	2136.51398669422	3172.88319116577	2518.42683941519	0.930267338183261	0.793734495624428	0.952835024565942	0.911130060481052	0.952317265856051	0.907552058527409
chrX	87200000	87300000	1500	850	1450	800	1500	1013.60198438517	1991.63663514735	1316.82449119749	2335	2174.27562924975	3166.01547863078	2537.63052991182	0.931167293040577	0.801521833054738	0.953756811748381	0.920069167024838	0.951888706938242	0.907181807544257
chrX	87300000	87400000	2100	1700	2350	1400	2100	2027.20396877033	3227.8248914457	2304.4428595956	2368.33333333333	2184.21290360647	3163.72624111912	2510.19668634521	0.92225738364805	0.793430434567961	0.944630753693405	0.910781027938942	0.951656459412368	0.90718616341563
chrX	87400000	87500000	1500	1350	1700	750	1500	1609.8384457882	2335.02226189689	1234.52296049764	2346.5	2142.47635130825	3202.41435506623	2510.19668634521	0.91305192896154	0.783845064388393	0.935201980605991	0.899777954544011	0.950923227062838	0.907961965804162
chrX	87500000	87600000	1500	1100	1200	850	1500	1311.72021508669	1648.2510083978	1399.12602189733	2328.33333333333	2136.51398669422	3179.75090370076	2510.19668634521	0.917615169661083	0.789431865063299	0.939875922585446	0.906191058755664	0.950438408488254	0.908720571502897
chrX	87600000	87700000	1850	1650	1650	1250	1850	1967.58032263003	2266.34513654698	2057.53826749607	2323.33333333333	2170.30071950706	3145.41234102581	2480.01945842193	0.93413230394852	0.788456071744515	0.956793751911007	0.905070942859906	0.949602661748118	0.909174764089564
chrX	87700000	87800000	2350	1900	2050	1700	2350	2265.69855333155	2815.76213934625	2798.25204379466	2383.33333333333	2227.93691077602	3143.12310351415	2504.70991763188	0.934798703822107	0.796885720076159	0.957476318216259	0.914747359894298	0.948770162669121	0.908989482063026
chrX	87800000	87900000	1700	1200	1700	1300	1700	1430.96750736729	2335.02226189689	2139.83979819591	2360	2221.97454616199	3099.62759079254	2474.53268970861	0.941514638204233	0.798332256771498	0.964355176840355	0.91640784343631	0.94811974263098	0.908103408510078
chrX	87900000	88000000	2600	1000	2500	1550	2600	1192.47292280608	3433.85626749543	2551.34745169513	2326.66666666667	2198.12508770587	3044.68589051261	2421.74997468644	0.944752903025445	0.79540223910543	0.967671999880166	0.913044467914632	0.948855240421782	0.90825201734855
chrX	88000000	88100000	1600	1400	2250	1150	1600	1669.46209192851	3090.47064074588	1892.93520609639	2385.06666666667	2201.38451369487	3060.71055309426	2402.87549031261	0.922986574950333	0.785071129278592	0.945377634706964	0.901185357880667	0.949802258686789	0.908437589311851
chrX	88100000	88200000	3500	2600	3400	2500	3500	3100.4295992958	4670.04452379378	4115.07653499214	2368.33333333333	2158.375990279	3026.3719904193	2348.33700930218	0.911348060638564	0.775957819044189	0.933456777535066	0.890724163424803	0.950843753166835	0.907949735764911
chrX	88200000	88300000	2850	2750	3800	2300	2850	3279.30053771671	5219.46152659305	3785.87041219277	2371.66666666667	2184.21290360647	3083.60292821089	2386.74439029544	0.920961168070189	0.774011585103868	0.943303092760596	0.888490076009515	0.951912050234033	0.908206177542822
chrX	88300000	88400000	2550	2050	2850	1800	2550	2444.56949175246	3914.59614494479	2962.85510519434	2436.66666666667	2217.9996364193	3152.2800535608	2422.40838693204	0.910259768708333	0.768462302134513	0.932342084343642	0.882120038477611	0.953164173935163	0.908471940507763
chrX	88400000	88500000	3400	2550	4200	2700	3400	3040.8059531555	5768.87852939232	4444.28265779151	2475.26666666667	2255.76127897483	3246.13879153901	2490.99299584858	0.91132050916056	0.767371069389053	0.933428557675953	0.880867409339213	0.954410299093987	0.908689149327135
chrX	88500000	88600000	2300	2450	2200	1650	2300	2921.55866087489	3021.79351539598	2715.95051309481	2515	2277.62328255961	3264.45269163232	2543.11729862514	0.905615619307995	0.779033283326129	0.92758527087043	0.894254497526015	0.954951499241079	0.908625031575402
chrX	88600000	88700000	3400	2550	2900	1900	3400	3040.8059531555	3983.27327029469	3127.45816659403	2486.66666666667	2291.53546665901	3227.8248914457	2526.65699248517	0.921529008039817	0.782773873260987	0.943884708162107	0.89854833123536	0.955241936493153	0.908798641122597
chrX	88700000	88800000	3800	2950	2750	1500	3800	3517.79512227793	3777.24189424497	2469.04592099529	2505	2339.23438357126	3291.92354177228	2589.75483268839	0.93382610122605	0.786699569363064	0.956480120907734	0.903054648834802	0.955279936611382	0.908981275325109
chrX	88800000	88900000	3000	2450	3000	1850	3000	2921.55866087489	4120.62752099451	3045.15663589419	2535	2365.07129689872	3323.97286693557	2622.67544496833	0.932966981025136	0.789018307296297	0.955600159004157	0.905716334631491	0.95545465729323	0.910031090423051
chrX	88900000	89000000	2845	1350	2395	1650	2845	1609.8384457882	3289.63430426062	2715.95051309481	2573.33333333333	2380.97093586947	3351.44371707554	2694.00343824152	0.92524777300627	0.803833710384462	0.947693687971164	0.922722977515459	0.956649083017863	0.911439436117298
chrX	89000000	89100000	2155	1800	2105	1550	2155	2146.45126105094	2891.30697723115	2551.34745169513	2561.66666666667	2394.88311996887	3392.64999228548	2724.1806661648	0.934892564724348	0.802965431848051	0.957572456123527	0.92172627814085	0.957594740700424	0.912279795218109
chrX	89100000	89200000	2150	2250	1400	850	2150	2683.06407631367	1922.95950979744	1399.12602189733	2563.33333333333	2392.89566509753	3404.0961798438	2735.15420359144	0.933509362196695	0.803489108147628	0.956155697993558	0.922327407638354	0.95726367367998	0.912869136286172
chrX	89200000	89300000	3100	2500	1650	1300	3100	2981.18230701519	2266.34513654698	2139.83979819591	2548.33333333333	2380.97093586947	3413.25312989045	2704.97697566817	0.934324762277097	0.792492344614061	0.956990879154661	0.909704191841801	0.956686611402897	0.912403546130455
chrX	89300000	89400000	1900	1800	1700	1450	1900	2146.45126105094	2335.02226189689	2386.74439029544	2556.66666666667	2396.87057484022	3452.17016758874	2713.20712873815	0.937498269168272	0.785942464311737	0.960241373278768	0.902185565816476	0.955665307483053	0.911807893214574
chrX	89400000	89500000	1550	1350	1650	900	1550	1609.8384457882	2266.34513654698	1481.42755259717	2565	2444.56949175246	3420.12084242544	2718.69389745148	0.95304853479628	0.794911648654923	0.976168878334042	0.912481317756354	0.954545302133732	0.911510366258733
chrX	89500000	89600000	3300	1550	3050	1450	3300	1848.33303034942	4189.30464634442	2386.74439029544	2590	2466.43149533724	3417.83160491378	2740.64097230477	0.95229015263986	0.801865419105077	0.975392098315027	0.920463570418606	0.954514575909643	0.912053720424333
chrX	89600000	89700000	1700	1150	1550	1150	1700	1371.34386122699	2128.99088584716	1892.93520609639	2533.33333333333	2406.80784919693	3326.26210444724	2641.87913546496	0.950055729946158	0.794248634806242	0.973103469966103	0.911720242294245	0.955057807813654	0.912985584631063
chrX	89700000	89800000	2350	2100	2750	1650	2350	2504.19313789276	3777.24189424497	2715.95051309481	2521.66666666667	2398.85802971156	3230.11412895736	2592.49821704505	0.95129862381159	0.802602667752136	0.974376515636087	0.921309860214612	0.955669720025956	0.91377658161937
chrX	89800000	89900000	3250	2100	2850	1750	3250	2504.19313789276	3914.59614494479	2880.5535744945	2458.33333333333	2349.17165792797	3138.54462849082	2534.88714555516	0.955595250682565	0.807663247017159	0.978777375907234	0.92711891338948	0.956974931140862	0.915355187056904
chrX	89900000	90000000	3200	2800	3050	2000	3200	3338.92418385702	4189.30464634442	3292.06122799371	2365	2261.72364358886	2966.85181511605	2394.97454336543	0.956331350354698	0.807244410106053	0.979531332883246	0.926638129320939	0.958360238742669	0.91702434724187
chrX	90000000	90100000	3650	2400	2600	2200	3650	2861.93501473459	3571.21051819524	3621.26735079308	2310	2184.21290360647	2898.17468976614	2318.15978137891	0.945546711517951	0.799868893191515	0.96848506565536	0.918171752705753	0.960798489539811	0.917615065637507
chrX	90100000	90200000	1950	2000	1800	1200	1950	2384.94584561216	2472.37651259671	1975.23673679623	2248.33333333333	2110.67707336676	2811.18366432292	2244.08840374905	0.938774087487068	0.798271714590921	0.961548142128145	0.916338346896907	0.96246409147664	0.918075679931742
chrX	90200000	90300000	2050	2050	2850	1950	2050	2444.56949175246	3914.59614494479	3209.75969729387	2161.66666666667	2015.27923954227	2728.77111390303	2200.19425404247	0.932280295856101	0.806294907928526	0.954896815295257	0.925548193100192	0.963382441664149	0.918353400136061
chrX	90300000	90400000	3000	2350	3050	2000	3000	2802.31136859428	4189.30464634442	3292.06122799371	2121.66666666667	1967.58032263003	2666.96170108811	2189.22071661582	0.927374857484695	0.820866949728833	0.949872374148851	0.942275480877198	0.96437825741153	0.918508899649498
chrX	90400000	90500000	2650	1750	2300	2050	2650	2086.82761491064	3159.14776609579	3374.36275869356	2033.5	1927.83122520316	2600.80273700104	2134.35302948259	0.948036009443402	0.820651639248771	0.971034752344975	0.942028325371418	0.966123746361935	0.917531690200247
chrX	90500000	90600000	1150	1450	2100	1400	1150	1729.08573806881	2884.43926469616	2304.4428595956	2018.33333333333	1907.95667648972	2566.23525057492	2082.22872670602	0.945312969359071	0.811394328029568	0.968245653062273	0.931401831779995	0.967321710133789	0.916714395963471
chrX	90600000	90700000	1900	1600	1900	1450	1900	1907.95667648972	2609.73076329652	2386.74439029544	2031.66666666667	1878.14485341957	2593.70610071488	2084.97211106269	0.924435530805368	0.803858274647241	0.946861741297682	0.922751174901808	0.968682991320655	0.916869973158896
chrX	90700000	90800000	1900	1600	2250	1150	1900	1907.95667648972	3090.47064074588	1892.93520609639	2005	1840.38321086405	2639.49085094815	2071.25518927938	0.917896863273839	0.784717699830385	0.940164449903791	0.900779655222794	0.969361299594886	0.918264225837559
chrX	90800000	90900000	1950	1600	2550	1450	1950	1907.95667648972	3502.53339284534	2386.74439029544	2016.66666666667	1838.3957559927	2660.09398855312	2082.22872670602	0.911601201318696	0.782765096145564	0.933716059245034	0.898538255959875	0.969743814038529	0.920686517069818
chrX	90900000	91000000	2850	2200	1800	1650	2850	2623.44043017337	2472.37651259671	2715.95051309481	2033.33333333333	1854.29539496345	2671.54017611144	2104.17580155932	0.911948554900058	0.787626486165013	0.934071839400528	0.904118659239384	0.969753690047444	0.923058612776561
chrX	91000000	91100000	2350	1950	2200	1550	2350	2325.32219947185	3021.79351539598	2551.34745169513	2006.66666666667	1850.32048522076	2618.88771334318	2093.20226413267	0.922086620541909	0.799271482113512	0.944455847984307	0.917485982848661	0.969723929006714	0.92593267486469
chrX	91100000	91200000	1800	1100	1400	700	1800	1311.72021508669	1922.95950979744	1152.2214297978	2008.33333333333	1862.24521444882	2632.62313841316	2106.91918591598	0.927259027941323	0.800311732877172	0.94975373465537	0.918680089626726	0.970532181382268	0.92959901236109
chrX	91200000	91300000	2500	2550	1700	1400	2500	3040.8059531555	2335.02226189689	2304.4428595956	1975	1854.29539496345	2589.12762569155	2057.53826749607	0.938883744285292	0.794683988181736	0.961660459129658	0.912219985658722	0.971063816836809	0.932840529206412
chrX	91300000	91400000	650	800	850	750	650	953.978338244862	1167.51113094845	1234.52296049764	1955	1854.29539496345	2541.05363794662	2057.53826749607	0.948488693075934	0.809718550120309	0.971498417790831	0.929478201603616	0.971599900252123	0.936399486565129
chrX	91400000	91500000	600	350	450	150	600	417.365522982127	618.094128149177	246.904592099529	1908.33333333333	1816.53375240793	2499.84736273667	2027.3610395728	0.951895416108956	0.810993930986799	0.974987785730157	0.930942214888194	0.971964331833809	0.940674399573819
chrX	91500000	91600000	650	500	700	250	650	596.236461403039	961.479754898719	411.507653499214	1845	1802.62156830852	2465.50880006172	1958.77643065626	0.977030660329821	0.794471482157041	1.00073279478468	0.911976049395147	0.972605075781676	0.945814856986967
chrX	91600000	91700000	1550	700	1000	550	1550	834.731045964254	1373.54250699817	905.316837698271	1825	1770.82229036703	2447.19489996841	1945.05950887295	0.970313583762754	0.794811851274315	0.993852766266976	0.912366760062401	0.974192071048205	0.951489304864452
chrX	91700000	91800000	1200	550	950	700	1200	655.860107543343	1304.86538164826	1152.2214297978	1826.66666666667	1754.92265139628	2394.54243720014	1901.16535916637	0.960724079231539	0.793957680444927	0.984030626533016	0.911386254964372	0.975892794221024	0.956731659398455
chrX	91800000	91900000	1800	1250	1650	1650	1800	1490.5911535076	2266.34513654698	2715.95051309481	1803.33333333333	1735.04810268284	2348.75768696687	1862.75797817311	0.962133883188268	0.793082227472613	0.985474631425595	0.910381320034607	0.977604730730038	0.961116871935732
chrX	91900000	92000000	200	350	950	650	200	417.365522982127	1304.86538164826	1069.91989909796	1775	1733.0606478115	2305.26217424526	1794.17336925657	0.97637219595014	0.778294716020308	1.00005835648331	0.893406694037907	0.978596042039276	0.965574121754521
chrX	92000000	92100000	1700	1300	1350	600	1700	1550.2147996479	1854.28238444753	987.618368398114	1813.33333333333	1758.89756113896	2323.57607433857	1816.12044410987	0.969980272686929	0.781605760261945	0.993511369279158	0.897207451037596	0.979846012726691	0.970815505058024
chrX	92100000	92200000	2550	1500	2000	900	2550	1788.70938420912	2747.08501399634	1481.42755259717	1823.33333333333	1774.79720010971	2330.44378687356	1881.96166866974	0.973380548506241	0.807555058512915	0.996994133599522	0.9269947235011	0.98222268472193	0.97674053891792
chrX	92200000	92300000	2300	1550	2650	1050	2300	1848.33303034942	3639.88764354515	1728.3321446967	1860	1774.79720010971	2346.46844945521	1945.05950887295	0.954192043069738	0.828930603914383	0.97734012738161	0.951531772201666	0.984992419808118	0.983880633166546
chrX	92300000	92400000	2250	1750	2150	1650	2250	2086.82761491064	2953.11639004607	2715.95051309481	1883.33333333333	1786.72192933777	2325.86531185024	1975.23673679623	0.948701909382888	0.849248117134057	0.971716806588046	0.974854302784266	0.987889324871604	0.991295095177907
chrX	92400000	92500000	2050	1750	1900	1300	2050	2086.82761491064	2609.73076329652	2139.83979819591	1861.66666666667	1774.79720010971	2349.9023057227	2013.64411778949	0.953337797731269	0.856905460659225	0.976465158601501	0.983644188958637	0.990938405185314	0.998354267527575
chrX	92500000	92600000	2500	1450	1900	1250	2500	1729.08573806881	2609.73076329652	2057.53826749607	1863.33333333333	1772.80974523837	2389.96396217682	2095.94564848933	0.951418467927568	0.876977930069	0.97449926709312	1.00668543306249	0.993717414269316	1.00475445728227
chrX	92600000	92700000	1750	1450	1850	1400	1750	1729.08573806881	2541.05363794662	2304.4428595956	1871.66666666667	1822.49611702196	2438.03794992175	2170.01702611919	0.97372900286124	0.890066959863703	0.997351041232713	1.02171036718622	0.996155193943242	1.01174170125138
chrX	92700000	92800000	1350	1900	1800	750	1350	2265.69855333155	2472.37651259671	1234.52296049764	1850	1788.70938420912	2451.77337499173	2175.50379483251	0.966869937410333	0.887318467939496	0.990325579272308	1.01855536557429	0.997647417414795	1.01929632721178
chrX	92800000	92900000	2650	2100	1800	1750	2650	2504.19313789276	2472.37651259671	2880.5535744945	1905	1850.32048522076	2543.34287545828	2290.72593781229	0.971296842635571	0.900675233338144	0.994859878366672	1.03388763415099	0.999224580497722	1.02603019607512
chrX	92900000	93000000	1800	1850	2150	1450	1800	2206.07490719124	2953.11639004607	2386.74439029544	1983.33333333333	1917.89395084644	2650.93703850647	2436.12530871535	0.967005353367954	0.918967622893018	0.99046428033383	1.05488551958164	1.00020470511821	1.03308233131746
chrX	93000000	93100000	1750	2050	1850	950	1750	2444.56949175246	2541.05363794662	1563.72908329701	2038.33333333333	1965.59286775868	2710.45721380972	2532.1437611985	0.964313753601971	0.934212777201307	0.987707384091348	1.07238547510017	0.999867210049006	1.04139328646345
chrX	93100000	93200000	1350	1200	1400	950	1350	1430.96750736729	1922.95950979744	1563.72908329701	2033.33333333333	2003.35451031421	2712.74645132139	2567.8077578351	0.985256316547972	0.946571234692542	1.00915800012404	1.08657178322148	0.99972531512869	1.04904803371782
chrX	93200000	93300000	2100	1650	1700	1150	2100	1967.58032263003	2335.02226189689	1892.93520609639	2050	2013.29178467093	2742.50653897301	2587.01144833173	0.982093553498014	0.94330183413181	1.00591851047982	1.08281882912026	1.00028021097529	1.05669487893618
chrX	93300000	93400000	2300	1850	2050	1300	2300	2206.07490719124	2815.76213934625	2139.83979819591	2043.33333333333	1997.39214570018	2692.14331371641	2518.42683941519	0.977516547650985	0.935472798414504	1.00123046941927	1.07383185699553	1.00090857676975	1.06436253499866
chrX	93400000	93500000	1800	1700	1350	800	1800	2027.20396877033	1854.28238444753	1316.82449119749	2048.33333333333	2001.36705544287	2658.07945954286	2490.99299584858	0.977070979060798	0.937140154672796	1.0007740916221	1.07574581993507	1.00120068943369	1.07240747082817
chrX	93500000	93600000	2300	2100	2500	1800	2300	2504.19313789276	3433.85626749543	2962.85510519434	2076.66666666667	2039.12869799839	2655.5155135298	2518.42683941519	0.981923931620414	0.948375871496083	1.00574477368473	1.08864333088512	1.001757070803	1.0803898695832
chrX	93600000	93700000	2200	2000	2050	2650	2200	2384.94584561216	2815.76213934625	4361.98112709167	2073.33333333333	2060.99070158317	2644.06932597148	2534.88714555516	0.994046962178378	0.958706763342446	1.01816190115485	1.10050219069868	1.00157252672505	1.08657088038749
chrX	93700000	93800000	3000	1600	2600	2300	3000	1907.95667648972	3571.21051819524	3785.87041219277	2065	2062.97815645451	2609.73076329652	2534.88714555516	0.99902089900945	0.971321326018004	1.02325650248943	1.11498248268156	1.00233072848331	1.09111087815342
chrX	93800000	93900000	2650	1900	2100	2000	2650	2265.69855333155	2884.43926469616	3292.06122799371	2068.33333333333	2060.99070158317	2584.54915066822	2523.91360812851	0.99644997659138	0.976539218639338	1.02062321114959	1.12097211630069	1.00298734192428	1.09436651210873
chrX	93900000	94000000	2200	1900	2325	2350	2200	2265.69855333155	3193.48632877075	3868.17194289261	2068.33333333333	2070.92797593989	2618.88771334318	2545.8606829818	1.00125446056723	0.97211524954304	1.02554424881183	1.11589382972943	1.00342459161607	1.09761873502038
chrX	94000000	94100000	2400	1900	3075	3050	2400	2265.69855333155	4223.64320901937	5020.39337269041	2070	2077.20833333333	2662.38322606479	2573.29452654842	1.00348228663446	0.966537987978519	1.02782612050438	1.10949167548943	1.00411855575621	1.09915624601744
chrX	94100000	94200000	2050	2350	2450	2050	2050	2802.31136859428	3365.17914214552	3374.36275869356	2081.66666666667	2078.87779542526	2673.82941362311	2628.16221368165	0.998660270020142	0.982920675601523	1.02288712487315	1.12829740870006	1.00391539279077	1.10020202125109
chrX	94200000	94300000	1850	1700	2000	1500	1850	2027.20396877033	2747.08501399634	2469.04592099529	2111.66666666667	2074.90288568257	2660.09398855312	2639.13575110829	0.982590158965702	0.992121241754984	1.00642716327626	1.13885876447088	1.00398793515831	1.10090789197851
chrX	94300000	94400000	2300	2350	2850	2850	2300	2802.31136859428	3914.59614494479	4691.18724989104	2080	2068.94052106854	2666.27492983462	2628.16221368165	0.994682942821416	0.985705631581162	1.01881331027862	1.1314942675038	1.00356083547877	1.10056647938441
chrX	94400000	94500000	2950	2050	2800	2800	2950	2444.56949175246	3845.91901959488	4608.8857191912	2120	2078.87779542526	2655.5155135298	2643.03135689475	0.980602733691161	0.995298782262262	1.00439152434478	1.14250627215832	1.00317706124324	1.09874872344019
chrX	94500000	94600000	2300	1700	2000	2000	2300	2027.20396877033	2747.08501399634	3292.06122799371	2143.33333333333	2072.91543081123	2703.58950127473	2735.15420359144	0.967145613131212	1.01167510907326	0.990607942708596	1.16130470377496	1.00240508133981	1.09589059074132
chrX	94600000	94700000	1400	1650	1050	1200	1400	1967.58032263003	1442.21963234808	1975.23673679623	2186.66666666667	2112.6645282381	2776.84510164797	2762.58804715806	0.966157558645473	0.994865736485824	0.989595918657498	1.14200917769329	1.00069854794402	1.09219519471329
chrX	94700000	94800000	1700	800	1600	1050	1700	953.978338244862	2197.66801119707	1728.3321446967	2195	2144.4638061796	2829.49756441623	2811.96896557796	0.976976677074987	0.993805048974522	1.00067750193086	1.14079161151512	0.999435763901994	1.08843199579141
chrX	94800000	94900000	1600	850	550	400	1600	1013.60198438517	755.448378848994	658.412245598743	2185	2142.47635130825	2824.9190893929	2806.48219686464	0.980538375884784	0.993473479436105	1.00432560525948	1.14041100190919	0.998701079900552	1.08509218532582
chrX	94900000	95000000	350	450	206	150	350	536.612815262735	282.949756441623	246.904592099529	2183.33333333333	2150.42617079363	2850.1007020212	2817.45573429129	0.984928017157386	0.988546030072984	1.00882173640172	1.13475476892324	0.99816799672497	1.08178218042935
chrX	95000000	95100000	2550	2250	1294	1100	2550	2683.06407631367	1777.36400405563	1810.63367539654	2178.33333333333	2148.43871592228	2820.34061436958	2792.76527508133	0.986276380683527	0.990222691845181	1.01020281035844	1.13667941368837	0.997495056587246	1.07797124290662
chrX	95100000	95200000	2450	2050	1750	1200	2450	2444.56949175246	2403.6993872468	1975.23673679623	2186.66666666667	2116.63943798079	2799.7374767646	2713.20712873815	0.967975352735116	0.969093406526655	0.991457811260805	1.1124250476298	0.996593998043965	1.07380908718539
chrX	95200000	95300000	2050	1600	1900	1050	2050	1907.95667648972	2609.73076329652	1728.3321446967	2198.33333333333	2146.45126105094	2811.18366432292	2663.82621031825	0.976399360599366	0.94758170521734	1.00008618012943	1.08773170517958	0.995654968484396	1.06927548247664
chrX	95300000	95400000	2350	1700	1600	1450	2350	2027.20396877033	2197.66801119707	2386.74439029544	2221.66666666667	2150.42617079363	2836.36527695122	2650.10928853494	0.967933760297206	0.934332862579503	0.991415209817143	1.07252332144363	0.994752016112775	1.06490669228383
chrX	95400000	95500000	2050	2000	2650	1700	2050	2384.94584561216	3639.88764354515	2798.25204379466	2221.66666666667	2146.45126105094	2807.74980805543	2644.62251982162	0.966144603623829	0.941901059786097	0.989582649355374	1.08121087630812	0.993443192762606	1.06081735961664
chrX	95500000	95600000	2550	1608	2850	1750	2550	1917.49645987217	3914.59614494479	2880.5535744945	2215	2152.41362566497	2799.7374767646	2567.8077578351	0.971744300525946	0.917160190605611	0.995318191297232	1.05281076297421	0.992786982845022	1.05708492464231
chrX	95600000	95700000	2100	1492	2100	2400	2100	1779.16960082667	2884.43926469616	3950.47347359246	2246.66666666667	2174.27562924975	2831.7868019279	2597.87525038411	0.96777846999247	0.917397894719849	0.991256152269646	1.05308362419566	0.992628472053689	1.05180493918931
chrX	95700000	95800000	2250	1800	1500	950	2250	2146.45126105094	2060.31376049726	1563.72908329701	2250	2180.23799386378	2850.1007020212	2581.5246796184	0.968994663939457	0.905766128820524	0.992501850298363	1.03973148739705	0.993365855671334	1.04613971004131
chrX	95800000	95900000	1700	1950	1935	1550	1700	2325.32219947185	2657.80475104146	2551.34745169513	2244.93333333333	2152.41362566497	2827.20832690457	2521.17022377185	0.958787325086849	0.891752546064482	0.982046887980357	1.02364525632802	0.993493751488675	1.04098604289607
chrX	95900000	96000000	3000	2100	1915	1721	3000	2504.19313789276	2630.3339009015	2832.81868668859	2225	2126.5767123375	2760.82043906632	2405.94808079207	0.95576481453371	0.871461268088024	0.978951053268181	1.00035284125492	0.994574135309758	1.03532199198886
chrX	96000000	96100000	2450	1900	2900	2629	2450	2265.69855333155	3983.27327029469	4327.41448419774	2266.66666666667	2134.52653182288	2776.84510164797	2386.74439029544	0.941702881686564	0.859516574719629	0.964547986988308	0.986641494134227	0.996087022227142	1.02949866748583
chrX	96100000	96200000	2650	2200	3000	1450	2650	2623.44043017337	4120.62752099451	2386.74439029544	2295	2146.45126105094	2811.18366432292	2389.4877746521	0.935272880632218	0.849993476049746	0.957961998250337	0.975709902380448	0.998240718651995	1.02468231577138
chrX	96200000	96300000	2350	2450	2850	2050	2350	2921.55866087489	3914.59614494479	3374.36275869356	2330	2202.09999744856	2840.94375197455	2400.46131207875	0.945107295042299	0.844952072849154	0.968034989219063	0.969922861463887	1.00017169101718	1.02009282482105
chrX	96300000	96400000	2000	1800	1950	1200	2000	2146.45126105094	2678.40788864643	1975.23673679623	2361.66666666667	2257.74873384617	2914.19935234779	2471.78930535195	0.955998052440158	0.848188132140165	0.979189949375997	0.973637543027801	1.00194247781939	1.0160333654896
chrX	96400000	96500000	1750	1900	1900	1000	1750	2265.69855333155	2609.73076329652	1646.03061399686	2391.66666666667	2299.48528614439	2957.42015656799	2515.68345505853	0.961457262499395	0.850634445522246	0.984781596354662	0.976445673041122	1.00369798589028	1.01278508316674
chrX	96500000	96600000	2150	2050	1850	1350	2150	2444.56949175246	2541.05363794662	2222.14132889576	2365	2275.63582768826	2989.74419023268	2537.63052991182	0.962213880629287	0.848778480179711	0.985556569553002	0.974315205203178	1.0054337352045	1.010241759877
chrX	96600000	96700000	2450	1200	1600	1200	2450	1430.96750736729	2197.66801119707	1975.23673679623	2325	2249.7989143608	2976.0087651627	2529.40037684184	0.967655447036903	0.84993041904013	0.991130144856424	0.975637519061716	1.00820716568833	1.00903472797599
chrX	96700000	96800000	3350	2350	2850	1400	3350	2802.31136859428	3914.59614494479	2304.4428595956	2311.66666666667	2245.82400461811	2985.16571520936	2545.8606829818	0.971517233432493	0.852837304813833	0.99508561570236	0.978974341419073	1.01107034270445	1.00891100497106
chrX	96800000	96900000	3350	2000	2650	1750	3350	2384.94584561216	3639.88764354515	2880.5535744945	2331.66666666667	2261.72364358886	3012.63656534932	2597.98498575837	0.970002992246831	0.862362561631171	0.993534640000948	0.989908410516387	1.01487324007147	1.00965936644907
chrX	96900000	97000000	2200	1800	1700	2250	2200	2146.45126105094	2335.02226189689	3703.56888149293	2311.66666666667	2225.94945590468	2964.56257760438	2565.06437347843	0.962919735791498	0.865242107842845	0.986279548306764	0.993213849713579	1.01871601124807	1.00978277548598
chrX	97000000	97100000	2200	2050	2900	1650	2200	2444.56949175246	3983.27327029469	2715.95051309481	2273.33333333333	2237.55619235332	2923.35630239444	2540.37391426848	0.984262254700876	0.868992230672577	1.00813982297687	0.997518626259769	1.0223054174489	1.01094427877432
chrX	97100000	97200000	3000	2900	3150	2598	3000	3458.17147613762	4326.65889704424	4276.38753516383	2283.33333333333	2269.67346307423	2941.67020248775	2485.50622713525	0.994017575069008	0.844930279755113	1.01813180113314	0.969897845109928	1.02549854827799	1.01202826527937
chrX	97200000	97300000	1950	1850	2400	1202	1950	2206.07490719124	3296.50201679561	1978.52879802422	2280	2289.54801178767	2957.69486506939	2496.4797645619	1.00418772446828	0.844062649614576	1.02854867180562	0.968901890030767	1.02903310894081	1.01416489311026
chrX	97300000	97400000	2148	1650	2350	1750	2148	1967.58032263003	3227.8248914457	2880.5535744945	2325	2321.34728972916	2956.09239881123	2515.68345505853	0.998428941818995	0.851016516286904	1.02265018479885	0.976884253146724	1.03259690768018	1.01739091280336
chrX	97400000	97500000	2352	1400	1350	700	2352	1669.46209192851	1854.28238444753	1152.2214297978	2310.93333333333	2339.23438357126	2964.56257760438	2511.78784927207	1.01224658878285	0.847270982993317	1.03680303897727	0.972584744941988	1.03664015808593	1.02193513188447
chrX	97500000	97600000	3550	1900	2350	1650	3550	2265.69855333155	3227.8248914457	2715.95051309481	2316.66666666667	2343.20929331394	2914.19935234779	2504.70991763188	1.01145724891249	0.85948475543171	1.03599455023012	0.986604968684109	1.04181168388272	1.02673704531836
chrX	97600000	97700000	2250	1950	1800	1250	2250	2325.32219947185	2472.37651259671	2057.53826749607	2313.33333333333	2380.97093586947	2923.35630239444	2540.37391426848	1.02923815671591	0.868992230672577	1.05420681140308	0.997518626259769	1.04758165716113	1.0320978213726
chrX	97700000	97800000	2750	2200	2250	1250	2750	2623.44043017337	3090.47064074588	2057.53826749607	2313.33333333333	2390.90821022619	2916.48858985945	2548.60406733847	1.03353380845512	0.873860462269557	1.0586066728864	1.00310688300537	1.05335946683919	1.03818448162882
chrX	97800000	97900000	2550	2250	2150	1700	2550	2683.06407631367	2953.11639004607	2798.25204379466	2346.66666666667	2422.70748816768	2946.24867751108	2614.44529189834	1.03240375916236	0.887381065914288	1.05744920932573	1.01862722196566	1.0590310354814	1.0446040793699
chrX	97900000	98000000	1250	1500	1150	950	1250	1788.70938420912	1579.5738830479	1563.72908329701	2355	2440.59458200977	2959.98410258106	2674.79974774489	1.03634589469629	0.903653416723593	1.06148697852835	1.03730629923745	1.06402981486666	1.05141817027894
chrX	98000000	98100000	1750	1650	2000	1500	1750	1967.58032263003	2747.08501399634	2469.04592099529	2366.66666666667	2454.50676610918	2966.85181511605	2740.64097230477	1.03711553497571	0.923753912595586	1.06227528978517	1.06037971499613	1.06903955692517	1.05883078206054
chrX	98100000	98200000	1250	1400	1450	1050	1250	1669.46209192851	1991.63663514735	1728.3321446967	2358.33333333333	2474.38131482261	3008.05809032599	2820.19911864795	1.04920762465976	0.93754809048329	1.07466072577571	1.07621409059955	1.07389765787159	1.06626062493439
chrX	98200000	98300000	1650	1500	2100	1350	1650	1788.70938420912	2884.43926469616	2222.14132889576	2330	2470.40640507992	2980.58724018603	2814.71234993462	1.06026025969095	0.944348251909898	1.08598149061308	1.08402001503154	1.07871330575819	1.07443458315984
chrX	98300000	98400000	2950	2100	2200	2400	2950	2504.19313789276	3021.79351539598	3950.47347359246	2283.33333333333	2464.44404046589	2962.27334009272	2825.68588736127	1.07931855786827	0.953891002939258	1.10550213082758	1.09497416578404	1.08382486818684	1.08220129426561
chrX	98400000	98500000	1450	1100	1600	1100	1450	1311.72021508669	2197.66801119707	1810.63367539654	2288.33333333333	2468.41895020858	2989.74419023268	2825.68588736127	1.07869728341234	0.945126307659571	1.10486578465355	1.08491314741543	1.0890070474129	1.09015112107387
chrX	98500000	98600000	1400	1900	1950	1300	1400	2265.69855333155	2678.40788864643	2139.83979819591	2286.66666666667	2462.45658559455	2941.67020248775	2787.27850636801	1.07687605784018	0.947515633809266	1.10300037732217	1.08765586162438	1.09316006675954	1.09898747886081
chrX	98600000	98700000	2400	2300	2500	1400	2400	2742.68772245398	3433.85626749543	2304.4428595956	2262.16666666667	2400.8454845829	2866.12536460285	2710.57347975576	1.061303536985	0.94572746650646	1.08705007714224	1.08560321934697	1.09652838160714	1.10996220372941
chrX	98700000	98800000	2150	2300	1850	1150	2150	2742.68772245398	2541.05363794662	1892.93520609639	2253.33333333333	2416.74512355365	2838.65451446289	2729.66743487812	1.0725200252457	0.961606078150942	1.09853867018293	1.10383032232378	1.09947878294795	1.12121742616922
chrX	98800000	98900000	3050	2750	1900	1900	3050	3279.30053771671	2609.73076329652	3127.45816659403	2260.06666666667	2402.83293945425	2813.47290183459	2746.12774101809	1.06316905376873	0.976063334118987	1.08896085016145	1.12042584712101	1.10232059747227	1.1329791256202
chrX	98900000	99000000	2578	2550	2100	1650	2578	3040.8059531555	2884.43926469616	2715.95051309481	2268.33333333333	2436.61967226709	2820.34061436958	2792.76527508133	1.07418942201341	0.990222691845181	1.10024856544086	1.13667941368837	1.1044258830424	1.14464447488938
chrX	99000000	99100000	2622	2000	1800	2500	2622	2384.94584561216	2472.37651259671	4115.07653499214	2241.66666666667	2450.53185636649	2815.76213934625	2773.5615845847	1.09317406231962	0.985012741604891	1.11969376089175	1.13069889715078	1.106773574628	1.15511900019608
chrX	99100000	99200000	2550	3150	3200	2100	2550	3756.28970683914	4395.33602239415	3456.6642893934	2253.33333333333	2488.29349892202	2831.7868019279	2803.73881250798	1.10427226283521	0.990095303290198	1.13106119660282	1.13653318400773	1.10701487284401	1.16641581013312
chrX	99200000	99300000	2350	2700	2700	2200	2350	3219.67689157641	3708.56476889506	3621.26735079308	2238.33333333333	2494.25586353605	2808.89442681126	2820.19911864795	1.11433620113301	1.00402460545643	1.14136927956092	1.15252266915062	1.10663760745809	1.17759282011544
chrX	99300000	99400000	3000	2600	2600	2400	3000	3100.4295992958	3571.21051819524	3950.47347359246	2203.33333333333	2472.39385995127	2794.79272373941	2839.40280914458	1.12211521631676	1.01596185828961	1.1493370086421	1.16622547526	1.1064717972666	1.18843375694876
chrX	99400000	99500000	2000	2350	2200	2100	2000	2802.31136859428	3021.79351539598	3456.6642893934	2231.66666666667	2472.39385995127	2813.47290183459	2894.27049627781	1.10786879460102	1.02871809939614	1.13474497791252	1.18086840031236	1.10598675089216	1.19816200791728
chrX	99500000	99600000	2500	2400	2000	2550	2500	2861.93501473459	2747.08501399634	4197.37806569198	2236.66666666667	2480.34367943664	2763.10967657799	2880.5535744945	1.10894650347391	1.04250424762797	1.13584883130845	1.19669355865122	1.10511875238191	1.20633740652692
chrX	99600000	99700000	2200	1700	2500	2650	2200	2027.20396877033	3433.85626749543	4361.98112709167	2250.76666666667	2498.23077327873	2756.241964043	2877.81019013784	1.10994658410263	1.04410651447906	1.13687317324901	1.19853280527712	1.10385542823982	1.21345435658516
chrX	99700000	99800000	2500	2250	2250	1300	2500	2683.06407631367	3090.47064074588	2139.83979819591	2263.33333333333	2518.10532199217	2724.19263887971	2905.24403370445	1.11256494344278	1.06646056972652	1.13955505230011	1.22419308818267	1.10179423315631	1.22109567846861
chrX	99800000	99900000	1950	1850	2250	1950	1950	2206.07490719124	3090.47064074588	3209.75969729387	2240	2508.16804763545	2701.30026376307	2877.81019013784	1.11971787840868	1.06534257918032	1.14688151286064	1.22290974368953	1.0990062028504	1.22801429081738
chrX	99900000	100000000	2350	1900	2300	2250	2350	2265.69855333155	3159.14776609579	3703.56888149293	2300	2563.81678403307	2722.91066587317	2921.70433984442	1.11470294957959	1.07300778408296	1.14174492508858	1.23170865396121	1.09645910563167	1.2357146455269
chrX	100000000	100100000	2150	1900	1850	950	2150	2265.69855333155	2541.05363794662	1563.72908329701	2341.66666666667	2589.65369736053	2758.53120155466	3034.18309846754	1.10590193481589	1.09992705420824	1.13273040337597	1.26260935986799	1.0940588577697	1.24415806522068
chrX	100100000	100200000	2265	1350	1500	1200	2265	1609.8384457882	2060.31376049726	1975.23673679623	2330	2545.92969019098	2717.32492634471	3075.33386381746	1.09267368677724	1.13175050727346	1.11918124656103	1.29913959116809	1.09225050048469	1.25259180233766
chrX	100200000	100300000	1685	2250	1800	1550	1685	2683.06407631367	2472.37651259671	2551.34745169513	2321.66666666667	2532.01750609157	2735.63882643802	3113.74124481072	1.09060337663671	1.13821357363355	1.1170607120301	1.3065585632249	1.08924261257909	1.26001843898619
chrX	100300000	100400000	2350	1300	1800	2050	2350	1550.2147996479	2472.37651259671	3374.36275869356	2331.66666666667	2522.08023173485	2744.79577648468	3179.58246937059	1.08166414513289	1.15840402284601	1.1079046205283	1.32973523667616	1.0872660692431	1.26566682601317
chrX	100400000	100500000	2600	2250	1500	1550	2600	2683.06407631367	2060.31376049726	2551.34745169513	2337.4	2510.15550250679	2788.29128920629	3212.50308165053	1.07390925922255	1.15214041448482	1.09996160608117	1.3225452230174	1.08550613684375	1.27068114835369
chrX	100500000	100600000	2750	2250	2250	1300	2750	2683.06407631367	3090.47064074588	2139.83979819591	2301.66666666667	2486.30604405067	2779.13433915963	3149.40524144732	1.08021985983375	1.13323245914037	1.10642529779815	1.30084072788518	1.08336552147304	1.27591267288999
chrX	100600000	100700000	2600	2900	2150	1800	2600	3458.17147613762	2953.11639004607	2962.85510519434	2341.66666666667	2426.68239791037	2731.0603514147	3179.58246937059	1.03630565035318	1.16423002799025	1.06144575788339	1.33642292437109	1.08057382748405	1.28093665569354
chrX	100700000	100800000	2300	2350	1750	1550	2300	2802.31136859428	2403.6993872468	2551.34745169513	2338.33333333333	2390.90821022619	2708.16797629806	3157.6353945173	1.02248391028917	1.16596733369311	1.04728871130885	1.33841718247483	1.07743860056432	1.28470215368832
chrX	100800000	100900000	1500	1700	1842	2050	1500	2027.20396877033	2530.06529789063	3374.36275869356	2301.66666666667	2365.07129689872	2676.11865113477	3132.94493530735	1.02754726874673	1.17070479441518	1.05247490358097	1.34385532696524	1.07387675826211	1.28729051634185
chrX	100900000	101000000	2100	1500	1558	1950	2100	1788.70938420912	2139.97922590315	3209.75969729387	2329.4	2380.97093586947	2710.45721380972	3138.43170402067	1.02213914993967	1.15789752667204	1.04693558729535	1.32915382829317	1.07075940725471	1.28928123830967
chrX	101000000	101100000	1900	1850	900	1250	1900	2206.07490719124	1236.18825629835	2057.53826749607	2341.66666666667	2369.04620664141	2744.79577648468	3121.9713978807	1.01169233023832	1.13741482139669	1.03623533447748	1.30564167328513	1.06737982961758	1.29003986208676
chrX	101100000	101200000	1673	1850	1300	1000	1673	2206.07490719124	1785.60525909762	1646.03061399686	2348.33333333333	2376.99602612678	2749.37425150801	3089.05078560077	1.01220554696669	1.12354685212697	1.03676100151309	1.28972259234671	1.06379797192255	1.29035190151304
chrX	101200000	101300000	2027	2000	1400	1850	2027	2384.94584561216	1922.95950979744	3045.15663589419	2311.66666666667	2311.41001537245	2676.11865113477	3061.61694203415	0.999888975647778	1.14405127019907	1.02414563810783	1.31325967153521	1.06027884175204	1.28920414787584
chrX	101300000	101400000	2250	1850	1700	1900	2250	2206.07490719124	2335.02226189689	3127.45816659403	2275	2269.67346307423	2628.04466338983	2982.05879569097	0.997658665087576	1.13470628457452	1.02186122165011	1.30253253624724	1.05651790077517	1.28760912688363
chrX	101400000	101500000	3250	2500	2072	1900	3250	2981.18230701519	2845.98007450021	3127.45816659403	2236.66666666667	2245.82400461811	2584.54915066822	2962.85510519434	1.00409418984416	1.14637212622879	1.02845286809178	1.31592378870082	1.05292593297598	1.28575934824491
chrX	101500000	101600000	2650	2550	2728	3350	2650	3040.8059531555	3747.02395909101	5514.20255688947	2191.66666666667	2206.07490719124	2543.34287545828	2971.08525826433	1.00657410214049	1.16818117090444	1.03099294146296	1.34095845243775	1.04951824075215	1.28214451789009
chrX	101600000	101700000	2050	1200	1600	2150	2050	1430.96750736729	2197.66801119707	3538.96582009324	2187.83333333333	2206.07490719124	2552.49982550493	2976.57202697765	1.00833773468024	1.16613995316878	1.03279935859205	1.33861533285658	1.046913051135	1.27654296234512
chrX	101700000	101800000	1900	1950	2250	1850	1900	2325.32219947185	3090.47064074588	3045.15663589419	2206.66666666667	2172.2881743784	2570.81372559824	2971.08525826433	0.984420622830093	1.15569838012007	1.00830203301489	1.32662942177947	1.04446075198116	1.27035636992698
chrX	101800000	101900000	3350	2500	2100	3100	3350	2981.18230701519	2884.43926469616	5102.69490339026	2208.33333333333	2219.98709129065	2607.44152578486	2929.9344929144	1.00527717341463	1.1236817638825	1.02966455008164	1.28987745793041	1.04229672852554	1.26212757932896
chrX	101900000	102000000	2750	2250	3050	2250	2750	2683.06407631367	4189.30464634442	3703.56888149293	2196.1	2245.82400461811	2632.62313841316	2951.8815677677	1.02264195829794	1.12127008408312	1.04745059346051	1.28710908390411	1.03998727373064	1.25411624237956
chrX	102000000	102100000	1550	1400	1600	1350	1550	1669.46209192851	2197.66801119707	2222.14132889576	2208.33333333333	2275.63582768826	2648.64780099481	2971.08525826433	1.03047660121733	1.12173662996961	1.05547529977035	1.28764463323971	1.03724696485192	1.24643955769985
chrX	102100000	102200000	3750	1650	2150	2650	3750	1967.58032263003	2953.11639004607	4361.98112709167	2210	2259.73618871752	2708.16797629806	3036.9264828242	1.02250506276811	1.1213951680263	1.0473103769333	1.28725266811437	1.03727265528071	1.23700153912339
chrX	102200000	102300000	2250	1800	2200	1800	2250	2146.45126105094	3021.79351539598	2962.85510519434	2198.33333333333	2247.81145948946	2802.02671427627	3089.05078560077	1.02250710818322	1.10243445212785	1.04731247196887	1.26548760899379	1.03776169582083	1.2275630079403
chrX	102300000	102400000	1900	1950	1900	1950	1900	2325.32219947185	2609.73076329652	3209.75969729387	2230	2269.67346307423	2848.17774251141	3086.30740124411	1.01779079061625	1.083607724047	1.04248173957579	1.24387635486595	1.03797944253196	1.2181940597703
chrX	102400000	102500000	2832	2750	2950	2200	2832	3279.30053771671	4051.9503956446	3621.26735079308	2248.33333333333	2285.57310204498	2868.41460211451	3100.02432302741	1.01656327741067	1.08074485492514	1.04122444769055	1.24059005934708	1.03747363765785	1.20889162468009
chrX	102500000	102600000	2868	2100	2750	2250	2868	2504.19313789276	3777.24189424497	3703.56888149293	2265	2287.56055691633	2943.95943999941	3127.45816659403	1.00996051077983	1.06233058924027	1.0344615021945	1.21945227196394	1.03778733020268	1.20074032225293
chrX	102600000	102700000	2400	1900	2600	2050	2400	2265.69855333155	3571.21051819524	3374.36275869356	2264.23333333333	2275.63582768826	2985.16571520936	3141.17508837733	1.00503591842195	1.05226154527138	1.02941744239824	1.20789398806556	1.03825338615245	1.19345994288539
chrX	102700000	102800000	1400	600	650	800	1400	715.483753683647	892.802629548811	1316.82449119749	2248.33333333333	2269.67346307423	2998.90114027934	3108.2544760974	1.00949153287216	1.03646446838453	1.03398114718488	1.18976047906642	1.03966958279142	1.1853490433476
chrX	102800000	102900000	850	800	1200	500	850	953.978338244862	1648.2510083978	823.015306998428	2238.33333333333	2259.73618871752	2998.90114027934	3069.84709510414	1.00956196070775	1.02365731696584	1.0340532835544	1.1750591139235	1.04145478537082	1.1784380528795
chrX	102900000	103000000	1200	1300	1350	1900	1200	1550.2147996479	1854.28238444753	3127.45816659403	2226.66666666667	2247.81145948946	3009.34006333253	3083.56401688744	1.00949616444137	1.02466452843243	1.03398589111298	1.17621529479951	1.04257184029751	1.17055577726459
chrX	103000000	103100000	800	900	950	1100	800	1073.22563052547	1304.86538164826	1810.63367539654	2196.66666666667	2210.04981693393	2957.69486506939	2973.82864262099	1.00609248115353	1.00545484855187	1.0304996366611	1.15416444922346	1.0436904032237	1.16220329935005
chrX	103100000	103200000	2150	1350	1700	1300	2150	1609.8384457882	2335.02226189689	2139.83979819591	2205	2241.09386202432	2966.85181511605	2923.40523814555	1.01636909842373	0.985356000340449	1.04102555804647	1.13109292481899	1.04485731207786	1.15441653644079
chrX	103200000	103300000	2250	1400	2200	1450	2250	1669.46209192851	3021.79351539598	2386.74439029544	2208.33333333333	2249.7989143608	2955.40562755773	2886.04034320782	1.01877686688036	0.976529352281423	1.04349173741488	1.12096079068069	1.04698659578388	1.1478010901181
chrX	103300000	103400000	2400	2500	2600	1300	2400	2981.18230701519	3571.21051819524	2139.83979819591	2145	2184.21290360647	2893.59621474281	2729.66743487812	1.01828107394241	0.943347734894911	1.04298391685962	1.08287151873535	1.04814546246034	1.14281116044114
chrX	103400000	103500000	2233	2900	2050	1950	2233	3458.17147613762	2815.76213934625	3209.75969729387	2113.33333333333	2126.5767123375	2822.62985188124	2661.08282596159	1.006266583125	0.942767194284441	1.03067796223424	1.0822051145354	1.04838007243947	1.13786586738144
chrX	103500000	103600000	3117	3000	2600	1650	3117	3577.41876841823	3571.21051819524	2715.95051309481	2126.66666666667	2126.5767123375	2879.86078967283	2685.77328517154	0.9999577017261	0.932605247726803	1.02421603143654	1.07054018749405	1.04822350505109	1.13299518069684
chrX	103600000	103700000	2650	2500	3450	3000	2650	2981.18230701519	4738.72164914369	4938.09184199057	2071.66666666667	2148.43871592228	2921.06706488278	2680.28651645821	1.0370581090534	0.917571030354203	1.06221647074697	1.0532823670774	1.04808208027232	1.1273863880123
chrX	103700000	103800000	1950	2050	3800	2500	1950	2444.56949175246	5219.46152659305	4115.07653499214	2068.33333333333	2144.4638061796	2909.62087732446	2674.79974774489	1.03680764198852	0.919294939278998	1.06195992751245	1.05526124698192	1.04760967810495	1.12267337105007
chrX	103800000	103900000	2450	2250	2850	2000	2450	2683.06407631367	3914.59614494479	3292.06122799371	2068.33333333333	2138.50144156557	2889.01773971949	2674.79974774489	1.03392495160301	0.925850925375282	1.0590073049151	1.06278688186531	1.04722952852328	1.11845571295404
chrX	103900000	104000000	2650	1900	2000	2200	2650	2265.69855333155	2747.08501399634	3621.26735079308	2075.6	2090.80252465332	2872.99307713784	2628.16221368165	1.00732440000642	0.914781951476159	1.0317614410718	1.05008077558699	1.04736120594518	1.11392847532278
chrX	104000000	104100000	2400	1900	2550	1750	2400	2265.69855333155	3502.53339284534	2880.5535744945	2061.66666666667	2104.71470875273	2813.47290183459	2600.72837011503	1.0208802144314	0.924383657087712	1.0456461108226	1.06110260047025	1.04778978562722	1.11086363170448
chrX	104100000	104200000	1650	1550	2200	1250	1650	1848.33303034942	3021.79351539598	2057.53826749607	2051.66666666667	2104.71470875273	2776.84510164797	2591.56546636378	1.02585607250336	0.933276928131776	1.05074268000614	1.0713112113205	1.04812886644709	1.10887649428579
chrX	104200000	104300000	1550	1850	1700	1250	1550	2206.07490719124	2335.02226189689	2057.53826749607	2065	2150.42617079363	2822.62985188124	2630.90559803831	1.0413686057112	0.932076019916267	1.06663153727704	1.0699326854015	1.04831251750601	1.10732205416856
chrX	104300000	104400000	1950	1600	1700	1200	1950	1907.95667648972	2335.02226189689	1975.23673679623	2091.66666666667	2196.13763283453	2852.38993953287	2721.43728180814	1.04994627864599	0.954090197868887	1.07541729903183	1.09520282220415	1.04860090106764	1.10634011784765
chrX	104400000	104500000	2900	2200	2300	2150	2900	2623.44043017337	3159.14776609579	3538.96582009324	2145	2223.96200103334	2902.75316478947	2729.66743487812	1.03681212169386	0.940371874532467	1.06196451589255	1.07945552025354	1.0491882411808	1.10469119868492
chrX	104500000	104600000	1750	1600	1600	1350	1750	1907.95667648972	2197.66801119707	2222.14132889576	2193.33333333333	2279.61073743095	2925.6455399061	2779.04835329803	1.03933620247612	0.949892362349274	1.06454982924867	1.09038411500173	1.05035619466574	1.10340322858126
chrX	104600000	104700000	2300	1981	1800	1231	2300	2362.28886007884	2472.37651259671	2026.26368583013	2213.33333333333	2307.43510562976	2932.51325244109	2822.94250300461	1.0425158609773	0.962635889421719	1.06780662421688	1.1050124455786	1.05122035234032	1.10296848505134
chrX	104700000	104800000	2000	2169	2000	1169	2000	2586.47376956638	2747.08501399634	1924.20978776233	2210	2313.39747024379	2914.19935234779	2864.09326835453	1.04678618563067	0.982806226364409	1.07218054419557	1.12816603209881	1.05184714169021	1.10292635857366
chrX	104800000	104900000	1450	850	750	250	1450	1013.60198438517	1030.15688024863	411.507653499214	2191.66666666667	2277.62328255961	2889.01773971949	2869.58003706785	1.0392197486964	0.993271864556457	1.06443055037527	1.14017956762165	1.05225537289334	1.10363661405186
chrX	104900000	105000000	1800	800	1500	1000	1800	953.978338244862	2060.31376049726	1646.03061399686	2187.23333333333	2251.78636923214	2898.17468976614	2875.06680578118	1.02951355711118	0.992026745638708	1.05448889283454	1.13875029211317	1.05348892741421	1.1045732858959
chrX	105000000	105100000	1950	1400	2850	1800	1950	1669.46209192851	3914.59614494479	2962.85510519434	2183.33333333333	2239.86164000408	2932.51325244109	2916.2175711311	1.02589082748279	0.994443100539637	1.05077827811898	1.1415240327017	1.054547549752	1.10711254882225
chrX	105100000	105200000	2100	2200	3050	2550	2100	2623.44043017337	4189.30464634442	4197.37806569198	2191.66666666667	2231.91182051871	2895.88545225448	2822.94250300461	1.01836280784124	0.974811521224681	1.04306763357018	1.11898888757801	1.0538368121366	1.11019669116627
chrX	105200000	105300000	2150	1700	1950	1700	2150	2027.20396877033	2678.40788864643	2798.25204379466	2216.66666666667	2235.8867302614	2829.49756441623	2770.81820022804	1.00867070538108	0.979261560452944	1.03314040694761	1.12409710012709	1.05379853329117	1.11313630563702
chrX	105300000	105400000	1900	1800	1450	1950	1900	2146.45126105094	1991.63663514735	3209.75969729387	2203.33333333333	2217.9996364193	2804.31595178793	2729.66743487812	1.00665641592404	0.973380846454831	1.03107725212587	1.11734661198489	1.05377516931414	1.11478975396309
chrX	105400000	105500000	3050	1550	2600	1350	3050	1848.33303034942	3571.21051819524	2222.14132889576	2171.66666666667	2216.01218154796	2802.02671427627	2696.74682259818	1.02042003755086	0.962427234850515	1.04517477034738	1.10477293040932	1.05556939803801	1.11673689926834
chrX	105500000	105600000	2450	2450	1450	1750	2450	2921.55866087489	1991.63663514735	2880.5535744945	2163.33333333333	2212.03727180527	2728.77111390303	2680.28651645821	1.02251337679751	0.982232076117418	1.0473188926557	1.12750696341507	1.05691793217866	1.1176608575408
chrX	105600000	105700000	2100	1900	1800	1883	2100	2265.69855333155	2472.37651259671	3099.47564615608	2183.33333333333	2216.01218154796	2728.77111390303	2729.66743487812	1.01496741139601	1.0003284705597	1.03958986699438	1.1482798655046	1.05801528319239	1.11763037815421
chrX	105700000	105800000	1800	1750	1650	1517	1800	2086.82761491064	2266.34513654698	2497.02844143323	2193.33333333333	2225.94945590468	2763.10967657799	2751.61450973141	1.01487057260092	0.995839771781766	1.03949067895249	1.14312727554969	1.05860075351745	1.11763797117589
chrX	105800000	105900000	1650	1950	1850	2150	1650	2325.32219947185	2541.05363794662	3538.96582009324	2210	2249.7989143608	2779.13433915963	2773.5615845847	1.0180085585343	0.997994787622748	1.04270479040325	1.1456010242961	1.05863851420648	1.11690161968023
chrX	105900000	106000000	2800	2000	2450	2050	2800	2384.94584561216	3365.17914214552	3374.36275869356	2170	2227.93691077602	2783.71281418296	2732.41081923478	1.02669903722397	0.981570658191896	1.05160609450787	1.12674771991765	1.05952073362471	1.11667170723917
chrX	106000000	106100000	2250	2300	1450	2000	2250	2742.68772245398	1991.63663514735	3292.06122799371	2155	2241.84909487543	2808.89442681126	2729.66743487812	1.04030120411853	0.971794243608123	1.06553824120931	1.11552534611368	1.05980686285953	1.11514210173707
chrX	106100000	106200000	2750	2050	1850	2100	2750	2444.56949175246	2541.05363794662	3456.6642893934	2143.33333333333	2232.66705336982	2831.7868019279	2758.14376450027	1.04167980717099	0.973994144835518	1.06695028828378	1.11805061892142	1.05979248359867	1.11244430113297
chrX	106200000	106300000	2150	1550	1800	2200	2150	1848.33303034942	2472.37651259671	3621.26735079308	2136.66666666667	2216.01218154796	2854.67917704453	2784.53512201135	1.0371351863719	0.975428392935628	1.06229541791157	1.1196969963504	1.05985439140873	1.10849014950679
chrX	106300000	106400000	1850	1600	2050	1400	1850	1907.95667648972	2815.76213934625	2304.4428595956	2168.33333333333	2233.89927539005	2911.91011483612	2800.99542815132	1.0302379440692	0.961909989556444	1.05523085295354	1.10417918308113	1.0599233986758	1.10436898579706
chrX	106400000	106500000	2100	2250	2250	2050	2100	2683.06407631367	3090.47064074588	3374.36275869356	2198.33333333333	2291.53546665901	2955.40562755773	2858.60649964121	1.04239672478803	0.967246753875706	1.0676845978604	1.11030526985673	1.05964143214683	1.10007404055388
chrX	106500000	106600000	3000	2700	3350	2400	3000	3219.67689157641	4601.36739844387	3950.47347359246	2215	2283.58564717364	2902.75316478947	2899.75726499113	1.03096417479623	0.998967910935495	1.05597470157019	1.14671807528441	1.05912293140546	1.09565916686479
chrX	106600000	106700000	2900	2300	2650	1300	2900	2742.68772245398	3639.88764354515	2139.83979819591	2221.66666666667	2257.74873384617	2863.83612709119	2858.60649964121	1.0162409904784	0.998173908276208	1.04089434228491	1.14580663739811	1.05906689632844	1.09206650148532
chrX	106700000	106800000	2700	2150	2350	1550	2700	2563.81678403307	3227.8248914457	2551.34745169513	2218.33333333333	2297.49783127304	2889.01773971949	2877.81019013784	1.03568647540483	0.996120636634534	1.06081156214964	1.14344968110432	1.05975889021603	1.08824220480022
chrX	106800000	106900000	2050	1800	2300	1250	2050	2146.45126105094	3159.14776609579	2057.53826749607	2246.66666666667	2321.34728972916	2966.85181511605	2875.06680578118	1.03324063341061	0.969063163563738	1.05830638560416	1.11239033164759	1.06037255697025	1.08468912404734
chrX	106900000	107000000	1700	1850	1950	1600	1700	2206.07490719124	2678.40788864643	2633.64898239497	2218.33333333333	2351.15911279932	2994.32266525601	2891.52711192115	1.05987638443245	0.965669847632777	1.08558830278808	1.10849513474428	1.06047245831242	1.08174936793073
chrX	107000000	107100000	2150	1800	950	1450	2150	2146.45126105094	1304.86538164826	2386.74439029544	2196.66666666667	2329.29710921454	3019.50427788431	2864.09326835453	1.0603780466834	0.948530952359281	1.08610213504209	1.08882134864426	1.06048396001596	1.07715978578708
chrX	107100000	107200000	2250	1650	2200	2150	2250	1967.58032263003	3021.79351539598	3538.96582009324	2231.66666666667	2361.09638715603	3060.71055309426	2854.05248160915	1.05799688744856	0.932480361046822	1.08366321041806	1.07039682972276	1.06107149748967	1.07161155925162
chrX	107200000	107300000	1850	2100	2450	1650	1850	2504.19313789276	3365.17914214552	2715.95051309481	2270	2402.83293945425	3072.15674065257	2864.09326835453	1.05851671341597	0.932274460627342	1.08419564702859	1.070160476052	1.06115709693087	1.06612894159905
chrX	107300000	107400000	2450	2200	2050	1600	2450	2623.44043017337	2815.76213934625	2633.64898239497	2276.66666666667	2392.89566509753	3081.31369069923	2880.5535744945	1.05105226871048	0.934845933794176	1.07655011970285	1.07311227733434	1.06069270296738	1.06027628851381
chrX	107400000	107500000	1700	1650	2400	1400	1700	1967.58032263003	3296.50201679561	2304.4428595956	2261.16666666667	2402.83293945425	3065.28902811758	2864.09326835453	1.06265184909895	0.934363201017096	1.08843109843955	1.07255814702149	1.05942562133527	1.05484498757967
chrX	107500000	107600000	1300	1950	2150	1300	1300	2325.32219947185	2953.11639004607	2139.83979819591	2251.66666666667	2359.10893228469	3081.31369069923	2803.73881250798	1.0477167722952	0.909916708892998	1.07313370629313	1.04449594993876	1.05734881199365	1.04995974485323
chrX	107600000	107700000	1950	1750	2300	1750	1950	2086.82761491064	3159.14776609579	2880.5535744945	2260	2355.134022542	3090.47064074588	2757.10127844474	1.04209470023982	0.892129904776998	1.06737524639121	1.02407842745572	1.05509727323553	1.04511005637416
chrX	107700000	107800000	1800	1750	2500	1650	1800	2086.82761491064	3433.85626749543	2715.95051309481	2251.66666666667	2361.09638715603	3088.18140323422	2715.95051309481	1.04859943174953	0.879465989352318	1.07403777849725	1.00954148331328	1.05314551269275	1.04032367285998
chrX	107800000	107900000	2400	1300	2000	550	2400	1550.2147996479	2747.08501399634	905.316837698271	2286.66666666667	2380.97093586947	3060.71055309426	2710.46374438149	1.0412409340537	0.885566830761347	1.06650076838737	1.01654465632975	1.05232484392625	1.03690484918412
chrX	107900000	108000000	2700	2250	2450	2050	2700	2683.06407631367	3365.17914214552	3374.36275869356	2298.33333333333	2347.18420305663	3030.95046544263	2666.56959467491	1.02125491068454	0.879779998082381	1.04602989696548	1.0099019348179	1.05108817121257	1.03283889146268
chrX	108000000	108100000	2450	1200	1700	2550	2450	1430.96750736729	2335.02226189689	4197.37806569198	2263.33333333333	2287.56055691633	2955.40562755773	2597.98498575837	1.01070422249617	0.879062069021395	1.035223255878	1.0090778220291	1.05054729259598	1.02662193981152
chrX	108100000	108200000	2300	1550	2200	1800	2300	1848.33303034942	3021.79351539598	2962.85510519434	2261.66666666667	2299.48528614439	2955.40562755773	2603.47175447169	1.01672157088182	0.880918588702538	1.04138658125935	1.01120892619389	1.05045575103482	1.02072294135263
chrX	108200000	108300000	2050	2700	2500	2050	2050	3219.67689157641	3433.85626749543	3374.36275869356	2248.33333333333	2313.39747024379	2923.35630239444	2570.55114219176	1.02893883035306	0.879315032548817	1.05390022357548	1.00936819957387	1.04917069866542	1.01454438637833
chrX	108300000	108400000	2750	2400	3150	1900	2750	2861.93501473459	4326.65889704424	3127.45816659403	2261.66666666667	2317.37237998648	2891.30697723115	2545.8606829818	1.02463038171841	0.880522442974851	1.04948725475229	1.01075418939863	1.04791292553307	1.00970190518219
chrX	108400000	108500000	2200	2300	3200	1650	2200	2742.68772245398	4395.33602239415	2715.95051309481	2315	2369.04620664141	2911.91011483612	2578.78129526174	1.0233460935816	0.885597835634728	1.04817181061257	1.01658024691113	1.04563894193807	1.00542773935811
chrX	108500000	108600000	1800	1900	2000	1250	1800	2265.69855333155	2747.08501399634	2057.53826749607	2331.66666666667	2384.94584561216	2987.45495272102	2576.03791090508	1.02285025544481	0.862285106109729	1.04766394376198	0.989819499105424	1.04334254359407	1.00257286669973
chrX	108600000	108700000	3150	2700	2700	1700	3150	3219.67689157641	3708.56476889506	2798.25204379466	2343.33333333333	2418.73257842499	2966.85181511605	2537.63052991182	1.03217606476173	0.855327696847765	1.05721599120561	0.981833069440857	1.04027642790134	1.00006119316338
chrX	108700000	108800000	2950	2800	1900	1700	2950	3338.92418385702	2609.73076329652	2798.25204379466	2395	2436.61967226709	2966.85181511605	2529.40037684184	1.01737773372321	0.852553661074205	1.0420586621886	0.978648745972401	1.03707505636732	0.997737728528271
chrX	108800000	108900000	1850	1700	2050	2450	1850	2027.20396877033	2815.76213934625	4032.7750042923	2388.33333333333	2398.85802971156	2934.80248995276	2480.01945842193	1.00440671167267	0.845037942727741	1.02877297149853	0.970021431739088	1.03399414914852	0.994493529537042
chrX	108900000	109000000	2335	2250	2100	1750	2335	2683.06407631367	2884.43926469616	2880.5535744945	2400	2375.00857125544	2898.17468976614	2433.38192435869	0.989586904689766	0.839625690249555	1.01359364554456	0.963808691893494	1.0301717144597	0.991018350320674
chrX	109000000	109100000	1965	1200	1800	900	1965	1430.96750736729	2472.37651259671	1481.42755259717	2416.66666666667	2367.05875177006	2872.99307713784	2425.1517712887	0.979472586939337	0.844120297604305	1.00323396096075	0.968968064320354	1.02718834921293	0.988891940649411
chrX	109100000	109200000	3000	1950	2050	1250	3000	2325.32219947185	2815.76213934625	2057.53826749607	2448.33333333333	2388.92075535484	2847.81146450954	2412.80654168373	0.975733460321923	0.847249395457879	0.9994041255402	0.972559964549328	1.02438093602645	0.987565934420722
chrX	109200000	109300000	1900	1700	1750	1450	1900	2027.20396877033	2403.6993872468	2386.74439029544	2431.66666666667	2382.95839074081	2774.5558641363	2359.31054672883	0.979969180565104	0.850338094548787	1.003742601628	0.976105490924986	1.02122496374021	0.986252816526771
chrX	109300000	109400000	2900	2100	1450	1300	2900	2504.19313789276	1991.63663514735	2139.83979819591	2390	2404.82039432559	2719.61416385638	2373.02746851213	1.00620100180987	0.872560343319882	1.03061078995865	1.00161447280551	1.01861199740924	0.984155607963053
chrX	109400000	109500000	2450	1400	1600	1250	2450	1669.46209192851	2197.66801119707	2057.53826749607	2368.33333333333	2382.95839074081	2666.96170108811	2296.21270652561	1.00617525295179	0.860984507422347	1.03058441644986	0.988326538213302	1.01700118342844	0.981829290347642
chrX	109500000	109600000	1950	1200	1700	1150	1950	1430.96750736729	2335.02226189689	1892.93520609639	2353.33333333333	2388.92075535484	2653.22627601813	2219.3979445391	1.01512213400347	0.836490262666133	1.03974834307263	0.960209525749821	1.01641578738899	0.97924809848667
chrX	109600000	109700000	2850	2600	2650	1400	2850	3100.4295992958	3639.88764354515	2304.4428595956	2355	2386.9333004835	2616.59847583152	2208.42440711245	1.01355978789108	0.844005844806069	1.03814809544995	0.968836683631276	1.01500427227842	0.976859892158206
chrX	109700000	109800000	2300	2500	1650	950	2300	2981.18230701519	2266.34513654698	1563.72908329701	2300	2295.5103764017	2534.18592541163	2115.14933898596	0.998047989739869	0.8346464707961	1.02225999106768	0.958093031875208	1.01253599151174	0.974284665361182
chrX	109800000	109900000	2450	1900	1600	800	2450	2265.69855333155	2197.66801119707	1316.82449119749	2230	2221.97454616199	2412.85633729345	2032.84780828612	0.996401141776678	0.842506773762752	1.02057319163374	0.967115895763429	1.01109836981909	0.972459351948988
chrX	109900000	110000000	3300	3150	2400	2200	3300	3756.28970683914	3296.50201679561	3621.26735079308	2185	2170.30071950706	2325.86531185024	1986.21027422287	0.993272640506664	0.853966162229246	1.01736879493817	0.980270160021956	1.00935192701573	0.969923700509807
chrX	110000000	110100000	2650	2200	2600	1400	2650	2623.44043017337	3571.21051819524	2304.4428595956	2173.33333333333	2158.375990279	2316.70836180358	2024.61765521613	0.99311778693819	0.873919949785975	1.01721018472188	1.00317516889282	1.00731368338155	0.969109947558375
chrX	110100000	110200000	2600	2500	1750	1450	2600	2981.18230701519	2403.6993872468	2386.74439029544	2153.33333333333	2084.84016003929	2275.50208659364	1972.49335243957	0.968192024786049	0.866838735969842	0.991679739636121	0.995046623632234	1.00469581702289	0.968676825256659
chrX	110200000	110300000	3400	2550	2450	1500	3400	3040.8059531555	3365.17914214552	2469.04592099529	2103.33333333333	2029.19142364168	2215.98191129038	1931.34258708965	0.964750280653728	0.871551603038587	0.988154501008187	1.0004565369988	1.00293532038128	0.968285707710026
chrX	110300000	110400000	2250	1250	1350	700	2250	1490.5911535076	1854.28238444753	1152.2214297978	2093.33333333333	2011.30432979958	2181.64334861543	1854.52782510313	0.960814170286425	0.850060036751697	0.984122903138861	0.975786307597467	1.00227400159152	0.968575662741714
chrX	110400000	110500000	2050	1050	1600	550	2050	1252.09656894638	2197.66801119707	905.316837698271	2082.16666666667	1979.50505185809	2172.48639856877	1832.58075024983	0.950694813987716	0.843540724331868	0.973758057774836	0.968302770530453	1.0029403628038	0.969293151571542
chrX	110500000	110600000	1800	1750	1600	1150	1800	2086.82761491064	2197.66801119707	1892.93520609639	2063.33333333333	1981.49250672943	2145.01554842881	1832.58075024983	0.960335625232358	0.854343807247537	0.983632748890042	0.980703659800853	1.0033419866116	0.970250563824372
chrX	110600000	110700000	2900	2300	1750	1525	2900	2742.68772245398	2403.6993872468	2510.19668634521	2025	1943.73086417391	2108.38774824219	1807.89029103988	0.959867093419213	0.857475240285928	0.98315285079692	0.984298240595048	1.00413101442075	0.970704956783974
chrX	110700000	110800000	1300	1600	900	675	1300	1907.95667648972	1236.18825629835	1111.07066444788	2001.66666666667	1913.91904110375	2096.94156068387	1772.22629440328	0.956162718286638	0.845148156549154	0.979358609909841	0.970147946494744	1.00348495780719	0.970784992646058
chrX	110800000	110900000	1150	1850	800	800	1150	2206.07490719124	1098.83400559854	1316.82449119749	1963.33333333333	1894.04449239032	2096.94156068387	1742.04906648001	0.964708569978092	0.830757088867977	0.988111778458428	0.953628399418208	1.00114748075289	0.969877942930801
chrX	110900000	111000000	2050	1700	1300	650	2050	2027.20396877033	1785.60525909762	1069.91989909796	1938.33333333333	1888.08212777629	2096.94156068387	1717.35860727005	0.974075044424569	0.818982578947013	0.997705477541462	0.940112406355588	0.999312253899439	0.968571160603602
chrX	111000000	111100000	2000	1350	1400	1150	2000	1609.8384457882	1922.95950979744	1892.93520609639	1958.33333333333	1945.71831904525	2163.32944852212	1755.76598826331	0.993558290576298	0.81160360917879	1.01766137469449	0.931642066199942	0.997518997363498	0.967980068663609
chrX	111100000	111200000	2350	1500	1400	1600	2350	1788.70938420912	1922.95950979744	2633.64898239497	1931.66666666667	1884.1072180336	2101.5200357072	1720.10199162672	0.975379060241727	0.818503731775209	0.999041127942349	0.939562736339969	0.996034227779573	0.9667739962977
chrX	111200000	111300000	400	400	700	350	400	476.989169122431	961.479754898719	576.1107148989	1938.33333333333	1854.29539496345	2165.61868603378	1758.50937261998	0.956644227840129	0.812012467365893	0.979851800574931	0.932111395663128	0.995824348197755	0.96583209775398
chrX	111300000	111400000	650	550	500	400	650	655.860107543343	686.771253499085	658.412245598743	1921.66666666667	1888.08212777629	2131.28012335883	1774.96967875994	0.982523223474218	0.832818576641464	1.00635860397287	0.955994787032824	0.995142489502184	0.964337026935507
chrX	111400000	111500000	850	1000	1300	800	850	1192.47292280608	1785.60525909762	1316.82449119749	1876.66666666667	1824.4835718933	2106.09851073053	1725.58876034004	0.972193732802824	0.819329557258694	0.99577852651164	0.940510703735694	0.994834895006359	0.962542793959483
chrX	111500000	111600000	1450	1600	1800	1950	1450	1907.95667648972	2472.37651259671	3209.75969729387	1863.33333333333	1794.67174882315	2041.99986040395	1717.35860727005	0.963151206881832	0.841017984658592	0.986516634736645	0.965406910562465	0.994540516894496	0.959081659953473
chrX	111600000	111700000	2550	850	1800	750	2550	1013.60198438517	2472.37651259671	1234.52296049764	1828.33333333333	1746.9728319109	2028.26443533397	1711.87183855673	0.955500181537413	0.844008211520438	0.97868000044586	0.968839400389359	0.995945244053109	0.955790281956183
chrX	111700000	111800000	1450	1400	600	950	1450	1669.46209192851	824.125504198902	1563.72908329701	1780	1719.1484637121	1980.19044758903	1667.97768885015	0.96581374365848	0.842331953919375	0.989243762940393	0.966915219573408	0.997022250245058	0.952104129037963
chrX	111800000	111900000	1550	1250	1300	1050	1550	1490.5911535076	1785.60525909762	1728.3321446967	1753.33333333333	1727.09828319747	1975.6119725657	1684.43799499012	0.985037043648747	0.85261580633294	1.00893340780553	0.978720082689732	0.997936111436234	0.948830538326116
chrX	111900000	112000000	2000	1450	1900	1350	2000	1729.08573806881	2609.73076329652	2222.14132889576	1723.33333333333	1739.02301242553	1968.74426003071	1689.92476370344	1.00910426252932	0.858376985783353	1.03358448191299	0.985333356788355	0.998930572380193	0.945546633902613
chrX	112000000	112100000	1400	1250	1200	900	1400	1490.5911535076	1648.2510083978	1481.42755259717	1728.33333333333	1713.18609909806	1966.45502251905	1709.12845420007	0.991235930047096	0.869141899828789	1.01528267519482	0.997690431905237	0.999550427325284	0.941730903660822
chrX	112100000	112200000	1850	1000	1250	800	1850	1192.47292280608	1716.92813374771	1316.82449119749	1683.33333333333	1681.38682115657	1936.69493486742	1663.86261231516	0.998843656132615	0.859124781275404	1.02307495981458	0.986191753337397	1.00054601698085	0.938042886574054
chrX	112200000	112300000	1200	950	1500	800	1200	1132.84927666577	2060.31376049726	1316.82449119749	1743.33333333333	1675.42445654254	1982.47968510069	1689.92476370344	0.961046533389602	0.852429801124346	0.984360903221241	0.978506566787512	1.00183984121139	0.93518840193832
chrX	112300000	112400000	1750	1600	1450	750	1750	1907.95667648972	1991.63663514735	1234.52296049764	1786.66666666667	1675.42445654254	2032.84291035729	1725.58876034004	0.937737568960376	0.848854946709457	0.960486478329681	0.974402981347791	1.00301674037087	0.933019366949832
chrX	112400000	112500000	1700	1250	1600	800	1700	1490.5911535076	2197.66801119707	1316.82449119749	1788.33333333333	1703.24882474135	2096.94156068387	1733.81891341002	0.95242245558696	0.826832252227655	0.975527610846399	0.949123068397335	1.00445038687018	0.931374798030737
chrX	112500000	112600000	2550	2650	3150	1850	2550	3160.05324543611	4326.65889704424	3045.15663589419	1798.33333333333	1731.07319294016	2108.38774824219	1731.07552905336	0.962598624433822	0.821042301396693	0.985950646994398	0.942476767550039	1.00466520917369	0.930055339845032
chrX	112600000	112700000	2050	1050	1300	750	2050	1252.09656894638	1785.60525909762	1234.52296049764	1778.33333333333	1725.11082832613	2090.07384814888	1698.15491677342	0.970071693529218	0.812485605844707	0.993605007932191	0.932654512654004	1.00612576490636	0.928672093917207
chrX	112700000	112800000	2500	1750	3050	1650	2500	2086.82761491064	4189.30464634442	2715.95051309481	1813.33333333333	1798.64665856583	2140.43707340548	1733.81891341002	0.991900730826747	0.810030313412334	1.01596360361315	0.929836075563592	1.00853030081845	0.927853936587369
chrX	112800000	112900000	1950	2750	850	1100	1950	3279.30053771671	1167.51113094845	1810.63367539654	1876.66666666667	1832.43339137867	2229.71733636036	1791.42998489991	0.976429871072117	0.803433671024919	1.00011743076659	0.922263771209239	1.00953475229094	0.925340381033446
chrX	112900000	113000000	1950	1550	1850	1300	1950	1848.33303034942	2541.05363794662	2139.83979819591	1890	1860.25775957748	2243.45276143035	1810.63367539654	0.98426336485581	0.807074571181141	1.00814096006345	0.926443170741237	1.01065675477153	0.923398662249675
chrX	113000000	113100000	2250	1450	1200	1250	2250	1729.08573806881	1648.2510083978	2057.53826749607	1901.66666666667	1872.18248880554	2248.03123645367	1761.25275697664	0.984495611992397	0.783464539289524	1.00837884136597	0.899341148712518	1.01179902922782	0.920250641380163
chrX	113100000	113200000	1550	1300	1450	1350	1550	1550.2147996479	1991.63663514735	2222.14132889576	1910	1927.83122520316	2273.21284908197	1774.96967875994	1.00933572000165	0.780819833689027	1.03382155439451	0.896305283713554	1.01281880912426	0.916669494318946
chrX	113200000	113300000	1950	1850	1400	700	1950	2206.07490719124	1922.95950979744	1152.2214297978	1935	1927.83122520316	2314.41912429192	1794.17336925657	0.996295206823338	0.775215409527645	1.02046468676667	0.889871949452198	1.01300169708071	0.913484816012582
chrX	113300000	113400000	1450	1450	1250	1000	1450	1729.08573806881	1716.92813374771	1646.03061399686	1940	1915.9064959751	2364.78234954852	1807.89029103988	0.987580668028401	0.764505998357541	1.01153873887413	0.877578586242052	1.01244069270877	0.90950668781829
chrX	113400000	113500000	1150	1350	1450	650	1150	1609.8384457882	1991.63663514735	1069.91989909796	1953.33333333333	1913.91904110375	2396.83167471181	1816.12044410987	0.979822034694755	0.757717141037129	1.00359188609362	0.869785637825367	1.01076230130185	0.90554491707888
chrX	113500000	113600000	1950	1100	1550	1500	1950	1311.72021508669	2128.99088584716	2469.04592099529	1978.33333333333	1935.78104468853	2435.74871241009	1838.06751896316	0.978490839775164	0.754621160055732	1.00222839724278	0.86623175254713	1.00956679338865	0.901462362265953
chrX	113600000	113700000	1550	1500	1100	700	1550	1788.70938420912	1510.89675769799	1152.2214297978	1973.33333333333	1951.68068365928	2465.50880006172	1876.47489995642	0.989027373475987	0.76109032744456	1.01302054046396	0.87365772799199	1.00809295766501	0.897549887787127
chrX	113700000	113800000	3100	1450	1900	1150	3100	1729.08573806881	2609.73076329652	1892.93520609639	2003.33333333333	1991.42978108615	2481.53346264336	1912.13889659302	0.994058126998078	0.770547294798991	1.01817333682589	0.884513407422719	1.008344252967	0.894103974681522
chrX	113800000	113900000	2450	1850	1900	1450	2450	2206.07490719124	2609.73076329652	2386.74439029544	2005	2003.35451031421	2502.13660024833	1936.82935580297	0.99917930688988	0.774070190896348	1.023418753243	0.888557349763575	1.00935143833799	0.890493848536995
chrX	113900000	114000000	2100	2400	2700	800	2100	2861.93501473459	3708.56476889506	1316.82449119749	2016.66666666667	2049.06597235511	2513.58278780665	1950.54627758628	1.01606577141576	0.776002400656283	1.04071487252068	0.890775338782745	1.00922080349322	0.888175246932528
chrX	114000000	114100000	2300	2050	1650	1100	2300	2444.56949175246	2266.34513654698	1810.63367539654	2001.66666666667	2001.36705544287	2474.66575010837	1923.11243401966	0.999850319122165	0.777120075281053	1.0241060437998	0.892058320628788	1.00839395192096	0.886108741842091
chrX	114100000	114200000	1750	1350	1000	1000	1750	1609.8384457882	1373.54250699817	1646.03061399686	2006.66666666667	2043.10360774108	2538.76440043495	1986.21027422287	1.01815794405702	0.782353129688831	1.04285779992252	0.898065358505237	1.00729331381836	0.884453063367678
chrX	114200000	114300000	1450	2250	1800	1000	1450	2683.06407631367	2472.37651259671	1646.03061399686	2006.66666666667	2060.99070158317	2536.47516292329	2005.4139647195	1.02707177819759	0.79063023917343	1.05198787793741	0.907566675767979	1.00484094825062	0.882922044922107
chrX	114300000	114400000	2550	1400	2450	1450	2550	1669.46209192851	3365.17914214552	2386.74439029544	2036.66666666667	2060.99070158317	2703.58950127473	2073.99857363604	1.0119430613338	0.767127765756657	1.03649214814782	0.880588120415118	1.00340429884384	0.881704783144249
chrX	114400000	114500000	1250	1700	1600	1150	1250	2027.20396877033	2197.66801119707	1892.93520609639	2046.66666666667	2057.01579184048	2712.74645132139	2084.97211106269	1.00505657581783	0.768583481160611	1.02943860092924	0.882259140222572	1.00208371285937	0.880038778487546
chrX	114500000	114600000	1800	1900	1900	1050	1800	2265.69855333155	2609.73076329652	1728.3321446967	2070	2062.97815645451	2776.84510164797	2106.91918591598	0.99660780505049	0.758745665959397	1.02078486842545	0.87096628447711	1.00058383698427	0.879320433121453
chrX	114600000	114700000	2800	2250	2350	1000	2800	2683.06407631367	3227.8248914457	1646.03061399686	2140	2108.68961849541	2884.43926469616	2164.53025740587	0.985368980605334	0.750416305830546	1.00927339733886	0.861404988552838	0.997990620618966	0.878746522023879
chrX	114700000	114800000	2200	1400	1500	1300	2200	1669.46209192851	2060.31376049726	2139.83979819591	2173.33333333333	2110.67707336676	2916.48858985945	2213.91117582577	0.971170432530716	0.759101607159884	0.994730401634101	0.871374870382493	0.996291725607565	0.877982524433687
chrX	114800000	114900000	1700	950	2400	1300	1700	1132.84927666577	3296.50201679561	2139.83979819591	2228.33333333333	2158.375990279	3019.50427788431	2260.54870988902	0.968605530416904	0.74864895090426	0.992103276647217	0.859376236860987	0.995339769637214	0.877921539405636
chrX	114900000	115000000	2400	1400	2600	1500	2400	1669.46209192851	3571.21051819524	2469.04592099529	2265	2174.27562924975	3049.26436553594	2301.69947523894	0.959945090176489	0.754837626167711	0.983232739705285	0.866480234606038	0.994675278975099	0.878318276483503
chrX	115000000	115100000	2150	1800	2050	1300	2150	2146.45126105094	2815.76213934625	2139.83979819591	2305	2204.0874523199	3083.60292821089	2351.08039365884	0.956220152850282	0.762445894751741	0.979417437799002	0.875213787517419	0.994111617868316	0.878559238085806
chrX	115100000	115200000	1700	1400	1900	1500	1700	1669.46209192851	2609.73076329652	2469.04592099529	2341.66666666667	2237.87418513274	3175.17242867744	2403.20469643541	0.955675808597611	0.75687376053351	0.978859888105406	0.868817518972644	0.993066164748878	0.878389441646418
chrX	115200000	115300000	2100	1950	1850	1450	2100	2325.32219947185	2541.05363794662	2386.74439029544	2341.66666666667	2267.68600820289	3177.4616661891	2422.40838693204	0.968406836243228	0.762372183025378	0.991899762280878	0.875129173619359	0.991585559219938	0.877544347554262
chrX	115300000	115400000	1800	1900	1900	1200	1800	2265.69855333155	2609.73076329652	1975.23673679623	2338.33333333333	2261.72364358886	3170.59395365411	2392.23115900876	0.967237481221181	0.754505683785752	0.990702039459249	0.866099197011959	0.989564887918585	0.876838798869497
chrX	115400000	115500000	2050	2400	1850	1050	2050	2861.93501473459	2541.05363794662	1728.3321446967	2363.33333333333	2241.84909487543	3161.43700360746	2422.40838693204	0.948596231964214	0.766236488080539	0.971608565503268	0.879565020263338	0.986365112747281	0.876171228395751
chrX	115500000	115600000	2100	1450	2300	1350	2100	1729.08573806881	3159.14776609579	2222.14132889576	2370	2223.96200103334	3154.56929107247	2419.66500257538	0.938380591153306	0.767034983008017	0.961145099826802	0.880481614836936	0.983891244307052	0.875707388173158
chrX	115600000	115700000	2200	2100	2700	1900	2200	2504.19313789276	3708.56476889506	3127.45816659403	2388.33333333333	2239.86164000408	3170.59395365411	2438.86869307201	0.93783460153695	0.769215083584327	0.960585864854058	0.882984158421596	0.980623572212409	0.87496995653578
chrX	115700000	115800000	2500	2200	3000	2000	2500	2623.44043017337	4120.62752099451	3292.06122799371	2415	2221.97454616199	3163.72624111912	2436.12530871535	0.920072275843475	0.770017733220054	0.942392636581051	0.883905522196481	0.97761110677781	0.873867465476438
chrX	115800000	115900000	2850	2750	4500	2350	2850	3279.30053771671	6180.94128149177	3868.17194289261	2410	2251.78636923214	3182.04014121243	2455.32899921198	0.934351190552756	0.771621001071483	0.957017948563264	0.88574591787349	0.974771597861215	0.873716270325907
chrX	115900000	116000000	2250	1450	2050	1500	2250	1729.08573806881	2815.76213934625	2469.04592099529	2415	2283.58564717364	3230.11412895736	2466.30253663862	0.94558411891248	0.763534178104942	0.968523380529184	0.876463031040145	0.972385950246084	0.874068480806397
chrX	116000000	116100000	2950	1600	2600	1650	2950	1907.95667648972	3571.21051819524	2715.95051309481	2430	2285.57310204498	3232.40336646903	2471.78930535195	0.940565062569951	0.764690858508803	0.963382565112864	0.877790787729738	0.970898853378603	0.874987516963316
chrX	116100000	116200000	3650	2450	3800	2400	3650	2921.55866087489	5219.46152659305	3950.47347359246	2431.66666666667	2269.67346307423	3259.87421660899	2496.4797645619	0.933381821689199	0.765820887150304	0.956025063435506	0.879087950786342	0.970114248393988	0.876322586068458
chrX	116200000	116300000	2950	1900	2100	1600	2950	2265.69855333155	2884.43926469616	2633.64898239497	2456.66666666667	2325.32219947185	3287.34506674895	2482.76284277859	0.946535495036032	0.755248625369876	0.969497836424654	0.866952021746437	0.970108896064681	0.877082024720464
chrX	116300000	116400000	3100	2650	3500	1850	3100	3160.05324543611	4807.3987744936	3045.15663589419	2501.66666666667	2400.8454845829	3275.89887919064	2499.22314891856	0.959698394903226	0.762912178026702	0.982980059763603	0.875749035400506	0.970424328338767	0.87859953883935
chrX	116400000	116500000	2250	1750	2100	1400	2250	2086.82761491064	2884.43926469616	2304.4428595956	2491.66666666667	2392.89566509753	3232.40336646903	2482.76284277859	0.960359464253189	0.768085712486644	0.983657166230162	0.881687750161391	0.97128023625446	0.879967426175459
chrX	116500000	116600000	3150	1850	2300	2400	3150	2206.07490719124	3159.14776609579	3950.47347359246	2483.33333333333	2388.92075535484	3248.42802905067	2471.78930535195	0.961981512223426	0.760918599164503	0.985318564039298	0.873460600616202	0.972911869470037	0.880464035458422
chrX	116600000	116700000	2650	2350	3100	1650	2650	2802.31136859428	4257.98177169433	2715.95051309481	2513.33333333333	2408.79530406828	3266.74192914398	2471.78930535195	0.958406619655813	0.756652762588949	0.981656946880799	0.868563834810365	0.974394420930348	0.881793202581642
chrX	116700000	116800000	3100	2200	1950	1500	3100	2623.44043017337	2678.40788864643	2469.04592099529	2540	2414.75766868231	3243.84955402735	2427.89515564536	0.950691995544215	0.748461084648963	0.973755170957712	0.859160584658022	0.975118257707309	0.882906384727219
chrX	116800000	116900000	2350	1700	1750	900	2350	2027.20396877033	2403.6993872468	1481.42755259717	2558.33333333333	2404.82039432559	3253.006504074	2458.07238356864	0.939994942407396	0.755630946476805	0.962798614202415	0.867390889220636	0.975868459796224	0.884238494852005
chrX	116900000	117000000	2850	1900	2500	1350	2850	2265.69855333155	3433.85626749543	2222.14132889576	2538.33333333333	2341.2218384426	3262.16345412066	2474.53268970861	0.922346095249875	0.758555702223584	0.944721617381545	0.870748224570361	0.977104195948945	0.885291624910705
chrX	117000000	117100000	2500	1600	1500	1050	2500	1907.95667648972	2060.31376049726	1728.3321446967	2541.66666666667	2357.12147741335	3234.69260398069	2474.53268970861	0.927392056687218	0.764997788866672	0.949889990592949	0.878143113951001	0.978416661497808	0.886017889972392
chrX	117100000	117200000	2300	1750	1350	1350	2300	2086.82761491064	1854.28238444753	2222.14132889576	2546.66666666667	2349.17165792797	3163.72624111912	2414.17823386206	0.922449603898419	0.763080636524378	0.944827637083226	0.8759424093839	0.979966799555245	0.886112172282451
chrX	117200000	117300000	2250	1800	1650	950	2250	2146.45126105094	2266.34513654698	1563.72908329701	2546.66666666667	2390.90821022619	3154.56929107247	2403.20469643541	0.938838302444837	0.76181705795354	0.961613914899426	0.874491943987704	0.982063737620037	0.88643212711134
chrX	117300000	117400000	2400	2150	2850	1800	2400	2563.81678403307	3914.59614494479	2962.85510519434	2555	2373.02111638409	3069.86750314091	2342.85024058886	0.928775388017258	0.76317633845493	0.951306880649967	0.876052265899212	0.983821497269509	0.886471676484874
chrX	117400000	117500000	1400	2500	2650	1350	1400	2981.18230701519	3639.88764354515	2222.14132889576	2580	2412.77021381096	3072.15674065257	2389.4877746521	0.935182253415102	0.777788367055952	0.957869172475313	0.89282545463725	0.984343260092072	0.887185745455863
chrX	117500000	117600000	2250	1950	1950	1150	2250	2325.32219947185	2678.40788864643	1892.93520609639	2573.33333333333	2452.51931123783	3056.13207807093	2392.23115900876	0.953051545817811	0.782764323627915	0.976171962401015	0.898537369184692	0.985201773393729	0.887878627944225
chrX	117600000	117700000	2850	1850	2950	1450	2850	2206.07490719124	4051.9503956446	2386.74439029544	2505	2410.78275893962	2955.40562755773	2320.90316573557	0.962388326922004	0.785307825123653	0.985735247800409	0.901457061707092	0.986331936065385	0.888741944244613
chrX	117700000	117800000	2950	2800	2100	1050	2950	3338.92418385702	2884.43926469616	1728.3321446967	2450	2378.98348099812	2930.22401492943	2282.49578474231	0.97101366571352	0.778949245215737	0.994569831754903	0.894158029942679	0.986604654203995	0.890216586700611
chrX	117800000	117900000	3050	2850	2150	1600	3050	3398.54782999732	2953.11639004607	2633.64898239497	2398.33333333333	2345.19674818529	2843.23298948621	2241.34501939239	0.977844370334379	0.788308600695228	1.00156624486979	0.90490166042756	0.985608851201468	0.891460262992361
chrX	117900000	118000000	2100	1200	1650	1200	2100	1430.96750736729	2266.34513654698	1975.23673679623	2395	2359.10893228469	2852.38993953287	2255.06194117569	0.985014167968555	0.790586837347001	1.00890997717607	0.907516854689323	0.984944209449033	0.892720622684071
chrX	118000000	118100000	1900	1700	2400	1100	1900	2027.20396877033	3296.50201679561	1810.63367539654	2351.66666666667	2361.09638715603	2802.02671427627	2172.76041047585	1.00400980318471	0.775424587997567	1.02836643426633	0.890112066006287	0.984433314160098	0.894161390430668
chrX	118100000	118200000	2600	1900	2300	1500	2600	2265.69855333155	3159.14776609579	2469.04592099529	2343.33333333333	2341.2218384426	2751.66348901967	2178.24717918917	0.999098935324011	0.791611033791496	1.02333643191472	0.908692532669253	0.984114681160968	0.896507875789543
chrX	118200000	118300000	2900	2100	1350	650	2900	2504.19313789276	1854.28238444753	1069.91989909796	2331.66666666667	2307.43510562976	2800.6989565195	2216.65456018243	0.989607622142856	0.791464771685824	1.01361486558972	0.908524637986684	0.98418363701526	0.899416284988502
chrX	118300000	118400000	2350	1650	2100	1750	2350	1967.58032263003	2884.43926469616	2880.5535744945	2346.66666666667	2321.34728972916	2856.96841455619	2255.06194117569	0.989210492782314	0.789319871261509	1.01320810212671	0.906062500755526	0.984358356069032	0.901810645255621
chrX	118400000	118500000	1450	800	2050	1350	1450	953.978338244862	2815.76213934625	2222.14132889576	2335	2299.48528614439	2834.07603943956	2249.57517246237	0.984790272438709	0.793759638470119	1.0086806500849	0.911158922024353	0.985378690118912	0.903930512656411
chrX	118500000	118600000	2200	1850	1700	1350	2200	2206.07490719124	2335.02226189689	2222.14132889576	2331.66666666667	2277.62328255961	2834.07603943956	2227.62809760908	0.976821993949796	0.78601564199724	1.00051906629269	0.90226956668753	0.986292337597634	0.905446934431162
chrX	118600000	118700000	2350	1900	1150	800	2350	2265.69855333155	1579.5738830479	1316.82449119749	2336.66666666667	2297.49783127304	2886.72850220782	2227.62809760908	0.983237302969919	0.77167911561664	1.00709000657716	0.885812627723364	0.986957017417463	0.90751143321986
chrX	118700000	118800000	2500	3250	2800	1800	2500	3875.53699911975	3845.91901959488	2962.85510519434	2355	2311.41001537245	2904.1724920467	2260.54870988902	0.981490452387451	0.778379630025318	1.00530077852481	0.893504167063141	0.986344110364909	0.909582406319579
chrX	118800000	118900000	3100	2300	2650	1250	3100	2742.68772245398	3639.88764354515	2057.53826749607	2308.33333333333	2275.63582768826	2854.67917704453	2205.68102275579	0.985835015605024	0.772654608788419	1.00975073804744	0.886932399079531	0.986258693653338	0.912445282654142
chrX	118900000	119000000	3000	2450	2100	2350	3000	2921.55866087489	2884.43926469616	3868.17194289261	2308.33333333333	2217.9996364193	2788.29128920629	2180.99056354583	0.960866268484897	0.78219609693888	0.984176265206068	0.897885100169799	0.986172269277278	0.913806400402525
chrX	119000000	119100000	2750	2600	2250	1700	2750	3100.4295992958	3090.47064074588	2798.25204379466	2270	2192.16272309184	2779.13433915963	2175.50379483251	0.965710450701251	0.782799076740692	0.989137964162559	0.898577262380617	0.985000161404346	0.915677712022484
chrX	119100000	119200000	1600	1400	1600	1100	1600	1669.46209192851	2197.66801119707	1810.63367539654	2225	2150.42617079363	2689.85407620475	2120.63610769928	0.966483672266798	0.788383327727352	0.989929943585207	0.904987439797959	0.983799012691612	0.917158560598185
chrX	119200000	119300000	1300	1100	1550	900	1300	1311.72021508669	2128.99088584716	1481.42755259717	2188.33333333333	2088.81506978198	2671.54017611144	2120.63610769928	0.954523261134187	0.793787840685209	0.977679380582945	0.911191295426394	0.982057355648928	0.919165362968425
chrX	119300000	119400000	1550	1800	1600	1100	1550	2146.45126105094	2197.66801119707	1810.63367539654	2170	2019.25414928496	2607.44152578486	2073.99857363604	0.930531866029935	0.795415181175252	0.953105969687777	0.913059324152989	0.979655999150988	0.920977388436803
chrX	119400000	119500000	2150	2100	2300	1650	2150	2504.19313789276	3159.14776609579	2715.95051309481	2156.66666666667	2029.19142364168	2609.73076329652	2090.45887977601	0.940892468458273	0.801024729897965	0.963717913657135	0.919498540912715	0.97668432891112	0.92302063922028
chrX	119500000	119600000	1850	1900	1200	900	1850	2265.69855333155	1648.2510083978	1481.42755259717	2170	2055.02833696914	2614.30923831985	2087.71549541935	0.947017666806056	0.798572511934765	0.969991705371222	0.916683633014117	0.972510991612115	0.925726450668154
chrX	119600000	119700000	2400	1850	2000	1750	2400	2206.07490719124	2747.08501399634	2880.5535744945	2188.33333333333	2076.89034055392	2639.49085094815	2159.04348869254	0.949074032240938	0.817977257968891	0.972097956906925	0.938958395576608	0.968048860190705	0.927804411070316
chrX	119700000	119800000	2750	1350	3021	2200	2750	1609.8384457882	4149.47191364147	3621.26735079308	2196.66666666667	2092.78997952467	2648.64780099481	2183.7339479025	0.952711675049165	0.824471244188188	0.975823846586454	0.946412860626784	0.964180282350814	0.929726868659465
chrX	119800000	119900000	2800	2050	2979	1600	2800	2444.56949175246	4091.78312834755	2633.64898239497	2241.66666666667	2118.62689285213	2655.5155135298	2172.76041047585	0.945112368558572	0.818206634231915	0.968040185815573	0.93922169723422	0.96059551538805	0.932041719267526
chrX	119900000	120000000	2500	1350	2000	1250	2500	1609.8384457882	2747.08501399634	2057.53826749607	2275	2166.32580976437	2676.11865113477	2178.24717918917	0.952231125171153	0.813957624138048	0.975331638877953	0.934344246594048	0.957696224449508	0.934545655398172
chrX	120000000	120100000	2400	1050	1500	650	2400	1252.09656894638	2060.31376049726	1069.91989909796	2285	2180.23799386378	2724.19263887971	2191.96410097248	0.954152294907562	0.80462889066241	0.977299414954624	0.923635767193537	0.955403512382416	0.937720342052167
chrX	120100000	120200000	2450	2250	2500	1350	2450	2683.06407631367	3433.85626749543	2222.14132889576	2340	2204.0874523199	2827.20832690457	2309.92962830892	0.941917714666624	0.817035520986174	0.964768031678077	0.937877373044828	0.952695303457637	0.941719755502579
chrX	120200000	120300000	2800	2150	2031	1550	2800	2563.81678403307	2789.66483171328	2551.34745169513	2378.33333333333	2190.1752682205	2847.81146450954	2323.64655009223	0.920886587899297	0.815941146052102	0.9432267033228	0.936621136979284	0.950029688426918	0.945406544541432
chrX	120300000	120400000	1000	1250	1769	800	1000	1490.5911535076	2429.79669487976	1316.82449119749	2381.66666666667	2206.07490719124	2831.7868019279	2373.02746851213	0.926273578946638	0.837996514037203	0.948744379302862	0.961938555936095	0.946906369186233	0.949751914187952
chrX	120400000	120500000	1400	1050	1200	900	1400	1252.09656894638	1648.2510083978	1481.42755259717	2348.33333333333	2190.1752682205	2850.1007020212	2318.15978137891	0.932650930399076	0.813360657654987	0.955276441193496	0.933658987088741	0.944635532373594	0.953720663476207
chrX	120500000	120600000	1100	1300	1750	1050	1100	1550.2147996479	2403.6993872468	1728.3321446967	2345	2154.40108053631	2820.34061436958	2345.59362494552	0.918721143085848	0.831670335488831	0.941008726213071	0.954676717783455	0.941888890542131	0.957897706555254
chrX	120600000	120700000	1500	800	1000	450	1500	953.978338244862	1373.54250699817	740.713776298586	2357.83333333333	2186.20035847781	2843.23298948621	2342.85024058886	0.927207333771602	0.824009234998439	0.94970078641839	0.945882518978135	0.939300812360236	0.962194859618488
chrX	120700000	120800000	1850	1250	1700	1050	1850	1490.5911535076	2335.02226189689	1728.3321446967	2421.66666666667	2227.93691077602	2900.4639272778	2411.4348495054	0.920001477264703	0.8313962558978	0.942320120474363	0.954362101049864	0.937212035499786	0.966514182646585
chrX	120800000	120900000	2500	1100	750	750	2500	1311.72021508669	1030.15688024863	1234.52296049764	2455	2227.93691077602	2911.91011483612	2433.38192435869	0.907509943289622	0.835665191710642	0.929525549931602	0.959262424478902	0.936499303595061	0.970584584342489
chrX	120900000	121000000	1700	1450	1700	1500	1700	1729.08573806881	2335.02226189689	2469.04592099529	2470	2217.9996364193	2840.94375197455	2397.71792772209	0.897975561303362	0.843986413337327	0.91975986998003	0.968814378193642	0.93531903157327	0.974205775939366
chrX	121000000	121100000	2300	2350	2500	1050	2300	2802.31136859428	3433.85626749543	1728.3321446967	2488.33333333333	2194.15017796318	2905.04240230113	2458.07238356864	0.881775021284601	0.846139932973633	0.903166315296165	0.971286409442493	0.933433853463579	0.978844066841559
chrX	121100000	121200000	3150	2450	2850	2800	3150	2921.55866087489	3914.59614494479	4608.8857191912	2508.33333333333	2178.25053899243	2879.86078967283	2436.12530871535	0.868405530495323	0.845917732360982	0.889472489272439	0.971031344734131	0.931555438392811	0.982041317431396
chrX	121200000	121300000	3150	2500	1550	1100	3150	2981.18230701519	2128.99088584716	1810.63367539654	2476.66666666667	2170.30071950706	2796.48675949804	2353.82377801551	0.876299079208773	0.841707463845817	0.897557530392964	0.966198365661141	0.929282084534141	0.985025668715737
chrX	121300000	121400000	3700	2300	2250	1550	3700	2742.68772245398	3090.47064074588	2551.34745169513	2450	2166.32580976437	2731.0603514147	2320.90316573557	0.884214616230357	0.849817604555437	0.905665093243813	0.975508018997365	0.927689831498547	0.988442215420939
chrX	121400000	121500000	2450	2000	2500	1450	2450	2384.94584561216	3433.85626749543	2386.74439029544	2431.66666666667	2188.18781334915	2685.27560118142	2307.18624395226	0.899871616181968	0.859199049414959	0.921701921928627	0.986277005943725	0.925701387790335	0.992658371008854
chrX	121500000	121600000	2500	2200	2750	1600	2500	2623.44043017337	3777.24189424497	2633.64898239497	2368.33333333333	2154.40108053631	2623.46618836651	2279.75240038565	0.90966970325249	0.868984860752152	0.931737704279937	0.997510166307379	0.923302412156539	0.998050544100787
chrX	121600000	121700000	4000	2500	3400	2950	4000	2981.18230701519	4670.04452379378	4855.79031129073	2286.66666666667	2066.9530661972	2520.45050034164	2208.42440711245	0.903915335071662	0.876202253054802	0.92584373883378	1.00579503123574	0.921870560730016	1.00249196002115
chrX	121700000	121800000	3650	2900	3250	2050	3650	3458.17147613762	4464.01314774405	3374.36275869356	2193.33333333333	1981.49250672943	2427.46167261787	2123.37949205595	0.903416036502781	0.874732448305152	0.925332327603246	1.00410783822872	0.920964709313486	1.0079546618118
chrX	121800000	121900000	3200	2700	2300	2150	3200	3219.67689157641	3159.14776609579	3538.96582009324	2160	1931.80613494585	2346.46844945521	2079.48534234936	0.894354692104558	0.886219178797042	0.916051160826884	1.01729348847512	0.919432398571617	1.01186974567864
chrX	121900000	122000000	2000	2050	2500	1350	2000	2444.56949175246	3433.85626749543	2222.14132889576	2113.33333333333	1890.06958264763	2291.52674917528	2030.10442392946	0.894354692104558	0.885917838253509	0.916051160826884	1.01694757881746	0.916773077617204	1.0183120020533
chrX	122000000	122100000	2650	1700	1600	2200	2650	2027.20396877033	2197.66801119707	3621.26735079308	2076.66666666667	1838.3957559927	2211.40343626705	1972.49335243957	0.885262803848814	0.891964496432736	0.906738709218693	1.02388855475201	0.914943281689487	1.0215209586282
chrX	122100000	122200000	1985	2200	2100	1050	1985	2623.44043017337	2884.43926469616	1728.3321446967	2028.33333333333	1806.59647805121	2165.61868603378	1950.54627758628	0.890680268554416	0.900687775814587	0.912287598128335	1.03390203169498	0.911348044195255	1.0268387128925
chrX	122200000	122300000	3215	2150	2800	2150	3215	2563.81678403307	3845.91901959488	3538.96582009324	1966.66666666667	1756.91010626762	2087.78461063722	1892.93520609639	0.893344121830994	0.906671692305767	0.915016074769453	1.04077098626931	0.908150028982374	1.03228322743845
chrX	122300000	122400000	2550	1800	1850	1500	2550	2146.45126105094	2541.05363794662	2469.04592099529	1883.33333333333	1713.18609909806	2053.44604796227	1851.78444074646	0.909656335804282	0.901793569197535	0.931724012546047	1.03517137503011	0.905290221729339	1.03757972349107
chrX	122400000	122500000	2600	1850	750	1000	2600	2206.07490719124	1030.15688024863	1646.03061399686	1826.66666666667	1655.5499078291	1975.6119725657	1769.48291004662	0.90632294224221	0.895663184177111	0.9283097530034	1.02813428881902	0.902581621270226	1.04047638791277
chrX	122500000	122600000	2400	1300	2600	2000	2400	1550.2147996479	3571.21051819524	3292.06122799371	1751.66666666667	1562.13952887596	1861.15009698252	1711.87183855673	0.891801824286943	0.91979246667541	0.913436362080471	1.05583236007992	0.901813663623437	1.04325510535646
chrX	122600000	122700000	3000	1450	1450	1350	3000	1729.08573806881	1991.63663514735	2222.14132889576	1665	1488.60369863625	1746.68822139934	1574.70262072366	0.894056275457209	0.901536176537621	0.915745504783899	1.0348759132717	0.905526937739532	1.04364043525516
chrX	122700000	122800000	1800	1150	1200	700	1800	1371.34386122699	1648.2510083978	1152.2214297978	1570	1391.21840994042	1678.01109604943	1514.34816487711	0.886126375758232	0.902466121018128	0.907623230826354	1.03594339915701	0.911421053096209	1.04633781045802
chrX	122800000	122900000	2000	1950	1550	1000	2000	2325.32219947185	2128.99088584716	1646.03061399686	1446.66666666667	1299.79548585862	1574.99540802457	1429.3032498206	0.898476142298588	0.907496772713326	0.920272594747746	1.04171809839029	0.91476088659351	1.0533064875003
chrX	122900000	123000000	1950	1900	1000	1000	1950	2265.69855333155	1373.54250699817	1646.03061399686	1365	1220.29729100489	1460.53353244139	1349.74510347742	0.893990689380869	0.924145234256433	0.915678327631595	1.06082891423149	0.909307866046286	1.0519553896399
chrX	123000000	123100000	500	200	150	150	500	238.494584561216	206.031376049726	246.904592099529	1281.66666666667	1132.84927666577	1334.62546929989	1261.95680406426	0.883887602079927	0.945551267447524	0.905330145940744	1.08540095995153	0.906749312018236	1.05045030626391
chrX	123100000	123200000	0	50	250	50	0	59.6236461403039	343.385626749543	82.3015306998428	1148.33333333333	1033.4765330986	1178.95731850676	1100.09712702123	0.899979564381945	0.933110223544468	0.9218124888824	1.07111985065576	0.904815785451643	1.05312453517991
chrX	123200000	123300000	0	0	0	0	0	0	0	0	1026.66666666667	918.20415056068	1030.15688024863	987.618368398114	0.894354692104558	0.958706763342446	0.916051160826884	1.10050219069868	0.909514805815823	1.05731690876868
chrX	123300000	123400000	0	0	0	0	0	0	0	0	920	810.881587508133	924.851954712101	869.652841061672	0.881393029900144	0.940315730134763	0.902775057046785	1.07939107194147	0.910871918646678	1.05652408989147
chrX	123400000	123500000	0	0	0	0	0	0	0	0	853.333333333333	729.395937783051	810.390079128921	795.581463431814	0.854760864589513	0.981726558507448	0.875496812561111	1.12692667832845	0.914460815294747	1.05291488838436
chrX	123500000	123600000	0	0	0	0	0	0	0	0	765	661.822472157373	737.134478755685	674.872551738711	0.865127414584801	0.915535185490069	0.886114848381562	1.05094541503057	0.919495151805037	1.04656755558919
chrX	123600000	123700000	50	0	0	50	50	0	0	82.3015306998428	698.833333333333	574.374457818261	640.986503265813	617.261480248821	0.821904781042109	0.962986704250225	0.841843661591445	1.10541514690716	0.924601496731636	1.04139326170224
chrX	123700000	123800000	0	0	0	0	0	0	0	0	591.666666666667	488.913898350492	512.78920261265	499.29595291238	0.826333349324775	0.973686556519672	0.846379664087939	1.11769753742835	0.929192832431852	1.03664653333541
chrX	123800000	123900000	0	0	0	0	0	0	0	0	506.666666666667	417.365522982127	428.087414681097	416.994422212537	0.823747742727883	0.974087085749009	0.843731332340552	1.11815730605748	0.932390765077522	1.03403123068147
chrX	123900000	124000000	0	0	0	0	0	0	0	0	420	343.829692742419	393.748852006142	362.126735079308	0.818642125577188	0.91968962762502	0.838501856206619	1.05571431084467	0.934769073473095	1.03128489005856
chrX	124000000	124100000	50	0	0	0	50	0	0	0	340	292.155866087489	274.708501399634	252.391360812851	0.85928195908085	0.918760648203177	0.880127585892497	1.0546479327529	0.939356133870459	1.02843410642836
chrX	124100000	124200000	550	600	350	300	550	715.483753683647	480.73987744936	493.809184199057	240	234.519674818529	208.320613561389	178.319983182993	0.97716531174387	0.855988181555754	1.0008707127553	0.982591241695251	0.943939202596148	1.02588298276397
chrX	124200000	124300000	300	50	50	0	300	59.6236461403039	68.6771253499085	0	180	188.808212777629	153.378913281462	139.912602189733	1.04893451543127	0.912202330792251	1.07438099109326	1.04711962174688	0.949568078226229	1.02259289868186
chrX	124300000	124400000	0	0	0	0	0	0	0	0	113.333333333333	111.297472795234	82.4125504198903	85.044915056504	0.98203652466383	1.03194130776444	1.00586009816285	1.18456833026594	0.954236441034244	1.01933033422079
chrX	124400000	124500000	0	0	0	0	0	0	0	0	48.3333333333333	35.7741876841824	36.6278001866179	30.1772279232754	0.740155607258947	0.823888624747407	0.758111305511907	0.945744070131671	0.960994383257578	1.01544424433404
chrX	124500000	124600000	0	0	0	0	0	0	0	0	33.3333333333333	27.8243681988086	29.760087651627	24.6904592099526	0.834731045964258	0.829650083661723	0.854981083438429	0.952357665027696	0.967364075868771	1.01059184136421
chrX	124600000	124700000	0	0	0	0	0	0	0	0	63.3333333333333	53.6612815262736	43.4955127216087	41.1507653499212	0.847283392520109	0.946092200666881	0.867837941835997	1.0860218987158	0.972944167341876	1.00607422506482
chrX	124700000	124800000	0	0	0	0	0	0	0	0	105	109.310017923891	66.8915200908109	65.841224559874	1.04104778975134	0.984298524992241	1.06630293852865	1.12987904589187	0.97793884652705	1.00116588196076
chrX	124800000	124900000	0	0	0	0	0	0	0	0	200	186.820757906286	123.618825629835	106.991989909795	0.934103789531428	0.865499161350817	0.956764545752524	0.99350892215853	0.98252257320799	0.997034488866355
chrX	124900000	125000000	0	0	0	0	0	0	0	0	288.333333333333	288.180956344802	249.526888771334	197.523673679623	0.999471524895268	0.791592740374496	1.02371806026897	0.908671533604416	0.987446761802557	0.991264885314502
chrX	125000000	125100000	0	0	0	0	0	0	0	0	348.333333333333	359.729331713167	389.170376982815	282.568588736127	1.03271578482249	0.726079386943176	1.05776880452738	0.833468570896795	0.992069342117525	0.987568982961434
chrX	125100000	125200000	0	0	0	0	0	0	0	0	391.666666666667	407.42824862541	437.244364727751	334.692891512694	1.04024233691594	0.765459588532581	1.06547794592631	0.878673215086643	0.998171168719219	0.982048510662662
chrX	125200000	125300000	0	0	0	0	0	0	0	0	398.333333333333	409.415703496753	448.690552286069	351.153197652663	1.02782184978264	0.782617765993833	1.05275614577595	0.89836913526423	1.00440341963721	0.97603551087829
chrX	125300000	125400000	0	0	0	0	0	0	0	0	483.333333333333	484.938988607805	556.284715334259	463.631956275781	1.00332204539546	0.833443636856344	1.02766199191614	0.95671229541192	1.01027161041346	0.969508426389758
chrX	125400000	125500000	0	0	0	0	0	0	0	0	560	546.550089619452	659.300403359122	543.190102618962	0.975982302891879	0.823888624747414	0.999659004870608	0.94574407013168	1.0164371443775	0.965447946083959
chrX	125500000	125600000	0	0	0	0	0	0	0	0	633.333333333333	649.897742929312	769.183803918976	650.182092528758	1.02615433094102	0.845288329286308	1.05104817400137	0.970308851174061	1.02147497553255	0.961181556872179
chrX	125600000	125700000	0	0	0	0	0	0	0	0	690	709.521389069616	890.513392037147	743.457160655247	1.02829186821684	0.834863537486513	1.05323756655458	0.95834220333979	1.02251491421191	0.958943039654888
chrX	125700000	125800000	0	0	0	0	0	0	0	0	786.666666666667	826.781226478881	1041.60306780695	850.449150565042	1.05099308450705	0.81648103471472	1.07648949972877	0.937240876693932	1.02115964028733	0.953991919470825
chrX	125800000	125900000	0	0	0	0	0	0	0	0	886.666666666667	917.886157781265	1137.75104329682	935.494065621547	1.03520995238489	0.822230901156373	1.06032347898819	0.943841164557974	1.02170699376917	0.944581530713296
chrX	125900000	126000000	0	0	0	0	0	0	0	0	988.333333333333	1079.1879951395	1314.02233169492	1080.8934365246	1.09192714516644	0.822583764714555	1.11841659433164	0.944246217629096	1.03027828788385	0.943529033337951
chrX	126000000	126100000	50	0	0	50	50	0	0	82.3015306998428	1075	1150.73637050786	1430.77344478976	1171.42512029443	1.07045243768173	0.818735575894449	1.09642092427652	0.939828870856674	1.03590761150353	0.942260296045857
chrX	126100000	126200000	900	700	550	350	900	834.731045964254	755.448378848994	576.1107148989	1155	1228.24711049026	1531.49989530296	1248.23988228095	1.06341741167988	0.815044053290009	1.08921523307555	0.935591361673954	1.04124629509634	0.93704954413529
chrX	126200000	126300000	1250	1400	511	450	1250	1669.46209192851	701.880221076065	740.713776298586	1256.66666666667	1307.745305344	1625.35863328117	1349.74510347742	1.04064613157347	0.830429097824795	1.06589153638212	0.953251897577027	1.04016363211867	0.930714535149244
chrX	126300000	126400000	2850	1950	1239	750	2850	2325.32219947185	1701.81916617073	1234.52296049764	1360	1381.28113558371	1723.7958462827	1434.79001853393	1.01564789381155	0.83234335529233	1.04028685747498	0.955449279109248	1.04307811115988	0.929300479642912
chrX	126400000	126500000	2650	2550	2750	1650	2650	3040.8059531555	3777.24189424497	2715.95051309481	1448.33333333333	1446.86714633804	1799.3406841676	1495.14447438048	0.998987672960673	0.830940181332114	1.02322247039812	0.953838571772872	1.04365109209567	0.930766726018311
chrX	126500000	126600000	1800	1800	3050	1550	1800	2146.45126105094	4189.30464634442	2551.34745169513	1511.66666666667	1512.45315709238	1872.59628454084	1533.55185537374	1.00052028032572	0.818944194236594	1.02479225783059	0.940068344438514	1.04295684758735	0.93525225146878
chrX	126600000	126700000	1350	1200	1050	1000	1350	1430.96750736729	1442.21963234808	1646.03061399686	1585	1585.98898733208	1987.05816012402	1626.82692350023	1.00062396677103	0.818711276875102	1.02489845964228	0.939800977944007	1.0419600100529	0.938473909179135
chrX	126700000	126800000	200	50	250	300	200	59.6236461403039	343.385626749543	493.809184199057	1646.9	1661.51227244313	2076.3384230789	1695.41153241676	1.00887259241189	0.816539112108092	1.03334719162774	0.937307543897169	1.04138482668161	0.940919869082071
chrX	126800000	126900000	2550	1900	2350	2050	2550	2265.69855333155	3227.8248914457	3374.36275869356	1746.66666666667	1739.02301242553	2195.37877368541	1763.9961413333	0.995623862075685	0.803504234657446	1.01977705562789	0.922344771401528	1.04179490864671	0.94116824098482
chrX	126900000	127000000	2300	1550	2250	1450	2300	1848.33303034942	3090.47064074588	2386.74439029544	1833.33333333333	1831.91665311212	2309.84064926859	1879.21828431308	0.999227265333885	0.81357053133	1.02346787512797	0.93389990167071	1.0432356960438	0.941592890599669
chrX	127000000	127100000	2250	2600	2400	1950	2250	3100.4295992958	3296.50201679561	3209.75969729387	1895	1907.95667648972	2412.85633729345	1947.80289322961	1.00683729630065	0.807260201581045	1.0312625205439	0.926656256399507	1.04215167354344	0.940923433455904
chrX	127100000	127200000	2250	2100	3000	2000	2250	2504.19313789276	4120.62752099451	3292.06122799371	1978.33333333333	1993.41723595749	2545.63211296994	2030.10442392946	1.00762455061036	0.797485392168851	1.03206887313605	0.915435725176512	1.04070420945075	0.940828202558148
chrX	127200000	127300000	3200	3000	3350	1950	3200	3577.41876841823	4601.36739844387	3209.75969729387	2050	2068.94052106854	2666.96170108811	2087.71549541935	1.00923927857002	0.782806702686268	1.03372277335587	0.898586016224997	1.0382603359061	0.941652067522338
chrX	127300000	127400000	3000	2292	2100	1550	3000	2733.14793907153	2884.43926469616	2551.34745169513	2136.66666666667	2132.53907695154	2760.82043906632	2170.01702611919	0.998068210741748	0.786004404854762	1.02228070261804	0.902256667540068	1.03622914661114	0.942181281289994
chrX	127400000	127500000	3050	4058	3850	2650	3050	4839.05512074706	5288.13865194296	4361.98112709167	2231.66666666667	2212.03727180527	2879.86078967283	2293.46932216895	0.991204154655089	0.796382009294798	1.01525012895228	0.914169148871322	1.03136203940541	0.942823217329009
chrX	127500000	127600000	2600	1800	2550	1650	2600	2146.45126105094	3502.53339284534	2715.95051309481	2308.33333333333	2307.43510562976	3010.34732783766	2397.71792772209	0.999610876085095	0.796492120875758	1.02386079202889	0.914295546264875	1.02711260642625	0.943563598759265
chrX	127600000	127700000	2400	1950	2200	1400	2400	2325.32219947185	3021.79351539598	2304.4428595956	2336.66666666667	2345.19674818529	3079.02445318757	2493.73638020524	1.00365053417345	0.809911196912903	1.02799844962028	0.929699341398794	1.02300893259371	0.944694186201191
chrX	127700000	127800000	3050	2000	2050	1850	3050	2384.94584561216	2815.76213934625	3045.15663589419	2376.66666666667	2398.85802971156	3197.56117154151	2617.95682387487	1.00933717940178	0.818735493530146	1.03382304919874	0.939828776310459	1.02018001625952	0.945046518216407
chrX	127800000	127900000	3100	1850	2150	1550	3100	2206.07490719124	2953.11639004607	2551.34745169513	2355	2400.8454845829	3241.56031651568	2685.77328517154	1.0194672970628	0.828543362740338	1.0441989169888	0.951087256968582	1.0179504954604	0.945791822470502
chrX	127900000	128000000	2650	1650	1650	1100	2650	1967.58032263003	2266.34513654698	1810.63367539654	2323.33333333333	2361.09638715603	3216.37870388738	2669.31297903157	1.01625382517476	0.829912527341815	1.04090748834274	0.952658924866386	1.01610375763461	0.946260220469939
chrX	128000000	128100000	1900	1650	1600	700	1900	1967.58032263003	2197.66801119707	1152.2214297978	2361.66666666667	2390.90821022619	3214.08946637572	2710.46374438149	1.01238174039217	0.843306875162337	1.03694146927757	0.968034334410878	1.01421788553004	0.947210074042647
chrX	128100000	128200000	2200	1850	2500	1700	2200	2206.07490719124	3433.85626749543	2798.25204379466	2410	2436.61967226709	3280.47735421396	2787.27850636801	1.01104550716477	0.84965637784013	1.03557281989282	0.975322946397297	1.0128288784071	0.948367462870264
chrX	128200000	128300000	1857	1900	1950	1250	1857	2265.69855333155	2678.40788864643	2057.53826749607	2496.66666666667	2524.0676866062	3360.60066712219	2844.8895778579	1.0109750413643	0.846541990451394	1.03550064463742	0.971747932352294	1.01103943281371	0.949718692210442
chrX	128300000	128400000	2993	1950	2600	1250	2993	2325.32219947185	3571.21051819524	2057.53826749607	2468.33333333333	2506.18059276411	3344.57600454055	2809.2255812213	1.01533312333455	0.839934741326715	1.03996445086896	0.964163452494396	1.01043007362443	0.952055789870594
chrX	128400000	128500000	2600	2337	2500	2100	2600	2786.8092205978	3433.85626749543	3456.6642893934	2451.66666666667	2496.24331840739	3321.68362942391	2773.5615845847	1.018182182899	0.834986679651286	1.0428826267832	0.95848355857716	1.00967058286346	0.953737201849671
chrX	128500000	128600000	1850	1913	2250	1250	1850	2281.20070132803	3090.47064074588	2057.53826749607	2448.33333333333	2434.63221739574	3294.21277928395	2726.92405052146	0.994403900910446	0.827792323455865	1.01852749899064	0.950225136861093	1.00835304216102	0.956119213032217
chrX	128600000	128700000	2500	2150	2900	1500	2500	2563.81678403307	3983.27327029469	2469.04592099529	2453.33333333333	2418.73257842499	3253.006504074	2707.72036002483	0.985896431423231	0.832374714478355	1.00981364377384	0.955485276407107	1.00688195232757	0.958398000382365
chrX	128700000	128800000	2150	1900	2650	1050	2150	2265.69855333155	3639.88764354515	1728.3321446967	2406.66666666667	2357.12147741335	3204.93251632906	2685.77328517154	0.979413356265934	0.838012429743085	1.00317329338937	0.961956825619652	1.0051087212768	0.961590129805548
chrX	128800000	128900000	2600	1600	2050	1500	2600	1907.95667648972	2815.76213934625	2469.04592099529	2373.33333333333	2315.70291789455	3225.53565393404	2696.74682259818	0.975717521584782	0.836061700111448	0.999387800139563	0.959717577587655	1.00378833927263	0.964565294299175
chrX	128900000	129000000	2850	2000	2600	2250	2850	2384.94584561216	3571.21051819524	3703.56888149293	2330	2212.03727180527	3144.22193751975	2639.13575110829	0.949372219658916	0.839360517021938	0.972403378159583	0.96350429879952	1.00315723890406	0.966878299732935
chrX	129000000	129100000	2350	2400	2850	1950	2350	2861.93501473459	3914.59614494479	3209.75969729387	2338.33333333333	2212.03727180527	3152.2800535608	2641.87913546496	0.945988854656568	0.838085160765047	0.968937934901708	0.962040313764371	1.00170565739641	0.969316966683204
chrX	129100000	129200000	1750	1650	2050	2100	1750	1967.58032263003	2815.76213934625	3456.6642893934	2328.33333333333	2196.13763283453	3163.72624111912	2672.05636338823	0.943223034860928	0.844591522698573	0.966105018099458	0.969508984931726	0.999632312016256	0.970921397062423
chrX	129200000	129300000	2450	2750	3100	2714	2450	3279.30053771671	4257.98177169433	4467.32708638747	2295	2198.12508770587	3211.80022886406	2696.74682259818	0.95778870924003	0.839637159983629	0.981024046356363	0.963821858033504	0.997198296405056	0.971595917013865
chrX	129300000	129400000	2200	2000	2200	1986	2200	2384.94584561216	3021.79351539598	3269.01679939776	2298.33333333333	2184.21290360647	3198.06480379407	2724.1806661648	0.950346441018042	0.851821596276887	0.973401233501326	0.977808406732097	0.994698074181	0.971330207127229
chrX	129400000	129500000	1700	1550	2200	1350	1700	1848.33303034942	3021.79351539598	2222.14132889576	2320	2192.16272309184	3243.84955402735	2735.15420359144	0.94489772547062	0.843181583497194	0.967820335624572	0.967890511755986	0.992130058507002	0.971425571309763
chrX	129500000	129600000	2950	2550	3000	2300	2950	3040.8059531555	4120.62752099451	3785.87041219277	2331.66666666667	2204.0874523199	3303.3697293306	2787.27850636801	0.945284111073581	0.843768253253574	0.968216094693367	0.968563951619769	0.989677308439568	0.970578309594029
chrX	129600000	129700000	2800	2350	2500	2400	2800	2802.31136859428	3433.85626749543	3950.47347359246	2333.33333333333	2239.86164000408	3289.63430426062	2792.76527508133	0.959940702858892	0.848959190224957	0.983228245954189	0.974522642772493	0.986974544247123	0.968886504431385
chrX	129700000	129800000	2800	2250	2000	1350	2800	2683.06407631367	2747.08501399634	2222.14132889576	2331.43333333333	2229.92436564736	3317.10515440058	2825.68588736127	0.956460703278683	0.851852972949206	0.979663823825843	0.977844424102521	0.984152820283229	0.967244630142947
chrX	129800000	129900000	1700	1450	2000	1400	1700	1729.08573806881	2747.08501399634	2304.4428595956	2305	2253.77382410349	3328.5513419589	2877.81019013784	0.977776062517782	0.864583386129837	1.00149627994957	0.992457701206085	0.980957068762149	0.966010545634368
chrX	129900000	130000000	1800	1300	1750	800	1800	1550.2147996479	2403.6993872468	1316.82449119749	2303.33333333333	2250.31565262735	3339.99752951722	2864.09326835453	0.976982193615347	0.857513588870385	1.00068315229894	0.98434226104303	0.977518928748928	0.965204881592946
chrX	130000000	130100000	2150	1050	1800	1100	2150	1252.09656894638	2472.37651259671	1810.63367539654	2340	2265.69855333155	3303.3697293306	2872.32342142451	0.968247245013482	0.869513150744578	0.991736299470701	0.998116591875884	0.975625113924826	0.965055512701965
chrX	130100000	130200000	2400	1700	2100	1650	2400	2027.20396877033	2884.43926469616	2715.95051309481	2371.66666666667	2287.56055691633	3351.44371707554	2872.32342142451	0.964537128706813	0.857040626041275	0.987936178132344	0.983799345680943	0.974077848238008	0.96482736273129
chrX	130200000	130300000	1800	1450	2300	1550	1800	1729.08573806881	3159.14776609579	2551.34745169513	2391.66666666667	2289.54801178767	3328.5513419589	2883.29695885116	0.95730230458021	0.866231781527606	0.980525841832819	0.994349898920491	0.972656907603454	0.96442584202167
chrX	130300000	130400000	2000	1250	2550	1750	2000	1490.5911535076	3502.53339284534	2880.5535744945	2421.66666666667	2323.33474460051	3328.5513419589	2875.06680578118	0.959394939270685	0.863759188430952	0.982669242492891	0.991511602348881	0.971347682650423	0.963823192438338
chrX	130400000	130500000	1750	1450	2074	1600	1750	1729.08573806881	2848.72715951421	2633.64898239497	2396.66666666667	2331.28456408588	3253.006504074	2787.27850636801	0.972719567768796	0.856831519665663	0.996317117895165	0.983559311884114	0.970927533404422	0.962894118634664
chrX	130500000	130600000	2850	1800	2726	1700	2850	2146.45126105094	3744.27687407701	2798.25204379466	2423.33333333333	2319.35983485782	3236.98184149236	2784.53512201135	0.957094842444768	0.860225746810982	0.98031334679961	0.987455554772951	0.970710435263876	0.962284261882839
chrX	130600000	130700000	2100	1550	2450	1950	2100	1848.33303034942	3365.17914214552	3209.75969729387	2445	2305.44765075842	3214.08946637572	2737.8975879481	0.94292337454332	0.851842369850215	0.965798088215575	0.97783225277536	0.970463782251861	0.961284849538246
chrX	130700000	130800000	2050	2050	3100	2300	2050	2444.56949175246	4257.98177169433	3785.87041219277	2445	2293.52292153036	3154.56929107247	2638.36760348843	0.938046184674992	0.836363813898492	0.960802580862735	0.960064374853716	0.969249196716102	0.959905598020809
chrX	130800000	130900000	3200	1500	1850	2050	3200	1788.70938420912	2541.05363794662	3374.36275869356	2413.33333333333	2283.58564717364	3145.41234102581	2584.26806397506	0.946237146618911	0.821599136707227	0.969192250267118	0.943115960369504	0.968817736898988	0.958272833098006
chrX	130900000	131000000	3300	1850	2650	1300	3300	2206.07490719124	3639.88764354515	2139.83979819591	2426.66666666667	2283.58564717364	3140.83386600248	2614.44529189834	0.941038041417708	0.832404833696566	0.963867018122793	0.955519850342423	0.96937735095424	0.957301348169622
chrX	131000000	131100000	2250	1950	2900	1650	2250	2325.32219947185	3983.27327029469	2715.95051309481	2366.66666666667	2225.94945590468	3083.60292821089	2532.1437611985	0.940542023621695	0.821164015001	0.963358967254564	0.94261648293883	0.970408725083405	0.956650992083306
chrX	131100000	131200000	2250	2750	2200	1800	2250	3279.30053771671	3021.79351539598	2962.85510519434	2356.66666666667	2196.13763283453	3085.89216572256	2485.50622713525	0.931883012518187	0.805441698431246	0.954489894119479	0.924568791517995	0.970692326867288	0.956443280080965
chrX	131200000	131300000	1800	1650	2550	1850	1800	1967.58032263003	3502.53339284534	3045.15663589419	2340	2172.2881743784	3106.49530332753	2496.4797645619	0.928328279648891	0.80363223529995	0.950848925720593	0.922491703699153	0.971580399658066	0.956034314850087
chrX	131300000	131400000	2200	2550	2850	2200	2200	3040.8059531555	3914.59614494479	3621.26735079308	2345.96666666667	2162.35090002169	3131.67691595583	2529.40037684184	0.921731297697475	0.807682415754509	0.944091905236553	0.927140917237011	0.971849347554012	0.955593854017088
chrX	131400000	131500000	2550	2250	2750	1850	2550	2683.06407631367	3777.24189424497	3045.15663589419	2363.33333333333	2168.31326463572	3168.30471614245	2578.78129526174	0.917480930029217	0.813930958762554	0.939738426386583	0.934313637334502	0.972286961190362	0.955802762776966
chrX	131500000	131600000	2950	2300	1450	1400	2950	2742.68772245398	1991.63663514735	2304.4428595956	2351.66666666667	2208.06236206259	3186.61861623576	2625.41882932499	0.938935093719031	0.823888624747415	0.961713054267582	0.94574407013168	0.973118814736057	0.955510026878522
chrX	131600000	131700000	3450	2700	3950	1500	3450	3219.67689157641	5425.49290264277	2469.04592099529	2343.33333333333	2204.0874523199	3193.48632877075	2639.13575110829	0.940577860164964	0.826412102451105	0.963395673169289	0.948640777286857	0.973840487748192	0.956557617247089
chrX	131700000	131800000	2750	1950	2150	1250	2750	2325.32219947185	2953.11639004607	2057.53826749607	2333.33333333333	2188.18781334915	3142.80261026251	2600.72837011503	0.937794777149637	0.827518839911425	0.960545074352762	0.949911204331059	0.974757298865184	0.957387039387685
chrX	131800000	131900000	3500	2450	2050	1350	3500	2921.55866087489	2815.76213934625	2222.14132889576	2321.66666666667	2176.26308412109	3163.72624111912	2595.24160140171	0.937371034079437	0.820311684263707	0.960111051548637	0.941638090087693	0.975849781996832	0.958639594390608
chrX	131900000	132000000	2100	2200	950	650	2100	2623.44043017337	1304.86538164826	1069.91989909796	2303.33333333333	2158.375990279	3167.20588213685	2581.5246796184	0.937066276532127	0.815079529303192	0.959798900779543	0.935632084689289	0.975878806469541	0.959914751316335
chrX	132000000	132100000	3150	2100	2500	1900	3150	2504.19313789276	3433.85626749543	3127.45816659403	2271.66666666667	2134.52653182288	3149.99081604914	2589.75483268839	0.939630168080504	0.822146788331458	0.962424990685325	0.943744611209625	0.976563088690188	0.961279881416563
chrX	132100000	132200000	2400	1300	1550	1250	2400	1550.2147996479	2128.99088584716	2057.53826749607	2255	2110.67707336676	3133.96615346749	2565.06437347843	0.935998702158207	0.818472264175664	0.958705427739001	0.939526614593926	0.978151858122715	0.962704332405288
chrX	132200000	132300000	2450	2450	1800	900	2450	2921.55866087489	2472.37651259671	1481.42755259717	2265	2088.81506978198	3133.96615346749	2518.42683941519	0.922214158844141	0.803590950281561	0.944586480283596	0.9224443125104	0.979827755011474	0.964960037093922
chrX	132300000	132400000	1250	1750	2000	1000	1250	2086.82761491064	2747.08501399634	1646.03061399686	2223.33333333333	2084.84016003929	3129.38767844417	2532.1437611985	0.937709217408977	0.809149910904424	0.960457438987908	0.928825459047991	0.980693840043868	0.967945463808775
chrX	132400000	132500000	2100	1550	2100	1900	2100	1848.33303034942	2884.43926469616	3127.45816659403	2175	2090.80252465332	3149.99081604914	2576.03791090508	0.961288517081987	0.817792197291567	0.984608757282128	0.93874596390449	0.98186184437896	0.970304578503441
chrX	132500000	132600000	1150	1100	1750	800	1150	1311.72021508669	2403.6993872468	1316.82449119749	2161.66666666667	2108.68961849541	3152.2800535608	2606.21513882836	0.975492498918464	0.826771446237585	0.999157318568311	0.949053269030272	0.982894998657475	0.973474668423686
chrX	132600000	132700000	2500	1600	2550	1550	2500	1907.95667648972	3502.53339284534	2551.34745169513	2145	2076.89034055392	3177.4616661891	2680.28651645821	0.968247245013482	0.843530716665679	0.991736299470701	0.968291282702281	0.984737169072752	0.977868824800945
chrX	132700000	132800000	2300	1650	2450	1550	2300	1967.58032263003	3365.17914214552	2551.34745169513	2148.33333333333	2110.67707336676	3225.53565393404	2713.20712873815	0.982471872785147	0.841164823408161	1.00630600754916	0.965575467176186	0.987009707315153	0.982929093263867
chrX	132800000	132900000	1879	1200	2550	2000	1879	1430.96750736729	3502.53339284534	3292.06122799371	2133.33333333333	2102.72725388138	3225.53565393404	2751.61450973141	0.985653400256899	0.853072111100491	1.00956471682796	0.979243876216091	0.990167892652851	0.987820519101428
chrX	132900000	133000000	2321	1450	2550	1700	2321	1729.08573806881	3502.53339284534	2798.25204379466	2108.33333333333	2086.82761491064	3198.06480379407	2759.8446628014	0.989799659246151	0.862973339229153	1.01381156138944	0.990609523839365	0.994482473095186	0.993197220864339
chrX	133000000	133100000	1800	2050	2200	1950	1800	2444.56949175246	3021.79351539598	3209.75969729387	2078.33333333333	2062.97815645451	3269.03116665565	2817.45573429129	0.992611783378275	0.861862610252707	1.01669190584155	0.989334514922572	0.998069698404958	0.998026855829163
chrX	133100000	133200000	2150	1600	2250	1900	2150	1907.95667648972	3090.47064074588	3127.45816659403	2056.66666666667	2027.20396877033	3198.06480379407	2828.42927171793	0.985674539110372	0.88441899875274	1.0095863684964	1.01522705673796	1.00195529224142	1.00255141713547
chrX	133200000	133300000	1500	1050	1193	850	1500	1252.09656894638	1638.63621084882	1399.12602189733	2041.66666666667	2009.31687492824	3278.1881167023	2910.73080241778	0.984155204046485	0.887908411231089	1.00803017534256	1.01923256313836	1.00629676454726	1.00733482508563
chrX	133300000	133400000	1650	950	3007	1650	1650	1132.84927666577	4130.2423185435	2715.95051309481	1986.66666666667	1969.56777750137	3289.63430426062	2949.13818341103	0.99139317659465	0.896494233292562	1.01544373644233	1.02908825243657	1.01132342768267	1.0129371265718
chrX	133400000	133500000	1200	1000	2150	1350	1200	1192.47292280608	2953.11639004607	2222.14132889576	1988.33333333333	1935.78104468853	3337.70829200555	2971.08525826433	0.973569678803956	0.8901572571158	0.99718785207643	1.02181401965593	1.01651204583736	1.01891254564221
chrX	133500000	133600000	1900	1200	2350	1850	1900	1430.96750736729	3227.8248914457	3045.15663589419	1956.66666666667	1911.93158623241	3328.5513419589	2982.05879569097	0.977137096881982	0.895902898687448	1.00084181341904	1.0284094577798	1.02212879144937	1.02475955094196
chrX	133600000	133700000	1600	950	2100	1500	1600	1132.84927666577	2884.43926469616	2469.04592099529	1886.66666666667	1866.77661155549	3317.10515440058	2949.13818341103	0.989457567962272	0.889069850408152	1.01346117119137	1.0205657824371	1.02813606346599	1.03072968439745
chrX	133700000	133800000	2350	1500	3100	1450	2350	1788.70938420912	4257.98177169433	2386.74439029544	1858.33333333333	1834.42084625002	3358.31142961053	3006.74925490092	0.987132293946197	0.895315791260498	1.01107948752552	1.02773551551274	1.0351902118373	1.03852777623277
chrX	133800000	133900000	1950	1400	1750	2300	1950	1669.46209192851	2403.6993872468	3785.87041219277	1826.66666666667	1774.79720010971	3287.34506674896	2957.36833648102	0.971604306629404	0.899622119501355	0.995174801238939	1.03267876181509	1.04154631336044	1.04592033470681
chrX	133900000	134000000	1850	2000	3100	2100	1850	2384.94584561216	4257.98177169433	3456.6642893934	1756.66666666667	1713.18609909806	3191.19709125908	2853.11973092789	0.975248253756014	0.894059391926241	0.998907148175553	1.02629329118242	1.04647621883971	1.05333740873605
chrX	134000000	134100000	1850	2400	2950	2200	1850	2861.93501473459	4051.9503956446	3621.26735079308	1748.33333333333	1697.28646012732	3149.99081604914	2847.63296221456	0.970802551073775	0.904013099881413	0.99435359560999	1.03771918054618	1.05004120843366	1.06054607834023
chrX	134100000	134200000	1750	1950	2750	3150	1750	2325.32219947185	3777.24189424497	5184.9964340901	1721.66666666667	1697.28646012732	3127.0984409325	2877.81019013784	0.985839183036196	0.9202812909464	1.00975500657781	1.05639348283576	1.05305050837254	1.06646943382979
chrX	134200000	134300000	1900	2500	3600	2450	1900	2981.18230701519	4944.75302519341	4032.7750042923	1710	1701.26136987	3124.80920342084	2924.44772420108	0.994889689982459	0.935880411834293	1.01902507299261	1.07429975758681	1.05538391087102	1.07282774377689
chrX	134300000	134400000	1750	2350	2850	2900	1750	2802.31136859428	3914.59614494479	4773.48878059088	1710.7	1735.04810268284	3099.62759079254	2899.75726499113	1.0142328302349	0.935517954997199	1.03883746536748	1.07388369236384	1.05722750088927	1.07802717371588
chrX	134400000	134500000	1800	1850	2150	2000	1800	2206.07490719124	2953.11639004607	3292.06122799371	1698.33333333333	1772.80974523837	3092.75987825755	2951.8815677677	1.04385264685282	0.954448998294293	1.06917583965663	1.09561469022186	1.05833657793221	1.08242984741676
chrX	134500000	134600000	2050	1700	3000	2450	2050	2027.20396877033	4120.62752099451	4032.7750042923	1686.66666666667	1760.88501601031	3127.0984409325	2971.08525826433	1.04400297391915	0.950109283217303	1.06932981356076	1.09063311907638	1.05947929523165	1.0865138455341
chrX	134600000	134700000	2800	1800	2400	1700	2800	2146.45126105094	3296.50201679561	2798.25204379466	1698.33333333333	1790.69683908046	3124.80920342084	2951.8815677677	1.05438479239281	0.944659777798967	1.07996348826303	1.08437761647599	1.06086629712552	1.08958636326747
chrX	134700000	134800000	2300	1500	3900	2750	2300	1788.70938420912	5356.81577729287	4526.58418849136	1730	1842.37066573539	3159.46825934743	3009.49263925759	1.06495414204358	0.95253137307326	1.09078924352797	1.09341344283592	1.06210540085403	1.09291130357148
chrX	134800000	134900000	1850	1450	2300	2050	1850	1729.08573806881	3159.14776609579	3374.36275869356	1695	1838.3957559927	3079.02445318757	2976.57202697765	1.08459926607239	0.966725686084158	1.1109109456111	1.10970713467293	1.06320026021851	1.09558025523352
chrX	134900000	135000000	2150	1350	2000	1050	2150	1609.8384457882	2747.08501399634	1728.3321446967	1671.66666666667	1820.50866215061	3019.50427788431	2932.67787727107	1.08903808304124	0.971244816160988	1.11545744542031	1.11489465680145	1.06504732362914	1.09890922837241
chrX	135000000	135100000	2200	1500	2300	2100	2200	1788.70938420912	3159.14776609579	3456.6642893934	1665	1838.3957559927	2971.43029013938	2897.01388063447	1.10414159519081	0.974956030517742	1.13092735904554	1.11915477020205	1.06711134583361	1.10110985586144
chrX	135100000	135200000	300	164	1300	650	300	195.565559340197	1785.60525909762	1069.91989909796	1678.33333333333	1866.22012419151	2953.11639004607	2877.81019013784	1.11194843546664	0.974499413513785	1.1389235882376	1.11863061825864	1.06859819826161	1.10408704547131
chrX	135200000	135300000	1600	1636	2700	1950	1600	1950.88570171074	3708.56476889506	3209.75969729387	1655	1868.20757906285	2930.22401492943	2951.8815677677	1.12882633176003	1.00739109116843	1.15621093142299	1.1563870675701	1.06968205644452	1.10696362679883
chrX	135300000	135400000	300	250	450	100	300	298.118230701519	618.094128149177	164.603061399686	1670	1876.87288230191	2966.85181511605	2973.82864262099	1.12387597742629	1.00235159284646	1.15114048468194	1.15060221326907	1.07130376062517	1.10958419297208
chrX	135400000	135500000	0	0	0	0	0	0	0	0	1671.66666666667	1848.33303034942	2923.35630239444	2957.36833648102	1.10568276989995	1.01163458387153	1.13250592166036	1.16125818478189	1.07268998162354	1.11239015142526
chrX	135500000	135600000	900	700	850	700	900	834.731045964254	1167.51113094845	1152.2214297978	1695	1830.44593650733	2934.80248995276	2979.31541133431	1.07990910708397	1.01516726305567	1.10610700638684	1.16531335715559	1.07449351962639	1.11480773382198
chrX	135600000	135700000	1700	1600	2050	2100	1700	1907.95667648972	2815.76213934625	3456.6642893934	1723.33333333333	1820.50866215061	2879.86078967283	2875.06680578118	1.05638800511641	0.998335341795393	1.08201529763691	1.14599194738893	1.07532080433972	1.11562790338318
chrX	135700000	135800000	1950	1750	2400	2400	1950	2086.82761491064	3296.50201679561	3950.47347359246	1711.66666666667	1798.64665856583	2843.23298948621	2864.09326835453	1.05081596410857	1.00733681655547	1.07630808250351	1.1563247655892	1.07522170442797	1.11547462641692
chrX	135800000	135900000	1900	2050	2000	1550	1900	2444.56949175246	2747.08501399634	2551.34745169513	1716.66666666667	1784.73447446643	2829.49756441623	2798.25204379466	1.03965115017462	0.988957219467329	1.06487241737546	1.13522677438578	1.07394336161133	1.11523614647572
chrX	135900000	136000000	1950	2400	2400	2650	1950	2861.93501473459	3296.50201679561	4361.98112709167	1728.33333333333	1766.84738062434	2838.65451446289	2776.30496894137	1.02228392321562	0.978035528732415	1.04708387267772	1.12268973486599	1.07118120482694	1.1139881629138
chrX	136000000	136100000	1450	1750	2950	2300	1450	2086.82761491064	4051.9503956446	3785.87041219277	1720	1764.85992575299	2829.49756441623	2740.64097230477	1.02608135218197	0.968596335537119	1.05097342482464	1.11185445844254	1.06832594463366	1.1125932876842
chrX	136100000	136200000	2500	2350	2200	1550	2500	2802.31136859428	3021.79351539598	2551.34745169513	1698.33333333333	1742.99792216822	2829.49756441623	2729.66743487812	1.02629907095283	0.964718071931365	1.05119642531263	1.10740258873907	1.06467818034874	1.11155077658862
chrX	136200000	136300000	2450	2350	1950	1900	2450	2802.31136859428	2678.40788864643	3127.45816659403	1698.33333333333	1733.0606478115	2760.82043906632	2691.26005388486	1.02044787898616	0.974804451532898	1.04520328719796	1.11898077225892	1.06018118797005	1.10965653527577
chrX	136300000	136400000	600	850	1250	1050	600	1013.60198438517	1716.92813374771	1728.3321446967	1693.33333333333	1733.0606478115	2765.39891408965	2672.05636338823	1.02346101248711	0.966246261895222	1.0482895173767	1.10915680229772	1.05435981003303	1.10708229679454
chrX	136400000	136500000	500	550	850	550	500	655.860107543343	1167.51113094845	905.316837698271	1688.33333333333	1735.04810268284	2765.39891408965	2702.23359131151	1.02766916249724	0.977158694011082	1.05259975439535	1.12168321382264	1.04832750730828	1.1048241193963
chrX	136500000	136600000	1700	1650	1300	1200	1700	1967.58032263003	1785.60525909762	1975.23673679623	1706.66666666667	1770.82229036703	2799.7374767646	2669.31297903157	1.03759118576193	0.953415454550491	1.06276247955307	1.09442828245075	1.04178744474049	1.10246329190649
chrX	136600000	136700000	2000	1650	1700	1150	2000	1967.58032263003	2335.02226189689	1892.93520609639	1748.33333333333	1806.03999068723	2820.34061436958	2726.92405052146	1.03300666769527	0.966877559620933	1.05806674403128	1.10988147073305	1.03514391254009	1.10026716253911
chrX	136700000	136800000	1650	1550	2600	2800	1650	1848.33303034942	3571.21051819524	4608.8857191912	1751.66666666667	1784.73447446643	2792.86976422961	2710.46374438149	1.01887791120824	0.970494141580263	1.04359523301306	1.11403295533842	1.02811922486256	1.09696077333769
chrX	136800000	136900000	2400	1618	2550	2700	2400	1929.42118910023	3502.53339284534	4444.28265779151	1788.33333333333	1822.49611702196	2859.25765206786	2768.07481587138	1.0191031409256	0.96810961190205	1.04382592665828	1.11129574701258	1.02162387897343	1.09358593478992
chrX	136900000	137000000	1900	1282	2150	1800	1900	1528.75028703739	2953.11639004607	2962.85510519434	1856.66666666667	1886.09467290495	2969.14105262771	2872.32342142451	1.01584991359333	0.967392040496859	1.04049377812653	1.11047204477787	1.0158333454682	1.09037529820503
chrX	137000000	137100000	2550	1950	3200	2600	2550	2325.32219947185	4395.33602239415	4279.67959639183	1883.33333333333	1927.83122520316	3037.81817797762	2938.16464598439	1.02362719922292	0.96719568909171	1.04845973569567	1.11024665244752	1.01142141017157	1.08700055128588
chrX	137100000	137200000	2600	1700	1550	1250	2600	2027.20396877033	2128.99088584716	2057.53826749607	1885	1903.98176674704	3035.52894046596	2858.60649964121	1.01006990278357	0.941716108034341	1.03457354797778	1.08099856967197	1.00801674967753	1.08467253041901
chrX	137200000	137300000	1550	1950	2800	2250	1550	2325.32219947185	3845.91901959488	3703.56888149293	1903.33333333333	1888.08212777629	3026.3719904193	2820.19911864795	0.991987107413112	0.931874577076432	1.01605207563986	1.06970144859895	1.00408147352716	1.08179645718597
chrX	137300000	137400000	1900	2000	2550	1700	1900	2384.94584561216	3502.53339284534	2798.25204379466	1916.66666666667	1872.18248880554	3058.42131558259	2842.14619350124	0.97679086372463	0.929285373150051	1.00048718086832	1.06672929412784	1.00082151691652	1.0802185308756
chrX	137400000	137500000	2150	1400	2350	1600	2150	1669.46209192851	3227.8248914457	2633.64898239497	1905	1834.42084625002	3035.52894046596	2798.25204379466	0.962950575459326	0.921833426290814	0.986311136125068	1.05817518336412	0.998580447846426	1.07976305746652
chrX	137500000	137600000	1800	1650	2800	1800	1800	1967.58032263003	3845.91901959488	2962.85510519434	1926.66666666667	1850.32048522076	3044.68589051261	2781.79173765469	0.960373954266832	0.91365475378688	0.983672007762202	1.04878686218841	0.996509780257763	1.08013668499279
chrX	137600000	137700000	2150	1250	2400	1500	2150	1490.5911535076	3296.50201679561	2469.04592099529	1915	1814.54629753658	3056.13207807093	2803.73881250798	0.947543758504742	0.917414149940056	0.970530559715632	1.05310228360866	0.994717419408982	1.08109560951274
chrX	137700000	137800000	2300	1250	2400	2050	2300	1490.5911535076	3296.50201679561	3374.36275869356	1916.66666666667	1788.70938420912	3074.44597816424	2776.30496894137	0.9332396787178	0.903026102478179	0.955879472167184	1.03658620345036	0.993640615875519	1.08193883820945
chrX	137800000	137900000	1700	1450	2400	1700	1700	1729.08573806881	3296.50201679561	2798.25204379466	1963.33333333333	1794.67174882315	3111.07377835086	2798.25204379466	0.91409426934965	0.899448950155717	0.936269607500483	1.03247998023607	0.992557256109662	1.08330573952965
chrX	137900000	138000000	2000	1400	2000	1600	2000	1669.46209192851	2747.08501399634	2633.64898239497	2015	1838.3957559927	3163.72624111912	2886.04034320782	0.91235521389216	0.912228215481416	0.934488363677825	1.04714933485439	0.991522407114965	1.08480994663585
chrX	138000000	138100000	2750	2400	3050	1500	2750	2861.93501473459	4189.30464634442	2469.04592099529	2016.66666666667	1840.38321086405	3223.24641642237	2943.65141469771	0.912586716130932	0.913256709043364	0.934725482011785	1.04832994550753	0.990077962534291	1.08797275285641
chrX	138100000	138200000	1550	1050	1750	1700	1550	1252.09656894638	2403.6993872468	2798.25204379466	2008.33333333333	1842.37066573539	3257.58497909733	2987.54556440429	0.917362987088161	0.917104414335843	0.93961762222575	1.05274673723723	0.989133258706594	1.09040928295871
chrX	138200000	138300000	1700	1100	2100	1650	1700	1311.72021508669	2884.43926469616	2715.95051309481	2006.66666666667	1852.30794009211	3214.08946637572	2960.11172083768	0.923077046557528	0.920979876822026	0.945470301097072	1.05719539152767	0.988826339038282	1.09321577715284
chrX	138300000	138400000	1400	1200	1900	1150	1400	1430.96750736729	2609.73076329652	1892.93520609639	1975	1843.92088053504	3214.08946637572	2938.16464598439	0.933630825587361	0.914151481071723	0.956280108007839	1.04935705683608	0.988253485385727	1.09655735589959
chrX	138400000	138500000	2050	1600	2400	1900	2050	1907.95667648972	3296.50201679561	3127.45816659403	1976.66666666667	1850.32048522076	3223.24641642237	2990.28894876096	0.936081189825007	0.927725827453184	0.958789916503462	1.06493908723505	0.988261054296058	1.09996667954923
chrX	138500000	138600000	1700	1750	2350	1900	1700	2086.82761491064	3227.8248914457	3127.45816659403	1931.66666666667	1836.40830112136	3163.72624111912	2932.67787727107	0.950685919476114	0.926969545959728	0.973748947488112	1.06407094958112	0.987905019104395	1.10340994819424
chrX	138600000	138700000	1750	1000	2000	650	1750	1192.47292280608	2747.08501399634	1069.91989909796	1921.66666666667	1838.3957559927	3207.22175384073	3006.74925490092	0.956667349172265	0.937493408835939	0.97987548281569	1.07615132138272	0.988233611063827	1.10845300305215
chrX	138700000	138800000	2500	1350	2200	1700	2500	1609.8384457882	3021.79351539598	2798.25204379466	1941.66666666667	1816.53375240792	3184.32937872409	2968.34187390767	0.935553863901077	0.932171745090337	0.9582497979923	1.07004256859811	0.989321145094815	1.11357817237806
chrX	138800000	138900000	2300	1650	2700	1950	2300	1967.58032263003	3708.56476889506	3209.75969729387	1945	1836.40830112136	3195.77556628241	3028.69632975422	0.944168792350313	0.947718720209581	0.967073719056317	1.08788898507463	0.990794949860982	1.1191169769633
chrX	138900000	139000000	1600	1450	1900	1850	1600	1729.08573806881	2609.73076329652	3045.15663589419	1938.33333333333	1854.29539496345	3177.4616661891	3069.84709510414	0.956644227840129	0.966131905781878	0.97985180057493	1.1090255325935	0.993060715532379	1.12447003621798
chrX	139000000	139100000	2100	2150	3150	2000	2100	2563.81678403307	4326.65889704424	3292.06122799371	1943.33333333333	1876.15739854823	3154.56929107247	3086.30740124411	0.965432623609723	0.978360947714307	0.988853397164756	1.12306328423079	0.995856879516446	1.13039342133551
chrX	139100000	139200000	2150	1450	2450	1950	2150	1729.08573806881	3365.17914214552	3209.75969729387	1945	1894.04449239032	3143.12310351415	3110.99786045406	0.973801795573429	0.989779196677289	0.99742559984921	1.1361703243375	0.99932244691068	1.13674393738199
chrX	139200000	139300000	2500	1700	2350	1400	2500	2027.20396877033	3227.8248914457	2304.4428595956	1945.43333333333	1923.85631546047	3140.83386600248	3130.91483088342	0.988908888573482	0.996841910288083	1.01289918119405	1.14427763316033	1.00348903034616	1.14415996109165
chrX	139300000	139400000	2000	1000	2050	1450	2000	1192.47292280608	2815.76213934625	2386.74439029544	1990	1973.54268724406	3170.59395365411	3176.83908501393	0.991729993589979	1.00196970392649	1.015788724401	1.1501638419035	1.00902484775314	1.15195735726757
chrX	139400000	139500000	2050	1650	2000	2150	2050	1967.58032263003	2747.08501399634	3538.96582009324	2006.66666666667	2001.36705544287	3182.04014121243	3234.45015650382	0.997358997729003	1.01647057012657	1.02155428455445	1.16680942700876	1.01456006320365	1.15885377747878
chrX	139500000	139600000	1750	1700	2600	2250	1750	2027.20396877033	3571.21051819524	3703.56888149293	1915	1905.96922161838	3042.39665300095	3152.14862580398	0.995284188834663	1.03607418273182	1.01942914213285	1.18931246906771	1.01968597826203	1.16560118956979
chrX	139600000	139700000	1750	1700	2450	1950	1750	2027.20396877033	3365.17914214552	3209.75969729387	1911.66666666667	1921.86886058913	3024.08275290764	3116.48462916738	1.00533680588795	1.03055533985335	1.02972562920035	1.18297737380176	1.02481356402603	1.1722585264414
chrX	139700000	139800000	1600	1800	1650	2300	1600	2146.45126105094	2266.34513654698	3785.87041219277	1926.66666666667	1945.71831904525	3035.52894046596	3168.60893194395	1.00988840088854	1.04384079153519	1.03438764296369	1.19822778116231	1.02942580568685	1.17864779566363
chrX	139800000	139900000	1450	1407	2550	2300	1450	1677.80940238815	3502.53339284534	3785.87041219277	1965	1969.56777750137	3051.5536030476	3220.73323472052	1.00232456870299	1.05544049152666	1.02664031708164	1.21154310941509	1.03310092107459	1.18555469734331
chrX	139900000	140000000	1950	1443	2350	2750	1950	1720.73842760917	3227.8248914457	4526.58418849136	1971.66666666667	2003.35451031421	3035.52894046596	3207.01631293721	1.01607160286435	1.05649340719016	1.04072084543646	1.21275175426731	1.03702014348269	1.1913583129614
chrX	140000000	140100000	1200	1600	1900	1550	1200	1907.95667648972	2609.73076329652	2551.34745169513	1973.33333333333	1999.37960057152	3030.95046544263	3204.27292858055	1.01319912191124	1.05718419522656	1.03777867994577	1.21354471179764	1.03972955314228	1.19728819646116
chrX	140100000	140200000	2300	1750	2500	2600	2300	2086.82761491064	3433.85626749543	4279.67959639183	1990	2029.19142364168	3053.84284055927	3278.34430621041	1.01969418273451	1.07351441360028	1.04443130676075	1.23229021540941	1.04222704813065	1.202718070941
chrX	140200000	140300000	2150	1400	2300	1550	2150	1669.46209192851	3159.14776609579	2551.34745169513	1980	2027.20396877033	3104.20606581587	3308.52153413368	1.02384038826784	1.06581891278668	1.0486780965695	1.2234565283763	1.04556804476484	1.20811156658889
chrX	140300000	140400000	2000	2500	2800	2800	2000	2981.18230701519	3845.91901959488	4608.8857191912	1970	2009.31687492824	3044.68589051261	3270.11415314042	1.0199578045321	1.0740399078047	1.04470132385333	1.23289343168499	1.04798121853915	1.21240948439585
chrX	140400000	140500000	1950	1850	1950	2350	1950	2206.07490719124	2678.40788864643	3868.17194289261	1973.33333333333	2031.17887851302	3051.5536030476	3239.93692521715	1.02931362086808	1.0617335779327	1.05428410626698	1.21876696100445	1.04980852469759	1.2156252032878
chrX	140500000	140600000	1950	2200	2300	2100	1950	2623.44043017337	3159.14776609579	3456.6642893934	1958.33333333333	2041.11615286974	3019.50427788431	3226.22000343384	1.04227207806114	1.06846015323229	1.06755692728421	1.22648841571423	1.05065098740834	1.21885174576394
chrX	140600000	140700000	2200	1700	2150	1950	2200	2027.20396877033	2953.11639004607	3209.75969729387	1940	2035.15378825571	3005.76885281433	3256.39723135711	1.0490483444617	1.08338245248237	1.07449758154265	1.24361776500318	1.05100447325812	1.22151301782037
chrX	140700000	140800000	2313	2000	2350	2413	2313	2384.94584561216	3227.8248914457	3971.87187157442	1926.66666666667	2033.16633338436	2998.90114027934	3289.31784363705	1.0552766436251	1.09684103935839	1.08087697523172	1.25906691474019	1.05040001536581	1.22360088306232
chrX	140800000	140900000	3037	2700	3050	2537	3037	3219.67689157641	4189.30464634442	4175.97966771003	1915	2060.99070158317	3056.13207807093	3371.61937433689	1.07623535330714	1.10323091025081	1.10234412970987	1.26640186551375	1.04955671829811	1.22499603651722
chrX	140900000	141000000	2500	2100	2250	2650	2500	2504.19313789276	3090.47064074588	4361.98112709167	1903.33333333333	2045.09106261242	3133.96615346749	3423.74367711346	1.07447866687168	1.09246351410827	1.10054482719307	1.25404194119061	1.04896278341824	1.22502925380375
chrX	141000000	141100000	0	0	0	0	0	0	0	0	1930	2051.05342722645	3152.2800535608	3434.71721454011	1.06272198301889	1.08959773756785	1.08850293376321	1.25075230823779	1.04839370559328	1.22392921283674
chrX	141100000	141200000	1450	1450	1350	1050	1450	1729.08573806881	1854.28238444753	1728.3321446967	1925	2055.02833696914	3170.59395365411	3459.40767375006	1.06754718803592	1.09109136152963	1.09344519514574	1.25246684338541	1.04717417192559	1.22248061146496
chrX	141200000	141300000	2150	1700	2350	2600	2150	2027.20396877033	3227.8248914457	4279.67959639183	1953.33333333333	2066.9530661972	3204.93251632906	3486.84151731667	1.05816709873577	1.08796097875737	1.08383755092146	1.24887346819467	1.04624698527667	1.22012811003177
chrX	141300000	141400000	2550	1800	2250	2100	2550	2146.45126105094	3090.47064074588	3456.6642893934	1986.66666666667	2068.66227738656	3200.35404130574	3503.30182345664	1.04127295841605	1.09466070885936	1.06653356964012	1.25656410722659	1.04601571502746	1.21751343747158
chrX	141400000	141500000	2250	2450	2050	1650	2250	2921.55866087489	2815.76213934625	2715.95051309481	1965	2064.96561132586	3204.93251632906	3459.40767375006	1.0508730846442	1.07940109694181	1.07636658874655	1.23904755577771	1.04517354387402	1.21422678249977
chrX	141500000	141600000	1750	1650	2250	1850	1750	1967.58032263003	3090.47064074588	3045.15663589419	2006.66666666667	2066.9530661972	3227.8248914457	3492.32828603	1.03004305624445	1.08194477813381	1.0550312372757	1.24196745457396	1.04481325925417	1.21047630086542
chrX	141600000	141700000	2250	1750	2500	2000	2250	2086.82761491064	3433.85626749543	3292.06122799371	1991.66666666667	2051.05342722645	3204.93251632906	3459.40767375006	1.02981762036475	1.07940109694181	1.05480033246677	1.23904755577771	1.0438802266667	1.2060067956932
chrX	141700000	141800000	2200	1300	3300	2250	2200	1550.2147996479	4532.69027309396	3703.56888149293	1986.66666666667	2053.0408820978	3241.56031651568	3478.61136424669	1.03340983998211	1.07312868636849	1.05847969701809	1.23184743803489	1.04329591714714	1.20180595107527
chrX	141800000	141900000	2000	1200	1400	1250	2000	1430.96750736729	1922.95950979744	2057.53826749607	1991.66666666667	2021.2416041563	3232.40336646903	3426.48706147012	1.01484934099898	1.06004315458102	1.03946893228557	1.21682651928351	1.04330976596194	1.19733296950259
chrX	141900000	142000000	1700	2000	2050	1300	1700	2384.94584561216	2815.76213934625	2139.83979819591	1995	2015.27923954227	3239.27107900402	3401.79660226017	1.01016503235202	1.05017348634685	1.03467098532828	1.20549709935191	1.04262743839772	1.19333759471915
chrX	142000000	142100000	1650	2400	2450	1750	1650	2861.93501473459	3365.17914214552	2880.5535744945	2013.33333333333	1993.41723595749	3234.69260398069	3437.46059889677	0.990107898654384	1.06268539850326	1.01412727848716	1.21985955851508	1.04098738264364	1.18926343662187
chrX	142100000	142200000	1600	1300	2150	2500	1600	1550.2147996479	2953.11639004607	4115.07653499214	2041.66666666667	2009.31687492824	3255.29574158566	3448.43413632341	0.984155204046485	1.05933052173124	1.00803017534256	1.21600848603045	1.0390470814333	1.18351350614363
chrX	142200000	142300000	2100	1650	2200	2000	2100	1967.58032263003	3021.79351539598	3292.06122799371	2054.56666666667	1995.40469082884	3271.32040416731	3439.4907033207	0.971204645340706	1.05140746804842	0.994765444424823	1.20691359041862	1.03634744615689	1.17686478064656
chrX	142300000	142400000	1650	1700	3300	2950	1650	2027.20396877033	4532.69027309396	4855.79031129073	2010	1943.73086417391	3275.89887919064	3401.79660226017	0.967030280683536	1.03843150466862	0.990489812370031	1.19201844555063	1.03312526911851	1.16980929570514
chrX	142400000	142500000	1700	1250	3700	3100	1700	1490.5911535076	5082.10727589323	5102.69490339026	1973.33333333333	1933.79358981719	3303.3697293306	3360.64583691025	0.979962967812765	1.0173386911768	1.00373623815829	1.16780594560454	1.02980984930657	1.16265400475031
chrX	142500000	142600000	2550	1850	3000	2450	2550	2206.07490719124	4120.62752099451	4032.7750042923	2016.66666666667	1973.54268724406	3374.33609219217	3399.05321790351	0.978616208550773	1.00732503373583	1.00235680738413	1.15631124005738	1.02705508811989	1.15585667980551
chrX	142600000	142700000	1600	1800	2850	2400	1600	2146.45126105094	3914.59614494479	3950.47347359246	2033.33333333333	1971.55523237271	3454.4594051004	3429.23044582678	0.969617327396417	0.992696698291963	0.993139619169693	1.13951933264857	1.02374176495045	1.14899890272416
chrX	142700000	142800000	2450	2100	2400	2800	2450	2504.19313789276	3296.50201679561	4608.8857191912	2018.33333333333	1983.47996160078	3479.6410177287	3418.25690840014	0.982731607729534	0.982359068359118	1.00657204349599	1.12765273816658	1.02139655264104	1.14192346964554
chrX	142800000	142900000	2450	1450	2450	2600	2450	1729.08573806881	3365.17914214552	4279.67959639183	1998.33333333333	1989.44232621481	3465.90559265872	3421.21976350533	0.995550788764707	0.987107026444103	1.01970220960546	1.13310293260941	1.01998987726626	1.13397761637809
chrX	142900000	143000000	1300	1350	2450	1950	1300	1609.8384457882	3365.17914214552	3209.75969729387	1996.66666666667	1979.50505185809	3552.89661810193	3448.43413632341	0.991404867374669	0.970597939369728	1.01545571083314	1.11415210511295	1.01762738983749	1.12638965057129
chrX	143000000	143100000	2450	1650	2400	2150	2450	1967.58032263003	3296.50201679561	3538.96582009324	1968.33333333333	1973.54268724406	3578.07823073023	3431.97383018345	1.00264658115702	0.959166795378599	1.02697014135038	1.10103026276716	1.01609400944039	1.11835915049305
chrX	143100000	143200000	1850	1350	2000	2000	1850	1609.8384457882	2747.08501399634	3292.06122799371	1946.66666666667	1931.80613494585	3564.34280566025	3410.02675533015	0.992366165211907	0.956705609212155	1.01644032913668	1.09820506024282	1.01464814604553	1.1102003656683
chrX	143200000	143300000	2000	1450	3100	1900	2000	1729.08573806881	4257.98177169433	3127.45816659403	1936.66666666667	1949.69322878794	3486.50873026369	3333.21199334363	1.00672627992492	0.956031448999567	1.03114881098241	1.09743118983823	1.01296797498195	1.10235876428305
chrX	143300000	143400000	2150	1700	2600	1850	2150	2027.20396877033	3571.21051819524	3045.15663589419	1940	1979.50505185809	3502.53339284533	3352.41568384027	1.02036342879283	0.957140249023259	1.04511678829734	1.09870398450473	1.01220534754548	1.09491660003621
chrX	143400000	143500000	2050	1700	2100	1900	2050	2027.20396877033	2884.43926469616	3127.45816659403	1953.33333333333	1971.55523237271	3550.60738059027	3399.05321790351	1.00932861725566	0.95731598950781	1.03381427934047	1.09890571750134	1.01131197498949	1.08726298703617
chrX	143500000	143600000	2500	1650	2200	2750	2500	1967.58032263003	3021.79351539598	4526.58418849136	1955	1943.73086417391	3516.26881791532	3382.59291176354	0.994235736150336	0.961983593099964	1.01835525466177	1.1042636727958	1.01108282337801	1.07880591268271
chrX	143600000	143700000	3050	2100	2600	2150	3050	2504.19313789276	3571.21051819524	3538.96582009324	1975	1959.63050314465	3536.87195552029	3300.2913810637	0.992217976275774	0.933110223544468	1.01628854523241	1.07111985065576	1.01126292340399	1.07015981939252
chrX	143700000	143800000	2700	1650	2700	2250	2700	1967.58032263003	3708.56476889506	3703.56888149293	1985	1937.76849955988	3557.47509312526	3283.83107492373	0.976205793229157	0.923079147137152	0.999887916939504	1.05960514982812	1.01302262578041	1.06146830630463
chrX	143800000	143900000	1700	1400	3150	1850	1700	1669.46209192851	4326.65889704424	3045.15663589419	1981.66666666667	1945.71831904525	3523.13653045031	3237.19354086048	0.981859538626703	0.918838515874014	1.00567881855847	1.05473731727132	1.0148507550657	1.05307029084187
chrX	143900000	144000000	1400	1850	2850	1900	1400	2206.07490719124	3914.59614494479	3127.45816659403	2005	1959.63050314465	3493.37644279868	3163.12216323063	0.977371822017284	0.905462727829162	1.00108223283492	1.03938321254553	1.01605126379584	1.04553853106367
chrX	144000000	144100000	1300	1000	1550	700	1300	1192.47292280608	2128.99088584716	1152.2214297978	1983.33333333333	1947.70577391659	3438.43474251875	3135.68831966401	0.982036524663829	0.91195225574269	1.00586009816285	1.04683255989397	1.01785389903846	1.03852168867602
chrX	144100000	144200000	1950	1400	3100	1600	1950	1669.46209192851	4257.98177169433	2633.64898239497	1996.66666666667	1937.76849955988	3408.67465486713	3108.2544760974	0.970501752701107	0.911865986288609	0.994045500062562	1.04673353094494	1.02037345687607	1.03233715242261
chrX	144200000	144300000	1700	2000	2900	2400	1700	2384.94584561216	3983.27327029469	3950.47347359246	1948.33333333333	1927.83122520316	3381.20380472716	3053.38678896417	0.989477104466976	0.90304724746119	1.0134811816391	1.03661047583584	1.0220837412771	1.02622002210546
chrX	144300000	144400000	1950	1950	1950	2154	1950	2325.32219947185	2678.40788864643	3545.54994254923	1931.66666666667	1931.80613494585	3374.33609219217	2993.03233311762	1.00007220100734	0.88699887958498	1.02433330839659	1.01818850920307	1.02315343552618	1.01933419577179
chrX	144400000	144500000	2200	2200	3950	2146	2200	2623.44043017337	5425.49290264277	3532.38169763725	1951.66666666667	1915.9064959751	3372.04685468051	2971.08525826433	0.981677111515849	0.881092519263297	1.00549196588342	1.01140858157389	1.02437706201837	1.01330365791883
chrX	144500000	144600000	900	1500	2800	1550	900	1788.70938420912	3845.91901959488	2551.34745169513	1926.66666666667	1898.01940213301	3362.88990463385	2932.67787727107	0.985131177577685	0.872070736906973	1.00902982536295	1.00105245222676	1.02406061932442	1.00803243737411
chrX	144600000	144700000	1600	700	2200	1600	1600	834.731045964254	3021.79351539598	2633.64898239497	1958.33333333333	1933.79358981719	3385.78227975049	2932.67787727107	0.987469067140692	0.866174383040124	1.01142443062078	0.994284011035236	1.02443983799144	1.00270437659431
chrX	144700000	144800000	1900	1750	1600	850	1900	2086.82761491064	2197.66801119707	1399.12602189733	1946.66666666667	1915.9064959751	3339.99752951722	2899.75726499113	0.984198542452961	0.868191440072794	1.00807456511086	0.996599396477474	1.0241419578409	0.997690981073517
chrX	144800000	144900000	2100	1950	1750	1600	2100	2325.32219947185	2403.6993872468	2633.64898239497	1908.33333333333	1894.04449239032	3321.68362942391	2875.06680578118	0.99251239775912	0.865545044781947	1.01659010919129	0.993561591878204	1.02323255233569	0.992341899590262
chrX	144900000	145000000	2100	1800	3100	2150	2100	2146.45126105094	4257.98177169433	3538.96582009324	1906.66666666667	1876.15739854823	3356.02219209886	2853.11973092789	0.983998635602218	0.850149244437367	1.00786980864869	0.97588870935081	1.02269989712904	0.986958222087482
chrX	145000000	145100000	1700	1700	1700	1450	1700	2027.20396877033	2335.02226189689	2386.74439029544	1891.66666666667	1860.25775957748	3337.70829200555	2809.2255812213	0.983396172463867	0.841663002111338	1.00725273014269	0.966147327911052	1.02245137122072	0.981161391657618
chrX	145100000	145200000	2200	1700	2600	1000	2200	2027.20396877033	3571.21051819524	1646.03061399686	1850	1830.44593650733	3291.92354177228	2743.38435666143	0.989430235949908	0.833368187884602	1.01343317612199	0.956625687325002	1.02237487763866	0.977108635346495
chrX	145200000	145300000	2400	1100	2650	1700	2400	1311.72021508669	3639.88764354515	2798.25204379466	1815	1856.28284983479	3248.42802905067	2677.54313210155	1.0227453718098	0.824258105199284	1.04755651571755	0.946168197781813	1.02364716384304	0.973554167016111
chrX	145300000	145400000	1550	1900	2550	2100	1550	2265.69855333155	3502.53339284534	3456.6642893934	1838.33333333333	1876.15739854823	3195.77556628241	2617.188676255	1.02057519413322	0.818952589746323	1.04533369092847	0.94007798166775	1.02418419114698	0.969851158994669
chrX	145400000	145500000	2400	1600	3050	1750	2400	1907.95667648972	4189.30464634442	2880.5535744945	1826.66666666667	1854.29539496345	3136.25539097916	2573.29452654842	1.01512521622087	0.820499036510232	1.03975150006263	0.941853152258544	1.02527593144863	0.966999986996815
chrX	145500000	145600000	1900	1550	1800	1950	1900	1848.33303034942	2472.37651259671	3209.75969729387	1863.33333333333	1921.86886058913	3179.75090370076	2619.93206061166	1.031414415343	0.823942547689018	1.05643586466261	0.945805968428043	1.02626849663693	0.96317480060585
chrX	145600000	145700000	2000	1550	2200	1900	2000	1848.33303034942	3021.79351539598	3127.45816659403	1840	1919.88140571778	3129.38767844417	2600.72837011503	1.04341380745532	0.831066214016678	1.06872635429803	0.953983245046041	1.02781340575709	0.958907582342411
chrX	145700000	145800000	1000	1850	1800	1800	1000	2206.07490719124	2472.37651259671	2962.85510519434	1830	1890.06958264763	3065.28902811758	2521.17022377185	1.03282490855062	0.82249021238957	1.05788057552686	0.944138828652062	1.02759550675363	0.954298378051756
chrX	145800000	145900000	1950	1550	2300	1500	1950	1848.33303034942	3159.14776609579	2469.04592099529	1848.33333333333	1898.01940213301	3085.89216572256	2490.77352510004	1.02688155210082	0.807148594745803	1.05179303707806	0.926528142599358	1.02709410625552	0.950188036207969
chrX	145900000	146000000	1900	950	2400	1550	1900	1132.84927666577	3296.50201679561	2551.34745169513	1828.33333333333	1878.14485341957	2989.74419023268	2430.63854000202	1.02724422247196	0.812992144258621	1.05216450559879	0.933235969524342	1.02805627073711	0.946318109842749
chrX	146000000	146100000	1700	1200	2200	1450	1700	1430.96750736729	3021.79351539598	2386.74439029544	1896.66666666667	1884.1072180336	2969.14105262771	2438.86869307201	0.993378146590652	0.821405467050342	1.01747686053179	0.942893646425529	1.02921577299184	0.942768609533859
chrX	146100000	146200000	2800	2250	2500	2000	2800	2683.06407631367	3433.85626749543	3292.06122799371	1903.33333333333	1909.94413136107	2959.98410258106	2419.66500257538	1.00347327392	0.81745878312842	1.02781688914727	0.938363236848644	1.03050211962776	0.938892915925622
chrX	146200000	146300000	1650	1000	2100	1300	1650	1192.47292280608	2884.43926469616	2139.83979819591	1860	1856.28284983479	2909.62087732446	2400.46131207875	0.998001532169244	0.825008278840126	1.02221240646632	0.947029324214543	1.03254305036086	0.935003849315253
chrX	146300000	146400000	1000	1150	2200	1400	1000	1371.34386122699	3021.79351539598	2304.4428595956	1790	1778.7721098524	2829.49756441623	2312.67301266558	0.993727435671731	0.817344054912704	1.01783462314098	0.938231540007068	1.03386181682351	0.93122843271173
chrX	146400000	146500000	2000	1250	2850	1500	2000	1490.5911535076	3914.59614494479	2469.04592099529	1720	1709.21118935538	2687.56483869309	2194.70748532914	0.993727435671731	0.816615641688625	1.01783462314098	0.937395392417958	1.03630183340558	0.928662029812065
chrX	146500000	146600000	2050	1250	1800	1950	2050	1490.5911535076	2472.37651259671	3209.75969729387	1663.33333333333	1641.6377237297	2609.73076329652	2115.14933898596	0.986956547332485	0.810485651904634	1.01089947741217	0.930358759899873	1.0398338135102	0.924818443209334
chrX	146600000	146700000	1800	1350	1600	950	1800	1609.8384457882	2197.66801119707	1563.72908329701	1590	1574.06425810402	2490.69041269002	2060.28165185273	0.98997752082014	0.82719299088945	1.01399373777064	0.949537161322048	1.04376179698535	0.921380642381648
chrX	146700000	146800000	1650	2300	1750	1050	1650	2742.68772245398	2403.6993872468	1728.3321446967	1510	1530.34025093447	2369.36082457184	1967.00658372624	1.01347036485726	0.830184479850886	1.03805650307094	0.952971099916613	1.04480673647908	0.918378660858013
chrX	146800000	146900000	2400	1900	2000	750	2400	2265.69855333155	2747.08501399634	1234.52296049764	1458.33333333333	1454.81696582341	2252.609711477	1851.78444074646	0.997588776564627	0.822061820701412	1.02178963767662	0.943647076628062	1.04649993325319	0.916929878403985
chrX	146900000	147000000	1050	1300	1550	1100	1050	1550.2147996479	2128.99088584716	1810.63367539654	1378.33333333333	1391.21840994042	2112.96622326552	1755.76598826331	1.00934830225424	0.83094844060017	1.03383444188443	0.953848052609909	1.04737831889067	0.915152113706794
chrX	147000000	147100000	2400	2700	2500	1550	2400	3219.67689157641	3433.85626749543	2551.34745169513	1315	1329.60730892878	2030.55367284563	1648.77399835352	1.0111082197177	0.811982475717038	1.03563705381189	0.932076968165034	1.04567274885512	0.91347547091213
chrX	147100000	147200000	1250	1350	2000	1250	1250	1609.8384457882	2747.08501399634	2057.53826749607	1248.33333333333	1267.99620791713	1929.82722233243	1544.52539280038	1.01575130140224	0.800343872719154	1.0403927736672	0.918716983041753	1.04261924498569	0.911508920122307
chrX	147200000	147300000	1400	1250	1500	950	1400	1490.5911535076	2060.31376049726	1563.72908329701	1215	1194.46037767742	1847.41467191254	1445.76355596057	0.983094961051375	0.782587460163366	1.00694421153536	0.89833434711618	1.04017495306725	0.90829289041317
chrX	147300000	147400000	2500	2150	2400	1600	2500	2563.81678403307	3296.50201679561	2633.64898239497	1151.66666666667	1134.83673153712	1748.977458911	1363.46202526073	0.985386452854226	0.779576671107977	1.00929129345326	0.894878253889472	1.03693714119848	0.906421858566156
chrX	147400000	147500000	1600	1700	1850	1050	1600	2027.20396877033	2541.05363794662	1728.3321446967	1088.33333333333	1099.06254385293	1639.09405835115	1278.41711020423	1.00985838638861	0.779953477160579	1.03435690033133	0.895310790617294	1.03240002970609	0.905826036736408
chrX	147500000	147600000	2950	1650	2350	1700	2950	1967.58032263003	3227.8248914457	2798.25204379466	1031.66666666667	1051.36362694069	1538.36760783795	1198.85896386104	1.01909236860164	0.779305906958052	1.04381489300468	0.894567442960052	1.0311553691719	0.90479778950459
chrX	147600000	147700000	1800	1350	2000	1250	1800	1609.8384457882	2747.08501399634	2057.53826749607	938.333333333333	961.928157730236	1423.90573225477	1089.12358959459	1.02514546116899	0.764884616251911	1.05001482969855	0.878013202788137	1.02926930505685	0.905380980942057
chrX	147700000	147800000	600	400	500	500	600	476.989169122431	686.771253499085	823.015306998428	883.333333333333	922.179060303367	1327.7577567649	1017.79559632139	1.04397629468306	0.766552175000102	1.06930248710358	0.879927398166403	1.02773654831594	0.905273216039452
chrX	147800000	147900000	0	0	0	0	0	0	0	0	850	876.467598262467	1227.0313062517	940.98083433487	1.03113835089702	0.766875979072899	1.056153103071	0.8802990937725	1.02830013337859	0.907071873741488
chrX	147900000	148000000	0	50	0	0	0	59.6236461403039	0	0	783.333333333333	826.781226478881	1096.54476808687	858.679303635027	1.05546539550495	0.783077288429503	1.08107030611059	0.898896622360875	1.0282609104644	0.909865128676761
chrX	148000000	148100000	0	0	0	0	0	0	0	0	715	777.094854695294	1014.13221766698	751.687313725231	1.08684595062279	0.741212339604487	1.11321213328147	0.850839729829117	1.02796195978914	0.913639158799884
chrX	148100000	148200000	0	0	0	0	0	0	0	0	655	723.43357316902	940.876617293747	699.563010948664	1.10447873766263	0.743522581059379	1.13127268037654	0.853491662494416	1.0276121326709	0.917416367807256
chrX	148200000	148300000	0	0	0	0	0	0	0	0	600	632.010649087221	860.75330438552	641.951939458774	1.05335108181204	0.745802468823578	1.07890470052944	0.856108752072778	1.02731420992643	0.921532553316386
chrX	148300000	148400000	0	0	0	0	0	0	0	0	520	556.48736397617	769.183803918976	600.801174108853	1.07016800764648	0.781089215669627	1.09612959415183	0.896614508046917	1.02899662168246	0.927107126990029
chrX	148400000	148500000	0	0	0	0	0	0	0	0	485	504.81353732124	698.217441057403	540.446718262301	1.0408526542706	0.774037837616647	1.06610306918684	0.888520211342788	1.03031145003541	0.933443627457943
chrX	148500000	148600000	0	0	0	0	0	0	0	0	405	397.490974268693	583.755565474223	455.401803205797	0.981459195725167	0.780124130955128	1.00526876359603	0.895506684588143	1.03130133398238	0.941446846914363
chrX	148600000	148700000	0	0	0	0	0	0	0	0	408.333333333333	389.541154783319	570.020140404241	444.428265779151	0.953978338244862	0.779671162959218	0.977121238215344	0.894986721351338	1.03232516718661	0.949456062441829
chrX	148700000	148800000	0	0	0	0	0	0	0	0	438.333333333333	421.340432724814	650.143453312467	480.09226241575	0.961232926368397	0.738440508736479	0.984551817973635	0.847657937377946	1.03407564450384	0.958658801435944
chrX	148800000	148900000	50	50	150	0	50	59.6236461403039	206.031376049726	0	435	405.440793754066	629.540315707495	477.348878059088	0.932047801733486	0.758249894643571	0.954658681014991	0.870397187188958	1.03609578083355	0.96840417118104
chrX	148900000	149000000	0	50	0	0	0	59.6236461403039	0	0	446.666666666667	399.478429140036	608.937178102522	485.579031129073	0.894354692104558	0.797420569133519	0.916051160826884	0.915361314631892	1.03705076863483	0.977855370330575
chrX	149000000	149100000	0	0	0	0	0	0	0	0	405	387.553699911975	624.961840684168	496.552568555718	0.956922715832038	0.794532619803034	0.980137044506132	0.912046229470977	1.03711540292551	0.987306811163023
chrX	149100000	149200000	0	0	0	0	0	0	0	0	415	393.516064526006	622.672603172504	518.49964340901	0.948231480785556	0.832700267792841	0.971234965695974	0.95585897997266	1.03717365673263	0.997319677173838
chrX	149200000	149300000	0	0	0	0	0	0	0	0	456.666666666667	435.252616824218	707.374391104058	581.597483612223	0.953107920053033	0.822191884419897	0.97622970423887	0.94379637713641	1.03734018855088	1.00710287050584
chrX	149300000	149400000	0	0	0	0	0	0	0	0	501.666666666667	506.800992192583	796.654654058939	688.589473522018	1.01023453593206	0.864351284479001	1.0347421750204	0.992191271068137	1.03802528158273	1.01686756834933
chrX	149400000	149500000	0	0	0	0	0	0	0	0	576.666666666667	572.387002946917	897.381104572138	798.324847788475	0.992578617827024	0.889616288688303	1.01665793571539	1.02119304047614	1.03757919629704	1.02585844506911
chrX	149500000	149600000	0	0	0	0	0	0	0	0	640	626.048284473191	995.818317573674	905.316837698271	0.97820044448936	0.909118482479906	1.0019309571544	1.04357966359358	1.03579827262856	1.03574763925034
chrX	149600000	149700000	0	0	0	0	0	0	0	0	710	695.609204970212	1087.38781804022	1006.82205889474	0.979731274605932	0.925908900385994	1.0034989242235	1.0628534315432	1.03307005666174	1.04539422409946
chrX	149700000	149800000	0	0	0	0	0	0	0	0	751.666666666667	755.232851110516	1126.3048557385	1056.20297731465	1.00474436954836	0.93775941028161	1.02911882073678	1.07645666519053	1.03194003044003	1.05533172444358
chrX	149800000	149900000	0	0	0	0	0	0	0	0	791.666666666667	828.768681350224	1213.29588118172	1174.16850465109	1.04686570275818	0.967751166770205	1.07226199035736	1.11088428683735	1.0307950391247	1.06426278207888
chrX	149900000	150000000	0	0	0	0	0	0	0	0	838.333333333333	878.45505313381	1304.86538164826	1300.36418505752	1.04785891029878	0.996550451369121	1.07327929247312	1.14394306664731	1.0308921023268	1.07352522848002
chrX	150000000	150100000	0	0	0	0	0	0	0	0	900	936.091244402771	1362.09631943985	1390.89586882734	1.04010138266975	1.02114354835004	1.0653335722209	1.17217355185763	1.03292237843361	1.08265859303452
chrX	150100000	150200000	1350	1150	1700	1050	1350	1371.34386122699	2335.02226189689	1728.3321446967	961.666666666667	1005.65216489979	1453.6658199064	1467.71063081386	1.04573881965316	1.00966165037049	1.07110776979412	1.15899344886574	1.03591873437797	1.09144370056055
chrX	150200000	150300000	2300	2050	3250	1600	2300	2444.56949175246	4464.01314774405	2633.64898239497	1043.33333333333	1079.1879951395	1533.78913281462	1569.21585201034	1.03436549054904	1.02309751610425	1.05945853105218	1.17441651693964	1.0381903296632	1.10269364282688
chrX	150300000	150400000	2400	1750	1950	1550	2400	2086.82761491064	2678.40788864643	2551.34745169513	1088.33333333333	1136.82418640846	1604.7554956762	1659.74753578016	1.04455514830793	1.03426817372001	1.06989538334452	1.18723934624234	1.04207724820832	1.11256719982848
chrX	150400000	150500000	1950	1550	1400	1200	1950	1848.33303034942	1922.95950979744	1975.23673679623	1156.66666666667	1200.42274229145	1712.34965872439	1758.50937261998	1.03782946019434	1.02695694402157	1.06300653436972	1.17884676510337	1.04688187543946	1.12088249092163
chrX	150500000	150600000	1700	1350	2700	1900	1700	1609.8384457882	3708.56476889506	3127.45816659403	1251.66666666667	1277.93348227385	1801.62992167927	1849.0410563898	1.0209854718566	1.02631569010929	1.04575392172514	1.17811066793347	1.04934838735529	1.1294029106208
chrX	150600000	150700000	2100	1500	1950	1650	2100	1788.70938420912	2678.40788864643	2715.95051309481	1320	1355.44422225624	1900.0671346808	1950.54627758628	1.02685168352746	1.02656703122964	1.05176244391235	1.17839918311259	1.05196721107947	1.13632156122547
chrX	150700000	150800000	1850	1450	2350	1650	1850	1729.08573806881	3227.8248914457	2715.95051309481	1370	1436.92987198132	1977.90121007737	2021.87427085947	1.04885392115425	1.02223218255698	1.07429844165099	1.17342319812634	1.05435519051919	1.1433679540684
chrX	150800000	150900000	1350	1800	1950	1950	1350	2146.45126105094	2678.40788864643	3209.75969729387	1435	1508.47824734969	2069.47071054391	2115.14933898596	1.05120435355379	1.02207261412753	1.07670589402649	1.17324002907727	1.05416216894214	1.1485772299691
chrX	150900000	151000000	2250	1700	2200	2000	2250	2027.20396877033	3021.79351539598	3292.06122799371	1470	1532.32770580581	2145.01554842881	2183.7339479025	1.0423997998679	1.01805040504347	1.06768774753972	1.16862292395431	1.05461633642691	1.1527788508192
chrX	151000000	151100000	1900	1350	2150	1950	1900	1609.8384457882	2953.11639004607	3209.75969729387	1536.66666666667	1589.96389707477	2264.05589903532	2263.29209424568	1.03468366403998	0.999662638722849	1.05978442322705	1.14751555526594	1.05581368478635	1.15612545323746
chrX	151100000	151200000	2100	1750	2000	1850	2100	2086.82761491064	2747.08501399634	3045.15663589419	1621.66666666667	1661.51227244313	2422.01328734011	2411.4348495054	1.02457077437398	0.995632378282148	1.04942620137208	1.14288920796803	1.0571022344062	1.15850023653131
chrX	151200000	151300000	1250	1500	850	900	1250	1788.70938420912	1167.51113094845	1481.42755259717	1673.33333333333	1707.22373448403	2531.89668789996	2545.8606829818	1.0202532277793	1.00551523099208	1.04500391387821	1.15423376239645	1.05698565158513	1.15994569501632
chrX	151300000	151400000	1200	1850	1900	2150	1200	2206.07490719124	2609.73076329652	3538.96582009324	1721.66666666667	1784.73447446643	2625.75542587817	2663.82621031825	1.03663183415281	1.01449898344106	1.06177985469189	1.16454623710595	1.05449163572031	1.15904067933711
chrX	151400000	151500000	1400	1250	2000	2300	1400	1490.5911535076	2747.08501399634	3785.87041219277	1763.33333333333	1840.38321086405	2724.19263887971	2768.07481587138	1.04369558272063	1.01610832375266	1.06901496524977	1.16639360337707	1.05192543095905	1.15642582303931
chrX	151500000	151600000	1850	1450	1250	1650	1850	1729.08573806881	1716.92813374771	2715.95051309481	1796.66666666667	1870.1950339342	2811.18366432292	2864.09326835453	1.04092487974074	1.01882111250968	1.06617704680037	1.16950762122295	1.04923284042943	1.15215881022905
chrX	151600000	151700000	1850	1750	2000	1400	1850	2086.82761491064	2747.08501399634	2304.4428595956	1804.8	1880.13230829092	2843.23298948621	2869.58003706785	1.04173997578176	1.00926658057186	1.06701191654629	1.15853994713247	1.04629515720407	1.14804665650444
chrX	151700000	151800000	2450	1850	1750	1850	2450	2206.07490719124	2403.6993872468	3045.15663589419	1810	1860.25775957748	2827.20832690457	2918.96095548776	1.02776671799861	1.03245343744571	1.05269967653034	1.18515620536781	1.04337659195171	1.14252378831124
chrX	151800000	151900000	1400	1500	1700	1650	1400	1788.70938420912	2335.02226189689	2715.95051309481	1803.33333333333	1886.09467290495	2872.16895163364	2918.96095548776	1.04589353395838	1.01629152206645	1.07126623736872	1.16660389723685	1.03924105025509	1.13630332026885
chrX	151900000	152000000	2050	1650	2350	1800	2050	1967.58032263003	3227.8248914457	2962.85510519434	1818.33333333333	1882.11976316226	2927.93477741777	2971.08525826433	1.03507961310482	1.01473751436657	1.06018997776115	1.16482004742638	1.0354885567705	1.13024023662365
chrX	152000000	152100000	2850	1950	1950	1650	2850	2325.32219947185	2678.40788864643	2715.95051309481	1813.33333333333	1866.22012419151	2907.33163981279	2957.36833648102	1.02916550966444	1.01721052252279	1.05413240198094	1.16765882044604	1.03246055729122	1.12413290485313
chrX	152100000	152200000	2050	1950	2150	1850	2050	2325.32219947185	2953.11639004607	3045.15663589419	1815	1860.25775957748	2953.11639004607	2993.03233311762	1.02493540472588	1.01351654923121	1.04979967742144	1.16341849811266	1.02933526411988	1.11793124505601
chrX	152200000	152300000	1500	2050	1700	1300	1500	2444.56949175246	2335.02226189689	2139.83979819591	1830	1872.18248880554	2971.43029013938	2990.28894876096	1.0230505403309	1.0063466602882	1.04786908743039	1.15518816242446	1.0245384154275	1.11180300159656
chrX	152300000	152400000	1950	1800	2000	1700	1950	2146.45126105094	2747.08501399634	2798.25204379466	1861.66666666667	1870.1950339342	2980.58724018603	2982.05879569097	1.00458103881873	1.00049371328076	1.02895152770886	1.14846954808897	1.01932126912851	1.10594622036519
chrX	152400000	152500000	1050	600	1650	1250	1050	715.483753683647	2266.34513654698	2057.53826749607	1853.33333333333	1864.23266932017	2964.56257760438	2962.85510519434	1.00588093668354	0.999424039005639	1.03028296025853	1.14724166597932	1.01446261746262	1.10040152915384
chrX	152500000	152600000	2000	1450	2600	1450	2000	1729.08573806881	3571.21051819524	2386.74439029544	1796.66666666667	1820.50866215061	2868.41460211451	2858.60649964121	1.01327012735656	0.996580653833628	1.03785140793745	1.14397773614129	1.00984171517466	1.09579175128743
chrX	152600000	152700000	2550	1800	3450	2700	2550	2146.45126105094	4738.72164914369	4444.28265779151	1771.66666666667	1802.62156830852	2868.41460211451	2833.91604043126	1.01747219283642	0.987972951449269	1.04215541281905	1.13409693035888	1.00540452819265	1.091344790894
chrX	152700000	152800000	1550	1150	2400	2450	1550	1371.34386122699	3296.50201679561	4032.7750042923	1830	1832.43339137867	2966.85181511605	2894.27049627781	1.00132972206485	0.975535913702046	1.0256213361049	1.11982041974065	1.00129490883891	1.08558779657448
chrX	152800000	152900000	1450	1950	2050	2150	1450	2325.32219947185	2815.76213934625	3538.96582009324	1863.33333333333	1814.54629753658	3042.39665300095	2872.32342142452	0.97381733320389	0.944098928912285	0.997441514412577	1.08373381646117	0.995972713890387	1.07879280685591
chrX	152900000	153000000	1250	1400	2150	1900	1250	1669.46209192851	2953.11639004607	3127.45816659403	1890	1838.3957559927	3076.7352156759	2855.86311528455	0.972696167191906	0.928212184374522	0.996293149635354	1.06549737771329	0.990615502118737	1.07171818132847
chrX	153000000	153100000	1000	750	1900	1750	1000	894.354692104558	2609.73076329652	2880.5535744945	1916.66666666667	1842.37066573539	3163.72624111912	2877.81019013784	0.961236869079334	0.909626804220537	0.984555856332199	1.04416316754967	0.985635714423773	1.0638958987533
chrX	153100000	153200000	1594	1400	2400	1150	1594	1669.46209192851	3296.50201679561	1892.93520609639	1946.66666666667	1868.20757906285	3223.24641642237	2907.98741806111	0.959695674176124	0.902192089082913	0.982977273033415	1.03562883712767	0.980142935760816	1.05685121150462
chrX	153200000	153300000	2456	1550	2900	2500	2456	1848.33303034942	3983.27327029469	4115.07653499214	1950	1850.32048522076	3321.68362942391	2918.96095548776	0.948882300113212	0.878759472946556	0.971901573481287	1.00873047114352	0.975212193978234	1.04859321044882
chrX	153300000	153400000	2200	2400	2932	1550	2200	2861.93501473459	4027.22663051864	2551.34745169513	2016.66666666667	1862.24521444882	3392.64999228548	2957.36833648102	0.923427379065533	0.871698625913594	0.94582913244605	1.00062530497063	0.96927155167639	1.04146896662203
chrX	153400000	153500000	2400	1450	2618	2150	2400	1729.08573806881	3595.93428332121	3538.96582009324	1998.33333333333	1854.29539496345	3351.44371707554	2910.73080241778	0.927920964952519	0.868500577105819	0.950431729832064	0.996954255747355	0.963968458832019	1.03446220216841
chrX	153500000	153600000	1550	950	2250	1650	1550	1132.84927666577	3090.47064074588	2715.95051309481	1925	1794.67174882315	3291.92354177228	2853.11973092789	0.932297012375661	0.866702915399986	0.954913937346813	0.994890714818002	0.959047677473819	1.02746573974437
chrX	153600000	153700000	2150	1350	2950	2300	2150	1609.8384457882	4051.9503956446	3785.87041219277	1916.66666666667	1792.6842939518	3319.39439191225	2869.58003706785	0.935313544670506	0.86448902970362	0.958003648772	0.992349389198984	0.954130339091672	1.02068178638289
chrX	153700000	153800000	2300	1750	2750	1600	2300	2086.82761491064	3777.24189424497	2633.64898239497	1951.66666666667	1772.80974523837	3378.9145672155	2912.87064221597	0.908356829327943	0.862072888873427	0.930392980879682	0.989575894342858	0.9493007591444	1.01457218759662
chrX	153800000	153900000	2300	1750	2150	1800	2300	2086.82761491064	2953.11639004607	2962.85510519434	1966.66666666667	1766.84738062434	3431.56702998376	2982.05879569097	0.898396973198816	0.869007881715509	0.920191505056611	0.99753659213598	0.94506030360207	1.00839766878795
chrX	153900000	154000000	2000	1550	1850	1650	2000	1848.33303034942	2541.05363794662	2715.95051309481	1991.66666666667	1792.6842939518	3449.88093007707	3012.23602361425	0.900092532528102	0.87314202567187	0.921928197563012	1.00228218761376	0.940639807087407	1.00215221583245
chrX	154000000	154100000	200	250	50	50	200	298.118230701519	68.6771253499085	82.3015306998428	1993.33333333333	1792.6842939518	3429.2777924721	3014.97940797091	0.899339946798564	0.879187861242781	0.921157354588461	1.00922221927391	0.935679672993188	0.995794151917972
chrX	154100000	154200000	1350	1300	2000	1400	1350	1550.2147996479	2747.08501399634	2304.4428595956	1961.66666666667	1754.92265139628	3362.88990463385	2957.36833648102	0.894607978621722	0.879412773045573	0.916310591911797	1.00948039616506	0.930225693736029	0.990035178353989
chrX	154200000	154300000	3000	2250	3000	2000	3000	2683.06407631367	4120.62752099451	3292.06122799371	1976.66666666667	1778.7721098524	3372.04685468051	2883.29695885116	0.899884709874738	0.855058391270291	0.921715333265949	0.981523932810858	0.925271629918572	0.984732521255505
chrX	154300000	154400000	2200	1400	3550	1750	2200	1669.46209192851	4876.07589984351	2880.5535744945	2008.33333333333	1768.83483549568	3369.75761716885	2820.19911864795	0.88074763593146	0.836914531858046	0.902114006236157	0.960696545548782	0.921422607953745	0.981485306045731
chrX	154400000	154500000	2200	1850	2750	2000	2200	2206.07490719124	3777.24189424497	3292.06122799371	2035	1804.60902317986	3369.75761716885	2800.99542815132	0.886785760776346	0.831215697497145	0.908298612100258	0.9541548375538	0.917561534712594	0.979205803272895
chrX	154500000	154600000	2650	1550	3150	2050	2650	1848.33303034942	4326.65889704424	3374.36275869356	2085	1866.22012419151	3429.2777924721	2792.76527508133	0.895069603928782	0.814388755910055	0.916783415951446	0.934839143968006	0.914605601567849	0.978079187642371
chrX	154600000	154700000	2750	2400	3300	1950	2750	2861.93501473459	4532.69027309396	3209.75969729387	2111.86666666667	1860.25775957748	3381.20380472716	2790.02189072467	0.880859473251538	0.825156379755643	0.902228556657579	0.947199329672105	0.912374731160964	0.977600533678565
chrX	154700000	154800000	2550	1400	3900	2050	2550	1669.46209192851	5356.81577729287	3374.36275869356	2121.66666666667	1874.16994367689	3356.02219209886	2740.64097230477	0.883347970311179	0.816633745377817	0.904777423052896	0.93741617369371	0.911284019581469	0.978752712356992
chrX	154800000	154900000	3400	1800	3250	2350	3400	2146.45126105094	4464.01314774405	3868.17194289261	2101.66666666667	1832.43339137867	3258.40910460153	2704.81237260677	0.87189534879239	0.830102140577447	0.893046968313389	0.952876582432992	0.911443536221138	0.98022945803491
chrX	154900000	155000000	1500	1450	1450	950	1500	1729.08573806881	1991.63663514735	1563.72908329701	2110	1856.28284983479	3216.37870388738	2674.79974774489	0.879754905134974	0.831618411262353	0.901097192430027	0.954617113817807	0.911180860828721	0.981702891994875
chrX	155000000	155100000	650	450	650	600	650	536.612815262735	892.802629548811	987.618368398114	2133.33333333333	1888.08212777629	3225.53565393404	2691.26005388486	0.885038497395136	0.834360659012544	0.906508961234938	0.957764947724811	0.910853314494336	0.983222736433943
chrX	155100000	155200000	1800	1900	2750	2150	1800	2265.69855333155	3777.24189424497	3538.96582009324	2143.33333333333	1888.08212777629	3211.80022886406	2685.77328517154	0.880909235354412	0.836220528610348	0.902279525957014	0.959899897268362	0.909905542566462	0.984657255354384
[truncated: 158 more rows]
