# Supplementary material for: Chromosomal Mcm2-7 distribution and the genome replication program in species from yeast to humans
Source: PLoS Genet. 2021 Sep 2;17(9):e1009714. doi: 10.1371/journal.pgen.1009714 (PMC8443269; doi:10.1371/journal.pgen.1009714)
Supplement: S4 Source Files — (ZIP) [file pgen.1009714.s026.zip › source_files_for_Figure8_to_S3Figure/Figure9/Figure9A/Figure9A_lower_left_chr16_MCMChEC/numbers_for_Figure_9A_lower_left_chr16_MCMChEC_050521_1.txt]

chr	bedstart	bedend	musculus	spretus	musculus_0s	spretus_0s	musculus_to_musculus_0s	spretus_to_spretus_0s	smooth30_musculus_to_musculus_0s	smooth30_spretus_to_spretus_0s
chr16	0	50000	0	0	0	0	0	0	0	0
chr16	50000	100000	0	0	0	0	0	0	0	0
chr16	100000	150000	0	0	0	0	0	0	0	0
chr16	150000	200000	0	0	0	0	0	0	0	0
chr16	200000	250000	0	0	0	0	0	0	0	0
chr16	250000	300000	0	0	0	0	0	0	0	0
chr16	300000	350000	0	0	0	0	0	0	0	0
chr16	350000	400000	0	0	0	0	0	0	0	0
chr16	400000	450000	0	0	0	0	0	0	0	0
chr16	450000	500000	0	0	0	0	0	0	0	0
chr16	500000	550000	0	0	0	0	0	0	0	0
chr16	550000	600000	0	0	0	0	0	0	0	0
chr16	600000	650000	0	0	0	0	0	0	0	0
chr16	650000	700000	0	0	0	0	0	0	0	0
chr16	700000	750000	0	0	0	0	0	0	0	0
chr16	750000	800000	0	0	0	0	0	0	0	0
chr16	800000	850000	0	0	0	0	0	0	0	0
chr16	850000	900000	0	0	0	0	0	0	0	0
chr16	900000	950000	0	0	0	0	0	0	0	0
chr16	950000	1000000	0	0	0	0	0	0	0	0
chr16	1000000	1050000	0	0	0	0	0	0	0	0
chr16	1050000	1100000	0	0	0	0	0	0	0	0
chr16	1100000	1150000	0	0	0	0	0	0	0	0
chr16	1150000	1200000	0	0	0	0	0	0	0	0
chr16	1200000	1250000	0	0	0	0	0	0	0	0
chr16	1250000	1300000	0	0	0	0	0	0	0	0
chr16	1300000	1350000	0	0	0	0	0	0	0	0
chr16	1350000	1400000	0	0	0	0	0	0	0	0
chr16	1400000	1450000	0	0	0	0	0	0	0	0
chr16	1450000	1500000	0	0	0	0	0	0	0	0
chr16	1500000	1550000	0	0	0	0	0	0	0	0
chr16	1550000	1600000	0	0	0	0	0	0	0	0
chr16	1600000	1650000	0	0	0	0	0	0	0	0
chr16	1650000	1700000	0	0	0	0	0	0	0	0
chr16	1700000	1750000	0	0	0	0	0	0	0	0
chr16	1750000	1800000	0	0	0	0	0	0	0	0
chr16	1800000	1850000	0	0	0	0	0	0	0	0
chr16	1850000	1900000	0	0	0	0	0	0	0	0
chr16	1900000	1950000	0	0	0	0	0	0	0	0
chr16	1950000	2000000	0	0	0	0	0	0	0	0
chr16	2000000	2050000	0	0	0	0	0	0	0	0
chr16	2050000	2100000	0	0	0	0	0	0	0	0
chr16	2100000	2150000	0	0	0	0	0	0	0	0
chr16	2150000	2200000	0	0	0	0	0	0	0	0
chr16	2200000	2250000	0	0	0	0	0	0	0	0
chr16	2250000	2300000	0	0	0	0	0	0	0.34	0
chr16	2300000	2350000	0	0	0	0	0	0	1.34	0.1
chr16	2350000	2400000	0	0	0	0	0	0	1.59833333333333	0.1
chr16	2400000	2450000	0	0	0	0	0	0	2.32333333333333	0.2
chr16	2450000	2500000	0	0	0	0	0	0	2.42	0.2
chr16	2500000	2550000	0	0	0	0	0	0	2.61266666666667	0.357333333333333
chr16	2550000	2600000	0	0	0	0	0	0	2.61266666666667	0.357333333333333
chr16	2600000	2650000	0	0	0	0	0	0	2.61266666666667	0.357333333333333
chr16	2650000	2700000	0	0	0	0	0	0	2.846	1.45733333333333
chr16	2700000	2750000	0	0	0	0	0	0	3.11733333333333	1.59166666666667
chr16	2750000	2800000	0	0	0	0	0	0	3.31933333333333	1.85266666666667
chr16	2800000	2850000	0	0	0	0	0	0	3.517	2.056
chr16	2850000	2900000	0	0	0	0	0	0	3.78033333333333	2.318
chr16	2900000	2950000	0	0	0	0	0	0	3.99866666666667	2.579
chr16	2950000	3000000	0	0	0	0	0	0	4.23866666666667	2.82166666666667
chr16	3000000	3050000	2550	300	250	0	10.2	0	4.464	3.033
chr16	3050000	3100000	1500	300	50	100	30	3	4.68866666666667	3.305
chr16	3100000	3150000	1550	0	200	0	7.75	0	4.91333333333333	3.544
chr16	3150000	3200000	4350	150	200	50	21.75	3	5.18066666666667	3.80633333333333
chr16	3200000	3250000	1450	300	500	0	2.9	0	5.436	4.08166666666667
chr16	3250000	3300000	85550	9450	14800	2000	5.78	4.72	5.76633333333333	4.33333333333333
chr16	3300000	3350000	0	0	0	0	0	0	6.04533333333333	4.56966666666667
chr16	3350000	3400000	0	0	0	0	0	0	6.28233333333333	4.80666666666667
chr16	3400000	3450000	7350	1650	1050	50	7	33	6.492	4.99666666666667
chr16	3450000	3500000	20350	5850	2500	1450	8.14	4.03	6.74533333333333	5.24066666666667
chr16	3500000	3550000	41800	20350	6900	2600	6.06	7.83	7.01766666666667	5.46
chr16	3550000	3600000	89950	81100	15172	13300	5.93	6.1	7.247	5.74533333333333
chr16	3600000	3650000	140136	85250	17730	10850	7.9	7.86	7.463	5.97466666666667
chr16	3650000	3700000	52236	43450	7973	5550	6.55	7.83	7.75833333333333	6.24133333333333
chr16	3700000	3750000	134778	127450	18725	17500	7.2	7.28	8.01166666666667	6.50133333333333
chr16	3750000	3800000	109150	94450	16150	14900	6.76	6.34	7.95933333333333	6.74166666666667
chr16	3800000	3850000	130000	139365	19300	17082	6.74	8.16	7.264	6.947
chr16	3850000	3900000	143500	135685	21300	18918	6.74	7.17	7.25766666666667	7.31233333333333
chr16	3900000	3950000	160873	153337	20050	19485	8.02	7.87	6.80066666666667	7.49033333333333
chr16	3950000	4000000	160077	166613	20900	20165	7.66	8.26	6.95266666666667	7.73066666666667
chr16	4000000	4050000	171843	138782	17335	18383	9.91	7.55	7.00766666666667	7.82266666666667
chr16	4050000	4100000	142357	153318	17015	21617	8.37	7.09	7.24233333333333	8.10766666666667
chr16	4100000	4150000	133050	131450	18700	18500	7.11	7.11	7.51333333333333	8.38633333333333
chr16	4150000	4200000	127336	118092	20250	20700	6.29	5.7	7.541	7.556
chr16	4200000	4250000	143184	137996	18839	18849	7.6	7.32	7.54266666666667	7.69766666666667
chr16	4250000	4300000	167991	163152	20561	24801	8.17	6.58	7.59566666666667	7.65833333333333
chr16	4300000	4350000	152089	173410	22100	20250	6.88	8.56	7.64766666666667	7.74533333333333
chr16	4350000	4400000	126950	107950	19600	15700	6.48	6.88	7.68366666666667	7.76266666666667
chr16	4400000	4450000	185650	143564	20950	17950	8.86	8	7.781	7.765
chr16	4450000	4500000	177050	170836	23300	21900	7.6	7.8	7.80566666666667	7.803
chr16	4500000	4550000	169550	164450	19650	22800	8.63	7.21	7.85466666666667	7.86366666666667
chr16	4550000	4600000	183800	134690	20117	14698	9.14	9.16	7.86533333333333	7.87633333333333
chr16	4600000	4650000	184039	158360	24333	14452	7.56	10.96	7.93733333333333	7.88666666666667
chr16	4650000	4700000	174911	108850	21750	13050	8.04	8.34	7.94166666666667	7.933
chr16	4700000	4750000	142500	105250	19100	14600	7.46	7.21	7.965	7.89533333333333
chr16	4750000	4800000	151200	108150	20350	14450	7.43	7.48	7.94366666666667	7.924
chr16	4800000	4850000	154330	110224	21932	12889	7.04	8.55	7.92666666666667	7.927
chr16	4850000	4900000	180570	120526	22218	14411	8.13	8.36	7.90866666666667	7.92233333333333
chr16	4900000	4950000	199650	148400	25500	18350	7.83	8.09	8.00533333333333	8.01266666666667
chr16	4950000	5000000	199050	170600	24300	20600	8.19	8.28	8.03566666666667	8.03766666666667
chr16	5000000	5050000	138004	157688	18050	23716	7.65	6.65	8.03333333333333	8.10833333333333
chr16	5050000	5100000	133538	152785	17821	17534	7.49	8.71	8.051	8.08666666666667
chr16	5100000	5150000	215408	224577	23979	26800	8.98	8.38	8.12633333333333	8.10166666666667
chr16	5150000	5200000	208300	215150	22000	27250	9.47	7.9	8.068	8.06666666666667
chr16	5200000	5250000	174631	192087	21983	22800	7.94	8.42	8.05066666666667	8.03766666666667
chr16	5250000	5300000	168819	193371	20517	23700	8.23	8.16	8.00633333333333	8.08
chr16	5300000	5350000	157216	196492	22280	23000	7.06	8.54	7.923	8.008
chr16	5350000	5400000	180363	187428	20270	25050	8.9	7.48	7.93433333333333	7.869
chr16	5400000	5450000	201187	221722	24700	23950	8.15	9.26	7.91033333333333	7.81933333333333
chr16	5450000	5500000	213534	169200	25544	23745	8.36	7.13	7.92066666666667	7.83066666666667
chr16	5500000	5550000	180741	188250	19507	22391	9.27	8.41	7.94166666666667	7.84666666666667
chr16	5550000	5600000	154459	156950	19641	21864	7.86	7.18	7.997	7.78866666666667
chr16	5600000	5650000	86500	145228	13165	20850	6.57	6.97	7.97733333333333	7.782
chr16	5650000	5700000	94100	226738	10243	26950	9.19	8.41	7.93733333333333	7.76633333333333
chr16	5700000	5750000	81650	235634	9600	29200	8.51	8.07	7.92733333333333	7.72866666666667
chr16	5750000	5800000	83800	201450	10350	23150	8.1	8.7	7.88366666666667	7.75466666666667
chr16	5800000	5850000	126626	175100	17100	22150	7.41	7.91	7.849	7.67666666666667
chr16	5850000	5900000	101060	186550	11558	25450	8.74	7.33	7.79533333333333	7.64733333333333
chr16	5900000	5950000	81364	202187	11442	29100	7.11	6.95	7.75033333333333	7.605
chr16	5950000	6000000	93500	190863	13200	27550	7.08	6.93	7.72633333333333	7.56133333333333
chr16	6000000	6050000	117850	211100	16150	24900	7.3	8.48	7.67966666666667	7.52366666666667
chr16	6050000	6100000	81098	181800	12209	25961	6.64	7	7.66466666666667	7.467
chr16	6100000	6150000	48838	95291	6182	14039	7.9	6.79	7.61133333333333	7.45966666666667
chr16	6150000	6200000	98064	192709	13397	28151	7.32	6.85	7.53233333333333	7.38966666666667
chr16	6200000	6250000	83662	181650	10762	24049	7.77	7.55	7.522	7.39466666666667
chr16	6250000	6300000	77788	175950	9650	22100	8.06	7.96	7.46166666666667	7.34566666666667
chr16	6300000	6350000	101400	132100	11650	19400	8.7	6.81	7.474	7.35333333333333
chr16	6350000	6400000	107450	150500	14250	18450	7.54	8.16	7.50666666666667	7.37666666666667
chr16	6400000	6450000	100450	150850	15150	19800	6.63	7.62	7.46733333333333	7.35866666666667
chr16	6450000	6500000	108900	139500	13800	19500	7.89	7.15	7.439	7.346
chr16	6500000	6550000	103950	173450	16400	23350	6.34	7.43	7.43633333333333	7.29333333333333
chr16	6550000	6600000	70650	155250	10950	24381	6.45	6.37	7.409	7.26233333333333
chr16	6600000	6650000	84800	179350	11500	23919	7.37	7.5	7.36633333333333	7.24133333333333
chr16	6650000	6700000	66550	144900	8200	21845	8.12	6.63	7.41833333333333	7.26033333333333
chr16	6700000	6750000	90650	144700	12550	20355	7.22	7.11	7.43833333333333	7.28066666666667
chr16	6750000	6800000	88450	187875	12950	26722	6.83	7.03	7.41566666666667	7.227
chr16	6800000	6850000	100450	207675	15200	30351	6.61	6.84	7.39	7.228
chr16	6850000	6900000	79208	214850	10850	29577	7.3	7.26	7.38266666666667	7.25866666666667
chr16	6900000	6950000	62092	215050	10750	30050	5.78	7.16	7.38166666666667	7.297
chr16	6950000	7000000	88950	221400	11050	30400	8.05	7.28	7.33566666666667	7.245
chr16	7000000	7050000	79648	149850	10672	21600	7.46	6.94	7.29066666666667	7.211
chr16	7050000	7100000	121152	161504	14728	21803	8.23	7.41	7.224	7.21266666666667
chr16	7100000	7150000	97750	154096	12950	20097	7.55	7.67	7.20833333333333	7.18533333333333
chr16	7150000	7200000	104100	151450	13000	19250	8.01	7.87	7.25133333333333	7.14733333333333
chr16	7200000	7250000	101150	150050	13200	19500	7.66	7.69	7.21566666666667	7.09833333333333
chr16	7250000	7300000	113500	144450	14150	20294	8.02	7.12	7.21733333333333	7.10066666666667
chr16	7300000	7350000	98850	125050	15000	17906	6.59	6.98	7.214	7.16266666666667
chr16	7350000	7400000	115700	153478	15500	22902	7.46	6.7	7.20233333333333	7.13933333333333
chr16	7400000	7450000	90550	142054	10450	18898	8.67	7.52	7.192	7.15833333333333
chr16	7450000	7500000	103700	151518	13500	20100	7.68	7.54	7.162	7.162
chr16	7500000	7550000	84350	175800	12750	25600	6.62	6.87	7.14166666666667	7.17233333333333
chr16	7550000	7600000	82450	164837	14050	23450	5.87	7.03	7.19133333333333	7.164
chr16	7600000	7650000	100858	173907	13133	22550	7.68	7.71	7.247	7.155
chr16	7650000	7700000	115342	120856	15817	15100	7.29	8	7.306	7.12633333333333
chr16	7700000	7750000	90450	101200	14150	16900	6.39	5.99	7.38966666666667	7.13966666666667
chr16	7750000	7800000	74200	122150	11050	17589	6.71	6.94	7.396	7.13066666666667
chr16	7800000	7850000	103368	157450	15426	22961	6.7	6.86	7.37366666666667	7.14133333333333
chr16	7850000	7900000	105932	89400	14974	12172	7.07	7.34	7.37933333333333	7.125
chr16	7900000	7950000	70510	109996	8900	16978	7.92	6.48	7.405	7.158
chr16	7950000	8000000	88640	98854	13000	17400	6.82	5.68	7.411	7.13933333333333
chr16	8000000	8050000	123814	98600	19370	13150	6.39	7.5	7.42966666666667	7.145
chr16	8050000	8100000	158654	109015	24980	13246	6.35	8.23	7.45366666666667	7.14566666666667
chr16	8100000	8150000	178609	98985	25441	14554	7.02	6.8	7.48966666666667	7.247
chr16	8150000	8200000	132773	95000	17009	13200	7.81	7.2	7.43333333333333	7.24766666666667
chr16	8200000	8250000	139050	141150	22000	19550	6.32	7.22	7.44466666666667	7.22333333333333
chr16	8250000	8300000	99900	98390	16050	13400	6.22	7.34	7.51566666666667	7.266
chr16	8300000	8350000	170200	160860	21000	24400	8.1	6.59	7.595	7.256
chr16	8350000	8400000	176150	188984	19637	27033	8.97	6.99	7.62733333333333	7.24933333333333
chr16	8400000	8450000	187400	122572	24813	19467	7.55	6.3	7.636	7.24233333333333
chr16	8450000	8500000	191774	102018	18162	13283	10.56	7.68	7.64233333333333	7.33966666666667
chr16	8500000	8550000	215976	110226	28238	16517	7.65	6.67	7.659	7.339
chr16	8550000	8600000	166250	182350	22000	23600	7.56	7.73	7.68966666666667	7.39266666666667
chr16	8600000	8650000	188368	180010	24387	25084	7.72	7.18	7.72066666666667	7.383
chr16	8650000	8700000	193882	189740	22079	21416	8.78	8.86	7.65166666666667	7.396
chr16	8700000	8750000	187700	164350	23934	23050	7.84	7.13	7.67066666666667	7.44566666666667
chr16	8750000	8800000	186685	154141	21762	21150	8.58	7.29	7.71933333333333	7.43766666666667
chr16	8800000	8850000	166860	119759	22839	17100	7.31	7	7.80166666666667	7.437
chr16	8850000	8900000	181855	154350	21299	15850	8.54	9.74	7.79766666666667	7.44766666666667
chr16	8900000	8950000	170400	191050	24400	25350	6.98	7.54	7.763	7.484
chr16	8950000	9000000	176100	157400	21963	23123	8.02	6.81	7.789	7.49933333333333
chr16	9000000	9050000	193800	185950	22137	22827	8.75	8.15	7.85333333333333	7.54433333333333
chr16	9050000	9100000	174045	169498	21090	25183	8.25	6.73	7.79966666666667	7.575
chr16	9100000	9150000	177355	189752	20510	25267	8.65	7.51	7.74166666666667	7.59033333333333
chr16	9150000	9200000	178550	181350	23650	23290	7.55	7.79	7.71433333333333	7.58633333333333
chr16	9200000	9250000	160550	105250	24400	11810	6.58	8.91	7.612	7.59266666666667
chr16	9250000	9300000	178532	108250	24750	15650	7.21	6.92	7.57933333333333	7.634
chr16	9300000	9350000	160365	156351	21050	18460	7.62	8.47	7.57866666666667	7.631
chr16	9350000	9400000	216107	134649	27021	19090	8	7.05	7.55733333333333	7.60233333333333
chr16	9400000	9450000	169304	143150	28929	20850	5.85	6.87	7.478	7.54733333333333
chr16	9450000	9500000	177522	185800	24014	25900	7.39	7.17	7.414	7.498
chr16	9500000	9550000	175334	203029	22336	27950	7.85	7.26	7.37	7.52933333333333
chr16	9550000	9600000	159086	158531	18028	19307	8.82	8.21	7.40066666666667	7.54033333333333
chr16	9600000	9650000	157900	115690	22896	16243	6.9	7.12	7.404	7.46633333333333
chr16	9650000	9700000	166053	134350	24527	16200	6.77	8.29	7.43466666666667	7.52033333333333
chr16	9700000	9750000	170047	179625	23948	23399	7.1	7.68	7.49433333333333	7.554
chr16	9750000	9800000	196471	223505	24101	25707	8.15	8.69	7.51833333333333	7.57766666666667
chr16	9800000	9850000	172029	195970	26500	26094	6.49	7.51	7.49466666666667	7.61833333333333
chr16	9850000	9900000	178150	125200	24650	16800	7.23	7.45	7.46933333333333	7.618
chr16	9900000	9950000	164500	98200	24450	15900	6.73	6.18	7.47066666666667	7.64
chr16	9950000	10000000	186962	112950	24973	14350	7.49	7.87	7.527	7.66133333333333
chr16	10000000	10050000	182038	141550	27277	17900	6.67	7.91	7.57733333333333	7.72033333333333
chr16	10050000	10100000	197050	164250	26150	21500	7.54	7.64	7.606	7.69033333333333
chr16	10100000	10150000	154800	156850	21850	24800	7.08	6.32	7.64566666666667	7.74866666666667
chr16	10150000	10200000	123450	136200	19300	18900	6.4	7.21	7.75766666666667	7.801
chr16	10200000	10250000	98250	80550	16600	14250	5.92	5.65	7.81166666666667	7.80933333333333
chr16	10250000	10300000	177750	157100	24500	19100	7.26	8.23	7.84166666666667	7.858
chr16	10300000	10350000	234250	141100	28450	19250	8.23	7.33	7.836	7.81633333333333
chr16	10350000	10400000	207350	192200	24000	25550	8.64	7.52	7.868	7.79633333333333
chr16	10400000	10450000	182433	192977	23100	21067	7.9	9.16	7.874	7.75666666666667
chr16	10450000	10500000	188367	165323	19200	21133	9.81	7.82	7.86433333333333	7.76633333333333
chr16	10500000	10550000	175600	175422	18550	19800	9.47	8.86	7.80833333333333	7.711
chr16	10550000	10600000	158000	124478	20950	15650	7.54	7.95	7.87133333333333	7.73
chr16	10600000	10650000	139300	160357	17650	21377	7.89	7.5	7.91366666666667	7.775
chr16	10650000	10700000	167414	185293	22050	21923	7.59	8.45	7.95966666666667	7.81533333333333
chr16	10700000	10750000	145356	143250	17586	15000	8.27	9.55	7.973	7.79033333333333
chr16	10750000	10800000	152330	141250	17464	16250	8.72	8.69	8.03433333333333	7.776
chr16	10800000	10850000	185706	149690	21892	19776	8.48	7.57	8.07733333333333	7.773
chr16	10850000	10900000	183844	220160	20008	25024	9.19	8.8	8.093	7.85866666666667
chr16	10900000	10950000	217000	140850	23550	16684	9.21	8.44	8.15966666666667	7.82533333333333
chr16	10950000	11000000	203600	137826	22600	18566	9.01	7.42	8.26233333333333	7.949
chr16	11000000	11050000	221000	146424	25250	16800	8.75	8.72	8.32333333333333	7.96
chr16	11050000	11100000	157350	152750	18200	21950	8.65	6.96	8.32033333333333	7.98433333333333
chr16	11100000	11150000	155700	141450	19800	21700	7.86	6.52	8.30933333333333	7.969
chr16	11150000	11200000	132350	130000	19050	18300	6.95	7.1	8.27966666666667	7.925
chr16	11200000	11250000	123350	154600	18100	19400	6.81	7.97	8.226	7.91366666666667
chr16	11250000	11300000	120650	175650	18650	25000	6.47	7.03	8.184	7.83966666666667
chr16	11300000	11350000	143518	102192	17117	12654	8.38	8.08	8.18	7.831
chr16	11350000	11400000	189318	163208	22276	18552	8.5	8.8	8.175	7.82433333333333
chr16	11400000	11450000	189564	149604	23365	20244	8.11	7.39	8.15833333333333	7.76833333333333
chr16	11450000	11500000	178950	136396	22692	19150	7.89	7.12	8.149	7.67133333333333
chr16	11500000	11550000	178700	164600	21000	22000	8.51	7.48	8.07033333333333	7.59666666666667
chr16	11550000	11600000	198063	152410	22435	20200	8.83	7.55	8.02266666666667	7.56266666666667
chr16	11600000	11650000	174535	178340	23115	20050	7.55	8.89	7.927	7.49466666666667
chr16	11650000	11700000	167205	114800	19900	18500	8.4	6.21	7.849	7.41833333333333
chr16	11700000	11750000	207347	178750	23050	19100	9	9.36	7.779	7.41333333333333
chr16	11750000	11800000	222936	140750	24518	16450	9.09	8.56	7.73166666666667	7.35266666666667
chr16	11800000	11850000	216910	164750	26632	20450	8.14	8.06	7.70633333333333	7.34866666666667
chr16	11850000	11900000	162904	118950	19605	16850	8.31	7.06	7.67066666666667	7.36366666666667
chr16	11900000	11950000	181850	134850	25926	17200	7.01	7.84	7.69566666666667	7.41666666666667
chr16	11950000	12000000	154150	187890	18796	25117	8.2	7.48	7.686	7.38433333333333
chr16	12000000	12050000	199750	202310	24323	30483	8.21	6.64	7.72	7.404
chr16	12050000	12100000	138100	219850	18600	28600	7.42	7.69	7.674	7.384
chr16	12100000	12150000	163250	177700	21100	24350	7.74	7.3	7.64366666666667	7.34566666666667
chr16	12150000	12200000	157450	120550	22200	17800	7.09	6.77	7.591	7.33166666666667
chr16	12200000	12250000	164600	126558	20600	19050	7.99	6.64	7.55933333333333	7.341
chr16	12250000	12300000	117992	127031	18560	19700	6.36	6.45	7.52833333333333	7.32833333333333
chr16	12300000	12350000	85958	59314	12190	9050	7.05	6.55	7.45366666666667	7.31366666666667
chr16	12350000	12400000	145300	114393	22988	16919	6.32	6.76	7.44966666666667	7.25033333333333
chr16	12400000	12450000	111376	88804	16209	14431	6.87	6.15	7.407	7.306
chr16	12450000	12500000	104424	137312	15103	18900	6.91	7.27	7.36533333333333	7.24833333333333
chr16	12500000	12550000	166500	174238	22700	25250	7.33	6.9	7.307	7.18733333333333
chr16	12550000	12600000	138800	141800	17594	20735	7.89	6.84	7.28733333333333	7.162
chr16	12600000	12650000	140600	99100	20706	14215	6.79	6.97	7.26866666666667	7.20366666666667
chr16	12650000	12700000	166400	162850	21600	18750	7.7	8.69	7.274	7.18733333333333
chr16	12700000	12750000	127800	82950	19600	11850	6.52	7	7.24433333333333	7.21066666666667
chr16	12750000	12800000	165562	102050	22100	13400	7.49	7.62	7.228	7.213
chr16	12800000	12850000	174388	137687	24900	18400	7	7.48	7.24033333333333	7.219
chr16	12850000	12900000	178750	176901	23550	23115	7.59	7.65	7.204	7.22266666666667
chr16	12900000	12950000	168400	184512	25800	26485	6.53	6.97	7.20366666666667	7.23733333333333
chr16	12950000	13000000	131548	143775	18950	19424	6.94	7.4	7.17966666666667	7.27
chr16	13000000	13050000	158844	176169	20964	24826	7.58	7.1	7.22	7.3
chr16	13050000	13100000	151058	67506	22936	9500	6.59	7.11	7.26633333333333	7.37366666666667
chr16	13100000	13150000	149700	117759	20150	16857	7.43	6.99	7.263	7.363
chr16	13150000	13200000	175038	126991	24569	16124	7.12	7.88	7.27433333333333	7.44733333333333
chr16	13200000	13250000	203812	139050	26312	18219	7.75	7.63	7.28366666666667	7.43633333333333
chr16	13250000	13300000	144800	124200	19719	18450	7.34	6.73	7.274	7.47066666666667
chr16	13300000	13350000	154100	111400	20400	15250	7.55	7.3	7.261	7.47866666666667
chr16	13350000	13400000	160500	140100	20700	16850	7.75	8.31	7.28166666666667	7.49866666666667
chr16	13400000	13450000	169108	164350	23600	22358	7.17	7.35	7.34133333333333	7.47166666666667
chr16	13450000	13500000	211694	148400	28958	18148	7.31	8.18	7.40733333333333	7.47033333333333
chr16	13500000	13550000	199398	204400	25842	30444	7.72	6.71	7.41	7.48033333333333
chr16	13550000	13600000	202900	203050	26050	25800	7.79	7.87	7.46133333333333	7.52133333333333
chr16	13600000	13650000	176874	169764	26600	22900	6.65	7.41	7.49633333333333	7.52266666666667
chr16	13650000	13700000	165776	180186	23400	25000	7.08	7.21	7.54633333333333	7.52633333333333
chr16	13700000	13750000	177080	130600	24350	17150	7.27	7.62	7.53433333333333	7.533
chr16	13750000	13800000	155170	121300	20500	16500	7.57	7.35	7.51333333333333	7.50433333333333
chr16	13800000	13850000	197050	150550	23351	17191	8.44	8.76	7.54433333333333	7.514
chr16	13850000	13900000	143455	91500	23048	14209	6.22	6.44	7.47833333333333	7.47066666666667
chr16	13900000	13950000	141845	88950	19681	10250	7.21	8.68	7.483	7.41133333333333
chr16	13950000	14000000	174398	105100	24270	15150	7.19	6.94	7.45766666666667	7.389
chr16	14000000	14050000	192602	143600	27350	18100	7.04	7.93	7.45033333333333	7.403
chr16	14050000	14100000	170600	158600	22750	22400	7.5	7.08	7.40866666666667	7.354
chr16	14100000	14150000	172750	121100	23300	16000	7.41	7.57	7.37633333333333	7.327
chr16	14150000	14200000	192650	142327	20300	18066	9.49	7.88	7.34966666666667	7.283
chr16	14200000	14250000	222750	137723	26200	19784	8.5	6.96	7.304	7.227
chr16	14250000	14300000	195575	141940	25850	17920	7.57	7.92	7.25233333333333	7.23833333333333
chr16	14300000	14350000	101625	119560	11900	13730	8.54	8.71	7.225	7.21366666666667
chr16	14350000	14400000	194398	129900	22500	16900	8.64	7.69	7.22666666666667	7.17233333333333
chr16	14400000	14450000	182352	151540	22714	21400	8.03	7.08	7.234	7.13333333333333
chr16	14450000	14500000	183800	144460	27936	19000	6.58	7.6	7.24266666666667	7.12133333333333
chr16	14500000	14550000	172450	88300	24800	14150	6.95	6.24	7.23466666666667	7.142
chr16	14550000	14600000	99609	79450	13250	10730	7.52	7.4	7.177	7.06466666666667
chr16	14600000	14650000	128891	98050	23650	17220	5.45	5.69	7.19733333333333	7.075
chr16	14650000	14700000	48292	24100	6654	3950	7.26	6.1	7.15733333333333	7.01633333333333
chr16	14700000	14750000	131708	66800	18846	9600	6.99	6.96	7.158	6.984
chr16	14750000	14800000	182448	109800	25612	15350	7.12	7.15	7.14666666666667	6.93266666666667
chr16	14800000	14850000	158302	102100	25138	17500	6.3	5.83	7.09566666666667	6.93266666666667
chr16	14850000	14900000	155700	104200	22950	13900	6.78	7.5	7.06933333333333	6.91833333333333
chr16	14900000	14950000	164100	106410	25750	17650	6.37	6.03	6.938	6.83066666666667
chr16	14950000	15000000	143200	116940	24100	18000	5.94	6.5	6.88066666666667	6.83666666666667
chr16	15000000	15050000	152162	109500	24650	15536	6.17	7.05	6.84433333333333	6.82133333333333
chr16	15050000	15100000	162388	117002	23300	16414	6.97	7.13	6.77933333333333	6.76433333333333
chr16	15100000	15150000	176300	126448	26300	20500	6.7	6.17	6.73166666666667	6.72333333333333
chr16	15150000	15200000	170400	132050	23350	21850	7.3	6.04	6.70766666666667	6.73866666666667
chr16	15200000	15250000	132950	107538	17650	14808	7.53	7.26	6.71366666666667	6.732
chr16	15250000	15300000	105550	91962	14400	11542	7.33	7.97	6.68633333333333	6.73366666666667
chr16	15300000	15350000	113992	55100	17000	8550	6.71	6.44	6.655	6.67466666666667
chr16	15350000	15400000	147608	94549	21598	14000	6.83	6.75	6.68866666666667	6.66866666666667
chr16	15400000	15450000	121026	96415	20152	13941	6.01	6.92	6.67833333333333	6.654
chr16	15450000	15500000	128720	116220	17863	19469	7.21	5.97	6.65666666666667	6.66466666666667
chr16	15500000	15550000	111754	107666	16687	16840	6.7	6.39	6.638	6.673
chr16	15550000	15600000	133350	148250	22350	20950	5.97	7.08	6.66933333333333	6.671
chr16	15600000	15650000	140782	95278	21269	13342	6.62	7.14	6.70466666666667	6.65866666666667
chr16	15650000	15700000	139696	79072	25181	15056	5.55	5.25	6.71	6.65733333333333
chr16	15700000	15750000	152172	95650	22450	13402	6.78	7.14	6.70866666666667	6.67666666666667
chr16	15750000	15800000	148750	111600	22950	14950	6.48	7.46	6.71066666666667	6.66
chr16	15800000	15850000	120250	111600	18250	15950	6.59	7	6.69133333333333	6.63366666666667
chr16	15850000	15900000	169850	136934	23556	21197	7.21	6.46	6.71966666666667	6.62233333333333
chr16	15900000	15950000	156815	165109	21444	21903	7.31	7.54	6.67533333333333	6.622
chr16	15950000	16000000	150085	176957	22200	23900	6.76	7.4	6.685	6.567
chr16	16000000	16050000	138300	155600	22550	24750	6.13	6.29	6.689	6.51466666666667
chr16	16050000	16100000	123050	126200	18700	22400	6.58	5.63	6.70066666666667	6.50566666666667
chr16	16100000	16150000	129928	106037	20101	19250	6.46	5.51	6.75733333333333	6.55466666666667
chr16	16150000	16200000	115372	67013	16599	11850	6.95	5.66	6.86366666666667	6.604
chr16	16200000	16250000	171630	127750	27055	17550	6.34	7.28	6.85866666666667	6.65133333333333
chr16	16250000	16300000	146220	134600	22295	18200	6.56	7.4	6.871	6.681
chr16	16300000	16350000	88650	64650	12250	11205	7.24	5.77	6.96133333333333	6.72533333333333
chr16	16350000	16400000	153589	102700	19600	14395	7.84	7.13	6.993	6.75733333333333
chr16	16400000	16450000	117511	81450	18000	13600	6.53	5.99	7.062	6.79833333333333
chr16	16450000	16500000	154472	123150	26200	17400	5.9	7.08	7.07266666666667	6.864
chr16	16500000	16550000	123974	92048	19900	14058	6.23	6.55	7.12533333333333	6.88833333333333
chr16	16550000	16600000	145289	154384	22750	24342	6.39	6.34	7.165	6.934
chr16	16600000	16650000	166515	145668	22050	25000	7.55	5.83	7.16533333333333	6.97833333333333
chr16	16650000	16700000	96107	103750	16100	17200	5.97	6.03	7.20666666666667	6.98366666666667
chr16	16700000	16750000	124793	107150	15950	19100	7.82	5.61	7.24133333333333	6.98866666666667
chr16	16750000	16800000	149000	139200	20000	21750	7.45	6.4	7.347	7.037
chr16	16800000	16850000	94600	105550	13400	17100	7.06	6.17	7.38466666666667	7.11833333333333
chr16	16850000	16900000	168824	181300	19803	22050	8.53	8.22	7.41166666666667	7.19166666666667
chr16	16900000	16950000	182576	165850	19847	19750	9.2	8.4	7.459	7.278
chr16	16950000	17000000	145366	126400	20587	17100	7.06	7.39	7.519	7.27933333333333
chr16	17000000	17050000	163134	128800	23063	17700	7.07	7.28	7.58433333333333	7.28233333333333
chr16	17050000	17100000	193650	188745	22300	22437	8.68	8.41	7.61	7.38666666666667
chr16	17100000	17150000	169471	184807	22400	22813	7.57	8.1	7.64066666666667	7.40766666666667
chr16	17150000	17200000	135563	132512	17800	20435	7.62	6.48	7.68833333333333	7.50033333333333
chr16	17200000	17250000	137466	129986	19350	14265	7.1	9.11	7.74566666666667	7.49566666666667
chr16	17250000	17300000	171902	131382	21339	16040	8.06	8.19	7.792	7.55266666666667
chr16	17300000	17350000	193488	153714	24861	18360	7.78	8.37	7.871	7.61366666666667
chr16	17350000	17400000	151160	173004	20950	22200	7.22	7.79	7.93166666666667	7.69333333333333
chr16	17400000	17450000	144800	153320	16930	19900	8.55	7.7	8.04833333333333	7.82733333333333
chr16	17450000	17500000	161100	145006	20651	19200	7.8	7.55	8.10033333333333	7.949
chr16	17500000	17550000	175850	170733	18908	22050	9.3	7.74	8.096	7.96833333333333
chr16	17550000	17600000	208950	147341	27111	18250	7.71	8.07	8.177	8.08166666666667
chr16	17600000	17650000	164200	117317	22583	15213	7.27	7.71	8.169	8.073
chr16	17650000	17700000	155750	122433	18617	14837	8.37	8.25	8.18966666666667	8.05066666666667
chr16	17700000	17750000	171050	135562	21013	18514	8.14	7.32	8.268	8.08933333333333
chr16	17750000	17800000	175350	180288	20587	24086	8.52	7.49	8.29333333333333	8.093
chr16	17800000	17850000	172700	193600	21550	21750	8.01	8.9	8.26166666666667	8.12033333333333
chr16	17850000	17900000	173350	171400	19800	22100	8.76	7.76	8.305	8.11766666666667
chr16	17900000	17950000	170000	217900	21350	24850	7.96	8.77	8.27133333333333	8.21066666666667
chr16	17950000	18000000	135365	151127	17760	21768	7.62	6.94	8.275	8.17933333333333
chr16	18000000	18050000	168108	198196	22055	23982	7.62	8.26	8.27133333333333	8.176
chr16	18050000	18100000	235842	126827	26935	15533	8.76	8.17	8.28633333333333	8.16066666666667
chr16	18100000	18150000	215935	153100	23050	18617	9.37	8.22	8.33233333333333	8.16
chr16	18150000	18200000	188100	166342	19872	16550	9.47	10.05	8.26833333333333	8.11966666666667
chr16	18200000	18250000	171450	192158	18278	20750	9.38	9.26	8.263	8.08066666666667
chr16	18250000	18300000	103940	127298	14200	18241	7.32	6.98	8.19133333333333	8.05333333333333
chr16	18300000	18350000	194927	186152	20550	19459	9.49	9.57	8.20933333333333	8.226
chr16	18350000	18400000	213088	176150	25700	22117	8.29	7.96	8.116	8.118
chr16	18400000	18450000	205335	169950	20900	21983	9.82	7.73	8.094	8.05166666666667
chr16	18450000	18500000	189388	164950	20124	19300	9.41	8.55	8.03733333333333	8.075
chr16	18500000	18550000	176686	175050	22576	23700	7.83	7.39	7.926	8.01733333333333
chr16	18550000	18600000	158136	182800	20464	19800	7.73	9.23	7.86366666666667	7.905
chr16	18600000	18650000	183298	184147	20676	22950	8.87	8.02	7.78166666666667	7.884
chr16	18650000	18700000	178452	199253	27010	21500	6.61	9.27	7.689	7.82066666666667
chr16	18700000	18750000	202290	142156	28076	17410	7.21	8.17	7.661	7.80066666666667
chr16	18750000	18800000	187356	189594	23574	23440	7.95	8.09	7.561	7.73633333333333
chr16	18800000	18850000	170854	171650	20750	21700	8.23	7.91	7.46233333333333	7.61466666666667
chr16	18850000	18900000	130650	137200	15200	17650	8.6	7.77	7.322	7.521
chr16	18900000	18950000	151223	137931	22824	21250	6.63	6.49	7.22866666666667	7.358
chr16	18950000	19000000	146127	121469	19126	19050	7.64	6.38	7.10466666666667	7.29
chr16	19000000	19050000	63650	51900	8900	7500	7.15	6.92	7.09	7.26866666666667
chr16	19050000	19100000	8250	2650	1000	200	8.25	13.25	6.98333333333333	7.17666666666667
chr16	19100000	19150000	34450	37610	7700	8416	4.47	4.47	6.945	7.12766666666667
chr16	19150000	19200000	107498	109840	13950	17534	7.71	6.26	6.90066666666667	7.111
chr16	19200000	19250000	79852	116250	12400	14500	6.44	8.02	6.834	7.03666666666667
chr16	19250000	19300000	72500	76300	14000	13250	5.18	5.76	6.876	7.01433333333333
chr16	19300000	19350000	89300	40950	14550	7400	6.14	5.53	6.81066666666667	6.941
chr16	19350000	19400000	110800	87700	17600	12300	6.3	7.13	6.75966666666667	6.88333333333333
chr16	19400000	19450000	85870	99450	16573	14478	5.18	6.87	6.77333333333333	6.773
chr16	19450000	19500000	121880	113000	17977	17814	6.78	6.34	6.819	6.77066666666667
chr16	19500000	19550000	53350	40550	11550	6401	4.62	6.33	6.79633333333333	6.71
chr16	19550000	19600000	11900	3650	2050	807	5.8	4.52	6.78066666666667	6.72066666666667
chr16	19600000	19650000	54700	27300	10600	5050	5.16	5.41	6.769	6.74133333333333
chr16	19650000	19700000	127700	64500	19150	12500	6.67	5.16	6.78066666666667	6.73666666666667
chr16	19700000	19750000	90500	81250	16000	11250	5.66	7.22	6.81366666666667	6.74066666666667
chr16	19750000	19800000	115900	87450	16850	13800	6.88	6.34	6.84566666666667	6.756
chr16	19800000	19850000	165074	179400	26234	26334	6.29	6.81	6.85166666666667	6.53933333333333
chr16	19850000	19900000	186876	129350	26166	19916	7.14	6.49	6.96133333333333	6.63633333333333
chr16	19900000	19950000	140208	86050	16509	11900	8.49	7.23	6.97166666666667	6.69666666666667
chr16	19950000	20000000	155700	157088	21014	24850	7.41	6.32	7.06633333333333	6.72366666666667
chr16	20000000	20050000	93913	81306	10327	12100	9.09	6.72	7.13166666666667	6.76033333333333
chr16	20050000	20100000	119966	151406	20800	21550	5.77	7.03	7.142	6.796
chr16	20100000	20150000	153363	148178	20900	23550	7.34	6.29	7.188	6.776
chr16	20150000	20200000	158127	154067	22514	25850	7.02	5.96	7.278	6.799
chr16	20200000	20250000	174573	176905	20336	21850	8.58	8.1	7.23766666666667	6.821
chr16	20250000	20300000	179536	113250	24700	18052	7.27	6.27	7.317	6.88266666666667
chr16	20300000	20350000	183614	121350	23650	14748	7.76	8.23	7.35766666666667	6.96133333333333
chr16	20350000	20400000	203450	146750	24650	17500	8.25	8.39	7.435	6.97266666666667
chr16	20400000	20450000	179770	90203	25750	14200	6.98	6.35	7.49333333333333	7.04133333333333
chr16	20450000	20500000	168680	145647	19550	22400	8.63	6.5	7.6	7.03433333333333
chr16	20500000	20550000	165500	154200	20400	20900	8.11	7.38	7.621	7.09
chr16	20550000	20600000	164790	106300	19545	15753	8.43	6.75	7.703	7.10666666666667
chr16	20600000	20650000	165042	160498	21255	21747	7.76	7.38	7.71566666666667	7.146
chr16	20650000	20700000	147288	169152	18367	20950	8.02	8.07	7.688	7.17366666666667
chr16	20700000	20750000	168660	120950	18183	13700	9.28	8.83	7.693	7.193
chr16	20750000	20800000	185070	117012	25934	17048	7.14	6.86	7.643	7.22366666666667
chr16	20800000	20850000	168800	125738	26166	19052	6.45	6.6	7.677	7.24733333333333
chr16	20850000	20900000	157450	107800	20509	16500	7.68	6.53	7.71033333333333	7.289
chr16	20900000	20950000	105100	79800	13341	10550	7.88	7.56	7.73033333333333	7.32866666666667
chr16	20950000	21000000	109200	64750	19600	9250	5.57	7	7.68	7.31033333333333
chr16	21000000	21050000	137500	117450	19650	14350	7	8.18	7.68433333333333	7.32933333333333
chr16	21050000	21100000	120450	94900	17150	13800	7.02	6.88	7.64966666666667	7.27766666666667
chr16	21100000	21150000	114425	69300	15300	12050	7.48	5.75	7.60766666666667	7.23966666666667
chr16	21150000	21200000	167475	118850	19900	16450	8.42	7.22	7.623	7.279
chr16	21200000	21250000	194858	116400	22000	16600	8.86	7.01	7.57766666666667	7.28433333333333
chr16	21250000	21300000	179842	122227	23950	15263	7.51	8.01	7.54733333333333	7.293
chr16	21300000	21350000	221500	130673	25300	17887	8.75	7.31	7.54333333333333	7.32033333333333
chr16	21350000	21400000	187312	165150	24900	21522	7.52	7.67	7.54933333333333	7.34533333333333
chr16	21400000	21450000	181886	210200	23750	26090	7.66	8.06	7.53733333333333	7.326
chr16	21450000	21500000	197202	188050	26100	27238	7.56	6.9	7.47633333333333	7.25233333333333
chr16	21500000	21550000	208850	136300	27500	17850	7.59	7.64	7.513	7.232
chr16	21550000	21600000	203300	137450	29950	17750	6.79	7.74	7.56033333333333	7.27433333333333
chr16	21600000	21650000	207300	150800	24850	20000	8.34	7.54	7.54833333333333	7.32266666666667
chr16	21650000	21700000	167670	129033	21995	18035	7.62	7.15	7.55466666666667	7.36233333333333
chr16	21700000	21750000	177080	154867	25055	20515	7.07	7.55	7.60466666666667	7.37633333333333
chr16	21750000	21800000	175000	175700	23650	25694	7.4	6.84	7.60866666666667	7.333
chr16	21800000	21850000	190400	170950	28350	25606	6.72	6.68	7.63866666666667	7.35366666666667
chr16	21850000	21900000	189830	136867	27158	18867	6.99	7.25	7.645	7.419
chr16	21900000	21950000	191920	113933	25792	15128	7.44	7.53	7.60366666666667	7.40366666666667
chr16	21950000	22000000	206300	144960	28375	21776	7.27	6.66	7.593	7.385
chr16	22000000	22050000	175150	123190	24325	16129	7.2	7.64	7.57566666666667	7.35366666666667
chr16	22050000	22100000	213700	131750	25707	17400	8.31	7.57	7.54433333333333	7.36866666666667
chr16	22100000	22150000	219956	136951	27707	16850	7.94	8.13	7.54133333333333	7.374
chr16	22150000	22200000	164594	144499	21486	19300	7.66	7.49	7.548	7.36133333333333
chr16	22200000	22250000	148305	134950	19900	20400	7.45	6.62	7.57166666666667	7.36
chr16	22250000	22300000	132319	85870	16065	13750	8.24	6.25	7.58666666666667	7.28933333333333
chr16	22300000	22350000	179376	174680	22785	22200	7.87	7.87	7.62333333333333	7.27366666666667
chr16	22350000	22400000	168293	135708	23000	17000	7.32	7.98	7.56766666666667	7.25466666666667
chr16	22400000	22450000	205307	120274	25433	13750	8.07	8.75	7.57266666666667	7.23833333333333
chr16	22450000	22500000	178900	128668	25317	17350	7.07	7.42	7.567	7.246
chr16	22500000	22550000	208012	129700	29200	18850	7.12	6.88	7.589	7.25766666666667
chr16	22550000	22600000	200038	100541	25250	13413	7.92	7.5	7.63066666666667	7.24433333333333
chr16	22600000	22650000	193200	165709	25200	21487	7.67	7.71	7.66233333333333	7.26566666666667
chr16	22650000	22700000	169206	200518	23550	29650	7.18	6.76	7.67	7.278
chr16	22700000	22750000	229244	180282	26850	27950	8.54	6.45	7.675	7.32666666666667
chr16	22750000	22800000	178704	162246	25550	22950	6.99	7.07	7.67233333333333	7.319
chr16	22800000	22850000	183096	162154	23450	20900	7.81	7.76	7.673	7.28933333333333
chr16	22850000	22900000	188936	148050	25414	18900	7.43	7.83	7.63233333333333	7.239
chr16	22900000	22950000	171214	134100	21786	17450	7.86	7.68	7.62533333333333	7.18533333333333
chr16	22950000	23000000	128550	111450	15550	16250	8.27	6.86	7.61866666666667	7.165
chr16	23000000	23050000	151600	94100	18850	17050	8.04	5.52	7.59466666666667	7.19433333333333
chr16	23050000	23100000	165850	108046	21028	14872	7.89	7.27	7.546	7.13933333333333
chr16	23100000	23150000	154527	155939	23160	22378	6.67	6.97	7.51933333333333	7.07866666666667
chr16	23150000	23200000	178423	186515	22962	28000	7.77	6.66	7.49733333333333	7.02466666666667
chr16	23200000	23250000	162300	184304	23538	23700	6.9	7.78	7.53533333333333	7.03033333333333
chr16	23250000	23300000	187550	179146	23262	24900	8.06	7.19	7.54866666666667	7.04566666666667
chr16	23300000	23350000	192474	183900	24150	29293	7.97	6.28	7.52533333333333	7.05666666666667
chr16	23350000	23400000	223576	196050	28150	24857	7.94	7.89	7.502	7.052
chr16	23400000	23450000	227730	170300	29682	21550	7.67	7.9	7.501	7.08866666666667
chr16	23450000	23500000	204007	164938	27507	20318	7.42	8.12	7.45033333333333	7.14133333333333
chr16	23500000	23550000	191663	165212	26928	22282	7.12	7.41	7.48533333333333	7.15966666666667
chr16	23550000	23600000	208200	139600	24983	20900	8.33	6.68	7.46133333333333	7.19066666666667
chr16	23600000	23650000	191850	136700	28550	20650	6.72	6.62	7.46333333333333	7.17233333333333
chr16	23650000	23700000	192345	127228	25834	21650	7.45	5.88	7.43433333333333	7.19633333333333
chr16	23700000	23750000	180155	102172	24866	17000	7.25	6.01	7.446	7.20466666666667
chr16	23750000	23800000	168050	132380	22359	18568	7.52	7.13	7.43266666666667	7.25766666666667
chr16	23800000	23850000	224800	129642	35080	20855	6.41	6.22	7.42633333333333	7.22766666666667
chr16	23850000	23900000	172882	121718	26499	19759	6.52	6.16	7.44033333333333	7.223
chr16	23900000	23950000	191118	180610	25797	25340	7.41	7.13	7.40533333333333	7.21333333333333
chr16	23950000	24000000	176300	154200	21465	20328	8.21	7.59	7.379	7.18
chr16	24000000	24050000	206355	160812	27450	21900	7.52	7.34	7.343	7.13766666666667
chr16	24050000	24100000	193295	166088	26786	21200	7.22	7.83	7.278	7.14733333333333
chr16	24100000	24150000	175450	185000	25164	24450	6.97	7.57	7.258	7.116
chr16	24150000	24200000	191773	155214	26818	19750	7.15	7.86	7.26466666666667	7.09833333333333
chr16	24200000	24250000	231777	146964	33032	18300	7.02	8.03	7.22233333333333	7.044
chr16	24250000	24300000	200650	185922	24960	24400	8.04	7.62	7.208	7.03266666666667
chr16	24300000	24350000	179470	153900	25297	17700	7.09	8.69	7.18233333333333	7.07166666666667
chr16	24350000	24400000	190732	152800	25449	21000	7.49	7.28	7.17033333333333	7.03666666666667
chr16	24400000	24450000	199398	161250	28512	19200	6.99	8.4	7.13966666666667	7.04333333333333
chr16	24450000	24500000	220104	151460	25547	21300	8.62	7.11	7.138	7.06633333333333
chr16	24500000	24550000	187371	180498	24535	25399	7.64	7.11	7.12	7.06133333333333
chr16	24550000	24600000	177653	138492	23059	21751	7.7	6.37	7.134	7.10866666666667
chr16	24600000	24650000	206728	175500	29141	25696	7.09	6.83	7.13033333333333	7.143
chr16	24650000	24700000	203362	187320	30250	29402	6.72	6.37	7.106	7.09766666666667
chr16	24700000	24750000	180342	170630	29500	25164	6.11	6.78	7.06	7.08166666666667
chr16	24750000	24800000	194390	170987	27850	28888	6.98	5.92	7.05466666666667	7.04333333333333
chr16	24800000	24850000	145698	171500	24200	26101	6.02	6.57	7.05266666666667	6.99433333333333
chr16	24850000	24900000	181430	197661	24721	28445	7.34	6.95	6.99433333333333	6.96933333333333
chr16	24900000	24950000	176222	205136	22379	27818	7.87	7.37	6.95633333333333	6.93333333333333
chr16	24950000	25000000	135250	163466	22000	25186	6.15	6.49	6.92833333333333	6.87333333333333
chr16	25000000	25050000	183200	148814	27400	21050	6.69	7.07	6.86633333333333	6.84433333333333
chr16	25050000	25100000	208187	147254	27550	18750	7.56	7.85	6.836	6.76366666666667
chr16	25100000	25150000	192926	133756	30322	24000	6.36	5.57	6.80633333333333	6.736
chr16	25150000	25200000	147687	105476	22628	17350	6.53	6.08	6.80166666666667	6.65866666666667
chr16	25200000	25250000	195285	128152	27106	19133	7.2	6.7	6.734	6.65333333333333
chr16	25250000	25300000	196467	140733	28144	20167	6.98	6.98	6.70866666666667	6.613
chr16	25300000	25350000	203329	127618	29766	16700	6.83	7.64	6.66333333333333	6.59833333333333
chr16	25350000	25400000	197369	145935	30770	20298	6.41	7.19	6.65733333333333	6.622
chr16	25400000	25450000	188600	111280	28214	19302	6.68	5.77	6.65033333333333	6.63633333333333
chr16	25450000	25500000	198400	189532	29050	26650	6.83	7.11	6.66566666666667	6.61933333333333
chr16	25500000	25550000	181415	116376	24650	18807	7.36	6.19	6.671	6.65766666666667
chr16	25550000	25600000	180761	137976	25231	21680	7.16	6.36	6.68933333333333	6.63366666666667
chr16	25600000	25650000	157874	179648	30248	26347	5.22	6.82	6.658	6.62366666666667
chr16	25650000	25700000	166520	175622	27690	25916	6.01	6.78	6.599	6.616
chr16	25700000	25750000	150930	168034	24431	26963	6.18	6.23	6.60633333333333	6.63166666666667
chr16	25750000	25800000	171835	190491	27800	28237	6.18	6.75	6.59266666666667	6.612
chr16	25800000	25850000	164265	128853	26600	20550	6.18	6.27	6.58766666666667	6.569
chr16	25850000	25900000	184400	153150	27950	23750	6.6	6.45	6.58766666666667	6.59366666666667
chr16	25900000	25950000	153250	160266	22381	26341	6.85	6.08	6.58066666666667	6.58833333333333
chr16	25950000	26000000	211654	134616	32140	19361	6.59	6.95	6.546	6.56133333333333
chr16	26000000	26050000	224630	120668	32629	20467	6.88	5.9	6.53833333333333	6.53633333333333
chr16	26050000	26100000	178178	94770	28100	15981	6.34	5.93	6.513	6.54333333333333
chr16	26100000	26150000	182638	102580	26450	13600	6.91	7.54	6.53066666666667	6.48433333333333
chr16	26150000	26200000	229150	136724	35200	20100	6.51	6.8	6.51766666666667	6.487
chr16	26200000	26250000	153404	82676	23350	13190	6.57	6.27	6.529	6.447
chr16	26250000	26300000	165659	86640	23198	12254	7.14	7.07	6.46166666666667	6.423
chr16	26300000	26350000	162737	131660	24752	22491	6.57	5.85	6.405	6.401
chr16	26350000	26400000	194050	205600	30300	30915	6.4	6.65	6.47633333333333	6.36466666666667
chr16	26400000	26450000	166150	180968	27250	25335	6.1	7.14	6.49	6.35866666666667
chr16	26450000	26500000	152770	175182	24000	25152	6.37	6.96	6.501	6.322
chr16	26500000	26550000	168180	174050	26800	26863	6.28	6.48	6.518	6.28633333333333
chr16	26550000	26600000	190100	153450	25650	23399	7.41	6.56	6.52266666666667	6.31166666666667
chr16	26600000	26650000	174700	173400	27450	27481	6.36	6.31	6.52433333333333	6.30566666666667
chr16	26650000	26700000	143250	137546	22650	23220	6.32	5.92	6.52066666666667	6.299
chr16	26700000	26750000	166350	119054	26988	20200	6.16	5.89	6.514	6.29233333333333
chr16	26750000	26800000	164822	150529	24412	24163	6.75	6.23	6.516	6.31466666666667
chr16	26800000	26850000	136878	77621	22550	9887	6.07	7.85	6.49866666666667	6.312
chr16	26850000	26900000	87800	65300	12650	12050	6.94	5.42	6.485	6.29033333333333
chr16	26900000	26950000	136300	83170	21662	14212	6.29	5.85	6.45133333333333	6.267
chr16	26950000	27000000	176950	115980	24688	19638	7.17	5.91	6.444	6.28566666666667
chr16	27000000	27050000	144350	149750	27050	27400	5.34	5.47	6.39	6.23366666666667
chr16	27050000	27100000	86194	90675	15782	15900	5.46	5.7	6.38366666666667	6.23833333333333
chr16	27100000	27150000	167106	124075	22718	21650	7.36	5.73	6.407	6.257
chr16	27150000	27200000	94350	59050	14700	8950	6.42	6.6	6.40933333333333	6.22233333333333
chr16	27200000	27250000	162300	86250	24950	16800	6.51	5.13	6.445	6.21266666666667
chr16	27250000	27300000	188400	110550	28150	19450	6.69	5.68	6.45666666666667	6.24433333333333
chr16	27300000	27350000	155900	108950	24686	15500	6.32	7.03	6.422	6.247
chr16	27350000	27400000	164100	129100	24664	20600	6.65	6.27	6.39166666666667	6.25266666666667
chr16	27400000	27450000	122345	126800	18148	21550	6.74	5.88	6.37433333333333	6.25866666666667
chr16	27450000	27500000	160596	171350	25152	25381	6.39	6.75	6.392	6.30633333333333
chr16	27500000	27550000	162509	147300	23400	22419	6.94	6.57	6.37833333333333	6.287
chr16	27550000	27600000	95450	101162	16400	17300	5.82	5.85	6.38633333333333	6.22133333333333
chr16	27600000	27650000	116350	119938	17900	17400	6.5	6.89	6.35733333333333	6.23966666666667
chr16	27650000	27700000	96005	52150	17445	8550	5.5	6.1	6.35933333333333	6.25933333333333
chr16	27700000	27750000	118795	93250	18705	13650	6.35	6.83	6.34	6.295
chr16	27750000	27800000	144100	91450	26100	16600	5.52	5.51	6.427	6.32733333333333
chr16	27800000	27850000	138790	101150	21750	16900	6.38	5.99	6.49433333333333	6.348
chr16	27850000	27900000	177710	101602	25042	14100	7.1	7.21	6.50966666666667	6.398
chr16	27900000	27950000	146913	127228	23808	20850	6.17	6.1	6.524	6.384
chr16	27950000	28000000	133984	138470	18000	20750	7.44	6.67	6.553	6.42666666666667
chr16	28000000	28050000	148903	179750	22464	24184	6.63	7.43	6.51733333333333	6.46766666666667
chr16	28050000	28100000	147050	139254	23086	20978	6.37	6.64	6.56533333333333	6.481
chr16	28100000	28150000	139537	134842	25600	20797	5.45	6.48	6.637	6.54966666666667
chr16	28150000	28200000	101244	68542	17450	11241	5.8	6.1	6.693	6.59666666666667
chr16	28200000	28250000	175519	106462	26237	14550	6.69	7.32	6.734	6.61066666666667
chr16	28250000	28300000	149150	65250	23513	11550	6.34	5.65	6.75266666666667	6.63033333333333
chr16	28300000	28350000	162418	84900	25750	14450	6.31	5.88	6.788	6.67233333333333
chr16	28350000	28400000	169932	95900	28000	16075	6.07	5.97	6.789	6.679
chr16	28400000	28450000	167100	92300	26300	14325	6.35	6.44	6.83266666666667	6.71833333333333
chr16	28450000	28500000	176414	93900	26750	13450	6.59	6.98	6.858	6.76633333333333
chr16	28500000	28550000	177666	95320	22350	14810	7.95	6.44	6.90433333333333	6.821
chr16	28550000	28600000	169628	172208	22669	27240	7.48	6.32	6.90766666666667	6.86
chr16	28600000	28650000	117192	182478	14981	25250	7.82	7.23	6.90866666666667	6.84
chr16	28650000	28700000	99002	144694	14450	23421	6.85	6.18	6.93366666666667	6.88
chr16	28700000	28750000	145448	147250	19700	22968	7.38	6.41	6.91	6.89466666666667
chr16	28750000	28800000	78900	187800	14050	27161	5.62	6.91	6.88733333333333	6.85033333333333
chr16	28800000	28850000	172950	208150	22300	28000	7.76	7.43	6.882	6.84566666666667
chr16	28850000	28900000	163650	188300	18600	22600	8.8	8.33	6.92866666666667	6.85533333333333
chr16	28900000	28950000	156900	217946	18631	29900	8.42	7.29	7.01633333333333	6.86166666666667
chr16	28950000	29000000	159566	177028	20937	24687	7.62	7.17	7.07	6.86133333333333
chr16	29000000	29050000	194957	152176	25982	21263	7.5	7.16	7.12333333333333	6.93866666666667
chr16	29050000	29100000	192657	98944	27988	13913	6.88	7.11	7.18933333333333	6.99433333333333
chr16	29100000	29150000	152161	105956	23312	14937	6.53	7.09	7.20766666666667	7.041
chr16	29150000	29200000	181159	119800	26611	16450	6.81	7.28	7.286	7.04766666666667
chr16	29200000	29250000	122088	206713	17177	25000	7.11	8.27	7.33066666666667	7.06833333333333
chr16	29250000	29300000	112633	158216	16306	22126	6.91	7.15	7.33333333333333	7.13066666666667
chr16	29300000	29350000	164579	131921	25406	18424	6.48	7.16	7.3	7.18233333333333
chr16	29350000	29400000	179420	193300	25150	29265	7.13	6.61	7.30766666666667	7.228
chr16	29400000	29450000	93780	146600	13550	20085	6.92	7.3	7.35033333333333	7.28566666666667
chr16	29450000	29500000	149729	189182	22250	26600	6.73	7.11	7.36666666666667	7.36866666666667
chr16	29500000	29550000	141521	140518	23800	23050	5.95	6.1	7.45066666666667	7.418
chr16	29550000	29600000	97102	142100	15632	21850	6.21	6.5	7.41866666666667	7.39466666666667
chr16	29600000	29650000	152612	181400	22268	26800	6.85	6.77	7.35666666666667	7.35466666666667
chr16	29650000	29700000	198188	154000	23500	24500	8.43	6.29	7.32166666666667	7.353
chr16	29700000	29750000	197198	118050	23750	16150	8.3	7.31	7.32966666666667	7.35033333333333
chr16	29750000	29800000	131303	214906	16539	26956	7.94	7.97	7.346	7.37333333333333
chr16	29800000	29850000	186697	168244	22511	22294	8.29	7.55	7.39266666666667	7.40066666666667
chr16	29850000	29900000	147743	179100	22333	24300	6.62	7.37	7.42266666666667	7.407
chr16	29900000	29950000	191607	161400	22017	24300	8.7	6.64	7.43533333333333	7.413
chr16	29950000	30000000	202717	155050	25550	20394	7.93	7.6	7.45433333333333	7.38966666666667
chr16	30000000	30050000	205675	208750	25600	25106	8.03	8.31	7.48366666666667	7.42333333333333
chr16	30050000	30100000	141308	132150	21800	16800	6.48	7.87	7.51133333333333	7.43433333333333
chr16	30100000	30150000	189132	180961	23498	21040	8.05	8.6	7.60033333333333	7.49566666666667
chr16	30150000	30200000	226318	201840	27852	25510	8.13	7.91	7.63433333333333	7.53066666666667
chr16	30200000	30250000	224950	109499	28600	12300	7.87	8.9	7.65833333333333	7.55166666666667
chr16	30250000	30300000	175500	159500	21550	19000	8.14	8.39	7.71833333333333	7.57566666666667
chr16	30300000	30350000	106800	111750	15700	16600	6.8	6.73	7.74566666666667	7.62766666666667
chr16	30350000	30400000	124650	129500	17950	18150	6.94	7.13	7.70433333333333	7.62733333333333
chr16	30400000	30450000	170300	121950	23100	16850	7.37	7.24	7.666	7.64733333333333
chr16	30450000	30500000	207900	215800	26450	30450	7.86	7.09	7.66466666666667	7.63933333333333
chr16	30500000	30550000	181740	193576	22750	24666	7.99	7.85	7.61533333333333	7.62466666666667
chr16	30550000	30600000	185460	199774	22400	25184	8.28	7.93	7.596	7.62933333333333
chr16	30600000	30650000	164778	185550	22171	25500	7.43	7.28	7.60666666666667	7.63833333333333
chr16	30650000	30700000	150872	228941	20979	30700	7.19	7.46	7.61166666666667	7.709
chr16	30700000	30750000	145950	207909	19000	27450	7.68	7.57	7.67533333333333	7.712
chr16	30750000	30800000	189700	209750	24350	25700	7.79	8.16	7.68033333333333	7.69733333333333
chr16	30800000	30850000	129020	176165	17650	23520	7.31	7.49	7.729	7.69733333333333
chr16	30850000	30900000	157730	230059	16100	27230	9.8	8.45	7.71166666666667	7.677
chr16	30900000	30950000	174350	144526	21950	17300	7.94	8.35	7.66366666666667	7.62166666666667
chr16	30950000	31000000	147500	194297	19796	25100	7.45	7.74	7.61233333333333	7.52
chr16	31000000	31050000	188800	200153	24354	29350	7.75	6.82	7.534	7.42933333333333
chr16	31050000	31100000	121076	169700	17228	21050	7.03	8.06	7.48166666666667	7.428
chr16	31100000	31150000	148474	183150	26472	27100	5.61	6.76	7.514	7.44833333333333
chr16	31150000	31200000	161600	139800	22200	20300	7.28	6.89	7.49133333333333	7.44833333333333
chr16	31200000	31250000	171150	104300	20715	14750	8.26	7.07	7.468	7.45166666666667
chr16	31250000	31300000	139450	114850	21597	15246	6.46	7.53	7.438	7.44466666666667
chr16	31300000	31350000	157250	167200	20388	21754	7.71	7.69	7.41366666666667	7.425
chr16	31350000	31400000	106250	101950	15300	13350	6.94	7.64	7.41133333333333	7.45333333333333
chr16	31400000	31450000	159038	202006	17970	23050	8.85	8.76	7.429	7.445
chr16	31450000	31500000	211462	174494	21480	22700	9.84	7.69	7.39033333333333	7.44833333333333
chr16	31500000	31550000	208300	161650	25450	20550	8.18	7.87	7.351	7.399
chr16	31550000	31600000	178200	138150	22450	17550	7.94	7.87	7.35666666666667	7.38466666666667
chr16	31600000	31650000	213222	128650	28300	16100	7.53	7.99	7.26033333333333	7.33866666666667
chr16	31650000	31700000	139828	121900	20900	19500	6.69	6.25	7.236	7.34
chr16	31700000	31750000	123339	129300	19500	22100	6.33	5.85	7.22366666666667	7.33066666666667
chr16	31750000	31800000	134911	116250	23300	20500	5.79	5.67	7.232	7.32166666666667
chr16	31800000	31850000	125104	123686	23924	18487	5.23	6.69	7.23433333333333	7.29333333333333
chr16	31850000	31900000	188584	171912	23839	22213	7.91	7.74	7.28266666666667	7.303
chr16	31900000	31950000	164630	182152	24626	25144	6.69	7.24	7.313	7.36866666666667
chr16	31950000	32000000	154682	142350	21611	19806	7.16	7.19	7.29966666666667	7.41266666666667
chr16	32000000	32050000	156012	156950	21995	20550	7.09	7.64	7.35533333333333	7.43366666666667
chr16	32050000	32100000	170255	147595	22555	20100	7.55	7.34	7.33766666666667	7.48333333333333
chr16	32100000	32150000	165883	185705	22550	22850	7.36	8.13	7.343	7.47266666666667
chr16	32150000	32200000	137450	139550	17800	19350	7.72	7.21	7.27166666666667	7.38666666666667
chr16	32200000	32250000	143464	154950	22007	20200	6.52	7.67	7.156	7.39066666666667
chr16	32250000	32300000	142386	140550	21538	21050	6.61	6.68	7.13366666666667	7.38
chr16	32300000	32350000	166813	167650	22305	23739	7.48	7.06	7.118	7.354
chr16	32350000	32400000	121237	125786	17549	17786	6.91	7.07	7.153	7.349
chr16	32400000	32450000	177247	149214	24590	17775	7.21	8.39	7.197	7.39833333333333
chr16	32450000	32500000	171116	174080	24161	23327	7.08	7.46	7.22866666666667	7.45366666666667
chr16	32500000	32550000	195187	171420	24400	26173	8	6.55	7.245	7.48433333333333
chr16	32550000	32600000	162312	119650	22850	16600	7.1	7.21	7.309	7.50166666666667
chr16	32600000	32650000	159874	104650	22650	14850	7.06	7.05	7.321	7.47866666666667
chr16	32650000	32700000	190414	135050	23250	15250	8.19	8.86	7.31533333333333	7.45733333333333
chr16	32700000	32750000	217000	167400	27600	19950	7.86	8.39	7.345	7.42566666666667
chr16	32750000	32800000	205166	146800	25223	18000	8.13	8.16	7.39366666666667	7.43633333333333
chr16	32800000	32850000	204584	150950	28477	16450	7.18	9.18	7.409	7.444
chr16	32850000	32900000	159668	112700	22501	15400	7.1	7.32	7.37833333333333	7.41966666666667
chr16	32900000	32950000	119832	58400	17849	9450	6.71	6.18	7.36133333333333	7.44433333333333
chr16	32950000	33000000	162207	95272	25450	12200	6.37	7.81	7.39633333333333	7.436
chr16	33000000	33050000	182093	88740	24250	11750	7.51	7.55	7.43633333333333	7.46866666666667
chr16	33050000	33100000	202150	120560	27045	16999	7.47	7.09	7.44266666666667	7.47233333333333
chr16	33100000	33150000	225700	127728	26305	16301	8.58	7.84	7.487	7.51
chr16	33150000	33200000	196550	111241	24534	14400	8.01	7.73	7.50766666666667	7.51666666666667
chr16	33200000	33250000	192800	111672	26466	14861	7.28	7.51	7.55633333333333	7.514
chr16	33250000	33300000	158600	139287	25250	21139	6.28	6.59	7.59766666666667	7.55033333333333
chr16	33300000	33350000	197577	148736	27616	20642	7.15	7.21	7.65666666666667	7.56833333333333
chr16	33350000	33400000	160323	155914	19384	22108	8.27	7.05	7.696	7.62066666666667
chr16	33400000	33450000	136660	122068	20950	18508	6.52	6.6	7.69733333333333	7.587
chr16	33450000	33500000	157340	111932	19550	17942	8.05	6.24	7.68166666666667	7.549
chr16	33500000	33550000	204450	150400	23900	18900	8.55	7.96	7.67633333333333	7.55066666666667
chr16	33550000	33600000	208760	121550	26050	16050	8.01	7.57	7.72533333333333	7.521
chr16	33600000	33650000	200490	137200	31150	18550	6.44	7.4	7.786	7.55766666666667
chr16	33650000	33700000	193150	198773	26794	24990	7.21	7.95	7.83166666666667	7.604
chr16	33700000	33750000	214750	137677	28384	18560	7.57	7.42	7.86333333333333	7.589
chr16	33750000	33800000	190736	118304	24412	15450	7.81	7.66	7.84666666666667	7.59166666666667
chr16	33800000	33850000	174464	106546	22760	14850	7.67	7.17	7.83833333333333	7.62333333333333
chr16	33850000	33900000	201650	127544	24471	15550	8.24	8.2	7.81533333333333	7.60166666666667
chr16	33900000	33950000	213100	157656	27205	18350	7.83	8.59	7.769	7.57766666666667
chr16	33950000	34000000	204700	160550	23974	21750	8.54	7.38	7.766	7.53666666666667
chr16	34000000	34050000	140694	173150	15225	22650	9.24	7.64	7.82233333333333	7.58
chr16	34050000	34100000	174106	172350	19625	22250	8.87	7.75	7.82	7.57066666666667
chr16	34100000	34150000	211650	181378	25682	21050	8.24	8.62	7.80233333333333	7.60033333333333
chr16	34150000	34200000	194700	199272	23668	25400	8.23	7.85	7.85133333333333	7.63466666666667
chr16	34200000	34250000	199550	165700	27000	22850	7.39	7.25	7.851	7.67833333333333
chr16	34250000	34300000	200800	145650	25200	17750	7.97	8.21	7.807	7.65166666666667
chr16	34300000	34350000	166500	158650	19250	19140	8.65	8.29	7.79233333333333	7.662
chr16	34350000	34400000	185150	136920	20750	16260	8.92	8.42	7.845	7.65833333333333
chr16	34400000	34450000	133350	127930	16500	16900	8.08	7.57	7.855	7.63066666666667
chr16	34450000	34500000	119226	154088	16279	20943	7.32	7.36	7.86133333333333	7.67133333333333
chr16	34500000	34550000	174624	141654	24921	18557	7.01	7.63	7.874	7.706
chr16	34550000	34600000	139350	96108	19300	11950	7.22	8.04	7.847	7.66
chr16	34600000	34650000	199343	112550	25250	15650	7.89	7.19	7.84866666666667	7.583
chr16	34650000	34700000	179827	129711	27160	18500	6.62	7.01	7.83566666666667	7.534
chr16	34700000	34750000	150780	162076	20962	25805	7.19	6.28	7.806	7.51633333333333
chr16	34750000	34800000	180450	141613	22628	17945	7.97	7.89	7.742	7.49966666666667
chr16	34800000	34850000	192500	154850	27200	22350	7.08	6.93	7.73833333333333	7.50133333333333
chr16	34850000	34900000	137850	140120	17800	17643	7.74	7.94	7.727	7.49466666666667
chr16	34900000	34950000	244660	143530	30636	18807	7.99	7.63	7.736	7.47566666666667
chr16	34950000	35000000	233604	153700	29054	20350	8.04	7.55	7.69633333333333	7.46466666666667
chr16	35000000	35050000	185786	114850	25710	16050	7.23	7.16	7.66833333333333	7.46433333333333
chr16	35050000	35100000	154750	112275	20450	14254	7.57	7.88	7.62533333333333	7.39533333333333
chr16	35100000	35150000	183750	163675	22900	22446	8.02	7.29	7.56333333333333	7.351
chr16	35150000	35200000	200350	123150	26677	17300	7.51	7.12	7.55266666666667	7.32733333333333
chr16	35200000	35250000	216144	127050	27857	14700	7.76	8.64	7.56066666666667	7.32433333333333
chr16	35250000	35300000	215206	143250	26278	16464	8.19	8.7	7.53166666666667	7.30733333333333
chr16	35300000	35350000	150422	126400	21938	21836	6.86	5.79	7.52933333333333	7.27833333333333
chr16	35350000	35400000	176128	117500	21250	19950	8.29	5.89	7.51566666666667	7.25033333333333
chr16	35400000	35450000	183518	124092	24670	17422	7.44	7.12	7.52166666666667	7.26533333333333
chr16	35450000	35500000	298830	176847	39080	25828	7.65	6.85	7.54566666666667	7.26333333333333
chr16	35500000	35550000	305317	150711	41732	21120	7.32	7.14	7.569	7.20933333333333
chr16	35550000	35600000	202430	162850	23118	20880	8.76	7.8	7.59733333333333	7.20233333333333
chr16	35600000	35650000	190383	144050	24111	17100	7.9	8.42	7.52733333333333	7.154
chr16	35650000	35700000	197472	122376	23239	16800	8.5	7.28	7.46233333333333	7.13566666666667
chr16	35700000	35750000	164800	133574	26600	19300	6.2	6.92	7.45033333333333	7.134
chr16	35750000	35800000	128616	151700	18028	18500	7.13	8.2	7.47633333333333	7.14766666666667
chr16	35800000	35850000	165684	111250	22522	17900	7.36	6.22	7.43666666666667	7.12433333333333
chr16	35850000	35900000	174350	117564	24700	16589	7.06	7.09	7.436	7.12333333333333
chr16	35900000	35950000	187034	111836	24113	16311	7.76	6.86	7.388	7.16933333333333
chr16	35950000	36000000	159716	97000	21137	13350	7.56	7.27	7.40233333333333	7.124
chr16	36000000	36050000	126850	102900	20650	14450	6.14	7.12	7.33	7.035
chr16	36050000	36100000	170600	155150	23867	21650	7.15	7.17	7.35466666666667	7.028
chr16	36100000	36150000	176750	99650	23633	15700	7.48	6.35	7.276	7.03133333333333
chr16	36150000	36200000	102353	89500	15050	12000	6.8	7.46	7.27866666666667	7.03
chr16	36200000	36250000	73997	79050	9350	12700	7.91	6.22	7.29066666666667	7.04833333333333
chr16	36250000	36300000	7800	18800	900	3000	8.67	6.27	7.27966666666667	7.027
chr16	36300000	36350000	57202	68900	7211	10250	7.93	6.72	7.19666666666667	6.98933333333333
chr16	36350000	36400000	59705	36650	10589	5650	5.64	6.49	7.151	6.884
chr16	36400000	36450000	58243	61250	9650	8650	6.04	7.08	7.08866666666667	6.84
chr16	36450000	36500000	193917	151250	25250	20168	7.68	7.5	7.07233333333333	6.80933333333333
chr16	36500000	36550000	180333	183450	22500	24232	8.01	7.57	7.01766666666667	6.72366666666667
chr16	36550000	36600000	133300	143600	20900	20000	6.38	7.18	6.99333333333333	6.712
chr16	36600000	36650000	165100	163050	20650	22450	8	7.26	6.94333333333333	6.663
chr16	36650000	36700000	155900	171700	25700	20200	6.07	8.5	6.952	6.639
chr16	36700000	36750000	194600	178740	23754	24550	8.19	7.28	6.92766666666667	6.606
chr16	36750000	36800000	148000	107234	24596	17789	6.02	6.03	6.94166666666667	6.57766666666667
chr16	36800000	36850000	144350	87376	19000	15661	7.6	5.58	6.97766666666667	6.572
chr16	36850000	36900000	148150	122550	25000	20450	5.93	5.99	6.98366666666667	6.60866666666667
chr16	36900000	36950000	208795	143000	27750	20200	7.52	7.08	7.024	6.61066666666667
chr16	36950000	37000000	188105	131650	23488	17800	8.01	7.4	6.993	6.59266666666667
chr16	37000000	37050000	161861	117979	23147	18152	6.99	6.5	6.982	6.62066666666667
chr16	37050000	37100000	144589	165971	23065	24898	6.27	6.67	6.98966666666667	6.668
chr16	37100000	37150000	105845	94095	16200	17900	6.53	5.26	7.02933333333333	6.65733333333333
chr16	37150000	37200000	114037	97455	17200	16350	6.63	5.96	7.091	6.66333333333333
chr16	37200000	37250000	124865	119350	21850	19877	5.71	6	7.09066666666667	6.659
chr16	37250000	37300000	101650	100150	18500	17803	5.49	5.63	7.08066666666667	6.629
chr16	37300000	37350000	116106	99400	17500	16920	6.63	5.87	7.10066666666667	6.632
chr16	37350000	37400000	122747	74250	22077	13200	5.56	5.62	7.099	6.624
chr16	37400000	37450000	154250	85000	19223	13850	8.02	6.14	7.12433333333333	6.53466666666667
chr16	37450000	37500000	185250	111544	27113	17750	6.83	6.28	7.07466666666667	6.528
chr16	37500000	37550000	153100	128856	23337	20550	6.56	6.27	7.137	6.585
chr16	37550000	37600000	194050	124245	23575	17742	8.23	7	7.14233333333333	6.66266666666667
chr16	37600000	37650000	206200	146805	26925	19708	7.66	7.45	7.22233333333333	6.70633333333333
chr16	37650000	37700000	205907	116636	25700	15500	8.01	7.52	7.23466666666667	6.72433333333333
chr16	37700000	37750000	207443	143914	29700	25350	6.98	5.68	7.227	6.731
chr16	37750000	37800000	215047	162047	25800	22800	8.34	7.11	7.24966666666667	6.754
chr16	37800000	37850000	215053	236403	26357	29050	8.16	8.14	7.26966666666667	6.77033333333333
chr16	37850000	37900000	179600	132600	26288	21500	6.83	6.17	7.30833333333333	6.82633333333333
chr16	37900000	37950000	165350	187350	20955	25800	7.89	7.26	7.34666666666667	6.857
chr16	37950000	38000000	173700	171450	22650	23250	7.67	7.37	7.40333333333333	6.91866666666667
chr16	38000000	38050000	219850	147750	28500	22150	7.71	6.67	7.498	6.956
chr16	38050000	38100000	148400	115900	21250	15950	6.98	7.27	7.53866666666667	6.99733333333333
chr16	38100000	38150000	148300	157150	18650	22400	7.95	7.02	7.62733333333333	7.045
chr16	38150000	38200000	138897	156200	20350	26850	6.83	5.82	7.64566666666667	7.11833333333333
chr16	38200000	38250000	149103	146950	22250	20750	6.7	7.08	7.67866666666667	7.16333333333333
chr16	38250000	38300000	189823	156731	24062	20245	7.89	7.74	7.71933333333333	7.21
chr16	38300000	38350000	208923	183196	26925	23162	7.76	7.91	7.68933333333333	7.19433333333333
chr16	38350000	38400000	231404	131429	27768	17993	8.33	7.3	7.686	7.226
chr16	38400000	38450000	190100	173694	24095	22800	7.89	7.62	7.69566666666667	7.18233333333333
chr16	38450000	38500000	182900	147900	23500	19450	7.78	7.6	7.73133333333333	7.215
chr16	38500000	38550000	209700	112590	27325	15650	7.67	7.19	7.70133333333333	7.18
chr16	38550000	38600000	188592	133515	27440	18653	6.87	7.16	7.663	7.13533333333333
chr16	38600000	38650000	195608	125155	25435	18024	7.69	6.94	7.71466666666667	7.13
chr16	38650000	38700000	192200	117140	24700	17023	7.78	6.88	7.68833333333333	7.14
chr16	38700000	38750000	145164	96950	19600	12350	7.41	7.85	7.63933333333333	7.09833333333333
chr16	38750000	38800000	186286	159600	22350	23650	8.33	6.75	7.56533333333333	7.09566666666667
chr16	38800000	38850000	95150	120200	12119	16900	7.85	7.11	7.575	7.046
chr16	38850000	38900000	88612	116700	10785	16550	8.22	7.05	7.49633333333333	7.03366666666667
chr16	38900000	38950000	107538	158950	12546	19050	8.57	8.34	7.489	7.057
chr16	38950000	39000000	93450	146550	11950	19200	7.82	7.63	7.50666666666667	7.009
chr16	39000000	39050000	114400	132123	14700	17235	7.78	7.67	7.45433333333333	6.943
chr16	39050000	39100000	63000	164927	8600	25265	7.33	6.53	7.424	6.892
chr16	39100000	39150000	77850	198250	10300	23600	7.56	8.4	7.35533333333333	6.83533333333333
chr16	39150000	39200000	77606	150800	9350	24300	8.3	6.21	7.31166666666667	6.77366666666667
chr16	39200000	39250000	82804	159537	10281	23968	8.05	6.66	7.251	6.746
chr16	39250000	39300000	86440	105113	11619	17332	7.44	6.06	7.25766666666667	6.68266666666667
chr16	39300000	39350000	95800	104456	13662	15350	7.01	6.8	7.22433333333333	6.65866666666667
chr16	39350000	39400000	103000	96194	12288	16004	8.38	6.01	7.20366666666667	6.65133333333333
chr16	39400000	39450000	98400	82000	13850	10846	7.1	7.56	7.14766666666667	6.646
chr16	39450000	39500000	70100	92044	11300	15050	6.2	6.12	7.13533333333333	6.621
chr16	39500000	39550000	85350	99556	15550	15100	5.49	6.59	7.03766666666667	6.61033333333333
chr16	39550000	39600000	75615	91400	10400	15805	7.27	5.78	6.97866666666667	6.62833333333333
chr16	39600000	39650000	109664	97750	19606	14695	5.59	6.65	6.92733333333333	6.607
chr16	39650000	39700000	137474	90134	20794	13817	6.61	6.52	6.87	6.529
chr16	39700000	39750000	156197	92716	21600	16433	7.23	5.64	6.853	6.48533333333333
chr16	39750000	39800000	101050	77150	16000	13400	6.32	5.76	6.817	6.42166666666667
chr16	39800000	39850000	106550	97550	15550	15300	6.85	6.38	6.793	6.449
chr16	39850000	39900000	120000	79300	19150	14150	6.27	5.6	6.758	6.41133333333333
chr16	39900000	39950000	160650	77672	24400	13450	6.58	5.77	6.70966666666667	6.42933333333333
chr16	39950000	40000000	126700	103578	21250	15300	5.96	6.77	6.64166666666667	6.40733333333333
chr16	40000000	40050000	134644	112450	17100	21250	7.87	5.29	6.64633333333333	6.41766666666667
chr16	40050000	40100000	141056	141400	24050	21950	5.87	6.44	6.643	6.38933333333333
chr16	40100000	40150000	137100	111400	19400	16586	7.07	6.72	6.591	6.39433333333333
chr16	40150000	40200000	113500	102300	18600	15214	6.1	6.72	6.57466666666667	6.367
chr16	40200000	40250000	137350	85950	19500	12100	7.04	7.1	6.592	6.35766666666667
chr16	40250000	40300000	131400	96100	24350	14950	5.4	6.43	6.59633333333333	6.36
chr16	40300000	40350000	151703	97550	24950	12750	6.08	7.65	6.58866666666667	6.359
chr16	40350000	40400000	156278	110850	23400	17300	6.68	6.41	6.63233333333333	6.34633333333333
chr16	40400000	40450000	136569	88250	19950	14700	6.85	6	6.60033333333333	6.35
chr16	40450000	40500000	114400	95450	15657	15100	7.31	6.32	6.55633333333333	6.38566666666667
chr16	40500000	40550000	118814	83850	17743	14550	6.7	5.76	6.585	6.398
chr16	40550000	40600000	142036	117550	21500	16000	6.61	7.35	6.54733333333333	6.4
chr16	40600000	40650000	125950	130450	19350	17950	6.51	7.27	6.555	6.41866666666667
chr16	40650000	40700000	120881	115681	17650	17150	6.85	6.75	6.547	6.46666666666667
chr16	40700000	40750000	113621	77419	18900	12900	6.01	6	6.55733333333333	6.459
chr16	40750000	40800000	141798	117200	18700	18400	7.58	6.37	6.52133333333333	6.512
chr16	40800000	40850000	137930	78850	19950	13250	6.91	5.95	6.53766666666667	6.524
chr16	40850000	40900000	156420	94850	22950	15400	6.82	6.16	6.56833333333333	6.556
chr16	40900000	40950000	158400	105850	23950	15700	6.61	6.74	6.60433333333333	6.546
chr16	40950000	41000000	148261	112800	22053	19300	6.72	5.84	6.57733333333333	6.51866666666667
chr16	41000000	41050000	147989	101950	26310	15300	5.62	6.66	6.615	6.53766666666667
chr16	41050000	41100000	154184	70400	21896	12250	7.04	5.75	6.60266666666667	6.502
chr16	41100000	41150000	140716	71150	20391	11350	6.9	6.27	6.56133333333333	6.468
chr16	41150000	41200000	108800	83150	19250	12550	5.65	6.63	6.54533333333333	6.50533333333333
chr16	41200000	41250000	103500	146750	17500	21868	5.91	6.71	6.51233333333333	6.49433333333333
chr16	41250000	41300000	107300	104322	14950	17032	7.18	6.13	6.522	6.512
chr16	41300000	41350000	129059	104193	22545	16175	5.72	6.44	6.56333333333333	6.47833333333333
chr16	41350000	41400000	123797	68385	19055	11098	6.5	6.16	6.576	6.46733333333333
chr16	41400000	41450000	152744	102997	24100	14277	6.34	7.21	6.62133333333333	6.465
chr16	41450000	41500000	99384	76153	15850	11646	6.27	6.54	6.632	6.47633333333333
chr16	41500000	41550000	104516	111850	15400	16254	6.79	6.88	6.61933333333333	6.47333333333333
chr16	41550000	41600000	106800	90100	16800	13250	6.36	6.8	6.64433333333333	6.538
chr16	41600000	41650000	118600	96048	14845	12500	7.99	7.68	6.668	6.575
chr16	41650000	41700000	129850	130952	18086	20400	7.18	6.42	6.669	6.57166666666667
chr16	41700000	41750000	113862	117750	18275	18750	6.23	6.28	6.658	6.635
chr16	41750000	41800000	129138	111700	19763	15950	6.53	7	6.71833333333333	6.63566666666667
chr16	41800000	41850000	136700	101050	23931	15350	5.71	6.58	6.717	6.70166666666667
chr16	41850000	41900000	88843	111166	16332	20623	5.44	5.39	6.70166666666667	6.71266666666667
chr16	41900000	41950000	91307	143608	14326	20177	6.37	7.12	6.741	6.72233333333333
chr16	41950000	42000000	142150	112576	22492	18800	6.32	5.99	6.79233333333333	6.703
chr16	42000000	42050000	150300	132450	21515	21069	6.99	6.29	6.80066666666667	6.764
chr16	42050000	42100000	173510	86050	22114	13581	7.85	6.34	6.851	6.757
chr16	42100000	42150000	112140	151600	16271	21850	6.89	6.94	6.85466666666667	6.74766666666667
chr16	42150000	42200000	188350	147550	22950	22100	8.21	6.68	6.83233333333333	6.67166666666667
chr16	42200000	42250000	164292	135648	25935	21400	6.33	6.34	6.83533333333333	6.676
chr16	42250000	42300000	167508	98302	23265	15650	7.2	6.28	6.82566666666667	6.64866666666667
chr16	42300000	42350000	181522	109300	23708	13850	7.66	7.89	6.83066666666667	6.60766666666667
chr16	42350000	42400000	218928	138400	29061	19050	7.53	7.27	6.79333333333333	6.57333333333333
chr16	42400000	42450000	171293	174600	25794	26313	6.64	6.64	6.763	6.57433333333333
chr16	42450000	42500000	153307	151950	23987	19637	6.39	7.74	6.733	6.58666666666667
chr16	42500000	42550000	185322	162720	24959	24371	7.43	6.68	6.75433333333333	6.577
chr16	42550000	42600000	152228	153330	21741	19829	7	7.73	6.80133333333333	6.56066666666667
chr16	42600000	42650000	170049	121413	26386	18400	6.44	6.6	6.84633333333333	6.60466666666667
chr16	42650000	42700000	158711	117187	23241	16939	6.83	6.92	6.872	6.58533333333333
chr16	42700000	42750000	164140	155150	22023	25311	7.45	6.13	6.852	6.58233333333333
chr16	42750000	42800000	151550	123750	20400	15550	7.43	7.96	6.88233333333333	6.59566666666667
chr16	42800000	42850000	113450	94750	15700	15200	7.23	6.23	6.855	6.59366666666667
chr16	42850000	42900000	95850	91650	14500	15600	6.61	5.88	6.856	6.603
chr16	42900000	42950000	91850	52716	16192	10700	5.67	4.93	6.848	6.642
chr16	42950000	43000000	101800	80430	16008	12050	6.36	6.67	6.86133333333333	6.65733333333333
chr16	43000000	43050000	121150	71854	18650	11850	6.5	6.06	6.85333333333333	6.664
chr16	43050000	43100000	124250	93600	19100	16800	6.51	5.57	6.83766666666667	6.65766666666667
chr16	43100000	43150000	79650	85500	11600	12850	6.87	6.65	6.83133333333333	6.64933333333333
chr16	43150000	43200000	115539	79000	18417	12250	6.27	6.45	6.842	6.65233333333333
chr16	43200000	43250000	115641	110792	21685	16650	5.33	6.65	6.88033333333333	6.62433333333333
chr16	43250000	43300000	120788	124508	16848	18550	7.17	6.71	6.851	6.64066666666667
chr16	43300000	43350000	126432	109650	17750	18000	7.12	6.09	6.83633333333333	6.65033333333333
chr16	43350000	43400000	128700	143650	18950	21400	6.79	6.71	6.83033333333333	6.65333333333333
chr16	43400000	43450000	86700	121400	12150	18550	7.14	6.54	6.852	6.66666666666667
chr16	43450000	43500000	102700	115100	17950	19500	5.72	5.9	6.85666666666667	6.70366666666667
chr16	43500000	43550000	112950	122950	14300	18379	7.9	6.69	6.85066666666667	6.68833333333333
chr16	43550000	43600000	111450	123300	15850	19619	7.03	6.28	6.82766666666667	6.72933333333333
chr16	43600000	43650000	119050	136750	17200	18952	6.92	7.22	6.846	6.74
chr16	43650000	43700000	171789	164750	21550	20981	7.97	7.85	6.88333333333333	6.77633333333333
chr16	43700000	43750000	146776	139700	21805	20548	6.73	6.8	6.94633333333333	6.80033333333333
chr16	43750000	43800000	113135	95100	16245	14671	6.96	6.48	7.023	6.82966666666667
chr16	43800000	43850000	183100	119800	25450	15550	7.19	7.7	7.056	6.904
chr16	43850000	43900000	172235	110883	23450	15797	7.34	7.02	7.09566666666667	6.94833333333333
chr16	43900000	43950000	142365	146667	20450	21803	6.96	6.73	7.15866666666667	6.94566666666667
chr16	43950000	44000000	193050	156950	25591	22736	7.54	6.9	7.21033333333333	6.96033333333333
chr16	44000000	44050000	145800	148600	22259	20714	6.55	7.17	7.21133333333333	7.02333333333333
chr16	44050000	44100000	170850	118700	26050	14800	6.56	8.02	7.18666666666667	7.057
chr16	44100000	44150000	154218	91206	24650	13630	6.26	6.69	7.173	7.03
chr16	44150000	44200000	134232	103311	17949	14113	7.48	7.32	7.16633333333333	7.018
chr16	44200000	44250000	189250	110883	24937	15311	7.59	7.24	7.22933333333333	7.052
chr16	44250000	44300000	159500	143600	22014	19146	7.25	7.5	7.19533333333333	7.099
chr16	44300000	44350000	148048	116755	22650	15650	6.54	7.46	7.20233333333333	7.08366666666667
chr16	44350000	44400000	174252	115288	24324	18600	7.16	6.2	7.20666666666667	7.10933333333333
chr16	44400000	44450000	135720	153807	19976	25550	6.79	6.02	7.134	7.031
chr16	44450000	44500000	152525	178500	18479	24150	8.25	7.39	7.08533333333333	7.005
chr16	44500000	44550000	177605	145400	20171	20950	8.8	6.94	7.05533333333333	7.02266666666667
chr16	44550000	44600000	130300	118000	17374	15137	7.5	7.8	7.02833333333333	6.95733333333333
chr16	44600000	44650000	158100	141000	19626	17663	8.06	7.98	7.05233333333333	6.95433333333333
chr16	44650000	44700000	176200	165500	21600	25966	8.16	6.37	7.074	6.97866666666667
chr16	44700000	44750000	154450	154150	22450	21734	6.88	7.09	7.007	6.95966666666667
chr16	44750000	44800000	156250	131550	21700	15300	7.2	8.6	7.01066666666667	6.92266666666667
chr16	44800000	44850000	116200	47950	18200	6750	6.38	7.1	7.036	6.85933333333333
chr16	44850000	44900000	74300	33650	11650	5700	6.38	5.9	7.06066666666667	6.86833333333333
chr16	44900000	44950000	108250	81850	15600	13250	6.94	6.18	7.054	6.86466666666667
chr16	44950000	45000000	186400	166450	24500	24050	7.61	6.92	7.00866666666667	6.83166666666667
chr16	45000000	45050000	318600	14745	46300	1821	6.88	8.1	7.039	6.82333333333333
chr16	45050000	45100000	177784	24905	24559	4279	7.24	5.82	7.04166666666667	6.781
chr16	45100000	45150000	224572	36750	31841	4600	7.05	7.99	7.02233333333333	6.80566666666667
chr16	45150000	45200000	201594	34350	34800	6250	5.79	5.5	7.05366666666667	6.814
chr16	45200000	45250000	118400	89450	22450	14850	5.27	6.02	7.015	6.822
chr16	45250000	45300000	49700	157350	8200	22450	6.06	7.01	6.955	6.831
chr16	45300000	45350000	86800	142415	13600	24796	6.38	5.74	6.962	6.78966666666667
chr16	45350000	45400000	104860	129935	13008	18754	8.06	6.93	6.903	6.771
chr16	45400000	45450000	87340	116620	11470	15637	7.61	7.46	6.84566666666667	6.78766666666667
chr16	45450000	45500000	67095	98530	12122	15571	5.53	6.33	6.799	6.761
chr16	45500000	45550000	66255	96850	9950	15992	6.66	6.06	6.75433333333333	6.65866666666667
chr16	45550000	45600000	118250	110150	16150	18000	7.32	6.12	6.816	6.60633333333333
chr16	45600000	45650000	118600	121800	16950	17500	7	6.96	6.85566666666667	6.65966666666667
chr16	45650000	45700000	114900	188300	15779	26130	7.28	7.21	6.84366666666667	6.699
chr16	45700000	45750000	97500	132360	15660	21177	6.23	6.25	6.82466666666667	6.644
chr16	45750000	45800000	127000	181990	15561	25093	8.16	7.25	6.825	6.59966666666667
chr16	45800000	45850000	179300	166611	27100	26900	6.62	6.19	6.796	6.61466666666667
chr16	45850000	45900000	185550	188089	28200	27100	6.58	6.94	6.77933333333333	6.61233333333333
chr16	45900000	45950000	193550	145400	25035	23200	7.73	6.27	6.82533333333333	6.619
chr16	45950000	46000000	155000	133200	21865	17450	7.09	7.63	6.86833333333333	6.62966666666667
chr16	46000000	46050000	168350	113203	24050	15700	7	7.21	6.905	6.58766666666667
chr16	46050000	46100000	199850	105347	25926	16050	7.71	6.56	6.968	6.64833333333333
chr16	46100000	46150000	150250	112228	23875	15135	6.29	7.42	6.95366666666667	6.62633333333333
chr16	46150000	46200000	126400	108722	19638	15815	6.44	6.87	6.91366666666667	6.60266666666667
chr16	46200000	46250000	105300	87750	19211	13950	5.48	6.29	6.944	6.614
chr16	46250000	46300000	132142	88600	22562	16008	5.86	5.53	6.92533333333333	6.65
chr16	46300000	46350000	138908	104380	16888	18892	8.23	5.53	6.908	6.676
chr16	46350000	46400000	163550	149620	21600	19950	7.57	7.5	6.90433333333333	6.63566666666667
chr16	46400000	46450000	129250	134750	19650	18300	6.58	7.36	6.85866666666667	6.578
chr16	46450000	46500000	135150	71950	19200	13650	7.04	5.27	6.86766666666667	6.57366666666667
chr16	46500000	46550000	128387	105555	18634	15600	6.89	6.77	6.80966666666667	6.51533333333333
chr16	46550000	46600000	117063	90345	18366	14400	6.37	6.27	6.80866666666667	6.519
chr16	46600000	46650000	115900	104500	17700	13200	6.55	7.92	6.79266666666667	6.461
chr16	46650000	46700000	168800	94300	23550	16550	7.17	5.7	6.74933333333333	6.458
chr16	46700000	46750000	124400	105850	18950	16700	6.56	6.34	6.708	6.39266666666667
chr16	46750000	46800000	135718	72750	18950	12650	7.16	5.75	6.664	6.34133333333333
chr16	46800000	46850000	161332	102390	19500	13550	8.27	7.56	6.61133333333333	6.31633333333333
chr16	46850000	46900000	177700	95910	23300	15300	7.63	6.27	6.611	6.26766666666667
chr16	46900000	46950000	164784	91190	25701	13500	6.41	6.75	6.634	6.26333333333333
chr16	46950000	47000000	135816	72360	21099	10850	6.44	6.67	6.66	6.23833333333333
chr16	47000000	47050000	132700	90900	21750	12737	6.1	7.14	6.69933333333333	6.26833333333333
chr16	47050000	47100000	125450	58050	18450	8413	6.8	6.9	6.675	6.26933333333333
chr16	47100000	47150000	97500	49150	14154	8550	6.89	5.75	6.63966666666667	6.20633333333333
chr16	47150000	47200000	105850	87750	17896	16000	5.91	5.48	6.62733333333333	6.20166666666667
chr16	47200000	47250000	130900	143150	20150	23400	6.5	6.12	6.639	6.21
chr16	47250000	47300000	125150	90150	19500	16400	6.42	5.5	6.63533333333333	6.19633333333333
chr16	47300000	47350000	118550	78100	18000	12400	6.59	6.3	6.64566666666667	6.17533333333333
chr16	47350000	47400000	97550	54900	16000	10550	6.1	5.2	6.61033333333333	6.18066666666667
chr16	47400000	47450000	133674	108084	20800	17500	6.43	6.18	6.63533333333333	6.23933333333333
chr16	47450000	47500000	80776	93216	13800	16450	5.85	5.67	6.64133333333333	6.30366666666667
chr16	47500000	47550000	106150	83085	18700	14651	5.68	5.67	6.68066666666667	6.358
chr16	47550000	47600000	98650	70665	16100	12156	6.13	5.81	6.68466666666667	6.31833333333333
chr16	47600000	47650000	134650	116550	21450	19543	6.28	5.96	6.665	6.33466666666667
chr16	47650000	47700000	110850	101700	15550	15100	7.13	6.74	6.69566666666667	6.33633333333333
chr16	47700000	47750000	86750	72300	13850	13050	6.26	5.54	6.707	6.32266666666667
chr16	47750000	47800000	132280	88050	18800	13700	7.04	6.43	6.726	6.29566666666667
chr16	47800000	47850000	86220	45000	11500	8100	7.5	5.56	6.79066666666667	6.30533333333333
chr16	47850000	47900000	133522	100200	20500	17850	6.51	5.61	6.794	6.35533333333333
chr16	47900000	47950000	72328	70750	11650	9793	6.21	7.22	6.834	6.375
chr16	47950000	48000000	101991	53900	13800	9757	7.39	5.52	6.82233333333333	6.368
chr16	48000000	48050000	93159	74400	13750	11700	6.78	6.36	6.80233333333333	6.39166666666667
chr16	48050000	48100000	97200	58350	14550	10350	6.68	5.64	6.85	6.39133333333333
chr16	48100000	48150000	73328	90504	13350	11200	5.49	8.08	6.89333333333333	6.431
chr16	48150000	48200000	106188	123328	13405	16526	7.92	7.46	6.87566666666667	6.43233333333333
chr16	48200000	48250000	115634	135868	17145	16424	6.74	8.27	6.88333333333333	6.406
chr16	48250000	48300000	149650	149850	17950	20300	8.34	7.38	6.893	6.40066666666667
chr16	48300000	48350000	172395	122550	20553	19244	8.39	6.37	6.90866666666667	6.44433333333333
chr16	48350000	48400000	163912	153402	23273	22694	7.04	6.76	6.90166666666667	6.432
chr16	48400000	48450000	171943	130570	23465	19212	7.33	6.8	6.89433333333333	6.44266666666667
chr16	48450000	48500000	140650	75728	20759	12100	6.78	6.26	6.904	6.47566666666667
chr16	48500000	48550000	110296	63600	16539	10050	6.67	6.33	6.88466666666667	6.49466666666667
chr16	48550000	48600000	184504	112550	21111	15650	8.74	7.19	6.847	6.50533333333333
chr16	48600000	48650000	209150	130450	29931	18000	6.99	7.25	6.851	6.52033333333333
chr16	48650000	48700000	134600	100500	18919	16550	7.11	6.07	6.84866666666667	6.47966666666667
chr16	48700000	48750000	81238	124650	13200	21091	6.15	5.91	6.844	6.578
chr16	48750000	48800000	93062	132550	16000	21359	5.82	6.21	6.849	6.61266666666667
chr16	48800000	48850000	137620	115650	17155	18400	8.02	6.29	6.844	6.60633333333333
chr16	48850000	48900000	95473	52508	12895	8217	7.4	6.39	6.91233333333333	6.56933333333333
chr16	48900000	48950000	93507	73592	15850	11833	5.9	6.22	6.909	6.53966666666667
chr16	48950000	49000000	96385	66711	15850	13672	6.08	4.88	6.90433333333333	6.47933333333333
chr16	49000000	49050000	129815	84389	21750	15328	5.97	5.51	6.87033333333333	6.45166666666667
chr16	49050000	49100000	154450	108150	23400	15200	6.6	7.12	6.858	6.454
chr16	49100000	49150000	156950	78600	25850	14050	6.07	5.59	6.865	6.44966666666667
chr16	49150000	49200000	177350	113974	25678	16150	6.91	7.06	6.87633333333333	6.492
chr16	49200000	49250000	140584	73476	21472	11250	6.55	6.53	6.85566666666667	6.531
chr16	49250000	49300000	142866	80450	22100	11500	6.46	7	6.87633333333333	6.53766666666667
chr16	49300000	49350000	155686	74346	24450	12634	6.37	5.88	6.807	6.52766666666667
chr16	49350000	49400000	153922	98204	23200	16216	6.63	6.06	6.832	6.52733333333333
chr16	49400000	49450000	150742	95100	24550	15850	6.14	6	6.843	6.586
chr16	49450000	49500000	130100	75000	17950	8850	7.25	8.47	6.87933333333333	6.595
chr16	49500000	49550000	197450	116200	28500	15700	6.93	7.4	6.924	6.60666666666667
chr16	49550000	49600000	146439	101081	22418	18550	6.53	5.45	6.89133333333333	6.62
chr16	49600000	49650000	159611	151219	21182	21700	7.54	6.97	6.869	6.61133333333333
chr16	49650000	49700000	172950	132350	22103	20150	7.82	6.57	6.87966666666667	6.637
chr16	49700000	49750000	155450	136850	23547	21200	6.6	6.46	6.891	6.69733333333333
chr16	49750000	49800000	165350	111665	22600	17050	7.32	6.55	6.958	6.72966666666667
chr16	49800000	49850000	146350	116559	18250	18107	8.02	6.44	6.96966666666667	6.74233333333333
chr16	49850000	49900000	127075	179526	17520	27093	7.25	6.63	7.02533333333333	6.75866666666667
chr16	49900000	49950000	151025	168650	19680	20891	7.67	8.07	7.03633333333333	6.79333333333333
chr16	49950000	50000000	142550	155250	23150	20909	6.16	7.43	7.09066666666667	6.78033333333333
chr16	50000000	50050000	124350	161850	17050	24801	7.29	6.53	7.10533333333333	6.78
chr16	50050000	50100000	99200	161900	14900	23499	6.66	6.89	7.139	6.80966666666667
chr16	50100000	50150000	115870	153050	14968	21152	7.74	7.24	7.15366666666667	6.829
chr16	50150000	50200000	120192	172920	16156	22098	7.44	7.83	7.17	6.818
chr16	50200000	50250000	152438	183630	21047	29693	7.24	6.18	7.13266666666667	6.77133333333333
chr16	50250000	50300000	143450	127700	20029	19457	7.16	6.56	7.11933333333333	6.735
chr16	50300000	50350000	136620	106850	19400	15963	7.04	6.69	7.11366666666667	6.77833333333333
chr16	50350000	50400000	133880	117400	19900	19137	6.73	6.13	7.079	6.719
chr16	50400000	50450000	128230	118400	20602	16950	6.22	6.99	7.05066666666667	6.69566666666667
chr16	50450000	50500000	155515	135050	24232	20200	6.42	6.69	7.03133333333333	6.684
chr16	50500000	50550000	165405	123800	20716	19100	7.98	6.48	6.97933333333333	6.67333333333333
chr16	50550000	50600000	119154	186450	17150	24850	6.95	7.5	6.91133333333333	6.61433333333333
chr16	50600000	50650000	193546	139850	25000	23000	7.74	6.08	6.88833333333333	6.59933333333333
chr16	50650000	50700000	162850	121050	22500	14950	7.24	8.1	6.838	6.51833333333333
chr16	50700000	50750000	195600	165350	23900	26950	8.18	6.14	6.87166666666667	6.45533333333333
chr16	50750000	50800000	174000	116680	25214	16682	6.9	6.99	6.837	6.45833333333333
chr16	50800000	50850000	166856	130020	22606	19218	7.38	6.77	6.85	6.419
chr16	50850000	50900000	175644	101550	24830	15300	7.07	6.64	6.77433333333333	6.37233333333333
chr16	50900000	50950000	104350	74050	15750	13050	6.63	5.67	6.73033333333333	6.326
chr16	50950000	51000000	114666	74249	18700	10500	6.13	7.07	6.70366666666667	6.34966666666667
chr16	51000000	51050000	164784	89601	25250	14200	6.53	6.31	6.665	6.37833333333333
chr16	51050000	51100000	95050	83350	14950	12350	6.36	6.75	6.62966666666667	6.39466666666667
chr16	51100000	51150000	110300	57600	16971	11100	6.5	5.19	6.603	6.39433333333333
chr16	51150000	51200000	148050	64550	21229	11000	6.97	5.87	6.62566666666667	6.36633333333333
chr16	51200000	51250000	92700	70300	15400	11500	6.02	6.11	6.64966666666667	6.33533333333333
chr16	51250000	51300000	82400	56250	14300	9024	5.76	6.23	6.632	6.334
chr16	51300000	51350000	133208	90100	22276	19303	5.98	4.67	6.66533333333333	6.31433333333333
chr16	51350000	51400000	104750	75840	15974	12271	6.56	6.18	6.65233333333333	6.31066666666667
chr16	51400000	51450000	135892	65960	22050	11702	6.16	5.64	6.653	6.25833333333333
chr16	51450000	51500000	135200	77500	18850	14000	7.17	5.54	6.59933333333333	6.27233333333333
chr16	51500000	51550000	111650	70150	17863	10600	6.25	6.62	6.58333333333333	6.202
chr16	51550000	51600000	177900	101950	25237	17850	7.05	5.71	6.56066666666667	6.17566666666667
chr16	51600000	51650000	137650	61000	25150	10450	5.47	5.84	6.53733333333333	6.19766666666667
chr16	51650000	51700000	153250	84442	25031	13102	6.12	6.44	6.52333333333333	6.20466666666667
chr16	51700000	51750000	148838	127808	23119	18548	6.44	6.89	6.56533333333333	6.19833333333333
chr16	51750000	51800000	140762	95350	23450	12850	6	7.42	6.56766666666667	6.16033333333333
chr16	51800000	51850000	172650	99800	28850	13900	5.98	7.18	6.54933333333333	6.12566666666667
chr16	51850000	51900000	153050	100217	25800	16385	5.93	6.12	6.593	6.15933333333333
chr16	51900000	51950000	160150	89883	23200	14615	6.9	6.15	6.55333333333333	6.14066666666667
chr16	51950000	52000000	116450	105200	16300	18250	7.14	5.76	6.572	6.16366666666667
chr16	52000000	52050000	183750	112485	24679	17459	7.45	6.44	6.57266666666667	6.177
chr16	52050000	52100000	192150	118871	24171	17204	7.95	6.91	6.57866666666667	6.26533333333333
chr16	52100000	52150000	172350	153244	23463	25687	7.35	5.97	6.59433333333333	6.26133333333333
chr16	52150000	52200000	187300	160664	25787	24600	7.26	6.53	6.60066666666667	6.27366666666667
chr16	52200000	52250000	190450	146986	29009	22400	6.57	6.56	6.54766666666667	6.26466666666667
chr16	52250000	52300000	152750	73400	23791	15050	6.42	4.88	6.56366666666667	6.22766666666667
chr16	52300000	52350000	173450	80474	25902	13468	6.7	5.98	6.55333333333333	6.27266666666667
chr16	52350000	52400000	170612	118126	26804	16182	6.37	7.3	6.599	6.351
chr16	52400000	52450000	154588	82850	24894	14100	6.21	5.88	6.66033333333333	6.31033333333333
chr16	52450000	52500000	180200	99750	24400	14500	7.39	6.88	6.609	6.272
chr16	52500000	52550000	145837	58950	22100	11407	6.6	5.17	6.578	6.231
chr16	52550000	52600000	117636	67650	20250	11843	5.81	5.71	6.59466666666667	6.17
chr16	52600000	52650000	156727	129250	20063	20832	7.81	6.2	6.62266666666667	6.17133333333333
chr16	52650000	52700000	127950	96000	22137	18068	5.78	5.31	6.60566666666667	6.155
chr16	52700000	52750000	140050	80950	21300	11900	6.58	6.8	6.57233333333333	6.175
chr16	52750000	52800000	130000	133500	22500	20150	5.78	6.63	6.51766666666667	6.15433333333333
chr16	52800000	52850000	132837	150726	21550	20600	6.16	7.32	6.46333333333333	6.12866666666667
chr16	52850000	52900000	153663	114474	21850	18900	7.03	6.06	6.44	6.16333333333333
chr16	52900000	52950000	138500	71225	21800	11850	6.35	6.01	6.433	6.144
chr16	52950000	53000000	121000	65875	21700	12500	5.58	5.27	6.42033333333333	6.12033333333333
chr16	53000000	53050000	142050	72700	21100	13200	6.73	5.51	6.39433333333333	6.17666666666667
chr16	53050000	53100000	180300	98900	26750	14000	6.74	7.06	6.41733333333333	6.17733333333333
chr16	53100000	53150000	112150	72900	16400	8900	6.84	8.19	6.388	6.11833333333333
chr16	53150000	53200000	145600	57450	18300	11000	7.96	5.22	6.37733333333333	6.107
chr16	53200000	53250000	125190	63295	25540	11033	4.9	5.74	6.35766666666667	6.076
chr16	53250000	53300000	110660	83055	21810	13417	5.07	6.19	6.32933333333333	6.16066666666667
chr16	53300000	53350000	125050	75100	19300	14050	6.48	5.35	6.35866666666667	6.21233333333333
chr16	53350000	53400000	100600	85650	14850	13900	6.77	6.16	6.31966666666667	6.173
chr16	53400000	53450000	112400	93900	17600	16600	6.39	5.66	6.35933333333333	6.2
chr16	53450000	53500000	110600	93750	18000	14750	6.14	6.36	6.35833333333333	6.14033333333333
chr16	53500000	53550000	101733	93114	17525	16000	5.81	5.82	6.38533333333333	6.13133333333333
chr16	53550000	53600000	99367	107086	15725	17450	6.32	6.14	6.431	6.071
chr16	53600000	53650000	119450	94600	17950	13500	6.65	7.01	6.46033333333333	6.06733333333333
chr16	53650000	53700000	126950	62800	18001	10553	7.05	5.95	6.50833333333333	6.11066666666667
chr16	53700000	53750000	114750	56100	18549	9597	6.19	5.85	6.55366666666667	6.18633333333333
chr16	53750000	53800000	115400	73300	20450	11150	5.64	6.57	6.56566666666667	6.18066666666667
chr16	53800000	53850000	126153	55300	17064	9218	7.39	6	6.55033333333333	6.118
chr16	53850000	53900000	105977	38900	19313	7032	5.49	5.53	6.54566666666667	6.07466666666667
chr16	53900000	53950000	113020	59000	19173	10650	5.89	5.54	6.489	6.08666666666667
chr16	53950000	54000000	148988	54043	21900	9076	6.8	5.95	6.558	6.101
chr16	54000000	54050000	107612	53007	18700	6874	5.75	7.71	6.605	6.098
chr16	54050000	54100000	139750	90250	20889	12434	6.69	7.26	6.63033333333333	6.112
chr16	54100000	54150000	114300	94550	17211	18816	6.64	5.02	6.60333333333333	6.12266666666667
chr16	54150000	54200000	122600	118050	17600	19300	6.97	6.12	6.613	6.16233333333333
chr16	54200000	54250000	141550	53150	21600	10600	6.55	5.01	6.63033333333333	6.186
chr16	54250000	54300000	133350	59800	20250	9400	6.59	6.36	6.65866666666667	6.22133333333333
chr16	54300000	54350000	127650	46800	16950	8500	7.53	5.51	6.666	6.221
chr16	54350000	54400000	127750	59200	16150	9950	7.91	5.95	6.68433333333333	6.18933333333333
chr16	54400000	54450000	142732	67650	18315	9250	7.79	7.31	6.657	6.208
chr16	54450000	54500000	136918	77650	19735	10300	6.94	7.54	6.653	6.21766666666667
chr16	54500000	54550000	113789	48850	16050	9150	7.09	5.34	6.67833333333333	6.195
chr16	54550000	54600000	146011	68900	23250	13300	6.28	5.18	6.65466666666667	6.183
chr16	54600000	54650000	160379	77750	23950	11282	6.7	6.89	6.65966666666667	6.16566666666667
chr16	54650000	54700000	150321	114768	24001	20568	6.26	5.58	6.674	6.20233333333333
chr16	54700000	54750000	130340	117332	18705	19012	6.97	6.17	6.68766666666667	6.20366666666667
chr16	54750000	54800000	123372	113398	19044	18596	6.48	6.1	6.71966666666667	6.19633333333333
chr16	54800000	54850000	156485	118026	21600	20442	7.24	5.77	6.73633333333333	6.12933333333333
chr16	54850000	54900000	134453	75176	22545	11599	5.96	6.48	6.73633333333333	6.18033333333333
chr16	54900000	54950000	158800	119550	23755	17451	6.68	6.85	6.693	6.18833333333333
chr16	54950000	55000000	168656	107800	25307	15242	6.66	7.07	6.71433333333333	6.266
chr16	55000000	55050000	145194	99885	21793	14508	6.66	6.88	6.73	6.30066666666667
chr16	55050000	55100000	123305	107583	18850	17550	6.54	6.13	6.73033333333333	6.382
chr16	55100000	55150000	126995	106082	17650	17500	7.2	6.06	6.70266666666667	6.44166666666667
chr16	55150000	55200000	122100	102250	19600	15700	6.23	6.51	6.69266666666667	6.43866666666667
chr16	55200000	55250000	136800	96350	22550	15700	6.07	6.14	6.68233333333333	6.42033333333333
chr16	55250000	55300000	95300	102750	14900	17450	6.4	5.89	6.74533333333333	6.47066666666667
chr16	55300000	55350000	108200	90800	16200	16100	6.68	5.64	6.74933333333333	6.56566666666667
chr16	55350000	55400000	135000	136500	23947	27241	5.64	5.01	6.76366666666667	6.53433333333333
chr16	55400000	55450000	129800	134500	20553	20259	6.32	6.64	6.78	6.57
chr16	55450000	55500000	156100	139550	21650	23300	7.21	5.99	6.794	6.56833333333333
chr16	55500000	55550000	125550	147150	18700	19657	6.71	7.49	6.80666666666667	6.62366666666667
chr16	55550000	55600000	136650	99200	19000	18893	7.19	5.25	6.80433333333333	6.66
chr16	55600000	55650000	151400	107400	22800	16400	6.64	6.55	6.80733333333333	6.674
chr16	55650000	55700000	64400	52150	11350	8200	5.67	6.36	6.82033333333333	6.645
chr16	55700000	55750000	150550	139164	20934	18950	7.19	7.34	6.82733333333333	6.60333333333333
chr16	55750000	55800000	164314	132298	23266	17883	7.06	7.4	6.84733333333333	6.56866666666667
chr16	55800000	55850000	189166	145938	25083	18367	7.54	7.95	6.85066666666667	6.57933333333333
chr16	55850000	55900000	137790	110350	19467	14250	7.08	7.74	6.79733333333333	6.575
chr16	55900000	55950000	144180	148750	19250	20600	7.49	7.22	6.832	6.57466666666667
chr16	55950000	56000000	105350	92600	15900	13250	6.63	6.99	6.868	6.58366666666667
chr16	56000000	56050000	118550	102050	13200	14900	8.98	6.85	6.847	6.63833333333333
chr16	56050000	56100000	135650	139700	21200	17400	6.4	8.03	6.83566666666667	6.68333333333333
chr16	56100000	56150000	171817	110442	24100	18575	7.13	5.95	6.906	6.77666666666667
chr16	56150000	56200000	127402	129208	18888	19425	6.75	6.65	6.93	6.748
chr16	56200000	56250000	128875	79500	17429	13000	7.39	6.12	6.91633333333333	6.802
chr16	56250000	56300000	158336	106282	23087	13700	6.86	7.76	6.91566666666667	6.741
chr16	56300000	56350000	145520	138168	20296	20150	7.17	6.86	6.96733333333333	6.78966666666667
chr16	56350000	56400000	137100	107942	22650	15650	6.05	6.9	6.95966666666667	6.77833333333333
chr16	56400000	56450000	95450	66625	13500	11150	7.07	5.98	7.02166666666667	6.793
chr16	56450000	56500000	155950	118483	22700	20350	6.87	5.82	7.00833333333333	6.77633333333333
chr16	56500000	56550000	144839	133700	19950	22900	7.26	5.84	7.00966666666667	6.78633333333333
chr16	56550000	56600000	149161	105525	22468	16358	6.64	6.45	7.03266666666667	6.76266666666667
chr16	56600000	56650000	94200	111642	16832	18837	5.6	5.93	7.09333333333333	6.76966666666667
chr16	56650000	56700000	156300	126533	21500	19455	7.27	6.5	7.09066666666667	6.77866666666667
chr16	56700000	56750000	163100	96750	22800	15100	7.15	6.41	7.09766666666667	6.78066666666667
chr16	56750000	56800000	148400	112900	25700	15000	5.77	7.53	7.02233333333333	6.773
chr16	56800000	56850000	141100	129950	22250	18600	6.34	6.99	7.02933333333333	6.68833333333333
chr16	56850000	56900000	143850	103500	18550	13250	7.75	7.81	7.027	6.73233333333333
chr16	56900000	56950000	147100	100800	20900	17450	7.04	5.78	7.02066666666667	6.702
chr16	56950000	57000000	108834	91428	16000	12007	6.8	7.61	6.97666666666667	6.687
chr16	57000000	57050000	112351	96122	16788	16993	6.69	5.66	6.99133333333333	6.63266666666667
chr16	57050000	57100000	133365	109400	15262	16300	8.74	6.71	7.00833333333333	6.592
chr16	57100000	57150000	137100	120362	21400	19373	6.41	6.21	7.02566666666667	6.56066666666667
chr16	57150000	57200000	164458	133383	21845	19627	7.53	6.8	7.03566666666667	6.55733333333333
chr16	57200000	57250000	162622	106305	23955	15550	6.79	6.84	7.05966666666667	6.535
chr16	57250000	57300000	161420	158180	22750	20550	7.1	7.7	7.06133333333333	6.538
chr16	57300000	57350000	166200	146520	20200	20250	8.23	7.24	7.06666666666667	6.49566666666667
chr16	57350000	57400000	225587	139575	25350	17550	8.9	7.95	7.089	6.50766666666667
chr16	57400000	57450000	179453	140825	24217	18800	7.41	7.49	7.04933333333333	6.477
chr16	57450000	57500000	167010	133550	24432	18950	6.84	7.05	7.021	6.49866666666667
chr16	57500000	57550000	171765	164000	25577	24785	6.72	6.62	7.05566666666667	6.48
chr16	57550000	57600000	127435	91000	19274	16565	6.61	5.49	7.07433333333333	6.45733333333333
chr16	57600000	57650000	186936	134099	26461	18441	7.06	7.27	7.092	6.41866666666667
chr16	57650000	57700000	141314	123701	21539	21559	6.56	5.74	7.07733333333333	6.462
chr16	57700000	57750000	156512	90200	25800	15920	6.07	5.67	7.10233333333333	6.46633333333333
chr16	57750000	57800000	158688	126500	21750	20630	7.3	6.13	7.10533333333333	6.524
chr16	57800000	57850000	122067	114730	15891	20358	7.68	5.64	7.05133333333333	6.521
chr16	57850000	57900000	156617	117720	23823	19742	6.57	5.96	7.09733333333333	6.52866666666667
chr16	57900000	57950000	189966	136650	25786	23250	7.37	5.88	7.09066666666667	6.566
chr16	57950000	58000000	75950	102500	10000	19900	7.59	5.15	7.12066666666667	6.57733333333333
chr16	58000000	58050000	106350	108450	14550	18300	7.31	5.93	7.11433333333333	6.49333333333333
chr16	58050000	58100000	102350	86150	15050	16645	6.8	5.18	7.02366666666667	6.422
chr16	58100000	58150000	106550	134350	17000	21355	6.27	6.29	6.93533333333333	6.38266666666667
chr16	58150000	58200000	109290	111231	17984	19950	6.08	5.58	6.91233333333333	6.34033333333333
chr16	58200000	58250000	96160	109069	15266	15450	6.3	7.06	6.84633333333333	6.31033333333333
chr16	58250000	58300000	113733	139650	16700	20050	6.81	6.97	6.85566666666667	6.28633333333333
chr16	58300000	58350000	67917	105100	9850	16650	6.9	6.31	6.83033333333333	6.326
chr16	58350000	58400000	133350	124700	16100	18750	8.28	6.65	6.80466666666667	6.263
chr16	58400000	58450000	134239	164650	20350	23250	6.6	7.08	6.802	6.28933333333333
chr16	58450000	58500000	190521	183550	25239	23700	7.55	7.74	6.83533333333333	6.32333333333333
chr16	58500000	58550000	161440	167100	23811	22600	6.78	7.39	6.76566666666667	6.30733333333333
chr16	58550000	58600000	142481	86650	20000	13087	7.12	6.62	6.69466666666667	6.3
chr16	58600000	58650000	114969	104800	14750	16263	7.79	6.44	6.69733333333333	6.32266666666667
chr16	58650000	58700000	154402	106151	21067	13400	7.33	7.92	6.701	6.33366666666667
chr16	58700000	58750000	159448	112299	20733	15650	7.69	7.18	6.67166666666667	6.4
chr16	58750000	58800000	118850	67656	17200	13050	6.91	5.18	6.673	6.429
chr16	58800000	58850000	58100	54361	10550	10651	5.51	5.1	6.694	6.52733333333333
chr16	58850000	58900000	54700	51133	8750	7549	6.25	6.77	6.74166666666667	6.557
chr16	58900000	58950000	125950	74882	18750	12039	6.72	6.22	6.76466666666667	6.59566666666667
chr16	58950000	59000000	72650	43717	14950	7111	4.86	6.15	6.77533333333333	6.61733333333333
chr16	59000000	59050000	117300	95851	16750	16250	7	5.9	6.78533333333333	6.59866666666667
chr16	59050000	59100000	95600	111550	16350	16700	5.85	6.68	6.75833333333333	6.579
chr16	59100000	59150000	101000	83100	16050	15450	6.29	5.38	6.67966666666667	6.54166666666667
chr16	59150000	59200000	82350	59450	12700	9100	6.48	6.53	6.712	6.51733333333333
chr16	59200000	59250000	32150	17400	4550	2600	7.07	6.69	6.66766666666667	6.45433333333333
chr16	59250000	59300000	80250	64150	15400	11350	5.21	5.65	6.68166666666667	6.41166666666667
chr16	59300000	59350000	60450	77800	10900	14350	5.55	5.42	6.67266666666667	6.38066666666667
chr16	59350000	59400000	58150	61450	8750	9250	6.65	6.64	6.61133333333333	6.38133333333333
chr16	59400000	59450000	207061	128639	27670	20700	7.48	6.21	6.6	6.321
chr16	59450000	59500000	182979	95939	27266	13439	6.71	7.14	6.57633333333333	6.24633333333333
chr16	59500000	59550000	168329	97372	22909	14311	7.35	6.8	6.618	6.282
chr16	59550000	59600000	136459	148382	18372	18258	7.43	8.13	6.67066666666667	6.33366666666667
chr16	59600000	59650000	124972	113018	16233	15742	7.7	7.18	6.68366666666667	6.32866666666667
chr16	59650000	59700000	95450	98100	14100	14550	6.77	6.74	6.678	6.32833333333333
chr16	59700000	59750000	139700	96750	21100	12550	6.62	7.71	6.73633333333333	6.32566666666667
chr16	59750000	59800000	61150	80400	8600	12550	7.11	6.41	6.69033333333333	6.33066666666667
chr16	59800000	59850000	140150	95800	23000	16750	6.09	5.72	6.71266666666667	6.34833333333333
chr16	59850000	59900000	114300	77200	19300	13950	5.92	5.53	6.699	6.36066666666667
chr16	59900000	59950000	132000	101062	17428	15909	7.57	6.35	6.68733333333333	6.356
chr16	59950000	60000000	141350	141588	22722	24191	6.22	5.85	6.66333333333333	6.30766666666667
chr16	60000000	60050000	103650	111700	14400	18285	7.2	6.11	6.71366666666667	6.31966666666667
chr16	60050000	60100000	137500	116650	20080	20515	6.85	5.69	6.777	6.34566666666667
chr16	60100000	60150000	137200	140750	23070	21791	5.95	6.46	6.733	6.343
chr16	60150000	60200000	113250	101100	16200	16559	6.99	6.11	6.706	6.35566666666667
chr16	60200000	60250000	133950	55800	19200	11300	6.98	4.94	6.705	6.28766666666667
chr16	60250000	60300000	124070	104977	15200	16800	8.16	6.25	6.65733333333333	6.268
chr16	60300000	60350000	118830	73473	16750	11050	7.09	6.65	6.69666666666667	6.177
chr16	60350000	60400000	133048	85359	20050	12900	6.64	6.62	6.67666666666667	6.15433333333333
chr16	60400000	60450000	95252	93491	14550	15050	6.55	6.21	6.66466666666667	6.09933333333333
chr16	60450000	60500000	92250	88000	13950	14500	6.61	6.07	6.662	6.07933333333333
chr16	60500000	60550000	125050	92300	22250	15250	5.62	6.05	6.61733333333333	6.093
chr16	60550000	60600000	126850	85750	19450	11900	6.52	7.21	6.636	6.14
chr16	60600000	60650000	134242	91650	22818	15950	5.88	5.75	6.627	6.155
chr16	60650000	60700000	126858	69700	20682	10900	6.13	6.39	6.56633333333333	6.149
chr16	60700000	60750000	93600	41650	14750	7950	6.35	5.24	6.567	6.18166666666667
chr16	60750000	60800000	139450	55600	20750	9250	6.72	6.01	6.55566666666667	6.15933333333333
chr16	60800000	60850000	117394	88050	15768	14200	7.45	6.2	6.55866666666667	6.183
chr16	60850000	60900000	109379	62700	20527	9562	5.33	6.56	6.55966666666667	6.19133333333333
chr16	60900000	60950000	104477	47400	15655	7188	6.67	6.59	6.53266666666667	6.18533333333333
chr16	60950000	61000000	111182	45150	16648	8850	6.68	5.1	6.50133333333333	6.229
chr16	61000000	61050000	127918	73900	21616	11900	5.92	6.21	6.421	6.24733333333333
chr16	61050000	61100000	127300	47750	14786	8850	8.61	5.4	6.43333333333333	6.25666666666667
chr16	61100000	61150000	107600	70850	15150	10900	7.1	6.5	6.391	6.23033333333333
chr16	61150000	61200000	104950	44500	16373	8750	6.41	5.09	6.373	6.21966666666667
chr16	61200000	61250000	87800	87500	13427	12300	6.54	7.11	6.365	6.213
chr16	61250000	61300000	77900	75650	13500	11100	5.77	6.82	6.40333333333333	6.205
chr16	61300000	61350000	63600	42800	9569	6000	6.65	7.13	6.404	6.189
chr16	61350000	61400000	101739	70300	18009	11750	5.65	5.98	6.39533333333333	6.17033333333333
chr16	61400000	61450000	126611	117350	22022	19007	5.75	6.17	6.41466666666667	6.134
chr16	61450000	61500000	126474	134796	20272	19743	6.24	6.83	6.40833333333333	6.127
chr16	61500000	61550000	101376	123054	14778	22600	6.86	5.44	6.37166666666667	6.13133333333333
chr16	61550000	61600000	84650	97850	12200	15300	6.94	6.4	6.337	6.136
chr16	61600000	61650000	79250	106050	13250	15800	5.98	6.71	6.395	6.096
chr16	61650000	61700000	98300	76150	15900	12850	6.18	5.93	6.37633333333333	6.09233333333333
chr16	61700000	61750000	71600	49340	11850	7900	6.04	6.25	6.36666666666667	6.13133333333333
chr16	61750000	61800000	93148	106060	16200	15589	5.75	6.8	6.415	6.143
chr16	61800000	61850000	114172	66300	15300	9561	7.46	6.93	6.36766666666667	6.14033333333333
chr16	61850000	61900000	116830	65350	21750	11200	5.37	5.83	6.35633333333333	6.15666666666667
chr16	61900000	61950000	135150	71000	22500	12050	6.01	5.89	6.381	6.199
chr16	61950000	62000000	129870	79350	20400	13515	6.37	5.87	6.4	6.16933333333333
chr16	62000000	62050000	141508	129840	20900	22344	6.77	5.81	6.446	6.19166666666667
chr16	62050000	62100000	101322	106260	15500	15791	6.54	6.73	6.469	6.179
chr16	62100000	62150000	89150	83050	15850	16000	5.62	5.19	6.502	6.18833333333333
chr16	62150000	62200000	84900	81300	12650	15350	6.71	5.3	6.54066666666667	6.198
chr16	62200000	62250000	144250	76450	23400	15200	6.16	5.03	6.58633333333333	6.175
chr16	62250000	62300000	123350	108950	21950	17750	5.62	6.14	6.575	6.18733333333333
chr16	62300000	62350000	144450	101500	22550	16000	6.41	6.34	6.56733333333333	6.19266666666667
chr16	62350000	62400000	145600	106850	20600	19950	7.07	5.36	6.57466666666667	6.17
chr16	62400000	62450000	159050	153870	26052	23750	6.11	6.48	6.54133333333333	6.148
chr16	62450000	62500000	169382	162562	26498	25913	6.39	6.27	6.53566666666667	6.16833333333333
chr16	62500000	62550000	173218	143847	23513	21937	7.37	6.56	6.53666666666667	6.15566666666667
chr16	62550000	62600000	76814	60121	10677	11300	7.19	5.32	6.54633333333333	6.11533333333333
chr16	62600000	62650000	164386	153750	24310	22000	6.76	6.99	6.61533333333333	6.14266666666667
chr16	62650000	62700000	152038	130450	21250	20500	7.15	6.36	6.612	6.19
chr16	62700000	62750000	132162	117000	18600	18800	7.11	6.22	6.59066666666667	6.17033333333333
chr16	62750000	62800000	197250	186600	27600	24900	7.15	7.49	6.585	6.186
chr16	62800000	62850000	171769	146200	23412	21650	7.34	6.75	6.583	6.16866666666667
chr16	62850000	62900000	161281	105500	24288	16850	6.64	6.26	6.594	6.21533333333333
chr16	62900000	62950000	196950	100414	28500	15550	6.91	6.46	6.584	6.23233333333333
chr16	62950000	63000000	187850	124742	24679	20300	7.61	6.14	6.56966666666667	6.27633333333333
chr16	63000000	63050000	108700	134744	16681	23200	6.52	5.81	6.62766666666667	6.275
chr16	63050000	63100000	145509	109550	21675	16700	6.71	6.56	6.628	6.23233333333333
chr16	63100000	63150000	97391	56050	15715	9300	6.2	6.03	6.61533333333333	6.269
chr16	63150000	63200000	112650	53500	21750	10150	5.18	5.27	6.63066666666667	6.289
chr16	63200000	63250000	125681	101800	21400	14850	5.87	6.86	6.629	6.29566666666667
chr16	63250000	63300000	104165	87600	18037	13650	5.78	6.42	6.63366666666667	6.27366666666667
chr16	63300000	63350000	143954	108300	18563	18950	7.75	5.72	6.59033333333333	6.336
chr16	63350000	63400000	158500	89100	21300	13400	7.44	6.65	6.55933333333333	6.31333333333333
chr16	63400000	63450000	99906	70200	16895	9600	5.91	7.31	6.533	6.32866666666667
chr16	63450000	63500000	54144	62250	9455	11800	5.73	5.28	6.53533333333333	6.32133333333333
chr16	63500000	63550000	108650	87958	16450	14000	6.6	6.28	6.537	6.309
chr16	63550000	63600000	114550	116092	17680	18700	6.48	6.21	6.49766666666667	6.32166666666667
chr16	63600000	63650000	94500	103200	15870	15650	5.95	6.59	6.49866666666667	6.35433333333333
chr16	63650000	63700000	138750	73500	21650	12650	6.41	5.81	6.491	6.417
chr16	63700000	63750000	91100	73650	15900	11600	5.73	6.35	6.47	6.421
chr16	63750000	63800000	122589	100700	16650	16500	7.36	6.1	6.48766666666667	6.44166666666667
chr16	63800000	63850000	130961	77150	20400	15250	6.42	5.06	6.48866666666667	6.41533333333333
chr16	63850000	63900000	106094	112694	15850	17450	6.69	6.46	6.53566666666667	6.378
chr16	63900000	63950000	73206	115056	11150	16250	6.57	7.08	6.59566666666667	6.43933333333333
chr16	63950000	64000000	92600	93450	14600	14450	6.34	6.47	6.65533333333333	6.46066666666667
chr16	64000000	64050000	107750	76600	14350	12991	7.51	5.9	6.67366666666667	6.45633333333333
chr16	64050000	64100000	103950	123300	17650	17159	5.89	7.19	6.66733333333333	6.48033333333333
chr16	64100000	64150000	130650	129750	22415	20564	5.83	6.31	6.66666666666667	6.49733333333333
chr16	64150000	64200000	133250	132925	20935	19486	6.36	6.82	6.66433333333333	6.51
chr16	64200000	64250000	157108	108326	21890	18058	7.18	6	6.73033333333333	6.572
chr16	64250000	64300000	146492	137299	20360	19292	7.2	7.12	6.69266666666667	6.57833333333333
chr16	64300000	64350000	112100	125929	18197	17650	6.16	7.13	6.695	6.59
chr16	64350000	64400000	148050	88271	22203	12200	6.67	7.24	6.718	6.62666666666667
chr16	64400000	64450000	104208	53400	15600	6400	6.68	8.34	6.73033333333333	6.64533333333333
chr16	64450000	64500000	124292	104550	17800	16700	6.98	6.26	6.74033333333333	6.64366666666667
chr16	64500000	64550000	135800	120600	19258	18750	7.05	6.43	6.70433333333333	6.65766666666667
chr16	64550000	64600000	130100	95700	19292	16600	6.74	5.77	6.679	6.69533333333333
chr16	64600000	64650000	187650	86894	24650	17700	7.61	4.91	6.65466666666667	6.663
chr16	64650000	64700000	154882	95256	22200	13400	6.98	7.11	6.642	6.62166666666667
chr16	64700000	64750000	167630	146700	21876	19550	7.66	7.5	6.679	6.63066666666667
chr16	64750000	64800000	146488	98705	23124	15700	6.33	6.29	6.657	6.61966666666667
chr16	64800000	64850000	122850	70845	16250	11000	7.56	6.44	6.68066666666667	6.58266666666667
chr16	64850000	64900000	164300	136100	22150	19000	7.42	7.16	6.72433333333333	6.60133333333333
chr16	64900000	64950000	137010	113750	23450	14800	5.84	7.69	6.759	6.57933333333333
chr16	64950000	65000000	106040	43550	13750	6100	7.71	7.14	6.73933333333333	6.592
chr16	65000000	65050000	103041	60300	18850	9314	5.47	6.47	6.72733333333333	6.60666666666667
chr16	65050000	65100000	156427	88750	23888	13536	6.55	6.56	6.756	6.55433333333333
chr16	65100000	65150000	128432	94371	19356	12266	6.64	7.69	6.752	6.55166666666667
chr16	65150000	65200000	151600	132329	22356	20784	6.78	6.37	6.766	6.45433333333333
chr16	65200000	65250000	98422	101403	16317	16100	6.03	6.3	6.755	6.46133333333333
chr16	65250000	65300000	25028	31948	3983	4900	6.28	6.52	6.73366666666667	6.45366666666667
chr16	65300000	65350000	92500	143442	16350	23174	5.66	6.19	6.70666666666667	6.48666666666667
chr16	65350000	65400000	137600	124557	23100	22676	5.96	5.49	6.67033333333333	6.50366666666667
chr16	65400000	65450000	90950	98100	14700	16800	6.19	5.84	6.65266666666667	6.44366666666667
chr16	65450000	65500000	150254	96550	20177	14322	7.45	6.74	6.60133333333333	6.401
chr16	65500000	65550000	153546	80350	22423	14428	6.85	5.57	6.61466666666667	6.40066666666667
chr16	65550000	65600000	171648	135000	26000	22200	6.6	6.08	6.57233333333333	6.38933333333333
chr16	65600000	65650000	125702	143750	17603	20928	7.14	6.87	6.505	6.34233333333333
chr16	65650000	65700000	129050	138450	17447	22472	7.4	6.16	6.537	6.28466666666667
chr16	65700000	65750000	95950	133600	14550	20950	6.59	6.38	6.49466666666667	6.227
chr16	65750000	65800000	95050	119050	13900	15750	6.84	7.56	6.519	6.21733333333333
chr16	65800000	65850000	148750	104900	21180	18850	7.02	5.56	6.54033333333333	6.196
chr16	65850000	65900000	158900	108450	24270	15150	6.55	7.16	6.50533333333333	6.115
chr16	65900000	65950000	132243	63900	18628	11800	7.1	5.42	6.50333333333333	6.10966666666667
chr16	65950000	66000000	167457	117800	25172	18200	6.65	6.47	6.49433333333333	6.09833333333333
chr16	66000000	66050000	137250	140870	21406	22720	6.41	6.2	6.51133333333333	6.07533333333333
chr16	66050000	66100000	130050	128630	21944	19030	5.93	6.76	6.52466666666667	6.088
chr16	66100000	66150000	143338	122150	22000	22520	6.52	5.42	6.523	6.15933333333333
chr16	66150000	66200000	113962	98990	17667	18630	6.45	5.31	6.54266666666667	6.16933333333333
chr16	66200000	66250000	87412	72410	14283	11650	6.12	6.22	6.48233333333333	6.165
chr16	66250000	66300000	132588	104300	19700	16600	6.73	6.28	6.42866666666667	6.16033333333333
chr16	66300000	66350000	88750	99450	14100	16311	6.29	6.1	6.41466666666667	6.17566666666667
chr16	66350000	66400000	90150	117750	16700	20489	5.4	5.75	6.37966666666667	6.127
chr16	66400000	66450000	127816	77200	18808	12950	6.8	5.96	6.32833333333333	6.137
chr16	66450000	66500000	120134	82500	18642	15250	6.44	5.41	6.30533333333333	6.179
chr16	66500000	66550000	121300	58700	19550	9500	6.2	6.18	6.26166666666667	6.11233333333333
chr16	66550000	66600000	150350	84400	20900	14250	7.19	5.92	6.24633333333333	6.124
chr16	66600000	66650000	163794	73086	29279	13900	5.59	5.26	6.21666666666667	6.104
chr16	66650000	66700000	143656	86742	21373	13960	6.72	6.21	6.23966666666667	6.12866666666667
chr16	66700000	66750000	123300	94972	21398	15940	5.76	5.96	6.235	6.119
chr16	66750000	66800000	93065	82750	13700	14192	6.79	5.83	6.255	6.113
chr16	66800000	66850000	129785	110100	21400	16758	6.06	6.57	6.25933333333333	6.107
chr16	66850000	66900000	128800	113363	21800	14863	5.91	7.63	6.30033333333333	6.155
chr16	66900000	66950000	128066	86137	18900	14037	6.78	6.14	6.30066666666667	6.18933333333333
chr16	66950000	67000000	140484	81650	24900	12350	5.64	6.61	6.30166666666667	6.17633333333333
chr16	67000000	67050000	132150	75700	25228	13950	5.24	5.43	6.30666666666667	6.185
chr16	67050000	67100000	150850	94500	24422	14450	6.18	6.54	6.30033333333333	6.17966666666667
chr16	67100000	67150000	153812	86350	25250	15950	6.09	5.41	6.35266666666667	6.185
chr16	67150000	67200000	131502	83338	22456	12900	5.86	6.46	6.316	6.20866666666667
chr16	67200000	67250000	148436	107762	25144	14100	5.9	7.64	6.299	6.209
chr16	67250000	67300000	128750	110050	23300	19800	5.53	5.56	6.31366666666667	6.20066666666667
chr16	67300000	67350000	108634	75000	16552	12700	6.56	5.91	6.30533333333333	6.24
chr16	67350000	67400000	99016	46250	17498	7050	5.66	6.56	6.32566666666667	6.274
chr16	67400000	67450000	121179	67500	15550	10950	7.79	6.16	6.288	6.282
chr16	67450000	67500000	121190	102300	18615	16550	6.51	6.18	6.29266666666667	6.26033333333333
chr16	67500000	67550000	134825	119934	19224	19924	7.01	6.02	6.26866666666667	6.25
chr16	67550000	67600000	106706	70616	17611	10726	6.06	6.58	6.279	6.24033333333333
chr16	67600000	67650000	128516	103769	16575	15137	7.75	6.86	6.34333333333333	6.197
chr16	67650000	67700000	158030	148681	24477	23463	6.46	6.34	6.31566666666667	6.23966666666667
chr16	67700000	67750000	138404	90950	22498	15600	6.15	5.83	6.33133333333333	6.258
chr16	67750000	67800000	139750	122600	20300	18750	6.88	6.54	6.36533333333333	6.27733333333333
chr16	67800000	67850000	151008	94500	24750	15900	6.1	5.94	6.36333333333333	6.251
chr16	67850000	67900000	153342	69500	22000	11750	6.97	5.91	6.38	6.25266666666667
chr16	67900000	67950000	99122	85122	17379	12753	5.7	6.67	6.39966666666667	6.27466666666667
chr16	67950000	68000000	130978	61128	22073	11288	5.93	5.42	6.43533333333333	6.23333333333333
chr16	68000000	68050000	126450	57300	19034	9659	6.64	5.93	6.45	6.228
chr16	68050000	68100000	121550	78100	17514	11000	6.94	7.1	6.41466666666667	6.22933333333333
chr16	68100000	68150000	106600	69347	17197	11049	6.2	6.28	6.47433333333333	6.18266666666667
chr16	68150000	68200000	119000	77403	21303	12001	5.59	6.45	6.436	6.20066666666667
chr16	68200000	68250000	108850	50950	18450	9600	5.9	5.31	6.441	6.198
chr16	68250000	68300000	132550	61320	21850	11100	6.07	5.52	6.46033333333333	6.22033333333333
chr16	68300000	68350000	125483	73748	19700	11750	6.37	6.28	6.463	6.21433333333333
chr16	68350000	68400000	138917	64832	17712	10248	7.84	6.33	6.44733333333333	6.20566666666667
chr16	68400000	68450000	128500	109500	21588	14752	5.95	7.42	6.467	6.20766666666667
chr16	68450000	68500000	114068	120397	18667	16825	6.11	7.16	6.441	6.23966666666667
chr16	68500000	68550000	98802	36803	15782	6125	6.26	6.01	6.44866666666667	6.20733333333333
chr16	68550000	68600000	116030	60700	18951	10550	6.12	5.75	6.46866666666667	6.19166666666667
chr16	68600000	68650000	122316	64582	18550	11829	6.59	5.46	6.448	6.18933333333333
chr16	68650000	68700000	121491	68818	18850	9671	6.45	7.12	6.455	6.13366666666667
chr16	68700000	68750000	122593	58600	17600	9150	6.97	6.4	6.47666666666667	6.19033333333333
chr16	68750000	68800000	119100	67840	19950	12567	5.97	5.4	6.46433333333333	6.22033333333333
chr16	68800000	68850000	129432	76876	23540	12931	5.5	5.95	6.42966666666667	6.18533333333333
chr16	68850000	68900000	98794	43584	13260	8452	7.45	5.16	6.422	6.18733333333333
chr16	68900000	68950000	132824	69650	20000	10400	6.64	6.7	6.44933333333333	6.14833333333333
chr16	68950000	69000000	101850	55500	15300	9100	6.66	6.1	6.44266666666667	6.188
chr16	69000000	69050000	132400	46150	17447	6900	7.59	6.69	6.47233333333333	6.22066666666667
chr16	69050000	69100000	107200	53750	17453	8400	6.14	6.4	6.46333333333333	6.233
chr16	69100000	69150000	133300	58750	18300	8900	7.28	6.6	6.42866666666667	6.227
chr16	69150000	69200000	134950	56650	19149	8850	7.05	6.4	6.43866666666667	6.18766666666667
chr16	69200000	69250000	82750	47200	15401	6953	5.37	6.79	6.46133333333333	6.172
chr16	69250000	69300000	112720	60400	15863	10847	7.11	5.57	6.48633333333333	6.177
chr16	69300000	69350000	117880	89100	17587	16300	6.7	5.47	6.50333333333333	6.18566666666667
chr16	69350000	69400000	121050	58100	19050	9950	6.35	5.84	6.48866666666667	6.24333333333333
chr16	69400000	69450000	105582	59980	17857	12000	5.91	5	6.49733333333333	6.22
chr16	69450000	69500000	122723	84370	18643	11850	6.58	7.12	6.47266666666667	6.25266666666667
chr16	69500000	69550000	115995	69000	18500	10100	6.27	6.83	6.49233333333333	6.27333333333333
chr16	69550000	69600000	134749	79250	22855	13100	5.9	6.05	6.56666666666667	6.28833333333333
chr16	69600000	69650000	133701	75450	22395	11900	5.97	6.34	6.53333333333333	6.37166666666667
chr16	69650000	69700000	134350	77350	20950	14650	6.41	5.28	6.56433333333333	6.35
chr16	69700000	69750000	110900	72750	19450	11200	5.7	6.5	6.54933333333333	6.314
chr16	69750000	69800000	149050	102050	21400	15700	6.96	6.5	6.51466666666667	6.31033333333333
chr16	69800000	69850000	138700	99150	22750	14900	6.1	6.65	6.53133333333333	6.30933333333333
chr16	69850000	69900000	128600	61200	18900	9950	6.8	6.15	6.51633333333333	6.27266666666667
chr16	69900000	69950000	147200	92600	23550	14850	6.25	6.24	6.51633333333333	6.26566666666667
chr16	69950000	70000000	118100	96000	17400	14350	6.79	6.69	6.57666666666667	6.239
chr16	70000000	70050000	142676	80963	20365	13143	7.01	6.16	6.574	6.26333333333333
chr16	70050000	70100000	157274	95587	23735	15907	6.63	6.01	6.61433333333333	6.27933333333333
chr16	70100000	70150000	152456	91352	24790	12714	6.15	7.19	6.63866666666667	6.296
chr16	70150000	70200000	137694	97101	20519	15136	6.71	6.42	6.68166666666667	6.33766666666667
chr16	70200000	70250000	124000	143947	19891	19500	6.23	7.38	6.68366666666667	6.32033333333333
chr16	70250000	70300000	97102	85550	14813	14200	6.56	6.02	6.659	6.324
chr16	70300000	70350000	153748	130800	19887	20450	7.73	6.4	6.65066666666667	6.338
chr16	70350000	70400000	58700	134000	9100	17500	6.45	7.66	6.66366666666667	6.33733333333333
chr16	70400000	70450000	92350	146100	12200	24150	7.57	6.05	6.69866666666667	6.342
chr16	70450000	70500000	111850	112350	18000	22400	6.21	5.02	6.71966666666667	6.33233333333333
chr16	70500000	70550000	128350	105300	19600	16000	6.55	6.58	6.71433333333333	6.29666666666667
chr16	70550000	70600000	92250	102606	13900	16100	6.64	6.37	6.724	6.25933333333333
chr16	70600000	70650000	127100	72644	18600	13200	6.83	5.5	6.70233333333333	6.248
chr16	70650000	70700000	135300	101506	19200	16404	7.05	6.19	6.69933333333333	6.24133333333333
chr16	70700000	70750000	65510	123344	9120	20602	7.18	5.99	6.66	6.197
chr16	70750000	70800000	120558	112650	17144	17894	7.03	6.3	6.67366666666667	6.191
chr16	70800000	70850000	146972	78900	18586	13256	7.91	5.95	6.648	6.17233333333333
chr16	70850000	70900000	130610	78000	18450	12294	7.08	6.34	6.642	6.153
chr16	70900000	70950000	115930	102495	16104	16400	7.2	6.25	6.65733333333333	6.126
chr16	70950000	71000000	101498	111881	15296	16940	6.64	6.6	6.65	6.08833333333333
chr16	71000000	71050000	73522	122282	13300	17610	5.53	6.94	6.59833333333333	6.07666666666667
chr16	71050000	71100000	112700	137142	19950	21200	5.65	6.47	6.58333333333333	6.04866666666667
chr16	71100000	71150000	90050	118150	14150	18700	6.36	6.32	6.57733333333333	6.04
chr16	71150000	71200000	59650	79750	8000	14715	7.46	5.42	6.528	6.04766666666667
chr16	71200000	71250000	111070	124750	17550	20085	6.33	6.21	6.54333333333333	6.059
chr16	71250000	71300000	113980	117500	16750	21650	6.8	5.43	6.53566666666667	6.068
chr16	71300000	71350000	126300	99200	19750	17950	6.39	5.53	6.52233333333333	6.031
chr16	71350000	71400000	118450	55750	19250	9600	6.15	5.81	6.468	6.03833333333333
chr16	71400000	71450000	134341	53850	21819	8912	6.16	6.04	6.44733333333333	6.03266666666667
chr16	71450000	71500000	107009	49749	19073	9280	5.61	5.36	6.39266666666667	6.021
chr16	71500000	71550000	128350	40701	17308	6808	7.42	5.98	6.42233333333333	6.01166666666667
chr16	71550000	71600000	97500	67600	16650	12400	5.86	5.45	6.372	5.976
chr16	71600000	71650000	143650	74050	24072	11200	5.97	6.61	6.368	5.94766666666667
chr16	71650000	71700000	163225	51020	22778	9100	7.17	5.61	6.37733333333333	5.97966666666667
chr16	71700000	71750000	120175	66830	20009	10700	6.01	6.25	6.40633333333333	5.97666666666667
chr16	71750000	71800000	79600	55550	15891	9800	5.01	5.67	6.42033333333333	5.97433333333333
chr16	71800000	71850000	133650	64500	18350	11600	7.28	5.56	6.39733333333333	5.93633333333333
chr16	71850000	71900000	126150	90650	20130	12250	6.27	7.4	6.41366666666667	5.91233333333333
chr16	71900000	71950000	107000	67900	17566	10811	6.09	6.28	6.42266666666667	5.96133333333333
chr16	71950000	72000000	111450	77950	16704	14539	6.67	5.36	6.454	6.01633333333333
chr16	72000000	72050000	107600	80200	17030	11700	6.32	6.85	6.50233333333333	6.10833333333333
chr16	72050000	72100000	88100	61050	14120	11600	6.24	5.26	6.519	6.12933333333333
chr16	72100000	72150000	43650	96700	8400	16900	5.2	5.72	6.52366666666667	6.16066666666667
chr16	72150000	72200000	98750	85150	15350	14150	6.43	6.02	6.59033333333333	6.19766666666667
chr16	72200000	72250000	113800	80150	20550	14200	5.54	5.64	6.636	6.26566666666667
chr16	72250000	72300000	118348	91500	14946	15200	7.92	6.02	6.623	6.339
chr16	72300000	72350000	126702	92250	19804	18900	6.4	4.88	6.66633333333333	6.42066666666667
chr16	72350000	72400000	141900	88075	20400	16050	6.96	5.49	6.70633333333333	6.43633333333333
chr16	72400000	72450000	149300	121875	19950	16900	7.48	7.21	6.72566666666667	6.44566666666667
chr16	72450000	72500000	102986	145450	13706	22350	7.51	6.51	6.78133333333333	6.45866666666667
chr16	72500000	72550000	129114	147950	21694	21550	5.95	6.87	6.839	6.53533333333333
chr16	72550000	72600000	95050	109800	19150	20600	4.96	5.33	6.798	6.58966666666667
chr16	72600000	72650000	105856	93600	15457	16700	6.85	5.6	6.82766666666667	6.576
chr16	72650000	72700000	140944	144600	18243	21000	7.73	6.89	6.82766666666667	6.581
chr16	72700000	72750000	158450	96700	21800	12300	7.27	7.86	6.852	6.69833333333333
chr16	72750000	72800000	131100	112950	15885	13785	8.25	8.19	6.86533333333333	6.68666666666667
chr16	72800000	72850000	162256	90700	23565	14715	6.89	6.16	6.898	6.748
chr16	72850000	72900000	164794	118420	26197	17550	6.29	6.75	6.94433333333333	6.78433333333333
chr16	72900000	72950000	164055	136255	20103	19046	8.16	7.15	6.93866666666667	6.82533333333333
chr16	72950000	73000000	164031	121875	23500	16465	6.98	7.4	6.935	6.86033333333333
chr16	73000000	73050000	148964	165050	21200	20189	7.03	8.18	6.89333333333333	6.85433333333333
chr16	73050000	73100000	178508	120400	24925	15250	7.16	7.9	6.91566666666667	6.89966666666667
chr16	73100000	73150000	123999	130200	17298	18400	7.17	7.08	6.91	6.93
chr16	73150000	73200000	128517	98350	16577	16700	7.75	5.89	6.85366666666667	6.89933333333333
chr16	73200000	73250000	137926	116442	17950	17542	7.68	6.64	6.79433333333333	6.88466666666667
chr16	73250000	73300000	134200	147208	19900	18462	6.74	7.97	6.80433333333333	6.84766666666667
chr16	73300000	73350000	148822	96995	24600	13496	6.05	7.19	6.87333333333333	6.902
chr16	73350000	73400000	142928	92555	19950	13250	7.16	6.99	6.86366666666667	6.94033333333333
chr16	73400000	73450000	45050	33450	7400	5200	6.09	6.43	6.85866666666667	6.89666666666667
chr16	73450000	73500000	156900	154570	21200	17400	7.4	8.88	6.87166666666667	6.82466666666667
chr16	73500000	73550000	146550	143730	21800	22100	6.72	6.5	6.84066666666667	6.764
chr16	73550000	73600000	134350	106150	18600	14950	7.22	7.1	6.83266666666667	6.727
chr16	73600000	73650000	165837	143656	25159	21100	6.59	6.81	6.82533333333333	6.711
chr16	73650000	73700000	91913	69944	14691	9650	6.26	7.25	6.76466666666667	6.66666666666667
chr16	73700000	73750000	105286	76900	19400	11502	5.43	6.69	6.78066666666667	6.63733333333333
chr16	73750000	73800000	128014	74400	19200	12748	6.67	5.84	6.79966666666667	6.59233333333333
chr16	73800000	73850000	139700	79607	19750	12750	7.07	6.24	6.77066666666667	6.49966666666667
chr16	73850000	73900000	148808	79543	21905	12428	6.79	6.4	6.76133333333333	6.454
chr16	73900000	73950000	118392	74700	20445	11872	5.79	6.29	6.73033333333333	6.449
chr16	73950000	74000000	112050	82500	19550	13600	5.73	6.07	6.68366666666667	6.43666666666667
chr16	74000000	74050000	135380	108800	21644	18876	6.25	5.76	6.66833333333333	6.38
chr16	74050000	74100000	127775	122600	18178	17624	7.03	6.96	6.695	6.328
chr16	74100000	74150000	133695	143100	20378	21200	6.56	6.75	6.63966666666667	6.27466666666667
chr16	74150000	74200000	115940	131136	15286	23489	7.58	5.58	6.66	6.25033333333333
chr16	74200000	74250000	116560	116064	15214	20361	7.66	5.7	6.62233333333333	6.19166666666667
chr16	74250000	74300000	139900	155400	19100	24400	7.32	6.37	6.61333333333333	6.12366666666667
chr16	74300000	74350000	121050	126850	18200	25096	6.65	5.05	6.57366666666667	6.08366666666667
chr16	74350000	74400000	90020	116055	14822	18504	6.07	6.27	6.59233333333333	6.029
chr16	74400000	74450000	123420	147747	19473	25400	6.34	5.82	6.60433333333333	5.95066666666667
chr16	74450000	74500000	176177	171285	23605	26261	7.46	6.52	6.62366666666667	5.90833333333333
chr16	74500000	74550000	135733	134113	17850	19639	7.6	6.83	6.60966666666667	5.929
chr16	74550000	74600000	131176	83450	20851	16300	6.29	5.12	6.6	5.93333333333333
chr16	74600000	74650000	113974	94800	16549	16600	6.89	5.71	6.58533333333333	5.95933333333333
chr16	74650000	74700000	114500	86600	16800	15100	6.82	5.74	6.629	5.951
chr16	74700000	74750000	106750	99050	17000	15800	6.28	6.27	6.66066666666667	5.96166666666667
chr16	74750000	74800000	108629	73400	17300	11700	6.28	6.27	6.67733333333333	6.017
chr16	74800000	74850000	144899	92600	21161	16450	6.85	5.63	6.675	5.98833333333333
chr16	74850000	74900000	104182	85950	18939	15950	5.5	5.39	6.64966666666667	5.94
chr16	74900000	74950000	161390	76050	24100	13350	6.7	5.7	6.62566666666667	5.969
chr16	74950000	75000000	119850	62270	19100	8750	6.27	7.12	6.61133333333333	5.97233333333333
chr16	75000000	75050000	153800	58930	23827	13200	6.45	4.46	6.58733333333333	5.95566666666667
chr16	75050000	75100000	114350	69950	18973	11850	6.03	5.9	6.58333333333333	5.992
chr16	75100000	75150000	77844	71850	10885	13900	7.15	5.17	6.58766666666667	6.015
chr16	75150000	75200000	130030	60300	19656	12300	6.62	4.9	6.61366666666667	6.05733333333333
chr16	75200000	75250000	135076	81350	22485	15000	6.01	5.42	6.573	6.032
chr16	75250000	75300000	155550	107800	24874	16700	6.25	6.46	6.573	5.99166666666667
chr16	75300000	75350000	139650	133350	20600	20950	6.78	6.37	6.588	6.064
chr16	75350000	75400000	152500	153200	24000	21350	6.35	7.18	6.59266666666667	6.14366666666667
chr16	75400000	75450000	145150	144142	20450	23848	7.1	6.04	6.61466666666667	6.15766666666667
chr16	75450000	75500000	167200	112558	25027	17602	6.68	6.39	6.66533333333333	6.16
chr16	75500000	75550000	186850	89750	27673	12100	6.75	7.42	6.69633333333333	6.17033333333333
chr16	75550000	75600000	149900	87850	21550	14400	6.96	6.1	6.73033333333333	6.19233333333333
chr16	75600000	75650000	111864	77700	19275	14650	5.8	5.3	6.81233333333333	6.25133333333333
chr16	75650000	75700000	146686	70650	21375	10950	6.86	6.45	6.861	6.29333333333333
chr16	75700000	75750000	149250	68450	20650	11800	7.23	5.8	6.88266666666667	6.297
chr16	75750000	75800000	162400	141450	24600	24100	6.6	5.87	6.933	6.41233333333333
chr16	75800000	75850000	152750	93300	23400	15200	6.53	6.14	7.02466666666667	6.43133333333333
chr16	75850000	75900000	175790	113784	28350	16350	6.2	6.96	7.00366666666667	6.448
chr16	75900000	75950000	173010	145066	24300	20450	7.12	7.09	7.01266666666667	6.49333333333333
chr16	75950000	76000000	124100	83450	19900	14500	6.24	5.76	7.05566666666667	6.51566666666667
chr16	76000000	76050000	148550	131300	19550	23350	7.6	5.62	7.08733333333333	6.52433333333333
chr16	76050000	76100000	152228	149250	22600	20478	6.74	7.29	7.10866666666667	6.52766666666667
chr16	76100000	76150000	156722	162876	22289	20116	7.03	8.1	7.13066666666667	6.53066666666667
chr16	76150000	76200000	163992	125324	21911	20356	7.48	6.16	7.125	6.53233333333333
chr16	76200000	76250000	192598	107858	24700	17000	7.8	6.34	7.14466666666667	6.51333333333333
chr16	76250000	76300000	174410	111192	24200	16900	7.21	6.58	7.153	6.51166666666667
chr16	76300000	76350000	177150	115800	22500	18400	7.87	6.29	7.16933333333333	6.53066666666667
chr16	76350000	76400000	143412	134550	18018	18800	7.96	7.16	7.18833333333333	6.53166666666667
chr16	76400000	76450000	169258	119200	20732	17138	8.16	6.96	7.185	6.55033333333333
chr16	76450000	76500000	141780	144650	20500	20012	6.92	7.23	7.15066666666667	6.53033333333333
chr16	76500000	76550000	138050	160350	17350	20250	7.96	7.92	7.16366666666667	6.52133333333333
chr16	76550000	76600000	164200	160550	18700	24800	8.78	6.47	7.17333333333333	6.54766666666667
chr16	76600000	76650000	142150	72800	21800	12850	6.52	5.67	7.169	6.53466666666667
chr16	76650000	76700000	184350	129406	26754	20657	6.89	6.26	7.12566666666667	6.493
chr16	76700000	76750000	159550	147544	21846	24243	7.3	6.09	7.09566666666667	6.49166666666667
chr16	76750000	76800000	151850	104200	21100	15500	7.2	6.72	7.05366666666667	6.52133333333333
chr16	76800000	76850000	136096	134246	18350	20756	7.42	6.47	7.023	6.47266666666667
chr16	76850000	76900000	123754	157454	17650	21644	7.01	7.27	7.00066666666667	6.428
chr16	76900000	76950000	138934	99250	20050	16300	6.93	6.09	6.942	6.416
chr16	76950000	77000000	177316	90550	24400	15550	7.27	5.82	6.907	6.398
chr16	77000000	77050000	204500	158050	29200	21450	7	7.37	6.894	6.42866666666667
chr16	77050000	77100000	171450	180389	23000	27043	7.45	6.67	6.85333333333333	6.46233333333333
chr16	77100000	77150000	104850	134561	16450	25257	6.37	5.33	6.79166666666667	6.41933333333333
chr16	77150000	77200000	81405	113245	12050	16145	6.76	7.01	6.748	6.416
chr16	77200000	77250000	145045	71805	23410	13813	6.2	5.2	6.74233333333333	6.37633333333333
chr16	77250000	77300000	200804	98750	28717	17641	6.99	5.6	6.68966666666667	6.34733333333333
chr16	77300000	77350000	162196	112900	23773	16301	6.82	6.93	6.61066666666667	6.33766666666667
chr16	77350000	77400000	128900	134970	21250	20550	6.07	6.57	6.61866666666667	6.33833333333333
chr16	77400000	77450000	147900	116480	25400	19950	5.82	5.84	6.62133333333333	6.38233333333333
chr16	77450000	77500000	149417	128012	28001	22364	5.34	5.72	6.638	6.423
chr16	77500000	77550000	146643	94488	23144	14512	6.34	6.51	6.65533333333333	6.423
chr16	77550000	77600000	144340	138550	24805	23774	5.82	5.83	6.68466666666667	6.42266666666667
chr16	77600000	77650000	134288	112900	21100	16700	6.36	6.76	6.69166666666667	6.40266666666667
chr16	77650000	77700000	160762	100650	28100	17350	5.72	5.8	6.70566666666667	6.42066666666667
chr16	77700000	77750000	191478	88950	28350	15339	6.75	5.8	6.73266666666667	6.436
chr16	77750000	77800000	140772	128871	20650	17176	6.82	7.5	6.719	6.43933333333333
chr16	77800000	77850000	126590	97329	19046	13335	6.65	7.3	6.75333333333333	6.46033333333333
chr16	77850000	77900000	116710	98000	19104	16700	6.11	5.87	6.831	6.488
chr16	77900000	77950000	89400	84700	13050	12350	6.85	6.86	6.82866666666667	6.45433333333333
chr16	77950000	78000000	91750	106850	13600	17700	6.75	6.04	6.85566666666667	6.49166666666667
chr16	78000000	78050000	113600	137100	17800	19450	6.38	7.05	6.82633333333333	6.477
chr16	78050000	78100000	142250	109750	22200	17750	6.41	6.18	6.80266666666667	6.47833333333333
chr16	78100000	78150000	171650	83050	25400	14600	6.76	5.69	6.82933333333333	6.453
chr16	78150000	78200000	84650	101250	12150	13350	6.97	7.58	6.82833333333333	6.44966666666667
chr16	78200000	78250000	159950	149800	20500	20500	7.8	7.31	6.85733333333333	6.48266666666667
chr16	78250000	78300000	159878	168900	20700	25150	7.72	6.72	6.81766666666667	6.463
chr16	78300000	78350000	200944	152850	24199	23650	8.3	6.46	6.80866666666667	6.48133333333333
chr16	78350000	78400000	120578	116000	16701	17400	7.22	6.67	6.82066666666667	6.42533333333333
chr16	78400000	78450000	130500	101498	17750	15300	7.35	6.63	6.864	6.45466666666667
chr16	78450000	78500000	163600	124902	20250	19900	8.08	6.28	6.83966666666667	6.494
chr16	78500000	78550000	174702	199374	26500	26700	6.59	7.47	6.82966666666667	6.434
chr16	78550000	78600000	114268	124091	13468	17000	8.48	7.3	6.79633333333333	6.387
chr16	78600000	78650000	107680	98885	12382	16050	8.7	6.16	6.79966666666667	6.41333333333333
chr16	78650000	78700000	155450	89400	23250	14900	6.69	6	6.79433333333333	6.37733333333333
chr16	78700000	78750000	161550	98250	23050	15550	7.01	6.32	6.76833333333333	6.38266666666667
chr16	78750000	78800000	110012	66387	18018	12878	6.11	5.16	6.77133333333333	6.32033333333333
chr16	78800000	78850000	109488	104413	17932	14972	6.11	6.97	6.784	6.33633333333333
chr16	78850000	78900000	125150	59064	18215	10168	6.87	5.81	6.813	6.373
chr16	78900000	78950000	121531	87936	20985	15332	5.79	5.74	6.78566666666667	6.36233333333333
chr16	78950000	79000000	95669	76176	15400	11350	6.21	6.71	6.762	6.317
chr16	79000000	79050000	107400	51474	20850	8700	5.15	5.92	6.77033333333333	6.33966666666667
chr16	79050000	79100000	135051	111574	24331	17500	5.55	6.38	6.73733333333333	6.34433333333333
chr16	79100000	79150000	148324	100794	22069	19850	6.72	5.08	6.718	6.32833333333333
chr16	79150000	79200000	137575	70782	19600	10600	7.02	6.68	6.69666666666667	6.29133333333333
chr16	79200000	79250000	137291	77800	22800	11150	6.02	6.98	6.66466666666667	6.29466666666667
chr16	79250000	79300000	98933	79482	15174	13937	6.52	5.7	6.642	6.25033333333333
chr16	79300000	79350000	84626	68068	14976	11563	5.65	5.89	6.585	6.20933333333333
chr16	79350000	79400000	127300	84550	20500	12700	6.21	6.66	6.54633333333333	6.20533333333333
chr16	79400000	79450000	119050	69350	17800	12000	6.69	5.78	6.56566666666667	6.21733333333333
chr16	79450000	79500000	112850	78400	18900	12650	5.97	6.2	6.544	6.21866666666667
chr16	79500000	79550000	100986	95600	15607	18450	6.47	5.18	6.54633333333333	6.209
chr16	79550000	79600000	161314	134150	23743	20150	6.79	6.66	6.54833333333333	6.147
chr16	79600000	79650000	152250	116450	19950	17150	7.63	6.79	6.55266666666667	6.152
chr16	79650000	79700000	122600	88200	19950	12150	6.15	7.26	6.57533333333333	6.178
chr16	79700000	79750000	151056	91004	21300	15300	7.09	5.95	6.57233333333333	6.12
chr16	79750000	79800000	146644	89496	18400	12100	7.97	7.4	6.58833333333333	6.12766666666667
chr16	79800000	79850000	96850	86400	13250	13100	7.31	6.6	6.63866666666667	6.12766666666667
chr16	79850000	79900000	148445	99308	22356	16046	6.64	6.19	6.63233333333333	6.163
chr16	79900000	79950000	108305	92959	16144	16854	6.71	5.52	6.61433333333333	6.166
chr16	79950000	80000000	98550	106533	13850	16700	7.12	6.38	6.66833333333333	6.17533333333333
chr16	80000000	80050000	79830	98167	13503	16000	5.91	6.14	6.67733333333333	6.16033333333333
chr16	80050000	80100000	105968	114633	15647	18900	6.77	6.07	6.70266666666667	6.151
chr16	80100000	80150000	96395	86050	12786	14250	7.54	6.04	6.716	6.11633333333333
chr16	80150000	80200000	118257	103238	16264	16234	7.27	6.36	6.78666666666667	6.16966666666667
chr16	80200000	80250000	119950	67562	18850	10616	6.36	6.36	6.815	6.216
chr16	80250000	80300000	106550	57900	17250	11900	6.18	4.87	6.81366666666667	6.28433333333333
chr16	80300000	80350000	102980	58200	16700	11400	6.17	5.11	6.80666666666667	6.28133333333333
chr16	80350000	80400000	110720	75950	15824	12750	7	5.96	6.76133333333333	6.233
chr16	80400000	80450000	110800	84450	17126	12950	6.47	6.52	6.773	6.232
chr16	80450000	80500000	99150	88000	16200	17700	6.12	4.97	6.75466666666667	6.21966666666667
chr16	80500000	80550000	63600	123550	11300	20102	5.63	6.15	6.69733333333333	6.16833333333333
chr16	80550000	80600000	116124	146750	16450	22998	7.06	6.38	6.64733333333333	6.151
chr16	80600000	80650000	92126	98545	14100	16050	6.53	6.14	6.66666666666667	6.18066666666667
chr16	80650000	80700000	84257	122255	13000	18050	6.48	6.77	6.69533333333333	6.23133333333333
chr16	80700000	80750000	83643	57700	10950	7950	7.64	7.26	6.69133333333333	6.199
chr16	80750000	80800000	69950	35200	10300	6700	6.79	5.25	6.71533333333333	6.196
chr16	80800000	80850000	136550	102950	21300	18350	6.41	5.61	6.70933333333333	6.21166666666667
chr16	80850000	80900000	116750	76450	17650	13600	6.61	5.62	6.68866666666667	6.22966666666667
chr16	80900000	80950000	168797	63450	19161	8600	8.81	7.38	6.66133333333333	6.23266666666667
chr16	80950000	81000000	127103	64500	18639	8500	6.82	7.59	6.66866666666667	6.22066666666667
chr16	81000000	81050000	89650	43028	13950	5950	6.43	7.23	6.681	6.24866666666667
chr16	81050000	81100000	125912	71665	19150	10907	6.58	6.57	6.67766666666667	6.30633333333333
chr16	81100000	81150000	125438	63257	20000	11843	6.27	5.34	6.66766666666667	6.27933333333333
chr16	81150000	81200000	135200	77750	20800	10750	6.5	7.23	6.667	6.30733333333333
chr16	81200000	81250000	150788	98926	23050	17732	6.54	5.58	6.661	6.38066666666667
chr16	81250000	81300000	116445	63618	18633	10854	6.25	5.86	6.68733333333333	6.418
chr16	81300000	81350000	122917	129856	21167	21371	5.81	6.08	6.691	6.421
chr16	81350000	81400000	140715	92700	19478	13093	7.22	7.08	6.684	6.45933333333333
chr16	81400000	81450000	130428	99587	17222	14150	7.57	7.04	6.65666666666667	6.448
chr16	81450000	81500000	132607	113423	18939	20955	7	5.41	6.585	6.426
chr16	81500000	81550000	95905	77650	14461	12845	6.63	6.05	6.56633333333333	6.466
chr16	81550000	81600000	132695	127290	20150	19450	6.59	6.54	6.58133333333333	6.549
chr16	81600000	81650000	120700	101700	17449	15450	6.92	6.58	6.60133333333333	6.60233333333333
chr16	81650000	81700000	107600	70914	16683	11000	6.45	6.45	6.526	6.59866666666667
chr16	81700000	81750000	155100	83636	23568	13950	6.58	6	6.53333333333333	6.54333333333333
chr16	81750000	81800000	113895	81060	17400	14200	6.55	5.71	6.53266666666667	6.50066666666667
chr16	81800000	81850000	129955	126240	21400	18450	6.07	6.84	6.505	6.48833333333333
chr16	81850000	81900000	131050	78800	19550	15300	6.7	5.15	6.504	6.53
chr16	81900000	81950000	135700	123250	21050	16750	6.45	7.36	6.52033333333333	6.48333333333333
chr16	81950000	82000000	117100	109700	19700	15300	5.94	7.17	6.512	6.50033333333333
chr16	82000000	82050000	101550	99600	15816	13700	6.42	7.27	6.51	6.51733333333333
chr16	82050000	82100000	92050	51450	12830	7950	7.17	6.47	6.535	6.53566666666667
chr16	82100000	82150000	137250	78372	21704	10750	6.32	7.29	6.48033333333333	6.49
chr16	82150000	82200000	121367	59478	21450	9250	5.66	6.43	6.50333333333333	6.45333333333333
chr16	82200000	82250000	98833	48200	18000	7300	5.49	6.6	6.50833333333333	6.51533333333333
chr16	82250000	82300000	133131	57400	21370	8900	6.23	6.45	6.51733333333333	6.50233333333333
chr16	82300000	82350000	127519	66850	18580	8250	6.86	8.1	6.54066666666667	6.49333333333333
chr16	82350000	82400000	139148	69350	19300	9600	7.21	7.22	6.533	6.45666666666667
chr16	82400000	82450000	138802	91250	21200	12550	6.55	7.27	6.54166666666667	6.43733333333333
chr16	82450000	82500000	143163	75950	20350	12800	7.04	5.93	6.52466666666667	6.40566666666667
chr16	82500000	82550000	93587	51750	14600	8700	6.41	5.95	6.52233333333333	6.43633333333333
chr16	82550000	82600000	106915	88408	18600	14250	5.75	6.2	6.55066666666667	6.41633333333333
chr16	82600000	82650000	111085	107092	17800	16250	6.24	6.59	6.54566666666667	6.46966666666667
chr16	82650000	82700000	117440	98200	16794	16850	6.99	5.83	6.57033333333333	6.455
chr16	82700000	82750000	120410	58200	19156	9550	6.29	6.09	6.63033333333333	6.426
chr16	82750000	82800000	134900	113450	21800	17800	6.19	6.37	6.61466666666667	6.38833333333333
chr16	82800000	82850000	119543	76950	18235	11600	6.56	6.63	6.61933333333333	6.389
chr16	82850000	82900000	99707	104200	17865	18250	5.58	5.71	6.59666666666667	6.36366666666667
chr16	82900000	82950000	118500	89050	14350	15000	8.26	5.94	6.628	6.36
chr16	82950000	83000000	132700	86150	18550	11850	7.15	7.27	6.66433333333333	6.34966666666667
chr16	83000000	83050000	113500	69100	16450	12200	6.9	5.66	6.65433333333333	6.33366666666667
chr16	83050000	83100000	124963	68350	17141	10904	7.29	6.27	6.639	6.29
chr16	83100000	83150000	146887	72650	21959	13246	6.69	5.48	6.66133333333333	6.30366666666667
chr16	83150000	83200000	138950	68400	20700	11650	6.71	5.87	6.66433333333333	6.29466666666667
chr16	83200000	83250000	124450	57150	20515	11318	6.07	5.05	6.66033333333333	6.324
chr16	83250000	83300000	88650	90350	13685	13632	6.48	6.63	6.648	6.32233333333333
chr16	83300000	83350000	109700	89400	15854	14330	6.92	6.24	6.71033333333333	6.43
chr16	83350000	83400000	93950	99650	14346	14770	6.55	6.75	6.73033333333333	6.43533333333333
chr16	83400000	83450000	124700	104450	17350	15100	7.19	6.92	6.70433333333333	6.46633333333333
chr16	83450000	83500000	130050	113350	16800	18000	7.74	6.3	6.734	6.46433333333333
chr16	83500000	83550000	105400	103956	17700	16939	5.95	6.14	6.75833333333333	6.46166666666667
chr16	83550000	83600000	147700	140994	20200	21711	7.31	6.49	6.751	6.446
chr16	83600000	83650000	129650	132600	23006	20295	5.64	6.53	6.81233333333333	6.446
chr16	83650000	83700000	142395	95180	21561	15068	6.6	6.32	6.75233333333333	6.43
chr16	83700000	83750000	142905	135570	21733	21537	6.58	6.29	6.72833333333333	6.36666666666667
chr16	83750000	83800000	111850	102700	18850	17200	5.93	5.97	6.747	6.398
chr16	83800000	83850000	126482	111810	19761	16458	6.4	6.79	6.747	6.42566666666667
chr16	83850000	83900000	122868	128577	15599	16842	7.88	7.63	6.75666666666667	6.45833333333333
chr16	83900000	83950000	111850	107813	16840	15400	6.64	7	6.75166666666667	6.47433333333333
chr16	83950000	84000000	137192	122615	19818	18000	6.92	6.81	6.81766666666667	6.54133333333333
chr16	84000000	84050000	124920	104485	20682	17700	6.04	5.9	6.89433333333333	6.55333333333333
chr16	84050000	84100000	112738	16647	14800	1766	7.62	9.43	6.92	6.55933333333333
chr16	84100000	84150000	147650	146753	21600	21734	6.84	6.75	6.95866666666667	6.61466666666667
chr16	84150000	84200000	141550	137500	22800	20350	6.21	6.76	7.003	6.64333333333333
chr16	84200000	84250000	132200	133945	18417	22200	7.18	6.03	7.00266666666667	6.70233333333333
chr16	84250000	84300000	111000	81805	16033	13000	6.92	6.29	7.022	6.69666666666667
chr16	84300000	84350000	177650	81050	28000	13150	6.34	6.16	7.04866666666667	6.73833333333333
chr16	84350000	84400000	124350	68750	16750	12050	7.42	5.71	7.11033333333333	6.75833333333333
chr16	84400000	84450000	115400	89050	17850	16300	6.46	5.46	7.142	6.81933333333333
chr16	84450000	84500000	160967	84200	25050	15670	6.43	5.37	7.13066666666667	6.83666666666667
chr16	84500000	84550000	195483	87700	26207	13280	7.46	6.6	7.152	6.843
chr16	84550000	84600000	166050	123850	22793	17450	7.29	7.1	7.13666666666667	6.85433333333333
chr16	84600000	84650000	180200	119450	25800	18500	6.98	6.46	7.102	6.85366666666667
chr16	84650000	84700000	173295	94168	26400	14820	6.56	6.35	7.09833333333333	6.82133333333333
chr16	84700000	84750000	192105	145932	23850	20680	8.05	7.06	7.10166666666667	6.82566666666667
chr16	84750000	84800000	174225	138203	19850	19779	8.78	6.99	7.13466666666667	6.87066666666667
chr16	84800000	84850000	196475	149657	25547	23310	7.69	6.42	7.07666666666667	6.754
chr16	84850000	84900000	197750	117840	25654	14011	7.71	8.41	7.11266666666667	6.73966666666667
chr16	84900000	84950000	135000	95663	15849	12300	8.52	7.78	7.11266666666667	6.694
chr16	84950000	85000000	198300	190987	25637	23675	7.73	8.07	7.09733333333333	6.72066666666667
chr16	85000000	85050000	180200	167100	27613	27975	6.53	5.97	7.08933333333333	6.74833333333333
chr16	85050000	85100000	223150	160200	27500	20700	8.11	7.74	7.10033333333333	6.77433333333333
chr16	85100000	85150000	228100	133600	30450	18750	7.49	7.13	7.099	6.802
chr16	85150000	85200000	191623	166170	25368	20389	7.55	8.15	7.09333333333333	6.872
chr16	85200000	85250000	123837	96398	19832	14161	6.24	6.81	7.069	6.88033333333333
chr16	85250000	85300000	181948	96906	27700	15732	6.57	6.16	7.04666666666667	6.87666666666667
chr16	85300000	85350000	159692	124826	26900	17518	5.94	7.13	7.008	6.818
chr16	85350000	85400000	186093	118300	27226	15550	6.84	7.61	6.967	6.80766666666667
chr16	85400000	85450000	178857	107850	27374	17900	6.53	6.03	6.93166666666667	6.78166666666667
chr16	85450000	85500000	169902	110650	24205	15950	7.02	6.94	6.85166666666667	6.75933333333333
chr16	85500000	85550000	155948	100000	22195	13800	7.03	7.25	6.766	6.69166666666667
chr16	85550000	85600000	166250	96900	28250	16350	5.88	5.93	6.73633333333333	6.68
chr16	85600000	85650000	166400	111250	21000	17600	7.92	6.32	6.68233333333333	6.59866666666667
chr16	85650000	85700000	165700	136800	26700	25402	6.21	5.39	6.596	6.527
chr16	85700000	85750000	161400	101700	24001	14896	6.72	6.83	6.54133333333333	6.446
chr16	85750000	85800000	175300	164831	26249	23152	6.68	7.12	6.543	6.42733333333333
chr16	85800000	85850000	200250	116269	30000	16750	6.67	6.94	6.51466666666667	6.39733333333333
chr16	85850000	85900000	178550	116650	24200	17850	7.38	6.54	6.496	6.36066666666667
chr16	85900000	85950000	175300	133381	27867	17647	6.29	7.56	6.41966666666667	6.304
chr16	85950000	86000000	134700	107319	23633	19088	5.7	5.62	6.431	6.27533333333333
chr16	86000000	86050000	124250	131600	18300	20265	6.79	6.49	6.42866666666667	6.28
chr16	86050000	86100000	135200	114200	22050	21400	6.13	5.34	6.42566666666667	6.272
chr16	86100000	86150000	164910	99700	28700	16200	5.75	6.15	6.40366666666667	6.20366666666667
chr16	86150000	86200000	147990	88772	26900	15950	5.5	5.57	6.41833333333333	6.214
chr16	86200000	86250000	154150	103178	27300	16150	5.65	6.39	6.41133333333333	6.179
chr16	86250000	86300000	143200	91300	23050	18400	6.21	4.96	6.43833333333333	6.178
chr16	86300000	86350000	136400	113533	20050	18711	6.8	6.07	6.49333333333333	6.21633333333333
chr16	86350000	86400000	148704	126178	24417	21139	6.09	5.97	6.47533333333333	6.24166666666667
chr16	86400000	86450000	176046	90097	29677	15991	5.93	5.63	6.49	6.268
chr16	86450000	86500000	151150	81042	24806	14359	6.09	5.64	6.504	6.29233333333333
chr16	86500000	86550000	150900	90650	22950	16750	6.58	5.41	6.48933333333333	6.30833333333333
chr16	86550000	86600000	128800	68050	17750	9950	7.26	6.84	6.52133333333333	6.29733333333333
chr16	86600000	86650000	177650	93750	25650	15550	6.93	6.03	6.528	6.31466666666667
chr16	86650000	86700000	108708	77920	20650	12076	5.26	6.45	6.58466666666667	6.29666666666667
chr16	86700000	86750000	145346	74480	22100	12524	6.58	5.95	6.666	6.33966666666667
chr16	86750000	86800000	179496	89150	27600	14150	6.5	6.3	6.681	6.375
chr16	86800000	86850000	178117	113650	30450	16500	5.85	6.89	6.716	6.46
chr16	86850000	86900000	148033	83950	23950	15100	6.18	5.56	6.757	6.48366666666667
chr16	86900000	86950000	106544	127694	15287	20150	6.97	6.34	6.86133333333333	6.541
chr16	86950000	87000000	96050	88606	14113	15050	6.81	5.89	6.92866666666667	6.57833333333333
chr16	87000000	87050000	138706	163850	17700	22700	7.84	7.22	6.96633333333333	6.672
chr16	87050000	87100000	149550	102600	19850	14500	7.53	7.08	6.96333333333333	6.722
chr16	87100000	87150000	132450	113200	17950	16000	7.38	7.08	7.002	6.729
chr16	87150000	87200000	68824	79399	10353	12850	6.65	6.18	7.02566666666667	6.73966666666667
chr16	87200000	87250000	162503	132701	22759	17550	7.14	7.56	7.03866666666667	6.757
chr16	87250000	87300000	97323	118600	15588	15600	6.24	7.6	7.09666666666667	6.834
chr16	87300000	87350000	170436	121566	22350	18378	7.63	6.61	7.11033333333333	6.80866666666667
chr16	87350000	87400000	151914	128984	20050	18272	7.58	7.06	7.11666666666667	6.837
chr16	87400000	87450000	193650	193700	24250	27600	7.99	7.02	7.201	6.84933333333333
chr16	87450000	87500000	199326	123350	24500	17850	8.14	6.91	7.19133333333333	6.85766666666667
chr16	87500000	87550000	161174	118150	22250	15658	7.24	7.55	7.17266666666667	6.84533333333333
chr16	87550000	87600000	185250	145211	25800	18393	7.18	7.89	7.20933333333333	6.808
chr16	87600000	87650000	140994	129589	20197	18888	6.98	6.86	7.20766666666667	6.826
chr16	87650000	87700000	210186	148450	24353	20361	8.63	7.29	7.16433333333333	6.83766666666667
chr16	87700000	87750000	216057	111547	28163	14850	7.67	7.51	7.16866666666667	6.87433333333333
chr16	87750000	87800000	202063	81121	27524	10442	7.34	7.77	7.12433333333333	6.87433333333333
chr16	87800000	87850000	172926	107982	25763	14258	6.71	7.57	7.127	6.85966666666667
chr16	87850000	87900000	175123	121660	24150	19693	7.25	6.18	7.12633333333333	6.83166666666667
chr16	87900000	87950000	146701	118840	22100	19957	6.64	5.95	7.13133333333333	6.79266666666667
chr16	87950000	88000000	123100	168450	19000	27350	6.48	6.16	7.12433333333333	6.765
chr16	88000000	88050000	159323	130568	19150	16911	8.32	7.72	7.10733333333333	6.726
chr16	88050000	88100000	154127	82982	20100	13639	7.67	6.08	7.076	6.73
chr16	88100000	88150000	141950	92582	19950	13460	7.12	6.88	7.04833333333333	6.729
chr16	88150000	88200000	120800	128218	15500	18790	7.79	6.82	6.98366666666667	6.68066666666667
chr16	88200000	88250000	166621	118100	26510	19050	6.29	6.2	6.902	6.65033333333333
chr16	88250000	88300000	100879	145967	16990	24600	5.94	5.93	6.88533333333333	6.67
chr16	88300000	88350000	103900	133953	14950	23200	6.95	5.77	6.89833333333333	6.592
chr16	88350000	88400000	125074	107814	20400	17682	6.13	6.1	6.87966666666667	6.58966666666667
chr16	88400000	88450000	142244	106905	25100	15968	5.67	6.69	6.807	6.54366666666667
chr16	88450000	88500000	172718	90161	24877	12900	6.94	6.99	6.74866666666667	6.48866666666667
chr16	88500000	88550000	149664	77950	22973	10800	6.51	7.22	6.69733333333333	6.42333333333333
chr16	88550000	88600000	154656	116800	20312	17600	7.61	6.64	6.70266666666667	6.43533333333333
chr16	88600000	88650000	153332	104500	20838	16750	7.36	6.24	6.68366666666667	6.42866666666667
chr16	88650000	88700000	160862	85000	23650	16950	6.8	5.01	6.69	6.47733333333333
chr16	88700000	88750000	181136	140650	26131	20900	6.93	6.73	6.708	6.49
chr16	88750000	88800000	114434	65600	19969	10200	5.73	6.43	6.68133333333333	6.46633333333333
chr16	88800000	88850000	193730	99000	28951	14716	6.69	6.73	6.66933333333333	6.48633333333333
chr16	88850000	88900000	116086	122625	17199	17452	6.75	7.03	6.691	6.499
chr16	88900000	88950000	140126	126975	23176	22782	6.05	5.57	6.68733333333333	6.48833333333333
chr16	88950000	89000000	101648	83700	17864	13961	5.69	6	6.695	6.52766666666667
chr16	89000000	89050000	130740	89010	19410	10939	6.74	8.14	6.75933333333333	6.58166666666667
chr16	89050000	89100000	142793	65440	18854	11800	7.57	5.55	6.82633333333333	6.619
chr16	89100000	89150000	113957	91950	17746	13550	6.42	6.79	6.89666666666667	6.70433333333333
chr16	89150000	89200000	53250	93450	8250	15800	6.45	5.91	6.99366666666667	6.742
chr16	89200000	89250000	101650	121800	17165	20800	5.92	5.86	7.036	6.81333333333333
chr16	89250000	89300000	104400	120300	17985	20700	5.8	5.81	7.08133333333333	6.817
chr16	89300000	89350000	102650	90750	14950	11450	6.87	7.93	7.11466666666667	6.84766666666667
chr16	89350000	89400000	156950	120250	23495	20100	6.68	5.98	7.12733333333333	6.92
chr16	89400000	89450000	142511	80755	20852	10900	6.83	7.41	7.20166666666667	7.01966666666667
chr16	89450000	89500000	121126	145495	17253	22250	7.02	6.54	7.266	7.03766666666667
chr16	89500000	89550000	146253	146070	19447	20850	7.52	7.01	7.31733333333333	7.094
chr16	89550000	89600000	124703	168980	17053	25300	7.31	6.68	7.30533333333333	7.10433333333333
chr16	89600000	89650000	136757	144800	17600	19950	7.77	7.26	7.376	7.11633333333333
chr16	89650000	89700000	169250	124373	22048	19143	7.68	6.5	7.536	7.22066666666667
chr16	89700000	89750000	109900	153127	16852	20757	6.52	7.38	7.62033333333333	7.26466666666667
chr16	89750000	89800000	174480	139250	22169	18450	7.87	7.55	7.68566666666667	7.26433333333333
chr16	89800000	89850000	221020	177350	24681	25750	8.96	6.89	7.70033333333333	7.331
chr16	89850000	89900000	182150	190600	22113	21997	8.24	8.66	7.71833333333333	7.35566666666667
chr16	89900000	89950000	225492	131340	26277	16803	8.58	7.82	7.752	7.38166666666667
chr16	89950000	90000000	182858	145560	22260	15950	8.21	9.13	7.80066666666667	7.46866666666667
chr16	90000000	90050000	212000	103750	26950	14150	7.87	7.33	7.93633333333333	7.53566666666667
chr16	90050000	90100000	202959	105050	23576	13900	8.61	7.56	7.95266666666667	7.53966666666667
chr16	90100000	90150000	210621	153950	27224	18300	7.74	8.41	8.06333333333333	7.574
chr16	90150000	90200000	216320	151050	23950	18870	9.03	8	8.12366666666667	7.607
chr16	90200000	90250000	168372	145758	19014	20056	8.86	7.27	8.09566666666667	7.64
chr16	90250000	90300000	154078	103292	21186	12724	7.27	8.12	8.11	7.65066666666667
chr16	90300000	90350000	153850	119700	24300	16991	6.33	7.04	8.113	7.68533333333333
chr16	90350000	90400000	155250	152250	17500	20609	8.87	7.39	8.099	7.65266666666667
chr16	90400000	90450000	160618	189323	14800	21750	10.85	8.7	8.08566666666667	7.67833333333333
chr16	90450000	90500000	175888	147401	21403	20150	8.22	7.32	8.12366666666667	7.692
chr16	90500000	90550000	172144	123476	19797	15184	8.7	8.13	8.11033333333333	7.702
chr16	90550000	90600000	99350	124650	12400	16516	8.01	7.55	8.09066666666667	7.74266666666667
chr16	90600000	90650000	113835	138473	16350	18400	6.96	7.53	8.069	7.65833333333333
chr16	90650000	90700000	101765	141079	13650	21074	7.46	6.69	8.03533333333333	7.642
chr16	90700000	90750000	180100	150198	24400	17726	7.38	8.47	8.02433333333333	7.607
chr16	90750000	90800000	224600	154685	22750	19786	9.87	7.82	8.04233333333333	7.62733333333333
chr16	90800000	90850000	202050	137015	27450	17014	7.36	8.05	8.08	7.65366666666667
chr16	90850000	90900000	171550	164100	17150	23400	10	7.01	8.08233333333333	7.618
chr16	90900000	90950000	174600	168500	20200	20050	8.64	8.4	8.02766666666667	7.55333333333333
chr16	90950000	91000000	153250	110250	24800	14650	6.18	7.53	7.94666666666667	7.546
chr16	91000000	91050000	171707	146138	21593	19950	7.95	7.33	7.91866666666667	7.50333333333333
chr16	91050000	91100000	171474	207102	23187	26814	7.4	7.72	7.99566666666667	7.48333333333333
chr16	91100000	91150000	81719	136260	11120	21686	7.35	6.28	8.04166666666667	7.51766666666667
chr16	91150000	91200000	99771	133420	13698	18350	7.28	7.27	7.99233333333333	7.485
chr16	91200000	91250000	91929	142230	12002	18250	7.66	7.79	8.017	7.497
chr16	91250000	91300000	84000	146850	11250	18700	7.47	7.85	7.974	7.50066666666667
chr16	91300000	91350000	96200	162383	11500	20017	8.37	8.11	7.996	7.49333333333333
chr16	91350000	91400000	140050	132917	18450	21683	7.59	6.13	8.061	7.527
chr16	91400000	91450000	108600	140650	14350	19200	7.57	7.33	8.095	7.58466666666667
chr16	91450000	91500000	116250	155450	14750	19250	7.88	8.08	8.11333333333333	7.55333333333333
chr16	91500000	91550000	133350	161500	15850	20350	8.41	7.94	8.13966666666667	7.55166666666667
chr16	91550000	91600000	113000	176650	11600	21150	9.74	8.35	8.17166666666667	7.547
chr16	91600000	91650000	101981	168200	13050	22900	7.81	7.34	8.08133333333333	7.604
chr16	91650000	91700000	67219	126050	9100	20800	7.39	6.06	8.063	7.59666666666667
chr16	91700000	91750000	112850	180000	17550	25550	6.43	7.05	8.142	7.61466666666667
chr16	91750000	91800000	89750	146450	13950	21400	6.43	6.84	8.154	7.62466666666667
chr16	91800000	91850000	111900	141350	12950	21950	8.64	6.44	8.19366666666667	7.642
chr16	91850000	91900000	135800	218600	13250	25950	10.25	8.42	8.25	7.66566666666667
chr16	91900000	91950000	91640	204850	9775	26550	9.37	7.72	8.27733333333333	7.70866666666667
chr16	91950000	92000000	108210	188500	12075	24550	8.96	7.68	8.29066666666666	7.69466666666667
chr16	92000000	92050000	130000	158600	17550	19250	7.41	8.24	8.32266666666667	7.68733333333333
chr16	92050000	92100000	95750	230250	11050	31400	8.67	7.33	8.31266666666667	7.67633333333333
chr16	92100000	92150000	104750	321166	11750	37603	8.91	8.54	8.33866666666667	7.73333333333333
chr16	92150000	92200000	103000	254040	12150	30183	8.48	8.42	8.37066666666667	7.76333333333333
chr16	92200000	92250000	100700	326694	12699	43361	7.93	7.53	8.373	7.70666666666667
chr16	92250000	92300000	103950	278072	9751	35803	10.66	7.77	8.33666666666667	7.71333333333333
chr16	92300000	92350000	245550	175278	29500	22150	8.32	7.91	8.27166666666667	7.65933333333333
chr16	92350000	92400000	248150	217950	34045	25000	7.29	8.72	8.24333333333333	7.654
chr16	92400000	92450000	214161	224543	26487	27449	8.09	8.18	8.26333333333333	7.716
chr16	92450000	92500000	229839	202507	26877	25101	8.55	8.07	8.27533333333333	7.764
chr16	92500000	92550000	225550	300130	27137	39350	8.31	7.63	8.32966666666667	7.75366666666667
chr16	92550000	92600000	252600	176726	29404	21444	8.59	8.24	8.297	7.76333333333333
chr16	92600000	92650000	201938	154094	22332	22056	9.04	6.99	8.21833333333333	7.70733333333333
chr16	92650000	92700000	207434	134434	25618	15700	8.1	8.56	8.17	7.69866666666667
chr16	92700000	92750000	218428	158166	27100	21450	8.06	7.37	8.10033333333333	7.67166666666667
chr16	92750000	92800000	202597	200462	24031	26283	8.43	7.63	8.11433333333333	7.62366666666667
chr16	92800000	92850000	243853	129262	30219	16617	8.07	7.78	8.10666666666667	7.652
chr16	92850000	92900000	218800	167326	26150	21350	8.37	7.84	8.11633333333333	7.57733333333333
chr16	92900000	92950000	170510	178010	20000	21631	8.53	8.23	8.05266666666667	7.531
chr16	92950000	93000000	223390	120790	28100	18919	7.95	6.38	8.12333333333333	7.54666666666667
chr16	93000000	93050000	218896	145630	29891	17889	7.32	8.14	8.084	7.528
chr16	93050000	93100000	217954	138720	27968	20611	7.79	6.73	8.062	7.50433333333333
chr16	93100000	93150000	200660	124150	28841	17300	6.96	7.18	8.07033333333333	7.44433333333333
chr16	93150000	93200000	215640	244052	27000	30800	7.99	7.92	8.08	7.43533333333333
chr16	93200000	93250000	215600	235468	31750	27750	6.79	8.49	8.09033333333333	7.44033333333333
chr16	93250000	93300000	188500	132830	23400	20350	8.06	6.53	8.10933333333333	7.446
chr16	93300000	93350000	170850	147000	22300	21850	7.66	6.73	8.126	7.40766666666667
chr16	93350000	93400000	180000	151698	22800	22512	7.89	6.74	8.093	7.428
chr16	93400000	93450000	161500	190802	20385	25588	7.92	7.46	8.12366666666667	7.431
chr16	93450000	93500000	158350	126800	23065	18450	6.87	6.87	8.15033333333333	7.40566666666667
chr16	93500000	93550000	123576	180414	15774	26522	7.83	6.8	8.176	7.39333333333333
chr16	93550000	93600000	210274	138936	24926	16978	8.44	8.18	8.146	7.35833333333333
chr16	93600000	93650000	74050	46950	8050	7450	9.2	6.3	8.07733333333333	7.28533333333333
chr16	93650000	93700000	93900	138450	14300	19700	6.57	7.03	8.04266666666667	7.211
chr16	93700000	93750000	214600	122800	21350	15350	10.05	8	8.00866666666667	7.26633333333333
chr16	93750000	93800000	257182	118395	27119	16432	9.48	7.21	8.085	7.241
chr16	93800000	93850000	173718	118905	22681	16518	7.66	7.2	8.08266666666667	7.27533333333333
chr16	93850000	93900000	165600	159450	21974	23050	7.54	6.92	8.08366666666667	7.25966666666667
chr16	93900000	93950000	155251	197848	18526	25000	8.38	7.91	8.08033333333333	7.194
chr16	93950000	94000000	188355	145002	21264	17650	8.86	8.22	8.148	7.207
chr16	94000000	94050000	240594	134150	27086	17200	8.88	7.8	8.19633333333333	7.22233333333333
chr16	94050000	94100000	244700	121250	26928	17100	9.09	7.09	8.20166666666667	7.226
chr16	94100000	94150000	220344	177283	27372	23315	8.05	7.6	8.22233333333333	7.24733333333333
chr16	94150000	94200000	214170	220782	23750	25535	9.02	8.65	8.245	7.24033333333333
chr16	94200000	94250000	230432	117985	26006	17850	8.86	6.61	8.277	7.27333333333333
chr16	94250000	94300000	184894	103450	20094	14250	9.2	7.26	8.32266666666667	7.27033333333333
chr16	94300000	94350000	174560	136400	24359	20271	7.17	6.73	8.30966666666667	7.21566666666667
chr16	94350000	94400000	122400	87250	19391	15429	6.31	5.65	8.25233333333333	7.242
chr16	94400000	94450000	151650	121100	20250	20200	7.49	6	8.301	7.22666666666667
chr16	94450000	94500000	121182	128698	17488	16000	6.93	8.04	8.25733333333333	7.19666666666667
chr16	94500000	94550000	240005	139202	24967	18850	9.61	7.38	8.20933333333333	7.20266666666667
chr16	94550000	94600000	181313	145450	23495	18750	7.72	7.76	8.218	7.208
chr16	94600000	94650000	122888	132100	17585	19688	6.99	6.71	8.258	7.26766666666667
chr16	94650000	94700000	153212	106656	19407	17937	7.89	5.95	8.269	7.26166666666667
chr16	94700000	94750000	218350	186294	24758	20975	8.82	8.88	8.25533333333333	7.25033333333333
chr16	94750000	94800000	203600	142200	21400	20350	9.51	6.99	8.211	7.25333333333333
chr16	94800000	94850000	160600	130350	20550	19050	7.82	6.84	8.19566666666667	7.25
chr16	94850000	94900000	203441	138230	23909	18743	8.51	7.38	8.18	7.283
chr16	94900000	94950000	113013	114270	13141	15756	8.6	7.25	8.16066666666667	7.24033333333333
chr16	94950000	95000000	154246	215850	19700	27451	7.83	7.86	8.15133333333333	7.28766666666667
chr16	95000000	95050000	147706	160150	16050	23871	9.2	6.71	8.14166666666667	7.30233333333333
chr16	95050000	95100000	100244	161350	12450	24679	8.05	6.54	8.19133333333333	7.35366666666667
chr16	95100000	95150000	161100	138900	21550	19600	7.48	7.09	8.27666666666667	7.437
chr16	95150000	95200000	174600	134173	21750	20435	8.03	6.57	8.30233333333333	7.468
chr16	95200000	95250000	223380	143841	25550	20265	8.74	7.1	8.31066666666667	7.43
chr16	95250000	95300000	189420	183836	23550	24864	8.04	7.39	8.23166666666667	7.36433333333333
chr16	95300000	95350000	218600	199450	27600	27086	7.92	7.36	8.265	7.361
chr16	95350000	95400000	224053	157300	25629	18050	8.74	8.71	8.29733333333333	7.40966666666667
chr16	95400000	95450000	231097	146100	26521	18900	8.71	7.73	8.33833333333333	7.488
chr16	95450000	95500000	221350	104850	26200	13300	8.45	7.88	8.258	7.43566666666667
chr16	95500000	95550000	189068	122150	25050	15475	7.55	7.89	8.21133333333333	7.43233333333333
chr16	95550000	95600000	225582	204400	26150	29225	8.63	6.99	8.221	7.44733333333333
chr16	95600000	95650000	148850	158850	19650	18500	7.58	8.59	8.23333333333333	7.47633333333333
chr16	95650000	95700000	103800	173650	12300	23550	8.44	7.37	8.21333333333333	7.49833333333333
chr16	95700000	95750000	98036	170298	11422	21200	8.58	8.03	8.19766666666667	7.48866666666667
chr16	95750000	95800000	171414	144702	19228	18800	8.91	7.7	8.18533333333333	7.52466666666667
chr16	95800000	95850000	230364	157100	26612	19000	8.66	8.27	8.197	7.52633333333333
chr16	95850000	95900000	179086	177350	20188	21750	8.87	8.15	8.198	7.55433333333333
chr16	95900000	95950000	181323	154950	21965	22369	8.26	6.93	8.19033333333333	7.56566666666667
chr16	95950000	96000000	182077	184733	25358	26781	7.18	6.9	8.15766666666667	7.535
chr16	96000000	96050000	130100	107117	17977	19800	7.24	5.41	8.15433333333333	7.53533333333333
chr16	96050000	96100000	172250	148900	19750	19450	8.72	7.66	8.11433333333333	7.499
chr16	96100000	96150000	138850	138450	17450	16950	7.96	8.17	8.092	7.41433333333333
chr16	96150000	96200000	169595	145750	18594	17550	9.12	8.3	8.077	7.361
chr16	96200000	96250000	136155	163750	21256	22400	6.41	7.31	8.09066666666667	7.36333333333333
chr16	96250000	96300000	183262	160773	22600	23349	8.11	6.89	8.071	7.315
chr16	96300000	96350000	238738	67477	29450	9251	8.11	7.29	8.06566666666667	7.305
chr16	96350000	96400000	173152	130270	19500	15783	8.88	8.25	8.05966666666667	7.25066666666667
chr16	96400000	96450000	168098	102230	21000	12917	8	7.91	8.045	7.21333333333333
chr16	96450000	96500000	211660	102571	28750	13550	7.36	7.57	8.00233333333333	7.16466666666667
chr16	96500000	96550000	247293	153151	28000	19650	8.83	7.79	7.98033333333333	7.16066666666667
chr16	96550000	96600000	194147	111452	23100	16912	8.4	6.59	7.99833333333333	7.09833333333333
chr16	96600000	96650000	170900	167526	22750	21138	7.51	7.93	7.943	7.078
chr16	96650000	96700000	176956	146250	22700	21152	7.8	6.91	7.931	7.09233333333333
chr16	96700000	96750000	207194	106350	26700	17198	7.76	6.18	7.972	7.21533333333333
chr16	96750000	96800000	210550	114722	26534	15500	7.94	7.4	7.983	7.27833333333333
chr16	96800000	96850000	184850	109328	27516	17450	6.72	6.27	7.96866666666667	7.26033333333333
chr16	96850000	96900000	236500	99700	29300	16150	8.07	6.17	7.94733333333333	7.214
chr16	96900000	96950000	187050	99950	22650	16300	8.26	6.13	7.93733333333333	7.19566666666667
chr16	96950000	97000000	152900	147450	17250	18550	8.86	7.95	7.978	7.23533333333333
chr16	97000000	97050000	180000	102400	25850	15900	6.96	6.44	7.991	7.26233333333333
chr16	97050000	97100000	213545	131950	25200	19723	8.47	6.69	7.98966666666667	7.259
chr16	97100000	97150000	181318	157443	24499	22627	7.4	6.96	7.98566666666667	7.20366666666667
chr16	97150000	97200000	171537	125407	21451	20050	8	6.25	7.96866666666667	7.182
chr16	97200000	97250000	192700	104202	26380	15858	7.3	6.57	7.96233333333333	7.141
chr16	97250000	97300000	206292	123548	25001	16292	8.25	7.58	7.94433333333333	7.096
chr16	97300000	97350000	175908	139150	19119	21750	9.2	6.4	7.89533333333333	7.09966666666667
chr16	97350000	97400000	138350	184700	19200	24500	7.21	7.54	7.645	6.83533333333333
chr16	97400000	97450000	127600	205000	16150	27850	7.9	7.36	7.385	6.605
chr16	97450000	97500000	164524	121250	19567	11450	8.41	10.59	7.37206896551724	6.61965517241379
chr16	97500000	97550000	163076	168150	21533	23043	7.57	7.3	7.35178571428571	6.59178571428571
chr16	97550000	97600000	152253	114650	18366	16107	8.29	7.12	7.37518518518518	6.6037037037037
chr16	97600000	97650000	132797	127800	18134	18850	7.32	6.78	7.34846153846154	6.62038461538461
chr16	97650000	97700000	179884	129400	20400	16700	8.82	7.75	7.312	6.64
chr16	97700000	97750000	159566	109076	20900	12829	7.63	8.5	7.2475	6.58541666666667
chr16	97750000	97800000	103700	141754	12200	18421	8.5	7.7	7.26	6.59173913043478
chr16	97800000	97850000	114600	152194	14200	21168	8.07	7.19	7.205	6.58727272727273
chr16	97850000	97900000	127719	136717	14575	20732	8.76	6.59	7.19571428571428	6.56952380952381
chr16	97900000	97950000	124931	134009	16675	18450	7.49	7.26	7.1555	6.5855
chr16	97950000	98000000	110700	102100	15450	16100	7.17	6.34	7.1478947368421	6.58631578947368
chr16	98000000	98050000	100350	81800	12100	12700	8.29	6.44	7.08666666666667	6.53111111111111
chr16	98050000	98100000	112950	94100	16300	14050	6.93	6.7	6.96235294117647	6.53882352941176
chr16	98100000	98150000	0	250	150	0	0	0	6.946875	6.47625
chr16	98150000	98200000	0	0	0	0	0	0	6.88333333333333	6.41733333333333
