# Supplementary material for: Chromosomal Mcm2-7 distribution and the genome replication program in species from yeast to humans
Source: PLoS Genet. 2021 Sep 2;17(9):e1009714. doi: 10.1371/journal.pgen.1009714 (PMC8443269; doi:10.1371/journal.pgen.1009714)
Supplement: S4 Source Files — (ZIP) [file pgen.1009714.s026.zip › source_files_for_Figure8_to_S3Figure/Figure9/Figure9A/Figure9A_lower_right_chrX_MCMChEC/numbers_for_Figure_9A_lower_right_chrX_MCMChEC_050521_1.txt]

chr	bedstart	bedend	musculus	spretus	musculus_0s	spretus_0s	musculus_to_musculus_0s	spretus_to_spretus_0s	smooth30_musculus_to_musculus_0s	smooth30_spretus_to_spretus_0s
chrX	0	50000	0	0	0	0	0	0	0	0
chrX	50000	100000	0	0	0	0	0	0	0	0
chrX	100000	150000	0	0	0	0	0	0	0	0
chrX	150000	200000	0	0	0	0	0	0	0	0
chrX	200000	250000	0	0	0	0	0	0	0	0
chrX	250000	300000	0	0	0	0	0	0	0	0
chrX	300000	350000	0	0	0	0	0	0	0	0
chrX	350000	400000	0	0	0	0	0	0	0	0
chrX	400000	450000	0	0	0	0	0	0	0	0
chrX	450000	500000	0	0	0	0	0	0	0	0
chrX	500000	550000	0	0	0	0	0	0	0	0
chrX	550000	600000	0	0	0	0	0	0	0	0
chrX	600000	650000	0	0	0	0	0	0	0	0
chrX	650000	700000	0	0	0	0	0	0	0	0
chrX	700000	750000	0	0	0	0	0	0	0	0
chrX	750000	800000	0	0	0	0	0	0	0	0
chrX	800000	850000	0	0	0	0	0	0	0	0
chrX	850000	900000	0	0	0	0	0	0	0	0
chrX	900000	950000	0	0	0	0	0	0	0	0
chrX	950000	1000000	0	0	0	0	0	0	0	0
chrX	1000000	1050000	0	0	0	0	0	0	0	0
chrX	1050000	1100000	0	0	0	0	0	0	0	0
chrX	1100000	1150000	0	0	0	0	0	0	0	0
chrX	1150000	1200000	0	0	0	0	0	0	0	0
chrX	1200000	1250000	0	0	0	0	0	0	0	0
chrX	1250000	1300000	0	0	0	0	0	0	0	0
chrX	1300000	1350000	0	0	0	0	0	0	0	0
chrX	1350000	1400000	0	0	0	0	0	0	0	0
chrX	1400000	1450000	0	0	0	0	0	0	0	0
chrX	1450000	1500000	0	0	0	0	0	0	0	0
chrX	1500000	1550000	0	0	0	0	0	0	0	0
chrX	1550000	1600000	0	0	0	0	0	0	0	0
chrX	1600000	1650000	0	0	0	0	0	0	0	0
chrX	1650000	1700000	0	0	0	0	0	0	0	0
chrX	1700000	1750000	0	0	0	0	0	0	0	0
chrX	1750000	1800000	0	0	0	0	0	0	0	0
chrX	1800000	1850000	0	0	0	0	0	0	0	0
chrX	1850000	1900000	0	0	0	0	0	0	0	0
chrX	1900000	1950000	0	0	0	0	0	0	0	0
chrX	1950000	2000000	0	0	0	0	0	0	0	0
chrX	2000000	2050000	0	0	0	0	0	0	0	0
chrX	2050000	2100000	0	0	0	0	0	0	0	0
chrX	2100000	2150000	0	0	0	0	0	0	0	0
chrX	2150000	2200000	0	0	0	0	0	0	0	0
chrX	2200000	2250000	0	0	0	0	0	0	0	0
chrX	2250000	2300000	0	0	0	0	0	0	0	0
chrX	2300000	2350000	0	0	0	0	0	0	0	0
chrX	2350000	2400000	0	0	0	0	0	0	0	0
chrX	2400000	2450000	0	0	0	0	0	0	0	0
chrX	2450000	2500000	0	0	0	0	0	0	0	0
chrX	2500000	2550000	0	0	0	0	0	0	0	0
chrX	2550000	2600000	0	0	0	0	0	0	0	0
chrX	2600000	2650000	0	0	0	0	0	0	0	0
chrX	2650000	2700000	0	0	0	0	0	0	0	0
chrX	2700000	2750000	0	0	0	0	0	0	0	0
chrX	2750000	2800000	0	0	0	0	0	0	0	0
chrX	2800000	2850000	0	0	0	0	0	0	0	0
chrX	2850000	2900000	0	0	0	0	0	0	0	0
chrX	2900000	2950000	0	0	0	0	0	0	0	0
chrX	2950000	3000000	0	0	0	0	0	0	0	0
chrX	3000000	3050000	0	0	0	0	0	0	0	0
chrX	3050000	3100000	0	0	0	0	0	0	0	0
chrX	3100000	3150000	0	0	0	0	0	0	0	0
chrX	3150000	3200000	0	0	0	0	0	0	0	0
chrX	3200000	3250000	0	0	0	0	0	0	0	0
chrX	3250000	3300000	0	0	0	0	0	0	0	0
chrX	3300000	3350000	0	0	0	0	0	0	0	0
chrX	3350000	3400000	0	0	0	0	0	0	0	0
chrX	3400000	3450000	0	0	0	0	0	0	0	0
chrX	3450000	3500000	0	0	0	0	0	0	0	0
chrX	3500000	3550000	0	0	0	0	0	0	0	0
chrX	3550000	3600000	0	0	0	0	0	0	0	0
chrX	3600000	3650000	0	0	0	0	0	0	0	0
chrX	3650000	3700000	0	0	0	0	0	0	0	0
chrX	3700000	3750000	0	0	0	0	0	0	0	0
chrX	3750000	3800000	0	0	0	0	0	0	0	0
chrX	3800000	3850000	0	0	0	0	0	0	0	0
chrX	3850000	3900000	0	0	0	0	0	0	0	0
chrX	3900000	3950000	0	0	0	0	0	0	0	0
chrX	3950000	4000000	0	0	0	0	0	0	0	0
chrX	4000000	4050000	0	0	0	0	0	0	0	0
chrX	4050000	4100000	0	0	0	0	0	0	0	0
chrX	4100000	4150000	0	0	0	0	0	0	0	0
chrX	4150000	4200000	0	0	0	0	0	0	0	0
chrX	4200000	4250000	0	0	0	0	0	0	0	0
chrX	4250000	4300000	0	0	0	0	0	0	0	0
chrX	4300000	4350000	0	0	0	0	0	0	0	0
chrX	4350000	4400000	0	0	0	0	0	0	0	0
chrX	4400000	4450000	0	0	0	0	0	0	0	0
chrX	4450000	4500000	0	0	0	0	0	0	0	0
chrX	4500000	4550000	0	0	0	0	0	0	0	0
chrX	4550000	4600000	0	0	0	0	0	0	0	0
chrX	4600000	4650000	0	0	0	0	0	0	0	0.213
chrX	4650000	4700000	0	0	0	0	0	0	0.239666666666667	0.415
chrX	4700000	4750000	0	0	0	0	0	0	0.432666666666667	0.620666666666667
chrX	4750000	4800000	0	0	0	0	0	0	0.633666666666667	0.803333333333333
chrX	4800000	4850000	0	0	0	0	0	0	0.809	0.984666666666667
chrX	4850000	4900000	0	0	0	0	0	0	1.02666666666667	1.203
chrX	4900000	4950000	0	0	0	0	0	0	1.239	1.41266666666667
chrX	4950000	5000000	0	0	0	0	0	0	1.50266666666667	1.653
chrX	5000000	5050000	0	0	0	0	0	0	1.71866666666667	1.878
chrX	5050000	5100000	0	0	0	0	0	0	1.90666666666667	2.09566666666667
chrX	5100000	5150000	0	0	0	0	0	0	2.16	2.29233333333333
chrX	5150000	5200000	0	0	0	0	0	0	2.381	2.51533333333333
chrX	5200000	5250000	0	0	0	0	0	0	2.60066666666667	2.68066666666667
chrX	5250000	5300000	0	0	0	0	0	0	2.81333333333333	2.893
chrX	5300000	5350000	0	0	0	0	0	0	3.06566666666667	3.11066666666667
chrX	5350000	5400000	450	10550	0	1650	0	6.39	3.264	3.29066666666667
chrX	5400000	5450000	44550	89050	6200	14700	7.19	6.06	3.48	3.50166666666667
chrX	5450000	5500000	51800	92250	8950	14950	5.79	6.17	3.70966666666667	3.729
chrX	5500000	5550000	42500	69900	7050	12750	6.03	5.48	3.933	3.948
chrX	5550000	5600000	34950	59350	6650	10900	5.26	5.44	4.12233333333333	4.17
chrX	5600000	5650000	42100	89750	6450	13700	6.53	6.55	4.33833333333333	4.36866666666667
chrX	5650000	5700000	48400	90900	7600	14450	6.37	6.29	4.53	4.58066666666667
chrX	5700000	5750000	60900	111504	7700	15457	7.91	7.21	4.72366666666667	4.826
chrX	5750000	5800000	71424	123912	11014	18369	6.48	6.75	4.97233333333333	5.07
chrX	5800000	5850000	54876	94584	9736	14474	5.64	6.53	5.15233333333333	5.273
chrX	5850000	5900000	62350	82850	8200	14050	7.6	5.9	5.365	5.47366666666667
chrX	5900000	5950000	74614	116700	11250	17450	6.63	6.69	5.54566666666667	5.66766666666667
chrX	5950000	6000000	70136	113450	10650	22850	6.59	4.96	5.73566666666667	5.85566666666667
chrX	6000000	6050000	57450	98461	9000	15460	6.38	6.37	5.95266666666667	6.095
chrX	6050000	6100000	69086	128589	9124	19690	7.57	6.53	6.204	6.27333333333333
chrX	6100000	6150000	76564	129950	12876	24050	5.95	5.4	6.38866666666667	6.26366666666667
chrX	6150000	6200000	47452	82868	7323	13100	6.48	6.33	6.334	6.26033333333333
chrX	6200000	6250000	77048	131282	11177	19250	6.89	6.82	6.355	6.271
chrX	6250000	6300000	95080	107350	14200	16350	6.7	6.57	6.375	6.279
chrX	6300000	6350000	80120	104250	14100	15650	5.68	6.66	6.441	6.29733333333333
chrX	6350000	6400000	74468	105877	11500	17750	6.48	5.96	6.44933333333333	6.316
chrX	6400000	6450000	74482	109073	12950	17150	5.75	6.36	6.45766666666667	6.30566666666667
chrX	6450000	6500000	59244	138441	10197	18800	5.81	7.36	6.39633333333333	6.28666666666667
chrX	6500000	6550000	77656	146009	10403	19950	7.46	7.32	6.40033333333333	6.27466666666667
chrX	6550000	6600000	52100	113600	9650	18650	5.4	6.09	6.47766666666667	6.295
chrX	6600000	6650000	64750	128848	10150	21400	6.38	6.02	6.424	6.29833333333333
chrX	6650000	6700000	59900	119402	11050	20500	5.42	5.82	6.462	6.296
chrX	6700000	6750000	63800	98750	11200	17500	5.7	5.64	6.45733333333333	6.361
chrX	6750000	6800000	45250	79350	6950	11050	6.51	7.18	6.46666666666667	6.38666666666667
chrX	6800000	6850000	24500	34000	3250	6350	7.54	5.35	6.45666666666667	6.42666666666667
chrX	6850000	6900000	75850	136032	13700	22300	5.54	6.1	6.54	6.462
chrX	6900000	6950000	78834	139141	14200	23360	5.55	5.96	6.64166666666667	6.50833333333333
chrX	6950000	7000000	59716	119027	9300	18340	6.42	6.49	6.692	6.54733333333333
chrX	7000000	7050000	56650	82650	8550	14450	6.63	5.72	6.67433333333333	6.61433333333333
chrX	7050000	7100000	84145	153300	11615	25600	7.24	5.99	6.73933333333333	6.64533333333333
chrX	7100000	7150000	94205	188350	13885	26500	6.78	7.11	6.74833333333333	6.71666666666667
chrX	7150000	7200000	101550	125250	15350	20950	6.62	5.98	6.807	6.71033333333333
chrX	7200000	7250000	63100	127550	10400	19200	6.07	6.64	6.854	6.689
chrX	7250000	7300000	75600	125950	11450	19700	6.6	6.39	6.81833333333333	6.70833333333333
chrX	7300000	7350000	78650	176457	9882	24700	7.96	7.14	6.87333333333333	6.75433333333333
chrX	7350000	7400000	66000	131693	11018	21950	5.99	6	6.89333333333333	6.80066666666667
chrX	7400000	7450000	79250	165471	10200	25007	7.77	6.62	6.98333333333333	6.83833333333333
chrX	7450000	7500000	87350	144979	13550	20993	6.45	6.91	7.002	6.869
chrX	7500000	7550000	73632	178512	11050	25002	6.66	7.14	6.973	6.87966666666667
chrX	7550000	7600000	73418	187536	10100	24247	7.27	7.73	6.93766666666667	6.92766666666667
chrX	7600000	7650000	97150	129426	11500	20026	8.45	6.46	6.956	6.95333333333333
chrX	7650000	7700000	96300	140080	10100	18140	9.53	7.72	7.01566666666667	6.96666666666667
chrX	7700000	7750000	105450	183988	12550	23018	8.4	7.99	7.02566666666667	7.032
chrX	7750000	7800000	85400	164458	13850	19167	6.17	8.58	7.028	7.189
chrX	7800000	7850000	90453	137360	11850	18102	7.63	7.59	6.98833333333333	7.10433333333333
chrX	7850000	7900000	61447	118290	9100	14598	6.75	8.1	6.92033333333333	7.05533333333333
chrX	7900000	7950000	104400	134250	13900	21750	7.51	6.17	6.91866666666667	7.098
chrX	7950000	8000000	89950	179850	12450	26750	7.22	6.72	6.92733333333333	7.072
chrX	8000000	8050000	80500	135500	12600	17150	6.39	7.9	6.93966666666667	7.15566666666667
chrX	8050000	8100000	78300	144106	11100	19300	7.05	7.47	6.898	7.19133333333333
chrX	8100000	8150000	93850	148594	13450	20050	6.98	7.41	6.948	7.191
chrX	8150000	8200000	92600	161650	11400	23250	8.12	6.95	6.88933333333333	7.19433333333333
chrX	8200000	8250000	77484	140472	12373	21416	6.26	6.56	6.93633333333333	7.177
chrX	8250000	8300000	81770	135228	14494	18034	5.64	7.5	6.94833333333333	7.13266666666667
chrX	8300000	8350000	62096	42100	9583	6200	6.48	6.79	6.92966666666667	7.035
chrX	8350000	8400000	10050	5150	1650	750	6.09	6.87	6.859	7.048
chrX	8400000	8450000	17250	17800	2350	2800	7.34	6.36	6.77833333333333	7.014
chrX	8450000	8500000	13450	4650	2000	550	6.72	8.45	6.702	6.95933333333333
chrX	8500000	8550000	18750	10950	2800	1050	6.7	10.43	6.69966666666667	6.85833333333333
chrX	8550000	8600000	6650	3450	1100	1000	6.05	3.45	6.62733333333333	6.764
chrX	8600000	8650000	44229	40350	9336	7150	4.74	5.64	6.611	6.68633333333333
chrX	8650000	8700000	47071	50850	7164	7000	6.57	7.26	6.58566666666667	6.757
chrX	8700000	8750000	44038	71500	6958	12200	6.33	5.86	6.577	6.77766666666667
chrX	8750000	8800000	56712	44050	8142	4950	6.97	8.9	6.54733333333333	6.73933333333333
chrX	8800000	8850000	71800	48450	10700	5900	6.71	8.21	6.52133333333333	6.73933333333333
chrX	8850000	8900000	90300	92000	12050	15350	7.49	5.99	6.53533333333333	6.79
chrX	8900000	8950000	73300	149250	12200	22200	6.01	6.72	6.521	6.77566666666667
chrX	8950000	9000000	22000	35450	2800	5550	7.86	6.39	6.50633333333333	6.80233333333333
chrX	9000000	9050000	36850	70900	5250	12200	7.02	5.81	6.54166666666667	6.76966666666667
chrX	9050000	9100000	38900	47800	5800	9950	6.71	4.8	6.543	6.755
chrX	9100000	9150000	76600	148000	12100	21600	6.33	6.85	6.547	6.702
chrX	9150000	9200000	78050	126587	10983	18899	7.11	6.7	6.50133333333333	6.674
chrX	9200000	9250000	85625	174869	14017	27551	6.11	6.35	6.44266666666667	6.569
chrX	9250000	9300000	57025	88044	9350	15850	6.1	5.55	6.42333333333333	6.41766666666667
chrX	9300000	9350000	36300	47350	6650	9950	5.46	4.76	6.44133333333333	6.57266666666667
chrX	9350000	9400000	30341	24250	4850	4200	6.26	5.77	6.518	6.59633333333333
chrX	9400000	9450000	95551	122450	14153	14763	6.75	8.29	6.514	6.56033333333333
chrX	9450000	9500000	96408	101150	13847	13787	6.96	7.34	6.526	6.58066666666667
chrX	9500000	9550000	37950	34100	6900	5050	5.5	6.75	6.527	6.48066666666667
chrX	9550000	9600000	39800	38100	6350	5100	6.27	7.47	6.515	6.40266666666667
chrX	9600000	9650000	88850	60250	12000	6750	7.4	8.93	6.44633333333333	6.42333333333333
chrX	9650000	9700000	98450	102230	12800	15688	7.69	6.52	6.49366666666667	6.40966666666667
chrX	9700000	9750000	77450	80670	13300	10962	5.82	7.36	6.46066666666667	6.39766666666667
chrX	9750000	9800000	113403	114050	16916	17500	6.7	6.52	6.47333333333333	6.427
chrX	9800000	9850000	80050	102378	12269	16113	6.52	6.35	6.50433333333333	6.484
chrX	9850000	9900000	69347	83022	11165	15737	6.21	5.28	6.481	6.45733333333333
chrX	9900000	9950000	89900	93400	15050	16932	5.97	5.52	6.459	6.43366666666667
chrX	9950000	10000000	67750	78750	13650	14868	4.96	5.3	6.52633333333333	6.44
chrX	10000000	10050000	84705	78980	13850	13400	6.12	5.89	6.56133333333333	6.46733333333333
chrX	10050000	10100000	107055	127120	16250	15700	6.59	8.1	6.60133333333333	6.50466666666667
chrX	10100000	10150000	100690	123200	14300	19400	7.04	6.35	6.621	6.517
chrX	10150000	10200000	88831	133450	13774	21600	6.45	6.18	6.59933333333333	6.46
chrX	10200000	10250000	92119	119700	13776	18500	6.69	6.47	6.58566666666667	6.422
chrX	10250000	10300000	83350	150800	11900	25550	7	5.9	6.619	6.37566666666667
chrX	10300000	10350000	85450	147050	13450	25050	6.35	5.87	6.62366666666667	6.333
chrX	10350000	10400000	59500	115100	10950	17400	5.43	6.61	6.59766666666667	6.263
chrX	10400000	10450000	81000	121400	10900	19250	7.43	6.31	6.596	6.28766666666667
chrX	10450000	10500000	88300	85050	12850	14100	6.87	6.03	6.61433333333333	6.281
chrX	10500000	10550000	95470	135689	12900	20296	7.4	6.69	6.66166666666667	6.29766666666667
chrX	10550000	10600000	119844	117161	15684	17984	7.64	6.51	6.766	6.30566666666667
chrX	10600000	10650000	71586	127700	12716	21120	5.63	6.05	6.77866666666667	6.35333333333333
chrX	10650000	10700000	89700	135700	13900	22650	6.45	5.99	6.86033333333333	6.43133333333333
chrX	10700000	10750000	94350	112321	11600	17175	8.13	6.54	6.99266666666667	6.49166666666667
chrX	10750000	10800000	99050	137329	13850	21575	7.15	6.37	7.05166666666667	6.55433333333333
chrX	10800000	10850000	95239	124350	14300	21150	6.66	5.88	7.08833333333333	6.51966666666667
chrX	10850000	10900000	112261	120050	16400	19550	6.85	6.14	7.07633333333333	6.55333333333333
chrX	10900000	10950000	79250	131900	13000	20050	6.1	6.58	7.15966666666667	6.59933333333333
chrX	10950000	11000000	62900	107950	9600	17400	6.55	6.2	7.17766666666667	6.63466666666667
chrX	11000000	11050000	69850	89450	10750	16700	6.5	5.36	7.174	6.65866666666667
chrX	11050000	11100000	92300	127650	14400	20627	6.41	6.19	7.19833333333333	6.709
chrX	11100000	11150000	83350	121450	12600	17773	6.62	6.83	7.26133333333333	6.739
chrX	11150000	11200000	105369	172222	13800	23707	7.64	7.26	7.28933333333333	6.789
chrX	11200000	11250000	83781	177128	13150	24743	6.37	7.16	7.321	6.84033333333333
chrX	11250000	11300000	109600	206850	13500	29450	8.12	7.02	7.30866666666667	6.85166666666667
chrX	11300000	11350000	54050	72800	5600	11050	9.65	6.59	7.289	6.91266666666667
chrX	11350000	11400000	110876	119366	16833	17800	6.59	6.71	7.33133333333333	6.94466666666667
chrX	11400000	11450000	125974	206334	14967	26252	8.42	7.86	7.38366666666667	7.01333333333333
chrX	11450000	11500000	109878	173673	12300	24414	8.93	7.11	7.32433333333333	7.03666666666667
chrX	11500000	11550000	116322	206477	14750	26584	7.89	7.77	7.31733333333333	7.08
chrX	11550000	11600000	104550	156300	13600	22150	7.69	7.06	7.29533333333333	7.13
chrX	11600000	11650000	99600	142800	14900	19400	6.68	7.36	7.32166666666667	7.18333333333333
chrX	11650000	11700000	102900	148100	11500	19600	8.95	7.56	7.38033333333333	7.23333333333333
chrX	11700000	11750000	92181	177789	12750	23600	7.23	7.53	7.42233333333333	7.281
chrX	11750000	11800000	97169	170266	14104	25737	6.89	6.62	7.439	7.349
chrX	11800000	11850000	98407	141398	13896	19163	7.08	7.38	7.44266666666667	7.38966666666667
chrX	11850000	11900000	95143	149797	13000	19950	7.32	7.51	7.484	7.365
chrX	11900000	11950000	132700	153450	16050	19650	8.27	7.81	7.44966666666667	7.317
chrX	11950000	12000000	113850	177036	14550	23400	7.82	7.57	7.43233333333333	7.25666666666667
chrX	12000000	12050000	91750	139464	13050	19850	7.03	7.03	7.391	7.245
chrX	12050000	12100000	67834	126257	9616	15145	7.05	8.34	7.325	7.25533333333333
chrX	12100000	12150000	73766	131893	10684	18805	6.9	7.01	7.33	7.26333333333333
chrX	12150000	12200000	81000	138800	10100	17250	8.02	8.05	7.27	7.264
chrX	12200000	12250000	71100	142600	11200	19700	6.35	7.24	7.224	7.23966666666667
chrX	12250000	12300000	76700	166020	11050	21650	6.94	7.67	7.2	7.209
chrX	12300000	12350000	82750	153480	13800	20800	6	7.38	7.14666666666667	7.15566666666667
chrX	12350000	12400000	113400	121168	14850	15650	7.64	7.74	7.09733333333333	7.074
chrX	12400000	12450000	120947	127100	15378	15736	7.86	8.08	6.996	7.034
chrX	12450000	12500000	117268	152182	15017	19950	7.81	7.63	7.016	7.035
chrX	12500000	12550000	115235	151800	16455	20514	7	7.4	7.041	7.05833333333333
chrX	12550000	12600000	106200	145200	16300	19600	6.52	7.41	7.04366666666667	7.05333333333333
chrX	12600000	12650000	102150	131048	13000	21515	7.86	6.09	7.077	7.041
chrX	12650000	12700000	93850	123902	14200	21285	6.61	5.82	7.066	6.99266666666667
chrX	12700000	12750000	81900	118450	14005	22150	5.85	5.35	7.05233333333333	6.98466666666667
chrX	12750000	12800000	91928	99000	13353	14850	6.88	6.67	7.081	6.992
chrX	12800000	12850000	122714	115650	15992	16750	7.67	6.9	7.081	6.89833333333333
chrX	12850000	12900000	100058	167400	14850	24100	6.74	6.95	7.04266666666667	6.884
chrX	12900000	12950000	84550	179750	12780	22800	6.62	7.88	6.96833333333333	6.825
chrX	12950000	13000000	93450	114550	12370	17950	7.55	6.38	6.99666666666667	6.81033333333333
chrX	13000000	13050000	93550	142850	13050	20850	7.17	6.85	7.002	6.73933333333333
chrX	13050000	13100000	72200	110500	11850	20250	6.09	5.46	6.98766666666667	6.68966666666667
chrX	13100000	13150000	56400	86150	10850	17550	5.2	4.91	6.936	6.64266666666667
chrX	13150000	13200000	25698	44200	4350	6950	5.91	6.36	6.886	6.582
chrX	13200000	13250000	94702	123500	12100	16340	7.83	7.56	6.791	6.50833333333333
chrX	13250000	13300000	81400	123000	10650	16810	7.64	7.32	6.81133333333333	6.47666666666667
chrX	13300000	13350000	74500	131650	10400	18200	7.16	7.23	6.80033333333333	6.462
chrX	13350000	13400000	123146	115491	14800	16175	8.32	7.14	6.74466666666667	6.46733333333333
chrX	13400000	13450000	114704	107259	14450	16857	7.94	6.36	6.73866666666667	6.49433333333333
chrX	13450000	13500000	97100	163600	13100	22318	7.41	7.33	6.72366666666667	6.55366666666667
chrX	13500000	13550000	93450	156300	11850	21550	7.89	7.25	6.74966666666667	6.55333333333333
chrX	13550000	13600000	78650	106950	11150	19350	7.05	5.53	6.668	6.52866666666667
chrX	13600000	13650000	74190	92894	12900	14111	5.75	6.58	6.68866666666667	6.48966666666667
chrX	13650000	13700000	71760	125606	12400	19989	5.79	6.28	6.66066666666667	6.451
chrX	13700000	13750000	86000	113500	11950	16700	7.2	6.8	6.58333333333333	6.43933333333333
chrX	13750000	13800000	82050	76150	11550	13750	7.1	5.54	6.56233333333333	6.40833333333333
chrX	13800000	13850000	67150	122800	12050	20850	5.57	5.89	6.58	6.46533333333333
chrX	13850000	13900000	79450	81050	13050	12800	6.09	6.33	6.63733333333333	6.53
chrX	13900000	13950000	77650	86750	12200	13850	6.36	6.26	6.65033333333333	6.54833333333333
chrX	13950000	14000000	60300	64350	12150	11879	4.96	5.42	6.609	6.524
chrX	14000000	14050000	93600	145000	12300	22482	7.61	6.45	6.58233333333333	6.475
chrX	14050000	14100000	78250	156674	12650	22489	6.19	6.97	6.548	6.41666666666667
chrX	14100000	14150000	64950	118376	10500	18950	6.19	6.25	6.46566666666667	6.37233333333333
chrX	14150000	14200000	65900	106150	10250	16000	6.43	6.63	6.38433333333333	6.36866666666667
chrX	14200000	14250000	60800	141900	11250	19900	5.4	7.13	6.35566666666667	6.33266666666667
chrX	14250000	14300000	93438	136251	12200	20450	7.66	6.66	6.329	6.29966666666667
chrX	14300000	14350000	61612	128143	11800	20786	5.22	6.16	6.30066666666667	6.36033333333333
chrX	14350000	14400000	74680	119506	10150	20664	7.36	5.78	6.33	6.34766666666667
chrX	14400000	14450000	59870	110500	10350	16450	5.78	6.72	6.36233333333333	6.333
chrX	14450000	14500000	66179	126250	12650	20926	5.23	6.03	6.34733333333333	6.33433333333333
chrX	14500000	14550000	70271	122650	10750	20724	6.54	5.92	6.27566666666667	6.34266666666667
chrX	14550000	14600000	40700	72400	6150	10100	6.62	7.17	6.31133333333333	6.373
chrX	14600000	14650000	84800	137750	12250	20100	6.92	6.85	6.29233333333333	6.37066666666667
chrX	14650000	14700000	86050	152450	13650	22050	6.3	6.91	6.27566666666667	6.34866666666667
chrX	14700000	14750000	105277	129624	15983	18967	6.59	6.83	6.321	6.34266666666667
chrX	14750000	14800000	85267	129976	12467	22233	6.84	5.85	6.30833333333333	6.32733333333333
chrX	14800000	14850000	62856	98100	10250	17900	6.13	5.48	6.28566666666667	6.30366666666667
chrX	14850000	14900000	66950	130482	11450	22450	5.85	5.81	6.27733333333333	6.31033333333333
chrX	14900000	14950000	94350	161318	17150	25800	5.5	6.25	6.27366666666667	6.27966666666667
chrX	14950000	15000000	101265	152900	15452	24450	6.55	6.25	6.28033333333333	6.254
chrX	15000000	15050000	79435	115250	11198	18400	7.09	6.26	6.228	6.22133333333333
chrX	15050000	15100000	90150	193200	14550	26300	6.2	7.35	6.266	6.227
chrX	15100000	15150000	80600	131450	12150	21200	6.63	6.2	6.21	6.24833333333333
chrX	15150000	15200000	70650	120000	10450	20550	6.76	5.84	6.23233333333333	6.22633333333333
chrX	15200000	15250000	81376	155876	12050	22779	6.75	6.84	6.287	6.23533333333333
chrX	15250000	15300000	60424	100824	12200	17421	4.95	5.79	6.29633333333333	6.23833333333333
chrX	15300000	15350000	89350	152350	13450	22400	6.64	6.8	6.24066666666667	6.205
chrX	15350000	15400000	69500	115500	12600	18450	5.52	6.26	6.25766666666667	6.161
chrX	15400000	15450000	83867	132100	14300	23600	5.86	5.6	6.25333333333333	6.13333333333333
chrX	15450000	15500000	61283	80944	9700	15450	6.32	5.24	6.22133333333333	6.10466666666667
chrX	15500000	15550000	84950	137206	11750	22900	7.23	5.99	6.174	6.124
chrX	15550000	15600000	61135	115300	11100	18423	5.51	6.26	6.17066666666667	6.145
chrX	15600000	15650000	78115	137600	13150	21327	5.94	6.45	6.173	6.14533333333333
chrX	15650000	15700000	68062	105026	10773	18400	6.32	5.71	6.168	6.16966666666667
chrX	15700000	15750000	78038	124724	13927	19600	5.6	6.36	6.15266666666667	6.148
chrX	15750000	15800000	54540	105874	8950	18651	6.09	5.68	6.122	6.124
chrX	15800000	15850000	79560	129976	12500	20549	6.36	6.33	6.141	6.07266666666667
chrX	15850000	15900000	66117	68650	11650	10700	5.68	6.42	6.185	6.07366666666667
chrX	15900000	15950000	64833	30000	10050	4950	6.45	6.06	6.14633333333333	6.07533333333333
chrX	15950000	16000000	68437	69362	9965	11009	6.87	6.3	6.16266666666667	6.04633333333333
chrX	16000000	16050000	94013	78988	13785	13141	6.82	6.01	6.208	6.07033333333333
chrX	16050000	16100000	52750	98510	10650	15970	4.95	6.17	6.16966666666667	6.02266666666667
chrX	16100000	16150000	101400	124490	13650	22530	7.43	5.53	6.19766666666667	6.06266666666667
chrX	16150000	16200000	60750	104950	9850	17264	6.17	6.08	6.248	6.095
chrX	16200000	16250000	68430	110250	12157	18463	5.63	5.97	6.20333333333333	6.11233333333333
chrX	16250000	16300000	64770	126846	11943	19723	5.42	6.43	6.17	6.149
chrX	16300000	16350000	65450	107754	10850	17624	6.03	6.11	6.228	6.18066666666667
chrX	16350000	16400000	79000	137250	13350	23576	5.92	5.82	6.239	6.202
chrX	16400000	16450000	78600	91450	14700	13100	5.35	6.98	6.237	6.19433333333333
chrX	16450000	16500000	65750	55750	10800	9950	6.09	5.6	6.25433333333333	6.19766666666667
chrX	16500000	16550000	83550	106000	13548	19150	6.17	5.54	6.27433333333333	6.197
chrX	16550000	16600000	87696	112650	12952	19399	6.77	5.81	6.239	6.18333333333333
chrX	16600000	16650000	89854	135750	11300	21801	7.95	6.23	6.23	6.19933333333333
chrX	16650000	16700000	57450	96600	10250	16400	5.6	5.89	6.26866666666667	6.205
chrX	16700000	16750000	109350	133400	15100	22350	7.24	5.97	6.26333333333333	6.22633333333333
chrX	16750000	16800000	79447	145200	12600	22300	6.31	6.51	6.23733333333333	6.285
chrX	16800000	16850000	74668	129284	13600	24069	5.49	5.37	6.275	6.30533333333333
chrX	16850000	16900000	84885	140866	13350	18881	6.36	7.46	6.25233333333333	6.371
chrX	16900000	16950000	101292	129562	13750	19708	7.37	6.57	6.31633333333333	6.401
chrX	16950000	17000000	90658	119138	18200	20692	4.98	5.76	6.33833333333333	6.40666666666667
chrX	17000000	17050000	89700	131100	14400	18500	6.23	7.09	6.386	6.40166666666667
chrX	17050000	17100000	84750	148500	11695	20600	7.25	7.21	6.44666666666667	6.41633333333333
chrX	17100000	17150000	82850	140282	13205	19776	6.27	7.09	6.48466666666667	6.44633333333333
chrX	17150000	17200000	75450	132560	12050	24201	6.26	5.48	6.50566666666667	6.45733333333333
chrX	17200000	17250000	68800	129708	11250	20073	6.12	6.46	6.517	6.473
chrX	17250000	17300000	79397	137850	11875	24350	6.69	5.66	6.455	6.51866666666667
chrX	17300000	17350000	87503	94441	16525	15948	5.3	5.92	6.467	6.54766666666667
chrX	17350000	17400000	68450	142809	12650	20702	5.41	6.9	6.41033333333333	6.53366666666667
chrX	17400000	17450000	81800	107100	10750	17200	7.61	6.23	6.43433333333333	6.53433333333333
chrX	17450000	17500000	77450	131550	11550	18950	6.71	6.94	6.40466666666667	6.51633333333333
chrX	17500000	17550000	85150	159300	14100	20500	6.04	7.77	6.38333333333333	6.477
chrX	17550000	17600000	62900	127300	10350	18782	6.08	6.78	6.42333333333333	6.536
chrX	17600000	17650000	44200	95700	6550	12768	6.75	7.5	6.476	6.51466666666667
chrX	17650000	17700000	93400	142100	11550	20350	8.09	6.98	6.451	6.508
chrX	17700000	17750000	69500	133830	11043	21800	6.29	6.14	6.47933333333333	6.54066666666667
chrX	17750000	17800000	81250	90070	11857	14350	6.85	6.28	6.45833333333333	6.52466666666667
chrX	17800000	17850000	127150	162026	16200	24750	7.85	6.55	6.42633333333333	6.47066666666667
chrX	17850000	17900000	56800	95374	8050	14200	7.06	6.72	6.42466666666667	6.426
chrX	17900000	17950000	44550	75700	7450	10350	5.98	7.31	6.42366666666667	6.476
chrX	17950000	18000000	70773	108750	11000	17911	6.43	6.07	6.41	6.468
chrX	18000000	18050000	48367	105000	11234	15189	4.31	6.91	6.375	6.501
chrX	18050000	18100000	83210	117500	11666	17587	7.13	6.68	6.39933333333333	6.536
chrX	18100000	18150000	84950	136950	13600	23563	6.25	5.81	6.43633333333333	6.48033333333333
chrX	18150000	18200000	64780	104300	10250	17643	6.32	5.91	6.39166666666667	6.48866666666667
chrX	18200000	18250000	45370	62500	7150	11507	6.35	5.43	6.343	6.47566666666667
chrX	18250000	18300000	30050	54350	5300	10200	5.67	5.33	6.40133333333333	6.43533333333333
chrX	18300000	18350000	63900	92800	9550	13000	6.69	7.14	6.39466666666667	6.407
chrX	18350000	18400000	69450	100250	8750	14700	7.94	6.82	6.354	6.348
chrX	18400000	18450000	115860	144700	17511	22700	6.62	6.37	6.31933333333333	6.325
chrX	18450000	18500000	78040	136450	13389	20250	5.83	6.74	6.36266666666667	6.31366666666667
chrX	18500000	18550000	54850	83000	9800	12550	5.6	6.61	6.35966666666667	6.283
chrX	18550000	18600000	65468	90500	10400	16200	6.29	5.59	6.33633333333333	6.275
chrX	18600000	18650000	88932	125900	14300	21900	6.22	5.75	6.34333333333333	6.247
chrX	18650000	18700000	70750	118000	11350	16900	6.23	6.98	6.378	6.22733333333333
chrX	18700000	18750000	63408	118272	11100	19006	5.71	6.22	6.367	6.216
chrX	18750000	18800000	60392	118328	10700	17794	5.64	6.65	6.46266666666667	6.21233333333333
chrX	18800000	18850000	77525	131817	12850	18915	6.03	6.97	6.42766666666667	6.18266666666667
chrX	18850000	18900000	77575	127833	11900	24435	6.52	5.23	6.39633333333333	6.20166666666667
chrX	18900000	18950000	59750	116200	9536	17926	6.27	6.48	6.384	6.19633333333333
chrX	18950000	19000000	84300	128950	16064	19674	5.25	6.55	6.39566666666667	6.231
chrX	19000000	19050000	87400	131118	11219	19994	7.79	6.56	6.42233333333333	6.23033333333333
chrX	19050000	19100000	79850	132282	13581	22306	5.88	5.93	6.398	6.203
chrX	19100000	19150000	72500	118614	13100	20700	5.53	5.73	6.36533333333333	6.20066666666667
chrX	19150000	19200000	70150	120486	9950	19153	7.05	6.29	6.379	6.20166666666667
chrX	19200000	19250000	106100	147538	13986	25447	7.59	5.8	6.38966666666667	6.20666666666667
chrX	19250000	19300000	94000	120612	13914	22500	6.76	5.36	6.4	6.18033333333333
chrX	19300000	19350000	96950	93000	13550	14750	7.15	6.31	6.38366666666667	6.20666666666667
chrX	19350000	19400000	104300	118400	14350	20150	7.27	5.88	6.384	6.22733333333333
chrX	19400000	19450000	81679	119550	11630	17800	7.02	6.72	6.41566666666667	6.191
chrX	19450000	19500000	92821	91400	15220	15950	6.1	5.73	6.44166666666667	6.16466666666667
chrX	19500000	19550000	84350	81900	11750	12050	7.18	6.8	6.454	6.12766666666667
chrX	19550000	19600000	86100	65450	14150	11300	6.08	5.79	6.466	6.12166666666667
chrX	19600000	19650000	85450	77800	16100	12200	5.31	6.38	6.456	6.16433333333333
chrX	19650000	19700000	67450	60700	11340	10550	5.95	5.75	6.47833333333333	6.142
chrX	19700000	19750000	121720	92150	18160	14250	6.7	6.47	6.56966666666667	6.144
chrX	19750000	19800000	87930	73115	13600	13773	6.47	5.31	6.51133333333333	6.15633333333333
chrX	19800000	19850000	82500	84835	13850	13427	5.96	6.32	6.532	6.182
chrX	19850000	19900000	96058	132550	13800	19650	6.96	6.75	6.58233333333333	6.219
chrX	19900000	19950000	85612	113855	12171	17789	7.03	6.4	6.575	6.28333333333333
chrX	19950000	20000000	63780	97245	10379	14111	6.15	6.89	6.587	6.36166666666667
chrX	20000000	20050000	78000	95811	13200	16450	5.91	5.82	6.60033333333333	6.39566666666667
chrX	20050000	20100000	87550	133339	15100	20900	5.8	6.38	6.55333333333333	6.391
chrX	20100000	20150000	81550	143950	13100	22600	6.23	6.37	6.524	6.425
chrX	20150000	20200000	76450	117600	10650	19950	7.18	5.89	6.52	6.45066666666667
chrX	20200000	20250000	95750	135080	14750	24861	6.49	5.43	6.55433333333333	6.46166666666667
chrX	20250000	20300000	81500	121370	13550	21889	6.01	5.54	6.55266666666667	6.46666666666667
chrX	20300000	20350000	78200	150437	12230	22150	6.39	6.79	6.57466666666667	6.47466666666667
chrX	20350000	20400000	74200	127613	11920	19600	6.22	6.51	6.62833333333333	6.47133333333333
chrX	20400000	20450000	64900	93550	9350	16100	6.94	5.81	6.648	6.485
chrX	20450000	20500000	70750	89250	8850	13500	7.99	6.61	6.62833333333333	6.514
chrX	20500000	20550000	66150	115050	10950	16600	6.04	6.93	6.629	6.55266666666667
chrX	20550000	20600000	69250	132000	10650	19700	6.5	6.7	6.66966666666667	6.599
chrX	20600000	20650000	88761	167367	12604	24467	7.04	6.84	6.68066666666667	6.59
chrX	20650000	20700000	91839	174933	13446	21283	6.83	8.22	6.68466666666667	6.58466666666667
chrX	20700000	20750000	98535	177875	12401	21815	7.95	8.15	6.70266666666667	6.553
chrX	20750000	20800000	63715	118275	8899	18535	7.16	6.38	6.72366666666667	6.59466666666667
chrX	20800000	20850000	82720	165800	14400	26889	5.74	6.17	6.73366666666667	6.59233333333333
chrX	20850000	20900000	79880	156457	12500	22685	6.39	6.9	6.72666666666667	6.54433333333333
chrX	20900000	20950000	88350	176493	12800	23576	6.9	7.49	6.697	6.56333333333333
chrX	20950000	21000000	88050	144800	12350	23900	7.13	6.06	6.671	6.62333333333333
chrX	21000000	21050000	87750	153850	12300	22121	7.13	6.95	6.607	6.68766666666667
chrX	21050000	21100000	77200	112000	11450	18579	6.74	6.03	6.62233333333333	6.67566666666667
chrX	21100000	21150000	51550	78200	7450	12450	6.92	6.28	6.59466666666667	6.66033333333333
chrX	21150000	21200000	74250	120500	11350	19550	6.54	6.16	6.59666666666667	6.674
chrX	21200000	21250000	51950	89550	8500	12200	6.11	7.34	6.55066666666667	6.672
chrX	21250000	21300000	50150	82150	7729	12700	6.49	6.47	6.615	6.70366666666667
chrX	21300000	21350000	103144	125350	14371	16250	7.18	7.71	6.607	6.74266666666667
chrX	21350000	21400000	76906	134800	10550	20800	7.29	6.48	6.57666666666667	6.76133333333333
chrX	21400000	21450000	79700	111450	11150	17850	7.15	6.24	6.546	6.70066666666667
chrX	21450000	21500000	72900	79600	10900	13400	6.69	5.94	6.48566666666667	6.64266666666667
chrX	21500000	21550000	68700	89050	10500	12600	6.54	7.07	6.45033333333333	6.602
chrX	21550000	21600000	76900	108300	12600	17150	6.1	6.31	6.45066666666667	6.61066666666667
chrX	21600000	21650000	59900	65350	9950	13250	6.02	4.93	6.447	6.58333333333333
chrX	21650000	21700000	78050	98550	12400	15250	6.29	6.46	6.41566666666667	6.55766666666667
chrX	21700000	21750000	61350	111659	10750	15450	5.71	7.23	6.39833333333333	6.55166666666667
chrX	21750000	21800000	43950	92591	10750	12400	4.09	7.47	6.37	6.53066666666667
chrX	21800000	21850000	61300	92250	8950	14350	6.85	6.43	6.387	6.52833333333333
chrX	21850000	21900000	54150	92600	10050	15300	5.39	6.05	6.402	6.53766666666667
chrX	21900000	21950000	86500	132623	12359	21321	7	6.22	6.34233333333333	6.555
chrX	21950000	22000000	68000	107277	10291	16379	6.61	6.55	6.313	6.53833333333333
chrX	22000000	22050000	50450	85850	6333	10895	7.97	7.88	6.26433333333333	6.51733333333333
chrX	22050000	22100000	67100	125194	10717	15905	6.26	7.87	6.20733333333333	6.49166666666667
chrX	22100000	22150000	57050	97306	9300	13150	6.13	7.4	6.15366666666667	6.468
chrX	22150000	22200000	72350	118750	12250	18550	5.91	6.4	6.09566666666667	6.45433333333333
chrX	22200000	22250000	74600	133250	12150	20800	6.14	6.41	6.01833333333333	6.44433333333333
chrX	22250000	22300000	73800	68000	12100	13172	6.1	5.16	5.962	6.41
chrX	22300000	22350000	65196	85636	11341	13328	5.75	6.43	5.94666666666667	6.42733333333333
chrX	22350000	22400000	55904	94564	8909	15550	6.28	6.08	5.92066666666667	6.50066666666667
chrX	22400000	22450000	59050	97450	9900	14500	5.96	6.72	5.92766666666667	6.51233333333333
chrX	22450000	22500000	69450	115800	10500	19700	6.61	5.88	5.962	6.47866666666667
chrX	22500000	22550000	43950	77330	7000	12235	6.28	6.32	6.01633333333333	6.413
chrX	22550000	22600000	51850	77620	7150	13015	7.25	5.96	6.00166666666667	6.4
chrX	22600000	22650000	72200	114800	9800	17500	7.37	6.56	6.091	6.39
chrX	22650000	22700000	64250	129195	13519	19350	4.75	6.68	6.053	6.38166666666667
chrX	22700000	22750000	80950	157255	15481	23000	5.23	6.84	6.046	6.36133333333333
chrX	22750000	22800000	53050	89350	10550	15300	5.03	5.84	6.041	6.32866666666667
chrX	22800000	22850000	82000	155050	15000	22350	5.47	6.94	6.03666666666667	6.29366666666667
chrX	22850000	22900000	64400	102004	11337	17685	5.68	5.77	6.048	6.22366666666667
chrX	22900000	22950000	82900	135746	15313	23265	5.41	5.83	6.03833333333333	6.21266666666667
chrX	22950000	23000000	58000	102378	13271	18150	4.37	5.64	6.019	6.20333333333333
chrX	23000000	23050000	67177	116066	13861	19217	4.85	6.04	6.02133333333333	6.25633333333333
chrX	23050000	23100000	70023	126872	12422	18574	5.64	6.83	6.04333333333333	6.25566666666667
chrX	23100000	23150000	69570	92734	13275	13009	5.24	7.13	6.04366666666667	6.296
chrX	23150000	23200000	96380	79000	14821	11600	6.5	6.81	6.06466666666667	6.28266666666667
chrX	23200000	23250000	88559	90450	13139	14550	6.74	6.22	6.10633333333333	6.281
chrX	23250000	23300000	56991	90427	9961	16450	5.72	5.5	6.111	6.27133333333333
chrX	23300000	23350000	73413	112173	11450	18566	6.41	6.04	6.108	6.291
chrX	23350000	23400000	83937	116100	10400	20184	8.07	5.75	6.15633333333333	6.31033333333333
chrX	23400000	23450000	92000	125750	15700	21050	5.86	5.97	6.30633333333333	6.38766666666667
chrX	23450000	23500000	89950	136100	14050	22900	6.4	5.94	6.302	6.30466666666667
chrX	23500000	23550000	61000	94500	7800	13700	7.82	6.9	6.30433333333333	6.267
chrX	23550000	23600000	58550	90400	9550	13250	6.13	6.82	6.342	6.234
chrX	23600000	23650000	77600	119150	11996	22494	6.47	5.3	6.31266666666667	6.13666666666667
chrX	23650000	23700000	54550	93450	9704	15406	5.62	6.07	6.13233333333333	5.94233333333333
chrX	23700000	23750000	59500	93800	10700	15300	5.56	6.13	5.98666666666667	5.75433333333333
chrX	23750000	23800000	69100	113350	11200	16800	6.17	6.75	5.825	5.553
chrX	23800000	23850000	91000	149444	14200	23300	6.41	6.41	5.637	5.32533333333333
chrX	23850000	23900000	72600	129106	11550	17700	6.29	7.29	5.46233333333333	5.08766666666667
chrX	23900000	23950000	70500	120400	10700	19050	6.59	6.32	5.24566666666667	4.86066666666667
chrX	23950000	24000000	81000	126200	10300	21650	7.86	5.83	5.021	4.65333333333333
chrX	24000000	24050000	88086	146423	13718	24284	6.42	6.03	4.83033333333333	4.47
chrX	24050000	24100000	66414	101627	9282	15516	7.16	6.55	4.61666666666667	4.26866666666667
chrX	24100000	24150000	7500	2500	850	350	8.82	7.14	4.34766666666667	4.077
chrX	24150000	24200000	1850	4050	200	450	9.25	9	4.15233333333333	3.878
chrX	24200000	24250000	7400	4350	1450	1000	5.1	4.35	3.939	3.68
chrX	24250000	24300000	7900	8000	1550	1700	5.1	4.71	3.67833333333333	3.45
chrX	24300000	24350000	6600	6250	1000	1050	6.6	5.95	3.474	3.22266666666667
chrX	24350000	24400000	3600	1850	750	650	4.8	2.85	3.25833333333333	3.046
chrX	24400000	24450000	0	0	0	0	0	0	3.071	2.84366666666667
chrX	24450000	24500000	0	0	0	0	0	0	2.88566666666667	2.63933333333333
chrX	24500000	24550000	0	0	0	0	0	0	2.68	2.41433333333333
chrX	24550000	24600000	100	150	0	0	0	0	2.46633333333333	2.20066666666667
chrX	24600000	24650000	0	0	0	0	0	0	2.25666666666667	1.95766666666667
chrX	24650000	24700000	0	0	0	0	0	0	2.037	1.747
chrX	24700000	24750000	0	0	0	0	0	0	1.775	1.55266666666667
chrX	24750000	24800000	0	0	0	0	0	0	1.561	1.35166666666667
chrX	24800000	24850000	0	0	0	0	0	0	1.32233333333333	1.13333333333333
chrX	24850000	24900000	0	0	0	0	0	0	1.02833333333333	0.895333333333333
chrX	24900000	24950000	0	0	0	0	0	0	0.72	0.595333333333333
chrX	24950000	25000000	0	0	0	0	0	0	0.55	0.450333333333333
chrX	25000000	25050000	0	0	0	0	0	0	0.38	0.293333333333333
chrX	25050000	25100000	0	0	0	0	0	0	0.16	0.095
chrX	25100000	25150000	0	0	0	0	0	0	8.88178419700125e-17	-1.48029736616688e-17
chrX	25150000	25200000	0	0	0	0	0	0	8.88178419700125e-17	-1.48029736616688e-17
chrX	25200000	25250000	0	0	0	0	0	0	8.88178419700125e-17	-1.48029736616688e-17
chrX	25250000	25300000	0	0	0	0	0	0	8.88178419700125e-17	-1.48029736616688e-17
chrX	25300000	25350000	0	0	0	0	0	0	8.88178419700125e-17	-1.48029736616688e-17
chrX	25350000	25400000	0	0	0	0	0	0	8.88178419700125e-17	-1.48029736616688e-17
chrX	25400000	25450000	0	0	0	0	0	0	8.88178419700125e-17	-1.48029736616688e-17
chrX	25450000	25500000	0	0	0	0	0	0	8.88178419700125e-17	-1.48029736616688e-17
chrX	25500000	25550000	0	0	0	0	0	0	8.88178419700125e-17	-1.48029736616688e-17
chrX	25550000	25600000	0	0	0	0	0	0	8.88178419700125e-17	-1.48029736616688e-17
chrX	25600000	25650000	0	0	0	0	0	0	8.88178419700125e-17	-1.48029736616688e-17
chrX	25650000	25700000	0	0	0	0	0	0	8.88178419700125e-17	-1.48029736616688e-17
chrX	25700000	25750000	0	0	0	0	0	0	8.88178419700125e-17	-1.48029736616688e-17
chrX	25750000	25800000	0	0	0	0	0	0	8.88178419700125e-17	-1.48029736616688e-17
chrX	25800000	25850000	0	0	0	0	0	0	8.88178419700125e-17	-1.48029736616688e-17
chrX	25850000	25900000	0	0	0	0	0	0	8.88178419700125e-17	-1.48029736616688e-17
chrX	25900000	25950000	0	0	0	0	0	0	8.88178419700125e-17	-1.48029736616688e-17
chrX	25950000	26000000	0	0	0	0	0	0	8.88178419700125e-17	-1.48029736616688e-17
chrX	26000000	26050000	0	0	0	0	0	0	8.88178419700125e-17	-1.48029736616688e-17
chrX	26050000	26100000	0	0	0	0	0	0	8.88178419700125e-17	-1.48029736616688e-17
chrX	26100000	26150000	0	0	0	0	0	0	8.88178419700125e-17	-1.48029736616688e-17
chrX	26150000	26200000	0	0	0	0	0	0	8.88178419700125e-17	-1.48029736616688e-17
chrX	26200000	26250000	0	0	0	0	0	0	8.88178419700125e-17	-1.48029736616688e-17
chrX	26250000	26300000	0	0	0	0	0	0	8.88178419700125e-17	-1.48029736616688e-17
chrX	26300000	26350000	0	0	0	0	0	0	8.88178419700125e-17	-1.48029736616688e-17
chrX	26350000	26400000	0	0	0	0	0	0	8.88178419700125e-17	-1.48029736616688e-17
chrX	26400000	26450000	0	0	0	0	0	0	8.88178419700125e-17	-1.48029736616688e-17
chrX	26450000	26500000	0	0	0	0	0	0	8.88178419700125e-17	-1.48029736616688e-17
chrX	26500000	26550000	0	0	0	0	0	0	8.88178419700125e-17	-1.48029736616688e-17
chrX	26550000	26600000	0	0	0	0	0	0	8.88178419700125e-17	-1.48029736616688e-17
chrX	26600000	26650000	0	0	0	0	0	0	8.88178419700125e-17	-1.48029736616688e-17
chrX	26650000	26700000	0	0	0	0	0	0	8.88178419700125e-17	-1.48029736616688e-17
chrX	26700000	26750000	0	0	0	0	0	0	8.88178419700125e-17	-1.48029736616688e-17
chrX	26750000	26800000	0	0	50	0	0	0	8.88178419700125e-17	-1.48029736616688e-17
chrX	26800000	26850000	0	0	0	0	0	0	8.88178419700125e-17	-1.48029736616688e-17
chrX	26850000	26900000	0	0	50	0	0	0	8.88178419700125e-17	-1.48029736616688e-17
chrX	26900000	26950000	0	0	0	0	0	0	8.88178419700125e-17	-1.48029736616688e-17
chrX	26950000	27000000	0	0	0	0	0	0	8.88178419700125e-17	-1.48029736616688e-17
chrX	27000000	27050000	0	0	0	0	0	0	8.88178419700125e-17	-1.48029736616688e-17
chrX	27050000	27100000	0	0	0	0	0	0	8.88178419700125e-17	-1.48029736616688e-17
chrX	27100000	27150000	0	0	0	0	0	0	8.88178419700125e-17	-1.48029736616688e-17
chrX	27150000	27200000	0	0	0	0	0	0	8.88178419700125e-17	-1.48029736616688e-17
chrX	27200000	27250000	0	0	0	0	0	0	8.88178419700125e-17	-1.48029736616688e-17
chrX	27250000	27300000	0	0	0	0	0	0	8.88178419700125e-17	-1.48029736616688e-17
chrX	27300000	27350000	0	0	0	0	0	0	8.88178419700125e-17	-1.48029736616688e-17
chrX	27350000	27400000	0	0	0	0	0	0	8.88178419700125e-17	-1.48029736616688e-17
chrX	27400000	27450000	0	0	0	0	0	0	8.88178419700125e-17	-1.48029736616688e-17
chrX	27450000	27500000	0	0	0	0	0	0	8.88178419700125e-17	-1.48029736616688e-17
chrX	27500000	27550000	0	0	0	0	0	0	8.88178419700125e-17	-1.48029736616688e-17
chrX	27550000	27600000	0	0	0	0	0	0	8.88178419700125e-17	-1.48029736616688e-17
chrX	27600000	27650000	0	0	0	0	0	0	8.88178419700125e-17	-1.48029736616688e-17
chrX	27650000	27700000	0	0	0	0	0	0	8.88178419700125e-17	-1.48029736616688e-17
chrX	27700000	27750000	0	0	0	0	0	0	8.88178419700125e-17	-1.48029736616688e-17
chrX	27750000	27800000	0	0	0	0	0	0	8.88178419700125e-17	-1.48029736616688e-17
chrX	27800000	27850000	0	0	0	0	0	0	8.88178419700125e-17	-1.48029736616688e-17
chrX	27850000	27900000	0	0	0	0	0	0	8.88178419700125e-17	-1.48029736616688e-17
chrX	27900000	27950000	0	0	0	0	0	0	8.88178419700125e-17	-1.48029736616688e-17
chrX	27950000	28000000	0	0	0	0	0	0	8.88178419700125e-17	-1.48029736616688e-17
chrX	28000000	28050000	0	0	0	0	0	0	8.88178419700125e-17	-1.48029736616688e-17
chrX	28050000	28100000	0	0	0	0	0	0	8.88178419700125e-17	-1.48029736616688e-17
chrX	28100000	28150000	0	0	0	0	0	0	8.88178419700125e-17	-1.48029736616688e-17
chrX	28150000	28200000	0	0	0	0	0	0	8.88178419700125e-17	-1.48029736616688e-17
chrX	28200000	28250000	0	0	0	0	0	0	8.88178419700125e-17	-1.48029736616688e-17
chrX	28250000	28300000	0	0	0	0	0	0	8.88178419700125e-17	-1.48029736616688e-17
chrX	28300000	28350000	0	0	0	0	0	0	8.88178419700125e-17	-1.48029736616688e-17
chrX	28350000	28400000	0	0	0	0	0	0	8.88178419700125e-17	-1.48029736616688e-17
chrX	28400000	28450000	0	0	0	0	0	0	8.88178419700125e-17	-1.48029736616688e-17
chrX	28450000	28500000	0	0	0	0	0	0	8.88178419700125e-17	-1.48029736616688e-17
chrX	28500000	28550000	0	0	0	0	0	0	8.88178419700125e-17	-1.48029736616688e-17
chrX	28550000	28600000	0	0	0	0	0	0	8.88178419700125e-17	-1.48029736616688e-17
chrX	28600000	28650000	0	0	0	0	0	0	8.88178419700125e-17	-1.48029736616688e-17
chrX	28650000	28700000	0	0	0	0	0	0	8.88178419700125e-17	-1.48029736616688e-17
chrX	28700000	28750000	0	0	0	0	0	0	8.88178419700125e-17	-1.48029736616688e-17
chrX	28750000	28800000	0	0	0	0	0	0	8.88178419700125e-17	-1.48029736616688e-17
chrX	28800000	28850000	0	0	0	0	0	0	8.88178419700125e-17	-1.48029736616688e-17
chrX	28850000	28900000	0	0	0	0	0	0	8.88178419700125e-17	-1.48029736616688e-17
chrX	28900000	28950000	0	0	0	0	0	0	8.88178419700125e-17	-1.48029736616688e-17
chrX	28950000	29000000	0	0	0	0	0	0	8.88178419700125e-17	-1.48029736616688e-17
chrX	29000000	29050000	0	0	0	0	0	0	8.88178419700125e-17	-1.48029736616688e-17
chrX	29050000	29100000	0	0	0	0	0	0	8.88178419700125e-17	-1.48029736616688e-17
chrX	29100000	29150000	0	0	0	0	0	0	8.88178419700125e-17	-1.48029736616688e-17
chrX	29150000	29200000	0	0	0	0	0	0	8.88178419700125e-17	-1.48029736616688e-17
chrX	29200000	29250000	0	0	0	0	0	0	8.88178419700125e-17	-1.48029736616688e-17
chrX	29250000	29300000	0	0	0	0	0	0	8.88178419700125e-17	-1.48029736616688e-17
chrX	29300000	29350000	0	0	0	0	0	0	8.88178419700125e-17	-1.48029736616688e-17
chrX	29350000	29400000	0	0	0	0	0	0	8.88178419700125e-17	-1.48029736616688e-17
chrX	29400000	29450000	0	0	0	0	0	0	8.88178419700125e-17	-1.48029736616688e-17
chrX	29450000	29500000	0	0	0	0	0	0	8.88178419700125e-17	-1.48029736616688e-17
chrX	29500000	29550000	0	0	0	0	0	0	8.88178419700125e-17	-1.48029736616688e-17
chrX	29550000	29600000	0	0	50	0	0	0	8.88178419700125e-17	-1.48029736616688e-17
chrX	29600000	29650000	0	0	0	0	0	0	8.88178419700125e-17	-1.48029736616688e-17
chrX	29650000	29700000	0	0	0	0	0	0	8.88178419700125e-17	-1.48029736616688e-17
chrX	29700000	29750000	0	0	0	0	0	0	8.88178419700125e-17	-1.48029736616688e-17
chrX	29750000	29800000	0	0	0	0	0	0	8.88178419700125e-17	-1.48029736616688e-17
chrX	29800000	29850000	0	0	0	0	0	0	8.88178419700125e-17	-1.48029736616688e-17
chrX	29850000	29900000	0	0	0	0	0	0	8.88178419700125e-17	-1.48029736616688e-17
chrX	29900000	29950000	0	0	0	0	0	0	8.88178419700125e-17	-1.48029736616688e-17
chrX	29950000	30000000	0	0	0	0	0	0	8.88178419700125e-17	-1.48029736616688e-17
chrX	30000000	30050000	0	0	0	0	0	0	8.88178419700125e-17	-1.48029736616688e-17
chrX	30050000	30100000	0	0	0	0	0	0	8.88178419700125e-17	-1.48029736616688e-17
chrX	30100000	30150000	0	0	0	0	0	0	8.88178419700125e-17	-1.48029736616688e-17
chrX	30150000	30200000	0	0	0	0	0	0	8.88178419700125e-17	-1.48029736616688e-17
chrX	30200000	30250000	0	0	0	0	0	0	8.88178419700125e-17	-1.48029736616688e-17
chrX	30250000	30300000	0	0	0	0	0	0	8.88178419700125e-17	-1.48029736616688e-17
chrX	30300000	30350000	0	0	0	0	0	0	8.88178419700125e-17	-1.48029736616688e-17
chrX	30350000	30400000	0	0	0	0	0	0	8.88178419700125e-17	-1.48029736616688e-17
chrX	30400000	30450000	0	0	0	0	0	0	8.88178419700125e-17	-1.48029736616688e-17
chrX	30450000	30500000	0	0	0	0	0	0	8.88178419700125e-17	-1.48029736616688e-17
chrX	30500000	30550000	0	0	0	0	0	0	8.88178419700125e-17	-1.48029736616688e-17
chrX	30550000	30600000	0	0	0	0	0	0	8.88178419700125e-17	-1.48029736616688e-17
chrX	30600000	30650000	0	0	0	0	0	0	8.88178419700125e-17	-1.48029736616688e-17
chrX	30650000	30700000	0	0	0	0	0	0	8.88178419700125e-17	-1.48029736616688e-17
chrX	30700000	30750000	0	0	0	0	0	0	8.88178419700125e-17	-1.48029736616688e-17
chrX	30750000	30800000	0	0	0	0	0	0	8.88178419700125e-17	-1.48029736616688e-17
chrX	30800000	30850000	0	0	0	0	0	0	8.88178419700125e-17	-1.48029736616688e-17
chrX	30850000	30900000	0	0	0	0	0	0	8.88178419700125e-17	-1.48029736616688e-17
chrX	30900000	30950000	0	0	0	0	0	0	8.88178419700125e-17	-1.48029736616688e-17
chrX	30950000	31000000	0	0	0	0	0	0	0.316666666666667	0.216666666666667
chrX	31000000	31050000	0	0	0	0	0	0	0.557333333333333	0.475666666666667
chrX	31050000	31100000	0	0	0	0	0	0	0.557333333333333	0.475666666666667
chrX	31100000	31150000	0	0	0	0	0	0	0.557333333333333	0.475666666666667
chrX	31150000	31200000	0	0	0	0	0	0	0.557333333333333	0.475666666666667
chrX	31200000	31250000	0	0	0	0	0	0	0.557333333333333	0.475666666666667
chrX	31250000	31300000	0	0	0	0	0	0	0.557333333333333	0.475666666666667
chrX	31300000	31350000	0	0	0	0	0	0	0.557333333333333	0.475666666666667
chrX	31350000	31400000	0	0	0	0	0	0	0.557333333333333	0.475666666666667
chrX	31400000	31450000	0	0	0	0	0	0	0.557333333333333	0.475666666666667
chrX	31450000	31500000	0	0	0	0	0	0	0.557333333333333	0.475666666666667
chrX	31500000	31550000	0	0	0	0	0	0	0.557333333333333	0.475666666666667
chrX	31550000	31600000	0	0	0	0	0	0	0.557333333333333	0.475666666666667
chrX	31600000	31650000	0	0	0	0	0	0	0.557333333333333	0.475666666666667
chrX	31650000	31700000	0	0	0	0	0	0	0.557333333333333	0.475666666666667
chrX	31700000	31750000	8550	7150	900	1100	9.5	6.5	0.557333333333333	0.475666666666667
chrX	31750000	31800000	97100	64100	13450	8250	7.22	7.77	0.557333333333333	0.475666666666667
chrX	31800000	31850000	0	0	0	0	0	0	0.557333333333333	0.475666666666667
chrX	31850000	31900000	0	0	0	0	0	0	0.557333333333333	0.475666666666667
chrX	31900000	31950000	0	0	0	0	0	0	0.557333333333333	0.475666666666667
chrX	31950000	32000000	0	0	0	0	0	0	0.757333333333333	0.695
chrX	32000000	32050000	0	0	0	0	0	0	0.890666666666667	0.695
chrX	32050000	32100000	0	0	0	0	0	0	0.890666666666667	0.695
chrX	32100000	32150000	0	0	0	0	0	0	0.890666666666667	0.695
chrX	32150000	32200000	0	0	0	0	0	0	0.890666666666667	0.695
chrX	32200000	32250000	0	0	0	0	0	0	0.890666666666667	0.695
chrX	32250000	32300000	0	0	0	0	0	0	0.890666666666667	0.695
chrX	32300000	32350000	0	0	0	0	0	0	0.890666666666667	0.695
chrX	32350000	32400000	0	0	0	0	0	0	0.890666666666667	0.695
chrX	32400000	32450000	0	0	0	0	0	0	0.890666666666667	0.695
chrX	32450000	32500000	0	0	0	0	0	0	0.574	0.478333333333333
chrX	32500000	32550000	0	0	0	0	0	0	0.333333333333333	0.219333333333333
chrX	32550000	32600000	0	0	0	0	0	0	0.333333333333333	0.219333333333333
chrX	32600000	32650000	0	0	0	0	0	0	0.333333333333333	0.219333333333333
chrX	32650000	32700000	0	0	0	0	0	0	0.333333333333333	0.219333333333333
chrX	32700000	32750000	600	6250	100	950	6	6.58	0.333333333333333	0.219333333333333
chrX	32750000	32800000	400	0	100	0	4	0	0.333333333333333	0.219333333333333
chrX	32800000	32850000	0	0	0	0	0	0	0.333333333333333	0.219333333333333
chrX	32850000	32900000	0	0	0	0	0	0	0.333333333333333	0.219333333333333
chrX	32900000	32950000	0	0	0	0	0	0	0.333333333333333	0.219333333333333
chrX	32950000	33000000	0	0	0	0	0	0	0.333333333333333	0.219333333333333
chrX	33000000	33050000	0	0	0	0	0	0	0.333333333333333	0.219333333333333
chrX	33050000	33100000	0	0	0	0	0	0	0.333333333333333	0.219333333333333
chrX	33100000	33150000	0	0	0	0	0	0	0.333333333333333	0.219333333333333
chrX	33150000	33200000	0	0	0	0	0	0	0.333333333333333	0.219333333333333
chrX	33200000	33250000	0	0	0	0	0	0	0.333333333333333	0.219333333333333
chrX	33250000	33300000	0	0	0	0	0	0	0.333333333333333	0.219333333333333
chrX	33300000	33350000	0	0	0	0	0	0	0.333333333333333	0.219333333333333
chrX	33350000	33400000	0	0	0	0	0	0	0.333333333333333	0.219333333333333
chrX	33400000	33450000	0	0	0	0	0	0	0.333333333333333	0.219333333333333
chrX	33450000	33500000	0	0	0	0	0	0	0.133333333333333	0
chrX	33500000	33550000	0	0	0	0	0	0	8.88178419700125e-17	0
chrX	33550000	33600000	0	0	0	0	0	0	8.88178419700125e-17	0
chrX	33600000	33650000	0	0	0	0	0	0	8.88178419700125e-17	0
chrX	33650000	33700000	0	0	0	0	0	0	8.88178419700125e-17	0
chrX	33700000	33750000	0	0	0	0	0	0	8.88178419700125e-17	0
chrX	33750000	33800000	0	0	0	0	0	0	8.88178419700125e-17	0
chrX	33800000	33850000	0	0	0	0	0	0	8.88178419700125e-17	0
chrX	33850000	33900000	0	0	0	0	0	0	8.88178419700125e-17	0
chrX	33900000	33950000	0	0	0	0	0	0	8.88178419700125e-17	0
chrX	33950000	34000000	0	0	0	0	0	0	8.88178419700125e-17	0
chrX	34000000	34050000	0	0	0	0	0	0	8.88178419700125e-17	0
chrX	34050000	34100000	0	0	0	0	0	0	8.88178419700125e-17	0
chrX	34100000	34150000	0	0	0	0	0	0	8.88178419700125e-17	0
chrX	34150000	34200000	0	0	0	0	0	0	8.88178419700125e-17	0
chrX	34200000	34250000	0	0	0	0	0	0	8.88178419700125e-17	0
chrX	34250000	34300000	0	0	0	0	0	0	8.88178419700125e-17	0
chrX	34300000	34350000	0	0	0	0	0	0	8.88178419700125e-17	0
chrX	34350000	34400000	0	0	0	0	0	0	8.88178419700125e-17	0
chrX	34400000	34450000	0	0	0	0	0	0	8.88178419700125e-17	0
chrX	34450000	34500000	0	0	0	0	0	0	8.88178419700125e-17	0
chrX	34500000	34550000	0	0	0	0	0	0	8.88178419700125e-17	0
chrX	34550000	34600000	0	0	0	0	0	0	8.88178419700125e-17	0
chrX	34600000	34650000	0	0	0	0	0	0	8.88178419700125e-17	0
chrX	34650000	34700000	0	0	0	0	0	0	8.88178419700125e-17	0
chrX	34700000	34750000	0	0	0	0	0	0	0.48	0.2
chrX	34750000	34800000	0	0	0	0	0	0	0.665	0.466666666666667
chrX	34800000	34850000	0	0	0	0	0	0	0.761	0.9
chrX	34850000	34900000	0	0	0	0	0	0	1.00533333333333	1.15
chrX	34900000	34950000	0	0	0	0	0	0	1.23666666666667	1.366
chrX	34950000	35000000	0	0	0	0	0	0	1.45366666666667	1.60266666666667
chrX	35000000	35050000	0	0	0	0	0	0	1.67066666666667	1.80266666666667
chrX	35050000	35100000	0	0	0	0	0	0	1.927	2.06766666666667
chrX	35100000	35150000	0	0	0	0	0	0	2.18	2.323
chrX	35150000	35200000	0	0	0	0	0	0	2.36033333333333	2.541
chrX	35200000	35250000	0	0	0	0	0	0	2.555	2.75166666666667
chrX	35250000	35300000	0	0	0	0	0	0	2.762	2.962
chrX	35300000	35350000	0	0	0	0	0	0	2.96133333333333	3.176
chrX	35350000	35400000	0	0	0	0	0	0	3.20233333333333	3.377
chrX	35400000	35450000	0	0	0	0	0	0	3.42566666666667	3.62366666666667
chrX	35450000	35500000	3600	300	250	50	14.4	6	3.68333333333333	3.84266666666667
chrX	35500000	35550000	3050	2000	550	250	5.55	8	3.92733333333333	4.049
chrX	35550000	35600000	2450	3250	850	250	2.88	13	4.18266666666667	4.25833333333333
chrX	35600000	35650000	2200	750	300	100	7.33	7.5	4.397	4.49033333333333
chrX	35650000	35700000	42000	46650	6050	7200	6.94	6.48	4.58633333333333	4.677
chrX	35700000	35750000	61500	118900	9450	16750	6.51	7.1	4.82133333333333	4.91333333333333
chrX	35750000	35800000	82350	136700	12650	22800	6.51	6	5.077	5.118
chrX	35800000	35850000	66150	145680	8600	18317	7.69	7.95	5.308	5.33533333333333
chrX	35850000	35900000	82000	144720	10800	18883	7.59	7.66	5.51766666666667	5.54966666666667
chrX	35900000	35950000	74359	159791	13750	24431	5.41	6.54	5.73333333333333	5.792
chrX	35950000	36000000	89291	129059	15300	20419	5.84	6.32	5.937	5.992
chrX	36000000	36050000	72050	121550	11600	19250	6.21	6.31	6.20133333333333	6.24566666666667
chrX	36050000	36100000	101600	137350	17000	21400	5.98	6.42	6.42766666666667	6.47766666666667
chrX	36100000	36150000	93300	122800	12900	20350	7.23	6.03	6.611	6.671
chrX	36150000	36200000	99788	128762	14899	17400	6.7	7.4	6.82733333333333	6.929
chrX	36200000	36250000	99362	145188	12854	22100	7.73	6.57	6.546	6.97433333333333
chrX	36250000	36300000	96650	110550	13197	17850	7.32	6.19	6.63766666666667	6.948
chrX	36300000	36350000	84650	100100	11050	15950	7.66	6.28	6.765	6.768
chrX	36350000	36400000	93621	155969	14550	22421	6.43	6.96	6.71066666666667	6.71866666666667
chrX	36400000	36450000	73879	103109	13018	18402	5.68	5.6	6.67433333333333	6.73566666666667
chrX	36450000	36500000	78775	100550	11178	14177	7.05	7.09	6.69	6.74333333333333
chrX	36500000	36550000	103960	144026	13554	23471	7.67	6.14	6.473	6.54333333333333
chrX	36550000	36600000	102565	170746	14800	26192	6.93	6.52	6.21666666666667	6.27833333333333
chrX	36600000	36650000	76150	147850	12100	22987	6.29	6.43	5.96366666666667	6.023
chrX	36650000	36700000	90000	164200	13900	22600	6.47	7.27	5.85	5.805
chrX	36700000	36750000	65100	110150	10650	18350	6.11	6	6.333	5.826
chrX	36750000	36800000	90000	163650	11350	21500	7.93	7.61	6.126	5.61566666666667
chrX	36800000	36850000	104850	118750	15450	17050	6.79	6.96	7.09333333333333	5.68833333333333
chrX	36850000	36900000	72650	129400	13200	22300	5.5	5.8	7.03333333333333	5.65
chrX	36900000	36950000	81300	172630	12534	22300	6.49	7.74	7.05533333333333	5.672
chrX	36950000	37000000	91600	174070	15366	23649	5.96	7.36	7.102	5.76566666666667
chrX	37000000	37050000	107100	191400	12900	26551	8.3	7.21	7.07133333333333	5.71933333333333
chrX	37050000	37100000	94000	184336	14028	24245	6.7	7.6	7.049	5.78133333333333
chrX	37100000	37150000	65650	133264	11522	22122	5.7	6.02	7.04933333333333	5.75166666666667
chrX	37150000	37200000	70650	139754	12086	19990	5.85	6.99	7.10833333333333	5.82833333333333
chrX	37200000	37250000	65000	112146	9314	15293	6.98	7.33	7.11233333333333	5.84
chrX	37250000	37300000	0	0	0	0	0	0	7.104	5.90933333333333
chrX	37300000	37350000	0	0	0	0	0	0	7.12333333333333	5.928
chrX	37350000	37400000	0	0	0	0	0	0	7.14866666666667	5.96333333333333
chrX	37400000	37450000	100	0	50	0	2	0	7.158	5.91566666666667
chrX	37450000	37500000	6100	6600	300	950	20.33	6.95	7.20433333333333	5.97466666666667
chrX	37500000	37550000	0	0	0	0	0	0	7.14866666666667	5.91
chrX	37550000	37600000	3500	2150	100	250	35	8.6	7.14633333333333	5.898
chrX	37600000	37650000	3800	5850	700	1200	5.43	4.88	7.2	5.93
chrX	37650000	37700000	44900	87100	6100	10800	7.36	8.06	7.202	5.907
chrX	37700000	37750000	10500	18750	1150	2000	9.13	9.38	7.284	5.901
chrX	37750000	37800000	3200	2400	500	500	6.4	4.8	7.18833333333333	5.89233333333333
chrX	37800000	37850000	60850	94050	8700	11550	6.99	8.14	7.18366666666667	5.868
chrX	37850000	37900000	73050	98700	11350	16250	6.44	6.07	7.215	5.888
chrX	37900000	37950000	95000	111350	12750	14100	7.45	7.9	7.27866666666667	5.88366666666667
chrX	37950000	38000000	79909	142836	11150	19200	7.17	7.44	7.27566666666667	5.86
chrX	38000000	38050000	100491	142614	13550	17350	7.42	8.22	7.47533333333333	6.05366666666667
chrX	38050000	38100000	101750	144450	13550	20400	7.51	7.08	7.756	6.276
chrX	38100000	38150000	105000	126650	14900	16900	7.05	7.49	7.95966666666667	6.50833333333333
chrX	38150000	38200000	81592	113535	12082	19450	6.75	5.84	8.12133333333333	6.71433333333333
chrX	38200000	38250000	102208	160227	13619	20617	7.5	7.77	7.62433333333333	6.68733333333333
chrX	38250000	38300000	77600	121988	12399	21533	6.26	5.67	7.82866666666667	6.90666666666667
chrX	38300000	38350000	87700	157880	13050	23939	6.72	6.6	6.85033333333333	6.82466666666667
chrX	38350000	38400000	71100	101120	10000	14961	7.11	6.76	6.87433333333333	6.86833333333333
chrX	38400000	38450000	87500	150476	13350	21336	6.55	7.05	6.853	6.82833333333333
chrX	38450000	38500000	99150	158732	11780	22105	8.42	7.18	6.73533333333333	6.761
chrX	38500000	38550000	90850	184992	16726	26609	5.43	6.95	6.72633333333333	6.83133333333333
chrX	38550000	38600000	75350	141150	11494	20550	6.56	6.87	6.693	6.78233333333333
chrX	38600000	38650000	80700	123500	12150	18650	6.64	6.62	6.71466666666667	6.79466666666667
chrX	38650000	38700000	95478	97450	12300	14213	7.76	6.86	6.661	6.73033333333333
chrX	38700000	38750000	86160	115163	12500	17387	6.89	6.62	6.658	6.65666666666667
chrX	38750000	38800000	49112	68887	8200	11850	5.99	5.81	6.60766666666667	6.56666666666667
chrX	38800000	38850000	56000	77400	6650	11600	8.42	6.67	6.57466666666667	6.52233333333333
chrX	38850000	38900000	55600	110450	9100	15850	6.11	6.97	6.58066666666667	6.55266666666667
chrX	38900000	38950000	71191	105037	10400	16998	6.85	6.18	6.569	6.601
chrX	38950000	39000000	63959	110863	11800	18052	5.42	6.14	6.57666666666667	6.55866666666667
chrX	39000000	39050000	67400	120700	11000	18356	6.13	6.58	6.57733333333333	6.56533333333333
chrX	39050000	39100000	61250	110350	10850	17972	5.65	6.14	6.55566666666667	6.50966666666667
chrX	39100000	39150000	46100	73750	7500	11922	6.15	6.19	6.538	6.47633333333333
chrX	39150000	39200000	54800	94700	8150	13800	6.72	6.86	6.538	6.45433333333333
chrX	39200000	39250000	65800	114750	11750	15600	5.6	7.36	6.51833333333333	6.44233333333333
chrX	39250000	39300000	71450	112700	11650	16300	6.13	6.91	6.55333333333333	6.41933333333333
chrX	39300000	39350000	40150	51000	6700	7650	5.99	6.67	6.54133333333333	6.41733333333333
chrX	39350000	39400000	52100	58950	7350	9150	7.09	6.44	6.50133333333333	6.43333333333333
chrX	39400000	39450000	60450	98750	10350	16550	5.84	5.97	6.445	6.411
chrX	39450000	39500000	77494	68820	10950	13150	7.08	5.23	6.44233333333333	6.39566666666667
chrX	39500000	39550000	72106	67906	12200	12304	5.91	5.52	6.40633333333333	6.40133333333333
chrX	39550000	39600000	52500	54624	8050	9496	6.52	5.75	6.33066666666667	6.399
chrX	39600000	39650000	89300	80650	12350	9600	7.23	8.4	6.31133333333333	6.35533333333333
chrX	39650000	39700000	58882	40821	9200	5600	6.4	7.29	6.309	6.368
chrX	39700000	39750000	79668	81629	10300	12550	7.73	6.5	6.29166666666667	6.358
chrX	39750000	39800000	73450	54600	11700	9300	6.28	5.87	6.30766666666667	6.336
chrX	39800000	39850000	49472	34786	8150	7050	6.07	4.93	6.30766666666667	6.33033333333333
chrX	39850000	39900000	82578	59314	12550	10300	6.58	5.76	6.276	6.35133333333333
chrX	39900000	39950000	73350	39600	11200	6200	6.55	6.39	6.239	6.32266666666667
chrX	39950000	40000000	95150	82550	12150	12100	7.83	6.82	6.232	6.299
chrX	40000000	40050000	91000	87900	14050	14050	6.48	6.26	6.21066666666667	6.27966666666667
chrX	40050000	40100000	49300	65000	7950	9550	6.2	6.81	6.24733333333333	6.23
chrX	40100000	40150000	53600	87700	9850	12350	5.44	7.1	6.197	6.2
chrX	40150000	40200000	54600	81050	9000	13100	6.07	6.19	6.216	6.23566666666667
chrX	40200000	40250000	66450	78215	9751	12687	6.81	6.16	6.16766666666667	6.24766666666667
chrX	40250000	40300000	53250	79935	10849	13363	4.91	5.98	6.17066666666667	6.26133333333333
chrX	40300000	40350000	53200	85200	8650	12900	6.15	6.6	6.14566666666667	6.254
chrX	40350000	40400000	49072	77044	8872	13607	5.53	5.66	6.10066666666667	6.17466666666667
chrX	40400000	40450000	65978	107856	9728	16443	6.78	6.56	6.10666666666667	6.13066666666667
chrX	40450000	40500000	42850	79950	8750	13700	4.9	5.84	6.078	6.112
chrX	40500000	40550000	57550	73750	8700	12450	6.61	5.92	6.094	6.11433333333333
chrX	40550000	40600000	44950	71400	7950	11950	5.65	5.97	6.11033333333333	6.15466666666667
chrX	40600000	40650000	34850	65123	6700	9550	5.2	6.82	6.13933333333333	6.19066666666667
chrX	40650000	40700000	69800	131177	12450	21850	5.61	6	6.139	6.18866666666667
chrX	40700000	40750000	60050	91050	11150	13700	5.39	6.65	6.10033333333333	6.17066666666667
chrX	40750000	40800000	86700	63650	15800	10050	5.49	6.33	6.04866666666667	6.15633333333333
chrX	40800000	40850000	80069	57450	11300	11100	7.09	5.18	6.075	6.14566666666667
chrX	40850000	40900000	78981	72850	14150	13150	5.58	5.54	6.146	6.09266666666667
chrX	40900000	40950000	69900	63400	10900	9000	6.41	7.04	6.16466666666667	6.121
chrX	40950000	41000000	41400	38300	7350	6850	5.63	5.59	6.14966666666667	6.12833333333333
chrX	41000000	41050000	81325	111700	13550	18850	6	5.93	6.25333333333333	6.15566666666667
chrX	41050000	41100000	51025	60250	8850	10900	5.77	5.53	6.24433333333333	6.11766666666667
chrX	41100000	41150000	79650	72500	13550	12050	5.88	6.02	6.27833333333333	6.102
chrX	41150000	41200000	70750	79700	10750	13350	6.58	5.97	6.23833333333333	6.103
chrX	41200000	41250000	56650	76000	8250	12800	6.87	5.94	6.30933333333333	6.17566666666667
chrX	41250000	41300000	77700	106350	11500	17900	6.76	5.94	6.33633333333333	6.24066666666667
chrX	41300000	41350000	77100	79150	11750	12900	6.56	6.14	6.39233333333333	6.29
chrX	41350000	41400000	68150	118300	9150	17300	7.45	6.84	6.41166666666667	6.307
chrX	41400000	41450000	77850	124300	11900	19650	6.54	6.33	6.45566666666667	6.33466666666667
chrX	41450000	41500000	63000	89750	9450	14300	6.67	6.28	6.47566666666667	6.35233333333333
chrX	41500000	41550000	65850	126150	13350	21650	4.93	5.83	6.51066666666667	6.349
chrX	41550000	41600000	77950	124402	11150	19183	6.99	6.49	6.49666666666667	6.40266666666667
chrX	41600000	41650000	72300	111848	9550	20317	7.57	5.51	6.55733333333333	6.45866666666667
chrX	41650000	41700000	65950	136250	9950	19350	6.63	7.04	6.56366666666667	6.401
chrX	41700000	41750000	45150	104350	7100	16350	6.36	6.38	6.60366666666667	6.42266666666667
chrX	41750000	41800000	78550	118650	9800	17453	8.02	6.8	6.63433333333333	6.468
chrX	41800000	41850000	52950	99035	9000	18147	5.88	5.46	6.68666666666667	6.50433333333333
chrX	41850000	41900000	52050	89065	7950	17150	6.55	5.19	6.708	6.513
chrX	41900000	41950000	81450	142400	14600	21600	5.58	6.59	6.74566666666667	6.54666666666667
chrX	41950000	42000000	74550	160322	10600	19995	7.03	8.02	6.779	6.58066666666667
chrX	42000000	42050000	86419	144383	11650	18355	7.42	7.87	6.75433333333333	6.59
chrX	42050000	42100000	81335	155095	11100	20806	7.33	7.45	6.80466666666667	6.61033333333333
chrX	42100000	42150000	84346	158600	14600	21644	5.78	7.33	6.77433333333333	6.587
chrX	42150000	42200000	84950	131800	12263	19300	6.93	6.83	6.769	6.573
chrX	42200000	42250000	66450	134600	11087	18750	5.99	7.18	6.758	6.55333333333333
chrX	42250000	42300000	73900	130750	11300	21000	6.54	6.23	6.78933333333333	6.55
chrX	42300000	42350000	77722	131050	11650	19300	6.67	6.79	6.77333333333333	6.552
chrX	42350000	42400000	103278	98950	13950	13700	7.4	7.22	6.73833333333333	6.64233333333333
chrX	42400000	42450000	70950	80500	10750	15173	6.6	5.31	6.71666666666667	6.60066666666667
chrX	42450000	42500000	74800	129636	10951	20777	6.83	6.24	6.66333333333333	6.58633333333333
chrX	42500000	42550000	79950	102764	11549	14100	6.92	7.29	6.58166666666667	6.53766666666667
chrX	42550000	42600000	70131	98250	9561	14850	7.34	6.62	6.555	6.536
chrX	42600000	42650000	70019	72800	10739	11600	6.52	6.28	6.499	6.56366666666667
chrX	42650000	42700000	66400	94350	8607	13511	7.71	6.98	6.50633333333333	6.56033333333333
chrX	42700000	42750000	65300	95999	8293	13789	7.87	6.96	6.48733333333333	6.51533333333333
chrX	42750000	42800000	53850	56301	8950	9050	6.02	6.22	6.452	6.495
chrX	42800000	42850000	82302	83000	10195	12300	8.07	6.75	6.422	6.439
chrX	42850000	42900000	68022	74210	10405	12084	6.54	6.14	6.41366666666667	6.408
chrX	42900000	42950000	55826	82156	8750	13900	6.38	5.91	6.40666666666667	6.373
chrX	42950000	43000000	49350	72674	7784	12766	6.34	5.69	6.412	6.32166666666667
chrX	43000000	43050000	43500	76260	7416	13300	5.87	5.73	6.39133333333333	6.348
chrX	43050000	43100000	62500	72700	9600	11100	6.51	6.55	6.378	6.34833333333333
chrX	43100000	43150000	72000	89200	11050	10850	6.52	8.22	6.32833333333333	6.298
chrX	43150000	43200000	58000	77900	9700	13450	5.98	5.79	6.331	6.329
chrX	43200000	43250000	37150	48800	7800	8200	4.76	5.95	6.353	6.33066666666667
chrX	43250000	43300000	70000	70482	12570	13206	5.57	5.34	6.342	6.32066666666667
chrX	43300000	43350000	57080	64380	11230	11891	5.08	5.41	6.32566666666667	6.34133333333333
chrX	43350000	43400000	54320	71688	11150	11903	4.87	6.02	6.30733333333333	6.309
chrX	43400000	43450000	53650	68356	9250	10536	5.8	6.49	6.24766666666667	6.284
chrX	43450000	43500000	63950	87444	9900	13116	6.46	6.67	6.12833333333333	6.26433333333333
chrX	43500000	43550000	68650	88550	10800	12198	6.36	7.26	6.178	6.26733333333333
chrX	43550000	43600000	76800	95700	11950	16600	6.43	5.77	6.15533333333333	6.244
chrX	43600000	43650000	56650	84850	10250	13250	5.53	6.4	6.20766666666667	6.281
chrX	43650000	43700000	56750	67650	8450	11700	6.72	5.78	6.20633333333333	6.28
chrX	43700000	43750000	72550	107650	11802	19100	6.15	5.64	6.215	6.32166666666667
chrX	43750000	43800000	57142	91905	9648	13097	5.92	7.02	6.23666666666667	6.34566666666667
chrX	43800000	43850000	69440	126165	11076	18553	6.27	6.8	6.173	6.31966666666667
chrX	43850000	43900000	61268	74280	10374	13000	5.91	5.71	6.14366666666667	6.263
chrX	43900000	43950000	57100	83350	8550	13350	6.68	6.24	6.159	6.295
chrX	43950000	44000000	70750	93650	9450	14900	7.49	6.29	6.23666666666667	6.31566666666667
chrX	44000000	44050000	34600	40900	5250	5850	6.59	6.99	6.27566666666667	6.35333333333333
chrX	44050000	44100000	72590	112505	10600	15550	6.85	7.24	6.30166666666667	6.38666666666667
chrX	44100000	44150000	28960	40758	4850	7673	5.97	5.31	6.357	6.40633333333333
chrX	44150000	44200000	59800	87737	10100	14077	5.92	6.23	6.38133333333333	6.37333333333333
chrX	44200000	44250000	35400	55700	8250	8750	4.29	6.37	6.35766666666667	6.383
chrX	44250000	44300000	74000	89250	9850	14150	7.51	6.31	6.39	6.34833333333333
chrX	44300000	44350000	52850	78934	7150	13050	7.39	6.05	6.397	6.337
chrX	44350000	44400000	55555	90930	6850	12550	8.11	7.25	6.40733333333333	6.342
chrX	44400000	44450000	44495	74686	7016	12700	6.34	5.88	6.39966666666667	6.39333333333333
chrX	44450000	44500000	56330	74468	8534	10728	6.6	6.94	6.443	6.438
chrX	44500000	44550000	67820	105332	10400	16322	6.52	6.45	6.514	6.39933333333333
chrX	44550000	44600000	44350	83900	9650	14550	4.6	5.77	6.52866666666667	6.388
chrX	44600000	44650000	55027	93874	9750	14400	5.64	6.52	6.568	6.40033333333333
chrX	44650000	44700000	45423	83320	7050	12350	6.44	6.75	6.60933333333333	6.40833333333333
chrX	44700000	44750000	63850	95670	9000	14572	7.09	6.57	6.55733333333333	6.37966666666667
chrX	44750000	44800000	55250	87586	8200	13528	6.74	6.47	6.595	6.333
chrX	44800000	44850000	73850	116600	12600	18200	5.86	6.41	6.59133333333333	6.32433333333333
chrX	44850000	44900000	83550	111100	12800	16800	6.53	6.61	6.62466666666667	6.37333333333333
chrX	44900000	44950000	73500	95350	11250	17350	6.53	5.5	6.627	6.35866666666667
chrX	44950000	45000000	65000	109600	11300	15750	5.75	6.96	6.70466666666667	6.324
chrX	45000000	45050000	64150	89600	8750	14400	7.33	6.22	6.639	6.32433333333333
chrX	45050000	45100000	65500	92950	9859	17107	6.64	5.43	6.62833333333333	6.335
chrX	45100000	45150000	49300	68100	8441	10393	5.84	6.55	6.512	6.283
chrX	45150000	45200000	63250	101000	9750	13800	6.49	7.32	6.47033333333333	6.31066666666667
chrX	45200000	45250000	49550	62800	6650	9000	7.45	6.98	6.471	6.28
chrX	45250000	45300000	59350	78530	7374	13400	8.05	5.86	6.45833333333333	6.21933333333333
chrX	45300000	45350000	56550	97688	8426	15130	6.71	6.46	6.49466666666667	6.26166666666667
chrX	45350000	45400000	59950	86726	8450	14270	7.09	6.08	6.547	6.29566666666667
chrX	45400000	45450000	73650	117906	9300	18200	7.92	6.48	6.53666666666667	6.30066666666667
chrX	45450000	45500000	70300	92063	11850	16950	5.93	5.43	6.47966666666667	6.29
chrX	45500000	45550000	68748	95087	8900	17005	7.72	5.59	6.50566666666667	6.252
chrX	45550000	45600000	66078	75000	9804	10745	6.74	6.98	6.545	6.283
chrX	45600000	45650000	60274	56650	8646	8350	6.97	6.78	6.528	6.26433333333333
chrX	45650000	45700000	45515	42112	7600	7275	5.99	5.79	6.521	6.25833333333333
chrX	45700000	45750000	59935	75538	9050	14175	6.62	5.33	6.527	6.20366666666667
chrX	45750000	45800000	52600	91350	9500	14450	5.54	6.32	6.461	6.21
chrX	45800000	45850000	76050	122000	10750	19150	7.07	6.37	6.46566666666667	6.202
chrX	45850000	45900000	42700	71350	9250	12550	4.62	5.69	6.47266666666667	6.202
chrX	45900000	45950000	53700	108350	10550	16150	5.09	6.71	6.45266666666667	6.16433333333333
chrX	45950000	46000000	44350	49700	6700	8250	6.62	6.02	6.419	6.169
chrX	46000000	46050000	57400	47900	9350	10350	6.14	4.63	6.328	6.174
chrX	46050000	46100000	64000	87700	11250	12450	5.69	7.04	6.32633333333333	6.197
chrX	46100000	46150000	79000	76550	10950	10150	7.21	7.54	6.254	6.18233333333333
chrX	46150000	46200000	82100	68350	13400	9900	6.13	6.9	6.21733333333333	6.163
chrX	46200000	46250000	81296	69096	15100	11050	5.38	6.25	6.20066666666667	6.21633333333333
chrX	46250000	46300000	75204	84454	10000	15850	7.52	5.33	6.141	6.23166666666667
chrX	46300000	46350000	67294	51000	9556	6950	7.04	7.34	6.15066666666667	6.22366666666667
chrX	46350000	46400000	63763	77700	10589	12839	6.02	6.05	6.13033333333333	6.214
chrX	46400000	46450000	86293	112578	13646	21180	6.32	5.32	6.13766666666667	6.262
chrX	46450000	46500000	61100	95260	10309	17914	5.93	5.32	6.11133333333333	6.274
chrX	46500000	46550000	61800	109362	11550	17067	5.35	6.41	6.176	6.28633333333333
chrX	46550000	46600000	63900	100000	9418	19250	6.78	5.19	6.2	6.297
chrX	46600000	46650000	60350	101200	9982	15450	6.05	6.55	6.28233333333333	6.334
chrX	46650000	46700000	65950	122000	11200	19700	5.89	6.19	6.33366666666667	6.32933333333333
chrX	46700000	46750000	67850	111716	10529	15689	6.44	7.12	6.38833333333333	6.30533333333333
chrX	46750000	46800000	62050	110384	11671	18361	5.32	6.01	6.39066666666667	6.34966666666667
chrX	46800000	46850000	58650	90100	8800	12600	6.66	7.15	6.43666666666667	6.31933333333333
chrX	46850000	46900000	60250	111450	12250	19750	4.92	5.64	6.43533333333333	6.26833333333333
chrX	46900000	46950000	74528	108097	10921	18318	6.82	5.9	6.465	6.21633333333333
chrX	46950000	47000000	55272	112003	10179	15932	5.43	7.03	6.554	6.20533333333333
chrX	47000000	47050000	65554	105300	11050	17400	5.93	6.05	6.51933333333333	6.24566666666667
chrX	47050000	47100000	83696	129050	11900	19150	7.03	6.74	6.44933333333333	6.175
chrX	47100000	47150000	70600	102300	11100	15754	6.36	6.49	6.46333333333333	6.18133333333333
chrX	47150000	47200000	81976	160001	13200	22115	6.21	7.23	6.50066666666667	6.212
chrX	47200000	47250000	67624	124749	11600	21931	5.83	5.69	6.586	6.251
chrX	47250000	47300000	80050	136045	10695	20329	7.48	6.69	6.62133333333333	6.27866666666667
chrX	47300000	47350000	79100	142055	10155	21221	7.79	6.69	6.608	6.38966666666667
chrX	47350000	47400000	62750	104700	8850	15400	7.09	6.8	6.63966666666667	6.45666666666667
chrX	47400000	47450000	56680	100500	8550	15300	6.63	6.57	6.722	6.47833333333333
chrX	47450000	47500000	85459	127568	10350	24058	8.26	5.3	6.739	6.47266666666667
chrX	47500000	47550000	74811	125132	12050	20992	6.21	5.96	6.80333333333333	6.533
chrX	47550000	47600000	72100	137453	10200	22422	7.07	6.13	6.833	6.541
chrX	47600000	47650000	76750	122997	10700	20478	7.17	6.01	6.939	6.568
chrX	47650000	47700000	75100	95900	10700	17950	7.02	5.34	6.95866666666667	6.64333333333333
chrX	47700000	47750000	74050	103600	9200	17500	8.05	5.92	7.02333333333333	6.68033333333333
chrX	47750000	47800000	74153	119169	11450	18209	6.48	6.54	7.041	6.68533333333333
chrX	47800000	47850000	64997	112381	13150	21541	4.94	5.22	7.01666666666667	6.68566666666667
chrX	47850000	47900000	56360	94500	8750	15150	6.44	6.24	7.01733333333333	6.71133333333333
chrX	47900000	47950000	98190	155900	13200	25000	7.44	6.24	7.06666666666667	6.692
chrX	47950000	48000000	107400	150300	12650	23150	8.49	6.49	7.04133333333333	6.757
chrX	48000000	48050000	90250	168947	14070	23327	6.41	7.24	7.06	6.762
chrX	48050000	48100000	74250	206053	11630	24173	6.38	8.52	7.00666666666667	6.739
chrX	48100000	48150000	83630	188300	11950	21992	7	8.56	7.00966666666667	6.71866666666667
chrX	48150000	48200000	82770	163789	9900	23956	8.36	6.84	7.03833333333333	6.74433333333333
chrX	48200000	48250000	92470	173681	13300	25000	6.95	6.95	7.01133333333333	6.76333333333333
chrX	48250000	48300000	87780	161130	12113	20602	7.25	7.82	7.04633333333333	6.80233333333333
chrX	48300000	48350000	73850	145150	9787	19650	7.55	7.39	7.05966666666667	6.82733333333333
chrX	48350000	48400000	99600	167700	12300	25995	8.1	6.45	7.03	6.84833333333333
chrX	48400000	48450000	63350	157150	8550	19255	7.41	8.16	7.017	6.86366666666667
chrX	48450000	48500000	87700	170815	11900	20990	7.37	8.14	6.99633333333333	6.86833333333333
chrX	48500000	48550000	84350	133287	13050	21505	6.46	6.2	7.006	6.861
chrX	48550000	48600000	93120	126376	14787	18717	6.3	6.75	7.043	6.92866666666667
chrX	48600000	48650000	78280	126272	12263	17388	6.38	7.26	7.087	6.93166666666667
chrX	48650000	48700000	118350	130750	15400	19650	7.69	6.65	7.05533333333333	6.92266666666667
chrX	48700000	48750000	69400	95542	13700	12500	5.07	7.64	7.02366666666667	6.934
chrX	48750000	48800000	75150	121564	9350	17768	8.04	6.84	6.98666666666667	6.91233333333333
chrX	48800000	48850000	68050	129494	11000	21582	6.19	6	6.96766666666667	6.82566666666667
chrX	48850000	48900000	84821	151350	11818	24450	7.18	6.19	6.985	6.74533333333333
chrX	48900000	48950000	65779	145600	8782	19850	7.49	7.34	6.89533333333333	6.714
chrX	48950000	49000000	49900	104700	6700	17850	7.45	5.87	6.884	6.723
chrX	49000000	49050000	103051	124210	14197	17428	7.26	7.13	6.87133333333333	6.692
chrX	49050000	49100000	123599	129532	16553	18822	7.47	6.88	6.84533333333333	6.66933333333333
chrX	49100000	49150000	85750	81308	13650	12250	6.28	6.64	6.77866666666667	6.685
chrX	49150000	49200000	77200	93400	11650	16100	6.63	5.8	6.74166666666667	6.60933333333333
chrX	49200000	49250000	78744	86900	10600	14330	7.43	6.06	6.70733333333333	6.54933333333333
chrX	49250000	49300000	77506	88650	11450	14020	6.77	6.32	6.67033333333333	6.54133333333333
chrX	49300000	49350000	57732	136349	9538	18800	6.05	7.25	6.66033333333333	6.541
chrX	49350000	49400000	64518	112301	8312	17750	7.76	6.33	6.66166666666667	6.49833333333333
chrX	49400000	49450000	46750	78750	7200	13200	6.49	5.97	6.627	6.46333333333333
chrX	49450000	49500000	60300	122250	8000	17900	7.54	6.83	6.629	6.42166666666667
chrX	49500000	49550000	62588	138812	11800	21050	5.3	6.59	6.54	6.376
chrX	49550000	49600000	35754	89492	6150	15105	5.81	5.92	6.53933333333333	6.389
chrX	49600000	49650000	64658	95346	8600	15495	7.52	6.15	6.508	6.36233333333333
chrX	49650000	49700000	36300	78800	6400	13350	5.67	5.9	6.43733333333333	6.36366666666667
chrX	49700000	49750000	59498	106200	9000	14700	6.61	7.22	6.39733333333333	6.41033333333333
chrX	49750000	49800000	65952	134450	9600	19500	6.87	6.89	6.40966666666667	6.36966666666667
chrX	49800000	49850000	65000	141500	9600	21100	6.77	6.71	6.42833333333333	6.365
chrX	49850000	49900000	61950	108650	10150	15704	6.1	6.92	6.459	6.34833333333333
chrX	49900000	49950000	83500	79158	13250	13446	6.3	5.89	6.43133333333333	6.36733333333333
chrX	49950000	50000000	49100	95092	7750	15000	6.34	6.34	6.38933333333333	6.36366666666667
chrX	50000000	50050000	88854	93647	16618	15724	5.35	5.96	6.384	6.367
chrX	50050000	50100000	75246	103953	12532	15426	6	6.74	6.414	6.34133333333333
chrX	50100000	50150000	103410	94170	16100	15750	6.42	5.98	6.419	6.35066666666667
chrX	50150000	50200000	71240	82680	10719	14759	6.65	5.6	6.435	6.38066666666667
chrX	50200000	50250000	47350	72150	9231	11291	5.13	6.39	6.45766666666667	6.377
chrX	50250000	50300000	75150	88750	14000	16234	5.37	5.47	6.49166666666667	6.37833333333333
chrX	50300000	50350000	59850	112250	9700	17566	6.17	6.39	6.544	6.41866666666667
chrX	50350000	50400000	51800	69700	8302	12941	6.24	5.39	6.49033333333333	6.422
chrX	50400000	50450000	83519	107150	15548	14510	5.37	7.38	6.523	6.429
chrX	50450000	50500000	80931	100350	12950	13799	6.25	7.27	6.513	6.42866666666667
chrX	50500000	50550000	64514	57965	8450	9803	7.63	5.91	6.52533333333333	6.37266666666667
chrX	50550000	50600000	106836	102085	13300	15147	8.03	6.74	6.53966666666667	6.34866666666667
chrX	50600000	50650000	79600	85050	11050	13850	7.2	6.14	6.54766666666667	6.34633333333333
chrX	50650000	50700000	80000	94364	13800	14803	5.8	6.37	6.582	6.364
chrX	50700000	50750000	77100	79686	12500	13397	6.17	5.95	6.577	6.356
chrX	50750000	50800000	119852	119154	18138	18550	6.61	6.42	6.61533333333333	6.387
chrX	50800000	50850000	95598	124396	13764	19200	6.95	6.48	6.614	6.383
chrX	50850000	50900000	96100	127302	12148	19250	7.91	6.61	6.614	6.39166666666667
chrX	50900000	50950000	104250	163198	14950	23750	6.97	6.87	6.62766666666667	6.44366666666667
chrX	50950000	51000000	99832	165453	12150	24634	8.22	6.72	6.72133333333333	6.45033333333333
chrX	51000000	51050000	75168	161592	11899	24355	6.32	6.63	6.76033333333333	6.49833333333333
chrX	51050000	51100000	106211	186222	14393	26111	7.38	7.13	6.79766666666667	6.52533333333333
chrX	51100000	51150000	81589	153133	13808	24500	5.91	6.25	6.83433333333333	6.55533333333333
chrX	51150000	51200000	94739	119098	14252	19500	6.65	6.11	6.87	6.54933333333333
chrX	51200000	51250000	102211	117202	16198	16250	6.31	7.21	6.941	6.57033333333333
chrX	51250000	51300000	81610	66828	11273	12826	7.24	5.21	6.93233333333333	6.62566666666667
chrX	51300000	51350000	88035	96034	12227	16024	7.2	5.99	6.88733333333333	6.64166666666667
chrX	51350000	51400000	92505	124588	14600	18200	6.34	6.85	6.835	6.661
chrX	51400000	51450000	79850	142900	10900	22250	7.33	6.42	6.87933333333333	6.69733333333333
chrX	51450000	51500000	73675	137550	11896	22550	6.19	6.1	6.93333333333333	6.73666666666667
chrX	51500000	51550000	99515	138712	15299	20125	6.5	6.89	6.95633333333333	6.77733333333333
chrX	51550000	51600000	75984	111338	12755	16826	5.96	6.62	6.91133333333333	6.74733333333333
chrX	51600000	51650000	97475	98225	15176	15739	6.42	6.24	6.903	6.72466666666667
chrX	51650000	51700000	76451	156175	10824	21810	7.06	7.16	6.92366666666667	6.684
chrX	51700000	51750000	78182	101432	9850	15402	7.94	6.59	6.837	6.66566666666667
chrX	51750000	51800000	81068	119432	12400	17279	6.54	6.91	6.815	6.639
chrX	51800000	51850000	93971	128636	12895	17869	7.29	7.2	6.76933333333333	6.59366666666667
chrX	51850000	51900000	80429	175550	10955	27900	7.34	6.29	6.761	6.58066666666667
chrX	51900000	51950000	58125	128600	9022	17850	6.44	7.2	6.74	6.57233333333333
chrX	51950000	52000000	82325	170600	9828	21600	8.38	7.9	6.763	6.51533333333333
chrX	52000000	52050000	80286	170300	10900	22498	7.37	7.57	6.74333333333333	6.54233333333333
chrX	52050000	52100000	88164	173200	13200	24002	6.68	7.22	6.709	6.562
chrX	52100000	52150000	59430	137874	10550	20508	5.63	6.72	6.773	6.54
chrX	52150000	52200000	55996	143176	7850	19201	7.13	7.46	6.774	6.53433333333333
chrX	52200000	52250000	80224	168777	10300	23681	7.79	7.13	6.761	6.54133333333333
chrX	52250000	52300000	76250	182323	10450	23860	7.3	7.64	6.76066666666667	6.54766666666667
chrX	52300000	52350000	62295	129900	11127	23263	5.6	5.58	6.76933333333333	6.561
chrX	52350000	52400000	72197	138337	9423	23337	7.66	5.93	6.782	6.58966666666667
chrX	52400000	52450000	81208	164463	10700	29100	7.59	5.65	6.825	6.59866666666667
chrX	52450000	52500000	66600	160100	11850	25950	5.62	6.17	6.79966666666667	6.61733333333333
chrX	52500000	52550000	64250	136400	11350	23400	5.66	5.83	6.83633333333333	6.61866666666667
chrX	52550000	52600000	74550	140168	12400	24288	6.01	5.77	6.818	6.61233333333333
chrX	52600000	52650000	66700	132832	11790	22662	5.66	5.86	6.78033333333333	6.654
chrX	52650000	52700000	87400	108100	14510	18450	6.02	5.86	6.79	6.62
chrX	52700000	52750000	80350	92864	11479	16883	7	5.5	6.81133333333333	6.57366666666667
chrX	52750000	52800000	105100	107636	15801	17867	6.65	6.02	6.56566666666667	6.32133333333333
chrX	52800000	52850000	97900	121350	15870	18450	6.17	6.58	6.62433333333333	6.43533333333333
chrX	52850000	52900000	96200	125600	11650	20300	8.26	6.19	6.70833333333333	6.423
chrX	52900000	52950000	92700	115400	12600	18450	7.36	6.25	6.75733333333333	6.398
chrX	52950000	53000000	17700	139750	3050	22150	5.8	6.31	6.772	6.37066666666667
chrX	53000000	53050000	82428	162464	12700	22953	6.49	7.08	6.747	6.32266666666667
chrX	53050000	53100000	61572	147786	9900	21047	6.22	7.02	6.81133333333333	6.33433333333333
chrX	53100000	53150000	70350	163550	10350	23050	6.8	7.1	6.818	6.31266666666667
chrX	53150000	53200000	87650	196950	10500	26500	8.35	7.43	6.77433333333333	6.32366666666667
chrX	53200000	53250000	87845	144450	12237	20200	7.18	7.15	6.76633333333333	6.35033333333333
chrX	53250000	53300000	86005	139700	11263	20100	7.64	6.95	6.776	6.381
chrX	53300000	53350000	78902	128650	11700	18350	6.74	7.01	6.76566666666667	6.35866666666667
chrX	53350000	53400000	95348	154410	15344	20477	6.21	7.54	6.79533333333333	6.33233333333333
chrX	53400000	53450000	74750	123690	11106	20023	6.73	6.18	6.82466666666667	6.38266666666667
chrX	53450000	53500000	20750	45550	2300	7000	9.02	6.51	6.647	6.19933333333333
chrX	53500000	53550000	0	0	0	0	0	0	6.42533333333333	5.99866666666667
chrX	53550000	53600000	31650	55850	3750	5250	8.44	10.64	6.21966666666667	5.77933333333333
chrX	53600000	53650000	63550	90550	7800	14250	8.15	6.35	5.94433333333333	5.573
chrX	53650000	53700000	48600	64450	5650	9600	8.6	6.71	5.699	5.36466666666667
chrX	53700000	53750000	72450	107850	8800	17100	8.23	6.31	5.50566666666667	5.15433333333333
chrX	53750000	53800000	57450	97850	8776	15794	6.55	6.2	5.28933333333333	4.91833333333333
chrX	53800000	53850000	60450	70350	8024	11868	7.53	5.93	5.082	4.68433333333333
chrX	53850000	53900000	51850	72850	6600	13788	7.86	5.28	4.85533333333333	4.44766666666667
chrX	53900000	53950000	61874	87150	9850	14582	6.28	5.98	4.577	4.2
chrX	53950000	54000000	46526	85500	8650	12268	5.38	6.97	4.33766666666667	3.96166666666667
chrX	54000000	54050000	55900	80650	9400	11950	5.95	6.75	4.083	3.73
chrX	54050000	54100000	57250	65500	10047	12850	5.7	5.1	3.85833333333333	3.49633333333333
chrX	54100000	54150000	59950	53750	9153	10600	6.55	5.07	3.65133333333333	3.245
chrX	54150000	54200000	51400	65600	7450	8900	6.9	7.37	3.427	3.039
chrX	54200000	54250000	500	350	300	0	1.67	0	3.12633333333333	2.822
chrX	54250000	54300000	250	0	0	0	0	0	3.12633333333333	2.822
chrX	54300000	54350000	0	0	0	0	0	0	2.845	2.46733333333333
chrX	54350000	54400000	0	0	0	0	0	0	2.57333333333333	2.25566666666667
chrX	54400000	54450000	0	0	0	0	0	0	2.28666666666667	2.032
chrX	54450000	54500000	0	0	0	0	0	0	2.01233333333333	1.82166666666667
chrX	54500000	54550000	0	0	0	0	0	0	1.794	1.615
chrX	54550000	54600000	0	0	0	0	0	0	1.60966666666667	1.41733333333333
chrX	54600000	54650000	0	0	0	0	0	0	1.656	1.34133333333333
chrX	54650000	54700000	0	0	0	0	0	0	1.62166666666667	1.142
chrX	54700000	54750000	0	0	0	0	0	0	1.77566666666667	0.926333333333333
chrX	54750000	54800000	0	0	0	0	0	0	1.77733333333333	0.701333333333333
chrX	54800000	54850000	0	0	0	0	0	0	1.66833333333333	0.587
chrX	54850000	54900000	0	0	0	0	0	0	1.65333333333333	0.734666666666666
chrX	54900000	54950000	0	0	0	0	0	0	1.62066666666667	0.745333333333333
chrX	54950000	55000000	0	0	0	0	0	0	1.78	0.962
chrX	55000000	55050000	0	0	0	0	0	0	1.78	0.962
chrX	55050000	55100000	0	0	0	0	0	0	2.05366666666667	1.242
chrX	55100000	55150000	0	0	0	0	0	0	2.29933333333333	1.486
chrX	55150000	55200000	0	0	0	0	0	0	2.48566666666667	1.686
chrX	55200000	55250000	0	0	0	0	0	0	2.70133333333333	1.92633333333333
chrX	55250000	55300000	0	0	0	0	0	0	2.89233333333333	2.08733333333333
chrX	55300000	55350000	100	0	50	0	2	0	3.13833333333333	2.30666666666667
chrX	55350000	55400000	1850	300	200	100	9.25	3	3.34	2.52733333333333
chrX	55400000	55450000	1050	0	200	50	5.25	0	3.54666666666667	2.765
chrX	55450000	55500000	1000	50	100	100	10	0.5	3.86833333333333	2.994
chrX	55500000	55550000	900	400	150	0	6	0	4.104	3.212
chrX	55550000	55600000	850	250	350	150	2.43	1.67	4.36766666666667	3.46733333333333
chrX	55600000	55650000	9150	8550	1500	900	6.1	9.5	4.58566666666667	3.65833333333333
chrX	55650000	55700000	26050	22700	4400	2950	5.92	7.69	4.811	3.88133333333333
chrX	55700000	55750000	19350	13000	3000	2000	6.45	6.5	5.05866666666667	4.091
chrX	55750000	55800000	0	0	0	0	0	0	5.266	4.29966666666667
chrX	55800000	55850000	59950	87192	7300	10377	8.21	8.4	5.47633333333333	4.53633333333333
chrX	55850000	55900000	63828	123456	8660	16873	7.37	7.32	5.71133333333333	4.779
chrX	55900000	55950000	53622	127631	9590	21258	5.59	6	5.94466666666667	5.02166666666667
chrX	55950000	56000000	38150	56521	5900	7842	6.47	7.21	6.18433333333333	5.21133333333333
chrX	56000000	56050000	23500	15950	4100	3300	5.73	4.83	6.396	5.39833333333333
chrX	56050000	56100000	25450	17100	3450	2600	7.38	6.58	6.56933333333333	5.61966666666667
chrX	56100000	56150000	37500	63850	6200	9650	6.05	6.62	6.48633333333333	5.709
chrX	56150000	56200000	35650	44900	5750	6300	6.2	7.13	6.52666666666667	5.90766666666667
chrX	56200000	56250000	45350	52200	4700	7600	9.65	6.87	6.392	6.174
chrX	56250000	56300000	39219	65400	5550	10000	7.07	6.54	6.42266666666667	6.424
chrX	56300000	56350000	81831	143200	10350	18700	7.91	7.66	6.58566666666667	6.60366666666667
chrX	56350000	56400000	96500	132111	14750	23062	6.54	5.73	6.61866666666667	6.49933333333333
chrX	56400000	56450000	72046	135961	10650	20338	6.76	6.69	6.68266666666667	6.45966666666667
chrX	56450000	56500000	82804	148228	11150	23550	7.43	6.29	6.69933333333333	6.49833333333333
chrX	56500000	56550000	86400	167850	13900	26800	6.22	6.26	6.924	6.78933333333333
chrX	56550000	56600000	84200	162850	13350	22950	6.31	7.1	6.87233333333333	6.73833333333333
chrX	56600000	56650000	84950	167800	12050	23050	7.05	7.28	6.906	6.71866666666667
chrX	56650000	56700000	88550	170400	12650	23400	7	7.28	6.96466666666667	6.764
chrX	56700000	56750000	83350	130650	11600	22950	7.19	5.69	6.96533333333333	6.74066666666667
chrX	56750000	56800000	79970	130780	12591	23295	6.35	5.61	6.99766666666667	6.786
chrX	56800000	56850000	76430	143720	10609	21655	7.2	6.64	6.94766666666667	6.76833333333333
chrX	56850000	56900000	59450	108700	8800	19150	6.76	5.68	6.952	6.78
chrX	56900000	56950000	68995	140098	10687	23500	6.46	5.96	6.99966666666667	6.78433333333333
chrX	56950000	57000000	71005	153302	11913	18050	5.96	8.49	6.91766666666667	6.78366666666667
chrX	57000000	57050000	81700	150350	11800	20050	6.92	7.5	6.86333333333333	6.77433333333333
chrX	57050000	57100000	97050	113650	13250	16100	7.32	7.06	6.84066666666667	6.727
chrX	57100000	57150000	105600	97200	14900	15261	7.09	6.37	6.84566666666667	6.74433333333333
chrX	57150000	57200000	121790	124003	15542	19089	7.84	6.5	6.83466666666667	6.72233333333333
chrX	57200000	57250000	101190	149518	14558	19508	6.95	7.66	6.84266666666667	6.738
chrX	57250000	57300000	83520	162079	12400	18566	6.74	8.73	6.89666666666667	6.717
chrX	57300000	57350000	86600	145850	13000	21226	6.66	6.87	6.96066666666667	6.70033333333333
chrX	57350000	57400000	98837	149661	11800	22250	8.38	6.73	6.98166666666667	6.684
chrX	57400000	57450000	102513	168957	13950	22950	7.35	7.36	6.96466666666667	6.679
chrX	57450000	57500000	71058	107979	10950	16585	6.49	6.51	6.98966666666667	6.696
chrX	57500000	57550000	68292	115303	10200	18615	6.7	6.19	7.03066666666667	6.74
chrX	57550000	57600000	71150	103100	12100	17050	5.88	6.05	7.00033333333333	6.77266666666667
chrX	57600000	57650000	62750	129700	10150	18600	6.18	6.97	7.01233333333333	6.797
chrX	57650000	57700000	91950	167581	12050	23071	7.63	7.26	7.00833333333333	6.824
chrX	57700000	57750000	70500	119769	9800	17479	7.19	6.85	7.02533333333333	6.755
chrX	57750000	57800000	62050	133950	11400	21400	5.44	6.26	7.02133333333333	6.70866666666667
chrX	57800000	57850000	60400	126900	8350	20350	7.23	6.24	7.00533333333333	6.69533333333333
chrX	57850000	57900000	74600	98750	11150	15800	6.69	6.25	7.04166666666667	6.72466666666667
chrX	57900000	57950000	71750	114350	11150	18950	6.43	6.03	7.03566666666667	6.72666666666667
chrX	57950000	58000000	88859	85360	11586	12630	7.67	6.76	7.004	6.70533333333333
chrX	58000000	58050000	84391	71940	10764	12770	7.84	5.63	6.971	6.609
chrX	58050000	58100000	91800	103250	11150	15650	8.23	6.6	6.96166666666667	6.584
chrX	58100000	58150000	86050	118200	11200	17400	7.68	6.79	6.89566666666667	6.51666666666667
chrX	58150000	58200000	78150	100500	12050	14100	6.49	7.13	6.95	6.53766666666667
chrX	58200000	58250000	65065	90215	8197	14550	7.94	6.2	6.95933333333333	6.526
chrX	58250000	58300000	65185	110185	8603	15900	7.58	6.93	6.957	6.546
chrX	58300000	58350000	63262	116183	10050	15248	6.29	7.62	6.952	6.54033333333333
chrX	58350000	58400000	76488	80417	10750	12552	7.12	6.41	6.925	6.51133333333333
chrX	58400000	58450000	75400	129950	11900	19200	6.34	6.77	6.87066666666667	6.46566666666667
chrX	58450000	58500000	71780	126100	11100	19650	6.47	6.42	6.82266666666667	6.43533333333333
chrX	58500000	58550000	74070	128950	10900	21100	6.8	6.11	6.81933333333333	6.43033333333333
chrX	58550000	58600000	81000	143500	11850	21550	6.84	6.66	6.78533333333333	6.412
chrX	58600000	58650000	79300	138900	9700	19150	8.18	7.25	6.76	6.408
chrX	58650000	58700000	93050	129286	12150	19700	7.66	6.56	6.73766666666667	6.423
chrX	58700000	58750000	84950	138914	14150	19800	6	7.02	6.726	6.4
chrX	58750000	58800000	54950	79450	9550	13600	5.75	5.84	6.66533333333333	6.42733333333333
chrX	58800000	58850000	95330	72500	14950	11850	6.38	6.12	6.67133333333333	6.429
chrX	58850000	58900000	56970	44250	8900	9400	6.4	4.71	6.59633333333333	6.38666666666667
chrX	58900000	58950000	79439	117891	8850	14750	8.98	7.99	6.59433333333333	6.372
chrX	58950000	59000000	51761	116359	7650	18900	6.77	6.16	6.543	6.41433333333333
chrX	59000000	59050000	87200	129300	13150	19050	6.63	6.79	6.50966666666667	6.37933333333333
chrX	59050000	59100000	63050	106800	11000	18150	5.73	5.88	6.57933333333333	6.315
chrX	59100000	59150000	50700	97700	9450	16029	5.37	6.1	6.56766666666667	6.309
chrX	59150000	59200000	76550	118850	12750	20171	6	5.89	6.548	6.279
chrX	59200000	59250000	62400	94264	10850	15866	5.75	5.94	6.55133333333333	6.29866666666667
chrX	59250000	59300000	65450	115986	12250	18984	5.34	6.11	6.60933333333333	6.35666666666667
chrX	59300000	59350000	99100	107750	15950	18950	6.21	5.69	6.62133333333333	6.32166666666667
chrX	59350000	59400000	74700	93750	12600	15300	5.93	6.13	6.53533333333333	6.282
chrX	59400000	59450000	76358	87760	13250	13547	5.76	6.48	6.471	6.28166666666667
chrX	59450000	59500000	81944	87918	11200	14482	7.32	6.07	6.46566666666667	6.27566666666667
chrX	59500000	59550000	96830	102422	16086	15878	6.02	6.45	6.49233333333333	6.30466666666667
chrX	59550000	59600000	102318	115000	12164	17293	8.41	6.65	6.487	6.34033333333333
chrX	59600000	59650000	79600	73350	14650	13300	5.43	5.52	6.45633333333333	6.40066666666667
chrX	59650000	59700000	71750	73550	11150	11000	6.43	6.69	6.35866666666667	6.35833333333333
chrX	59700000	59750000	79650	89650	12450	12000	6.4	7.47	6.33366666666667	6.38266666666667
chrX	59750000	59800000	58200	81205	8850	13800	6.58	5.88	6.32766666666667	6.38866666666667
chrX	59800000	59850000	58250	65145	6950	11450	8.38	5.69	6.395	6.409
chrX	59850000	59900000	64950	70900	9600	11386	6.77	6.23	6.429	6.431
chrX	59900000	59950000	71050	99850	12350	17014	5.75	5.87	6.48933333333333	6.473
chrX	59950000	60000000	73300	119150	11150	17000	6.57	7.01	6.52733333333333	6.50166666666667
chrX	60000000	60050000	104650	135400	12250	17250	8.54	7.85	6.53966666666667	6.49466666666667
chrX	60050000	60100000	88150	83600	12250	14900	7.2	5.61	6.587	6.54466666666667
chrX	60100000	60150000	72247	98800	12898	16305	5.6	6.06	6.60133333333333	6.61733333333333
chrX	60150000	60200000	85153	107100	14852	16345	5.73	6.55	6.65766666666667	6.60433333333333
chrX	60200000	60250000	69200	85900	11850	12550	5.84	6.84	6.68033333333333	6.59866666666667
chrX	60250000	60300000	78027	93900	11910	14000	6.55	6.71	6.67066666666667	6.61566666666667
chrX	60300000	60350000	71123	104250	11440	14500	6.22	7.19	6.62366666666667	6.65433333333333
chrX	60350000	60400000	71168	79500	12977	12200	5.48	6.52	6.63566666666667	6.65766666666667
chrX	60400000	60450000	77232	72200	12773	10750	6.05	6.72	6.63766666666667	6.66466666666667
chrX	60450000	60500000	81843	105396	13599	15299	6.02	6.89	6.604	6.63466666666667
chrX	60500000	60550000	75507	105204	11701	15101	6.45	6.97	6.557	6.67366666666667
chrX	60550000	60600000	61250	70100	7900	10800	7.75	6.49	6.49966666666667	6.684
chrX	60600000	60650000	80200	84539	12550	12500	6.39	6.76	6.48266666666667	6.71766666666667
chrX	60650000	60700000	86280	113465	11050	15859	7.81	7.15	6.53566666666667	6.754
chrX	60700000	60750000	80320	139296	11650	20491	6.89	6.8	6.507	6.80033333333333
chrX	60750000	60800000	79100	135700	13850	23000	5.71	5.9	6.43133333333333	6.748
chrX	60800000	60850000	101426	170401	13300	23689	7.63	7.19	6.40666666666667	6.75966666666667
chrX	60850000	60900000	77924	138899	12250	16711	6.36	8.31	6.41633333333333	6.791
chrX	60900000	60950000	102800	113250	13800	18600	7.45	6.09	6.46966666666667	6.81933333333333
chrX	60950000	61000000	79950	109450	10000	18550	8	5.9	6.51233333333333	6.819
chrX	61000000	61050000	76788	150000	13400	21550	5.73	6.96	6.492	6.79166666666667
chrX	61050000	61100000	68562	100350	9800	12850	7	7.81	6.52233333333333	6.77033333333333
chrX	61100000	61150000	81300	100400	14050	17850	5.79	5.62	6.51466666666667	6.77066666666667
chrX	61150000	61200000	56180	75529	8650	10950	6.49	6.9	6.51233333333333	6.78733333333333
chrX	61200000	61250000	63320	117571	11750	17900	5.39	6.57	6.52366666666667	6.831
chrX	61250000	61300000	54050	74020	10450	10500	5.17	7.05	6.562	6.808
chrX	61300000	61350000	51300	63580	7700	10600	6.66	6	6.514	6.81933333333333
chrX	61350000	61400000	80800	116200	12900	16050	6.26	7.24	6.49566666666667	6.81066666666667
chrX	61400000	61450000	75450	92968	10280	13350	7.34	6.96	6.46233333333333	6.78633333333333
chrX	61450000	61500000	72900	69732	12770	8300	5.71	8.4	6.446	6.77833333333333
chrX	61500000	61550000	74950	85400	11950	13597	6.27	6.28	6.466	6.80566666666667
chrX	61550000	61600000	62950	81900	9750	13753	6.46	5.96	6.386	6.78066666666667
chrX	61600000	61650000	80950	97250	13750	13900	5.89	7	6.37366666666667	6.70866666666667
chrX	61650000	61700000	89800	135100	12250	18250	7.33	7.4	6.32333333333333	6.73033333333333
chrX	61700000	61750000	77650	124350	10900	18200	7.12	6.83	6.292	6.721
chrX	61750000	61800000	59712	90384	10050	15356	5.94	5.89	6.304	6.75266666666667
chrX	61800000	61850000	71288	94616	10000	14444	7.13	6.55	6.28866666666667	6.716
chrX	61850000	61900000	51950	96300	9900	14750	5.25	6.53	6.30866666666667	6.746
chrX	61900000	61950000	54100	94200	9050	13050	5.98	7.22	6.362	6.725
chrX	61950000	62000000	63000	97600	9900	11900	6.36	8.2	6.387	6.71466666666667
chrX	62000000	62050000	76600	97950	10077	15600	7.6	6.28	6.445	6.684
chrX	62050000	62100000	64550	106850	10223	15650	6.31	6.83	6.418	6.662
chrX	62100000	62150000	53700	70900	9200	10900	5.84	6.5	6.44366666666667	6.65866666666667
chrX	62150000	62200000	80400	121950	11800	19000	6.81	6.42	6.399	6.613
chrX	62200000	62250000	62750	103700	9800	15800	6.4	6.56	6.45166666666667	6.509
chrX	62250000	62300000	89900	149850	14250	22300	6.31	6.72	6.465	6.52066666666667
chrX	62300000	62350000	70204	100070	13425	15550	5.23	6.44	6.44033333333333	6.539
chrX	62350000	62400000	80996	87088	13525	14150	5.99	6.15	6.40433333333333	6.56166666666667
chrX	62400000	62450000	72850	67767	12273	10050	5.94	6.74	6.381	6.54133333333333
chrX	62450000	62500000	70450	61775	9977	11000	7.06	5.62	6.33933333333333	6.59
chrX	62500000	62550000	40200	45900	6600	5800	6.09	7.91	6.38733333333333	6.64833333333333
chrX	62550000	62600000	77550	70592	11850	10526	6.54	6.71	6.30633333333333	6.62066666666667
chrX	62600000	62650000	40550	35708	6350	5474	6.39	6.52	6.30033333333333	6.60566666666667
chrX	62650000	62700000	72450	69315	8951	11050	8.09	6.27	6.29333333333333	6.56433333333333
chrX	62700000	62750000	78950	98235	12849	15700	6.14	6.26	6.299	6.48066666666667
chrX	62750000	62800000	60150	57000	8700	9300	6.91	6.13	6.26833333333333	6.52266666666667
chrX	62800000	62850000	36300	46450	6200	8700	5.85	5.34	6.243	6.501
chrX	62850000	62900000	43600	51400	6200	7200	7.03	7.14	6.36133333333333	6.46833333333333
chrX	62900000	62950000	35700	50550	5950	9050	6	5.59	6.34433333333333	6.48733333333333
chrX	62950000	63000000	39750	41750	5450	7900	7.29	5.28	6.34133333333333	6.47933333333333
chrX	63000000	63050000	78750	73250	11800	11050	6.67	6.63	6.35733333333333	6.49333333333333
chrX	63050000	63100000	70350	90200	12300	13850	5.72	6.51	6.41233333333333	6.49766666666667
chrX	63100000	63150000	47170	83712	9800	10900	4.81	7.68	6.42233333333333	6.559
chrX	63150000	63200000	89830	100438	13550	14800	6.63	6.79	6.42233333333333	6.532
chrX	63200000	63250000	73400	97450	12500	11750	5.87	8.29	6.36033333333333	6.54
chrX	63250000	63300000	72650	62300	9850	8150	7.38	7.64	6.34733333333333	6.46
chrX	63300000	63350000	66800	70400	14200	12300	4.7	5.72	6.31166666666667	6.43333333333333
chrX	63350000	63400000	51000	60551	10050	9960	5.07	6.08	6.29533333333333	6.435
chrX	63400000	63450000	74400	58549	12900	9790	5.77	5.98	6.25733333333333	6.495
chrX	63450000	63500000	69850	65150	10700	11450	6.53	5.69	6.23566666666667	6.54866666666667
chrX	63500000	63550000	70850	89750	10600	11900	6.68	7.54	6.171	6.57333333333333
chrX	63550000	63600000	56300	82450	10150	13350	5.55	6.18	6.21033333333333	6.58566666666667
chrX	63600000	63650000	54950	67850	5850	12300	9.39	5.52	6.18933333333333	6.556
chrX	63650000	63700000	75210	91016	11930	13021	6.3	6.99	6.19666666666667	6.59266666666667
chrX	63700000	63750000	69526	57772	11020	9138	6.31	6.32	6.16066666666667	6.62
chrX	63750000	63800000	73964	94962	10900	13291	6.79	7.14	6.165	6.595
chrX	63800000	63850000	70504	90350	10248	13760	6.88	6.57	6.197	6.599
chrX	63850000	63900000	49996	81400	7952	10190	6.29	7.99	6.23066666666667	6.52833333333333
chrX	63900000	63950000	48700	71800	8200	12100	5.94	5.93	6.239	6.52633333333333
chrX	63950000	64000000	52550	97800	10100	16697	5.2	5.86	6.26233333333333	6.487
chrX	64000000	64050000	67600	69150	11850	12553	5.7	5.51	6.19233333333333	6.486
chrX	64050000	64100000	63500	116050	11600	19650	5.47	5.91	6.276	6.50266666666667
chrX	64100000	64150000	63100	100850	10700	15350	5.9	6.57	6.27833333333333	6.558
chrX	64150000	64200000	109106	131200	15700	16257	6.95	8.07	6.27866666666667	6.56066666666667
chrX	64200000	64250000	81594	73150	14850	9293	5.49	7.87	6.26133333333333	6.57966666666667
chrX	64250000	64300000	54669	82450	11000	12000	4.97	6.87	6.305	6.53633333333333
chrX	64300000	64350000	59031	78200	8400	13700	7.03	5.71	6.33466666666667	6.616
chrX	64350000	64400000	59792	94450	9339	15100	6.4	6.25	6.23533333333333	6.673
chrX	64400000	64450000	61962	93350	9961	13960	6.22	6.69	6.208	6.64466666666667
chrX	64450000	64500000	64896	102450	10450	16790	6.21	6.1	6.229	6.677
chrX	64500000	64550000	70000	97900	10300	16650	6.8	5.88	6.18033333333333	6.712
chrX	64550000	64600000	65800	73250	9850	11050	6.68	6.63	6.20166666666667	6.68533333333333
chrX	64600000	64650000	74996	55600	12885	10000	5.82	5.56	6.226	6.63466666666667
chrX	64650000	64700000	88154	73700	12815	10950	6.88	6.73	6.238	6.644
chrX	64700000	64750000	74250	113616	11293	15990	6.57	7.11	6.29766666666667	6.65466666666667
chrX	64750000	64800000	55450	129084	10507	16960	5.28	7.61	6.317	6.70633333333333
chrX	64800000	64850000	79700	97700	11050	15700	7.21	6.22	6.32933333333333	6.73333333333333
chrX	64850000	64900000	58600	76200	11400	9850	5.14	7.74	6.391	6.77433333333333
chrX	64900000	64950000	62220	67850	10764	11200	5.78	6.06	6.30266666666667	6.703
chrX	64950000	65000000	82280	117750	13686	18800	6.01	6.26	6.32733333333333	6.65866666666667
chrX	65000000	65050000	105100	109900	13150	17600	7.99	6.24	6.40533333333333	6.65966666666667
chrX	65050000	65100000	68950	82300	10700	9600	6.44	8.57	6.377	6.66433333333333
chrX	65100000	65150000	56400	56000	8800	7750	6.41	7.23	6.388	6.68
chrX	65150000	65200000	55350	71950	10100	11719	5.48	6.14	6.39766666666667	6.661
chrX	65200000	65250000	80800	118250	11650	16231	6.94	7.29	6.423	6.68666666666667
chrX	65250000	65300000	57300	90900	10750	11100	5.33	8.19	6.43766666666667	6.69133333333333
chrX	65300000	65350000	66950	77581	8900	13455	7.52	5.77	6.43466666666667	6.655
chrX	65350000	65400000	86650	106469	12350	16445	7.02	6.47	6.444	6.70233333333333
chrX	65400000	65450000	59250	76650	9400	12350	6.3	6.21	6.39833333333333	6.677
chrX	65450000	65500000	51350	86261	7350	13950	6.99	6.18	6.37933333333333	6.654
chrX	65500000	65550000	49300	86489	7850	12250	6.28	7.06	6.41166666666667	6.58433333333333
chrX	65550000	65600000	56650	99150	9700	14750	5.84	6.72	6.36433333333333	6.57533333333333
chrX	65600000	65650000	67050	111100	8656	14250	7.75	7.8	6.39533333333333	6.492
chrX	65650000	65700000	59950	104700	13944	17650	4.3	5.93	6.404	6.52566666666667
chrX	65700000	65750000	42350	70650	6800	10800	6.23	6.54	6.47466666666667	6.537
chrX	65750000	65800000	63200	120050	8650	17400	7.31	6.9	6.38	6.53166666666667
chrX	65800000	65850000	60300	94850	9750	16200	6.18	5.85	6.40966666666667	6.42233333333333
chrX	65850000	65900000	65600	117250	9750	17450	6.73	6.72	6.419	6.42766666666667
chrX	65900000	65950000	74550	106750	11450	17450	6.51	6.12	6.51733333333333	6.489
chrX	65950000	66000000	41670	57973	5976	8436	6.97	6.87	6.485	6.461
chrX	66000000	66050000	83030	111077	11474	18464	7.24	6.02	6.47166666666667	6.37533333333333
chrX	66050000	66100000	51050	69460	7750	12548	6.59	5.54	6.40633333333333	6.376
chrX	66100000	66150000	64000	103340	10500	14802	6.1	6.98	6.35666666666667	6.37333333333333
chrX	66150000	66200000	51250	86050	9300	14415	5.51	5.97	6.36933333333333	6.378
chrX	66200000	66250000	70450	107400	11750	16735	6	6.42	6.36433333333333	6.39733333333333
chrX	66250000	66300000	67450	84700	10800	15350	6.25	5.52	6.37033333333333	6.41166666666667
chrX	66300000	66350000	55850	67550	9650	11350	5.79	5.95	6.42233333333333	6.40933333333333
chrX	66350000	66400000	69150	78050	11400	14900	6.07	5.24	6.37966666666667	6.36066666666667
chrX	66400000	66450000	66450	73218	11000	10350	6.04	7.07	6.448	6.361
chrX	66450000	66500000	56100	50782	6900	7700	8.13	6.6	6.42633333333333	6.37866666666667
chrX	66500000	66550000	56950	75050	11050	12350	5.15	6.08	6.36533333333333	6.35966666666667
chrX	66550000	66600000	57900	87000	7900	16450	7.33	5.29	6.411	6.38733333333333
chrX	66600000	66650000	52150	104900	7800	14200	6.69	7.39	6.41033333333333	6.40366666666667
chrX	66650000	66700000	56034	101250	6650	12691	8.43	7.98	6.447	6.42433333333333
chrX	66700000	66750000	57016	69350	9550	10759	5.97	6.45	6.43733333333333	6.39433333333333
chrX	66750000	66800000	50750	84800	10300	15100	4.93	5.62	6.43366666666667	6.373
chrX	66800000	66850000	38650	80150	6950	13850	5.56	5.79	6.395	6.443
chrX	66850000	66900000	50700	84000	9161	13150	5.53	6.39	6.397	6.44733333333333
chrX	66900000	66950000	76050	109250	11389	17200	6.68	6.35	6.39066666666667	6.44133333333333
chrX	66950000	67000000	73200	127450	10700	18850	6.84	6.76	6.41366666666667	6.44733333333333
chrX	67000000	67050000	51000	62200	7900	8300	6.46	7.49	6.41433333333333	6.46033333333333
chrX	67050000	67100000	88463	102050	11950	15350	7.4	6.65	6.42033333333333	6.465
chrX	67100000	67150000	68587	63450	10600	10000	6.47	6.34	6.42566666666667	6.50566666666667
chrX	67150000	67200000	60950	111150	9600	18700	6.35	5.94	6.44066666666667	6.49266666666667
chrX	67200000	67250000	55800	104350	10000	14750	5.58	7.07	6.411	6.48266666666667
chrX	67250000	67300000	62750	109200	11450	17250	5.48	6.33	6.42733333333333	6.46766666666667
chrX	67300000	67350000	61800	104800	8188	15687	7.55	6.68	6.39866666666667	6.48333333333333
chrX	67350000	67400000	49402	90638	7360	12563	6.71	7.21	6.39533333333333	6.43433333333333
chrX	67400000	67450000	66948	103162	8802	15300	7.61	6.74	6.31533333333333	6.358
chrX	67450000	67500000	61800	97600	9250	16350	6.68	5.97	6.35533333333333	6.41166666666667
chrX	67500000	67550000	63100	80700	8850	15000	7.13	5.38	6.44	6.445
chrX	67550000	67600000	51850	107700	9550	14100	5.43	7.64	6.50133333333333	6.476
chrX	67600000	67650000	54250	83500	8800	11750	6.16	7.11	6.527	6.47133333333333
chrX	67650000	67700000	28200	41400	5300	7150	5.32	5.79	6.531	6.44866666666667
chrX	67700000	67750000	58900	112900	8800	17100	6.69	6.6	6.52666666666667	6.441
chrX	67750000	67800000	68000	123800	10850	20950	6.27	5.91	6.531	6.41233333333333
chrX	67800000	67850000	71380	117185	11948	19249	5.97	6.09	6.49933333333333	6.434
chrX	67850000	67900000	56120	103115	9002	15951	6.23	6.46	6.51966666666667	6.44133333333333
chrX	67900000	67950000	61031	106832	9400	16000	6.49	6.68	6.51366666666667	6.48666666666667
chrX	67950000	68000000	79269	139518	10951	22150	7.24	6.3	6.56433333333333	6.44
chrX	68000000	68050000	57775	111000	10249	19700	5.64	5.63	6.56333333333333	6.44633333333333
chrX	68050000	68100000	47875	87000	7400	15100	6.47	5.76	6.532	6.427
chrX	68100000	68150000	63550	97400	9650	16450	6.59	5.92	6.53133333333333	6.37033333333333
chrX	68150000	68200000	48200	66250	8000	11650	6.03	5.69	6.48933333333333	6.36133333333333
chrX	68200000	68250000	70650	130150	9850	16150	7.17	8.06	6.45433333333333	6.359
chrX	68250000	68300000	71350	113900	9548	17200	7.47	6.62	6.42233333333333	6.376
chrX	68300000	68350000	61000	112500	8239	16750	7.4	6.72	6.45266666666667	6.33533333333333
chrX	68350000	68400000	50150	89700	7963	14350	6.3	6.25	6.45266666666667	6.26433333333333
chrX	68400000	68450000	41500	68950	6100	12150	6.8	5.67	6.47	6.272
chrX	68450000	68500000	76450	121450	11400	18600	6.71	6.53	6.43966666666667	6.23766666666667
chrX	68500000	68550000	47150	83500	7150	12600	6.59	6.63	6.391	6.251
chrX	68550000	68600000	75200	136850	11650	18750	6.45	7.3	6.40733333333333	6.26233333333333
chrX	68600000	68650000	67650	71450	9550	10900	7.08	6.56	6.455	6.23233333333333
chrX	68650000	68700000	59850	86150	9700	11800	6.17	7.3	6.421	6.23233333333333
chrX	68700000	68750000	73800	89650	10400	15800	7.1	5.67	6.38433333333333	6.267
chrX	68750000	68800000	59000	104600	10830	16050	5.45	6.52	6.395	6.26533333333333
chrX	68800000	68850000	76838	128300	11620	21037	6.61	6.1	6.40666666666667	6.26766666666667
chrX	68850000	68900000	53212	92700	7950	16813	6.69	5.51	6.382	6.269
chrX	68900000	68950000	57150	111900	9000	17300	6.35	6.47	6.385	6.30266666666667
chrX	68950000	69000000	57700	103300	10250	17500	5.63	5.9	6.381	6.23933333333333
chrX	69000000	69050000	39500	72500	6400	12300	6.17	5.89	6.35433333333333	6.221
chrX	69050000	69100000	66600	124900	10500	19450	6.34	6.42	6.34366666666667	6.20066666666667
chrX	69100000	69150000	61550	91850	10000	18450	6.16	4.98	6.35933333333333	6.228
chrX	69150000	69200000	69500	116100	11900	19300	5.84	6.02	6.377	6.243
chrX	69200000	69250000	62400	108600	10800	19500	5.78	5.57	6.37	6.243
chrX	69250000	69300000	45650	97100	9500	15400	4.81	6.31	6.36866666666667	6.244
chrX	69300000	69350000	58800	117700	9100	18300	6.46	6.43	6.34566666666667	6.21466666666667
chrX	69350000	69400000	63950	103459	8350	18613	7.66	5.56	6.33266666666667	6.21033333333333
chrX	69400000	69450000	60450	109191	11050	16337	5.47	6.68	6.35533333333333	6.16933333333333
chrX	69450000	69500000	52150	71900	8500	9800	6.14	7.34	6.36	6.18366666666667
chrX	69500000	69550000	73300	100670	12300	18038	5.96	5.58	6.35633333333333	6.174
chrX	69550000	69600000	54205	65955	7950	11312	6.82	5.83	6.36866666666667	6.16466666666667
chrX	69600000	69650000	43293	76421	7400	12824	5.85	5.96	6.35333333333333	6.26333333333333
chrX	69650000	69700000	66452	89304	10850	13326	6.12	6.7	6.32833333333333	6.29766666666667
chrX	69700000	69750000	64500	83200	9150	13500	7.05	6.16	6.32833333333333	6.344
chrX	69750000	69800000	67050	91650	10050	15100	6.67	6.07	6.41033333333333	6.481
chrX	69800000	69850000	78200	103850	11050	17000	7.08	6.11	6.42766666666667	6.53166666666667
chrX	69850000	69900000	80211	122350	11850	17314	6.77	7.07	6.40833333333333	6.591
chrX	69900000	69950000	50589	86550	6900	14136	7.33	6.12	6.412	6.62733333333333
chrX	69950000	70000000	74400	113047	11450	17300	6.5	6.53	6.42433333333333	6.63533333333333
chrX	70000000	70050000	78954	128379	12050	19271	6.55	6.66	6.42966666666667	6.62766666666667
chrX	70050000	70100000	50546	96830	8772	15079	5.76	6.42	6.43066666666667	6.631
chrX	70100000	70150000	83850	144944	12528	22550	6.69	6.43	6.409	6.72066666666667
chrX	70150000	70200000	47950	87400	7000	14400	6.85	6.07	6.44333333333333	6.73266666666667
chrX	70200000	70250000	60100	105000	8300	17200	7.24	6.1	6.52833333333333	6.72133333333333
chrX	70250000	70300000	36550	66650	6850	10700	5.34	6.23	6.58066666666667	6.78533333333333
chrX	70300000	70350000	92100	113700	13200	19550	6.98	5.82	6.58066666666667	6.82333333333333
chrX	70350000	70400000	67300	124150	10800	14650	6.23	8.47	6.62533333333333	6.84466666666667
chrX	70400000	70450000	2800	3000	500	400	5.6	7.5	6.667	6.828
chrX	70450000	70500000	44750	72200	7950	9900	5.63	7.29	6.65366666666667	6.842
chrX	70500000	70550000	8200	12500	950	1250	8.63	10	6.69166666666667	6.847
chrX	70550000	70600000	72344	96327	10550	12125	6.86	7.94	6.70866666666667	6.89566666666667
chrX	70600000	70650000	61306	125888	10988	18625	5.58	6.76	6.70266666666667	6.87366666666667
chrX	70650000	70700000	58800	120240	9877	16911	5.95	7.11	6.74133333333333	6.89333333333333
chrX	70700000	70750000	61450	57795	9985	9939	6.15	5.81	6.73933333333333	6.9
chrX	70750000	70800000	57200	133550	11500	21950	4.97	6.08	6.79666666666667	6.928
chrX	70800000	70850000	76300	152800	11750	23400	6.49	6.53	6.855	6.943
chrX	70850000	70900000	57800	149300	8250	18100	7.01	8.25	6.88166666666667	6.97233333333333
chrX	70900000	70950000	83150	168600	12800	23950	6.5	7.04	6.899	6.97266666666667
chrX	70950000	71000000	61678	147279	7100	21050	8.69	7	6.90766666666667	6.994
chrX	71000000	71050000	67422	163421	8950	21800	7.53	7.5	6.98233333333333	7.01333333333333
chrX	71050000	71100000	82500	159200	12100	22850	6.82	6.97	6.98366666666667	7.057
chrX	71100000	71150000	95650	131350	13300	19900	7.19	6.6	7.04166666666667	6.96466666666667
chrX	71150000	71200000	107650	136600	14600	22025	7.37	6.2	7.041	6.92733333333333
chrX	71200000	71250000	83850	105750	12600	16075	6.65	6.58	7.11	6.89533333333333
chrX	71250000	71300000	88300	142308	11300	22873	7.81	6.22	7.05933333333333	6.79466666666667
chrX	71300000	71350000	69850	93742	9200	12377	7.59	7.57	7.07566666666667	6.74166666666667
chrX	71350000	71400000	83741	129219	12700	20166	6.59	6.41	7.09933333333333	6.72966666666667
chrX	71400000	71450000	85709	180781	10100	26934	8.49	6.71	7.173	6.71166666666667
chrX	71450000	71500000	82000	203746	12729	30275	6.44	6.73	7.26033333333333	6.73366666666667
chrX	71500000	71550000	99050	186454	11971	24875	8.27	7.5	7.36766666666667	6.79666666666667
chrX	71550000	71600000	96871	173557	12900	25250	7.51	6.87	7.365	6.777
chrX	71600000	71650000	89354	169643	11929	23200	7.49	7.31	7.40233333333333	6.76
chrX	71650000	71700000	70525	113000	9571	18600	7.37	6.08	7.365	6.75766666666667
chrX	71700000	71750000	76450	133200	10200	19750	7.5	6.74	7.27233333333333	6.708
chrX	71750000	71800000	90350	159450	11914	23408	7.58	6.81	7.20166666666667	6.638
chrX	71800000	71850000	75700	127300	10786	17842	7.02	7.13	7.153	6.61033333333333
chrX	71850000	71900000	72550	106366	9100	18650	7.97	5.7	7.123	6.569
chrX	71900000	71950000	67550	126584	12100	19850	5.58	6.38	7.09966666666667	6.561
chrX	71950000	72000000	87000	154440	11300	24400	7.7	6.33	7.08133333333333	6.56666666666667
chrX	72000000	72050000	68445	123260	9628	17650	7.11	6.98	7.01133333333333	6.58433333333333
chrX	72050000	72100000	75505	128950	10272	20300	7.35	6.35	6.99366666666667	6.56433333333333
chrX	72100000	72150000	44050	104050	7000	16250	6.29	6.4	6.99933333333333	6.54666666666667
chrX	72150000	72200000	70950	127688	8700	19425	8.16	6.57	6.94833333333333	6.58833333333333
chrX	72200000	72250000	64450	99462	7350	15375	8.77	6.47	6.943	6.58266666666667
chrX	72250000	72300000	79400	131450	9700	16500	8.19	7.97	6.92733333333333	6.56333333333333
chrX	72300000	72350000	71450	84600	11150	14250	6.41	5.94	6.94266666666667	6.55133333333333
chrX	72350000	72400000	83300	97150	10250	12550	8.13	7.74	7.02633333333333	6.53033333333333
chrX	72400000	72450000	61100	95100	11350	13650	5.38	6.97	6.98933333333333	6.592
chrX	72450000	72500000	70334	94300	11900	17100	5.91	5.51	6.94733333333333	6.83
chrX	72500000	72550000	67916	63570	12550	11782	5.41	5.4	6.86833333333333	6.82866666666667
chrX	72550000	72600000	56800	69780	10600	11368	5.36	6.14	6.85766666666667	6.78866666666667
chrX	72600000	72650000	65150	73150	10350	13650	6.29	5.36	6.80566666666667	6.813
chrX	72650000	72700000	76341	94158	11443	15811	6.67	5.96	6.88766666666667	6.86433333333333
chrX	72700000	72750000	53409	89042	8757	13189	6.1	6.75	6.93866666666667	6.91466666666667
chrX	72750000	72800000	92138	109984	16150	16300	5.71	6.75	6.91433333333333	6.95366666666667
chrX	72800000	72850000	78393	126766	11101	18200	7.06	6.97	6.947	6.98066666666667
chrX	72850000	72900000	85069	84939	12580	14445	6.76	5.88	6.97333333333333	7.00166666666667
chrX	72900000	72950000	86427	109436	12410	13751	6.96	7.96	6.993	7.02933333333333
chrX	72950000	73000000	93923	140775	14959	21454	6.28	6.56	6.91433333333333	7.03566666666667
chrX	73000000	73050000	110000	139100	14100	20100	7.8	6.92	6.874	7.04033333333333
chrX	73050000	73100000	38250	56300	4800	8650	7.97	6.51	6.88766666666667	7.10133333333333
chrX	73100000	73150000	6500	14700	650	2200	10	6.68	6.81666666666667	7.11366666666667
chrX	73150000	73200000	5950	5950	950	750	6.26	7.93	6.92966666666667	7.15066666666667
chrX	73200000	73250000	11550	18050	1850	1300	6.24	13.88	6.96666666666667	7.203
chrX	73250000	73300000	3650	4400	700	650	5.21	6.77	6.97533333333333	7.26733333333333
chrX	73300000	73350000	69360	90750	10350	15300	6.7	5.93	6.97133333333333	7.28
chrX	73350000	73400000	80140	108300	12500	16850	6.41	6.43	6.983	7.33233333333333
chrX	73400000	73450000	97500	143800	12124	18151	8.04	7.92	6.99233333333333	7.36266666666667
chrX	73450000	73500000	86050	152100	9326	19399	9.23	7.84	7.071	7.39533333333333
chrX	73500000	73550000	62550	143400	9800	17600	6.38	8.15	7.11733333333333	7.388
chrX	73550000	73600000	116250	137450	13950	19200	8.33	7.16	7.11533333333333	7.42666666666667
chrX	73600000	73650000	88550	122300	12500	17400	7.08	7.03	7.11166666666667	7.44366666666667
chrX	73650000	73700000	96252	135000	11000	18250	8.75	7.4	7.14366666666667	7.40466666666667
chrX	73700000	73750000	75348	120300	11750	18050	6.41	6.66	7.167	7.351
chrX	73750000	73800000	66350	136250	9500	16800	6.98	8.11	7.141	7.321
chrX	73800000	73850000	85561	134174	12550	17268	6.82	7.77	7.06933333333333	7.29766666666667
chrX	73850000	73900000	68389	156826	11400	19332	6	8.11	7.02033333333333	7.334
chrX	73900000	73950000	85100	164350	9700	20350	8.77	8.08	6.945	7.628
chrX	73950000	74000000	76850	123150	10950	17400	7.02	7.08	6.89433333333333	7.35966666666667
chrX	74000000	74050000	63186	129485	11150	17674	5.67	7.33	6.961	7.37866666666667
chrX	74050000	74100000	58464	122415	11150	18776	5.24	6.52	7.13766666666667	7.24766666666667
chrX	74100000	74150000	76000	122950	11450	17750	6.64	6.93	7.279	7.239
chrX	74150000	74200000	76500	141927	11000	20650	6.95	6.87	7.199	7.21066666666667
chrX	74200000	74250000	72300	121673	8550	15750	8.46	7.73	7.06	7.15
chrX	74250000	74300000	79566	98337	11199	15063	7.1	6.53	7.05566666666667	7.09366666666667
chrX	74300000	74350000	78784	123913	11251	15237	7	8.13	7.04333333333333	7.06766666666667
chrX	74350000	74400000	70500	126500	10600	19800	6.65	6.39	7.01633333333333	7.02766666666667
chrX	74400000	74450000	99450	103250	12550	15200	7.92	6.79	6.95866666666667	7.00566666666667
chrX	74450000	74500000	46100	33900	6600	6850	6.98	4.95	6.934	6.992
chrX	74500000	74550000	51950	78900	7400	13100	7.02	6.02	6.94566666666667	6.95533333333333
chrX	74550000	74600000	64350	94450	11050	16250	5.82	5.81	6.94466666666667	6.929
chrX	74600000	74650000	35400	76900	4150	9900	8.53	7.77	6.959	6.83333333333333
chrX	74650000	74700000	2200	3350	550	200	4	16.75	6.87233333333333	6.75533333333333
chrX	74700000	74750000	18650	32797	3950	5629	4.72	5.83	6.829	6.696
chrX	74750000	74800000	24150	69903	3350	9521	7.21	7.34	6.821	6.67333333333333
chrX	74800000	74850000	2400	300	200	150	12	2	6.80433333333333	6.65033333333333
chrX	74850000	74900000	16500	3700	1550	600	10.65	6.17	6.83566666666667	6.596
chrX	74900000	74950000	7050	9900	1250	1400	5.64	7.07	6.89433333333333	6.58966666666667
chrX	74950000	75000000	39700	80700	7850	13400	5.06	6.02	6.75066666666667	6.57133333333333
chrX	75000000	75050000	59710	105380	9559	16315	6.25	6.46	6.73466666666667	6.606
chrX	75050000	75100000	71150	103920	8941	16281	7.96	6.38	6.70833333333333	6.543
chrX	75100000	75150000	72090	113050	11500	19404	6.27	5.83	6.68533333333333	6.57
chrX	75150000	75200000	41050	71400	5850	10600	7.02	6.74	6.69033333333333	6.54733333333333
chrX	75200000	75250000	58950	109600	10400	17550	5.67	6.25	6.64633333333333	6.61633333333333
chrX	75250000	75300000	62650	121000	8550	17250	7.33	7.01	6.62	6.62966666666667
chrX	75300000	75350000	53338	111990	7850	16051	6.79	6.98	6.60533333333333	6.61966666666667
chrX	75350000	75400000	49862	83610	7750	15949	6.43	5.24	6.52133333333333	6.59933333333333
chrX	75400000	75450000	48150	86364	7804	15050	6.17	5.74	6.59066666666667	6.252
chrX	75450000	75500000	56000	96944	9796	18300	5.72	5.3	6.605	6.25133333333333
chrX	75500000	75550000	65750	91042	12100	13700	5.43	6.65	6.55933333333333	6.19233333333333
chrX	75550000	75600000	39100	54250	8250	9300	4.74	5.83	6.38066666666667	6.36666666666667
chrX	75600000	75650000	48900	62850	6450	11850	7.58	5.3	6.24433333333333	6.37766666666667
chrX	75650000	75700000	22200	30050	2550	4500	8.71	6.68	6.23366666666667	6.33666666666667
chrX	75700000	75750000	11000	13650	2650	1900	4.15	7.18	6.20533333333333	6.37033333333333
chrX	75750000	75800000	75820	113354	11450	14973	6.62	7.57	6.22133333333333	6.36733333333333
chrX	75800000	75850000	70184	134846	11300	21627	6.21	6.24	6.16933333333333	6.37066666666667
chrX	75850000	75900000	71246	171100	11950	23750	5.96	7.2	6.14466666666667	6.381
chrX	75900000	75950000	69800	128700	8650	21050	8.07	6.11	6.10033333333333	6.33266666666667
chrX	75950000	76000000	44450	125000	7850	17800	5.66	7.02	6.091	6.31133333333333
chrX	76000000	76050000	71350	141300	11450	22000	6.23	6.42	6.061	6.29466666666667
chrX	76050000	76100000	55100	115350	10250	20950	5.38	5.51	6.015	6.24633333333333
chrX	76100000	76150000	53200	157500	8850	22000	6.01	7.16	6.02166666666667	6.27166666666667
chrX	76150000	76200000	55300	137400	9100	21700	6.08	6.33	6.03066666666667	6.28633333333333
chrX	76200000	76250000	28050	61250	5450	10550	5.15	5.81	6.066	6.32033333333333
chrX	76250000	76300000	47600	98900	8150	17750	5.84	5.57	6.13833333333333	6.315
chrX	76300000	76350000	73350	156472	11050	21650	6.64	7.23	6.18233333333333	6.332
chrX	76350000	76400000	47900	99128	7300	15250	6.56	6.5	6.22733333333333	6.371
chrX	76400000	76450000	53150	114400	10000	19600	5.32	5.84	6.16333333333333	6.35333333333333
chrX	76450000	76500000	25500	78330	6050	11140	4.21	7.03	6.25166666666667	6.32366666666667
chrX	76500000	76550000	54850	143670	8150	22560	6.73	6.37	6.204	6.31066666666667
chrX	76550000	76600000	36881	88386	5766	13635	6.4	6.48	6.183	6.33333333333333
chrX	76600000	76650000	68492	133614	12384	21763	5.53	6.14	6.25366666666667	6.34466666666667
chrX	76650000	76700000	62027	120426	10900	22784	5.69	5.29	6.167	6.40966666666667
chrX	76700000	76750000	42270	98374	7836	17545	5.39	5.61	6.21266666666667	6.434
chrX	76750000	76800000	53480	133900	8314	20573	6.43	6.51	6.21866666666667	6.45033333333333
chrX	76800000	76850000	42200	94250	7800	17050	5.41	5.53	6.278	6.49233333333333
chrX	76850000	76900000	64350	119100	9700	19850	6.63	6	6.32433333333333	6.494
chrX	76900000	76950000	63800	139090	9900	22500	6.44	6.18	6.30066666666667	6.51733333333333
chrX	76950000	77000000	64780	117330	9550	18577	6.78	6.32	6.37066666666667	6.534
chrX	77000000	77050000	85483	144880	11243	22311	7.6	6.49	6.41466666666667	6.57633333333333
chrX	77050000	77100000	66387	131250	10957	20712	6.06	6.34	6.41233333333333	6.50366666666667
chrX	77100000	77150000	92400	149100	10350	23050	8.93	6.47	6.41833333333333	6.51266666666667
chrX	77150000	77200000	54300	93100	8000	15150	6.79	6.15	6.45733333333333	6.53466666666667
chrX	77200000	77250000	56100	121150	8250	19250	6.8	6.29	6.538	6.52366666666667
chrX	77250000	77300000	34800	62850	6700	8750	5.19	7.18	6.51933333333333	6.53766666666667
chrX	77300000	77350000	46900	96600	8400	13950	5.58	6.92	6.458	6.55433333333333
chrX	77350000	77400000	58150	125150	7200	16600	8.08	7.54	6.49566666666667	6.50366666666667
chrX	77400000	77450000	59450	166801	10867	20683	5.47	8.06	6.43133333333333	6.595
chrX	77450000	77500000	68450	153199	9733	19767	7.03	7.75	6.45333333333333	6.61433333333333
chrX	77500000	77550000	59250	124650	9250	18050	6.41	6.91	6.39166666666667	6.63766666666667
chrX	77550000	77600000	78564	160250	10973	23666	7.16	6.77	6.41633333333333	6.70366666666667
chrX	77600000	77650000	76036	175350	10277	24334	7.4	7.21	6.40633333333333	6.727
chrX	77650000	77700000	56700	119550	10550	17000	5.37	7.03	6.40966666666667	6.78466666666667
chrX	77700000	77750000	78250	145800	10800	23100	7.25	6.31	6.37133333333333	6.753
chrX	77750000	77800000	79700	159798	11137	23373	7.16	6.84	6.36366666666667	6.72333333333333
chrX	77800000	77850000	53000	99452	8063	19677	6.57	5.05	6.39133333333333	6.74933333333333
chrX	77850000	77900000	44500	85950	6600	12700	6.74	6.77	6.29766666666667	6.719
chrX	77900000	77950000	57150	109900	8800	16916	6.49	6.5	6.28166666666667	6.7
chrX	77950000	78000000	20900	36750	3150	5484	6.63	6.7	6.24633333333333	6.73733333333333
chrX	78000000	78050000	58650	108950	9507	16045	6.17	6.79	6.27033333333333	6.699
chrX	78050000	78100000	34200	89700	7493	12855	4.56	6.98	6.338	6.641
chrX	78100000	78150000	58600	80850	8800	17500	6.66	4.62	6.277	6.653
chrX	78150000	78200000	24800	83150	6600	10350	3.76	8.03	6.28733333333333	6.58233333333333
chrX	78200000	78250000	32950	61900	5450	10000	6.05	6.19	6.204	6.52
chrX	78250000	78300000	44900	106000	9800	14700	4.58	7.21	6.16333333333333	6.48533333333333
chrX	78300000	78350000	36900	72450	6000	9650	6.15	7.51	6.105	6.49366666666667
chrX	78350000	78400000	60450	115600	9550	17250	6.33	6.7	6.00966666666667	6.46233333333333
chrX	78400000	78450000	52000	123850	7950	15650	6.54	7.91	6.05366666666667	6.43566666666667
chrX	78450000	78500000	49800	86500	8850	16100	5.63	5.37	6.04466666666667	6.479
chrX	78500000	78550000	67050	111400	9100	19900	7.37	5.6	6.02033333333333	6.50366666666667
chrX	78550000	78600000	68250	117200	9900	16450	6.89	7.12	6.04	6.52966666666667
chrX	78600000	78650000	48650	90300	7950	16250	6.12	5.56	5.97966666666667	6.487
chrX	78650000	78700000	66850	69150	10600	12400	6.31	5.58	5.93733333333333	6.50033333333333
chrX	78700000	78750000	73800	100000	12850	13500	5.74	7.41	5.95766666666667	6.51133333333333
chrX	78750000	78800000	89500	94400	15150	15650	5.91	6.03	5.94666666666667	6.49166666666667
chrX	78800000	78850000	76850	59800	10100	11550	7.61	5.18	6.00533333333333	6.49833333333333
chrX	78850000	78900000	70050	118100	11200	14950	6.25	7.9	6.02133333333333	6.54533333333333
chrX	78900000	78950000	69350	59100	12000	9950	5.78	5.94	6.124	6.49733333333333
chrX	78950000	79000000	60650	62346	13400	10606	4.53	5.88	6.08766666666667	6.46933333333333
chrX	79000000	79050000	59439	60694	11450	10336	5.19	5.87	6.18933333333333	6.466
chrX	79050000	79100000	45211	36210	8350	5158	5.41	7.02	6.202	6.41933333333333
chrX	79100000	79150000	49500	58650	10900	9350	4.54	6.27	6.25033333333333	6.38
chrX	79150000	79200000	88250	94000	13200	15100	6.69	6.23	6.269	6.28233333333333
chrX	79200000	79250000	63200	69650	9050	9150	6.98	7.61	6.28466666666667	6.30466666666667
chrX	79250000	79300000	53650	58750	8350	7750	6.43	7.58	6.252	6.33166666666667
chrX	79300000	79350000	55500	72034	7750	12365	7.16	5.83	6.202	6.30366666666667
chrX	79350000	79400000	56752	88916	11500	16185	4.93	5.49	6.18933333333333	6.36833333333333
chrX	79400000	79450000	36248	65900	6950	9550	5.22	6.9	6.20966666666667	6.41366666666667
chrX	79450000	79500000	53200	78050	7350	11100	7.24	7.03	6.29433333333333	6.39933333333333
chrX	79500000	79550000	42820	66626	7338	10750	5.84	6.2	6.25766666666667	6.406
chrX	79550000	79600000	58880	78224	9312	10900	6.32	7.18	6.207	6.44566666666667
chrX	79600000	79650000	56400	90100	7900	14950	7.14	6.03	6.18066666666667	6.41166666666667
chrX	79650000	79700000	34550	78800	5050	11950	6.84	6.59	6.17433333333333	6.44666666666667
chrX	79700000	79750000	28994	55129	5850	10300	4.96	5.35	6.204	6.44766666666667
chrX	79750000	79800000	52258	93719	6850	13179	7.63	7.11	6.239	6.47666666666667
chrX	79800000	79850000	51598	87216	7900	14271	6.53	6.11	6.25033333333333	6.464
chrX	79850000	79900000	64050	88508	8237	16030	7.78	5.52	6.30366666666667	6.458
chrX	79900000	79950000	66500	92704	9363	18600	7.1	4.98	6.288	6.46833333333333
chrX	79950000	80000000	56700	92274	9300	15270	6.1	6.04	6.23266666666667	6.414
chrX	80000000	80050000	47000	79750	7350	12450	6.39	6.41	6.227	6.37833333333333
chrX	80050000	80100000	48000	110550	8900	17600	5.39	6.28	6.19266666666667	6.414
chrX	80100000	80150000	51650	114000	9000	15200	5.74	7.5	6.22333333333333	6.44433333333333
chrX	80150000	80200000	62950	115012	9100	16561	6.92	6.94	6.23766666666667	6.427
chrX	80200000	80250000	85650	145888	10350	20889	8.28	6.98	6.17666666666667	6.43
chrX	80250000	80300000	46403	93115	9650	14950	4.81	6.23	6.19966666666667	6.44433333333333
chrX	80300000	80350000	82047	130724	13480	20525	6.09	6.37	6.18066666666667	6.432
chrX	80350000	80400000	42950	93711	7870	13625	5.46	6.88	6.12766666666667	6.44966666666667
chrX	80400000	80450000	57550	62950	10300	9000	5.59	6.99	6.11566666666667	6.424
chrX	80450000	80500000	72999	61150	13474	10350	5.42	5.91	6.12633333333333	6.42366666666667
chrX	80500000	80550000	58801	69800	9426	10350	6.24	6.74	6.09066666666667	6.41333333333333
chrX	80550000	80600000	16400	14600	2850	2200	5.75	6.64	6.05933333333333	6.443
chrX	80600000	80650000	78244	78150	12750	12832	6.14	6.09	6.03766666666667	6.44766666666667
chrX	80650000	80700000	81582	76350	13107	11668	6.22	6.54	5.978	6.45133333333333
chrX	80700000	80750000	71574	39200	13443	6550	5.32	5.98	5.964	6.43433333333333
chrX	80750000	80800000	53500	45191	8550	6946	6.26	6.51	5.98033333333333	6.41166666666667
chrX	80800000	80850000	58850	50409	9600	7304	6.13	6.9	5.997	6.40733333333333
chrX	80850000	80900000	49400	59800	8450	9350	5.85	6.4	6.00866666666667	6.35833333333333
chrX	80900000	80950000	73700	63450	13050	9950	5.65	6.38	5.94333333333333	6.33933333333333
chrX	80950000	81000000	35800	53050	6617	7450	5.41	7.12	5.84566666666667	6.30233333333333
chrX	81000000	81050000	78950	80250	12083	12100	6.53	6.63	5.875	6.33333333333333
chrX	81050000	81100000	52050	71500	9050	10500	5.75	6.81	5.844	6.384
chrX	81100000	81150000	69600	87300	12550	13300	5.55	6.56	5.86633333333333	6.391
chrX	81150000	81200000	47650	49800	7350	8550	6.48	5.82	5.90333333333333	6.426
chrX	81200000	81250000	56000	53400	10600	10000	5.28	5.34	5.909	6.42533333333333
chrX	81250000	81300000	92328	97950	14074	14400	6.56	6.8	5.87033333333333	6.439
chrX	81300000	81350000	66422	105750	11876	15100	5.59	7	5.85166666666667	6.41966666666667
chrX	81350000	81400000	78750	113200	11050	20004	7.13	5.66	5.83466666666667	6.42966666666667
chrX	81400000	81450000	43000	61118	8100	12011	5.31	5.09	5.85066666666667	6.404
chrX	81450000	81500000	63100	59682	11100	10785	5.68	5.53	5.86833333333333	6.37966666666667
chrX	81500000	81550000	71250	89150	10350	15550	6.88	5.73	5.83833333333333	6.36733333333333
chrX	81550000	81600000	53900	91700	9150	14900	5.89	6.15	5.85366666666667	6.323
chrX	81600000	81650000	60550	81150	9950	13450	6.09	6.03	5.856	6.32133333333333
chrX	81650000	81700000	48650	90150	9800	14150	4.96	6.37	5.868	6.34966666666667
chrX	81700000	81750000	64230	91150	12001	15523	5.35	5.87	5.89366666666667	6.34066666666667
chrX	81750000	81800000	52620	71800	9249	10027	5.69	7.16	5.88066666666667	6.31466666666667
chrX	81800000	81850000	82326	97400	15959	12339	5.16	7.89	5.90133333333333	6.36166666666667
chrX	81850000	81900000	67424	109200	10991	15411	6.13	7.09	5.93133333333333	6.34766666666667
chrX	81900000	81950000	65312	101432	9750	12623	6.7	8.04	5.90433333333333	6.36733333333333
chrX	81950000	82000000	43038	69118	7700	11727	5.59	5.89	5.89533333333333	6.397
chrX	82000000	82050000	51850	84000	10200	11750	5.08	7.15	5.90066666666667	6.45633333333333
chrX	82050000	82100000	50900	37250	9800	6150	5.19	6.06	5.88733333333333	6.40266666666667
chrX	82100000	82150000	69250	115100	12300	18000	5.63	6.39	5.83966666666667	6.44366666666667
chrX	82150000	82200000	6700	8650	1000	1500	6.7	5.77	5.86733333333333	6.573
chrX	82200000	82250000	31000	53500	5300	10200	5.85	5.25	5.87766666666667	6.61666666666667
chrX	82250000	82300000	60100	104135	11210	16964	5.36	6.14	5.80766666666667	6.60666666666667
chrX	82300000	82350000	61250	89665	9290	16086	6.59	5.57	5.80866666666667	6.60066666666667
chrX	82350000	82400000	58350	106650	9850	16800	5.92	6.35	5.78066666666667	6.60633333333333
chrX	82400000	82450000	63400	131900	10550	18250	6.01	7.23	5.84066666666667	6.59533333333333
chrX	82450000	82500000	40300	79736	6519	11633	6.18	6.85	5.84533333333333	6.62166666666667
chrX	82500000	82550000	67014	112730	10913	19266	6.14	5.85	5.85866666666667	6.55533333333333
chrX	82550000	82600000	66036	114684	10368	13951	6.37	8.22	5.837	6.51166666666667
chrX	82600000	82650000	49700	64113	7705	10450	6.45	6.14	5.79233333333333	6.48766666666667
chrX	82650000	82700000	60050	63487	10595	9900	5.67	6.41	5.77633333333333	6.45666666666667
chrX	82700000	82750000	66533	88800	13282	14250	5.01	6.23	5.796	6.49333333333333
chrX	82750000	82800000	62967	96100	9368	11200	6.72	8.58	5.787	6.44333333333333
chrX	82800000	82850000	65400	89000	12600	16500	5.19	5.39	5.85266666666667	6.41366666666667
chrX	82850000	82900000	45600	75492	8000	10950	5.7	6.89	5.87466666666667	6.44166666666667
chrX	82900000	82950000	51300	76658	8350	8550	6.14	8.97	5.82333333333333	6.462
chrX	82950000	83000000	48250	81350	8050	11900	5.99	6.84	5.81533333333333	6.50533333333333
chrX	83000000	83050000	43050	80050	9000	14750	4.78	5.43	5.84133333333333	6.50266666666667
chrX	83050000	83100000	45550	74000	7700	12400	5.92	5.97	5.85666666666667	6.528
chrX	83100000	83150000	56200	77250	10700	12450	5.25	6.2	5.941	6.531
chrX	83150000	83200000	63200	75550	9350	12500	6.76	6.04	5.947	6.49466666666667
chrX	83200000	83250000	58122	105200	10580	15800	5.49	6.66	5.89533333333333	6.43833333333333
chrX	83250000	83300000	63759	97929	10470	18950	6.09	5.17	5.90333333333333	6.41733333333333
chrX	83300000	83350000	44469	79571	9850	12100	4.51	6.58	5.90733333333333	6.34166666666667
chrX	83350000	83400000	64404	75510	13450	11855	4.79	6.37	5.848	6.351
chrX	83400000	83450000	95496	175710	15353	24724	6.22	7.11	5.86633333333333	6.35566666666667
chrX	83450000	83500000	78450	146630	12697	20971	6.18	6.99	5.85833333333333	6.36566666666667
chrX	83500000	83550000	18500	42650	3850	7550	4.81	5.65	5.83566666666667	6.27433333333333
chrX	83550000	83600000	89450	104000	12500	20100	7.16	5.17	5.86566666666667	6.27466666666667
chrX	83600000	83650000	53800	90700	8550	12550	6.29	7.23	5.90933333333333	6.26433333333333
chrX	83650000	83700000	36900	74300	7150	11650	5.16	6.38	5.886	6.154
chrX	83700000	83750000	47442	81067	8450	12377	5.61	6.55	5.84866666666667	6.17433333333333
chrX	83750000	83800000	47008	58083	7650	9583	6.14	6.06	5.859	6.168
chrX	83800000	83850000	41250	77500	5850	12240	7.05	6.33	5.846	6.164
chrX	83850000	83900000	50300	58704	5950	9112	8.45	6.44	5.84666666666667	6.15733333333333
chrX	83900000	83950000	25050	33696	4050	5488	6.19	6.14	5.886	6.21966666666667
chrX	83950000	84000000	43950	77600	9500	15050	4.63	5.16	5.88066666666667	6.22233333333333
chrX	84000000	84050000	52950	90600	8300	17350	6.38	5.22	5.91566666666667	6.24633333333333
chrX	84050000	84100000	54800	83950	8450	14100	6.49	5.95	5.96066666666667	6.26533333333333
chrX	84100000	84150000	37400	66800	8000	10400	4.67	6.42	6.017	6.29266666666667
chrX	84150000	84200000	55979	67422	9000	10300	6.22	6.55	6.02466666666667	6.23333333333333
chrX	84200000	84250000	49121	81928	10300	12550	4.77	6.53	6.00166666666667	6.19033333333333
chrX	84250000	84300000	49527	74400	8200	12730	6.04	5.84	6.07766666666667	6.254
chrX	84300000	84350000	37473	64150	6150	11870	6.09	5.4	6.06466666666667	6.25966666666667
chrX	84350000	84400000	66600	95100	9500	14450	7.01	6.58	6.032	6.231
chrX	84400000	84450000	62450	103900	11490	18350	5.44	5.66	6.078	6.233
chrX	84450000	84500000	33650	87950	6910	11800	4.87	7.45	6.086	6.264
chrX	84500000	84550000	34900	60750	6850	11587	5.09	5.24	6.09433333333333	6.28633333333333
chrX	84550000	84600000	45350	86604	8200	14813	5.53	5.85	6.04	6.33133333333333
chrX	84600000	84650000	49050	86996	9300	14500	5.27	6	5.96633333333333	6.32
chrX	84650000	84700000	57450	74350	7235	9400	7.94	7.91	5.97066666666667	6.31633333333333
chrX	84700000	84750000	66250	95658	12430	14200	5.33	6.74	6.02233333333333	6.34666666666667
chrX	84750000	84800000	66650	93392	9335	15850	7.14	5.89	6.03833333333333	6.43566666666667
chrX	84800000	84850000	56863	65800	9700	9200	5.86	7.15	6.02133333333333	6.45566666666667
chrX	84850000	84900000	73587	84800	11350	11800	6.48	7.19	6.07533333333333	6.476
chrX	84900000	84950000	61600	116150	9550	21800	6.45	5.33	6.094	6.487
chrX	84950000	85000000	55400	103100	10100	18100	5.49	5.7	6.15566666666667	6.51266666666667
chrX	85000000	85050000	63150	108150	8913	14300	7.09	7.56	6.157	6.561
chrX	85050000	85100000	59500	105250	8787	19700	6.77	5.34	6.13033333333333	6.58366666666667
chrX	85100000	85150000	55450	102250	10450	16050	5.31	6.37	6.12	6.60933333333333
chrX	85150000	85200000	80400	117450	12300	18250	6.54	6.44	6.12833333333333	6.706
chrX	85200000	85250000	84000	99500	14350	13300	5.85	7.48	6.17	6.648
chrX	85250000	85300000	72850	116500	11400	17300	6.39	6.73	6.17033333333333	6.68666666666667
chrX	85300000	85350000	68444	132606	12621	17269	5.42	7.68	6.181	6.71266666666667
chrX	85350000	85400000	59106	69094	9479	11331	6.24	6.1	6.22133333333333	6.72033333333333
chrX	85400000	85450000	81230	117600	12850	19500	6.32	6.03	6.113	6.66066666666667
chrX	85450000	85500000	70470	102062	11400	16815	6.18	6.07	6.143	6.65533333333333
chrX	85500000	85550000	65550	74438	9550	9435	6.86	7.89	6.113	6.64933333333333
chrX	85550000	85600000	78900	114000	13200	17400	5.98	6.55	6.18833333333333	6.692
chrX	85600000	85650000	84650	131450	13450	18700	6.29	7.03	6.172	6.663
chrX	85650000	85700000	73850	122150	10900	17750	6.78	6.88	6.15266666666667	6.69366666666667
chrX	85700000	85750000	84450	102900	12750	14100	6.62	7.3	6.234	6.724
chrX	85750000	85800000	73300	154900	12050	21250	6.08	7.29	6.21633333333333	6.73933333333333
chrX	85800000	85850000	56100	147700	10600	24304	5.29	6.08	6.175	6.75033333333333
chrX	85850000	85900000	76700	157300	11450	21396	6.7	7.35	6.25966666666667	6.79766666666667
chrX	85900000	85950000	80750	119450	14200	13950	5.69	8.56	6.21833333333333	6.843
chrX	85950000	86000000	82650	93403	13510	16353	6.12	5.71	6.23433333333333	6.78633333333333
chrX	86000000	86050000	75150	97847	14740	15297	5.1	6.4	6.20033333333333	6.78266666666667
chrX	86050000	86100000	71900	106800	12300	16100	5.85	6.63	6.22333333333333	6.73333333333333
chrX	86100000	86150000	55700	85600	8600	13750	6.48	6.23	6.20533333333333	6.724
chrX	86150000	86200000	62600	100000	13350	16350	4.69	6.12	6.155	6.67833333333333
chrX	86200000	86250000	47650	88150	7650	13400	6.23	6.58	6.14366666666667	6.664
chrX	86250000	86300000	27450	39700	4400	6950	6.24	5.71	6.07666666666667	6.59766666666667
chrX	86300000	86350000	50350	115490	6200	13700	8.12	8.43	6.04866666666667	6.61333333333333
chrX	86350000	86400000	67650	135310	11300	21400	5.99	6.32	5.991	6.56333333333333
chrX	86400000	86450000	59000	139150	10050	22250	5.87	6.25	5.953	6.52766666666667
chrX	86450000	86500000	60645	123650	7643	18700	7.93	6.61	5.91266666666667	6.49833333333333
chrX	86500000	86550000	48255	134400	7357	16750	6.56	8.02	5.93333333333333	6.524
chrX	86550000	86600000	34300	89217	6200	15726	5.53	5.67	5.998	6.562
chrX	86600000	86650000	73584	156091	9376	20032	7.85	7.79	5.97066666666667	6.52
chrX	86650000	86700000	70366	95492	13274	12242	5.3	7.8	6	6.43433333333333
chrX	86700000	86750000	63300	68750	10000	11900	6.33	5.78	6.01466666666667	6.40466666666667
chrX	86750000	86800000	59350	80450	11050	12150	5.37	6.62	5.99733333333333	6.415
chrX	86800000	86850000	45250	96450	7400	15550	6.11	6.2	6.03733333333333	6.41133333333333
chrX	86850000	86900000	47600	60200	8350	10350	5.7	5.82	6.05366666666667	6.40566666666667
chrX	86900000	86950000	46150	47550	9600	10200	4.81	4.66	6.08766666666667	6.406
chrX	86950000	87000000	71314	85646	12210	15178	5.84	5.64	6.062	6.44333333333333
chrX	87000000	87050000	49886	89154	10290	15122	4.85	5.9	6.035	6.447
chrX	87050000	87100000	45750	87800	8900	12500	5.14	7.02	5.98366666666667	6.39166666666667
chrX	87100000	87150000	53850	84100	11800	15200	4.56	5.53	5.941	6.40066666666667
chrX	87150000	87200000	39450	76100	7000	13100	5.64	5.81	5.93166666666667	6.37733333333333
chrX	87200000	87250000	37550	69450	6943	10814	5.41	6.42	5.85266666666667	6.34233333333333
chrX	87250000	87300000	35550	71150	5307	8831	6.7	8.06	5.81433333333333	6.28966666666667
chrX	87300000	87350000	45900	86300	6350	11955	7.23	7.22	5.844	6.31833333333333
chrX	87350000	87400000	58800	119000	10000	19550	5.88	6.09	5.786	6.272
chrX	87400000	87450000	40400	74250	6150	12400	6.57	5.99	5.79666666666667	6.21033333333333
chrX	87450000	87500000	49500	71100	7550	14750	6.56	4.82	5.74433333333333	6.19833333333333
chrX	87500000	87550000	38700	75850	8450	11300	4.58	6.71	5.764	6.17333333333333
chrX	87550000	87600000	40900	68450	5800	10500	7.05	6.52	5.746	6.187
chrX	87600000	87650000	43550	69700	6250	11500	6.97	6.06	5.78866666666667	6.25833333333333
chrX	87650000	87700000	42800	72400	7500	11820	5.71	6.13	5.83233333333333	6.298
chrX	87700000	87750000	41250	79950	7550	10380	5.46	7.7	5.85233333333333	6.32266666666667
chrX	87750000	87800000	49936	111050	9200	19078	5.43	5.82	5.90166666666667	6.34133333333333
chrX	87800000	87850000	37814	72950	5750	10772	6.58	6.77	5.919	6.335
chrX	87850000	87900000	34850	92200	7400	14000	4.71	6.59	5.926	6.37733333333333
chrX	87900000	87950000	52650	101600	9420	18296	5.59	5.55	5.91233333333333	6.375
chrX	87950000	88000000	49400	89250	8880	16054	5.56	5.56	5.90566666666667	6.38566666666667
chrX	88000000	88050000	43255	89270	8000	13864	5.41	6.44	5.87266666666667	6.385
chrX	88050000	88100000	50695	117615	7900	18021	6.42	6.53	5.82233333333333	6.37533333333333
chrX	88100000	88150000	65350	128715	10700	20115	6.11	6.4	5.84133333333333	6.41166666666667
chrX	88150000	88200000	72218	128161	12850	21551	5.62	5.95	5.785	6.43866666666667
chrX	88200000	88250000	39782	76139	8350	14049	4.76	5.42	5.74866666666667	6.49233333333333
chrX	88250000	88300000	85800	161200	14400	27450	5.96	5.87	5.79633333333333	6.54
chrX	88300000	88350000	65200	128600	11700	19450	5.57	6.61	5.769	6.54066666666667
chrX	88350000	88400000	61100	95500	8750	12000	6.98	7.96	5.79066666666667	6.51666666666667
chrX	88400000	88450000	65050	124900	10626	21350	6.12	5.85	5.79266666666667	6.551
chrX	88450000	88500000	65861	128509	10224	20150	6.44	6.38	5.79766666666667	6.50233333333333
chrX	88500000	88550000	61689	108141	9750	16750	6.33	6.46	5.85433333333333	6.526
chrX	88550000	88600000	56000	104453	9900	15300	5.66	6.83	5.84033333333333	6.536
chrX	88600000	88650000	67050	151297	14050	22250	4.77	6.8	5.82933333333333	6.53533333333333
chrX	88650000	88700000	53350	101285	10200	17645	5.23	5.74	5.87433333333333	6.57933333333333
chrX	88700000	88750000	59900	132965	11500	19740	5.21	6.74	5.86166666666667	6.62366666666667
chrX	88750000	88800000	57450	117966	10058	14665	5.71	8.04	5.85233333333333	6.627
chrX	88800000	88850000	80100	161384	13992	23300	5.72	6.93	5.83733333333333	6.60466666666667
chrX	88850000	88900000	66150	113642	10250	15820	6.45	7.18	5.80166666666667	6.59166666666667
chrX	88900000	88950000	50950	92358	10450	13580	4.88	6.8	5.796	6.59666666666667
chrX	88950000	89000000	49500	88700	9045	13800	5.47	6.43	5.88066666666667	6.60966666666667
chrX	89000000	89050000	41550	96220	6908	11827	6.01	8.14	5.902	6.645
chrX	89050000	89100000	54200	114580	8698	17524	6.23	6.54	5.954	6.62233333333333
chrX	89100000	89150000	63200	44600	8299	8349	7.62	5.34	5.92866666666667	6.60366666666667
chrX	89150000	89200000	61150	94900	10600	13250	5.77	7.16	5.953	6.62333333333333
chrX	89200000	89250000	51050	68950	9100	11050	5.61	6.24	5.918	6.60566666666667
chrX	89250000	89300000	79150	100900	11100	15450	7.13	6.53	5.917	6.58866666666667
chrX	89300000	89350000	52350	85950	8500	12150	6.16	7.07	5.89866666666667	6.60633333333333
chrX	89350000	89400000	42966	99931	9800	15200	4.38	6.57	5.905	6.58066666666667
chrX	89400000	89450000	51684	91769	7450	13350	6.94	6.87	5.928	6.57366666666667
chrX	89450000	89500000	38100	59250	7350	8600	5.18	6.89	5.96633333333333	6.55033333333333
chrX	89500000	89550000	55900	100350	10900	15350	5.13	6.54	5.99666666666667	6.50233333333333
chrX	89550000	89600000	71400	84400	11950	14400	5.97	5.86	6.065	6.51133333333333
chrX	89600000	89650000	45900	68200	9100	11350	5.04	6.01	6.03633333333333	6.48133333333333
chrX	89650000	89700000	46350	81181	8500	13316	5.45	6.1	6.09466666666667	6.484
chrX	89700000	89750000	57300	93369	7850	16084	7.3	5.81	6.167	6.508
chrX	89750000	89800000	61050	127150	9250	18350	6.6	6.93	6.164	6.452
chrX	89800000	89850000	74900	107600	10500	18150	7.13	5.93	6.12266666666667	6.42666666666667
chrX	89850000	89900000	68450	113650	11000	15350	6.22	7.4	6.03766666666667	6.431
chrX	89900000	89950000	70600	98550	10300	15300	6.85	6.44	6.06866666666667	6.455
chrX	89950000	90000000	60400	110800	11200	18950	5.39	5.85	6.055	6.466
chrX	90000000	90050000	67368	110908	10700	18642	6.3	5.95	5.97366666666667	6.46033333333333
chrX	90050000	90100000	81982	170842	16050	23208	5.11	7.36	6.01166666666667	6.44966666666667
chrX	90100000	90150000	41400	87800	8350	14550	4.96	6.03	6.03633333333333	6.45433333333333
chrX	90150000	90200000	53550	69900	9050	12650	5.92	5.53	6.00966666666667	6.46333333333333
chrX	90200000	90250000	52500	97300	8250	16100	6.36	6.04	6.02733333333333	6.436
chrX	90250000	90300000	74846	124950	11300	18923	6.62	6.6	6.045	6.455
chrX	90300000	90350000	75754	113950	9750	15827	7.77	7.2	6.01566666666667	6.485
chrX	90350000	90400000	50509	100100	9028	15950	5.59	6.28	6.08366666666667	6.45733333333333
chrX	90400000	90450000	53841	99270	8122	14427	6.63	6.88	6.12333333333333	6.48466666666667
chrX	90450000	90500000	79500	137430	10400	19223	7.64	7.15	6.06066666666667	6.49966666666667
chrX	90500000	90550000	37026	78971	6250	12227	5.92	6.46	6.03933333333333	6.47466666666667
chrX	90550000	90600000	32674	68379	6550	11823	4.99	5.78	6.01533333333333	6.55266666666667
chrX	90600000	90650000	38050	61500	7500	11250	5.07	5.47	6.02066666666667	6.523
chrX	90650000	90700000	63650	67800	9500	8600	6.7	7.88	6.06266666666667	6.75833333333333
chrX	90700000	90750000	42900	73550	8250	11200	5.2	6.57	6.035	6.77133333333333
chrX	90750000	90800000	62150	87500	13250	13750	4.69	6.36	6.044	6.72866666666667
chrX	90800000	90850000	69682	82300	9550	12200	7.3	6.75	6.091	6.705
chrX	90850000	90900000	52268	82550	10200	12300	5.12	6.71	6.15233333333333	6.78233333333333
chrX	90900000	90950000	57400	72873	9350	10204	6.14	7.14	6.16566666666667	6.75133333333333
chrX	90950000	91000000	72500	81356	12700	13413	5.71	6.07	6.113	6.74766666666667
chrX	91000000	91050000	46700	80971	8250	11383	5.66	7.11	6.09233333333333	6.68766666666667
chrX	91050000	91100000	59100	104900	11616	15518	5.09	6.76	6.03233333333333	6.698
chrX	91100000	91150000	27150	35100	3834	6782	7.08	5.18	6.14033333333333	6.74166666666667
chrX	91150000	91200000	47800	49500	7200	7150	6.64	6.92	6.227	6.741
chrX	91200000	91250000	71756	64472	13250	10300	5.42	6.26	6.16133333333333	6.75033333333333
chrX	91250000	91300000	61344	98228	10300	15900	5.96	6.18	6.13166666666667	6.728
chrX	91300000	91350000	17300	31850	2700	3850	6.41	8.27	6.19466666666667	6.74166666666667
chrX	91350000	91400000	25850	52700	4050	8100	6.38	6.51	6.22166666666667	6.78333333333333
chrX	91400000	91450000	7300	5400	900	400	8.11	13.5	6.16566666666667	6.71366666666667
chrX	91450000	91500000	6150	6550	1350	1050	4.56	6.24	6.24266666666667	6.698
chrX	91500000	91550000	2300	700	350	150	6.57	4.67	6.31766666666667	6.774
chrX	91550000	91600000	23138	36550	3550	5500	6.52	6.65	6.25333333333333	6.772
chrX	91600000	91650000	32662	63850	4800	7650	6.8	8.35	6.23966666666667	6.748
chrX	91650000	91700000	34450	22794	5450	4950	6.32	4.6	6.23666666666667	6.71733333333333
chrX	91700000	91750000	38200	78856	8000	13300	4.78	5.93	6.28266666666667	6.68566666666667
chrX	91750000	91800000	8400	15350	1400	3200	6	4.8	6.351	6.65166666666667
chrX	91800000	91850000	35850	102100	6000	13600	5.97	7.51	6.35833333333333	6.63733333333333
chrX	91850000	91900000	53850	89600	6100	11800	8.83	7.59	6.33133333333333	6.62833333333333
chrX	91900000	91950000	28150	80250	3050	11700	9.23	6.86	6.30033333333333	6.60766666666667
chrX	91950000	92000000	6800	5200	1200	700	5.67	7.43	6.31066666666667	6.61933333333333
chrX	92000000	92050000	25700	32722	5109	5650	5.03	5.79	6.318	6.58
chrX	92050000	92100000	50500	94198	7341	15212	6.88	6.19	6.337	6.55066666666667
chrX	92100000	92150000	45300	82630	7700	12288	5.88	6.72	6.30733333333333	6.51566666666667
chrX	92150000	92200000	48484	92950	9650	16050	5.02	5.79	6.257	6.29666666666667
chrX	92200000	92250000	58216	82400	7750	13500	7.51	6.1	6.297	6.31033333333333
chrX	92250000	92300000	44050	79900	6350	9250	6.94	8.64	6.263	6.40566666666667
chrX	92300000	92350000	46950	97000	8750	14500	5.37	6.69	6.25033333333333	6.42333333333333
chrX	92350000	92400000	56000	114700	11900	19150	4.71	5.99	6.21566666666667	6.348
chrX	92400000	92450000	64750	90200	10700	14500	6.05	6.22	6.21133333333333	6.41433333333333
chrX	92450000	92500000	68750	67100	9700	13100	7.09	5.12	6.27166666666667	6.417
chrX	92500000	92550000	70150	79200	9100	13000	7.71	6.09	6.32133333333333	6.518
chrX	92550000	92600000	49950	88784	9400	14031	5.31	6.33	6.329	6.48866666666667
chrX	92600000	92650000	60150	90666	9600	18469	6.27	4.91	6.23633333333333	6.44866666666667
chrX	92650000	92700000	55950	85400	9800	13550	5.71	6.3	6.15066666666667	6.44966666666667
chrX	92700000	92750000	47000	74700	8200	11300	5.73	6.61	6.141	6.37366666666667
chrX	92750000	92800000	68784	69500	11123	13900	6.18	5	6.18133333333333	6.381
chrX	92800000	92850000	57116	75750	8177	10250	6.98	7.39	6.17133333333333	6.37333333333333
chrX	92850000	92900000	63400	119250	11550	21850	5.49	5.46	6.20766666666667	6.38266666666667
chrX	92900000	92950000	46850	81100	7100	11700	6.6	6.93	6.20133333333333	6.412
chrX	92950000	93000000	49550	94800	8600	14250	5.76	6.65	6.16366666666667	6.46066666666667
chrX	93000000	93050000	60750	100550	10950	13350	5.55	7.53	6.12733333333333	6.39633333333333
chrX	93050000	93100000	67200	116700	10950	16250	6.14	7.18	6.19333333333333	6.42466666666667
chrX	93100000	93150000	66284	78200	11500	12850	5.76	6.09	6.218	6.46566666666667
chrX	93150000	93200000	33416	25700	5400	3900	6.19	6.59	6.22233333333333	6.53233333333333
chrX	93200000	93250000	51750	57050	7850	9500	6.59	6.01	6.26333333333333	6.616
chrX	93250000	93300000	75650	130400	10100	16650	7.49	7.83	6.22533333333333	6.659
chrX	93300000	93350000	60750	87150	9800	13150	6.2	6.63	6.27666666666667	6.68966666666667
chrX	93350000	93400000	75958	104850	12550	16400	6.05	6.39	6.26033333333333	6.742
chrX	93400000	93450000	64234	80720	9650	11709	6.66	6.89	6.283	6.73566666666667
chrX	93450000	93500000	54058	65880	10050	12791	5.38	5.15	6.32166666666667	6.74366666666667
chrX	93500000	93550000	66500	117550	10650	19550	6.24	6.01	6.372	6.78133333333333
chrX	93550000	93600000	66750	119750	10150	20100	6.58	5.96	6.381	6.777
chrX	93600000	93650000	75250	109250	10800	15600	6.97	7	6.42033333333333	6.826
chrX	93650000	93700000	68100	172100	14100	25800	4.83	6.67	6.39466666666667	6.83333333333333
chrX	93700000	93750000	65050	151600	10200	20050	6.38	7.56	6.40333333333333	6.82666666666667
chrX	93750000	93800000	96650	146700	16516	21850	5.85	6.71	6.41933333333333	6.80733333333333
chrX	93800000	93850000	97950	152000	13334	20150	7.35	7.54	6.40533333333333	6.78
chrX	93850000	93900000	85300	156050	15650	21600	5.45	7.22	6.42066666666667	6.815
chrX	93900000	93950000	76961	156130	12456	19000	6.18	8.22	6.375	6.81233333333333
chrX	93950000	94000000	85277	175220	10244	22950	8.32	7.63	6.322	6.86266666666667
chrX	94000000	94050000	78812	157200	12000	21300	6.57	7.38	6.28066666666667	6.828
chrX	94050000	94100000	72900	140600	10650	19400	6.85	7.25	6.31566666666667	6.832
chrX	94100000	94150000	58960	143829	10200	22189	5.78	6.48	6.39433333333333	6.93966666666667
chrX	94150000	94200000	71332	130785	11159	21390	6.39	6.11	6.17233333333333	6.71
chrX	94200000	94250000	66108	133394	9591	19465	6.89	6.85	6.252	6.78566666666667
chrX	94250000	94300000	52300	102692	6800	16756	7.69	6.13	6.28033333333333	6.858
chrX	94300000	94350000	88064	151100	12150	20825	7.25	7.26	6.228	6.84566666666667
chrX	94350000	94400000	87986	187350	13200	27025	6.67	6.93	6.17466666666667	6.81933333333333
chrX	94400000	94450000	66750	149500	11450	20900	5.83	7.15	6.239	6.85233333333333
chrX	94450000	94500000	62650	105197	10400	16301	6.02	6.45	6.262	6.818
chrX	94500000	94550000	65400	104953	10850	15099	6.03	6.95	6.27466666666667	6.76866666666667
chrX	94550000	94600000	72300	111600	12643	17550	5.72	6.36	6.18333333333333	6.73866666666667
chrX	94600000	94650000	79267	109180	12747	15300	6.22	7.14	6.22133333333333	6.717
chrX	94650000	94700000	8483	9770	1760	1500	4.82	6.51	6.255	6.66733333333333
chrX	94700000	94750000	35250	49640	7050	6600	5	7.52	6.23366666666667	6.62033333333333
chrX	94750000	94800000	69050	96810	11050	14250	6.25	6.79	6.206	6.60133333333333
chrX	94800000	94850000	29350	35450	4050	5250	7.25	6.75	6.18833333333333	6.56466666666667
chrX	94850000	94900000	39100	36550	4650	3800	8.41	9.62	6.165	6.53466666666667
chrX	94900000	94950000	0	0	0	0	0	0	6.13233333333333	6.55566666666667
chrX	94950000	95000000	33700	34150	4337	4600	7.77	7.42	6.086	6.568
chrX	95000000	95050000	86200	121500	12163	14850	7.09	8.18	6.013	6.578
chrX	95050000	95100000	59650	103984	11900	18609	5.01	5.59	5.95933333333333	6.55133333333333
chrX	95100000	95150000	71450	104816	13300	16891	5.37	6.21	5.92366666666667	6.51066666666667
chrX	95150000	95200000	73300	94600	10850	12350	6.76	7.66	5.994	6.50166666666667
chrX	95200000	95250000	87650	110000	12400	16850	7.07	6.53	6.05633333333333	6.57366666666667
chrX	95250000	95300000	45450	57050	7300	10900	6.23	5.23	6.065	6.55
chrX	95300000	95350000	56950	89350	12350	13450	4.61	6.64	6.111	6.60266666666667
chrX	95350000	95400000	70200	135100	10650	20550	6.59	6.57	6.10566666666667	6.59933333333333
chrX	95400000	95450000	61800	117800	8600	17500	7.19	6.73	6.136	6.61
chrX	95450000	95500000	74104	127400	9650	20472	7.68	6.22	6.16633333333333	6.617
chrX	95500000	95550000	85718	175550	14939	25784	5.74	6.81	6.16333333333333	6.568
chrX	95550000	95600000	50928	105250	8061	17107	6.32	6.15	6.11866666666667	6.54066666666667
chrX	95600000	95650000	63050	129900	12400	23287	5.08	5.58	6.06733333333333	6.427
chrX	95650000	95700000	50300	120250	9300	17850	5.41	6.74	6.222	6.66366666666667
chrX	95700000	95750000	43200	85200	7850	11800	5.5	7.22	6.15	6.63266666666667
chrX	95750000	95800000	51450	72100	9350	11215	5.5	6.43	6.14233333333333	6.556
chrX	95800000	95850000	62650	93200	11100	14435	5.64	6.46	6.181	6.56833333333333
chrX	95850000	95900000	45350	70823	8100	12400	5.6	5.71	6.19566666666667	6.551
chrX	95900000	95950000	80350	120775	10122	17566	7.94	6.88	6.13533333333333	6.49466666666667
chrX	95950000	96000000	88206	185301	11178	21521	7.89	8.61	6.09233333333333	6.50566666666667
chrX	96000000	96050000	67644	149051	10754	23891	6.29	6.24	6.07566666666667	6.54766666666667
chrX	96050000	96100000	69150	158200	9746	19922	7.1	7.94	6.146	6.532
chrX	96100000	96150000	89642	157983	14785	22452	6.06	7.04	6.15466666666667	6.56533333333333
chrX	96150000	96200000	67708	141067	11815	20648	5.73	6.83	6.12966666666667	6.56866666666667
chrX	96200000	96250000	68886	184606	11650	23872	5.91	7.73	6.08566666666667	6.56266666666667
chrX	96250000	96300000	44555	84194	7231	15828	6.16	5.32	6.118	6.52866666666667
chrX	96300000	96350000	55109	92150	9319	15550	5.91	5.93	6.151	6.53133333333333
chrX	96350000	96400000	56300	77000	8200	12400	6.87	6.21	6.14733333333333	6.554
chrX	96400000	96450000	45000	76700	9700	10800	4.64	7.1	6.145	6.51833333333333
chrX	96450000	96500000	56050	117150	10000	18050	5.61	6.49	6.124	6.46533333333333
chrX	96500000	96550000	59588	90300	8681	15350	6.86	5.88	6.18866666666667	6.46766666666667
chrX	96550000	96600000	83682	104900	13569	17600	6.17	5.96	6.178	6.451
chrX	96600000	96650000	60736	89701	10450	15754	5.81	5.69	6.19633333333333	6.527
chrX	96650000	96700000	52994	81449	10700	13646	4.95	5.97	6.13433333333333	6.52333333333333
chrX	96700000	96750000	73450	162700	12700	23700	5.78	6.86	6.11133333333333	6.42566666666667
chrX	96750000	96800000	88552	161752	15462	24912	5.73	6.49	6.05833333333333	6.44433333333333
chrX	96800000	96850000	59410	89289	8838	14468	6.72	6.17	6.01566666666667	6.37733333333333
chrX	96850000	96900000	75988	139359	11100	18420	6.85	7.57	6.02466666666667	6.363
chrX	96900000	96950000	71200	131900	11050	19300	6.44	6.83	6.02133333333333	6.35966666666667
chrX	96950000	97000000	57250	105150	9000	17400	6.36	6.04	6.02766666666667	6.29233333333333
chrX	97000000	97050000	63750	103150	9500	17800	6.71	5.79	5.99433333333333	6.316
chrX	97050000	97100000	60650	114350	8300	18350	7.31	6.23	6.001	6.34033333333333
chrX	97100000	97150000	67300	143350	13550	22900	4.97	6.26	5.96266666666667	6.32833333333333
chrX	97150000	97200000	70000	130467	13100	23000	5.34	5.67	6	6.33966666666667
chrX	97200000	97250000	43350	83283	8900	14800	4.87	5.63	6.031	6.34066666666667
chrX	97250000	97300000	62100	107950	8350	16600	7.44	6.5	5.95233333333333	6.35166666666667
chrX	97300000	97350000	58550	113200	11000	19000	5.32	5.96	5.95333333333333	6.36766666666667
chrX	97350000	97400000	64600	117000	10500	14650	6.15	7.99	5.958	6.37633333333333
chrX	97400000	97450000	83600	100150	13750	14800	6.08	6.77	5.95966666666667	6.39366666666667
chrX	97450000	97500000	35300	34350	4900	6050	7.2	5.68	5.94966666666667	6.36933333333333
chrX	97500000	97550000	70342	94500	14951	13900	4.7	6.8	5.96566666666667	6.374
chrX	97550000	97600000	79208	92900	13603	15665	5.82	5.93	5.957	6.37666666666667
chrX	97600000	97650000	69200	86880	10938	13141	6.33	6.61	5.94833333333333	6.364
chrX	97650000	97700000	58900	122020	10458	18144	5.63	6.73	5.93266666666667	6.357
chrX	97700000	97750000	58830	79419	9650	13900	6.1	5.71	5.91766666666667	6.35066666666667
chrX	97750000	97800000	76920	122681	14900	20350	5.16	6.03	5.96366666666667	6.38066666666667
chrX	97800000	97850000	68450	103300	11200	15500	6.11	6.66	5.917	6.39433333333333
chrX	97850000	97900000	49150	67550	8600	11550	5.72	5.85	5.93633333333333	6.37266666666667
chrX	97900000	97950000	38600	80218	6700	10784	5.76	7.44	5.961	6.42
chrX	97950000	98000000	49400	84232	7550	12916	6.54	6.52	5.98566666666667	6.439
chrX	98000000	98050000	44100	80450	9800	12950	4.5	6.21	5.96133333333333	6.47633333333333
chrX	98050000	98100000	54297	120426	8763	18705	6.2	6.44	5.981	6.50433333333333
chrX	98100000	98150000	29953	63374	5037	10645	5.95	5.95	6.005	6.46366666666667
chrX	98150000	98200000	47150	108500	9427	16730	5	6.49	6.048	6.49233333333333
chrX	98200000	98250000	54648	103800	9973	16920	5.48	6.13	6.146	6.56
chrX	98250000	98300000	53060	103300	8550	15582	6.21	6.63	6.25333333333333	6.61866666666667
chrX	98300000	98350000	71042	131000	11000	20968	6.46	6.25	6.29533333333333	6.67233333333333
chrX	98350000	98400000	59350	125800	9000	17500	6.59	7.19	6.34066666666667	6.71633333333333
chrX	98400000	98450000	35816	82450	6000	12456	5.97	6.62	6.428	6.77033333333333
chrX	98450000	98500000	26884	64350	4550	10994	5.91	5.85	6.48766666666667	6.922
chrX	98500000	98550000	59050	117919	7300	17626	8.09	6.69	6.525	6.97033333333333
chrX	98550000	98600000	56100	101731	9490	15314	5.91	6.64	6.584	7.01766666666667
chrX	98600000	98650000	60250	84873	10847	15133	5.55	5.61	6.64033333333333	7.09166666666667
chrX	98650000	98700000	75720	114327	12457	16131	6.08	7.09	6.72566666666667	7.09333333333333
chrX	98700000	98750000	74180	95867	13218	15456	5.61	6.2	6.74066666666667	7.142
chrX	98750000	98800000	105200	118783	15688	15590	6.71	7.62	6.87266666666667	7.21366666666667
chrX	98800000	98850000	79850	95550	13500	14050	5.91	6.8	6.912	7.319
chrX	98850000	98900000	98588	130250	14344	19250	6.87	6.77	7.04033333333333	7.39333333333333
chrX	98900000	98950000	107302	120119	14556	15750	7.37	7.63	7.07633333333333	7.41533333333333
chrX	98950000	99000000	109010	126431	10750	16400	10.14	7.71	7.09233333333333	7.489
chrX	99000000	99050000	107350	174150	13550	20350	7.92	8.56	7.12933333333333	7.48
chrX	99050000	99100000	90950	171450	12850	22750	7.08	7.54	7.109	7.52133333333333
chrX	99100000	99150000	83450	193000	10850	24350	7.69	7.93	7.08833333333333	7.54166666666667
chrX	99150000	99200000	108100	164000	13100	19650	8.25	8.35	7.08866666666667	7.55066666666667
chrX	99200000	99250000	106500	201150	13500	19600	7.89	10.26	7.07433333333333	7.56566666666667
chrX	99250000	99300000	79764	204306	12693	27311	6.28	7.48	6.99466666666667	7.511
chrX	99300000	99350000	81836	183211	10384	22680	7.88	8.08	7.01033333333333	7.49566666666667
chrX	99350000	99400000	111250	169133	15023	20959	7.41	8.07	7.035	7.534
chrX	99400000	99450000	87800	133650	10550	17850	8.32	7.49	7.044	7.51233333333333
chrX	99450000	99500000	84550	195400	12100	24500	6.99	7.98	7.052	7.533
chrX	99500000	99550000	96400	169484	11400	20282	8.46	8.36	7.00133333333333	7.474
chrX	99550000	99600000	88692	166266	12022	17318	7.38	9.6	6.98133333333333	7.45766666666667
chrX	99600000	99650000	91408	170616	9328	20850	9.8	8.18	6.964	7.47166666666667
chrX	99650000	99700000	92400	127284	15200	17800	6.08	7.15	6.96933333333333	7.48666666666667
chrX	99700000	99750000	81950	108450	13750	13009	5.96	8.34	6.87566666666667	7.483
chrX	99750000	99800000	72800	95650	9950	15041	7.32	6.36	6.829	7.38566666666667
chrX	99800000	99850000	56200	129200	9600	17250	5.85	7.49	6.769	7.347
chrX	99850000	99900000	69750	155300	11692	19900	5.97	7.8	6.76733333333333	7.288
chrX	99900000	99950000	54200	109200	9058	15850	5.98	6.89	6.73166666666667	7.20166666666667
[truncated: 1,421 more rows]
