# Supplementary material for: Chromosomal Mcm2-7 distribution and the genome replication program in species from yeast to humans
Source: PLoS Genet. 2021 Sep 2;17(9):e1009714. doi: 10.1371/journal.pgen.1009714 (PMC8443269; doi:10.1371/journal.pgen.1009714)
Supplement: S4 Source Files — (ZIP) [file pgen.1009714.s026.zip › source_files_for_Figure8_to_S3Figure/Figure9/Figure9A/Figure9A_upper_left_chr16_replication/numbers_for_Figure_9A_upper_left_chr16_replication_050421_1.txt]

chr	bedstart	bedend	normtomaxofall4samples_musc_spret_G1_S_musculus_G1	normtomaxofall4samples_musc_spret_G1_S_musculus_S	normtomaxofall4samples_musc_spret_G1_S_spretus_G1	normtomaxofall4samples_musc_spret_G1_S_spretus_S	smooth10binschrXand10binsotherchrs_normtomaxofall4samples_musc_spret_G1_S_musculus_G1	smooth10binschrXand10binsotherchrs_normtomaxofall4samples_musc_spret_G1_S_musculus_S	smooth10binschrXand10binsotherchrs_normtomaxofall4samples_musc_spret_G1_S_spretus_G1	smooth10binschrXand10binsotherchrs_normtomaxofall4samples_musc_spret_G1_S_spretus_S	smooth10binschrXand10binsotherchrs_normtomaxofall4samples_musc_spret_G1_S_musculus_S_to_smooth10binschrXand10binsotherchrs_normtomaxofall4samples_musc_spret_G1_S_musculus_G1	smooth10binschrXand10binsotherchrs_normtomaxofall4samples_musc_spret_G1_S_spretus_S_to_smooth10binschrXand10binsotherchrs_normtomaxofall4samples_musc_spret_G1_S_spretus_G1	adjusted_median_smooth10binschrXand10binsotherchrs_normtomaxofall4samples_musc_spret_G1_S_musculus_S_to_smooth10binschrXand10binsotherchrs_normtomaxofall4samples_musc_spret_G1_S_musculus_G1	adjusted_median_smooth10binschrXand10binsotherchrs_normtomaxofall4samples_musc_spret_G1_S_spretus_S_to_smooth10binschrXand10binsotherchrs_normtomaxofall4samples_musc_spret_G1_S_spretus_G1
chr1	0	100000	0	0	0	0	0	0	0	0	0	0	-0.04142	0.06136
chr1	100000	200000	0	0	0	0	0	0	0	0	0	0	-0.04142	0.06136
chr1	200000	300000	0	0	0	0	0	0	0	0	0	0	-0.04142	0.06136
chr1	300000	400000	0	0	0	0	0	0	0	0	0	0	-0.04142	0.06136
chr1	400000	500000	0	0	0	0	0	0	0	0	0	0	-0.04142	0.06136
chr1	500000	600000	0	0	0	0	0	0	0	0	0	0	-0.04142	0.06136
chr1	600000	700000	0	0	0	0	0	0	0	0	0	0	-0.04142	0.06136
chr1	700000	800000	0	0	0	0	0	0	0	0	0	0	-0.04142	0.06136
chr1	800000	900000	0	0	0	0	0	0	0	0	0	0	-0.04142	0.06136
chr1	900000	1000000	0	0	0	0	0	0	0	0	0	0	-0.04142	0.06136
chr1	1000000	1100000	0	0	0	0	0	0	0	0	0	0	-0.04142	0.06136
chr1	1100000	1200000	0	0	0	0	0	0	0	0	0	0	-0.04142	0.06136
chr1	1200000	1300000	0	0	0	0	0	0	0	0	0	0	-0.04142	0.06136
chr1	1300000	1400000	0	0	0	0	0	0	0	0	0	0	-0.04142	0.06136
chr1	1400000	1500000	0	0	0	0	0	0	0	0	0	0	-0.04142	0.06136
chr1	1500000	1600000	0	0	0	0	0	0	0	0	0	0	-0.04142	0.06136
chr1	1600000	1700000	0	0	0	0	0	0	0	0	0	0	-0.04142	0.06136
chr1	1700000	1800000	0	0	0	0	0	0	0	0	0	0	-0.04142	0.06136
chr1	1800000	1900000	0	0	0	0	0	0	0	0	0	0	-0.04142	0.06136
chr1	1900000	2000000	0	0	0	0	0	0	0	0	0	0	-0.04142	0.06136
chr1	2000000	2100000	0	0	0	0	0	0	0	0	0	0	-0.04142	0.06136
chr1	2100000	2200000	0	0	0	0	0	0	0	0	0	0	-0.04142	0.06136
chr1	2200000	2300000	0	0	0	0	0	0	0	0	0	0	-0.04142	0.06136
chr1	2300000	2400000	0	0	0	0	0	0	0	0	0	0	-0.04142	0.06136
chr1	2400000	2500000	0	0	0	0	0	0	0	0	0	0	-0.04142	0.06136
chr1	2500000	2600000	0	0	0	0	6130	6430.40893909792	10745.2986670196	8858.92479496668	1.04900635221826	0.824446585385031	1.00758635221826	0.885806585385031
chr1	2600000	2700000	0	0	0	0	12360	12414.6747973148	21192.116815511	17102.4215420198	1.00442352729085	0.807018085588417	0.963003527290845	0.868378085588417
chr1	2700000	2800000	0	0	0	0	23750	23193.4916313994	32765.0205566319	25920.8576496237	0.976568068690502	0.791113730718448	0.935148068690502	0.852473730718448
chr1	2800000	2900000	0	0	0	0	34435	33317.9652801919	46379.8023904125	36067.3227027254	0.967561065200868	0.777651495776557	0.926141065200868	0.839011495776557
chr1	2900000	3000000	0	0	0	0	47465	45238.9084013318	59241.5992797239	46359.5470303329	0.953100356079886	0.782550565717088	0.911680356079886	0.843910565717088
chr1	3000000	3100000	61300	64304.0893909792	107452.986670196	88589.2479496668	63448.2	59209.8492362477	70784.519296029	54215.0001977015	0.933199826571088	0.765916060981755	0.891779826571088	0.827276060981755
chr1	3100000	3200000	62300	59842.6585821693	104468.181484913	82434.9674705309	77320	71192.5385597815	84015.4823175747	63364.7957226821	0.920751921362927	0.75420379642845	0.879331921362927	0.81556379642845
chr1	3200000	3300000	113900	107788.168340846	115729.037411209	88184.3610760394	90940	83167.0188506272	95703.7080772179	71697.3675819332	0.914526268425634	0.74915976634975	0.873106268425634	0.81051976634975
chr1	3300000	3400000	106850	101244.736487925	136147.818337806	101464.650531017	101497	93249.8524785374	105146.54629975	78693.812758214	0.918744913431307	0.748420328841566	0.877324913431307	0.809780328841565
chr1	3400000	3500000	130300	119209.431211399	128617.968893114	102922.243276075	116585	106622.247756143	113103.76557779	84192.1765020736	0.91454516238061	0.744379960048003	0.87312516238061	0.805739960048003
chr1	3500000	3600000	159832	139709.40834916	115429.200163051	78554.5316736862	125253.2	113581.84187491	113819.711803369	83131.3728931699	0.90681788469205	0.730377643520879	0.86539788469205	0.791737643520879
chr1	3600000	3700000	138718	119826.893235338	132309.630215457	91497.9552498057	133323.3	120828.276251812	110885.512633272	80820.1166637555	0.906280269478865	0.728860919199148	0.864860269478865	0.790220919199148
chr1	3700000	3800000	136200	119744.802908456	116882.257596432	83325.7185925111	135757.7	123196.522696616	106431.097913126	77939.9133995199	0.907473555434543	0.732303949952092	0.866053555434543	0.793663949952092
chr1	3800000	3900000	105570	100828.336279102	94428.3822253242	69964.4517628081	138772.1	127192.299100474	100018.108299582	73284.5241265525	0.916555266515924	0.73271255948018	0.875135266515924	0.79407255948018
chr1	3900000	4000000	150880	133723.95277606	79572.1927803917	54983.6374385957	141053.6	130950.489442328	94892.1124127468	69478.5875144553	0.928373961687809	0.732185065205928	0.886953961687809	0.793545065205928
chr1	4000000	4100000	147982	133900.030578648	114612.448925987	77981.2118606299	137641.8	131471.703532285	92280.8148945129	70109.5632183162	0.955172800212471	0.759741483627546	0.913752800212471	0.821101483627546
chr1	4100000	4200000	143001	132307.002351182	75126.1897839494	59322.4051763865	140200	137186.023083697	88153.507688081	69178.9712279711	0.978502304448621	0.784755740778362	0.937082304448621	0.846115740778362
chr1	4200000	4300000	138244	131470.632788891	71184.8902097458	59382.3284336834	140410	141873.499720153	84782.0345583406	68272.0246310457	1.01042304479847	0.80526523085579	0.969003044798468	0.86662523085579
chr1	4300000	4400000	136994	141202.500526508	72017.9222023658	54910.7578013428	142627.5	146212.627839057	85945.2945428233	71782.2318706455	1.02513630147803	0.83520839916232	0.983716301478027	0.89656839916232
chr1	4400000	4500000	153115	156791.334629931	77358.0100247634	64862.8771551034	142710.6	149114.81832306	85429.6016105841	72144.5246451673	1.04487556161252	0.844490940903897	1.00345556161252	0.905850940903897
chr1	4500000	4600000	125714	144921.549248732	89316.2249807118	84864.288712295	138575.9	146940.495404079	81238.7994574835	71109.3098866769	1.06036111188221	0.875312170558257	1.01894111188221	0.936672170558257
chr1	4600000	4700000	164300	176970.088749457	91036.5581511387	82192.0353463544	134732.6	144394.267612875	84761.6836138955	74462.0971098103	1.07170994705717	0.878487707358414	1.03028994705717	0.939847707358414
chr1	4700000	4800000	138300	166619.569273018	83167.5262990283	74256.2526232582	131672.3	141645.907263159	89656.3570988711	78143.9763838281	1.0757456751584	0.871594373365545	1.0343256751584	0.932954373365545
chr1	4800000	4900000	127745	144219.617468146	106060.982070151	105066.524158806	131612.9	140838.566743997	88967.5454658855	78175.557559971	1.07009697942981	0.878697475024163	1.02867697942981	0.940057475024163
chr1	4900000	5000000	151711	162745.857616089	74415.2634580001	58606.5651838134	130317.1	138719.327624068	87900.0705932579	76661.2806526047	1.06447525017107	0.872141286522297	1.02305525017107	0.933501286522297
chr1	5000000	5100000	106635	112156.801388832	72704.4273949809	67629.0642757255	131898.8	136900.491511933	86346.4794943179	73716.7813528371	1.03792067488054	0.853732332627273	0.996500674880536	0.915092332627273
chr1	5100000	5200000	104568	106844.724439143	110355.03134807	92850.2774077211	129880.2	134220.063882	90439.4614411191	75682.7500564221	1.03341436094185	0.836833267806394	0.991994360941852	0.898193267806394
chr1	5200000	5300000	107641	103987.02929174	120131.625059502	96201.1211738612	130400	132926.843804886	94245.2237253182	78118.8733976632	1.01937763654054	0.828889468450349	0.977957636540539	0.890249468450349
chr1	5300000	5400000	136400	133129.095334886	65129.8058725099	55226.5695627722	129795.5	132388.854735088	94126.6455556846	76382.0706645513	1.01998031314713	0.811481915812714	0.978560313147127	0.872841915812714
chr1	5400000	5500000	140157	135598.943430643	66683.2612984868	49720.10808144	127298	130341.712337029	96869.8171939229	78708.2267309152	1.02391013477847	0.812515487392216	0.982490134778468	0.873875487392216
chr1	5500000	5600000	141531	126733.188127376	73780.3139913126	55419.2957146188	130235.9	134748.535232739	99005.852322882	80528.9220242427	1.03464970282955	0.813375372615534	0.993229702829554	0.874735372615534
chr1	5600000	5700000	144114	150165.812450127	131966.37761915	101851.722382205	134269.1	140714.122567304	95208.5017623868	78920.5494074454	1.04800078772632	0.828923341367228	1.00658078772632	0.890283341367228
chr1	5700000	5800000	143498	153687.368501881	121225.149141019	98617.4860356693	139100	148750.051740132	92176.8894048799	78726.2037081042	1.06937492264653	0.854077461458972	1.02795492264653	0.915437461458972
chr1	5800000	5900000	121700	138839.726770162	104875.200373816	87698.4968276866	140245	153514.859843941	93200.541910469	80564.3901143725	1.09461912969404	0.864419760474835	1.05319912969404	0.925779760474835
chr1	5900000	6000000	126736	142274.433635505	101846.979840383	81868.1258474526	140462.1	156573.616806461	97588.0698598724	86560.6027580442	1.11470365889774	0.886999844164736	1.07328365889774	0.948359844164736
chr1	6000000	6100000	136014	156225.030345932	94064.7786845715	85836.0172090007	138166.4	157744.296250692	100807.589271089	90821.794170848	1.14169795442808	0.900942030531177	1.10027795442808	0.962302030531177
chr1	6100000	6200000	144900	166500.597784783	72381.5257431185	76766.5512397478	136131.1	157448.890045405	95534.2525464716	87591.9306025479	1.15659750083122	0.916864143150539	1.11517750083122	0.978224143150539
chr1	6200000	6300000	155950	184346.321020023	89815.5014844319	94257.6641804498	136475	158832.885368042	92922.4123363858	85779.3330466929	1.16382403640258	0.923128563819087	1.12240403640258	0.984488563819087
chr1	6300000	6400000	147850	180777.176372975	75366.3309284017	73608.4336254544	138945	160010.703101568	96402.4238365001	88654.8396231944	1.15161181115958	0.919632889869598	1.11019181115958	0.980992889869598
chr1	6400000	6500000	142328	166186.513055843	110558.540792521	109682.234518158	136626.4	156056.447747103	100042.800778842	91488.2379648387	1.14221298187688	0.91449097039062	1.10079298187688	0.97585097039062
chr1	6500000	6600000	118574	138439.982569693	105975.508103481	98031.2098426568	133965	151426.910225418	101659.751151488	91447.7492774759	1.13034680868449	0.899547246984755	1.08892680868449	0.960907246984754
chr1	6600000	6700000	123761	147211.750397254	79233.0103729732	69553.0866992027	133340	148060.492994322	106428.791472755	92970.1239223148	1.11039817754854	0.873542982456154	1.06897817754854	0.934902982456154
chr1	6700000	6800000	146937	167527.321728251	95106.7470401613	80491.5104771195	125411.7	137325.814582373	108832.509357649	92978.2216597874	1.09500002457803	0.854323971840428	1.05358002457803	0.915683971840428
chr1	6800000	6900000	146400	150617.90410542	139675.315374959	116453.562592702	121455	128840.173184016	108952.172910986	91739.2678264876	1.0608058390681	0.842014118446617	1.0193858390681	0.903374118446617
chr1	6900000	7000000	103550	102731.880090861	138250.749263801	110202.109263895	119152.2	122696.961417518	103330.02099858	84471.7103996259	1.02974986124904	0.817494369819079	0.988329861249038	0.878854369819078
chr1	7000000	7100000	109400	109929.655129074	110234.282411029	85431.1303353733	121534.8	121130.701774905	100825.362429238	80175.0508966924	0.996675041016275	0.795187331490739	0.955255041016275	0.856547331490739
chr1	7100000	7200000	138650	132836.425473828	120071.928955796	91990.2976881366	114938.7	111531.368275181	104881.984021964	82507.8471077838	0.970355226526673	0.78667321062982	0.928935226526673	0.84803321062982
chr1	7200000	7300000	76667	76999.5369005284	113852.68033337	94338.6415551753	109336.6	102978.032100019	107806.957430578	83239.0728015548	0.941844104353156	0.772112253099769	0.900424104353156	0.833472253099769
chr1	7300000	7400000	108283	95920.7623894116	76562.9664617743	61218.8952924571	102925	95153.3962902963	103409.932373767	79170.7694953471	0.924492555650195	0.765601211392251	0.883072555650194	0.826961211392251
chr1	7400000	7500000	119300	104754.395390855	54337.0216684516	37006.6602495409	99475	91031.034222956	95981.8376513011	73138.7648520466	0.915114694375029	0.762006298709943	0.873694694375029	0.823366298709943
chr1	7500000	7600000	142400	122777.386143564	80928.9224100659	55064.6148133212	100860	90793.6861039273	96293.8854661262	72993.0055775408	0.900195182470031	0.758023266214737	0.858775182470031	0.819383266214737
chr1	7600000	7700000	57800	51218.4154000193	119799.226300232	92881.0488101168	91925.8	81812.1715426078	89971.3897188815	68587.0266187278	0.889980522797819	0.762320409110388	0.848560522797819	0.823680409110388
chr1	7700000	7800000	90916	81993.9599766308	124356.481126307	87803.7674148297	89538.3	78613.3851384353	85342.635241322	64134.0807825741	0.877986125919693	0.751489341771826	0.836566125919693	0.812849341771826
chr1	7800000	7900000	82284	72371.5460081897	95705.0648068476	75770.5295306245	91195	78693.6908929938	84490.3376879607	63032.7884863077	0.862916726717406	0.746035466435228	0.821496726717406	0.807395466435228
chr1	7900000	8000000	69050	61508.2594174583	63969.8020391384	49882.062830891	91240	78949.4795926989	86484.7302435817	64725.2156180701	0.865294603164171	0.748400503022596	0.823874603164171	0.809760503022596
chr1	8000000	8100000	123250	107556.173938788	113354.760559279	83973.5375903148	88200	76504.7344809594	86491.5138917301	64984.3432171916	0.867400617697952	0.751337793653824	0.825980617697952	0.812697793653824
chr1	8100000	8200000	49308	43021.2798606327	56846.9714833489	47930.5081000071	88945	77498.0274362328	83404.9539842213	62012.4735647667	0.871302798765898	0.743510674156098	0.829882798765898	0.804870674156098
chr1	8200000	8300000	52792	45011.6728588031	67565.1355577751	49809.183193638	83833.4	72968.9018506173	75989.2055013851	56997.5447480182	0.87040370366247	0.75007422925325	0.82898370366247	0.81143422925325
chr1	8300000	8400000	124850	96723.8199349973	68039.990928161	50205.9723297929	86350.7	75327.15469041	73841.2311516849	55129.8825773499	0.872339826896714	0.746600262719103	0.830919826896714	0.807960262719102
chr1	8400000	8500000	119750	107312.282387906	74280.9472246623	53930.9315671646	88875	77944.289488602	75744.180130266	57391.094789184	0.877010289604523	0.757696428827693	0.835590289604523	0.819056428827693
chr1	8500000	8600000	112000	98329.9350261689	80996.7588915496	57655.8908045363	85140	75683.117383209	76085.397632129	58797.6717881655	0.888925503678752	0.772785233671916	0.847505503678752	0.834145233671916
chr1	8600000	8700000	65250	61151.3449527535	88933.6272251437	63162.3522858684	88653.2	80315.7481635889	79113.4824925989	60818.8670613133	0.905954304679232	0.768754770301041	0.864534304679232	0.830114770301041
chr1	8700000	8800000	39800	36702.7041204756	50198.9962979453	37654.4792473447	93097.9	85206.3091304621	81404.1847993408	63696.8029590566	0.915233416977849	0.782475779544596	0.873813416977849	0.843835779544596
chr1	8800000	8900000	107457	95954.0744061173	74225.3213098457	57093.9078239415	95847	91412.0998997725	85311.1591139136	69081.7983783005	0.953729380155586	0.8097627449424	0.912309380155586	0.8711227449424
chr1	8900000	9000000	94293	87679.607399378	82999.2918249487	72494.1849492319	97635.6	96106.7148255228	85311.1591139136	71446.3377202843	0.984340904603677	0.837479392641753	0.942920904603677	0.898839392641753
chr1	9000000	9100000	85900	84944.452884857	116766.93557791	98039.3075801294	98790	101809.851057041	86647.5377991427	76021.5593922735	1.030568388066	0.877365489236391	0.989148388066004	0.938725489236391
chr1	9100000	9200000	84440	89347.5876644317	87127.8200880473	68142.460831485	105380	111101.524288189	89944.3907992509	82289.208196025	1.05429421416007	0.914889827645709	1.01287421416007	0.976249827645709
chr1	9200000	9300000	97239	93917.2825275354	90472.1586251942	78588.5421710709	111915	120512.169007571	95072.8287994194	88961.7438734039	1.07681873750231	0.935722066933462	1.03539873750231	0.997082066933462
chr1	9300000	9400000	152341	158781.727628101	107109.734073889	104055.926522232	114399.3	126406.849335147	100105.074668844	96111.5601974148	1.10496173783535	0.96010677296191	1.06354173783535	1.02146677296191
chr1	9400000	9500000	137636	154258.431645409	74280.9472246623	77576.3249870025	117855	133801.165271925	102577.578745962	99672.6212283422	1.13530325630584	0.971680385195927	1.09388325630584	1.03304038519593
chr1	9500000	9600000	123544	155361.297341347	94360.5457438405	103408.107524428	123974.5	144505.030068421	103806.504444521	102327.545436092	1.1656028462984	0.985752732775815	1.1241828462984	1.04711273277582
chr1	9600000	9700000	131150	154068.077264233	121902.157226227	125838.840323384	129326	152265.659217474	106256.486809787	106465.003420315	1.17737855665121	1.00196238946711	1.13595855665121	1.06332238946711
chr1	9700000	9800000	105150	130809.151314305	101483.37629963	104379.836021134	131900.7	157457.099078093	110785.928678454	111343.890247525	1.19375484040716	1.00503639384285	1.15233484040716	1.06639639384285
chr1	9800000	9900000	132300	154900.877681878	124547.780004091	128592.07106405	129330.8	155870.852225457	110333.052328069	109973.59111242	1.20521060896134	0.996742035065069	1.16379060896134	1.05810203506507
chr1	9900000	10000000	128850	161622.766767151	107724.332596131	108104.795258506	128585.1	155042.334781389	113890.668763001	111586.822371701	1.20575661395752	0.97977142099241	1.16433661395752	1.04113142099241
chr1	10000000	10100000	147095	191983.100849823	129056.192563499	124588.549657623	129979.8	154026.437243351	114064.465828562	108849.78710598	1.1850028792424	0.954283056649566	1.1435828792424	1.01564305664957
chr1	10100000	10200000	137955	166953.879154958	111627.643740704	109517.040673718	128150	150023.046664246	112289.727799985	104436.520183442	1.17068315773894	0.930062991776668	1.12926315773894	0.991422991776668
chr1	10200000	10300000	122986	145831.681133729	135766.577311867	127377.410443168	128370	148244.422915133	110112.176744358	100581.997146509	1.15482139841967	0.913450266086607	1.11340139841967	0.974810266086607
chr1	10300000	10400000	126642	142919.259101738	102580.970570036	90352.9351711875	127598.7	144236.86833394	108083.865947995	95844.8207250691	1.13039449723187	0.88676343952376	1.08897449723187	0.94812343952376
chr1	10400000	10500000	130179	145973.257204729	109857.111573979	93708.6375798111	126550.2	138874.823359192	105942.53957348	91773.9261428701	1.09738920490992	0.866261338574172	1.05596920490992	0.927621338574172
chr1	10500000	10600000	137491	145202.321960966	96098.5163994531	76037.7548672186	123770.5	130408.336370441	105028.10380308	88220.3150304175	1.05363019758699	0.839968654445331	1.01221019758699	0.901328654445331
chr1	10600000	10700000	112852	114034.17147318	104154.776940458	81706.1710980016	121415	124241.925163736	106360.819318309	85787.4307841654	1.02328316240775	0.806569856588141	0.981863162407745	0.86792985658814
chr1	10700000	10800000	107350	113022.913823183	79707.8657433591	65834.605651809	122803.4	121291.551226998	105454.25257976	81147.4272123959	0.987688868769093	0.769503602057393	0.946268868769093	0.830863602057393
chr1	10800000	10900000	124587	114825.331869942	104264.672040462	81220.3068496488	123458.2	119679.249618439	107506.848836495	80746.2652980059	0.96939085146583	0.751080197884058	0.92797085146583	0.812440197884058
chr1	10900000	11000000	118365	108002.317019669	86311.0688509835	67395.8494365161	126411.1	119206.337952705	105396.320224573	77511.5430872221	0.94300530533082	0.735429310264953	0.90158530533082	0.796789310264953
chr1	11000000	11100000	119298	107318.230962318	119911.834859495	89052.4385330965	126050.2	115664.080861998	106802.163466842	78449.584996042	0.917603310918968	0.734531796449964	0.876183310918968	0.795891796449964
chr1	11100000	11200000	114400	105289.767087912	124954.798892994	85188.1982111969	123300	111636.895985246	103097.884558942	75147.0037452384	0.905408726563225	0.728889870696386	0.863988726563225	0.790249870696386
chr1	11200000	11300000	136870	116327.941766349	126700.909926384	80977.3747254724	119005	105688.321573499	104410.927494541	76191.6118791969	0.888099840960457	0.729728331195799	0.846679840960457	0.791088331195799
chr1	11300000	11400000	133190	126796.24301614	123106.933137377	86341.3160272877	116601.3	102759.838390596	101252.732262585	73916.1476494112	0.881292390312942	0.730016326450525	0.839872390312942	0.791376326450525
chr1	11400000	11500000	159708	141244.14054739	88751.8254547673	61361.4154719739	118604.5	103426.078724712	103015.802416347	74673.6100125932	0.872024912416578	0.724875293508792	0.830604912416578	0.786235293508792
chr1	11500000	11600000	133882	109779.751053898	110156.948822137	85418.1739554173	120784.1	104550.954145973	98874.9279136184	71487.4742266448	0.865601963718514	0.723009116012701	0.824181963718514	0.784369116012701
chr1	11600000	11700000	85350	73762.322705656	67111.9878614639	48680.358589965	124785	106992.487027531	96538.0967994675	69616.2490514886	0.857414649417242	0.721127216710083	0.815994649417242	0.782487216710083
chr1	11700000	11800000	64400	53537.1697057181	92838.295099346	76280.686991395	126156.7	108718.763321819	91946.9237326501	67842.8445450007	0.861775580066848	0.737847899536741	0.820355580066848	0.799207899536741
chr1	11800000	11900000	100550	85540.500040914	72682.7197209061	58465.664551791	127694	108977.288365754	91474.1034567086	67962.3671500956	0.853425285179835	0.742968387574957	0.812005285179835	0.804328387574957
chr1	11900000	12000000	138397	114664.720360825	103941.7703886	74970.4730683368	127005.5	108331.392156126	91408.7090885583	68069.5811942321	0.852966148364649	0.744672820270168	0.811546148364649	0.806032820270168
chr1	12000000	12100000	141094	118566.98517493	78503.0898322084	57191.0806736121	128965	109727.403599075	87904.6834739988	64823.6841057362	0.850830873485636	0.737431517228662	0.809410873485636	0.798791517228662
chr1	12100000	12200000	154409	129705.095903484	101586.487751485	66475.9464596348	134789.2	114072.123377926	89062.5165399627	65636.69694798	0.84630017373741	0.736973302551231	0.80488017373741	0.798333302551231
chr1	12200000	12300000	150587	133590.704709237	80789.1792582095	63243.3296605939	143805.7	122153.975545213	89526.6537462743	65761.7260145561	0.849437647779006	0.734549134394435	0.808017647779006	0.795909134394435
chr1	12300000	12400000	148563	129381.493455485	118378.730377963	87536.5420782356	147980	125663.396505167	94503.0023549563	68989.9700353618	0.849191759056409	0.730029399237849	0.807771759056409	0.791389399237849
chr1	12400000	12500000	152823	134785.178451116	88097.8817732644	62433.5559133392	146745.3	124970.030671734	99636.5959277175	74111.9509414974	0.851611810884125	0.743822591001229	0.810191810884125	0.805182591001229
chr1	12500000	12600000	153477	123739.865483385	75116.6926765416	52959.2030704589	145730.8	125807.589948908	102443.398185587	77875.293454489	0.863287581958708	0.760178740980549	0.821867581958708	0.821538740980549
chr1	12600000	12700000	143592	117209.52049417	78690.3185211035	56810.4870124024	142100	124526.029077641	106286.199188677	82864.1475565759	0.876326735240264	0.779632240019021	0.834906735240264	0.840992240019021
chr1	12700000	12800000	154565	134355.691378588	97479.6671624615	77530.9776571563	138149.4	121316.892153992	113389.08581891	89172.2850476902	0.878157213523855	0.786427409690068	0.836737213523855	0.847787409690068
chr1	12800000	12900000	142293	120634.709640453	122446.205807726	90748.1047598479	135820.5	120853.022321364	114012.774429671	90995.0857527606	0.889799568705494	0.798113072924919	0.848379568705494	0.859473072924919
chr1	12900000	13000000	126050	107731.062026493	155277.706116212	126190.282129693	132586.7	119415.489829022	117023.493150881	93877.0705192401	0.900659642551039	0.802207044001004	0.859239642551039	0.863567044001003
chr1	13000000	13100000	130949	126942.577946669	106571.112410908	94824.5058035281	131106.4	120317.650624307	122486.907696616	99642.6595996938	0.917709971628443	0.813496409318254	0.876289971628443	0.874856409318254
chr1	13100000	13200000	118101	116889.487190818	140014.497782377	116364.487480504	129709.4	121089.180725511	127476.823601595	105290.345622547	0.933542061913098	0.825956771182285	0.892122061913098	0.887316771182285
chr1	13200000	13300000	111081	101499.335472747	151818.045560543	126324.704571737	125289.3	117561.676099345	128251.787566065	106558.127401249	0.938321756920544	0.830851011307417	0.896901756920544	0.892211011307417
chr1	13300000	13400000	125274	124742.795129205	124615.616485575	105764.549128939	121587.5	115960.55781068	128184.629449396	107864.61636507	0.95372104707046	0.841478551901201	0.91230104707046	0.902838551901201
chr1	13400000	13500000	120485	120409.853527689	118205.068985365	91253.4035781348	122881.2	118962.446401823	125668.167332276	106217.860472653	0.968109413008851	0.845224870605493	0.926689413008851	0.906584870605493
chr1	13500000	13600000	138674	132761.47343624	129750.838133892	110615.093874995	120005.1	116318.42404729	127987.089615315	107448.878523229	0.969279006036328	0.839529040360111	0.927859006036328	0.900889040360111
chr1	13600000	13700000	129622	124924.821506205	128589.477570891	113287.347240936	121235	117373.225261981	128706.156319043	108457.856612309	0.968146370783858	0.842678079387736	0.926726370783858	0.904038079387736
chr1	13700000	13800000	110364	99080.6451169313	105229.30680716	90208.7954441762	124676.9	121860.829798203	124741.385322246	105958.247009283	0.97741305565187	0.849423362868382	0.93599305565187	0.910783362868382
chr1	13800000	13900000	105275	104623.526753797	121774.624641037	103812.994398056	121653.8	118609.933882183	123256.309069604	105383.145693982	0.974979276292094	0.85499189850372	0.933559276292094	0.91635189850372
chr1	13900000	14000000	138987	137749.94793793	130113.084945015	109722.723205521	122201	120521.210840677	120711.626976188	103910.167247726	0.986253883688982	0.86081324434658	0.944833883688982	0.92217324434658
chr1	14000000	14100000	102188	100502.354401339	129760.3352413	107134.686309294	122406.4	121607.53949975	119295.879607623	102833.168163877	0.993473703170344	0.862001005417011	0.952053703170344	0.923361005417011
chr1	14100000	14200000	130400	127437.499337727	147205.16481965	126454.268371298	122311.4	122270.686575172	119868.555184308	102776.48400157	0.999667133032341	0.857409884047922	0.958247133032341	0.918769884047922
chr1	14200000	14300000	145500	146375.380834963	112170.335592574	101328.608541478	123990	125532.765811085	122295.608818832	103537.671323989	1.0124426632074	0.846618061956492	0.971022663207399	0.907978061956492
chr1	14300000	14400000	95043	92233.8359690111	109764.853959161	100013.535975936	125100.3	125690.640975973	122482.430488838	102832.034480631	1.00471894132926	0.839565593777159	0.963298941329263	0.900925593777159
chr1	14400000	14500000	125957	139522.623112631	92758.2480511952	76523.6191155714	124906.2	124256.915571254	120042.352249869	100055.806165543	0.994801823858656	0.833504211557568	0.953381823858656	0.894864211557568
chr1	14500000	14600000	140728	143624.760026971	115593.364448242	99845.1030365074	127560	125639.840150497	115362.720411197	95286.0768394633	0.984947006510637	0.825969398951647	0.943527006510637	0.887329398951647
chr1	14600000	14700000	128672	131556.29226042	134316.233337746	112720.505617858	130235	127227.871575457	110480.393165851	90268.7187014731	0.976909982535084	0.817056457845539	0.935489982535084	0.878416457845539
chr1	14700000	14800000	127150	131701.437476066	129499.843152402	97820.6686683706	129655	126047.43646919	107373.753659824	86347.1463982679	0.972175669809801	0.804173677971889	0.930755669809801	0.865533677971889
chr1	14800000	14900000	116378	106202.278402674	123642.841341099	96756.6259644779	137935	132969.792512139	107294.927668339	84498.4329332853	0.96400328061869	0.787534273702848	0.92258328061869	0.848894273702848
chr1	14900000	15000000	137046	123412.693890739	105712.302555324	81960.4400546396	142205	135282.479271938	107229.1262813	84354.1312515246	0.951320131302963	0.786671813684591	0.909900131302963	0.848031813684591
chr1	15000000	15100000	128726	114331.600193767	82964.0168545772	59437.3930484967	138877.2	131562.35980632	105104.894700119	83026.1023060268	0.947328717790392	0.789935640418205	0.905908717790392	0.851295640418205
chr1	15100000	15200000	157150	143317.813587325	98381.8923661948	76280.686991395	138440.5	131547.48837029	102467.005281144	82127.2534465741	0.950209572851084	0.801499499485102	0.908789572851084	0.862859499485102
chr1	15200000	15300000	139700	134571.029772293	81103.9405322939	62112.8855094263	135045	128435.670124018	100335.990051815	82405.3297513813	0.951058314813712	0.821293831942321	0.909638314813711	0.882653831942321
chr1	15300000	15400000	177843	161457.396398505	108976.594044321	81526.4013261111	132207.2	128570.464820188	101804.514202974	86809.041343702	0.972492154891624	0.852703261965628	0.931072154891624	0.914063261965628
chr1	15400000	15500000	168657	162649.490710619	92100.2341808033	75080.6022979635	130849.9	130296.146257036	100805.011484793	88022.4063265884	0.995768023185616	0.873194745281758	0.954348023185616	0.934554745281758
chr1	15500000	15600000	107450	106423.565370791	94351.0486364328	86564.81358153	127100.6	130902.424961081	105374.476877536	95838.66644459	1.02991193559339	0.909505501564406	0.988491935593386	0.970865501564406
chr1	15600000	15700000	124305	131407.577900126	107937.33914799	103732.01702333	124990	133633.058559049	108258.341378371	101197.425194423	1.06915000047243	0.934777162719777	1.02773000047243	0.996137162719777
chr1	15700000	15800000	93195	100583.255013338	108189.69085911	100601.431716443	123597.4	135969.420645006	112282.808478874	108143.826353123	1.10009936005941	0.963137882087006	1.05867936005941	1.02449788208701
chr1	15800000	15900000	88000	107550.225364376	138328.082852692	140793.741887684	120410.8	137651.55851716	110551.485798446	108810.756011362	1.14318282510506	0.984254125808333	1.10176282510506	1.04561412580833
chr1	15900000	16000000	123473	140669.508259215	95717.2753735147	94094.0898835044	117102.9	138150.881853282	108104.21689244	108072.890172864	1.17973920247306	0.999710217413559	1.13831920247306	1.06107021741356
chr1	16000000	16100000	91233	120394.387234219	128658.670782004	137599.994228512	120893.4	144809.002220862	107012.999251293	107691.810647406	1.19782388634004	1.00634326110717	1.15640388634004	1.06770326110717
chr1	16100000	16200000	136044	170624.149567006	127220.53737455	129868.274489724	122493.8	148728.993786714	104439.147470838	105853.624241137	1.21417568715081	1.01354354956502	1.17275568715081	1.07490354956502
chr1	16200000	16300000	125774	157934.650631868	121348.61153732	131576.897096431	125814.5	154961.672112366	100467.185807004	102910.582534115	1.23166782932306	1.02432034606607	1.19024782932306	1.08568034606607
chr1	16300000	16400000	145977	178278.775120041	91663.3672400482	88195.697908501	127715	156358.278412756	93058.0852993532	94970.1031232845	1.22427497484834	1.02054649864953	1.18285497484834	1.08190649864953
chr1	16400000	16500000	135578	167642.724071839	67627.5451207401	67701.9439129784	129018.7	157174.660765024	91043.3417992871	92621.9212109953	1.2182316266171	1.01733876833287	1.1768116266171	1.07869876833287
chr1	16500000	16600000	145355	173004.769046587	83438.8722249632	82754.0183269492	134348.1	161422.418780964	86602.6300484004	86741.0203489326	1.20152364477773	1.00159799189072	1.16010364477773	1.06295799189072
chr1	16600000	16700000	140309	170607.493558653	82198.821343441	85350.1529606479	136525	159225.491279217	82163.5463730694	80556.2923768999	1.16627351239126	0.980438356581255	1.12485351239126	1.04179835658125
chr1	16700000	16800000	126402	162910.038269853	68470.0742207678	71171.0146462177	134492.6	153794.442841293	77260.0541455009	73560.9808838652	1.14351602126283	0.952121787868937	1.10209602126283	1.01348178786894
chr1	16800000	16900000	107005	121516.288368274	64237.0777761843	61388.9477793806	126699.9	142753.888733091	75297.9517550661	70879.496097206	1.12670877193345	0.94132037386312	1.08528877193345	1.00268037386312
chr1	16900000	17000000	136510	148833.331781896	75569.8403728528	70612.2707606119	125150.8	136581.647923463	80352.3123174544	73387.8512567022	1.0913365949196	0.913325940973085	1.0499165949196	0.974685940973084
chr1	17000000	17100000	144527	162871.967393618	84251.553273138	78790.9856078846	123502.2	130770.961466581	80657.5764841311	71397.751295449	1.05885531971561	0.885195841577215	1.01743531971561	0.946555841577215
chr1	17100000	17200000	157813	148654.874549544	82829.7006212395	68020.9947693968	118475.7	121793.61090735	80883.3362945089	69940.1585503905	1.0280049909589	0.864704174611782	0.986584990958904	0.926064174611782
chr1	17200000	17300000	105450	103624.166252623	72313.6892616347	61623.7821660845	116285.5	114782.383162689	82142.7884097354	68880.164715234	0.987073910011901	0.838541837314479	0.945653910011901	0.899901837314479
chr1	17300000	17400000	68050	67873.234038027	72042.3433356999	61380.8500419081	119560	114337.548768179	85921.687447267	69689.1286887415	0.956319410908151	0.811077281641053	0.914899410908151	0.872437281641053
chr1	17400000	17500000	120087	105920.315975557	118171.150744623	92785.4955079407	115194	107276.590941436	83730.5690953431	66571.4997618108	0.931268911066857	0.795068043619847	0.889848911066857	0.856428043619846
chr1	17500000	17600000	128869	114897.904477765	86491.5138917301	62853.0187144171	114321.1	103044.06127599	83645.0951286737	65265.9825264868	0.901356453672941	0.780272679779803	0.859936453672941	0.841632679779803
chr1	17600000	17700000	90044	80833.9879663402	84456.4194472188	70774.2255100628	110628.9	98552.5306806564	85764.8495020766	66160.7825172032	0.890838927989489	0.771420726571686	0.849418927989489	0.832780726571686
chr1	17700000	17800000	104500	92797.7608232447	81064.5953730333	60571.0762946533	110350	97259.1916320545	91714.9229659758	70490.8046985237	0.88137010994159	0.768585988178546	0.83995010994159	0.829945988178546
chr1	17800000	17900000	139750	117067.94442317	102026.0681515	69478.5875144553	114680	99353.0898249893	94313.0602068019	71721.6607943509	0.866350626307894	0.760463721960517	0.824930626307894	0.821823721960517
chr1	17900000	18000000	92850	78223.7535144659	53658.6568536145	39435.981491305	113656.1	98005.1428632875	90521.0008918625	68548.8052978574	0.862295493715582	0.757269634918715	0.820875493715582	0.818629634918715
chr1	18000000	18100000	135798	120546.67073916	83396.8136064433	65735.813254644	114714.4	98471.5110971684	90208.2747122226	67791.1809799259	0.858405841787678	0.751496259031553	0.816985841787678	0.812856259031553
chr1	18100000	18200000	120891	103739.568596211	104027.244355269	76968.9946765615	116750	99644.5699711648	87800.7579843657	65089.6138043347	0.853486680695202	0.741333164981616	0.812066680695202	0.802693164981615
chr1	18200000	18300000	102661	90690.7757666041	131814.423900626	104924.003979289	123778	105029.933357607	88207.776873268	64717.1178805975	0.848534742503572	0.733689479257361	0.807114742503572	0.795049479257361
chr1	18300000	18400000	111350	88812.2159673745	98023.7157439608	73689.4110001799	119405	101220.942190278	84714.1980768569	62666.6087977991	0.847711085719004	0.739741509929007	0.806291085719004	0.801101509929007
chr1	18400000	18500000	109848	92440.8463585399	80250.5575952288	61056.9405430062	122851.7	104583.671305238	90005.8506514752	65981.8225190599	0.851300155433241	0.733083705575516	0.809880155433241	0.794443705575516
chr1	18500000	18600000	139452	119561.586816574	83364.2520953311	55276.7755351019	122362.5	103728.385276317	89371.9865684914	65277.6432684472	0.847713844325811	0.730403852200609	0.806293844325811	0.791763852200609
chr1	18600000	18700000	110400	92564.5767063042	60381.2521686502	43758.5537541508	123538.4	104777.832774037	87734.1425595487	63953.6631916858	0.848139791142166	0.728948403961181	0.806719791142166	0.790308403961181
chr1	18700000	18800000	174780	146651.394687668	85134.7842620559	56846.1170572816	125337.4	106540.871258191	86156.2660002376	61811.0018564498	0.850032562173707	0.717428977902539	0.808612562173707	0.778788977902539
chr1	18800000	18900000	96020	78978.0327498753	67090.2801873891	48973.4966864712	128070	109774.992194369	86844.2635954454	62401.164963449	0.857148373501749	0.718541011000313	0.815728373501749	0.779901011000313
chr1	18900000	19000000	127317	111851.044664069	106575.182599797	72588.1187039134	129177.3	111427.268222976	85670.6924657772	61866.7142902609	0.862591710950575	0.722145607904065	0.821171710950575	0.783505607904065
chr1	19000000	19100000	130906	111993.81044995	77058.1727766054	58694.0207485169	128211.9	110609.696155825	88387.4078762368	65006.3690631169	0.86271006166998	0.735470929910526	0.82129006166998	0.796830929910526
chr1	19100000	19200000	132650	114234.043573414	87648.8042658422	63729.1939089467	127620	111196.701478776	90439.597114082	66441.9359622501	0.871310934640154	0.734655373115374	0.829890934640154	0.796015373115374
chr1	19200000	19300000	120651	108321.160608138	116035.658307515	83497.3906269291	121582	107702.98475527	90344.6260400048	67834.7468075282	0.88584646374685	0.750844292359911	0.84442646374685	0.812204292359911
chr1	19300000	19400000	138676	121153.425329158	104903.691696039	79591.0420701723	123590	111458.438752893	93831.4211882675	70662.6386876911	0.901840268248995	0.753080767538525	0.860420268248995	0.814440767538525
chr1	19400000	19500000	120921	108963.606644607	68514.846298547	55712.433811125	124422.1	114053.920740227	92460.7172434077	70570.3244805041	0.916669311482659	0.763246561182562	0.875249311482659	0.824606561182562
chr1	19500000	19600000	129798	111385.86614507	110531.406199927	86673.3232636621	123107.7	114266.165875238	92467.907910445	71284.3829708333	0.928180494601374	0.770909438546746	0.886760494601374	0.832269438546746
chr1	19600000	19700000	104481	98434.6299358156	80903.1445471021	58114.2227454825	124827.7	118261.466393143	96849.7375954037	76491.2281656812	0.947397624030107	0.789792828197723	0.905977624030107	0.851152828197723
chr1	19700000	19800000	114400	111714.227452598	84185.073521284	70774.2255100628	126805	122318.870027907	95858.1039090748	78060.7316426103	0.964621821126194	0.814336278930094	0.923201821126194	0.875696278930094
chr1	19800000	19900000	116100	116532.572726113	101958.231670016	77252.4154881006	127142	126014.600338437	96490.611262429	80920.6905631645	0.991132751871426	0.838637972176191	0.949712751871426	0.899997972176191
chr1	19900000	20000000	135638	137805.864537401	92868.1431511988	71664.976632043	128842.9	130721.707270452	100533.665558858	85989.8742209791	1.01458215602452	0.855334118605631	0.973162156024522	0.916694118605631
chr1	20000000	20100000	117762	114116.261800062	77130.0794469782	65834.605651809	128050.5	133420.456509573	100714.246272568	88674.436147878	1.04193624007382	0.880455739180078	1.00051624007382	0.941815739180078
chr1	20100000	20200000	149850	154187.048752468	131467.10111543	115797.645857425	130820	139500.018529866	100350.507058852	90718.9529049467	1.06635085254446	0.904020872079333	1.02493085254446	0.965380872079333
chr1	20200000	20300000	140424	148895.196955778	106119.321444227	99192.4253962201	130900	142537.122681527	101503.727244075	93844.6795693499	1.08890086082145	0.924544173079395	1.04748086082145	0.985904173079395
chr1	20300000	20400000	142046	158110.728434456	111228.76522958	108190.631275715	130286.2	143551.473590218	107039.184133146	102258.228803327	1.10181641332864	0.955334531288352	1.06039641332864	1.01669453128835
chr1	20400000	20500000	137930	156034.675964757	108945.389262838	106404.270389271	130076.2	144273.035666363	110369.955373996	107278.826036306	1.10914245393364	0.971993018143246	1.06772245393364	1.03335301814325
chr1	20500000	20600000	121874	138373.358536281	112337.213337024	113518.942532651	132695	149844.589431893	115084.590837114	112526.159918516	1.12924066040087	0.977769127039618	1.08782066040087	1.03912912703962
chr1	20600000	20700000	132176	159230.250138747	77265.7524099456	78559.3903161698	131310	149493.6235416	111570.661096258	110283.086638621	1.13847858915239	0.988459560560227	1.09705858915239	1.04981956056023
chr1	20700000	20800000	115200	142085.268969211	95717.2753735147	102031.492154095	129617.6	149152.413313342	111051.169321055	109043.808895822	1.15071111726604	0.981924004605212	1.10929111726604	1.04328400460521
chr1	20800000	20900000	109962	126676.081813023	157312.800560723	161387.907827866	126228	145632.998748377	107120.587910926	104719.940994981	1.15372974893349	0.97758930414066	1.11230974893349	1.03894930414066
chr1	20900000	21000000	133538	145021.485298849	126175.8555597	121870.948961836	125014.5	143357.193149931	106647.496289059	102676.234011659	1.14672452515453	0.962762723780821	1.10530452515453	1.02412272378082
chr1	21000000	21100000	143950	169831.799455361	124276.434078157	118307.944473915	127303.6	144004.398045929	103569.755124143	97611.2611773305	1.13118873343667	0.942468784060845	1.08976873343667	1.00382878406085
chr1	21100000	21200000	136000	150677.389849538	96327.8037068681	93366.9130584696	126793.1	140427.996138099	106259.064596083	97618.2252315569	1.10753657839503	0.918681390643027	1.06611657839503	0.980041390643027
chr1	21200000	21300000	123500	145483.094673201	100924.403692204	86799.6479682338	128925.4	139292.17533992	107517.295654643	95488.520276277	1.08040909968028	0.888122415048424	1.03898909968028	0.949482415048424
chr1	21300000	21400000	108150	122916.582784799	71922.9511282886	64951.9522673014	135138.8	143378.013160372	100954.251744057	85949.3855336164	1.06096852392038	0.851369645644231	1.01954852392038	0.912729645644231
chr1	21400000	21500000	125795	133276.619980297	104214.473044164	85967.200556056	135850	143348.746174266	98383.2490958245	81204.1113747037	1.05519872045834	0.825385541959603	1.01377872045834	0.886745541959603
chr1	21500000	21600000	144765	144845.407496261	81559.8016878644	62869.2141893622	133800	138619.510545439	93085.2198919467	74555.8689097424	1.03602025818714	0.800942072181672	0.99460025818714	0.862302072181672
chr1	21600000	21700000	127071	123466.231060445	104158.847129348	78629.0308584337	133550	136620.908514581	92454.3406141482	71454.4354577568	1.02299444788155	0.772861879529994	0.981574447881548	0.834221879529994
chr1	21700000	21800000	136523	130727.060987422	108299.585959113	80734.4426012959	134893.4	135482.470343661	94108.60105161	70914.6402778368	1.00436693228624	0.753540478610947	0.962946932286241	0.814900478610947
chr1	21800000	21900000	172096	167534.460017545	91682.3614548636	65996.56040126	139353.6	137453.708932225	100058.538842546	73679.2078509644	0.986366401242776	0.73636102129082	0.944946401242776	0.79772102129082
chr1	21900000	22000000	140650	144728.815437791	100465.829077374	74418.2073727091	137597.8	133552.633833002	96674.4481272498	70072.7994901908	0.970601520031585	0.724832681723261	0.929181520031585	0.786192681723261
chr1	22000000	22100000	123450	122539.443167095	71296.1420393791	51825.5198243023	137437.6	132764.923609399	96844.446349848	70191.1884120395	0.966001469826296	0.724782794033182	0.924581469826296	0.786142794033182
chr1	22100000	22200000	133500	130691.369540952	90019.010928883	62352.5785386137	141276.9	136121.228263994	97765.9371143227	70021.135925116	0.963506619015523	0.716211985399748	0.922086619015523	0.777571985399748
chr1	22200000	22300000	136934	134098.712964	117467.008066822	81401.6961690338	144027.5	138556.336685187	100802.705044422	72447.3800266406	0.962013064763234	0.718704721214713	0.920593064763234	0.780064721214713
chr1	22300000	22400000	152752	142628.968670445	131422.329037651	92597.6279985776	141867.9	136253.6435304	101252.732262585	73009.2010524859	0.960426167796941	0.721059070911255	0.919006167796941	0.782419070911255
chr1	22400000	22500000	108237	94265.8689880637	70373.5658912006	49903.1169483196	143290	137180.074509285	102446.654336699	73754.1928999602	0.957359721608521	0.719927784635714	0.915939721608521	0.781287784635714
chr1	22500000	22600000	143163	136968.305260227	83259.7839138462	64053.1034078486	146960.7	141855.178110965	109551.169042488	80307.6918364927	0.965259270750376	0.733061021058997	0.923839270750376	0.794421021058996
chr1	22600000	22700000	165464	157029.277606401	113373.754774095	76928.5059891987	151061.4	146558.715898333	110826.223548455	83026.1023060268	0.970193020178104	0.749155747147932	0.928773020178104	0.810515747147932
chr1	22700000	22800000	164029	155078.145199348	138667.265260111	104996.883616542	150571.6	147867.87815487	106695.795863875	81072.6041181495	0.982043613502612	0.759848159543077	0.940623613502612	0.821208159543077
chr1	22800000	22900000	150500	144507.528469674	96182.6336364929	71614.7706597132	149781.4	148958.251844543	104129.270423421	80113.0222276527	0.994504336616849	0.769361217089962	0.953084336616849	0.830721217089962
chr1	22900000	23000000	154871	153993.125226645	112405.049818507	81868.1258474526	154372.7	154522.072463338	108922.59620506	84184.0787646011	1.00096760932041	0.772879840341986	0.959547609320415	0.834239840341986
chr1	23000000	23100000	160157	169290.479183892	142341.289097268	117360.509189627	155601.4	156529.478384326	109496.764184338	85066.7321491087	1.00596446037327	0.776888091468155	0.964544460373272	0.838248091468155
chr1	23100000	23200000	174507	177726.747414631	102769.555988561	89536.6832339548	153379.8	155596.860888052	105031.224281228	82839.8543441582	1.01445471234186	0.788716449903974	0.97303471234186	0.850076449903974
chr1	23200000	23300000	132036	147190.335529372	76162.7312210205	61866.7142902609	149974.3	153641.564478911	97663.2326813564	77838.5297263636	1.0244526194082	0.797009556096977	0.983032619408198	0.858369556096977
chr1	23300000	23400000	144850	153532.705567176	105757.074633104	83001.8090936092	149575.1	153819.188910846	100596.617813675	80602.7733899923	1.02837430100896	0.801247349481319	0.986954301008963	0.862607349481319
chr1	23400000	23500000	154150	149904.075176011	118306.82370759	90613.6823178036	150560.5	156428.471590814	99619.0941154947	81252.697799539	1.03897417709701	0.815633775040532	0.997554177097008	0.876993775040532
chr1	23500000	23600000	155450	157042.364470106	89001.4637066274	72879.6372529251	148214.3	154562.403797849	97092.3208531895	79727.8938334583	1.04283057571266	0.821155505737808	1.00141057571266	0.882515505737808
chr1	23600000	23700000	143248	147703.102643664	68718.3557429981	54659.7279396938	147308.6	155503.94415574	98917.3935510272	81780.0224637512	1.0556338472821	0.826750680825051	1.0142138472821	0.888110680825051
chr1	23700000	23800000	129974	135525.181107937	64987.3492613941	54983.6374385957	151513	159586.093860057	103525.25439229	85528.3031850439	1.05328317609748	0.82615883136061	1.01186317609748	0.88751883136061
chr1	23800000	23900000	146508	146283.772789022	125516.484959679	99257.2072960005	152519.9	159317.218296646	105824.911114587	87593.2262405434	1.04456676339708	0.827718401253343	1.00314676339708	0.889078401253343
chr1	23900000	24000000	164725	180085.95202633	102629.812836705	88367.369942919	151815	158470.022328926	101937.880725571	84742.8226502068	1.04383639514492	0.831318269979977	1.00241639514492	0.892678269979977
chr1	24000000	24100000	136695	150629.801254244	117073.556474216	102112.469528821	152802.3	158111.79917785	104239.572542313	86531.9367673914	1.03474750823679	0.830125591049083	0.993327508236788	0.891485591049083
chr1	24100000	24200000	165450	187142.150993543	121020.282966938	110057.969536884	153720.4	157381.433211576	105241.517373828	87026.3846174652	1.02381618322341	0.826920656306574	0.98239618322341	0.888280656306574
chr1	24200000	24300000	174080	188011.832572541	122241.339633645	99349.5215031875	155792.8	158254.802906709	108777.019115796	89437.7288820403	1.01580305961963	0.822211617941395	0.974383059619627	0.883571617941395
chr1	24300000	24400000	154919	150843.949933067	128753.641856081	103651.039648605	152767.4	153519.380760494	103652.244285627	85376.5515848084	1.00492239025141	0.823682614623782	0.963502390251413	0.885042614623782
chr1	24400000	24500000	147101	141432.115498801	79436.5198174243	62109.6464144373	151669.5	148975.502710337	106949.77565055	86459.5429943868	0.982237712330673	0.808412569998149	0.940817712330673	0.869772569998149
chr1	24500000	24600000	165323	153460.132959353	112018.38187405	90770.778424771	152785	145894.736022494	105051.575225673	83382.4027548189	0.954902222223998	0.793728248012424	0.913482222223998	0.855088248012424
chr1	24600000	24700000	152429	140399.442980922	78737.8040581421	59604.2064404312	151549.8	140157.454973852	101768.560867788	78510.3180270861	0.924827713225965	0.771459450321624	0.883407713225965	0.832819450321624
chr1	24700000	24800000	150698	144258.878059263	100342.366681074	79097.0800843469	149995.3	134157.722822165	98226.5468235971	74863.5829336992	0.894412843750203	0.762152242490465	0.852992843750203	0.823512242490465
chr1	24800000	24900000	116254	98929.5513268729	74268.7366579953	58645.4343236816	148717.5	131212.345687933	94336.1246105063	70754.1431211309	0.882292572749896	0.750021727236089	0.840872572749896	0.811381727236089
chr1	24900000	25000000	153746	134647.171524763	135605.126485936	99197.2840387036	146920	127970.610576507	98295.0616698956	73252.1331766623	0.871022397063078	0.745226992406444	0.829602397063078	0.806586992406444
chr1	25000000	25100000	147850	119822.134375809	98091.5522254445	71341.0671331412	143097.7	122881.724138747	95620.269204993	70693.7339995857	0.858726060158524	0.739317454210789	0.817306060158524	0.800677454210789
chr1	25100000	25200000	153098	129769.340507131	88190.1393880822	61337.1222595563	142019.4	120190.945989337	95879.9472561126	70627.6564618097	0.846299491402844	0.736625941951663	0.804879491402844	0.797985941951663
chr1	25200000	25300000	158535	128014.511055666	86821.1991917409	62882.1705693183	137080	114116.856657503	96611.4958724329	70201.067651756	0.832483634793572	0.72663265399027	0.791063634793572	0.78799265399027
chr1	25300000	25400000	142141	121390.178590745	89849.4197251738	62556.6415229219	135719.6	113057.534526259	99407.5799662285	71489.4176836382	0.83302289813895	0.719154592717428	0.79160289813895	0.780514592717428
chr1	25400000	25500000	129126	109014.764384548	119025.890411317	87089.546969751	127320	105957.791994351	94923.5885401553	68401.5884306065	0.832216399578631	0.720596318392143	0.790796399578631	0.781956318392143
chr1	25500000	25600000	127100	102571.268581744	85270.4572250233	65186.7866540052	122900	101988.308289393	93648.2626882615	67494.6418336812	0.829847911223702	0.720724975522065	0.788427911223702	0.782084975522065
chr1	25600000	25700000	141646	113491.661486828	81334.5845693385	58943.4310626713	120600.2	99659.322435706	93898.9863238253	68324.9838341162	0.826361170509717	0.727643465697136	0.784941170509717	0.789003465697136
chr1	25700000	25800000	101304	83517.9847409202	107657.852844277	74831.191983809	112231.7	93145.5144833554	98628.1387939807	72774.366665782	0.829939442094839	0.737866166346267	0.788519442094839	0.799226166346267
chr1	25800000	25900000	102650	88336.3300144348	102229.577595951	71528.9346425042	110282.6	91160.7131451321	95544.970710546	71434.029159326	0.826610119321924	0.747648239651836	0.785190119321924	0.809008239651836
chr1	25900000	26000000	69750	63649.746205687	90765.2122252038	68318.9915083865	106445	88295.7607369467	92366.1531882194	69494.7829894004	0.829496554436063	0.752383644772855	0.788076554436063	0.813743644772855
chr1	26000000	26100000	103650	80127.2973262247	85338.2937065071	62271.6011638882	106108	88668.7363525632	95037.9608479368	70895.6915721511	0.835646099752735	0.745972356094487	0.794226099752735	0.807332356094487
chr1	26100000	26200000	130100	106479.481970262	90697.3757437201	69640.5422639062	105630.4	89858.3322634243	98519.0577317548	73819.7845734879	0.850686282201187	0.749294464168369	0.809266282201187	0.810654464168369
chr1	26200000	26300000	74850	62876.43153216	134112.723893294	107375.998885976	109643.6	93589.6350489364	96978.8982561487	72652.9006036938	0.85358046478715	0.749161950796728	0.81216046478715	0.810521950796728
chr1	26300000	26400000	122650	101542.165208512	59017.7388908276	49153.2664583617	113262.5	96725.3665643444	97089.878739856	73457.815708465	0.853992862283142	0.756596018677589	0.812572862283142	0.817956018677589
chr1	26400000	26500000	90750	80365.2403026946	87237.7151880509	67697.0852704949	118588.3	100669.866256773	97972.4313639591	73666.5753805073	0.848902178855532	0.751911270904795	0.807482178855532	0.813271270904795
chr1	26500000	26600000	123730	106301.024737909	111988.533822197	79195.872481512	115710	98889.101020873	96572.0150402094	72677.1938161115	0.854628822235529	0.752569921895604	0.813208822235529	0.813929921895604
chr1	26600000	26700000	136870	125387.620595439	116145.553407519	88184.3610760394	110300	94564.4874235334	93024.1670586114	69389.5124022573	0.85733896122877	0.745929951283921	0.81591896122877	0.807289951283921
chr1	26700000	26800000	141436	120831.012596041	92256.2580882158	63162.3522858684	114052.7	97471.3177955774	87830.3346902926	64781.8997803779	0.854616486901033	0.737580017300536	0.813196486901033	0.798940017300536
chr1	26800000	26900000	138839	119693.645168515	103339.382433024	79578.0856902162	115785	99585.0842270474	88323.0988917903	64498.4789688387	0.860086230747052	0.730256068662848	0.818666230747052	0.791616068662848
chr1	26900000	27000000	123008	103094.743129978	99590.7384662345	70406.5882288092	121444.6	103978.93923054	90334.8575866712	65213.6711424141	0.856184130299246	0.72191037750677	0.814764130299246	0.78327037750677
chr1	27000000	27100000	74867	62319.6449672205	71334.13046901	52377.78551993	122871.6	104346.680100674	87024.979982118	63290.4584926841	0.8492335096204	0.727267716760051	0.8078135096204	0.788627716760051
chr1	27100000	27200000	76000	63233.3459968648	55218.8959277399	36763.7281253645	122590.5	103190.753120983	83506.7087064469	60264.3339991932	0.841751629375713	0.721670569140042	0.800331629375713	0.783030569140042
chr1	27200000	27300000	112377	91944.7352526002	82174.4002101068	61299.8726671826	119982.1	101113.154021937	81749.8795089818	58724.7921509126	0.842735324868766	0.718347140125883	0.801315324868766	0.779707140125883
chr1	27300000	27400000	139973	122679.829523212	63945.3809058043	46319.0583429702	121577.5	102349.624699162	80241.46750671	57253.2712974013	0.841846761935082	0.713512265869435	0.800426761935082	0.774872265869435
chr1	27400000	27500000	147346	124303.790337619	107355.30213686	74849.0070062486	125997.2	105399.696743041	78911.1941048144	55992.1296634268	0.836524119131547	0.709558767911366	0.795104119131547	0.770918767911366
chr1	27500000	27600000	138000	109978.433439251	78889.7577766656	59963.7459842123	132731.5	111880.906507616	78690.3185211035	56150.1974988909	0.842911490547576	0.713559158917781	0.801491490547576	0.774919158917781
chr1	27600000	27700000	134059	113828.350798533	80962.8406508078	57923.1161411304	139740.3	117363.588571434	79054.464753708	56729.3476829275	0.839869304498659	0.71759827682935	0.798449304498659	0.77895827682935
chr1	27700000	27800000	115352	100055.021605575	74687.9661135646	47766.9338030616	141010.7	118863.462123612	78956.5088744456	56408.8392337641	0.842939309737571	0.714429247669294	0.801519309737571	0.775789247669294
chr1	27800000	27900000	154793	132058.351940771	88255.2624103066	64862.8771551034	140160	116835.950021112	83221.7954842153	59315.9269864085	0.833589826063871	0.712745100502656	0.792169826063871	0.774105100502656
chr1	27900000	28000000	167205	133595.463568767	86288.004447279	57795.1718890641	139375	115523.456562904	83413.2300349623	59591.573969974	0.828867849778686	0.714413935834836	0.787447849778686	0.775773935834836
chr1	28000000	28100000	142210	127131.742612963	69125.3746319004	53958.4638745713	139818.2	116299.150666196	86797.5920961846	62022.0288949844	0.831788355637507	0.714559325865339	0.790368355637507	0.775919325865339
chr1	28100000	28200000	146088	118060.16663505	58860.3582537854	42555.2299657302	138545.5	114898.618306695	89643.4681673892	63549.2621823068	0.829320463722709	0.708911240065396	0.787900463722708	0.770271240065396
chr1	28200000	28300000	125081	106943.470774378	81194.8414174821	58094.7881755484	139405.3	114808.081004148	96714.4716513252	69486.6852519278	0.82355606999266	0.718472469171326	0.78213606999266	0.779832469171326
chr1	28300000	28400000	131466	102404.708498215	106598.247003502	75389.9358694148	131755	107837.541508463	98518.9220587919	71422.0445078666	0.818470202333598	0.724957632659085	0.777050202333598	0.786317632659084
chr1	28400000	28500000	139496	111178.855755541	109269.64764433	77605.4768419037	123639.5	101965.465763652	97453.8892994976	71359.5299745786	0.824699758278316	0.732238913064565	0.783279758278316	0.793598913064565
chr1	28500000	28600000	142432	117735.374472168	112733.378388888	84268.2952343156	120006.4	98745.74037755	100201.266799588	73162.5722002159	0.822837285157708	0.730156160066799	0.781417285157708	0.791516160066799
chr1	28600000	28700000	121332	99823.0272035172	109421.601362854	73195.4490143545	113773.9	94019.7169789056	103902.967921191	76185.6195534673	0.826373333241681	0.733238145913724	0.784953333241681	0.794598145913724
chr1	28700000	28800000	123950	99149.6485801075	145398.000952924	107141.164499272	112476.2	92115.6972811938	102889.490887824	75741.8635399717	0.818979457709221	0.736147714274819	0.777559457709221	0.797507714274819
chr1	28800000	28900000	78290	62352.9569839263	106299.766484973	84216.4697144912	111005	92030.3947241294	98396.8163921212	72660.9983411663	0.829065309888108	0.738448671465192	0.787645309888108	0.799808671465192
chr1	28900000	29000000	86050	74874.7061206526	75637.6768543365	57170.0265561835	109560.4	91746.4097817126	95501.6910353594	70609.3555751218	0.837404845014372	0.739351888009802	0.795984845014372	0.800711888009802
chr1	29000000	29100000	105879	94934.488751944	96599.1496328029	71988.8861309449	107788.8	90897.1912986917	91970.8021741323	67859.0400199458	0.843289760148473	0.737832425245844	0.801869760148473	0.799192425245844
chr1	29100000	29200000	83763	70799.9326486063	95877.3694698162	72785.7034982436	103609	87561.111797096	89132.7951347799	65827.3176880837	0.845111059821985	0.738530835800052	0.803691059821985	0.799890835800052
chr1	29200000	29300000	112104	87903.2737972597	71060.0710838158	53657.2280405925	104037.8	88753.0871377218	82482.3778360429	60708.7378316866	0.853085005043569	0.736020704354116	0.811665005043569	0.797380704354116
chr1	29300000	29400000	116754	101551.682927571	61671.5020464703	44581.2838813616	106849	91664.4384263188	80535.4708174604	57842.1387664049	0.857887658530438	0.718219415361815	0.816467658530438	0.779579415361815
chr1	29400000	29500000	125050	108339.006331373	80318.3940767125	57089.049181458	109570	93378.6986002958	80582.956354499	57534.4247424481	0.852228699464232	0.7139775871382	0.810808699464232	0.7753375871382
chr1	29500000	29600000	124716	109243.189641959	77424.4897766175	56765.1396825561	110223.6	93720.2657430183	77564.2329284739	55169.8854004643	0.850274040613973	0.71127997167637	0.808854040613973	0.77263997167637
chr1	29600000	29700000	79534	66462.2321875608	81041.5309693289	52878.2256957335	115750.8	98995.4615313551	78348.6940003515	54968.7376016462	0.855246456450885	0.701590987609821	0.813826456450885	0.76295098760982
chr1	29700000	29800000	128238	111069.401986365	78893.8279655546	55955.3659353014	117230.4	101245.688259831	82300.0333738146	57498.3088333206	0.863647042574542	0.698642594373659	0.822227042574541	0.760002594373659
chr1	29800000	29900000	106402	91466.4698698958	86830.6962991487	55550.479061674	116321.8	102020.668534193	81885.2811260232	57441.4627162633	0.877055449057639	0.701487030713854	0.835635449057639	0.762847030713854
chr1	29900000	30000000	113260	92017.3078604235	76112.5322247225	54092.8863166155	117790	104237.464274474	86043.7931139376	60652.0536693788	0.884943240296072	0.704897488527318	0.843523240296072	0.766257488527318
chr1	30000000	30100000	112415	98350.1601791688	66411.915372552	48343.492711107	120128.8	108118.314220698	88937.4260681068	63146.1568109233	0.900019930447134	0.710006569816481	0.858599930447134	0.771366569816481
chr1	30100000	30200000	139035	123551.890531974	103721.980188592	70774.2255100628	121756.2	111684.008694587	87088.4749287868	62862.7359993842	0.917275741971142	0.721826120514658	0.875855741971142	0.783186120514658
chr1	30200000	30300000	126900	110405.541082014	110573.464818447	78952.9403573356	118526.2	110654.429435402	88499.4737436479	65842.7033892816	0.933586240303002	0.743989773091814	0.892166240303002	0.805349773091814
chr1	30300000	30400000	107668	109301.485671194	57523.9795685563	44012.8227107887	123000.6	117654.949746121	88809.6221369914	68544.5944743717	0.956539640832007	0.771814954562464	0.915119640832007	0.833174954562464
chr1	30400000	30500000	139732	130506.963734188	121903.513955856	89194.9587126133	123305	120537.985820518	88838.6561510665	70053.5268750061	0.977559594667843	0.788547800136497	0.936139594667843	0.849907800136497
chr1	30500000	30600000	148104	148051.689104193	106360.819318309	81706.1710980016	124116.5	122847.10343567	92606.9726974866	74282.3273379198	0.989772539796644	0.802124561187992	0.948352539796644	0.863484561187992
chr1	30600000	30700000	95808	102119.176926451	62552.0195761289	50044.0175803419	121350	122142.07839639	95255.9872994254	79042.0154695336	1.00652722205513	0.829785273455565	0.965107222055129	0.891145273455565
chr1	30700000	30800000	95938	100773.609394514	93003.8161141663	85755.0398342752	119120	121446.095190216	90690.5920955718	76337.3711537028	1.01952732698301	0.841734179806179	0.978107326983005	0.903094179806179
chr1	30800000	30900000	151146	161471.672977093	89932.1802325839	82569.3899125751	123460.9	125406.893976533	92542.66371304	78292.8127985735	1.01576202649205	0.846018578429372	0.974342026492054	0.907378578429372
chr1	30900000	31000000	116304	120847.668604394	76402.8723654728	69182.2103229601	121980.5	123668.125675979	86613.6195584008	73827.0725372131	1.01383520870942	0.852372558884159	0.97241520870942	0.913732558884159
chr1	31000000	31100000	120530	121441.336330686	104095.080836753	90631.4973402432	121094.6	121718.420926785	81825.0423304657	70118.3087747865	1.00515151729958	0.856929697531969	0.963731517299577	0.918289697531969
chr1	31100000	31200000	111370	116501.640139172	130212.126207981	118371.106826201	126363.8	125342.887315862	82373.8394656689	70094.0155623689	0.991920845335946	0.850925682438076	0.950500845335946	0.912285682438076
chr1	31200000	31300000	104600	103445.709020271	64919.5127799104	51906.4971990278	130730	126793.863586376	80861.0859285822	67486.5440962087	0.96989110063777	0.834598537989137	0.92847110063777	0.895958537989137
chr1	31300000	31400000	151077	148909.473534367	76044.6957432388	63567.2391594958	129850.4	123004.502714605	79149.7071737112	64483.0932676409	0.947278581464554	0.814697812161437	0.905858581464554	0.876057812161437
chr1	31400000	31500000	124928	113119.280728653	62613.0724094642	44537.5560990098	132922.2	124313.308056677	84519.9143938876	67551.325995989	0.935233603240673	0.799235617788017	0.893813603240673	0.860595617788017
chr1	31500000	31600000	139245	128554.641612253	58475.0470389579	44618.5334737353	132697	122509.105437595	84425.4860116623	66202.8907520605	0.923224379131365	0.784157650486198	0.881804379131365	0.845517650486198
chr1	31600000	31700000	148500	138363.840817223	68039.990928161	49801.0854561655	135284.7	123072.792348852	84015.4823175747	63259.525135539	0.90973179043049	0.752950806095725	0.86831179043049	0.814310806095725
chr1	31700000	31800000	139600	115283.372099646	77876.280743299	59680.3251726731	140704.5	126734.377842258	90438.3760574153	67575.6192084067	0.900713039328935	0.747200714500954	0.859293039328935	0.808560714500954
chr1	31800000	31900000	142350	123578.064259386	72818.3926838735	52534.8816268974	137732.3	122485.430111436	92291.5330585873	68093.8744066497	0.889300694981758	0.737812799830979	0.847880694981758	0.799172799830979
chr1	31900000	32000000	147022	133935.722025118	130104.944567237	99864.5376064415	139259.8	123465.398260027	93627.5047249275	69277.7636251361	0.886583193858005	0.739929616074575	0.845163193858005	0.801289616074575
chr1	32000000	32100000	118278	103399.310139859	103150.7970145	77147.1449009575	138992.9	122344.329926389	95425.5785031347	70166.8951996218	0.88021999631916	0.735304897285132	0.83879999631916	0.796664897285132
chr1	32100000	32200000	137247	122138.509251743	126112.089267106	88937.4506609863	138891.4	120983.653015446	97996.5811513673	72175.1340928135	0.871066552827939	0.736506654056946	0.829646552827939	0.797866654056946
chr1	32200000	32300000	158798	140061.563954335	129148.450178317	95067.4379277046	140015	122683.398667859	98586.7585402756	72223.7205176488	0.876216110187186	0.732590477535006	0.834796110187186	0.793950477535006
chr1	32300000	32400000	121355	106419.996226144	94576.2657549587	68749.791141926	141741.6	124531.620737588	100896.997753685	74161.023230581	0.878582016412884	0.735017145025731	0.837162016412884	0.796377145025731
chr1	32400000	32500000	140203	122918.962214564	75972.7890728661	56376.4482838739	140740.4	124201.474857737	98232.5164339677	71757.9386582279	0.882486300008644	0.730490689470058	0.841066300008644	0.791850689470058
chr1	32500000	32600000	136576	117343.958275875	76455.7848210301	53509.8492185921	140665	124746.245302364	98824.5932443575	73246.4647604315	0.886832156558947	0.741176486093087	0.845412156558947	0.802536486093087
chr1	32600000	32700000	147485	124757.071707794	93750.0174104871	69883.4743880826	139735.3	125494.338020386	94401.2476327307	71357.2626080863	0.898086153036388	0.755893215370443	0.856666153036388	0.817253215370443
chr1	32700000	32800000	150836	132280.828623771	83778.0546323817	60166.189421026	136375.5	124384.690949618	90746.0823374254	69300.4372900592	0.912075049767871	0.76367414994706	0.870655049767871	0.825034149947059
chr1	32800000	32900000	159616	142060.284956682	95920.7848179658	71907.9087562195	135075	125848.040254908	90758.4285770555	70766.1277725903	0.93169009998081	0.779719623643645	0.89027009998081	0.841079623643645
chr1	32900000	33000000	137010	130634.263226599	103460.131370065	75833.6918829104	130754.5	123591.627009044	90429.0146229706	71909.3663489645	0.945218917964921	0.795202365621026	0.903798917964921	0.856562365621026
chr1	33000000	33100000	117524	108847.014586137	109071.565118398	92032.4059229938	129451.1	125298.035064798	96393.7407668702	78525.2178640356	0.967917886095969	0.814629842553264	0.926497886095969	0.875989842553264
chr1	33100000	33200000	127950	129619.436431955	81878.6331508378	70045.4291375336	127948.6	128343.586192124	100074.955271065	83599.5840738326	1.00308706927722	0.835369687124945	0.961667069277224	0.896729687124945
chr1	33200000	33300000	125200	128965.093246663	92596.797225264	74499.1847474346	125260	130113.16810813	104257.888392314	89115.6008853823	1.03874475577303	0.854761229673555	0.997324755773034	0.916121229673555
chr1	33300000	33400000	108350	121053.48927904	94699.728151259	83406.6959672365	121973.4	130433.32038297	106740.025249803	93828.4840944048	1.06935873217415	0.879037492026247	1.02793873217415	0.940397492026247
chr1	33400000	33500000	96998	100354.829755927	72678.6495320171	67808.8340476161	124387.4	135305.083854702	108069.348940957	97792.4885419661	1.08777162200273	0.904904947612796	1.04635162200273	0.966264947612796
chr1	33500000	33600000	123542	134408.038833411	136103.046260027	119668.364369303	129867.6	142176.877015152	108334.860929485	99650.7573371663	1.09478327939495	0.919840174087906	1.05336327939495	0.981200174087906
chr1	33600000	33700000	132460	155212.582981053	130562.162452437	120627.136486053	129437.6	142235.410987364	113504.000818543	103983.046884979	1.0988724372776	0.91611790011891	1.0574524372776	0.97747790011891
chr1	33700000	33800000	123950	149976.647783834	125607.385844867	115326.357536523	131694.5	144335.25775471	115966.465096402	108631.148194221	1.09598546450087	0.93674622317682	1.05456546450087	0.99810622317682
chr1	33800000	33900000	126750	145261.807705084	120742.153392855	119036.740846444	135760	147988.634215428	115423.773244532	108477.291182243	1.09007538461571	0.939817579455031	1.04865538461571	1.00117757945503
chr1	33900000	34000000	161150	179351.89794392	116753.368281613	115473.736358524	138030.8	151678.534923035	119097.932754653	112061.187832843	1.09887456222115	0.940916313498855	1.05745456222115	1.00227631349886
chr1	34000000	34100000	172326	177564.946190632	111726.68500367	110615.093874995	139736	153155.565949471	114797.235501549	109034.577475103	1.09603513732661	0.949801421599846	1.05461513732661	1.01116142159985
chr1	34100000	34200000	123650	130204.776154071	133570.032041425	113368.324615661	142711.2	154946.205818895	110301.57620066	104786.828306504	1.08573262518215	0.950003000101069	1.04431262518215	1.01136300010107
chr1	34200000	34300000	147769	149963.560920128	117221.440003851	120980.197839856	144704.4	156251.917902274	109218.498937292	104946.677644212	1.07980073793384	0.960887383230454	1.03838073793384	1.02224738323045
chr1	34300000	34400000	149005	157587.253886222	89272.8096325622	81868.1258474526	144650	155698.224596028	108708.63994246	104582.927276945	1.07637901552733	0.962047978268348	1.03495901552733	1.02340797826835
chr1	34400000	34500000	119706	137253.836831991	109420.244633224	103647.800553616	141070	151343.630183653	105587.483429394	101100.252344752	1.07282647043066	0.95750224421588	1.03140647043066	1.01886224421588
chr1	34500000	34600000	140594	149178.349097778	93096.0737289841	89402.2607919105	133637.4	144588.904967627	102283.168416323	97091.8722958414	1.08194940164675	0.949245841707294	1.04052940164675	1.01060584170729
chr1	34600000	34700000	162212	173118.981675292	85605.5694435529	78149.6448000589	130355.2	141303.388348531	99020.9120217713	94533.1492092659	1.08398735415642	0.954678635846954	1.04256735415642	1.01603863584695
chr1	34700000	34800000	143882	163033.768617617	114776.613211178	116924.850913604	131030.5	143480.56658323	95466.2803920249	89892.9836827469	1.09501655403307	0.941620259149181	1.05359655403307	1.00298025914918
chr1	34800000	34900000	126206	139724.87464263	115643.56344454	115399.237173776	132450	146697.793568079	97527.1526995	91552.5340003707	1.10757111036677	0.938738920046827	1.06615111036677	1.00009892004683
chr1	34900000	35000000	125350	135805.953820172	85541.8031509582	80646.9870365924	136037.3	150213.876931374	99014.128373623	92193.0650344492	1.10421095487322	0.931110201632691	1.06279095487322	0.992470201632691
chr1	35000000	35100000	98000	110017.694030368	78683.5348729551	70531.2933858864	139185	156095.708338221	102491.697760404	94978.3628155065	1.12149806615814	0.926693233607454	1.08007806615814	0.988053233607454
chr1	35100000	35200000	90828	97349.6099631131	100947.468095909	87781.0937499065	142073.8	159431.311953864	103387.546334878	96443.4054790398	1.12217250438761	0.932833875045786	1.08075250438761	0.994193875045786
chr1	35200000	35300000	154522	171735.34326712	81675.1237063867	74578.5425746655	142645.6	160801.149669401	99365.1143288197	92451.8687240718	1.12727731994117	0.930425827500479	1.08585731994117	0.991785827500479
chr1	35300000	35400000	163200	189759.523734712	109881.532707313	98463.6290236909	144319.1	164522.458849901	99522.9019847508	92852.0589099651	1.1399908872069	0.932971778939808	1.0985708872069	0.994331778939808
chr1	35400000	35500000	155579	172414.670464942	124290.001374453	110053.1108944	148783.3	172440.3683064	101106.476808507	95211.9015642148	1.15900351925519	0.941699330939442	1.11758351925519	1.00305933093944
chr1	35500000	35600000	172071	207996.663166244	127871.767596793	117255.238602484	154207.9	180490.930972281	102881.486183009	98654.735628043	1.17043893971892	0.958916315152684	1.12901893971892	1.02027631515268
chr1	35600000	35700000	191100	206475.017831719	94564.0551882916	92800.0714353913	162285.3	192037.708762922	104997.306040486	102541.487660116	1.18333397271917	0.976610653425498	1.14191397271917	1.0379706534255
chr1	35700000	35800000	149600	176732.145772987	74552.2931505972	77009.4833639242	162740	194249.269757722	107045.967781294	105964.239335012	1.19361724073812	0.989894729631556	1.15219724073812	1.05125472963156
chr1	35800000	35900000	142941	176937.966447634	117221.440003851	119401.139032709	161867.5	195337.145046142	107349.196853526	107587.997653008	1.20677186616301	1.0022245233917	1.16535186616301	1.0635845233917
chr1	35900000	36000000	169992	214985.048385164	101377.551388515	104245.41357909	162436.8	198543.069739608	104264.943386388	106290.902064655	1.2222788785522	1.01943087112951	1.1808588785522	1.08079087112951
chr1	36000000	36100000	152246	190523.32068918	96433.6286179826	104959.634024168	159325	196308.904162045	100106.295725511	103448.596211791	1.23212869394034	1.03338751536112	1.19070869394034	1.09474751536112
chr1	36100000	36200000	171602	212817.387869523	122105.666670678	126648.614070639	155636	194406.43109368	100283.484615146	103524.714944033	1.24910966032075	1.03232067913601	1.20768966032075	1.09368067913601
chr1	36200000	36300000	159069	193850.953215111	102161.741114467	108806.059323628	156123.9	196802.63583822	105668.887207175	108304.809374078	1.2605541870157	1.02494511143791	1.2191341870157	1.08630511143791
chr1	36300000	36400000	154475	200638.276618914	112913.823429635	114701.212203643	157590.9	197365.014063106	106340.468373864	108125.039602187	1.25238839338506	1.0167816754582	1.21096839338506	1.0781416754582
chr1	36400000	36500000	161272	204473.917399608	93447.4667030697	97082.1550108743	155041.7	194229.16357621	105211.397976049	106332.686390013	1.25275434658037	1.0106574804207	1.21133434658037	1.0720174804207
chr1	36500000	36600000	140953	185655.007390607	86285.2909880196	88832.1800738432	157304.8	194892.905509073	104970.171447893	104306.956383881	1.23895078541197	0.993681871193847	1.19753078541197	1.05504187119385
chr1	36600000	36700000	154210	187450.287148072	96335.9440846461	93561.2587578108	157061.5	192876.695697955	103403.148725619	100209.501222772	1.22803294058668	0.969114601032882	1.18661294058668	1.03047460103288
chr1	36700000	36800000	154479	200694.193218384	128406.319070885	124810.427664371	157600	191492.462432342	103552.388984883	98536.0227966954	1.21505369563669	0.951557214301256	1.17363369563669	1.01291721430126
chr1	36800000	36900000	157611	182561.748696499	123937.251670738	117603.441313804	158227.5	188548.156041504	104471.573308987	96661.7204812996	1.19162696776163	0.925244230747926	1.15020696776163	0.986604230747926
chr1	36900000	37000000	144500	183626.543516201	90086.8474103667	86321.8814573535	156589.4	182466.571505911	105200.544139011	95286.0768394633	1.16525493747285	0.905756501730189	1.12383493747285	0.967116501730189
chr1	37000000	37100000	174877	197160.740017807	94021.3633364219	84702.3339628441	156296.9	179091.350384686	104379.994058984	92953.9284473697	1.1458407069154	0.890533950354913	1.1044207069154	0.951893950354913
chr1	37100000	37200000	169169	192655.28975835	106435.439447941	85674.0624595498	156431.9	176371.305249171	105970.216857926	93867.3532342731	1.12746380533108	0.885789951341906	1.08604380533108	0.947149951341906
chr1	37200000	37300000	164454	180008.620558977	103654.143707109	92071.2750628621	153964.2	170559.904963359	102317.76502188	89514.8193427789	1.10778937547403	0.874870745306419	1.06636937547403	0.936230745306419
chr1	37300000	37400000	160750	171195.212710534	122105.666670678	95958.1890496847	154544.2	171217.341407345	100391.208947742	86829.7715516317	1.10788590841549	0.864914094189563	1.06646590841549	0.926274094189563
chr1	37400000	37500000	144891	143658.072043677	100737.175003309	83325.7185925111	150150	164168.399700914	105682.454503472	91569.2153395641	1.09336263537072	0.866456175434079	1.05194263537072	0.927816175434079
chr1	37500000	37600000	138028	151902.796178357	78079.7901877501	65510.6961529071	145021.2	157049.978645353	105146.54629975	90694.659692529	1.08294496697968	0.862554814059017	1.04152496697968	0.923914814059017
chr1	37600000	37700000	155560	160249.83579292	112238.172074057	102695.506626844	143757	153484.165199976	105777.425577549	92240.6797307878	1.067663941234	0.872026136268207	1.026243941234	0.933386136268207
chr1	37700000	37800000	129802	142580.190360268	91881.8007104257	81285.0887494292	142560	150980.291258584	107703.981651686	93358.8153209971	1.05906489378917	0.866809322081692	1.01764489378917	0.928169322081692
chr1	37800000	37900000	163411	189136.113136361	104671.690929364	90752.9634023314	142385.7	149609.620742629	108524.260385787	94200.980018142	1.05073487536058	0.868017710355932	1.00931487536058	0.929377710355932
chr1	37900000	38000000	100558	113137.126451888	142999.30296766	133716.319336678	145210.9	151177.070100124	110836.670366604	95609.9863383652	1.04108624146069	0.862620521007399	0.999666241460692	0.923980521007399
chr1	38000000	38100000	123589	125976.529462202	88662.2812992088	75956.7774924931	146113.1	151102.118062536	113395.462448169	97342.9021574903	1.03414490598404	0.858437366503828	0.992724905984038	0.919797366503828
chr1	38100000	38200000	156527	156997.155304577	112744.232225926	101134.262842137	143195.1	147949.849510264	114687.476074508	97029.1958078038	1.03320469422671	0.846031311603436	0.991784694226714	0.907391311603436
chr1	38200000	38300000	152484	154969.881145054	122919.704448482	103252.630964955	143241.8	147199.25839099	117644.468302383	98514.1589055196	1.02762781807398	0.837388789520535	0.986207818073981	0.898748789520535
chr1	38300000	38400000	159007	157488.507550987	130308.454011688	104379.836021134	144170.8	145948.749078152	117553.838763121	97644.7858104669	1.01233224118998	0.830638853123528	0.970912241189979	0.891998853123528
chr1	38400000	38500000	173143	159332.565618629	123861.274811476	97415.7817947432	152566.2	152861.468430554	114055.24006708	92848.6578602266	1.00193534629921	0.814067444911947	0.96051534629921	0.875427444911947
chr1	38500000	38600000	147050	151153.275802477	103667.711003405	82839.8543441582	155361.1	155224.480129877	119977.093554682	96816.5492217748	0.999120630131202	0.806958614792987	0.957700630131202	0.868318614792987
chr1	38600000	38700000	126380	128727.150270193	125158.308337445	99558.4431299792	154323.4	154302.332124568	120607.837159517	96096.4984057159	0.999863482301244	0.796768275337011	0.958443482301244	0.858128275337011
chr1	38700000	38800000	130269	135074.279167527	121451.722989175	96134.7197265863	155810	155929.98105511	124853.044170768	99628.2456269926	1.00077004720563	0.797964088810889	0.959350047205634	0.859324088810889
chr1	38800000	38900000	172701	176631.020007987	103765.395536742	82059.2324518047	153474.3	155313.113888612	124650.077418169	100727.270556767	1.01198124955521	0.808080288781953	0.970561249555213	0.869440288781953
chr1	38900000	39000000	184512	182264.319975911	108013.316007252	85755.0398342752	153648.2	158489.771595973	123965.742992961	101788.560029919	1.03151076026906	0.821102326920256	0.99009076026906	0.882462326920256
chr1	39000000	39100000	151538	149606.646455423	147880.816175228	115635.691107975	155839.7	161566.850167681	125673.865596721	105360.14811956	1.03675026432726	0.838361640419768	0.995330264327259	0.899721640419768
chr1	39100000	39200000	146150	147775.675251488	119051.668274281	93933.7546815479	157902	166179.374766549	127552.93613382	109914.963493119	1.05242096215722	0.86172037135863	1.01100096215722	0.92308037135863
chr1	39200000	39300000	167350	171246.370450475	165371.774560988	138570.103177723	158075.1	167684.839978674	126277.067590074	111361.219405716	1.06079224355179	0.881879992392769	1.01937224355179	0.943239992392769
chr1	39300000	39400000	135650	151319.835886006	128278.786485695	115370.085318875	152530	163460.876260381	127820.076197903	115529.124882836	1.0716637793246	0.903841777593398	1.0302437793246	0.965201777593398
chr1	39400000	39500000	174882	191099.142692237	117017.9305594	108028.676526264	150783.8	163383.544793028	126004.500607473	116874.644941274	1.08356166108712	0.927543416130512	1.04214166108712	0.988903416130512
chr1	39500000	39600000	168965	181924.061519559	120748.937041004	118555.735240575	153017.5	169135.816249187	123948.376853701	117903.057600288	1.10533642393312	0.951227120460408	1.06391642393312	1.01258712046041
chr1	39600000	39700000	147003	174852.396258875	143949.013708432	145106.596865563	152650	170806.056972517	123983.380478147	119538.800569742	1.11893912199487	0.964151808966138	1.07751912199487	1.02551180896614
chr1	39700000	39800000	132000	150128.931288775	108693.037551719	110597.278852556	152792.2	173896.817265372	118700.275300196	116621.833577381	1.13812627388945	0.982490000823016	1.09670627388945	1.04385000082302
chr1	39800000	39900000	117250	134391.382825058	119195.481615027	123738.287223005	154705.7	177762.200918125	119007.574561317	117851.717944712	1.14903459224919	0.990287537403685	1.10761459224919	1.05164753740368
chr1	39900000	40000000	167050	181491.005302384	89857.5601029518	99210.2404186597	152918.7	178643.779645946	121695.120284738	120003.286791168	1.16822716676212	0.986097770480753	1.12680716676212	1.04745777048075
chr1	40000000	40100000	173875	207129.361017012	127319.578637516	125919.81769811	151685.3	179066.366372156	119731.389818748	117246.655000763	1.18051232632402	0.979247423572496	1.13909232632402	1.0406074235725
chr1	40100000	40200000	142475	164478.082484789	119401.704518737	110291.184376093	153735	179890.838785625	116956.877726064	112801.482992583	1.17013587527645	0.964470710792964	1.12871587527645	1.02583071079296
chr1	40200000	40300000	168772	202153.973379027	112540.722781475	109400.433254113	158208.3	183512.330887496	119288.553267622	113099.479731573	1.15994123498891	0.948116786007418	1.11852123498891	1.00947678600742
chr1	40300000	40400000	154785	189973.672413535	131351.779096907	127668.92899218	164097	188296.650315375	118065.461506471	109652.758753758	1.14747161931891	0.928745437951367	1.10605161931891	0.990105437951367
chr1	40400000	40500000	157012	199914.929970445	143893.387793616	129544.364990822	164637.2	186834.014839015	119442.406407627	108086.656326567	1.13482259683118	0.904926981776423	1.09340259683118	0.966286981776423
chr1	40500000	40600000	156631	186149.928781664	101111.632381099	90989.4173365298	162618.7	180663.439630222	117766.573969054	104493.20434575	1.11096349700386	0.887290857023724	1.06954349700386	0.948650857023724
chr1	40600000	40700000	167500	183097.120393556	116203.892781595	100654.876783762	163470	177481.666148867	118998.755818724	103699.62607344	1.08571399124529	0.871434540302339	1.04429399124529	0.932794540302339
chr1	40700000	40800000	176733	186343.852307487	132009.792967299	113577.246242453	161702.8	171352.49301798	120111.274115057	102906.04780113	1.05967548501312	0.856755942015524	1.01825548501312	0.918115942015524
chr1	40800000	40900000	176137	182234.577103853	106964.564003514	89271.0774448552	162187.8	167065.712353899	115788.0551501	97151.7955531382	1.03007570454682	0.839048513486103	0.988655704546823	0.900408513486103
chr1	40900000	41000000	172452	166864.650538782	103627.009114515	83549.2161467534	160468	159959.069475674	110868.689185864	91177.6087553918	0.996828460974611	0.822392773152917	0.955408460974611	0.883752773152917
chr1	41000000	41100000	153690	145423.608929083	110561.25425178	89985.2978899339	157705	152188.327750121	110356.388077699	89067.014460547	0.965019040297526	0.807085262683997	0.923599040297526	0.868445262683997
chr1	41100000	41200000	150988	132660.34767124	131723.523015438	102355.401652997	155510.5	147024.965160725	113354.082194464	89714.8334583508	0.945434328619131	0.791456573257244	0.904014328619131	0.852816573257244
chr1	41200000	41300000	151100	140862.242070156	123665.905744803	101464.650531017	152774.3	141679.695165818	114535.522355985	89127.0996725934	0.92737911524267	0.778161201339615	0.88595911524267	0.839521201339615
chr1	41300000	41400000	159635	147105.865772725	88119.5894473392	70126.4065122591	150953	137601.947406566	115404.779029717	88945.5483984588	0.91155490388774	0.770726733730456	0.87013490388774	0.832086733730456
chr1	41400000	41500000	139814	128848.501188193	94699.728151259	69802.4970133572	148716.8	134570.315943364	115832.555881953	88867.1622997246	0.904876355215844	0.767203672776508	0.863456355215844	0.828563672776508
chr1	41500000	41600000	129001	108442.511526138	95988.6212994495	69883.4743880826	145848.8	132253.584152965	118242.243377218	90006.3520073625	0.906785548821552	0.761203013716708	0.865365548821552	0.822563013716708
chr1	41600000	41700000	145555	131463.494499597	146180.833949246	107133.0667618	141567.4	129821.687961955	119147.996077988	91974.1022131915	0.917030954597984	0.77193159130423	0.875610954597984	0.83329159130423
chr1	41700000	41800000	149371	132891.152358416	143824.194582502	107699.908384878	140371	129971.592037131	118368.690578703	91233.1592344534	0.925914840224338	0.770754147810671	0.884494840224338	0.832114147810671
chr1	41800000	41900000	157924	141457.099511331	115657.130740836	87455.5647035102	140322.3	130780.717128616	119107.294189098	92148.5274783502	0.932002376875353	0.773659817442018	0.890582376875353	0.835019817442018
chr1	41900000	42000000	150090	136548.335906757	107904.777636878	82765.3551594108	142795.1	134883.924786351	118320.391003887	92889.1465475893	0.944597712290904	0.785064567142429	0.903177712290904	0.846424567142429
chr1	42000000	42100000	125010	122256.291025095	134658.129204423	101377.194966313	146165	142244.690763446	118707.058948344	95159.914089641	0.973178878414435	0.80163652383175	0.931758878414435	0.86299652383175
chr1	42100000	42200000	108174	108341.385761138	140781.050023143	122032.903711287	145329.5	143919.809317794	114610.413831543	94532.9872545164	0.990300037623426	0.824820224394822	0.948880037623426	0.886180224394822
chr1	42200000	42300000	139136	142361.282821916	115872.850751955	94055.2207436361	145992.4	148982.878942608	110457.600108073	93634.1383950637	1.02048379876355	0.847693036092139	0.979063798763549	0.909053036092139
chr1	42300000	42400000	159148	155197.116687583	95505.6255512855	79280.0889512265	144550	152789.133765708	111321.972555138	97086.36583436	1.05699850408653	0.872122219953232	1.01557850408653	0.933482219953232
chr1	42400000	42500000	164542	169880.577765538	86830.6962991487	77208.6877057489	145971.8	158847.518861095	111179.515944023	99601.5230933332	1.08820689243467	0.895862176117777	1.04678689243467	0.957222176117777
chr1	42500000	42600000	162700	182050.171297088	99855.300744021	92591.1498085996	150880.8	167251.545818522	110582.28356104	103748.212498275	1.10850118648975	0.938199222852976	1.06708118648975	0.999559222852976
chr1	42600000	42700000	137200	148214.680043075	105214.382781234	100863.798410554	156567.6	177845.124045425	111029.597319944	105951.121000307	1.13589991828083	0.954260157271376	1.09447991828083	1.01562015727138
chr1	42700000	42800000	156000	183521.848606555	102296.057347805	98711.4197903508	154214	177896.876642807	112309.264706652	110351.917407137	1.15357150870094	0.982571809150141	1.11215150870094	1.04393180915014
chr1	42800000	42900000	143500	179519.647742332	124300.855211491	121977.839096474	149118.7	175898.274611949	114494.413448206	114570.514720836	1.17958562280887	1.00066467236556	1.13816562280887	1.06202467236556
chr1	42900000	43000000	164308	197132.18686063	106480.21152572	107916.927749143	147855	177749.351997396	117051.848800141	118688.538135125	1.20218695341649	1.01398260131523	1.16076695341649	1.07534260131523
chr1	43000000	43100000	174100	206296.560599367	128685.805374598	142844.089015733	148810	179442.316274979	119772.091707638	122150.968723637	1.20584850665264	1.01986169717905	1.16442850665264	1.08122169717905
chr1	43100000	43200000	165042	214277.168030166	145254.187612179	144061.988731604	148645	180902.096435621	118354.309244629	120534.822278866	1.21700761166283	1.01842360492114	1.17558761166283	1.07978360492114
chr1	43200000	43300000	115600	142878.808795738	128669.524619042	138063.184811941	148861.6	181769.041670389	120696.838623224	123448.388221488	1.22106064740933	1.02279719692455	1.17964064740933	1.08415719692455
chr1	43300000	43400000	108195	135211.096378997	117357.112966818	121466.062088209	147612.2	180295.817731576	121501.243620658	124472.913966515	1.22141542319386	1.02445794180621	1.17999542319386	1.08581794180622
chr1	43400000	43500000	151905	188391.35162001	112405.049818507	118388.921848641	142719.5	174329.278625106	120443.944220253	123621.193939152	1.22148184813642	1.02637948914301	1.18006184813642	1.08773948914301
chr1	43500000	43600000	172250	198979.814072919	127057.729818989	127215.455693717	140029.2	171290.984758563	120473.113907291	121757.256727721	1.22325189859374	1.01065916517621	1.18183189859374	1.07201916517621
chr1	43600000	43700000	135550	162812.4816495	91036.5581511387	84702.3339628441	134560	162921.340561235	116962.033298657	118898.755399912	1.21077096136471	1.01655855363176	1.16935096136471	1.07791855363176
chr1	43700000	43800000	158166	192191.300954234	125721.35113376	127847.079216576	130305	156364.226987167	111197.560448097	111489.64952203	1.19998639336301	1.00262675793206	1.15856639336301	1.06398675793206
chr1	43800000	43900000	131006	164787.4083542	132344.905185829	132223.09654674	127355.5	151420.961651006	103850.869503411	103310.934674758	1.18896287675841	0.994800863668878	1.14754287675841	1.05616086366888
chr1	43900000	44000000	115381	137466.795795931	95907.2175216691	99399.7274755173	121865	141885.396868976	100994.953632947	98824.7881149665	1.16428340269131	0.978512139073126	1.12286340269131	1.03987213907313
chr1	44000000	44100000	147197	175913.621933931	128977.502244978	124204.716901424	116863.6	135027.404401162	96999.3848735568	93674.6270824264	1.15542739057467	0.965723929121155	1.11400739057467	1.02708392912116
chr1	44100000	44200000	110350	130580.726056893	110143.38152584	115476.975453513	113305	128167.984275489	96188.4675739005	92103.6660127523	1.13117677309465	0.957533354422037	1.08975677309465	1.01889335442204
chr1	44200000	44300000	73050	77307.6730550569	71024.7961134443	63972.1260331232	107988.4	118799.693405918	90953.1192789137	84671.5625604484	1.10011532170046	0.930936324468405	1.05869532170046	0.992296324468405
chr1	44300000	44400000	78700	85778.4430173839	43890.2035199603	39678.9136154815	106302.8	113486.426741346	86720.5298532191	78486.1867694179	1.06757702281921	0.905047361936805	1.02615702281921	0.966407361936805
chr1	44400000	44500000	97000	93035.7037997145	83845.8911138654	73527.4562507289	105769.7	109941.552277898	86321.6513420949	75437.3886110039	1.03944279200847	0.873910397196221	0.998022792008467	0.935270397196221
chr1	44500000	44600000	122236	130399.889394776	87102.0422250835	75713.8453683167	104719.1	105039.570048154	82324.0474882599	69924.2869849443	1.00306028268152	0.849378633805828	0.961640282681518	0.910738633805828
chr1	44600000	44700000	99964	94218.2803927697	82927.385154576	68992.7232661024	104195	100790.265402867	79958.8607248489	64984.3432171916	0.967323435892962	0.812722225255473	0.925903435892962	0.874082225255473
chr1	44700000	44800000	105000	98508.3922585213	73367.8681838916	53526.0446935372	104545	99983.6387126344	81878.6331508378	65534.9893653248	0.956369397987799	0.800391834150375	0.914949397987799	0.861751834150375
chr1	44800000	44900000	114150	111654.741708481	90019.010928883	70369.3386364355	107404.5	101654.83120787	89045.6930925548	70709.4436102825	0.946467151822041	0.79408044515737	0.905047151822041	0.85544044515737
chr1	44900000	45000000	110050	102018.051161452	91918.4324104269	68911.745891377	107818.4	101345.624309948	90129.0417018496	70984.7666843491	0.939965945608058	0.787590385340715	0.898545945608058	0.848950385340715
chr1	45000000	45100000	136691	126893.799636493	89001.4637066274	69073.7006408279	104581.4	96764.7461269502	87597.2485399146	68733.5956669809	0.925257704782592	0.784654733026937	0.883837704782592	0.846014733026937
chr1	45100000	45200000	105109	88087.6796040238	86491.5138917301	66077.5377759854	103072.1	95864.0129895235	87600.9117099147	69611.0664995062	0.930067525446008	0.794638607529784	0.888647525446008	0.855998607529784
chr1	45200000	45300000	76550	69241.4061527287	90222.5203733342	69478.5875144553	104697.2	97669.643266465	91457.1443363377	73971.2122642245	0.932877319225968	0.808807368751774	0.891457319225968	0.870167368751774
chr1	45300000	45400000	107295	102490.367969744	115560.802937129	91423.4560650583	107584.8	100643.930472338	96083.5923735267	78013.6028105201	0.935484663933365	0.811934700643173	0.894064663933365	0.873294700643173
chr1	45400000	45500000	101139	89943.6348204887	94679.3772068139	76280.686991395	107228.8	99905.8313593287	95595.169706844	77800.6323149921	0.93170707272047	0.813855266469829	0.89028707272047	0.875215266469829
chr1	45500000	45600000	89866	84591.1075647993	61784.1106057333	53202.1351946353	105327.4	98573.8265770505	95595.169706844	77940.7231732671	0.935880184805193	0.815320726060567	0.894460184805193	0.876680726060567
chr1	45600000	45700000	84871	85210.9490185032	82964.0168545772	77767.4315913546	105435	99748.1941374175	96449.9093735387	78904.3539325003	0.946063395811803	0.818086346011102	0.904643395811803	0.879446346011102
chr1	45700000	45800000	121251	116564.695027936	111930.194448121	97127.5023407206	108100	102285.73700998	96958.6829846666	79163.4815316218	0.946214033394822	0.816466138923742	0.904794033394822	0.877826138923742
chr1	45800000	45900000	143026	141397.613767213	136283.491300773	110793.244099391	105725.5	100192.19573151	92423.6785245176	75632.8679935912	0.94766348450951	0.818327826819052	0.90624348450951	0.879687826819052
chr1	45900000	46000000	106490	94637.0600313567	87034.2057435998	66782.0409360971	101461.6	97491.4239770891	90960.445618914	74839.2897212816	0.960870161490545	0.822767404139891	0.919450161490545	0.884127404139891
chr1	46000000	46100000	117677	113573.75181371	89001.4637066274	70474.6092235786	101007.6	97094.2971493609	91409.6587992991	74928.3648334796	0.961257342510473	0.819698550653097	0.919837342510473	0.881058550653097
chr1	46100000	46200000	106185	99831.3552076937	95038.9105586776	75713.8453683167	105578.9	100230.504550722	92562.8789845222	74269.5329127131	0.949342193854282	0.802368441080274	0.907922193854282	0.863728441080274
chr1	46200000	46300000	103200	94616.8348783567	95310.2564846124	72069.8635056704	101257.8	95409.1849900014	87522.6284102825	68767.6061643656	0.942240350768053	0.785712305645137	0.900820350768053	0.847072305645137
chr1	46300000	46400000	83550	81554.9551850439	70210.7583356398	56117.3206847523	98249.3	91094.5649976734	84004.4928075744	66149.2837299922	0.927177750861059	0.787449355613844	0.885757750861059	0.848809355613844
chr1	46400000	46500000	58500	62935.9172762775	80047.0481507777	68344.9042682987	97205.1	90579.5374251044	85996.307576899	67796.6874414072	0.931839352308721	0.788367423575513	0.890419352308721	0.849727423575513
chr1	46500000	46600000	85326	80619.8392875173	66276.2424095846	54092.8863166155	97123.5	89780.7628530951	90534.5681881592	70183.0906745669	0.924397935135113	0.775207659119823	0.882977935135113	0.836567659119823
chr1	46600000	46700000	130584	116573.023032113	94496.2187068079	71179.1123836902	94994.9	87631.8998325958	91348.6059659638	70812.9326951816	0.922490574047615	0.775194453668689	0.881070574047615	0.836554453668689
chr1	46700000	46800000	78040	68351.4994207314	61527.6887057249	42108.2348572456	93100	85398.210140985	91694.5720215307	70839.0074098432	0.917274007959023	0.772553989272229	0.875854007959023	0.833913989272229
chr1	46800000	46900000	112941	98251.4138439338	101102.135273692	84610.019755657	98965	89204.8218785498	97684.5333365423	75479.0109816128	0.901377475658564	0.772681287441615	0.859957475658564	0.834041287441615
chr1	46900000	47000000	96048	89486.7843056666	106952.353436847	83256.0780502472	106898.7	94296.920546493	101049.629837023	77160.1012809136	0.882114754870667	0.763586184386429	0.840694754870667	0.824946184386429
chr1	47000000	47100000	116861	105586.006093617	134384.069819229	94338.6415551753	109134.2	94699.6390341683	103975.14593749	78921.845045441	0.867735678038308	0.759045292351781	0.826315678038308	0.820405292351781
chr1	47100000	47200000	84899	78342.7250027008	103179.288336723	82012.2655744639	106584.7	92223.2475065582	101849.693299642	76864.2099536667	0.865257841946904	0.754682782672031	0.823837841946904	0.816042782672031
chr1	47200000	47300000	84251	72279.9379622488	98769.9170402816	72330.6106522864	111097.1	95899.4664930175	104788.776696405	79100.9669983337	0.863204048467669	0.754861059476871	0.821784048467669	0.816221059476871
chr1	47300000	47400000	142200	119621.072560692	130110.371485756	102517.356402448	110910.9	95298.06561999	104400.34500343	77754.4752113986	0.859230838628034	0.744772205578864	0.817810838628033	0.806132205578864
chr1	47400000	47500000	137837	113856.903955709	113698.013155587	85155.8072613067	112008.8	94576.2656008686	99923.1372255047	74482.9892724895	0.844364599932047	0.745402830021216	0.802944599932047	0.806762830021216
chr1	47500000	47600000	107681	84647.0241642697	95531.4034142493	71710.3239618893	111360	93267.6982017727	92311.8840030324	69381.4146647847	0.837533209426838	0.751597862118225	0.796113209426838	0.812957862118225
chr1	47600000	47700000	105089	91809.1077560124	73241.6923283319	50602.7614659477	114179	95117.7048438258	89041.3515577398	66678.5518511979	0.833057785090304	0.748849278281221	0.791637785090304	0.810209278281221
chr1	47700000	47800000	123164	105113.689285325	90918.522673357	64475.8053039156	116055	96878.0069837498	87760.0560954755	66336.665375107	0.834759441504027	0.755886770433901	0.793339441504027	0.817246770433901
chr1	47800000	47900000	111079	92237.4051136582	97217.8183439343	71145.1018863055	113305	94469.3102329454	81634.4218174965	61510.4138414688	0.833761177643929	0.753486243572383	0.792341177643929	0.814846243572383
chr1	47900000	48000000	107027	82268.7841144534	62180.2756575982	50541.2186611563	107736.3	89567.5659461781	78520.3202985053	59141.0158570015	0.831359216403182	0.753193767322511	0.789939216403182	0.814553767322511
chr1	48000000	48100000	110373	92500.3321026574	58271.5375945068	43322.8954781277	109003.2	90727.6569279569	77039.7212536419	58480.5643887405	0.832339389375329	0.759096261475323	0.790919389375329	0.820456261475323
chr1	48100000	48200000	113089	96842.7914232323	70473.9638837965	54983.6374385957	108319.3	89999.6703914474	76187.1523543546	57922.630276882	0.830873818344906	0.76026768932743	0.789453818344906	0.82162768932743
chr1	48200000	48300000	103011	89882.9593614889	85956.9624176385	68911.745891377	108007.9	90148.1468087646	78016.9736058962	59661.8623312357	0.834644010380394	0.764729257925569	0.793224010380394	0.826089257925569
chr1	48300000	48400000	114700	95534.105052648	68854.0287059656	54254.8410660665	106255	89103.6961135501	77473.4677162487	59705.7520683369	0.838583559489437	0.770660638129855	0.797163559489437	0.832020638129855
chr1	48400000	48500000	82150	64839.4610880363	82556.9979656749	61461.8274166335	104557.3	88467.1986514933	81383.4268360068	61648.0753785021	0.846112118919418	0.757501591850233	0.804692118919418	0.818861591850233
chr1	48500000	48600000	120350	96247.9339820576	80725.4129656148	65105.8092792798	105650	89228.6161761968	86185.9783791275	64975.2737512223	0.844568066031205	0.753896109009746	0.803148066031205	0.815256109009746
chr1	48600000	48700000	98250	84529.2423909171	64716.0033354592	45023.4203473626	105456.1	88978.7760509035	90230.1180592603	67284.100659395	0.843751817589532	0.745694476595995	0.802331817589532	0.807054476595995
chr1	48700000	48800000	120050	106598.453458496	109216.735188773	81868.1258474526	106985	89502.2505991371	91904.8651141302	68595.9341299476	0.836586910306465	0.746379792242371	0.795166910306465	0.807739792242371
chr1	48800000	48900000	93550	81792.8981615137	91782.7594474595	71583.9992573176	105865	89163.1818576676	95289.9055401673	71146.7214338	0.842234750462075	0.746634399840073	0.800814750462075	0.807994399840072
chr1	48900000	49000000	90050	75903.8094938847	101279.866855179	69964.4517628081	110465	93350.9782435371	98797.0516328751	75098.4173204031	0.845072903123497	0.760128122036121	0.803652903123497	0.821488122036121
chr1	49000000	49100000	121300	100114.507349693	106297.053025714	76594.8792053298	110525.4	93618.6640920657	102880.12945338	77438.0156309714	0.847033026725673	0.752701382107637	0.805613026725673	0.814061382107637
chr1	49100000	49200000	111150	94344.3901702987	110915.360685125	78071.9065203224	112051.5	95623.3336688242	108370.678591708	82119.1557091015	0.853387359105628	0.757761756004957	0.811967359105628	0.819121756004957
chr1	49200000	49300000	118300	95117.7048438258	102704.432966337	82030.0805969035	112360	95361.5963947074	109413.460985076	82192.0353463544	0.848714813053644	0.751205880943348	0.807294813053644	0.812565880943348
chr1	49300000	49400000	103500	92143.4176379526	102704.432966337	79762.7141045903	113390	96081.3738985287	111441.771781439	83398.598229764	0.84735315194046	0.748360304189408	0.80593315194046	0.809720304189408
chr1	49400000	49500000	128150	106717.424946731	117628.458892753	100978.786282664	111835	94850.0189952972	111998.166602568	84546.5334938723	0.848124638935013	0.754892120635247	0.806704638935013	0.816252120635247
chr1	49500000	49600000	120954	98924.7924673435	121556.19117066	88501.7923849632	109230	93059.4980973615	113599.243238547	85869.3798873876	0.851959151307896	0.755897464097282	0.810539151307896	0.817257464097282
chr1	49600000	49700000	113511	104575.938158503	119621.494718744	91834.8211286637	109195.6	93190.3667344199	114964.520264888	87051.9734678784	0.853426023891255	0.757207295496937	0.812006023891255	0.818567295496937
chr1	49700000	49800000	123135	103981.080717328	119644.559122449	82596.9222199818	104375	89377.3305364905	116393.834929749	87844.2561021924	0.856309753643022	0.75471571286582	0.814889753643022	0.81607571286582
chr1	49800000	49900000	103850	88990.6731997269	112065.867411089	83649.6280914129	103020	87795.0097429659	117299.044938668	88141.2811126855	0.852213257066258	0.751423689415133	0.810793257066258	0.812783689415133
chr1	49900000	50000000	74500	63590.2604615696	106843.815066473	81443.8044038911	97735	83821.3620359193	118082.963318694	88111.4814387865	0.857639147039641	0.746182844353106	0.816219147039641	0.807542844353106
chr1	50000000	50100000	95250	82209.298370336	122307.819385499	89823.343140483	96475.9	83571.5219106259	120424.000294697	90598.1346618563	0.86624246999122	0.752326234306685	0.82482246999122	0.813686234306685
chr1	50100000	50200000	110806	95653.076540883	124568.130948536	89897.8423252304	98348.5	84683.9053256225	121432.186082508	91164.3284659368	0.861059450074201	0.750742710042252	0.819639450074201	0.812102710042252
chr1	50200000	50300000	70094	56987.342864531	116997.579614954	89952.9069400437	98780	85243.0713203267	121128.821337312	92030.7863754993	0.86295881069373	0.759776123959941	0.82153881069373	0.821136123959941
chr1	50300000	50400000	89950	76320.209702707	111756.533055523	82732.9642095206	102080	88824.113116198	123224.968615159	94144.2958558342	0.870142173943946	0.764003407051813	0.828722173943946	0.825363407051813
chr1	50400000	50500000	75300	66980.9478762651	125467.64269301	100680.789543674	109045	95885.0709429411	126938.066265651	97506.4764544358	0.879316529349728	0.768142128858161	0.837896529349728	0.829502128858161
chr1	50500000	50600000	108363	96426.39121441	144966.560930688	113368.324615661	114880	103017.411662625	130605.577800587	102484.965452558	0.896739307648199	0.784690571248309	0.855319307648199	0.846050571248309
chr1	50600000	50700000	132237	115699.772308469	129703.352596853	97496.7591694687	116661.9	107004.860062307	131887.008935814	106189.194482	0.917221989889647	0.805152799648974	0.875801989889647	0.866512799648974
chr1	50700000	50800000	127450	109572.74066437	116610.911670497	91261.5013156074	122192.3	114331.600193767	134791.088708132	110847.498940457	0.935669434111371	0.822365187512357	0.894249434111371	0.883725187512357
chr1	50800000	50900000	136850	124801.091158441	133027.340189555	104784.722894761	129001.9	122587.745591318	138485.73483566	116389.26655717	0.950278605131537	0.840442278732086	0.908858605131537	0.901802278732086
chr1	50900000	51000000	144150	134199.838729	143974.791571396	115065.610389907	133797.2	129970.402322248	138965.203086787	117935.124640679	0.971398521958967	0.848666587181725	0.929978521958967	0.910026587181725
chr1	51000000	51100000	153600	153532.705567176	158982.934734852	139608.233121703	132883.7	132028.609068713	139367.066403097	120751.84164313	0.993565117984467	0.866430246109039	0.952145117984467	0.927790246109039
chr1	51100000	51200000	128625	135527.560537702	137382.442300809	126940.13261965	129230	131258.982511321	142102.369009483	124583.691015139	1.0157005533647	0.876717903322396	0.974280553364705	0.938077903322396
chr1	51200000	51300000	125398	130254.74417913	146038.377338131	136535.951524619	128540	133384.884034591	146465.747171478	128875.491875589	1.03769164489335	0.879901918123597	0.996271644893346	0.941261918123596
chr1	51300000	51400000	158046	158881.663678218	148702.994330811	138150.640376645	129254.7	136447.567056223	150113.721799746	133248.270110765	1.05564878535343	0.88764883391886	1.01422878535343	0.94900883391886
chr1	51400000	51500000	123253	140807.515185568	130262.325204279	116139.370378767	128755	138453.069433399	151578.040089053	136479.59127181	1.07532188601141	0.900391581733258	1.03390188601141	0.961751581733258
chr1	51500000	51600000	99228	117008.458679053	148985.194093783	141535.49464017	128595	139928.315887512	150495.23417161	136706.004011542	1.08813185495168	0.908374306761475	1.04671185495168	0.969734306761475
chr1	51600000	51700000	95700	108003.506734551	157056.378660715	135815.252889562	131852.6	146152.071351546	151523.49955794	139121.883009102	1.10845043140253	0.918153840262275	1.06703043140253	0.979513840262275
chr1	51700000	51800000	120550	130831.755897069	160244.693290449	134179.509920108	132259.4	149351.690556136	149464.119653058	139210.796166551	1.12923308707083	0.93139943211583	1.08781308707083	0.99275943211583
chr1	51800000	51900000	143997	155427.921374758	169507.086472235	148512.505246516	130953.1	150439.922759021	147944.039775971	139453.242426479	1.14880764761598	0.942608047188993	1.10738764761598	1.00396804718899
chr1	51900000	52000000	139153	154254.862500762	158617.97446447	147378.82200036	132217.8	152325.144961591	148417.267070801	141054.812943799	1.15207744313997	0.950393547379565	1.11065744313997	1.01175354737956
chr1	52000000	52100000	152000	168285.170108307	148154.875560422	141872.360519028	135130	155733.678099522	146679.025069263	140197.748409705	1.15247301191092	0.955813200582036	1.11105301191092	1.01717320058204
chr1	52100000	52200000	161201	197765.11517804	147665.09616411	151098.922595248	140095	161107.501251606	145219.04831477	141597.037444961	1.14998751741037	0.975058293578963	1.10856751741037	1.03641829357896
chr1	52200000	52300000	129466	162250.936225032	125444.578289306	137425.083099105	141890	162837.822576494	141768.342174657	141532.255545181	1.1476342418528	0.998334701345483	1.1062142418528	1.05969470134548
chr1	52300000	52400000	144983	169763.985707067	133502.195559941	140575.102975926	141735.3	162282.463669414	137933.545876383	139775.046513638	1.14496856936426	1.013350636537	1.10354856936426	1.074710636537
chr1	52400000	52500000	135900	159659.737211275	134994.598152583	132155.075551971	139575	158666.325284513	132986.638300665	135596.613977803	1.13678183976008	1.01962584896114	1.09536183976008	1.08098584896114
chr1	52500000	52600000	128350	151093.79005836	131602.774078397	132964.849299226	139004.1	156233.358350109	132315.057133976	134190.68479782	1.12394784290614	1.0141754665302	1.08252784290614	1.0755354665302
chr1	52600000	52700000	145350	161741.738255386	142456.611115791	149808.143242124	136218.8	148503.423845021	129855.713334266	128795.000365112	1.09018302793022	0.99183160338565	1.04876302793022	1.05319160338565
chr1	52700000	52800000	138500	148134.969145957	125737.631889316	133531.690922304	136423.3	145055.15423002	129474.065289438	125425.693757535	1.06327258049043	0.968732181824572	1.02185258049043	1.03009218182457
chr1	52800000	52900000	142450	149874.332303952	131159.123489494	130940.414931089	134965	139940.213036335	127763.229226419	121020.686527218	1.03686298696948	0.947226265804132	0.995442986969476	1.00858626580413
chr1	52900000	53000000	117550	118093.478651755	109148.898707289	105594.496642016	131630.9	133946.548430548	123733.742226287	114737.813977018	1.01759198205397	0.927296078762279	0.976171982053969	0.988656078762279
chr1	53000000	53100000	146291	143955.500764264	141439.063893535	127813.068719191	127380	127329.235283433	118191.501689068	107845.667659384	0.999601470273456	0.912465499787785	0.958181470273456	0.973825499787785
chr1	53100000	53200000	133348	120465.77012716	123071.658167006	97142.0782681712	123825	122106.386949919	114385.875077832	101424.161843654	0.986120629516814	0.886684319848426	0.944700629516814	0.948044319848426
chr1	53200000	53300000	131511	127768.24007502	121628.097841033	103732.01702333	123608.2	120537.509934565	113184.490990755	98302.4840479872	0.975157877346045	0.868515493487677	0.933737877346045	0.929875493487677
chr1	53300000	53400000	130400	118614.573770224	116393.834929749	96525.0306727631	124425	121215.528446016	113917.803355594	97075.6768208963	0.974205573204873	0.852155448590199	0.932785573204873	0.913515448590199
chr1	53400000	53500000	102559	99723.0911533999	94699.728151259	69326.3500499714	125995	122201.802083484	116447.697096048	97069.6844951666	0.969894059950664	0.833590417980549	0.928474059950664	0.894950417980549
chr1	53500000	53600000	85841	84920.65858721	76180.3687062062	64043.3861228816	124635.4	121000.784909752	115206.696503785	95031.9698375748	0.970838019613627	0.824882343835395	0.929418019613627	0.886242343835395
chr1	53600000	53700000	109800	109513.254920252	104400.34500343	85593.0850848243	126278.9	123253.747982457	117086.445405698	96913.7220714453	0.976043883676981	0.827710857013761	0.934623883676981	0.889070857013761
chr1	53700000	53800000	136332	132446.198992417	113723.791018551	102314.912965634	125641.4	122898.975004541	116998.664998658	96092.9354012279	0.978172600787165	0.821316511622846	0.936752600787165	0.882676511622846
chr1	53800000	53900000	150618	156654.517418461	138492.247137883	118672.34266018	126650	125913.474573437	118062.612374249	96921.8198089179	0.994184560390345	0.820935754849162	0.952764560390345	0.882295754849162
chr1	53900000	54000000	133250	127956.215026431	134447.836111824	105534.573384719	129904.1	130669.835701581	121875.022633633	101334.115002959	1.00589462304563	0.831459250740642	0.964474623045627	0.892819250740642
chr1	54000000	54100000	132695	131945.329026948	129029.057970905	107435.922143273	136150	138952.749683985	127749.661930122	105764.549128939	1.02058574868884	0.827904728129859	0.979165748688839	0.889264728129859
chr1	54100000	54200000	149783	142995.400854208	141869.147186142	115959.600606876	139580	144764.506884262	131127.918708011	110048.252251917	1.03714362289914	0.839243490907277	0.995723622899138	0.900603490907277
chr1	54200000	54300000	125136	124220.510295854	120750.293770633	95524.1503211562	141009.9	148858.196822937	135620.86454964	113859.857280245	1.0556577717092	0.839545284262435	1.0142377717092	0.900905284262435
chr1	54300000	54400000	140486	148759.569459191	127033.308685654	104813.874749662	140830.6	150870.361603455	136229.222115586	115725.41403917	1.07128963168129	0.849490382768104	1.02986963168129	0.910850382768104
chr1	54400000	54500000	135100	147286.702434842	132823.830745104	113449.301990387	143129.2	156344.001834167	137673.189460448	118698.255420092	1.09232778380769	0.862174079683047	1.05090778380769	0.923534079683047
chr1	54500000	54600000	148300	167749.79841125	134926.761671099	108347.727382682	144025.5	159975.368569562	138348.433797137	121564.530575875	1.11074336537323	0.878683821994883	1.06932336537323	0.940043821994883
chr1	54600000	54700000	144100	167630.826923015	138182.912782317	128430.116314599	142112.2	161759.583978621	136294.752156699	122893.20734037	1.13825261996241	0.901672334376298	1.0968326199624	0.963032334376298
chr1	54700000	54800000	150631	173383.098379174	158653.249434841	140430.963248914	140108.6	161633.236258116	133811.801261433	122651.246944691	1.15362823023081	0.916595141747345	1.11220823023081	0.977955141747345
chr1	54800000	54900000	148825	176776.165223634	144575.822797342	137327.910249434	135130	157101.850214224	129418.439374622	120753.461190624	1.16259787030433	0.933046803640436	1.12117787030433	0.994406803640436
chr1	54900000	55000000	156236	182692.617333557	148887.509560446	135262.987193935	134255	156102.48971305	128780.776448675	120980.197839856	1.16273129278649	0.939427460961706	1.12131129278649	1.00078746096171
chr1	55000000	55100000	141658	168258.996380895	135781.501337794	136098.673701101	134640	154984.871552572	125518.520054123	119725.858305358	1.15110570077667	0.953850143020589	1.10968570077667	1.01521014302059
chr1	55100000	55200000	130650	160837.554944801	121332.330781764	129246.368251832	136891.9	154744.906060802	122879.138232555	116951.897356762	1.13041681838591	0.951763651983178	1.08899681838591	1.01312365198318
chr1	55200000	55300000	105100	122957.033090799	95920.7848179658	93104.5463643591	136772.5	151672.348405646	117281.814472371	111342.918519028	1.10893891978027	0.949362175371677	1.06751891978027	1.01072217537168
chr1	55300000	55400000	90700	103445.709020271	83099.6898175446	85836.0172090007	137124.4	148628.462879156	118544.251392783	109990.920270611	1.08389508270706	0.927846934611521	1.04247508270706	0.989206934611521
chr1	55400000	55500000	126350	137293.097423108	126447.201485635	115716.6684827	134150.8	141548.469614295	116354.489770489	106457.229592341	1.05514443159709	0.914938734227873	1.01372443159709	0.976298734227873
chr1	55500000	55600000	152150	156573.616806461	102304.197725583	95804.3320377064	132890	136268.752909405	115773.809488988	101852.046291704	1.02542518556254	0.879750322989856	0.984005185562536	0.941110322989856
chr1	55600000	55700000	166619	165231.172005317	111789.094566635	100690.506828641	132486.2	131582.465987832	113045.697549639	96207.2754543403	0.993178655496433	0.851047651876311	0.951758655496433	0.912407651876311
chr1	55700000	55800000	149437	142657.521827621	102680.011833003	84341.1748715685	136459.9	132281.185538235	112791.717762964	93804.1908819872	0.969377711241436	0.831658500663318	0.927957711241436	0.893018500663318
chr1	55800000	55900000	152344	146337.309958727	157200.19200146	123807.927765269	141315	134080.867240765	116895.824892729	94565.3782044066	0.948808457989351	0.808971392187752	0.907388457989351	0.870331392187752
chr1	55900000	56000000	126500	111892.684684951	126989.893337505	99926.0804112329	143045	132490.813300505	116015.30736307	91937.662394565	0.926217716805937	0.792461481887435	0.884797716805937	0.853821481887435
chr1	56000000	56100000	129050	115461.829331999	129974.698522788	90046.8406947253	143885	130933.357548022	115219.585435266	89228.1594362507	0.909986152469137	0.774418334341097	0.868566152469137	0.835778334341097
chr1	56100000	56200000	126612	113974.685729062	94051.2113882748	72798.6598781997	142940.8	127524.348524138	112655.909127034	85864.0353806557	0.892147997801454	0.762179596667521	0.850727997801454	0.823539596667521
chr1	56200000	56300000	144837	129944.228594837	93380.9869512157	69073.7006408279	142277.8	125629.846545485	114164.321129306	86394.1132756087	0.88298980266412	0.756752305983199	0.84156980266412	0.818112305983199
chr1	56300000	56400000	139251	121442.526045569	124140.761115189	93447.8904331951	139884.6	122848.888007994	109793.345281384	83617.2371415228	0.878215958068248	0.761587479889823	0.836795958068248	0.822947479889823
chr1	56400000	56500000	143650	121392.55802051	117642.02618905	89439.5103842842	140395	123760.090636385	107168.073447965	82070.5692842662	0.881513519971402	0.765811744522172	0.840093519971402	0.827171744522172
chr1	56500000	56600000	160550	140999.059281626	94346.9784475437	68709.3024545633	142394.4	126067.66162219	104413.912299726	81843.8326350349	0.885341429313159	0.783840302814221	0.843921429313159	0.845200302814221
chr1	56600000	56700000	157177	131141.08176648	86152.3314843116	67049.2662726911	145458.2	129529.018100897	104872.21556863	82937.0271938288	0.890489625891814	0.790838896118804	0.849069625891814	0.852198896118804
chr1	56700000	56800000	142807	123712.502041091	117764.13185572	89641.9538210979	145857.1	130234.51902613	104336.171691946	83957.3421153697	0.892891186141297	0.804681068452991	0.851471186141297	0.866041068452991
chr1	56800000	56900000	128412	118527.724583813	113490.433522247	96039.1664244102	146612.3	131968.528467154	103396.365077471	84848.0932373499	0.900119079143796	0.820610020224374	0.858699079143796	0.881970020224374
chr1	56900000	57000000	131604	121004.710968864	100737.175003309	84459.4018386677	148292.2	135941.700288248	102976.321584123	87097.9686167225	0.916715109009426	0.845805785998778	0.875295109009426	0.907165785998778
chr1	57000000	57100000	149044	138537.539190045	102433.087040402	87779.474202412	146438.3	136017.366154765	106679.650781282	91781.8619255932	0.928837374885976	0.860350228496409	0.887417374885976	0.921710228496409
chr1	57100000	57200000	157250	148588.250516132	98634.2440773142	83730.6054661384	147770	140308.191849446	108662.104116162	94814.3026543127	0.949503903697949	0.872560893473535	0.908083903697949	0.933920893473535
chr1	57200000	57300000	148826	136999.237847168	88020.5481843729	79276.8498562374	149459.2	145324.386707895	109855.754844349	97392.4603108223	0.972334835914385	0.886548551314531	0.930914835914385	0.947908551314531
chr1	57300000	57400000	146803	138782.620455809	114742.694970436	102355.401652997	152571.1	150464.311914109	114423.185142648	102837.540942113	0.986191434118971	0.898747406951732	0.944771434118971	0.960107406951732
chr1	57400000	57500000	160449	161124.276231447	113441.591255578	111938.264178009	154285	155924.984252604	119025.890411317	108193.870370704	1.01062957677418	0.908994421271023	0.969209576774177	0.970354421271023
chr1	57500000	57600000	142011	141755.7179468	131380.270419131	115548.235543271	156250.6	160309.678451502	124702.582854837	115459.808250071	1.02597800233409	0.92588145014185	0.984558002334085	0.987241450141849
chr1	57600000	57700000	170494	174049.338713289	105976.864833111	97373.673559886	156260.6	163349.04306144	130946.79530245	123146.504568512	1.04536295817013	0.940431602652652	1.00394295817013	1.00179160265265
chr1	57700000	57800000	159699	173874.450625584	129700.639137594	115423.530386194	151983	162325.531348155	139787.788261259	132959.828701993	1.06805058031592	0.951154820859567	1.02663058031592	1.01251482085957
chr1	57800000	57900000	159531	169926.976645949	159164.736505229	150489.972737312	147061.5	160702.879220119	140416.089752761	135677.591352529	1.09275969047044	0.966253878678895	1.05133969047044	1.0276138786789
chr1	57900000	58000000	148743	175611.434353814	146764.227690006	138022.696124579	145042.8	161934.94795228	142414.009805419	138419.971124982	1.11646319536219	0.9719547347491	1.07504319536219	1.0333147347491
chr1	58000000	58100000	168700	182384.481179029	159200.0114756	160438.852996084	142964.3	162392.869210496	141938.476070218	138736.916569657	1.13589804734816	0.977444033575667	1.09447804734816	1.03880403357567
chr1	58100000	58200000	157350	178981.89661551	161076.368553439	160597.568650546	137185.5	159089.506868165	145407.091041443	143241.364016136	1.15966707026737	0.985105767471205	1.11824707026737	1.04646576747121
chr1	58200000	58300000	106050	126764.120714317	176430.477772462	177410.091191048	134282.4	158342.722836514	145406.141330702	146146.994176036	1.17917703910947	1.00509505883695	1.13775703910947	1.06645505883695
chr1	58300000	58400000	97588	122556.099175447	121025.709885457	129533.02815836	128369.3	153342.351186	140363.855662018	141293.048380242	1.19454068212571	1.00661988596595	1.15312068212571	1.06797988596595
chr1	58400000	58500000	140262	173444.963553056	133420.791782161	139362.061902538	125680	150248.140719986	139980.579541635	142382.517979798	1.19548170528315	1.01715908339591	1.15406170528315	1.07851908339591
chr1	58500000	58600000	121226	146334.930528963	126624.933067123	118717.689990026	122510	148719.238124679	138272.321264913	141157.492254951	1.21393550016063	1.02086586067005	1.17251550016063	1.08222586067005
chr1	58600000	58700000	112706	141015.715289979	140663.014545362	142418.148024677	120470	146852.456502785	138153.743095279	141009.789523452	1.218996069584	1.02067295727343	1.177576069584	1.08203295727343
chr1	58700000	58800000	130668	166406.610309078	129691.142030186	144479.831985188	121024.8	148427.401064039	133571.388771054	136630.857007797	1.22642137036408	1.02290511661885	1.18500137036408	1.08426511661885
chr1	58800000	58900000	100400	119923.260140809	108741.879818387	101950.51477937	124441.2	151930.992421069	134545.520645161	136673.613061652	1.2209058770011	1.015816895325	1.1794858770011	1.077176895325
chr1	58900000	59000000	121850	144669.329693674	142931.466486177	148917.392120144	124705	151087.841483948	135245.593134072	136228.237500662	1.21156201823462	1.00726562946576	1.17014201823462	1.06862562946576
chr1	59000000	59100000	137000	167095.455225958	142117.428708372	148188.595747614	125712.4	151569.6760113	135614.487920381	138430.336228947	1.20568596265205	1.02076362453412	1.16426596265205	1.08212362453412
chr1	59100000	59200000	136950	160314.080396567	159890.586857104	159120.541335553	126903.8	152577.721431114	132773.631748806	136425.822294992	1.20231010758633	1.02750689649806	1.16089010758633	1.08886689649806
chr1	59200000	59300000	111598	142513.566326857	130606.934530216	133620.766034502	127120	152503.602193944	132070.845800635	134665.374168461	1.19968220731548	1.01964497427193	1.15826220731548	1.08100497427193
chr1	59300000	59400000	131752	157592.012745752	130767.028626518	129960.588696911	130069.6	154985.942295966	132674.59048584	136229.695093407	1.19156161236727	1.02679567047879	1.15014161236727	1.08815567047879
chr1	59400000	59500000	142900	165013.454181847	140421.51667128	134908.306292637	128775	154448.786026585	129072.473319055	132891.969661973	1.19936933431633	1.0295918738109	1.15794933431633	1.0909518738109
chr1	59500000	59600000	131300	151153.275802477	130313.880930207	140738.677272871	129262.9	154942.874617225	127013.636106024	131608.640227323	1.1986646951076	1.03617725042895	1.1572446951076	1.09753725042895
chr1	59600000	59700000	124620	151096.169488125	112254.452829613	122373.008685134	129440	155759.019026516	124304.247035565	129524.606511389	1.20332987505034	1.04199663004539	1.16190987505034	1.10335663004539
chr1	59700000	59800000	132830	165665.417937374	122663.282548474	126875.35071987	133100	158679.650091195	125088.301088554	129983.748226082	1.19218369715399	1.03913593113766	1.15076369715399	1.10049593113766
chr1	59800000	59900000	129896	144746.661161026	114779.326670437	117593.724028836	134185	159582.405743922	125097.255504109	130705.580544385	1.18927157092016	1.04483171927054	1.14785157092016	1.10619171927054
chr1	59900000	60000000	108904	139297.766999867	106910.294818327	115540.137805798	130602.6	155748.66850704	121335.179913986	127434.094605476	1.19253880479439	1.05026501543751	1.15111880479439	1.11162501543751
chr1	60000000	60100000	141879	172036.341132354	121529.056578066	135355.301401122	129515	154930.620553936	120206.245189134	124802.329926898	1.19623688803564	1.03823499128962	1.15481688803564	1.09959499128962
chr1	60100000	60200000	138721	168475.524489483	132796.69615251	138280.204176206	129875.8	153490.827603317	121154.599200276	125221.792727976	1.18182777394493	1.03357027760025	1.14040777394493	1.09493027760025
chr1	60200000	60300000	148198	171719.87697365	138447.475060104	138212.183181436	128175	150082.532408363	120701.451503965	123320.443969422	1.17091891873113	1.02169810249027	1.12949891873113	1.08305810249027
chr1	60300000	60400000	142602	166619.569273018	130856.572782076	137178.911879939	129353.7	150604.222384273	122259.38413772	124387.887723053	1.164282292538	1.01740973586891	1.122862292538	1.07876973586891
chr1	60400000	60500000	107076	126676.081813023	102800.760770044	102193.446903546	133647.7	153000.784043278	126878.912853798	126125.662184662	1.14480671229866	0.994063232004487	1.10338671229866	1.05542323200449
chr1	60500000	60600000	120424	142972.796271444	119024.533681688	114421.030487092	135232.1	152164.17653801	130188.383439462	125292.081089238	1.1252075249738	0.96239063562456	1.0837875249738	1.02375063562456
chr1	60600000	60700000	128228	136698.239981933	121737.992941036	126567.636695913	136470	150259.443011368	131581.744769137	123764.523892416	1.10104376794437	0.94059038439993	1.05962376794437	1.00195038439993
chr1	60700000	60800000	115822	131582.465987832	118131.805585362	107861.863134329	134680.2	146104.720699228	131401.299728391	122227.573320127	1.08482702505066	0.93018542109381	1.04340702505066	0.99154542109381
chr1	60800000	60900000	141683	149963.560920128	130358.653007986	128268.161565148	133830	142260.157056916	132138.682282119	119765.537218974	1.06299153446101	0.906362430368966	1.02157153446101	0.967722430368966
chr1	60900000	61000000	151844	163263.383589911	153105.581979104	132917.882421885	135692.4	142328.446691163	134835.725112948	120494.333591503	1.04890507273188	0.893638043556842	1.00748507273188	0.954998043556842
chr1	61000000	61100000	157723	163670.266079674	154623.762434709	127019.490446881	135039.4	140284.040637334	134228.995622558	119384.943557764	1.03883785500627	0.889412477565324	0.997417855006274	0.950772477565324
chr1	61100000	61200000	151100	149428.189223071	146730.309449265	123004.632207993	136047.2	139702.270059865	137225.061663767	119878.905543589	1.02686619099743	0.873593380758102	0.985446190997429	0.934953380758102
chr1	61200000	61300000	130300	130172.653852248	136643.024652637	122842.677458542	138400	139357.252743984	139668.53172681	120356.67205447	1.00691656606925	0.861730774759525	0.96549656606925	0.923090774759525
chr1	61300000	61400000	134100	128173.932849901	138230.398319356	112558.550868407	137766.7	137049.205872227	140179.611778309	118226.96709919	0.994791962587669	0.843396308488594	0.953371962587669	0.904756308488594
chr1	61400000	61500000	125700	127358.978155492	129771.189078337	109481.410628839	137052.3	134136.902811724	139969.454358672	117276.130765163	0.9787278492351	0.837869457322044	0.9373078492351	0.899229457322044
chr1	61500000	61600000	113894	122528.735733153	112957.238777785	103327.130149703	136040	131469.443074008	138929.114078638	116931.329103582	0.966402845295563	0.841661806303577	0.924982845295563	0.903021806303577
chr1	61600000	61700000	138306	130880.534207245	151698.653353131	131507.256554167	133216.1	128371.068605906	136478.317675594	114914.992472918	0.963630286473678	0.842001824392853	0.922210286473678	0.903361824392853
chr1	61700000	61800000	139350	128132.292829019	142566.506215794	112639.528243132	132610	127446.422199344	135419.932891486	113012.024166869	0.961061927451506	0.834530203595861	0.919641927451506	0.895890203595861
chr1	61800000	61900000	135350	126883.092202552	135469.453522969	106971.112012349	133049.8	127941.938447843	134886.059782209	113522.18162764	0.961609400749514	0.841615373826889	0.920189400749514	0.902975373826889
chr1	61900000	62000000	144700	134140.352984883	151004.007782738	123409.51908162	134640	130315.41963813	136846.534097088	115659.984320392	0.967880419178027	0.84518022384356	0.926460419178027	0.90654022384356
chr1	62000000	62100000	147600	136995.668702521	144220.359634367	123571.473831071	135477.4	130950.846356792	138257.668584912	117463.998274526	0.966588127294975	0.849602047226659	0.925168127294975	0.910962047226659
chr1	62100000	62200000	122861	118444.444542048	122222.34541883	102841.26590135	130930	128209.624296371	137847.936236751	119061.034058862	0.979222670865129	0.863712851343509	0.937802670865129	0.925072851343509
chr1	62200000	62300000	124239	120926.189786629	126059.176811548	103812.994398056	128528.5	128371.663463347	138291.451152691	121789.97158711	0.998779752843512	0.880676069069802	0.957359752843512	0.942036069069802
chr1	62300000	62400000	138498	133129.095334886	132891.667226588	117660.125476111	126020	128363.335459171	138488.176948994	126016.99054778	1.01859494889042	0.909947645524954	0.977174948890421	0.971307645524954
chr1	62400000	62500000	141602	151093.79005836	149375.932227129	130859.437556363	125706.6	132122.001686977	138494.960597142	128943.998734607	1.05103472440569	0.931037477310693	1.00961472440569	0.992397477310693
chr1	62500000	62600000	122268	128883.002919781	127068.583656026	121367.269691043	122918.4	133045.815293121	136324.193189663	128824.638084262	1.08239136934032	0.944987350154584	1.04097136934032	1.00634735015458
chr1	62600000	62700000	92832	103468.313603035	147601.329871515	147477.614397525	122939.9	136007.848435706	136357.161719664	129903.904534603	1.10629542106107	0.952673866897223	1.06487542106107	1.01403386689722
chr1	62700000	62800000	115335	129752.684498778	147001.655375199	139928.903525616	121307.8	135178.736134197	134814.424457762	129699.193731297	1.11434496490907	0.962057244638033	1.07292496490907	1.02341724463803
chr1	62800000	62900000	110265	126799.812160787	137436.711485996	149241.301619046	118070.2	133140.992483709	134377.286171081	129507.115398448	1.12764264381452	0.963757485275952	1.08622264381452	1.02511748527595
chr1	62900000	63000000	141566	171727.015262944	151071.844264222	152679.600949889	115690	130330.529017135	135381.26609704	130640.798644605	1.12654965007464	0.964984317335034	1.08512965007464	1.02634431733503
chr1	63000000	63100000	119718	146233.804763963	122512.68555958	122377.867327617	115773.2	130597.263093758	137045.566333761	131881.0481159	1.12804399544763	0.962315320692071	1.08662399544763	1.02367532069207
chr1	63100000	63200000	123076	148064.775967899	122552.030718841	113633.930404761	117812	133391.546437932	137051.942963021	131258.817968509	1.13224074320045	0.957730442420109	1.09082074320045	1.01909044242011
chr1	63200000	63300000	107918	112635.066771537	110631.804192523	101765.886364996	119516.5	135667.708950843	135903.607004464	130414.061995373	1.13513790105	0.959607069083083	1.09371790105	1.02096706908308
chr1	63300000	63400000	106122	112751.658830007	128520.284359777	115739.342147623	118765.7	134303.105980788	132898.043855847	125365.932454987	1.13082401721025	0.94332413644079	1.08940401721025	1.00468413644079
chr1	63400000	63500000	117800	122989.155392623	159415.731486718	142196.270017929	116748.4	131405.793327803	133373.306245122	125333.055640849	1.12554684541975	0.939716193362588	1.08412684541975	1.00107619336259
chr1	63500000	63600000	123100	131550.343686008	143711.586023239	133769.764403997	116711.6	130345.162510188	135652.612022975	126966.69319856	1.11681411710737	0.935969394950219	1.07539411710737	0.997329394950219
chr1	63600000	63700000	113220	131411.147044773	147665.09616411	141255.312923619	114449	127061.073548951	136679.792025601	128195.281927895	1.11019819787811	0.937924180510046	1.06877819787811	0.999284180510046
chr1	63700000	63800000	132380	152514.309627885	135518.295789637	131481.343794255	117240.2	131398.655038509	139621.86022755	131517.621658132	1.12076450772439	0.941955804368961	1.07934450772439	1.00331580436896
chr1	63800000	63900000	102757	113153.782460241	107381.079999824	98760.0062151861	116240.1	131772.820369007	140247.041240903	132430.398626037	1.13362617865098	0.94426518701782	1.09220617865098	1.00562518701782
chr1	63900000	64000000	121393	142753.888733091	155824.468156971	152350.832808504	115871.7	133679.100524996	137799.500988971	131304.813117353	1.15368205113928	0.952868567556442	1.11226205113928	1.01422856755644
chr1	64000000	64100000	119350	135627.496587819	145305.743338107	138714.242904734	115530	135645.342311054	136239.397587809	131029.975907535	1.17411358358049	0.961762736972497	1.13269358358049	1.0231227369725
chr1	64100000	64200000	100450	115223.886355529	132823.830745104	125919.81769811	117393.6	138202.039593223	137490.030960442	132241.883297677	1.17725361172349	0.961828885875545	1.13583361172349	1.02318888587555
chr1	64200000	64300000	135830	156010.88166711	140052.486212008	134989.283667362	117015	138322.20079634	138054.023467498	133774.62304648	1.1820894825137	0.969001986950238	1.1406694825137	1.03036198695024
chr1	64300000	64400000	96121	116493.312134995	134772.094493316	124867.111826678	120086.2	143210.620276425	140925.40605574	137931.191691139	1.19256517631856	0.978753196826573	1.15114517631856	1.04011319682657
chr1	64400000	64500000	114116	142051.956952505	134940.328967396	130940.414931089	121055	144536.319569827	138889.90459234	136714.101749015	1.19397232307486	0.984334334092088	1.15255232307486	1.04569433409209
chr1	64500000	64600000	119683	151212.761546595	128110.552011616	131021.392305814	122779.8	148453.455819962	139732.433692368	138851.742487018	1.20910325493251	0.993697302894696	1.16768325493251	1.0550573028947
chr1	64600000	64700000	131856	156978.11986646	160171.429890447	153374.386825034	125675	152409.971632703	140043.667469415	140296.864716369	1.2127310255238	1.00180798783357	1.1713110255238	1.06316798783357
chr1	64700000	64800000	128594	153715.921659058	141158.220860193	146808.741282292	125672	153290.836531594	137717.825865265	138965.272766383	1.21976921296386	1.00905799153654	1.17834921296386	1.07041799153654
chr1	64800000	64900000	133469	162037.977261091	136094.905882248	140325.692661771	132329.9	159731.714961657	139531.637707176	140253.460843516	1.2070719841975	1.00517318615477	1.1656519841975	1.06653318615477
chr1	64900000	65000000	131081	156010.88166711	135469.453522969	140179.933387265	132793.3	158612.788114807	139278.607631242	138965.272766383	1.19443366581603	0.997750301570443	1.15301366581603	1.05911030157044
chr1	65000000	65100000	136598	174798.85908917	153731.034338383	160090.650284764	127633.7	150443.491903668	140131.854895344	136907.475719859	1.17871292537682	0.976990391100633	1.13729292537682	1.03835039110063
chr1	65100000	65200000	129402	154789.044482937	135936.168515577	140371.039991617	121584.4	142629.444556398	139097.755571606	134349.238497532	1.17309000625407	0.965862015137767	1.13167000625407	1.02722201513777
chr1	65200000	65300000	135800	164819.530656024	116794.070170503	121673.364167506	113860	132082.146238418	136729.58400301	129088.300416368	1.16003992831915	0.944113897205494	1.11861992831915	1.00547389720549
chr1	65300000	65400000	162700	180902.096435621	152910.21291243	137748.992598007	104391.1	119327.212984752	136208.192806326	127174.319187357	1.14307841362675	0.933675989433213	1.10165841362675	0.995035989433213
chr1	65400000	65500000	118750	130862.68848401	132410.028208053	118058.534159761	98102.2	110199.125549927	137120.864828208	125101.298394384	1.12330942170437	0.912343271398686	1.08188942170437	0.973703271398686
chr1	65500000	65600000	68087	69519.7994351985	136643.024652637	110443.421840577	87575.2	95789.0609519355	130860.507298002	116866.709158551	1.09379208899249	0.893063243996266	1.05237208899249	0.954423243996266
chr1	65600000	65700000	71363	78837.6463937581	149830.43665307	127792.014601762	82110	87650.697327737	133839.071526989	116449.999588214	1.06747895905172	0.870074771586646	1.02605895905172	0.931434771586646
chr1	65700000	65800000	51350	48242.9384792637	117476.505174229	94199.3604706475	75010.8	77268.2934924512	136832.424108939	116591.224129735	1.03009557946924	0.852073073242573	0.988675579469239	0.913433073242573
chr1	65800000	65900000	38780	34488.6447244236	130880.993915411	121185.880371658	65865	66207.0383452969	141160.255954637	118736.476740962	1.00519302126011	0.841146652348938	0.963773021260106	0.902506652348938
chr1	65900000	66000000	68192	64730.0073188602	144596.173741787	119449.725457544	61045	59741.5328171696	143406.321856563	119222.988808313	0.978647437417801	0.831364944479656	0.937227437417801	0.892724944479656
chr1	66000000	66100000	31328	30698.2131092587	91127.4590363269	77744.7579264315	60533.4	58627.2458583613	142441.00872505	117750.172316806	0.968510704146162	0.826659214019583	0.927090704146162	0.888019214019583
chr1	66100000	66200000	74750	73405.4082409512	165721.810805444	136203.944288245	61215	57998.6005145279	143277.432541744	117206.652177649	0.947457330956921	0.818039869213183	0.906037330956921	0.879399869213183
chr1	66200000	66300000	64808	60995.4923031658	146727.595990005	123085.609582718	62011.2	58931.931839731	145101.96254773	119158.85472753	0.950343354744481	0.821207739959647	0.908923354744481	0.882567739959647
chr1	66300000	66400000	71242	70289.5449640784	196188.531369408	159201.518710279	62437	59915.3501614809	150807.146313473	123965.347781736	0.959612892379212	0.822012423231305	0.918192892379212	0.883372423231305
chr1	66400000	66500000	70550	66207.633202738	154870.68722731	122923.654833267	61572.8	58915.0378884016	152214.753304259	125419.701431805	0.956835451504586	0.823965474497112	0.915415451504586	0.885325474497112
chr1	66500000	66600000	62971	58376.929847115	126989.893337505	95715.2569255083	64605	61341.6993339294	161274.451079372	131904.045690322	0.949488419378213	0.817885565925162	0.908068419378213	0.879245565925162
chr1	66600000	66700000	78179	72551.1929554244	158194.674820011	122356.813210189	63610	60270.9559398151	161379.597625672	131462.718998068	0.947507560757979	0.814617962445307	0.906087560757979	0.875977962445307
chr1	66700000	66800000	59312	57576.2517312939	135721.805234088	113721.385969464	62718	58987.3725532484	161964.619441987	130136.309600065	0.940517436035084	0.803486033236273	0.899097436035084	0.864846033236273
chr1	66800000	66900000	43038	44322.8279419228	187932.83157284	169250.81091371	61747.3	57437.530976012	157251.747727388	126130.358872396	0.930203117804536	0.80209193662544	0.888783117804536	0.86345193662544
chr1	66900000	67000000	59550	54726.8845880674	158672.243649657	133993.261958239	62210	57290.7201595301	158228.593060753	125814.547110966	0.920924612755668	0.795144194087972	0.879504612755668	0.856504194087972
chr1	67000000	67100000	61650	54964.8275645372	181724.436787451	142588.200511601	61327.9	55866.8693883345	158432.102505204	126624.320858221	0.910953569066191	0.799233986395286	0.869533569066191	0.860593986395286
chr1	67100000	67200000	64800	62697.9742998076	166773.276268441	131790.677365706	59935	54316.4329536569	156905.781671821	125344.878337559	0.906255659525434	0.7988544271729	0.864835659525434	0.8602144271729
chr1	67200000	67300000	55888	48159.6584374993	152577.81415316	109821.515602686	59708.8	53276.0272890424	154865.803000643	122669.709786128	0.892264243948001	0.792103275282915	0.850844243948001	0.853463275282915
chr1	67300000	67400000	61535	54791.1291917142	149059.814223415	119142.011433587	61130	53848.3991189407	151006.178550146	117309.655398299	0.880883348911184	0.776853348151868	0.839463348911184	0.838213348151868
chr1	67400000	67500000	75177	64739.525037919	164639.140560964	119765.537218974	63825	55518.0449848297	151984.78763203	116114.105437853	0.869847943358083	0.763985049075941	0.828427943358083	0.825345049075941
chr1	67500000	67600000	54150	44138.4221351587	129024.987782016	103812.994398056	65436.8	56969.7350842723	148611.415080808	113458.695365855	0.870606983903129	0.763458818450531	0.829186983903129	0.824818818450531
chr1	67600000	67700000	64250	57046.8286086485	142931.466486177	109562.388003564	65660	56487.6626139443	143905.191341394	110481.481206698	0.860305553060377	0.767737982048174	0.818885553060377	0.829097982048174
chr1	67700000	67800000	57050	47172.1950851494	115322.018522307	86969.7004551573	66576.2	57025.4137407662	140138.909889418	108997.975701728	0.856543535689424	0.777785240285773	0.815123535689424	0.839145240285773
chr1	67800000	67900000	57250	50046.5462409053	149336.587067869	115650.267035425	65272.7	55597.2799959941	139797.421041629	107683.712909933	0.851769269480106	0.770283973106104	0.810349269480106	0.831643973106104
chr1	67900000	68000000	86500	71423.3432469573	168458.334468497	122037.76235377	62170	52930.41511572	134906.410726654	104776.625157289	0.851381938486729	0.776661572959539	0.809961938486729	0.838021572959539
chr1	68000000	68100000	77768	69481.7285589633	147990.711275232	116034.099791624	62900	53543.1182801298	135388.049745188	104760.429682344	0.85124194404022	0.773778999546205	0.80982194404022	0.835138999546205
chr1	68100000	68200000	67032	57877.2495965283	119711.038874303	102018.535774139	61955.5	52573.5006510152	133050.540266223	104088.317472122	0.848568741290364	0.782321644570932	0.807148741290364	0.843681644570932
chr1	68200000	68300000	65050	53537.1697057181	114914.999633405	94986.4605529791	62980	53543.1182801298	136500.568041521	107019.698437184	0.850160658623846	0.784023832081276	0.808740658623846	0.845383832081276
chr1	68300000	68400000	48500	40509.7917439933	145644.925745525	105999.383515643	64640	55093.7926577839	135548.008168527	106929.165732241	0.852317336908786	0.78886563644149	0.810897336908786	0.85022563644149
chr1	68400000	68500000	44150	38070.8762351773	115729.037411209	90694.6596925291	62528.4	53659.8293100883	132354.402293237	105922.616964404	0.858167317732235	0.800295382164377	0.816747317732235	0.861655382164377
chr1	68500000	68600000	61450	50265.4537792575	133841.37796736	103651.039648605	63515.6	54798.0295380319	133518.476315497	107519.32883924	0.862749144116278	0.805276781208751	0.821329144116278	0.866636781208751
chr1	68600000	68700000	54805	47350.6523175018	119556.37169652	102841.26590135	62795	55163.6289213778	135231.483145924	108788.082346439	0.878471676429299	0.80445825051737	0.837051676429299	0.86581825051737
chr1	68700000	68800000	67295	56868.3713762961	149822.296275292	116283.510105778	61945	55452.6106663004	139114.986037903	112939.144529616	0.895191067338776	0.811840246304197	0.853771067338776	0.873200246304197
chr1	68800000	68900000	73850	65553.2900174459	139810.988337926	114744.939985994	66712	61251.5189458474	139232.071804944	115987.94268803	0.918148443246303	0.833054778144238	0.876728443246303	0.894414778144238
chr1	68900000	69000000	65384	57083.7097700013	136522.275715596	111972.274675394	74522	70134.5251149083	143460.59104175	120097.544455348	0.941125105538074	0.837146589061504	0.899705105538074	0.898506589061503
chr1	69000000	69100000	87640	80863.7308383989	159631.451497836	132001.218539992	81468.4	78129.7660387603	146717.827536672	123533.900329198	0.959019276661384	0.841982889218568	0.917599276661384	0.903342889218568
chr1	69100000	69200000	59826	61533.2434299877	136841.107178569	114706.070846126	87674.5	85076.5112367978	148321.617631909	125271.998700306	0.970367794932367	0.844597036496689	0.928947794932367	0.905957036496689
chr1	69200000	69300000	56550	56426.9871549445	153750.028553199	136497.082384751	91740	89847.2679150184	149233.475616013	126713.395970419	0.97936851880334	0.849094986546184	0.93794851880334	0.910454986546184
chr1	69300000	69400000	96170	98498.8745394625	146815.783415934	136487.365099784	96071.2	94207.5729588286	149906.684858258	126814.455734077	0.980601605463746	0.845955974905217	0.939181605463746	0.907315974905217
chr1	69400000	69500000	122250	126900.937925787	158014.229779265	131790.677365706	97516.6	95901.726951294	147676.357020036	123994.499636637	0.98344001894338	0.839636771509833	0.94202001894338	0.900996771509833
chr1	69500000	69600000	130914	130217.863017777	166413.742916578	138014.598387106	100782.6	99210.3240391073	145864.037580718	122123.112506731	0.984399331224907	0.837239353388604	0.942979331224907	0.898599353388604
chr1	69600000	69700000	116866	116818.104297877	135594.272648899	120222.249612425	105524.4	102860.250326667	146433.049987403	122054.119783465	0.974753235523412	0.833514836944015	0.933333235523412	0.894874836944015
chr1	69700000	69800000	107950	104575.938158503	158940.876116332	130697.482806912	111010	107211.156622906	144482.208452894	118558.974335564	0.965779268740711	0.820578364665695	0.924359268740711	0.881938364665695
chr1	69800000	69900000	117162	109156.340455547	146543.080760369	115755.537622568	112168	107711.788645399	145390.267594035	116838.205122648	0.960271990633683	0.803617787188399	0.918851990633683	0.864977787188399
chr1	69900000	70000000	79838	74025.2496946552	114218.997333382	83772.7137009957	114642.3	108091.90255031	143887.960875097	114129.511938081	0.942862299084278	0.793183190893585	0.901442299084278	0.854543190893585
chr1	70000000	70100000	120300	113949.701716533	141508.257104649	113287.347240936	115331.6	107364.629842729	140183.003602383	110571.690002142	0.930921185891199	0.788766734630466	0.889501185891199	0.850126734630466
chr1	70100000	70200000	107244	98032.5063055816	142531.231245423	114016.143613465	113399.3	104749.755502814	140464.932019429	109319.455879388	0.923724886333636	0.778268670391459	0.882304886333636	0.839628670391459
chr1	70200000	70300000	111406	99936.0501173404	134241.613208114	101545.627905742	115840	106082.831028486	137940.193851568	107264.897927853	0.915770295480717	0.777618871866138	0.874350295480717	0.838978871866138
chr1	70300000	70400000	107750	103505.194764388	155896.374827343	119279.672970621	117258.8	107526.431066729	139239.533817907	108732.531867377	0.91700095060438	0.780902728456231	0.87558095060438	0.842262728456231
chr1	70400000	70500000	146993	130702.076974893	142991.162589882	104703.745520036	118418.5	109849.825260469	141442.998409461	111789.427763264	0.927640742455519	0.790349674571	0.886220742455519	0.851709674571
chr1	70500000	70600000	137807	122945.135941976	129364.170189435	102436.379027723	115750	108049.905614963	142117.428708372	113303.542715881	0.933476506392765	0.797252974147049	0.892056506392765	0.858612974147049
chr1	70600000	70700000	97543	90669.3608987218	138413.556819362	107699.908384878	116194.5	109153.842054294	144440.014161411	116775.042770362	0.939406271848448	0.808467400452246	0.897986271848448	0.869827400452246
chr1	70700000	70800000	132357	117906.693415226	133693.494437725	110151.903291566	116330	110054.575191721	145699.194930712	119393.041295236	0.94605497456994	0.819448874456817	0.90463497456994	0.880808874456817
chr1	70800000	70900000	131350	123592.340837974	159536.480423759	130431.877017813	120420	114885.174528524	146332.78766777	120033.086465067	0.954037323771167	0.820274720232806	0.912617323771167	0.881634720232806
chr1	70900000	71000000	91435	97259.1916320545	136253.64324892	114341.672659861	119990.7	116448.102969466	146906.684301122	122202.95619821	0.970476069974308	0.831840680222043	0.929056069974308	0.893200680222043
chr1	71000000	71100000	93615	95950.5052614703	148252.560093759	128428.496767105	117277.3	115804.705161092	150223.888245676	126689.102758002	0.987443479352711	0.843335266031822	0.946023479352711	0.904695266031822
chr1	71100000	71200000	111689	109071.870698901	165757.085775815	148731.144158275	120425.7	121240.750401522	152826.095675391	131693.504516036	1.00676807692645	0.861721317514768	0.965348076926454	0.923081317514768
chr1	71200000	71300000	112761	108943.381491607	146833.42090112	127725.613154488	120000	124115.101557278	155106.893855836	136212.527889965	1.03429251297732	0.878184873049989	0.992872512977317	0.939544873049989
chr1	71300000	71400000	148650	151811.188132417	162232.302197922	125680.124668922	120965.4	128388.081528724	154904.605468052	138811.415754405	1.06136202193953	0.896109030038064	1.01994202193953	0.957469030038064
chr1	71400000	71500000	142700	146331.361384316	148730.128923404	126402.442851473	125211.7	134086.815815177	158123.039495565	144714.504417142	1.07088088265854	0.915201888850621	1.02946088265854	0.976561888850621
chr1	71500000	71600000	110673	116511.157858231	162536.209634969	147297.844625634	129649.5	141700.634147748	159134.752780413	148409.340071116	1.09295164383779	0.932601694338279	1.05153164383779	0.993961694338279
chr1	71600000	71700000	129027	145029.813303026	164435.631116513	157743.92596522	130176.1	146176.817421099	158194.13212816	149251.82867776	1.12291593788029	0.943472597054642	1.08149593788029	1.00483259705464
chr1	71700000	71800000	128100	146650.204972785	156501.476242178	155342.137030863	131595	151046.201463066	157061.805579234	151587.86398384	1.14781109816533	0.965147850075926	1.10639109816533	1.02650785007593
chr1	71800000	71900000	141004	166322.140552431	157513.596545915	156420.755662206	126570	148345.191765668	157092.196322938	157184.858170116	1.17204070289696	1.0005898564623	1.13062070289696	1.0619498564623
chr1	71900000	72000000	133898	154246.534496586	168437.983524052	173372.559287236	123362.7	147295.387353483	159393.616793755	161879.44049245	1.19400262278212	1.01559550343796	1.15258262278212	1.07695550343796
chr1	72000000	72100000	137993	172088.688587178	158369.692942239	165376.853306843	122419.4	148037.531497093	158023.048521858	163585.957687415	1.20926529207865	1.0352031505378	1.16784529207865	1.0965631505378
chr1	72100000	72200000	116955	153833.70343241	156350.879253284	157156.030224713	121355	147865.498725105	155833.965264378	162173.388362703	1.21845411169795	1.04068062496883	1.17703411169795	1.10204062496883
chr1	72200000	72300000	126950	157637.221911281	135510.155411859	151085.966215292	122529.5	151193.250222524	155867.476486231	163579.641452186	1.23393346273774	1.04947898779022	1.19251346273774	1.11083898779022
chr1	72300000	72400000	98400	124801.091158441	162536.209634969	181650.066531674	123501.1	152662.429130737	154852.642723235	163044.866869499	1.23612201940499	1.05290335380912	1.19470201940499	1.11426335380912
chr1	72400000	72500000	110627	135833.317262466	171744.333631568	173348.266074819	125158.6	154874.228068513	152448.924838341	160999.216429184	1.23742378125445	1.05608627020433	1.19600378125445	1.11744627020433
chr1	72500000	72600000	101240	123932.599294326	148830.526916	164363.01657528	126065.5	155121.331849577	151135.74622978	158616.376200512	1.23048202600693	1.04949609974704	1.18906202600693	1.11085609974704
chr1	72600000	72700000	118383	143309.485583149	142544.79854172	143618.232718109	126755	154300.071666291	150443.949791609	158486.488491453	1.21730954728643	1.05345870479328	1.17588954728643	1.11481870479328
chr1	72700000	72800000	139845	179927.719946977	156836.588460708	169404.667925688	123870	150088.480982775	152194.809378703	158048.076984689	1.21166126570416	1.03845904883274	1.17024126570416	1.09981904883274
chr1	72800000	72900000	150720	181013.929634562	147365.258915952	151073.009835336	127710	153294.762590706	151472.486523865	155047.379386862	1.20033484136486	1.02360093865914	1.15891484136486	1.08496093865914
chr1	72900000	73000000	150473	176364.523874341	144400.804675114	152916.054884087	128117.3	152998.285642025	148983.566018227	152826.008043393	1.19420472990006	1.02579104613924	1.15278472990006	1.08715104613924
chr1	73000000	73100000	147062	174559.726397817	145237.906856623	141548.451020126	129856.9	154858.761775042	148243.198659314	150573.055523781	1.19253394910122	1.01571645030286	1.15111394910122	1.07707645030286
chr1	73100000	73200000	123850	145621.101599553	149432.914871576	155857.153134117	128908.5	152741.545170414	150400.263097533	152526.553711658	1.18488342638704	1.01413754584156	1.14346342638704	1.07549754584156
chr1	73200000	73300000	98100	115521.315076116	153018.751282804	146701.851147655	127481.7	149662.919969358	149398.182593056	150399.27807762	1.17399532614766	1.00670085450297	1.13257532614766	1.06806085450297
chr1	73300000	73400000	136800	156863.907237754	155312.981086583	151643.090553403	124008.5	145634.7833207	147928.708731156	149673.55884533	1.17439355625381	1.01179520952451	1.13297355625381	1.07315520952451
chr1	73400000	73500000	114700	132868.547775651	146855.128575195	151134.552640127	122206.2	145278.93959939	149240.259264162	152083.60747191	1.18880171054652	1.01905215269504	1.14738171054652	1.08041215269504
chr1	73500000	73600000	118636	142537.360624504	141426.853326868	141833.491379159	119935	145061.935604849	149606.576264174	153419.73415488	1.20950461170508	1.02548790291125	1.16808461170508	1.08684790291125
chr1	73600000	73700000	108899	122137.319536861	164115.44292391	163153.214596882	120670	147863.714152782	150442.050370127	155049.808708104	1.22535604667922	1.03062812775178	1.18393604667922	1.09198812775178
chr1	73700000	73800000	125577	149141.467936425	146815.783415934	148131.911585307	125353.5	152892.044103031	148076.999279679	154399.560389058	1.21968707776832	1.04269779331115	1.17826707776832	1.10405779331115
chr1	73800000	73900000	115988	140732.56314798	132670.520296951	143815.817512439	126210	154514.220345114	146444.989208144	153492.613792133	1.22426289790915	1.04812472329778	1.18284289790915	1.10948472329778
chr1	73900000	74000000	132450	172806.086661234	157516.310005174	177016.541149883	127825	157300.413628088	145550.633036263	152898.401816397	1.23059193137561	1.05048256147607	1.18917193137561	1.11184256147607
chr1	74000000	74100000	124350	172389.686452412	148901.076856743	154909.717849829	127552	157638.768540628	143040.683221365	150925.469058586	1.235878453812	1.05512268020293	1.194458453812	1.11648268020293
chr1	74100000	74200000	131200	173638.887078879	157787.655931109	172157.898666354	129237.2	161662.265301245	139227.594597166	147689.775119306	1.25089575835166	1.06077947799517	1.20947575835166	1.12213947799517
chr1	74200000	74300000	144935	165804.614578609	129368.240378324	140199.367957199	129034.4	161433.840043834	136555.244245597	145905.195735106	1.25109149222094	1.06847010190757	1.20967149222094	1.12983010190757
chr1	74300000	74400000	145365	173085.669658587	138992.880371233	142573.62458415	131245	164198.499487437	137504.54796748	145824.056405631	1.25108384690798	1.06050351469188	1.20966384690798	1.12186351469188
chr1	74400000	74500000	130850	160730.480605389	137911.566856382	145192.432882772	131257	162772.388257965	134879.27613406	141528.206676444	1.24010443830017	1.0492954198225	1.19868443830017	1.1106554198225
chr1	74500000	74600000	115906	145920.909749905	116327.355177895	122104.163801045	125010	153086.562486295	126087.668133772	132495.180525818	1.22459453232777	1.05081791492288	1.18317453232777	1.11217791492288
chr1	74600000	74700000	125751	162372.287143031	125984.556681916	130796.275204077	122150	148282.612762857	120471.757177661	127320.72628086	1.21393870456698	1.05685124267839	1.17251870456698	1.11821124267839
chr1	74700000	74800000	123549	146857.215362314	120092.279900241	130286.117743307	121383.9	148810.251313179	119052.617985022	125827.989355171	1.22594719162244	1.05691072976657	1.18452719162244	1.11827072976658
chr1	74800000	74900000	138094	168379.157584013	142163.557515781	143004.42421769	119895	148137.348575722	116468.455059382	122809.638689654	1.23555901893925	1.05444550309385	1.19413901893925	1.11580550309385
chr1	74900000	75000000	132570	158544.974366514	131263.591670979	134058.043858019	116615	144740.712586615	114256.985763013	120534.822278866	1.24118434666736	1.05494488125981	1.19976434666736	1.11630488125981
chr1	75000000	75100000	61880	75531.4287357094	60984.9968538552	64579.4563435642	117131.5	144964.497955985	115734.600002691	122268.547871738	1.23762180076226	1.05645630493297	1.19620180076226	1.11781630493297
chr1	75100000	75200000	102600	125599.389844497	101628.546370005	120413.356216777	115659.3	142857.155984879	116624.478966794	123376.318357982	1.235154942014	1.05789384399403	1.193734942014	1.11925384399403
chr1	75200000	75300000	137274	171081.000081828	115176.848451932	125271.998700306	115969.4	142571.862356092	115808.270421582	120486.073899281	1.22939208408504	1.04039265469271	1.18797208408504	1.10175265469271
chr1	75300000	75400000	130476	166356.642284019	113151.251114828	112390.117928978	117162.7	143215.379135955	110992.694274016	114923.09021039	1.22236325328756	1.03541130307794	1.18094325328756	1.09677130307794
chr1	75400000	75500000	98050	126764.120714317	115796.873892693	122444.268774892	119748	143663.187817671	108244.774082074	110300.415796812	1.19971262833342	1.01899067860014	1.15829262833342	1.08035067860014
chr1	75500000	75600000	121071	148158.763443604	131103.497574677	139441.419729769	127495	150528.675489244	112554.290077771	113101.099279067	1.18066336318478	1.00485818177981	1.13924336318478	1.06621818177981
chr1	75600000	75700000	111029	141298.867431978	134883.346322949	141873.980066522	129073.5	150096.808986951	113971.12283004	110566.50745016	1.16287858458128	0.970127385820727	1.12145858458128	1.03148738582073
chr1	75700000	75800000	126650	144004.279074441	111930.194448121	101383.673156291	129243.5	145702.835011971	111639.175942556	105250.504754182	1.12735135625367	0.942773930975079	1.08593135625367	1.00413393097508
chr1	75800000	75900000	150027	174814.32538264	94007.7960401252	87374.5873287847	129210	140539.234479598	109785.204903606	101165.68206353	1.08768078693289	0.921487391241433	1.04626078693289	0.982847391241433
chr1	75900000	76000000	158423	163023.061183676	103784.389751557	87831.2997222363	133005	140413.71955951	108558.721318381	96832.7446967198	1.05570256426082	0.891984941612649	1.01428256426082	0.953344941612649
chr1	76000000	76100000	139350	144186.30545144	104080.156810826	92586.2911661161	135352.9	138651.394904286	106675.309246467	91780.5662875976	1.02436959166953	0.860373097916631	0.982949591669527	0.921733097916631
chr1	76100000	76200000	118385	121280.724821569	115796.873892693	95067.4379277046	138301.3	137888.668693212	103749.114781186	85714.5511469125	0.997016432189808	0.826171397487973	0.955596432189807	0.887531397487973
chr1	76200000	76300000	138974	127141.260332022	91857.3795770916	72111.9717405276	138865	135408.470077979	101842.909651494	82675.7941829644	0.975108703258406	0.811797251923388	0.933688703258406	0.873157251923388
chr1	76300000	76400000	130141	114720.636960295	94611.5407253302	71541.8910224603	138506.3	131689.897241708	105968.724455333	84678.0407504264	0.950786334207958	0.799085212978281	0.909366334207958	0.860445212978281
chr1	76400000	76500000	136000	125508.971513438	103532.038040438	79114.8951067865	134240	126061.475104801	110865.568707716	88460.8178333522	0.939075350899891	0.797910648585303	0.897655350899891	0.859270648585303
chr1	76500000	76600000	144550	130535.516891364	112269.37685554	88919.6356385467	132031.6	123177.130344034	112920.607077783	89534.5778222119	0.932936738962747	0.792898480970241	0.891516738962747	0.854258480970241
chr1	76600000	76700000	140513	133671.605321237	105621.401670136	81213.8286596707	133546.5	124516.630330071	112907.039781487	89674.3447709881	0.932384078430141	0.794231652380031	0.890964078430141	0.855591652380031
chr1	76700000	76800000	132287	119202.292922105	92868.1431511988	70996.1035168106	135019.1	126445.158154359	113004.452968897	90196.4868832179	0.936498303975949	0.798167545734176	0.895078303975949	0.859527545734176
chr1	76800000	76900000	146440	137628.597019931	135265.944078518	107397.053003405	135895	128800.317735458	112670.968825923	90427.434355935	0.947792911699899	0.80257971772343	0.906372911699899	0.86393971772343
chr1	76900000	77000000	115760	106738.839814614	152752.832275388	125659.070551493	136330	129524.497184344	113691.77219929	91650.1927142896	0.950080665916114	0.806128631310593	0.908660665916113	0.867488631310593
chr1	77000000	77100000	117266	115342.857843764	124630.540511502	103323.891054714	136496	130607.732584723	111868.734595897	90701.2998372565	0.956861245638867	0.810783282432723	0.915441245638867	0.872143282432723
chr1	77100000	77200000	133534	134675.72468194	115661.200929725	96465.1074154662	137598.7	132904.239222122	110517.160538816	90600.5639830981	0.96588295690382	0.819787294039983	0.92446295690382	0.881147294039983
chr1	77200000	77300000	153700	146426.538574904	92831.5114511976	77333.3928628261	137258.6	133604.624373361	112608.559262958	92785.9813721891	0.973378894825975	0.823969172321257	0.931958894825975	0.885329172321257
chr1	77300000	77400000	138900	138272.232771282	91276.699295591	73851.3657496308	135689	132991.802237463	109739.076096198	91301.9900029701	0.980122207676839	0.831991604548726	0.938702207676839	0.893351604548726
chr1	77400000	77500000	140350	132750.766002299	113740.071774107	91342.4786903328	137415	136716.085705169	104422.188350467	88088.9697286128	0.994913842776762	0.843584789019781	0.953493842776762	0.904944789019781
chr1	77500000	77600000	146210	141367.870895154	94039.0008216077	79430.7068682158	139688.4	139535.709976337	104020.460707121	89352.5406838291	0.998906924099185	0.858990049423155	0.957486924099185	0.920350049423155
chr1	77600000	77700000	151540	156636.671695225	92105.661099322	80206.4701180859	138755	138619.629516928	104915.902262706	91860.7338885759	0.999024392035801	0.875565399595571	0.957604392035801	0.936925399595571
chr1	77700000	77800000	128886	126206.144434495	113782.130392627	92850.2774077211	136592	138669.835484963	107176.07815278	95221.294939683	1.01521198521848	0.888456608796084	0.973791985218481	0.949816608796084
chr1	77800000	77900000	130744	131500.375660949	106571.112410908	92557.1393112149	135800	139494.069955454	111434.98813329	101407.966368709	1.02720228244075	0.910019088864732	0.985782282440754	0.971379088864732
chr1	77900000	78000000	133020	143981.674491676	99583.9548180861	93528.8678079206	135500	140793.000664003	111281.134993285	103319.03241223	1.0390627355277	0.928450562788244	0.9976427355277	0.989810562788244
chr1	78000000	78100000	140000	143539.100555442	120613.264078036	115959.600606876	130259	137863.327766218	116557.049504199	110526.828536544	1.05837852099447	0.948263781613333	1.01695852099447	1.00962378161333
chr1	78100000	78200000	124200	125514.92008785	124615.616485575	121547.039462934	125045	132901.145963428	118125.700302029	113583.886387181	1.06282655014937	0.961551009617421	1.02140655014937	1.02291100961742
chr1	78200000	78300000	132070	146928.598255255	115433.27035194	110939.003373897	124030.6	132814.05883404	115837.575781583	113157.783441375	1.0708168696599	0.976865949393996	1.0293968696599	1.038225949394
chr1	78300000	78400000	130980	146514.577476198	133865.799100694	135718.080039892	123977	133958.56455086	113965.288892633	112485.671231154	1.08051142188357	0.987016944581495	1.03909142188357	1.04837694458149
chr1	78400000	78500000	137350	145740.073087788	112201.540374056	110453.139125544	123729.3	133027.850598398	111672.415818483	109958.85323022	1.07515237375785	0.984655453401774	1.03373237375785	1.04601545340177
chr1	78500000	78600000	93800	112071.141917303	146798.145930748	151508.668111359	121535	130559.311189011	107398.71748501	105902.210665973	1.074252776476	0.986065878121444	1.032832776476	1.04742587812144
chr1	78600000	78700000	99400	107014.853667319	107792.169077615	110777.048624446	123123.8	131807.797986549	103476.683471547	101249.898533245	1.0705306202907	0.978480321715039	1.0291106202907	1.03984032171504
chr1	78700000	78800000	118742	125335.273140615	90900.8851881713	88589.2479496668	123977.3	130868.161172469	101112.717764803	97893.5483056236	1.05558163609362	0.968162566190066	1.01416163609362	1.02952256619007
chr1	78800000	78900000	130208	142945.43282915	87848.2435214043	85836.0172090007	125450.6	130402.387796029	96655.5895853973	92095.5682752797	1.03947201365342	0.952821959602359	0.998052013653416	1.01418195960236
chr1	78900000	79000000	130543	134674.534967057	76655.2240765922	68260.6877985842	125795	129655.127878426	93858.555780861	87917.1357394454	1.03068586095175	0.936698151894777	0.989265860951752	0.998058151894777
chr1	79000000	79100000	118057	118853.706461576	77876.280743299	75393.1749644038	129198.9	131618.27640579	88117.2830069687	80612.9765392077	1.01872598300597	0.914837291713051	0.977305983005972	0.976197291713051
chr1	79100000	79200000	140088	137999.788063224	85395.2763509534	75023.9181356556	134214.6	136543.814990205	86335.4899843176	77479.152137332	1.01735440846379	0.897419498648883	0.975934408463793	0.958779498648883
chr1	79200000	79300000	140605	137532.23011446	91793.6132844969	77375.5010976834	138021.5	139690.49188253	87496.8505473187	76766.8751492467	1.01209226013723	0.877367295726042	0.970672260137227	0.938727295726042
chr1	79300000	79400000	145713	141856.8437118	89294.517306637	77738.2797364535	141345	140689.733412215	91375.7405585572	78807.1810828297	0.995364062486932	0.862451900264785	0.953944062486932	0.923811900264785
chr1	79400000	79500000	140794	138267.473911752	84231.2023286929	68668.8137672006	140878.3	138433.915023793	92337.6618659962	79141.7795951954	0.982648960299726	0.857091007026459	0.941228960299726	0.918451007026459
chr1	79500000	79600000	127839	131702.627190949	89385.4181918252	78467.0761089827	142618.6	139241.850400396	94238.4400771698	79661.330431434	0.97632321731104	0.845316734510897	0.93490321731104	0.906676734510897
chr1	79600000	79700000	149557	156270.239511462	89974.2388511038	79438.8046056884	143041.2	139024.846405856	94246.3091090219	78770.9032189527	0.971921700921523	0.835798281796186	0.930501700921523	0.897158281796186
chr1	79700000	79800000	156811	156802.042063872	102514.490818182	81466.4780688142	143260.4	138301.380785899	96352.0891672392	80645.3674890979	0.965384577914757	0.836986184587249	0.923964577914757	0.898346184587249
chr1	79800000	79900000	163443	152937.848126001	126637.14363379	106239.076544831	139823.1	134028.757728918	96200.8138135305	79923.6971255445	0.958559477861084	0.830800634186562	0.917139477861084	0.892160634186562
chr1	79900000	80000000	125876	112116.351082832	86274.4371509823	71606.6729222407	141156.7	134241.478749882	97311.4326883818	80742.5403387685	0.951010322215539	0.829733342816239	0.909590322215539	0.891093342816239
chr1	80000000	80100000	135460	126933.060227611	96884.0628550345	80588.6833267901	144021.1	135264.514577214	99945.7946103202	81803.3439476722	0.93919928800165	0.818477098177228	0.89777928800165	0.879837098177228
chr1	80100000	80200000	144314	135829.748117819	85473.9666694745	66119.6460108427	144215.4	133157.172606109	101883.611540384	82588.8244825093	0.923321452536339	0.810619325658409	0.881901452536339	0.871979325658409
chr1	80200000	80300000	142797	130297.573914894	112851.41386667	96120.1437991357	141876	129357.699157838	104819.574458999	84556.2507788393	0.911765902322016	0.806683782253994	0.870345902322016	0.868043782253994
chr1	80300000	80400000	111340	99130.6131419899	87781.7637695503	70521.5761009194	141331	128201.891149636	102402.153604845	81637.8261937333	0.907103828244589	0.797227629691867	0.865683828244589	0.858587629691867
chr1	80400000	80500000	154130	140394.684121393	95337.3910772059	76857.2458994403	143746.1	130363.008233424	103662.284084887	82691.8277031601	0.906897705283298	0.797704087201528	0.865477705283298	0.859064087201528
chr1	80500000	80600000	156483	141932.98546427	115729.037411209	89075.1121980196	143331.4	129514.741522308	104658.123633068	83443.2977406124	0.903603408062075	0.797294035512861	0.862183408062075	0.858654035512861
chr1	80600000	80700000	151500	135196.819800409	109352.40815174	87293.6099540592	144330	130193.949748642	109431.369816187	86684.3361866247	0.902057436074563	0.792134251195329	0.860637436074563	0.853494251195329
chr1	80700000	80800000	133417	118807.307581165	131874.120004332	101140.741032115	147880.3	135708.397199819	108704.027061719	85933.1900586713	0.917690843201014	0.790524439447683	0.876270843201014	0.851884439447683
chr1	80800000	80900000	157993	141379.768043978	102462.935092255	77054.8306937705	152489.1	141083.766981249	110161.426029915	88101.7641538194	0.925205585063126	0.799751485877596	0.883785585063126	0.861111485877596
chr1	80900000	81000000	150027	133727.521920707	98875.7419513962	82146.6880165082	148608.3	139809.344399277	111855.574318489	91042.8624038486	0.940790954470759	0.813932277926712	0.899370954470759	0.875292277926712
chr1	81000000	81100000	131313	118450.39311646	106842.458336843	88103.3837013139	146680	139660.630038983	108931.821966541	89941.5701075822	0.952145009810358	0.825668463850792	0.910725009810358	0.887028463850792
chr1	81100000	81200000	154300	142621.830381151	133206.428500672	98530.0304709658	146782.2	143531.605351683	111263.361835136	94289.0834018433	0.977854299442869	0.847440539694957	0.936434299442869	0.908800539694957
chr1	81200000	81300000	178300	185442.048426666	105577.986321987	88608.6825196009	149868.3	150828.959525549	107649.441120573	94209.0777556145	1.0064100248388	0.875146928539046	0.964990024838802	0.936506928539045
chr1	81300000	81400000	157428	152884.310956296	102355.753451511	92207.3170524009	149134	152814.712635678	106167.892364969	95200.5647317532	1.02468057341504	0.896698263581291	0.983260573415037	0.958058263581291
chr1	81400000	81500000	115322	127650.458301667	112278.873962948	106268.228399732	149931	157900.386843257	106370.859117568	96662.6922097964	1.05315369632202	0.908732833519359	1.01173369632202	0.970092833519359
chr1	81500000	81600000	137200	140445.841861334	86491.5138917301	78062.1892353554	152050	163098.013221264	109732.292448049	100905.906645411	1.07266039606224	0.919564372476619	1.03124039606224	0.980924372476619
chr1	81600000	81700000	152522	173906.572927408	132667.806837691	130768.742896671	150580	163784.597679868	110141.753450285	104090.260929116	1.087691577101	0.945057234594502	1.046271577101	1.0064172345945
chr1	81700000	81800000	164278	191780.849319823	95734.9128587004	100340.684569827	144615	158392.690861573	110356.388077699	106177.533740039	1.09527151997768	0.962133099764758	1.05385151997768	1.02349309976476
chr1	81800000	81900000	150650	161237.29914527	87647.4475362125	86969.7004551573	143692.2	160004.159669715	111429.154195883	108407.002820981	1.11352014702061	0.972878270532423	1.07210014702061	1.03423827053242
chr1	81900000	82000000	157997	184584.263996492	100905.409477389	96767.9627969395	147455	164555.413952142	110539.546577705	108169.577158286	1.11597039064218	0.978559986061158	1.07455039064218	1.03991998606116
chr1	82000000	82100000	152503	170426.656896536	140456.791641651	130535.528057461	148811.8	167883.28442105	110559.89752215	109602.876690927	1.12815841499834	0.991343870131285	1.08673841499834	1.05270387013129
chr1	82100000	82200000	139600	149487.674967188	137301.038523029	130373.57330801	150172.8	170147.430813649	107617.557974276	107247.406814912	1.13301097677907	0.996560494715443	1.09159097677907	1.05792049471544
chr1	82200000	82300000	118650	131522.980243714	107724.332596131	109481.410628839	149147.8	170150.524072343	111408.124886623	110768.950886974	1.14081819559083	0.994262770329368	1.09939819559083	1.05562277032937
chr1	82300000	82400000	148200	168998.999037717	113083.414633344	114502.007861818	148523.4	171669.908948591	114094.178207452	113495.45909398	1.15584418986228	0.994752413112764	1.11442418986228	1.05611241311276
chr1	82400000	82500000	152950	173163.001125939	103382.797781174	103893.971772781	145858.7	169578.985042862	115969.992593439	115611.397895557	1.16262509567727	0.996907866510439	1.12120509567727	1.05826786651044
chr1	82500000	82600000	150768	173724.546550408	86695.0233361813	92395.184561764	144765.2	169301.305589322	115483.740694164	115698.691505511	1.16948897655874	1.00186130800799	1.12806897655874	1.06322130800799
chr1	82600000	82700000	166132	196548.036853397	103244.411358947	107214.044136525	146700	174519.276091817	113002.010855564	113983.752663575	1.18963378385697	1.00868782600042	1.14821378385697	1.07004782600042
chr1	82700000	82800000	154028	191811.781906764	133640.581982168	135556.125290441	149470	177838.580613572	110505.628336963	111100.958123348	1.18979447791244	1.00538732547241	1.14837447791244	1.06674732547241
chr1	82800000	82900000	144406	176431.147907753	114507.980744502	114234.782525224	148624.5	176901.79911521	110791.21992401	109861.032561552	1.19026001174241	0.991604141888715	1.14884001174241	1.05296414188871
chr1	82900000	83000000	131350	163675.024939204	119663.553337264	117927.350812705	146685	174269.435966524	113090.198281493	109967.274877191	1.1880521932476	0.97238555195979	1.1466321932476	1.03374555195979
chr1	83000000	83100000	141568	167649.862361133	135594.272648899	131408.464157002	146652.5	171911.183126731	113909.39163189	108651.392537903	1.1722349303744	0.953840512896608	1.1308149303744	1.01520051289661
chr1	83100000	83200000	158948	201667.379992146	112483.740137028	113224.18488865	145680	168014.153058108	113443.219331134	105724.060441577	1.15330967228245	0.931955749007567	1.11188967228245	0.993315749007567
chr1	83200000	83300000	146350	164716.025461259	82760.5074101261	80653.4652265705	145507.9	163912.611001209	109128.547762844	98679.0288404606	1.12648599149056	0.904245780443334	1.08506599149056	0.965605780443334
chr1	83300000	83400000	139745	159631.184054098	115939.330503809	102102.752243854	146167.3	160235.559214332	107712.39337539	94497.0333001383	1.09624765056433	0.877308825278863	1.05482765056433	0.938668825278863
chr1	83400000	83500000	133555	146839.369639079	126372.581356003	104956.394929179	147944.2	156785.386055519	104773.44565159	89577.1719213175	1.05976027485713	0.854960637824153	1.01834027485713	0.916320637824153
chr1	83500000	83600000	150443	150142.01815248	94886.9568401541	79236.3611688747	150043.1	153965.523841375	101443.759794444	83886.2439803608	1.02614198081334	0.826923648633886	0.984721980813344	0.888283648633886
chr1	83600000	83700000	156407	157577.736167164	98582.6883513866	77940.7231732671	149002.5	146816.170198873	102487.356225589	82302.48848548	0.985326891823111	0.803050166542698	0.943906891823111	0.864410166542698
chr1	83700000	83800000	152307	150796.361337773	90493.866299269	65105.8092792798	148484.3	142912.120812444	108056.595682439	84686.138487899	0.962472940320585	0.78372021580967	0.921052940320585	0.84508021580967
chr1	83800000	83900000	151000	139660.630038983	100346.436869963	72414.8271220009	147658.1	138108.884917935	108992.874799877	83942.1183689214	0.93532887744008	0.770161522237565	0.89390887744008	0.831521522237565
chr1	83900000	84000000	149119	129173.293351074	90274.0760992618	68728.7370244974	147506.9	135845.80926873	109650.888670269	84014.0262776776	0.920945455898878	0.766195580323259	0.879525455898878	0.827555580323259
chr1	84000000	84100000	162557	139451.24021969	102297.414077435	74499.1847474346	145885.3	132968.483825768	109428.656356928	83491.7222106983	0.911459097152136	0.762978592539507	0.870039097152136	0.824338592539507
chr1	84100000	84200000	148542	130173.84356713	122919.704448482	97386.6299398421	144920	130541.465465776	111272.180577729	86087.0470706497	0.90078295242738	0.773661903844092	0.85936295242738	0.835021903844092
chr1	84200000	84300000	141168	125675.531596967	138452.901978622	104489.965250761	139449.3	124812.988307264	110498.844688815	86848.2343930691	0.895042056914334	0.785965089840076	0.853622056914334	0.847325089840076
chr1	84300000	84400000	131483	111598.825109011	125302.12167819	94662.5510540772	136352.7	123103.724935793	109720.89591916	88305.5032286287	0.902833056740298	0.804819378194746	0.861413056740298	0.866179378194746
chr1	84400000	84500000	132043	124208.613147031	132952.720059923	105675.474016741	127972.4	116750.885407024	105241.517373828	85868.4081588909	0.9123130097351	0.815917617891031	0.8708930097351	0.877277617891031
chr1	84500000	84600000	134227	121368.763722863	92664.6337067477	74013.3204990817	111731.7	102829.555682702	95011.7759660841	78418.4896841474	0.920325705978716	0.825355477116228	0.878905705978716	0.886715477116228
chr1	84600000	84700000	146754	133307.552567238	117017.9305594	103893.971772781	96877.5	89812.1713259891	82719.8055212358	68679.8266901632	0.92706945705648	0.830270649905381	0.88564945705648	0.891630649905381
chr1	84700000	84800000	97600	93511.5897526543	82760.5074101261	72717.6825034742	82760.7	77244.6181662924	68874.5153233736	58230.8301650872	0.933349019115261	0.845462648872182	0.891929019115261	0.906822648872182
chr1	84800000	84900000	120034	122567.996324271	92566.9491734112	86987.5154775969	69612.4	66084.7356553913	56344.3031555546	48764.5750596795	0.949324195910374	0.865474809849913	0.907904195910374	0.926834809849913
chr1	84900000	85000000	65316	65644.8980633868	45480.2906459385	44357.7863271192	56408.1	53663.8743406883	43049.0311495623	38197.0276580053	0.951350503574634	0.887291226724709	0.909930503574634	0.948651226724708
chr1	85000000	85100000	150	237.942976469858	0	0	42985.4	41526.997968402	33782.5677788875	30795.6956080971	0.96607215399652	0.911585401372094	0.92465215399652	0.972945401372094
chr1	85100000	85200000	0	0	0	0	32971.4	33262.4055951862	26692.7057530991	25118.0479565954	1.00882600056977	0.941007936360259	0.967406000569772	1.00236793636026
chr1	85200000	85300000	0	0	0	0	31310	32526.8048834296	24685.695611922	23896.4232814869	1.03886313904279	0.968027138354005	0.997443139042785	1.029387138354
chr1	85300000	85400000	0	0	0	0	30254.1	32994.1248892164	26567.7509542061	26745.0453695796	1.09056705997588	1.00667329408797	1.04914705997588	1.06803329408797
chr1	85400000	85500000	0	0	0	0	34831.6	39932.4231115892	35790.5276308053	36741.0544604413	1.14644240033732	1.02655805579177	1.10502240033732	1.08791805579177
chr1	85500000	85600000	0	0	0	0	48940.9	56428.1768698269	47471.9697423002	49133.5079789287	1.15298608872797	1.03500040646403	1.11156608872797	1.09636040646403
chr1	85600000	85700000	46614	50661.6288350798	46119.310301515	47117.4952577634	62190	72893.830841541	58766.7439093379	60295.7532205867	1.17211498378423	1.02601827512526	1.13069498378423	1.08737827512526
chr1	85700000	85800000	80986	86155.5826350886	62690.4059983557	60501.4357523894	75289.1	89299.0472972319	71762.99270495	74426.3051101817	1.18608201316302	1.03711261619456	1.14466201316302	1.09847261619456
chr1	85800000	85900000	109475	127241.196382139	111387.502596252	115473.736358524	85688.3	102445.158804215	82006.1657360272	85942.5834341394	1.19555597210138	1.04800148455646	1.15413597210138	1.10936148455646
chr1	85900000	86000000	111091	135027.880287115	137708.057411931	144317.877235737	98451.2	118707.966388489	92012.5894467263	96978.5039712257	1.20575438784381	1.05396994644276	1.16433438784381	1.11532994644276
chr1	86000000	86100000	141243	165195.480558846	116814.421114948	123924.535184874	110485	133378.935460179	103382.797781174	109125.110180047	1.20721306476154	1.05554417680809	1.16579306476154	1.11690417680809
chr1	86100000	86200000	132491	164656.539717142	112947.741670377	111622.45241658	118945.8	144855.044186808	111063.651233648	117785.964316435	1.21782395163855	1.06052667104059	1.17640395163855	1.12188667104059
chr1	86200000	86300000	130991	164052.164556908	129962.487956121	141305.518895949	122479	150492.508156821	116827.988411245	123534.224238697	1.22872090853796	1.05740264741909	1.18730090853796	1.11876264741909
chr1	86300000	86400000	103992	131461.115069832	102431.730310772	115162.783239578	125122.5	154270.209822744	114874.297744514	121822.362537001	1.23295338426537	1.06048406761919	1.19153338426537	1.12184406761919
chr1	86400000	86500000	127629	162628.075842736	100064.237106991	110359.205370863	125204.4	154796.420715207	110336.037133254	117326.498692242	1.23634968671394	1.06335610504613	1.19492968671394	1.12471610504613
chr1	86500000	86600000	120338	146709.690716903	113702.083344476	121466.062088209	124102	154285.200230262	112067.359813681	118663.759058459	1.24321284290553	1.05886102122638	1.20179284290553	1.12022102122638
chr1	86600000	86700000	131222	165422.716101375	122927.84482626	133726.036621645	122425	152271.607791886	113158.034762976	120461.942641613	1.24379504016243	1.06454608277649	1.20237504016243	1.12590608277649
chr1	86700000	86800000	116318	142530.22233521	120333.777774323	117984.034975013	121430.9	151735.046379946	112171.013957388	119875.180584352	1.24955877276662	1.06868233026662	1.20813877276662	1.13004233026662
chr1	86800000	86900000	135910	165018.213041376	91850.5959289432	98355.1193415587	121871.7	151945.625914122	113172.958788903	120355.376416474	1.24676709945067	1.06346407926798	1.20534709945067	1.12482407926798
chr1	86900000	87000000	111910	140289.989211746	92325.4512993292	99359.2387881546	121273.8	151036.088886566	114624.116800802	122194.858460738	1.24541400439803	1.06604841870313	1.20399400439803	1.12740841870313
chr1	87000000	87100000	130219	160083.275709391	134127.647919221	137297.138847038	122015.6	152189.279522027	114474.06250376	122543.061172057	1.24729362083231	1.0704875715233	1.20587362083231	1.1318475715233
chr1	87100000	87200000	115721	144520.61533338	123854.491163328	129604.288248119	123117.8	153295.476419636	115321.204484529	123195.738812345	1.24511221301579	1.06828349012668	1.20369221301579	1.12964349012668
chr1	87200000	87300000	121050	158686.550437513	120092.279900241	135437.898323342	124831	154996.530758419	114779.326670437	122855.633838498	1.24165095816278	1.07036377893425	1.20023095816278	1.13172377893425
chr1	87300000	87400000	108400	133566.91041159	112451.178625916	119964.741560798	122765	152729.64802159	114623.302763025	123927.774279863	1.2440813588693	1.08117434494166	1.2026613588693	1.14253434494166
chr1	87400000	87500000	121650	153532.705567176	114575.817225986	128754.025813501	122174	151240.243960377	117472.43498534	126389.486471517	1.23790858906459	1.07590760749353	1.19648858906459	1.13726760749353
chr1	87500000	87600000	127756	158241.597071514	112201.540374056	124948.089201404	117934.1	145994.672072611	113529.643008544	123267.80867585	1.23793433852135	1.08577641406459	1.19651433852135	1.14713641406459
chr1	87600000	87700000	142244	176484.685077458	131399.264633946	140252.813024518	115978.7	143141.140927296	109403.421185816	119352.552607874	1.23420197783986	1.09093985648913	1.19278197783986	1.15229985648913
chr1	87700000	87800000	133450	159540.76572304	114914.999633405	114582.985236543	105540	129270.61202845	98889.8519395448	107404.017057631	1.22484946018998	1.08609746046836	1.18342946018998	1.14745746046836
chr1	87800000	87900000	115250	142349.385673093	90290.3568548179	109076.523755211	110158.3	135044.536295468	102046.419095945	109619.072165872	1.22591340185413	1.07420792554031	1.18449340185413	1.13556792554031
chr1	87900000	88000000	106000	125395.948599615	120816.773522487	123976.360704698	114459.5	140023.849992564	104733.69347344	111857.448758033	1.22334843322367	1.06801779874592	1.18192843322367	1.12937779874592
chr1	88000000	88100000	87820	107627.556831729	94699.728151259	106080.360890369	118104.9	144446.853010674	104129.134750458	111198.454882518	1.22303861237488	1.06788993444535	1.18161861237488	1.12924993444535
chr1	88100000	88200000	96167	115985.303880232	82592.2729360465	90451.7275683526	120295	148054.068533957	101646.183855191	108825.493893562	1.23075829031928	1.07063039423693	1.18933829031928	1.13199039423693
chr1	88200000	88300000	16663	19981.2614490563	14956.5874375284	15952.5428209181	123660	152717.750872767	103274.2594108	111303.401560162	1.23498100333792	1.07774582161295	1.19356100333792	1.13910582161295
chr1	88300000	88400000	154583	191306.153081766	144016.850189916	142115.292643204	127132.8	158460.385638379	108836.850892464	115805.743594898	1.2464162327769	1.06403063526084	1.2049962327769	1.12539063526084
chr1	88400000	88500000	164662	203325.842538141	141448.561000943	151137.791735116	132855	165542.877304492	113598.971892621	120113.739930293	1.24604175457824	1.05734882921151	1.20462175457824	1.11870882921151
chr1	88500000	88600000	164210	202471.627252614	106155.953144228	118358.150446245	139693	173738.228271555	117608.107948308	124292.172466128	1.24371463331416	1.05683336493057	1.20229463331416	1.11819336493057
chr1	88600000	88700000	164145	212556.840310289	106569.755681279	116523.203134966	145756.3	181841.376335236	124802.031136692	131839.263790542	1.24757129767452	1.05638716445361	1.20615129767452	1.11774716445361
chr1	88700000	88800000	167100	206177.589111132	131195.755189495	139362.061902538	159996.4	199884.235326481	133257.9842266	140989.70713452	1.24930458014356	1.05802071037464	1.20788458014356	1.11938071037464
chr1	88800000	88900000	149978	199775.733329211	145916.27167146	154099.944102574	161511.7	202144.455659968	132909.711730662	141589.101662238	1.25157778451944	1.06530290238808	1.21015778451944	1.12666290238808
chr1	88900000	89000000	163222	196220.865260751	168437.983524052	167056.324058649	160605.5	200877.052395801	134179.610664037	142719.221903907	1.25074827696313	1.06364313622321	1.20932827696313	1.12500313622321
chr1	89000000	89100000	156200	189581.066502359	134791.088708132	147864.686248713	160689.7	200809.71453346	136913.420867831	144159.323536024	1.24967384053527	1.05292324610885	1.20825384053527	1.11428324610885
chr1	89100000	89200000	156800	197016.784517043	154531.504819891	165922.640812493	161004.1	198902.125691101	138135.562918241	145880.740567938	1.23538546963153	1.05606939651219	1.19396546963153	1.11742939651219
chr1	89200000	89300000	159064	200409.851361503	99516.1183366024	107456.976260702	159578.2	195938.545919169	136646.687822637	144236.899861011	1.22785283904173	1.05554625698814	1.18643283904173	1.11690625698814
chr1	89300000	89400000	169736	213908.356416638	140534.125230542	148109.237920383	161182.2	195188.31171436	131840.20176359	138487.506255503	1.21097932472916	1.05041940472628	1.16955932472916	1.11177940472628
chr1	89400000	89500000	155600	190651.809896474	154147.550334693	162438.994151803	160150	194857.452005579	126209.773800442	134098.532545382	1.21671840153343	1.06250513337749	1.17529840153343	1.12386513337749
chr1	89500000	89600000	165052	201798.248629204	133494.055182163	132759.166767423	162361.4	197551.085470706	127954.663777166	135977.207639013	1.21673677038203	1.06269833099494	1.17531677038203	1.12405833099494
chr1	89600000	89700000	167289	193480.9518867	118791.176185384	133737.373454107	162953.3	197414.982088165	127966.73867087	135850.559024943	1.21148195273225	1.0616083557021	1.17006195273225	1.1229683557021
chr1	89700000	89800000	152841	176541.791391811	116307.00423345	122923.654833267	163794.8	196403.010609239	130145.103764275	138845.26429704	1.19907964483145	1.06684969531027	1.15765964483145	1.12820969531027
chr1	89800000	89900000	166018	192273.391281116	97851.4110809922	96606.0080474885	164438.8	196193.739761433	127616.295407525	135928.459259428	1.19311099181844	1.06513403186763	1.15169099181844	1.12649403186763
chr1	89900000	90000000	152900	192912.268172937	112133.703892572	123166.586957443	161490	191787.987609117	125090.471855961	133677.45019681	1.18761525549023	1.06864614237555	1.14619525549023	1.13000614237555
chr1	90000000	90100000	178314	216517.40115363	152239.988475371	166651.437185022	158159.8	187294.196555508	126258.073375259	135139.415720103	1.18420860772148	1.07034276785175	1.14278860772148	1.13170276785175
chr1	90100000	90200000	162719	195655.750691635	154652.253756932	164656.154671786	152391.1	180933.742851492	126318.176497853	135045.96782967	1.18729862079539	1.06909370902742	1.14587862079539	1.13045370902742
chr1	90200000	90300000	167479	190290.13657224	121299.769270651	137404.028981676	150006.8	178458.778981741	130534.078149103	139304.244056984	1.18967126144775	1.06718679161976	1.14825126144775	1.12854679161976
chr1	90300000	90400000	176176	211815.647938585	115246.041663045	118941.187544268	145030	173591.65539805	135131.763518143	146328.383495421	1.19693618836137	1.08285705511254	1.15551618836137	1.14421705511254
chr1	90400000	90500000	126112	146594.288373315	128889.314819049	139928.903525616	142667	169528.422160362	134445.122652565	145623.880335309	1.18828055654329	1.0831473649783	1.14686055654329	1.1445073649783
chr1	90500000	90600000	131750	156860.338093107	145170.070375139	147378.82200036	135616.6	161182.810203658	136727.955927454	147106.576066533	1.18851829498497	1.07590708183032	1.14709829498497	1.13726708183032
chr1	90600000	90700000	109602	129876.414846543	119392.207411329	132802.894549775	132151.7	158625.042178096	137239.578670805	147967.041650366	1.20032540011287	1.07816595681405	1.15890540011287	1.13952595681405
chr1	90700000	90800000	128998	151792.152694299	158466.020745946	165506.417106404	125873.8	152694.789375537	139464.208244581	150033.42229861	1.21307841167532	1.0757844194368	1.17165841167532	1.1371444194368
chr1	90800000	90900000	116250	143602.155444206	143828.264771391	166847.402431858	120280.2	145473.339011165	143264.407937299	154425.149239471	1.20945375058543	1.07790309863324	1.16803375058543	1.13926309863324
chr1	90900000	91000000	129270	152279.935796062	105267.295236791	116121.555356327	120523.8	147293.959695625	145068.179979951	156023.642616552	1.22211513158085	1.07551940500057	1.18069513158085	1.13687940500057
chr1	91000000	91100000	107810	133061.281586592	175068.321224269	181478.394497256	122780	150554.611273679	145497.991926631	158294.572113353	1.22621445898094	1.08795021853755	1.18479445898094	1.14931021853755
chr1	91100000	91200000	128070	170078.070436008	159768.481190434	173260.810510115	127866.6	158036.252282821	149750.389604919	162549.609245678	1.23594630875319	1.08547035953981	1.19452630875319	1.14683035953981
chr1	91200000	91300000	104700	130987.608546657	143546.065008419	158067.835464122	130400.7	162942.755429118	150464.707754943	162841.289749439	1.24955430016187	1.08225571417487	1.20813430016187	1.14361571417487
chr1	91300000	91400000	120240	139601.144294866	153248.038590219	162858.456952881	131955	165459.240348263	152481.35067649	164163.164414458	1.25390656169348	1.07661142615894	1.21248656169348	1.13797142615894
chr1	91400000	91500000	128548	164800.495217906	146927.035245567	155913.837296424	133699.2	169077.758162928	156919.348968118	168390.183375127	1.26461308790874	1.0731001911647	1.22319308790874	1.1344601911647
chr1	91500000	91600000	154312	189466.853873654	149468.189841947	170088.116968371	136432	171325.724433127	152973.029494284	164024.693103677	1.2557590919515	1.07224583082344	1.2143390919515	1.13360583082344
chr1	91600000	91700000	160468	204692.82493796	161916.184194208	175353.265873021	136532.2	169558.759889862	150772.821053842	160914.028230973	1.24189575711709	1.06726150712209	1.20047575711709	1.12862150712209
chr1	91700000	91800000	154339	200857.184157266	165609.202246181	168423.222144015	140646.8	174856.084375011	153235.963696515	162800.153243079	1.24322831642818	1.06241478381345	1.20180831642818	1.12377478381345
chr1	91800000	91900000	131793	168767.004635659	163994.693986869	180066.149082044	141136	176884.429277928	153563.07121023	163274.356749471	1.25329065070519	1.06323971943715	1.21187065070519	1.12459971943715
chr1	91900000	92000000	146712	188465.113942716	149647.278153064	158391.744963024	140021.2	174761.858956328	152577.949826123	161901.628293125	1.24810999303197	1.06110764024308	1.20668999303197	1.12246764024308
chr1	92000000	92100000	135138	155540.944288582	135605.126485936	137823.491782754	134473.4	168435.550069436	151612.229675721	159967.240765683	1.2525566399707	1.05510776477486	1.2111366399707	1.11646776477486
chr1	92100000	92200000	129072	152408.425003356	137766.396786007	142154.161783072	134733.7	168025.574320979	151373.580933861	159606.081674407	1.24709389203279	1.05438532067325	1.20567389203279	1.11574532067325
chr1	92200000	92300000	145846	183960.853398141	168177.491435154	176929.085585179	133479.3	166292.992537813	149894.88131048	158623.826118987	1.24583356773532	1.05823377511089	1.20441356773532	1.11959377511089
chr1	92300000	92400000	125132	159884.593324039	156519.113727364	167600.492016805	133559.4	165846.254599491	149204.98429379	157945.559628287	1.24174153672067	1.05858098759815	1.20032153672067	1.11994098759815
chr1	92400000	92500000	117400	143574.792001912	137075.821404503	142186.552732962	131324	163364.390383422	147964.933412268	156585.949506646	1.24397970198457	1.05826391358794	1.20255970198457	1.11962391358794
chr1	92500000	92600000	98834	126203.76500473	139810.988337926	150744.24169395	133020	166780.180782135	150183.186356785	160116.563044676	1.25379778065054	1.06614173616142	1.21237778065054	1.12750173616142
chr1	92600000	92700000	163071	200593.067453385	159529.696775611	171741.674960265	132916.4	167415.607500798	152745.777281314	163263.829690757	1.25955568688889	1.06885985718657	1.21813568688889	1.13021985718657
chr1	92700000	92800000	141795	183531.366325613	150822.206012362	158600.666589816	130324.5	163611.851078951	149051.402499711	160266.533142668	1.25541898168764	1.07524337547229	1.21399898168764	1.13660337547229
chr1	92800000	92900000	132594	164299.625252437	157095.723819975	173283.484175038	130900	164332.818297655	149061.713644897	160369.860272818	1.2554073208377	1.07586218051176	1.2139873208377	1.13722218051176
chr1	92900000	93000000	124358	163646.471782027	137246.769337842	144795.643746617	129845	163270.521879205	147116.977393722	159015.27074841	1.25742633046482	1.08087641253562	1.21600633046482	1.14223641253562
chr1	93000000	93100000	152098	189698.848275712	157787.655931109	173129.62716306	133411.2	167849.377546903	146556.241037777	158895.910098065	1.2581355804228	1.08419749969642	1.2167155804228	1.14555749969642
chr1	93100000	93200000	128036	158762.692189983	163392.306031293	173626.828243874	130229.5	164890.318691523	144548.145512897	157270.856142074	1.26615182191073	1.08801711418734	1.22473182191073	1.14937711418734
chr1	93200000	93300000	119927	145923.28917967	131233.743619126	146956.120104293	127045	162140.292740973	142327.721800972	156739.806518624	1.276243006344	1.10125985672564	1.234823006344	1.16261985672564
chr1	93300000	93400000	130887	167094.265511076	156622.225179219	168633.763318302	117855.6	150843.949933067	131054.655308009	144326.784746957	1.27990481515572	1.10127171299452	1.23848481515572	1.16263171299452
chr1	93400000	93500000	106850	132951.827817416	117628.458892753	128640.657488885	106659.8	136019.983527506	118462.847615003	131256.226692518	1.27526944104064	1.10799486366471	1.23384944104064	1.16935486366471
chr1	93500000	93600000	134496	171992.321681708	134203.624778483	149550.635190497	103400	132192.075893547	115776.522948248	127361.214968223	1.27845334519872	1.10006080442711	1.23703334519872	1.16142080442711
chr1	93600000	93700000	131254	171002.478899593	139448.741526803	155491.135400358	100196.4	127056.076746445	109728.086586197	119651.035211112	1.26807027743956	1.09043216676452	1.22665027743956	1.15179216676452
chr1	93700000	93800000	109950	156031.106820109	128617.968893114	153290.170355319	97699.4	123325.963675816	106891.7076224	115563.459289719	1.26230011316155	1.08112651449028	1.22088011316155	1.14248651449028
chr1	93800000	93900000	40700	51336.1971733719	44365.0588903463	49153.2664583617	97210	119953.121984355	102887.591466343	108668.397786595	1.23395866664289	1.05618565113504	1.19253866664289	1.11754565113504
chr1	93900000	94000000	12400	15406.8077264233	11328.6924077796	14090.0632022322	98112	119212.405498605	102312.473776324	105925.532149894	1.21506447222159	1.03531395772395	1.17364447222159	1.09667395772395
chr1	94000000	94100000	119500	151419.771936124	130924.40926356	134179.509920108	97470.4	115079.098054347	100950.995592946	101630.492194455	1.18065687690157	1.00673095493034	1.13923687690157	1.06809095493034
chr1	94100000	94200000	96000	107402.700718965	102907.942410788	96525.0306727631	96493.1	109402.730407682	99587.2109691974	96363.0759233121	1.13378811964464	0.967625009130113	1.09236811964464	1.02898500913011
chr1	94200000	94300000	94957	108622.158473373	102869.953981157	106080.360890369	98110	105236.229918207	98691.3623947235	89314.9671819564	1.07263510262161	0.904992747234905	1.03121510262161	0.966352747234905
chr1	94300000	94400000	125993	133365.848596473	116581.063618644	99683.1482870565	106536.4	111157.321916171	105247.894003087	93428.455863261	1.04337411360033	0.887699053251561	1.00195411360033	0.949059053251561
chr1	94400000	94500000	115870	125544.662959909	111877.281992564	101212.001121873	115631.6	118443.254827166	114061.481023377	99372.1951681107	1.02431562675917	0.871216069408608	0.982895626759173	0.932576069408608
chr1	94500000	94600000	128080	130659.247239128	120588.842944702	106600.235636106	117665.6	115615.659466286	114301.350821903	96528.9175867499	0.982578251131056	0.844512482946549	0.941158251131056	0.905872482946549
chr1	94600000	94700000	121481	114238.802432944	125810.895289318	102816.972688932	119185	114498.160277296	114792.893966734	94476.3030922086	0.960675926310322	0.823015256672483	0.919255926310322	0.884375256672483
chr1	94700000	94800000	126119	114366.101925355	119659.483148375	82809.0829417626	121449.3	113677.138036986	115644.648828243	91779.7565138504	0.936004884647227	0.793635999968858	0.894584884647227	0.854995999968858
chr1	94800000	94900000	124964	110547.117153014	109930.374973982	90288.1532714072	122082.8	112465.65137229	117980.665904616	92419.6397289311	0.921224376998973	0.783345635662452	0.879804376998973	0.844705635662451
chr1	94900000	95000000	103352	88266.1368363762	99464.5626106748	73527.4562507289	123567.3	111799.530009663	120096.214416167	92093.7867730357	0.904766309611546	0.766833386220691	0.863346309611546	0.82819338622069
chr1	95000000	95100000	139840	123143.818327328	133323.107248824	105746.7341065	123290	109305.173787329	119874.796140605	89574.7426000758	0.886569663292476	0.747235828413931	0.845149663292476	0.808595828413931
chr1	95100000	95200000	111194	96227.7088290577	107823.373859098	75998.8857273503	122425.8	107863.953178851	118386.599409815	87810.4075595572	0.881055734811219	0.741725904767201	0.839635734811219	0.803085904767201
chr1	95200000	95300000	117600	100411.93607028	111387.502596252	79114.8951067865	123150	108180.774252021	119280.819908733	89167.2644504572	0.878447212765092	0.747540673502101	0.837027212765092	0.808900673502101
chr1	95300000	95400000	132328	121250.98194951	139941.234382375	106081.980437863	119198.6	103919.334514934	116292.487226413	85563.9332299231	0.871816737066829	0.735764925754288	0.830396737066829	0.797124925754288
chr1	95400000	95500000	130715	118883.449333635	133032.767108074	97953.4715629204	120848.7	105895.331963028	118197.064280549	87118.6988246522	0.876263724500371	0.737063135661894	0.834843724500371	0.798423135661894
chr1	95500000	95600000	125307	105715.685015793	118374.660189074	81409.7939065064	119945.3	104091.48625841	116425.311057158	85884.603633836	0.867824635549788	0.737679829703627	0.826404635549788	0.799039829703627
chr1	95600000	95700000	112839	99826.5963481643	110928.927981422	85173.6222837463	119700.2	103875.909921728	116452.445649751	86407.5555198131	0.867800637941527	0.741998633327952	0.826380637941527	0.803358633327952
chr1	95700000	95800000	133361	117534.312657051	128601.688137558	96377.6518507627	120289.3	104465.651588909	116393.427910861	87640.0311631348	0.868453400168667	0.752963743195651	0.827033400168667	0.814323743195651
chr1	95800000	95900000	85450	67932.7197821445	80047.0481507777	54254.8410660665	118685.3	102135.119105875	113775.88943633	85576.7276551297	0.860554079619589	0.75215169118075	0.819134079619589	0.81351169118075
chr1	95900000	96000000	119853	108026.111317316	118510.333152041	89075.1121980196	116405.7	99538.4474036593	110926.214522162	82996.4645868773	0.855099427293159	0.748213259998114	0.813679427293159	0.809573259998114
chr1	96000000	96100000	130806	105105.361281148	115605.575014909	93405.7821983379	116989.2	100114.507349693	111060.5307555	83688.9830955295	0.85575854309366	0.75354387851586	0.81433854309366	0.81490387851586
chr1	96100000	96200000	108743	94071.9454622408	108094.719785032	81228.4045871213	117566.1	100095.709854552	111541.898428109	83367.6648726188	0.851399424277506	0.747411206438729	0.809979424277506	0.808771206438729
chr1	96200000	96300000	123491	106309.352742086	110797.325207343	91439.6515400034	115052.4	97836.2033499939	109501.648411005	82086.7647592113	0.850362124996905	0.749639534658931	0.808942124996905	0.810999534658931
chr1	96300000	96400000	116288	97945.65711917	113765.849637071	85448.9453578129	122818.1	104058.412184681	117085.767040883	88723.3464822121	0.8472563261008	0.75776372077088	0.8058363261008	0.81912372077088
chr1	96400000	96500000	107919	92916.7323114796	104536.017966397	72150.8408803959	124023.7	105188.641322913	118177.934392771	89609.5628712077	0.84813339162525	0.758259681315678	0.80671339162525	0.819619681315678
chr1	96500000	96600000	131142	111476.284476129	119717.822522451	88334.9789930288	123843	105988.843552781	119778.739682824	90018.6605683208	0.855832332491789	0.751541223481662	0.814412332491789	0.812901223481662
chr1	96600000	96700000	118608	99638.6213967531	115742.604707506	81960.4400546396	121494.8	104461.011700868	117685.170191273	88908.4607608346	0.859798211123996	0.755477182183039	0.818378211123996	0.816837182183039
chr1	96700000	96800000	108224	94939.2476114734	108199.187966517	83568.6507166875	121100.7	104398.789612521	118280.096133885	88142.7387054305	0.862082462054479	0.7452034753646	0.820662462054479	0.8065634753646
chr1	96800000	96900000	163107	130154.808129012	155888.234449565	120620.658296075	121026.9	105016.132664972	117838.751985352	89083.2099354921	0.867709018945143	0.755975504107217	0.826289018945143	0.817335504107217
chr1	96900000	97000000	131909	119328.402699634	129432.006670918	97937.2760879753	120275	105248.12706703	117723.42996683	89868.6904703292	0.875062374284182	0.763388311873437	0.833642374284182	0.824748311873437
chr1	97000000	97100000	128999	113107.383579829	131613.627915435	97496.7591694687	119825.5	106050.113869222	117761.418396461	91110.5594891191	0.885037941583567	0.773687687612441	0.843617941583567	0.835047687612441
chr1	97100000	97200000	85261	78793.6269431112	87159.0248695298	70126.4065122591	120935	108787.528842019	119331.154577994	92646.2144234129	0.899553717633598	0.776379100252985	0.858133717633598	0.837739100252985
chr1	97200000	97300000	119550	105687.131858617	116746.584633465	83782.4309859627	123379.7	111926.47258761	119886.192669494	92667.2685408416	0.907170892680153	0.772960309085048	0.865750892680153	0.834320309085048
chr1	97300000	97400000	115550	104119.087643681	109352.40815174	94853.6576584293	122501.9	113522.594073769	114955.701522295	88252.7059803077	0.926700680346748	0.767710559908085	0.885280680346748	0.829070559908085
chr1	97400000	97500000	100400	95236.6763320607	103382.797781174	80005.6462287667	124816	116110.223942879	111740.252299967	85593.0850848243	0.930251121193429	0.766000463781391	0.888831121193429	0.82736046378139
chr1	97500000	97600000	126647	119496.152498045	120097.70681876	100753.669180927	127556.1	119676.870188674	112242.106589983	85884.603633836	0.938229298235631	0.765172770211535	0.896809298235631	0.826532770211535
chr1	97600000	97700000	129703	127012.771124728	131439.966522836	97316.9893975782	132892.1	125865.885978143	114867.514096366	87617.5194529611	0.947128429591701	0.762770223959543	0.905708429591701	0.824130223959543
chr1	97700000	97800000	132671	126328.685067377	113749.568881514	83779.1918909737	132120	126254.446858718	110695.570485118	84786.2265230597	0.955604351034805	0.765940553461067	0.914184351034805	0.827300553461067
chr1	97800000	97900000	154329	146116.02299061	106583.322977575	76475.0326907361	130785	125021.188411675	105397.54128124	79341.6317560178	0.955929108167414	0.752784465287522	0.914509108167414	0.814144465287522
chr1	97900000	98000000	155050	145204.701390731	97277.51444764	71341.0671331412	131095	125080.674155793	102487.356225589	77252.4154881006	0.954122385718698	0.753775083416703	0.912702385718698	0.815135083416703
chr1	98000000	98100000	156400	148773.846037779	136632.170815599	100411.944659586	132380.3	125545.733703303	103271.545951541	77169.6566111312	0.948371726784899	0.747249940921214	0.906951726784899	0.808609940921214
chr1	98100000	98200000	138621	140683.784837804	113413.099933355	87455.5647035102	133115	124598.244771	102090.919827798	76968.0229480648	0.936019567824813	0.753916441128071	0.894599567824813	0.815276441128071
chr1	98200000	98300000	111829	109572.74066437	75027.1485209831	55469.5016869486	136802.9	125772.612331367	105629.406374951	78923.7885024344	0.919370951429882	0.747176295039277	0.877950951429882	0.808536295039277
chr1	98300000	98400000	102200	91786.5031732478	56372.1161129629	40407.7099880107	135625	123052.210281387	103138.586447833	77398.1747626065	0.907297402996403	0.75042888823917	0.865877402996403	0.81178888823917
chr1	98400000	98500000	103500	95831.5337732354	74280.9472246623	59113.4835495948	134300	120744.16340963	106700.001725727	79965.157541404	0.899063018686743	0.749439140094436	0.857643018686743	0.810799140094436
chr1	98500000	98600000	139500	124146.747973148	127939.604078277	99926.0804112329	134230	119518.75708081	105240.567663087	79252.5566438198	0.890402719815315	0.753060900408063	0.848982719815315	0.814420900408063
chr1	98600000	98700000	137050	117537.881801698	119633.705285411	95300.6527669139	134947.9	117609.264694639	101286.650503327	75657.1612060088	0.871516079128606	0.746960836695093	0.830096079128606	0.808320836695093
chr1	98700000	98800000	169550	138072.360671047	149134.434353047	103336.84743467	135105	116699.132809642	99488.983744009	74814.9965088639	0.863766202654542	0.751992770389205	0.822346202654542	0.813352770389205
chr1	98800000	98900000	142550	118912.002490812	81675.1237063867	61218.8952924571	137606	118628.37446286	103419.158135249	78057.1686381224	0.862087223397668	0.754765074920074	0.820667223397668	0.816125074920074
chr1	98900000	99000000	141800	122124.232673155	132891.667226588	97010.8949211159	141231.6	121674.877362091	107922.143776138	80678.7301674848	0.861527288242089	0.747564191597566	0.820107288242089	0.808924191597566
chr1	99000000	99100000	155700	136519.782749581	122037.830189194	93285.9356837442	142395	122530.758248453	108913.370443578	81092.0386880836	0.860499022075589	0.74455540543659	0.819079022075589	0.80591540543659
chr1	99100000	99200000	145800	121588.860976098	73873.9283357601	51501.6103254004	145681.8	125135.044125916	107688.921952797	79949.9337949556	0.858961408535013	0.742415583192484	0.817541408535013	0.803775583192484
chr1	99200000	99300000	113400	100471.421814398	57050.4809278	47047.8547154994	141950	122082.592652272	100113.079373659	74952.6580458972	0.860039398747957	0.748679977829332	0.818619398747957	0.810039977829332
chr1	99300000	99400000	127210	111078.919705424	95673.8600253651	72829.4312805953	145328.3	124512.585299471	100092.728429214	74879.7784086443	0.856767644701485	0.74810407892517	0.815347644701485	0.80946407892517
chr1	99400000	99500000	139756	126296.562765554	119310.803633549	85329.0988432193	146681.9	125846.017739608	100265.982802923	75268.4698073265	0.857951920036542	0.750687997097377	0.816531920036542	0.812047997097377
chr1	99500000	99600000	151134	132705.556836769	137851.870752677	104059.165617221	149005	127947.887022254	99943.4881699498	74758.3123465561	0.858681836329348	0.748005835251944	0.817261836329348	0.809365835251944
chr1	99600000	99700000	169918	143580.740576324	107389.220377602	83879.6038356333	152150	129881.173706072	101659.751151488	77001.3856264517	0.853638999054039	0.757442200617907	0.812218999054039	0.818802200617907
chr1	99700000	99800000	132232	107547.845934611	73376.0085616696	53364.0899440863	154400	131451.83529375	103803.383966373	78224.1439848063	0.851371990244492	0.753579902656613	0.809951990244492	0.814939902656613
chr1	99800000	99900000	176333	143211.928962796	81471.6142619356	60490.0989199279	157034	133472.209106955	100443.036019596	75670.2795407143	0.849957392074042	0.753365116581617	0.808537392074042	0.814725116581617
chr1	99900000	100000000	155336	135458.557074526	134624.210963682	100897.808907939	160058.4	135321.858834544	97316.0455691227	74205.2368771811	0.845453027360911	0.762518004540924	0.804033027360911	0.823878004540924
chr1	100000000	100100000	178931	157538.475576046	118812.883859459	88184.3610760394	161742.9	136650.532415151	89698.2800444281	68853.7660910735	0.844862633322089	0.767615232499106	0.803442633322089	0.828975232499106
chr1	100100000	100200000	177250	140921.727814273	91036.5581511387	73932.3431243563	160799.5	136737.143658586	88598.9220255031	68077.6789317046	0.850358015159166	0.768380442733926	0.808938015159166	0.829740442733926
chr1	100200000	100300000	135900	116178.037691173	78486.8090766524	59275.4382990458	163106.5	138737.768204745	93465.1041882555	71583.8373025681	0.850596194540039	0.765888380741388	0.809176194540039	0.827248380741388
chr1	100300000	100400000	153550	131282.65783748	62070.3805575946	47290.7868396759	155519.6	132674.029392387	92831.6471241606	71411.5174491523	0.853101663021169	0.76925832581254	0.811681663021169	0.83061832581254
chr1	100400000	100500000	170000	144793.060041438	88040.8991288181	70678.6722078868	154543.1	131043.168231663	92660.9705367476	71300.5784457784	0.847939301280113	0.769478001717044	0.806519301280113	0.830838001717043
chr1	100500000	100600000	167979	145992.292642846	61674.2155057297	50544.4577561453	153801.1	129431.580452032	95296.6891883157	74159.0797735876	0.84155172135981	0.77819156578506	0.80013172135981	0.83955156578506
chr1	100600000	100700000	160484	144446.853010674	96395.6401883518	76118.732241944	150595	127924.092724607	100228.401392181	77422.4679750241	0.849457769013629	0.772460369512226	0.808037769013629	0.833820369512226
chr1	100700000	100800000	155302	127554.091396197	122037.830189194	88425.6736527213	150762.6	128170.60164823	105563.876333838	81568.5095609683	0.850148522566142	0.772693390900252	0.808728522566142	0.834053390900252
chr1	100800000	100900000	100464	82574.5408392172	75137.0436209868	58766.9003857698	147555.8	125444.251023839	110044.068916948	84669.9430129539	0.850147883199702	0.769418505206813	0.808727883199702	0.830778505206813
chr1	100900000	101000000	145571	119149.945467281	132917.445089552	99788.4188741996	143845	122248.676849848	113803.566720775	87076.4286350455	0.849863928880729	0.765146744905572	0.808443928880729	0.826506744905572
chr1	101000000	101100000	171511	141422.597779743	145170.070375139	116769.374354131	143057.1	121301.425860522	122153.152207716	93423.5972207774	0.847923143000396	0.764807092836331	0.806503143000396	0.826167092836331
chr1	101100000	101200000	145189	125846.850540026	140353.680189796	106566.225138722	140878.1	118858.108406641	119455.702357998	91026.6669289035	0.843694714839575	0.762011901751702	0.802274714839575	0.823371901751702
chr1	101200000	101300000	137576	118643.126927401	131841.55849322	100735.854158488	138883.2	118258.849020402	116889.583936432	88922.8747335357	0.851498590329153	0.760742503642534	0.810078590329153	0.822102503642534
chr1	101300000	101400000	121482	104019.151593563	106872.306388696	78305.1213595318	142902.1	123212.821790504	116213.25421604	88032.9333853027	0.862218412399148	0.757511989309326	0.820798412399148	0.818871989309326
chr1	101400000	101500000	132892	112837.318301536	125635.87716709	94743.5284288027	142876.4	124057.519356972	110672.777427339	84018.5610106622	0.868285590601193	0.75916194536478	0.826865590601193	0.82052194536478
chr1	101500000	101600000	160100	136519.782749581	145170.070375139	114016.143613465	137963.9	120381.538313489	106564.735781649	80096.1789337098	0.87255824395722	0.751619927044411	0.83113824395722	0.812979927044411
chr1	101600000	101700000	138694	120013.678471867	69421.1416911694	52149.4293232042	139037.7	120930.82967467	107670.063410944	80835.1784554544	0.869770067216806	0.750767445421953	0.828350067216806	0.812127445421953
chr1	101700000	101800000	135353	121561.497533803	96376.6459735363	67387.7516990436	138157.4	119837.124783326	106852.498136103	80661.562964043	0.86739562834366	0.754887011263891	0.82597562834366	0.816247011263891
chr1	101800000	101900000	140653	132114.268540242	68373.7464170609	49867.4869034404	138739.1	119800.362593462	107550.128511681	80758.4119042147	0.863493871543507	0.750890891733741	0.822073871543507	0.812250891733741
chr1	101900000	102000000	145314	127596.921131961	77512.6772025463	59644.6951277939	142360.5	123010.808203481	108954.208005431	81919.6274577779	0.864079630258965	0.751872084221791	0.822659630258965	0.813232084221791
chr1	102000000	102100000	122386	104662.787344914	104089.653918234	77545.5535846068	135950	117454.601759934	98539.273003237	73203.546751827	0.86395440794361	0.742887018756697	0.82253440794361	0.804247018756697
chr1	102100000	102200000	155927	131339.764151832	151406.956482751	113956.220356168	137314.6	118237.196209543	99642.5655380881	74099.8043352885	0.86106791418788	0.743656126627572	0.81964791418788	0.805016126627572
chr1	102200000	102300000	128773	107706.078013964	123665.905744803	98999.6992443735	137656.6	117940.243374909	98984.823013622	74208.9618364185	0.856771439763213	0.749700404335784	0.815351439763213	0.811060404335784
chr1	102300000	102400000	127299	103651.529694917	113848.610144481	79273.6107612484	138754.8	118094.311452173	101351.909198515	75642.4233238088	0.85110072914359	0.746334468901326	0.80968072914359	0.807694468901326
chr1	102400000	102500000	169106	144941.774401732	139676.672104588	106355.683964435	135128.6	114432.725958767	99023.3541351048	73474.335092909	0.846843125428418	0.741989965242569	0.805423125428418	0.803349965242569
chr1	102500000	102600000	95995	80957.7183141045	41020.7203531994	26855.3365539557	135009.3	114000.859456474	93702.1248545596	69899.8318177772	0.844392641517834	0.745979153901501	0.802972641517834	0.807339153901501
chr1	102600000	102700000	152340	127839.622967961	80454.0670396799	61112.0051578195	135618.8	113923.884903586	85222.9716879848	63547.4806800628	0.840030179470588	0.74566140350891	0.798610179470588	0.80702140350891
chr1	102700000	102800000	138773	118591.96918746	89799.2207288758	68479.326710343	138383	116018.258982473	78769.2801855505	58449.4690768459	0.838385198922364	0.742033809870563	0.796965198922364	0.803393809870563
chr1	102800000	102900000	151635	133654.949312884	92044.6082659866	64202.1017773435	140135.1	117279.356757764	77704.7901181082	58482.183936235	0.836902080619086	0.752620061740653	0.795482080619086	0.813980061740653
chr1	102900000	103000000	109052	90981.0661978973	54227.126568448	37963.812818796	137159.5	114616.893822554	75282.8920561767	56673.149384868	0.835646774904795	0.752802500501415	0.794226774904795	0.814162500501415
chr1	103000000	103100000	121193	100344.122321986	50877.3611127824	41800.5208332888	141824.9	118218.041799937	77089.3775580879	58538.544189044	0.833549269556596	0.759359409082455	0.792129269556596	0.820719409082455
chr1	103100000	103200000	162022	130570.018622952	66615.4248170031	50432.7089790242	143395.7	118749.487437883	76408.1636110285	57515.7999462612	0.828124465642154	0.75274417324119	0.786704465642154	0.81410417324119
chr1	103200000	103300000	156415	128649.818802841	59128.9907204609	48019.5832122051	146938.7	121394.342592833	75788.5451891563	57547.8669866525	0.826156367198249	0.759321436280669	0.784736367198249	0.820681436280669
chr1	103300000	103400000	144820	116262.50744782	103203.709470057	79600.7593551393	148234.5	121548.053755633	73123.5211775873	56731.2911399209	0.819971422007919	0.775828218148079	0.778551422007919	0.837188218148079
chr1	103400000	103500000	139350	118317.145049637	115457.691485274	88265.3384507649	152140	124848.679753735	75515.5711876659	58522.3487140989	0.820617061612558	0.774970615909974	0.779197061612558	0.836330615909973
chr1	103500000	103600000	142649	116969.198087935	59085.5753723113	45509.2845957155	154990.7	127193.25087238	79307.6305026053	61014.8323081489	0.820650857582941	0.769343780938513	0.779230857582941	0.830703780938513
chr1	103600000	103700000	168048	133154.079347415	73641.9275690858	50884.5627299923	150968.2	124625.132327341	84105.4334920221	65572.2389576985	0.825505850419765	0.779643314767748	0.784085850419765	0.841003314767748
chr1	103700000	103800000	174203	145040.520736967	83603.0365101537	68799.9971142558	146489	120955.09985827	88225.6857043797	68433.9793804967	0.82569407845142	0.775669566454835	0.78427407845142	0.837029566454835
chr1	103800000	103900000	164593	135192.060940879	65394.3681502963	56036.3433100269	144590	120625.191921395	90466.7317066755	69802.4970133572	0.834256808364303	0.771581947269644	0.792836808364303	0.832941947269644
chr1	103900000	104000000	148107	123987.326178914	78147.6266692338	55874.3885605759	143733	119300.801314363	88691.0439673579	68101.9721441223	0.830016776344774	0.767856246783911	0.788596776344774	0.82921624678391
chr1	104000000	104100000	149700	123789.833508444	88797.9542621763	66725.3567737892	145026.9	120565.230291324	95232.5158768321	72758.1711908369	0.831330120766038	0.764005555465298	0.789910120766038	0.825365555465298
chr1	104100000	104200000	121797	104888.833172561	114593.454711172	96006.77547452	141285.7	119129.244428329	100755.49085331	77889.0596081923	0.843179772817267	0.773050271985585	0.801759772817267	0.834410271985585
chr1	104200000	104300000	111623	91949.4941121296	100331.512844037	76636.987440187	138392	117530.386597939	105450.996428649	81201.5200987125	0.849257085654802	0.770040330094514	0.807837085654802	0.831400330094514
chr1	104300000	104400000	125830	112963.428079065	125614.169493015	93285.9356837442	133965.7	114333.503737579	114169.476701899	88559.6102305172	0.853453561154673	0.775685522863087	0.812033561154673	0.837045522863087
chr1	104400000	104500000	130780	105073.238979325	97700.8140920983	71260.0897584157	132229.6	114486.620042937	118259.338170551	92500.4551489071	0.865816882475156	0.78218309505085	0.824396882475156	0.84354309505085
chr1	104500000	104600000	155588	129613.487857543	124500.294467053	92071.2750628621	130090.3	114186.217035144	118445.617148706	93828.4840944048	0.877745819904664	0.792165099503896	0.836325819904664	0.853525099503896
chr1	104600000	104700000	130636	118794.220717459	128871.677333863	102193.446903546	134657.7	119535.056174698	117843.771884982	93406.4300173357	0.887695662221306	0.792629330538589	0.846275662221306	0.853989330538589
chr1	104700000	104800000	145266	129051.942433075	130558.092263548	101924.602019458	137403	124211.706405725	123224.968615159	99731.7347118918	0.903995592568756	0.80934680554362	0.862575592568756	0.87070680554362
chr1	104800000	104900000	120330	103223.232337272	152579.17088279	129617.244628075	136107.7	124597.768885047	125212.577522632	103391.912049483	0.915435121488697	0.825731041522529	0.874015121488697	0.887091041522529
chr1	104900000	105000000	130746	125518.489232497	119046.241355762	95282.8377444743	133509.1	124300.697078924	125795.835590429	107065.045767031	0.931027900562018	0.851101670134911	0.889607900562018	0.912461670134911
chr1	105000000	105100000	128307	120785.803430512	90660.7440437189	80005.6462287667	126358.9	120821.494876982	124503.414945201	109538.094791146	0.956177165810894	0.879799922270073	0.914757165810894	0.941159922270073
chr1	105100000	105200000	167471	158377.224568102	108575.002073937	91786.2347038284	121709.6	118226.250832625	122069.849008454	110218.30473884	0.971379832261592	0.902911780706854	0.929959832261592	0.964271780706854
chr1	105200000	105300000	139076	138715.996422398	154143.480145804	139890.034385748	119408	120965.807292211	119386.237800959	111694.684234835	1.01304608813657	0.935574202623363	0.971626088136567	0.996934202623363
chr1	105300000	105400000	112877	116824.052872289	145490.258567742	129887.709059658	121935	129038.379683416	114227.13771116	110612.664553753	1.05825546138037	0.968357141482911	1.01683546138037	1.02971714148291
chr1	105400000	105500000	104794	102102.520918098	103533.394770068	107991.42693389	122335.4	133973.435986889	111679.199466632	112590.941818297	1.09513220201911	1.00816394060863	1.05371220201911	1.06952394060863
chr1	105500000	105600000	84086	94821.4658381208	111576.088014776	116801.765304021	126734	143499.958935813	113535.748291878	116853.914733345	1.13229250979068	1.02922574159582	1.09087250979068	1.09058574159582
chr1	105600000	105700000	84143	92841.7802738916	104536.017966397	108995.546380486	125427.6	146489.593463668	114392.65872598	120101.755278834	1.16792152176768	1.04990789283541	1.12650152176768	1.11126789283541
chr1	105700000	105800000	122250	156447.507028932	103721.980188592	116688.396979406	124310	148346.024566086	112572.741600735	119854.612331172	1.19335551899353	1.0646859144309	1.15193551899353	1.1260459144309
chr1	105800000	105900000	145600	183948.956249318	100988.169984799	118797.047817257	127882.3	154994.627214607	111835.223374044	121716.929995108	1.21201000619012	1.08835951968383	1.17059000619012	1.14971951968383
chr1	105900000	106000000	134750	174869.052267228	93566.8589104811	115065.610389907	128600.6	159151.966899488	116154.914841964	126408.435177203	1.23756784104808	1.08827452845357	1.19614784104808	1.14963452845357
chr1	106000000	106100000	172293	216051.032919749	109226.232296181	122635.375379244	134913.4	167260.46868014	118544.251392783	129059.310516216	1.23976171885179	1.08870155237298	1.19834171885179	1.15006155237298
chr1	106100000	106200000	154407	188273.569846658	117144.106414959	124264.640158721	139667.3	173593.915856326	119670.065639487	130098.250233944	1.24291022921132	1.08714112872531	1.20149022921132	1.14850112872531
chr1	106200000	106300000	127900	157280.307446576	135944.308893355	137418.604909127	141389.7	173431.757717862	120967.641857307	129167.010424601	1.22662229085897	1.06778150289948	1.18520229085897	1.12914150289948
chr1	106300000	106400000	148600	183310.079357496	138115.076300833	148510.885699022	140454.5	170267.592016766	120812.024968783	126980.297397514	1.21226156525256	1.05105677543543	1.17084156525256	1.11241677543543
chr1	106400000	106500000	111977	143675.917766912	146730.309449265	154906.47875484	144073.2	171024.964510869	121867.289274744	125441.241413482	1.18706993744062	1.02932659091711	1.14564993744062	1.09068659091711
chr1	106500000	106600000	147214	175906.483644637	135469.453522969	143310.518694152	140765.2	163401.866402216	118034.528070914	119592.245637061	1.16081152445502	1.01319713469952	1.11939152445502	1.07455713469952
chr1	106600000	106700000	131682	156176.252035756	115794.160433433	119384.943557764	133051.1	152201.771528292	108687.6106332	109343.749091805	1.14393471026013	1.00603692044367	1.10251471026013	1.06739692044367
chr1	106700000	106800000	139474	154825.92564429	116697.742366796	107375.998885976	129460	146043.450382787	97474.2402439428	97828.7664058432	1.12809709858479	1.00363712670151	1.08667709858479	1.06499712670151
chr1	106800000	106900000	136248	152307.299238356	99432.0010995626	96929.9175463904	132153.5	145046.945197331	92127.3687733968	89914.6856191733	1.09756415983936	0.975982347225547	1.05614415983936	1.03734234722555
chr1	106900000	107000000	170937	182442.777208264	104119.501970087	99675.0505495839	135509.3	144860.397903779	91199.3657066996	85868.8940231392	1.06900705637015	0.941551439066985	1.02758705637015	1.00291143906698
chr1	107000000	107100000	139213	139820.051833218	70898.6202578846	64145.4176150357	133130.9	138940.852535162	91769.1921511628	83271.463751445	1.04364090181289	0.907401076542983	1.00222090181289	0.968761076542983
chr1	107100000	107200000	77266	76272.621107413	23674.9320378148	21779.674706163	131339.6	133707.177796219	96267.9719301994	83912.9665140202	1.01802638196111	0.871660271132153	0.976606381961108	0.933020271132153
chr1	107200000	107300000	91989	95697.0959915299	23810.6050007822	22268.7780495049	129165.3	128024.147746213	95885.2385016684	82135.3511840466	0.991165179395806	0.856600582816692	0.949745179395806	0.917960582816692
chr1	107300000	107400000	175535	173345.027502939	84646.3615953732	69370.0778323231	122555.5	119081.060975593	99665.4942688296	82961.3204062464	0.971650076704786	0.832397621813557	0.930230076704786	0.893757621813557
chr1	107400000	107500000	145535	141810.444831388	137450.278782293	114448.562794499	117964.1	111497.461401034	102761.415610783	84039.1292638425	0.945181300082265	0.817808209086446	0.903761300082265	0.879168209086446
chr1	107500000	107600000	123430	116711.029958465	141167.7179676	117336.215977209	115295.5	107395.205515206	108436.61565171	87107.0380826917	0.931477859198371	0.803299121419213	0.890057859198371	0.864659121419213
chr1	107600000	107700000	113769	103839.504646328	160781.9582238	125799.971183516	116181.1	107727.254938869	122122.083099197	97779.856071509	0.927235625578252	0.800673011711442	0.885815625578252	0.862033011711442
chr1	107700000	107800000	117731	97995.6251442287	112870.408081486	89599.8455862407	119670	108942.191776725	131907.766899148	105425.415883589	0.910355074594506	0.799235847607015	0.868935074594506	0.860595847607015
chr1	107800000	107900000	70150	62876.43153216	137234.558771175	105189.609768389	113121.5	101321.711040813	132974.427733998	106488.000994737	0.895689245994905	0.800815636580558	0.854269245994905	0.862175636580558
chr1	107900000	108000000	125023	106606.781462673	135078.715389622	110453.139125544	106573	94391.9787655927	128679.021726449	102825.070426405	0.885702558486603	0.799081847583471	0.844282558486603	0.860441847583471
chr1	108000000	108100000	112527	98797.4929749321	127650.620667156	94824.5058035281	106705	93446.155434125	128428.02674496	101464.650531017	0.875742987058948	0.790050685217734	0.834322987058948	0.851410685217734
chr1	108100000	108200000	86122	79593.1153440499	160529.606512681	128507.854594336	106394.9	93059.260154385	124658.896160762	98496.5058378294	0.874659031160188	0.790128172728299	0.833239031160188	0.851488172728299
chr1	108200000	108300000	126878	107846.464370081	121667.443000293	98724.3761703069	103655	91572.3544944249	125402.519670786	98298.4351792509	0.883434031107278	0.783863318195755	0.842014031107278	0.845223318195755
chr1	108300000	108400000	110050	97140.2201438196	95312.9699438718	79995.9289437996	109640	95569.7964991185	123081.290947377	97310.5112076001	0.87166906693833	0.790619845295621	0.83024906693833	0.851979845295621
chr1	108400000	108500000	80050	72513.1220791893	94496.2187068079	77819.2571111789	106913.8	92381.0036999577	119560.03486652	93650.3338700088	0.864069967580964	0.783291289389154	0.822649967580964	0.844651289389154
chr1	108500000	108600000	124750	107252.796643789	138657.768152703	103732.01702333	106640	91542.6116223662	116895.824892729	92540.9438362698	0.858426590607335	0.791653114396441	0.817006590607335	0.853013114396441
chr1	108600000	108700000	110668	99970.5518489285	123090.652381821	96118.5242516412	108837.8	92648.9274914628	111520.326426997	87293.9338635581	0.851256893206797	0.782762538995098	0.809836893206797	0.844122538995098
chr1	108700000	108800000	90332	83126.5685446273	120306.64318173	87619.1390004556	108560	92060.1375961881	109990.342423613	85316.790282261	0.84801158434219	0.775675285687126	0.80659158434219	0.837035285687126
chr1	108800000	108900000	130000	102850.851579096	114022.271537079	95310.370051881	108012	91273.8550304435	106577.896059057	81917.6840007845	0.845034394608409	0.768617950155373	0.803614394608409	0.829977950155373
chr1	108900000	109000000	97761	74718.8534710649	99866.1545810584	73851.3657496308	111795	93719.7898570654	105071.926170118	79341.6317560178	0.838318259824369	0.755117324370342	0.796898259824369	0.816477324370342
chr1	109000000	109100000	109789	90413.5721990167	101008.520929244	83730.6054661384	108600	90412.3824841343	100978.808550354	76321.1756787577	0.832526542211182	0.755813786817452	0.791106542211182	0.817173786817452
chr1	109100000	109200000	108100	90656.2740350159	106774.621855359	76037.7548672186	107859.5	89171.6288333323	95625.0177586968	71989.0480856944	0.826738755819675	0.752826506838972	0.785318755819675	0.814186506838972
chr1	109200000	109300000	124100	101958.565417334	106367.602966457	78952.9403573356	110213.4	89606.9455087839	90622.7556140881	68393.490693134	0.813031314783719	0.754705484617835	0.771611314783719	0.816065484617835
chr1	109300000	109400000	104570	89277.3944863731	61188.5062983063	46004.8661290354	106693.3	87650.3404132722	85787.0998680033	63950.1001871978	0.82151681889371	0.745451242501436	0.78009681889371	0.806811242501436
chr1	109400000	109500000	117880	96972.4703454083	79436.5198174243	52058.7346635117	107303.9	88859.3286767156	85345.0773546554	63364.7957226821	0.828109031234798	0.742454019455238	0.786689031234797	0.803814019455238
chr1	109500000	109600000	92800	74178.7229144783	97726.5919550621	73527.4562507289	104380	86052.0774403242	86247.3025583888	63461.9685723527	0.824411548575629	0.73581395231914	0.782991548575629	0.79717395231914
chr1	109600000	109700000	103263	87563.0153409078	69552.7444652478	52797.248321008	101795	83595.3162082729	83018.2860397642	61793.834653008	0.821212399511498	0.744340043630988	0.779792399511498	0.805700043630988
chr1	109700000	109800000	113871	87479.7352991433	70284.0217356421	51663.5650748514	97530	80519.9032374	81349.5085952649	60927.3767434454	0.825591133368194	0.748958141180361	0.784171133368194	0.810318141180361
chr1	109800000	109900000	94799	83284.8006239797	65665.7140762312	50876.4649925198	97697.9	80584.2668125351	80465.7349144952	60511.8008563543	0.824831104993404	0.752019489049042	0.783411104993404	0.813379489049042
chr1	109900000	110000000	103867	86808.7361054983	95445.9294475798	67998.3211044737	95180	78437.9021932887	79484.0053544629	60927.3767434454	0.824100674440941	0.76653631723435	0.782680674440941	0.82789631723435
chr1	110000000	110100000	80550	62341.0598351028	110030.772966577	84702.3339628441	98312.5	81463.7040535677	76149.0282517608	58477.9731127493	0.828620003087783	0.767941160318052	0.787200003087783	0.829301160318052
chr1	110100000	110200000	82250	66088.6617145031	74484.4566691135	59356.4156737712	96399.2	80143.8343630894	74277.1483816993	57067.9950640294	0.831374475753838	0.768311604677732	0.789954475753838	0.829671604677732
chr1	110200000	110300000	81450	71204.435708605	89679.8285214645	70288.36126171	97618.2	82309.4723634298	74192.7597987335	57187.5176691242	0.843177525947311	0.770796474268644	0.801757525947311	0.832156474268644
chr1	110300000	110400000	106249	89921.0302377241	52350.7694906086	41849.1072581241	96872.7	81622.2930473849	74557.177377264	57238.5334152012	0.842572706731462	0.767713256170773	0.801152706731462	0.829073256170773
chr1	110400000	110500000	92701	75508.8241529448	69619.2242171018	56214.4935344229	98515	82774.4129394519	70834.8539652899	54854.073639035	0.840221417443556	0.774393826885198	0.798801417443556	0.835753826885198
chr1	110500000	110600000	124125	104436.741517268	64376.8209280407	49033.419943768	104625	88580.2215653164	67877.1833726001	52505.7297719963	0.84664488951318	0.773540196619166	0.80522488951318	0.834900196619166
chr1	110600000	110700000	84130	74364.3184361248	50833.9457646329	38697.4678338087	108707.6	92092.6168124762	66235.5405206944	50759.8575729151	0.847158954962452	0.766353790938807	0.805738954962452	0.827713790938807
chr1	110700000	110800000	126061	109136.115302547	69440.1359059848	52858.7911257993	111771.1	94826.8195550914	63739.1580020938	48837.4546969324	0.848401953233809	0.766208030161429	0.806981953233809	0.827568030161429
chr1	110800000	110900000	87344	76413.0074635302	69309.8898615361	51386.6224532902	113540.1	96047.8239388465	64595.7970902701	49122.495055966	0.845937461203984	0.760459616084917	0.804517461203984	0.821819616084917
chr1	110900000	111000000	120290	98329.9350261689	58222.6953278385	44153.7233428111	108183.8	91579.9686696719	69640.1178533988	52303.2863351826	0.8465220178037	0.751051088760183	0.8051020178037	0.812411088760183
chr1	111000000	111100000	141650	120399.146093748	80454.0670396799	61218.8952924571	101322.5	85691.2369165077	70534.745371206	53113.2220371868	0.845727621372426	0.753007921949186	0.804307621372426	0.814367921949186
chr1	111100000	111200000	123076	101212.614186101	58068.0281500557	41897.6936829594	99873.2	84060.0188413185	72222.5170305207	54639.1596865136	0.841667422705176	0.756539122880798	0.800247422705176	0.817899122880798
chr1	111200000	111300000	112085	98546.4631347564	64716.0033354592	51064.3325018829	94108.4	79381.1081520153	74708.3170580097	56367.0549084057	0.843507148692521	0.754495043231099	0.802087148692521	0.815855043231099
chr1	111300000	111400000	123939	102131.074075275	60917.1603723715	44699.5108484607	90510.6	75952.1119181081	75625.1949417436	57341.3746811026	0.839151568082723	0.758231099110216	0.797731568082723	0.819591099110216
chr1	111400000	111500000	39138	30830.2714611995	120062.431848388	88022.4063265885	85356.4	71636.0642679214	79056.6355211155	59858.4753970692	0.839258266139638	0.757159408599944	0.797838266139638	0.818519408599944
chr1	111500000	111600000	55512	45549.4239856249	73323.0961061124	57132.7769638098	81030	67331.9137665581	82468.8105397461	62303.9921137784	0.830950435228411	0.755485518779864	0.789530435228411	0.816845518779864
chr1	111600000	111700000	69637	58052.1376842336	67711.6623577799	53956.8443270767	75212.4	62897.4894855776	88804.7379103246	67661.4552256157	0.836264890969808	0.761912672879464	0.794844890969808	0.823272672879464
chr1	111700000	111800000	68413	62347.0084095146	94298.1361808755	70137.7433447206	71463.9	59358.6825680296	90270.0059103728	67850.9422824733	0.830610735882447	0.75164437620444	0.789190735882447	0.81300437620444
chr1	111800000	111900000	51366	42123.045124459	78478.6686988743	61129.8201802591	69935	58944.4238459956	98132.2541143347	73964.7340742465	0.842845840365991	0.753725008579437	0.801425840365991	0.815085008579437
chr1	111900000	112000000	68748	55169.4585243013	92537.1011215583	69324.7305024769	77361.2	65045.9955916122	99659.388985496	75778.627268097	0.840809030775275	0.760376197762215	0.799389030775275	0.821736197762215
chr1	112000000	112100000	98386	77357.6410801156	114575.817225986	85674.0624595498	82460	69550.7320221395	97346.9790046793	74000.849983374	0.84344812056924	0.760176132223034	0.80202812056924	0.821536132223034
chr1	112100000	112200000	64900	56868.3713762961	121427.301855841	95472.3248013319	84406.3	71014.6761848703	98322.738954341	74516.5139056258	0.841343314241595	0.757876709885286	0.799923314241595	0.819236709885286
chr1	112200000	112300000	74600	63158.3939592768	79368.6833359406	52959.2030704589	86925	72786.7565021296	104244.321096017	79025.8199945885	0.837351239598845	0.758082734519415	0.795931239598845	0.819442734519415
chr1	112300000	112400000	108650	97988.4868549346	139539.642411991	105837.428766192	95361.9	79607.1539796616	104983.874417152	79901.1854153708	0.834789931614844	0.761080555075385	0.793369931614844	0.822440555075384
chr1	112400000	112500000	113400	91845.9889173652	135333.780560001	106161.338265094	104256	86482.9921707111	107945.208179842	82949.0118452882	0.829525323921032	0.768436258023523	0.788105323921032	0.829796258023523
chr1	112500000	112600000	106500	90596.7882908985	50198.9962979453	39355.0041165796	105415	88050.798442671	108870.769133206	84224.5674519638	0.835277697127268	0.773619660470231	0.793857697127268	0.834979660470231
chr1	112600000	112700000	89100	72691.5793115417	77469.2618543967	59113.4835495948	107701.3	89980.753924818	107879.406792803	83321.5077690253	0.835465810763826	0.772357860004324	0.794045810763826	0.833717860004324
chr1	112700000	112800000	93600	80067.8115821073	153513.957597636	115230.804234347	116511.1	97303.8059401426	113773.447322997	87760.0396324779	0.835146230188734	0.771357831703314	0.793726230188734	0.832717831703314
chr1	112800000	112900000	135735	110327.019899779	85874.2019102284	69883.4743880826	118230	98050.3520288168	116454.887763085	89528.5854964822	0.829318717997266	0.768783408031947	0.787898717997266	0.830143408031947
chr1	112900000	113000000	157689	123927.840434796	122150.438748457	99802.9948016502	118983	99027.7028046667	117424.813775339	89120.4595278659	0.832284467568197	0.758957639893508	0.790864467568197	0.820317639893508
chr1	113000000	113100000	109976	93035.7037997145	123831.426759623	98429.6185263062	125483.6	105478.574839741	128741.024270525	97464.3682195785	0.840576576060466	0.757057579523177	0.799156576060466	0.818417579523177
chr1	113100000	113200000	87763	76167.9261977663	111513.678451811	86441.7279719472	129144.1	108735.895216125	126406.499596745	95593.7908634201	0.841973386442936	0.756241104439867	0.800553386442936	0.817601104439867
chr1	113200000	113300000	162698	136388.914112523	138309.088637877	97344.5217049848	137166.8	115914.277901756	119248.936762436	89944.9711573206	0.845060742845616	0.754262248362904	0.803640742845616	0.815622248362904
chr1	113300000	113400000	125839	105453.947741676	166354.046812872	123522.887406236	141395.3	120971.874838111	123752.736441102	92324.7342457528	0.855557962945806	0.746041961582748	0.814137962945806	0.807401961582748
chr1	113400000	113500000	120930	101619.496675865	145033.040682542	102080.07857893	142243.1	122821.286622723	121559.718667697	90424.8430799438	0.863460418274933	0.743871769949835	0.822040418274933	0.805231769949835
chr1	113500000	113600000	171506	155105.508641642	163361.101249811	122794.091033706	142804.1	123559.980593174	119242.967152065	88467.7818875786	0.865241128183111	0.741911946679082	0.823821128183111	0.803271946679082
chr1	113600000	113700000	125705	105264.783075383	54124.0151165928	40407.7099880107	142023.7	123115.027227175	115133.026084893	85232.8977220454	0.866862553413093	0.74029929222219	0.825442553413093	0.80165929222219
chr1	113700000	113800000	173827	151851.638438416	81938.3292545435	58742.6071733522	137322.5	119789.298245056	109829.162943608	81757.9966178259	0.872320983415361	0.744410632172484	0.830900983415361	0.805770632172484
chr1	113800000	113900000	178020	160902.98926333	130912.198696893	93681.1052724045	136340	119078.56257434	106109.824336819	79341.6317560178	0.873394180536457	0.747731251577306	0.831974180536457	0.809091251577306
chr1	113900000	114000000	166167	142421.958280916	100220.261014403	80804.0831435599	138947	121039.807557893	106435.575120904	80454.2608847458	0.871122136914747	0.755896332531252	0.829702136914747	0.817256332531252
chr1	114000000	114100000	115586	100422.643504221	100663.911603307	78859.006602654	133786.4	115487.170258993	98992.8277184371	75244.1765949089	0.863220553501647	0.760097254812481	0.821800553501647	0.821457254812481
chr1	114100000	114200000	79959	71718.3925377799	70414.2677800909	54092.8863166155	132930.9	114781.788305248	106659.299836837	81058.3521001978	0.863469579347223	0.759974537843371	0.822049579347223	0.821334537843371
chr1	114200000	114300000	115686	103131.624291331	85270.4572250233	62595.5106627901	127657.2	109626.039891099	110555.013295484	83661.2888333734	0.858753285291381	0.756738987582313	0.817333285291381	0.818098987582313
chr1	114300000	114400000	116014	98346.5910345218	129160.660744984	99359.2387881546	123181.2	105944.348216181	106132.210375709	80926.3589793953	0.860069135681263	0.762505168722252	0.818649135681263	0.823865168722252
chr1	114400000	114500000	147000	121231.946511393	148290.54852339	113206.36986621	121749.5	103914.575655405	107696.655311686	81518.6274981374	0.853511313437876	0.75692812615409	0.812091313437876	0.81828812615409
chr1	114500000	114600000	119900	99579.1356526356	88933.6272251437	70693.2481353374	123815.9	105448.237110241	106794.972799804	80434.8263148117	0.851653439584424	0.753170530466757	0.810233439584424	0.814530530466757
chr1	114600000	114700000	117150	98210.9635379339	130788.736300593	98549.4650408999	126525.1	106699.579223496	107405.908152047	81082.9692221144	0.843307606344481	0.754920940730105	0.801887606344481	0.816280940730104
chr1	114700000	114800000	121090	100294.154296928	120895.463841008	84771.974505108	129001.4	107325.845137565	107100.236966481	81495.6299237154	0.831974266461951	0.76092856777918	0.790554266461951	0.82228856777918
chr1	114800000	114900000	133260	124086.072514149	86684.1694991439	66331.8067326234	134531.2	112368.927552355	100411.559892187	75932.1603705765	0.835262954261578	0.75620934932298	0.793842954261578	0.81756934932298
chr1	114900000	115000000	151850	122124.232673155	115864.710374177	86726.7683309809	131715	110304.415317014	93220.8928549142	70320.7522116002	0.837447635554147	0.754345405391526	0.796027635554147	0.815705405391526
chr1	115000000	115100000	136250	115759.258052586	91647.0864844921	68020.9947693968	135235.7	113735.909952175	94998.2086697874	71430.1422453392	0.841019863484084	0.75191041226503	0.799599863484084	0.81327041226503
chr1	115100000	115200000	107051	84231.8136703298	76523.6213025138	60574.3153896423	138442.8	115907.020640974	91477.6309537458	69397.1242754815	0.837219563899125	0.758623977817823	0.795799563899125	0.819983977817823
chr1	115200000	115300000	140449	109394.283432017	82213.7453693674	66722.1176788002	140501	116936.956814624	94155.9509156856	71536.5465157284	0.832285583836581	0.759766598075014	0.790865583836581	0.821126598075014
chr1	115300000	115400000	171312	148777.415182426	62273.8900020457	43724.5432567661	139120	114634.977488766	101414.047415554	77040.0928115704	0.824000700753061	0.759658989803369	0.782580700753061	0.821018989803369
chr1	115400000	115500000	118838	100586.824157985	76383.8781506573	57092.288276447	137138	113382.683603605	106676.123284245	81544.2163485507	0.826778016331032	0.764409258961081	0.785358016331032	0.825769258961081
chr1	115500000	115600000	155107	133894.082004236	106706.785373876	81787.1484727271	138945.1	115515.366501704	110654.868596228	84232.6651894363	0.831374165060188	0.761219693792199	0.789954165060188	0.822579693792199
chr1	115600000	115700000	149221	119922.070425926	95582.9591401769	78219.2853423228	142344.9	118882.259618753	117539.864447935	88791.3674769815	0.835170488150632	0.755414921516368	0.793750488150632	0.816774921516368
chr1	115700000	115800000	141672	110593.516033425	147678.663460407	106166.196907578	143897.7	121064.791570423	122499.118263283	92767.6804855011	0.841325410832992	0.757292638516129	0.799905410832992	0.818652638516129
chr1	115800000	115900000	119450	101066.279255572	159265.134497824	121367.269691043	135348.8	113694.745817245	131494.235708023	99845.4269460063	0.840012957759842	0.759314097750325	0.798592957759842	0.820674097750325
chr1	115900000	116000000	132030	109601.293821546	168485.46906109	131768.003700783	137319.4	115289.320674058	136405.054275592	103633.062671416	0.83957052444198	0.759745034535421	0.79815052444198	0.821105034535421
chr1	116000000	116100000	154321	137086.087033579	131434.539604318	94905.4831782536	136779.3	114707.193182124	137959.052393421	104428.422445969	0.838629772064373	0.756952303123744	0.797209772064373	0.818312303123744
chr1	116100000	116200000	141049	117900.744840815	145373.57981959	106161.338265094	128430.7	108291.060821615	137354.493670438	103554.352663182	0.843186721100288	0.753920384371595	0.801766721100288	0.815280384371595
chr1	116200000	116300000	155977	131219.602948715	131806.283522848	106485.247763996	118100	100774.799109397	135645.828374826	102978.927438383	0.853300585176941	0.759175041887941	0.811880585176941	0.820535041887941
chr1	116300000	116400000	85823	75076.957650652	152225.064449445	114502.007861818	117095	100471.421814398	131122.627462456	99247.6519657829	0.858033407185598	0.756907132555749	0.816613407185598	0.818267132555749
chr1	116400000	116500000	138544	116532.572726113	125492.063826345	94968.6455305395	117757	102586.258989262	127685.352945676	96452.1510355101	0.871169093890484	0.755389312950766	0.829749093890484	0.816749312950765
chr1	116500000	116600000	149706	128072.807084901	122246.766552164	89740.746218263	115644.9	101048.433532337	128190.599059767	97521.0523818864	0.873782013148327	0.760750422395786	0.832362013148327	0.822110422395786
chr1	116600000	116700000	65735	55760.7468208289	89537.3719103487	69478.5875144553	112165	98567.8780026387	122781.182353293	94532.0155260197	0.878775714372921	0.769922668231128	0.837355714372921	0.831282668231128
chr1	116700000	116800000	38365	35430.8989112442	130592.01050429	100411.944659586	106644.2	94120.2478864641	119128.323498358	90820.0126686041	0.882563213812511	0.762371281669686	0.841143213812511	0.823731281669686
chr1	116800000	116900000	109400	98032.5063055816	114033.125374116	84054.5149650403	108990	96158.7053658814	113761.779448182	87568.9330281258	0.882270899769533	0.769757061228226	0.840850899769533	0.831117061228226
chr1	116900000	117000000	138650	130749.665570187	134112.723893294	103812.994398056	102960.6	91531.1903594956	110675.762232525	86020.4836686253	0.888992394755815	0.777229647516683	0.847572394755815	0.838589647516683
chr1	117000000	117100000	133200	121707.832464332	136487.000745224	105594.496642016	99539.5	88910.1295021919	110231.16193288	87107.3619921906	0.89321454801553	0.790224474320884	0.85179454801553	0.851584474320884
chr1	117100000	117200000	106250	93095.189543832	91279.4127548504	76270.9697064279	99926.5	90071.0532843883	105974.829738666	85350.1529606479	0.901373042029775	0.805381364340203	0.859953042029775	0.866741364340203
chr1	117200000	117300000	100769	86743.3017869691	95277.6949735002	69365.2191898396	98425	88728.9359256101	94034.9306327187	76248.2960415048	0.901487791979782	0.810850771393825	0.860067791979782	0.872210771393825
chr1	117300000	117400000	109281	95461.5324448247	98559.6239476821	81991.2114570353	93725	85141.945555327	86274.4371509823	70563.6843357766	0.908422998723147	0.817897939018582	0.867002998723147	0.879257939018582
chr1	117400000	117500000	78250	70257.422662255	94631.8916697753	79484.1519355347	83355	75963.2952380022	75061.066761725	62417.3604383941	0.911322598980292	0.831554401385377	0.869902598980292	0.892914401385377
chr1	117500000	117600000	115495	101862.198511864	117800.763555722	100609.529453916	76650	71073.5670715466	66798.5833170092	56757.0419450836	0.927248102694672	0.849674336291371	0.885828102694672	0.911034336291371
chr1	117600000	117700000	69605	67369.9846427933	46974.0499682098	51906.4971990278	71350	67510.3709989105	61483.0523009086	52854.9042118125	0.946185998583188	0.859666237016528	0.904765998583188	0.921026237016528
chr1	117700000	117800000	23350	22009.7253234619	11193.0194448121	9393.37546815479	71258.7	71085.4642203701	62138.8954038931	57109.4554798888	0.997568917484744	0.919061323969251	0.956148917484744	0.980421323969251
chr1	117800000	117900000	62400	62162.6026027504	36428.1905567522	27208.3979077587	72155	75562.8372086034	64341.5459576692	62381.0825745171	1.04722939794336	0.969530365583042	1.00580939794336	1.03089036558304
chr1	117900000	118000000	34950	38963.1623969393	21979.020000722	22349.7554242304	78588.3	85535.6222098964	68799.7595207786	71012.6229012546	1.08840148228039	1.03216382434895	1.04698148228039	1.09352382434895
chr1	118000000	118100000	66150	72810.5507997766	53862.1662980657	48991.3117089108	79015.5	89154.4969390264	68972.4712026361	75171.296957656	1.12831655737199	1.08987391124218	1.08689655737199	1.15123391124218
chr1	118100000	118200000	53250	57463.2288174707	38124.102593845	37249.5923737173	82665	95117.7048438258	75122.1195950604	82443.0652080034	1.15064059570345	1.09745392771671	1.10922059570345	1.15881392771671
chr1	118200000	118300000	99856	122494.234001565	101836.126003345	111910.731870603	93998.1	109977.243724368	85718.1780028158	93997.4028980822	1.16999432674031	1.09658657111207	1.12857432674031	1.15794657111207
chr1	118300000	118400000	118244	140235.262327158	120586.129485443	134707.482403318	100900	119581.692998086	97388.9019502363	107896.845360211	1.18515057480759	1.1078967233386	1.14373057480759	1.1692567233386
chr1	118400000	118500000	142583	169985.272675184	139214.027300869	165799.55520291	110764	130972.737110628	107832.870966505	118486.094698311	1.18244860343277	1.09879384306771	1.14102860343277	1.16015384306771
chr1	118500000	118600000	119767	138050.945803165	119527.880374297	142196.270017929	119365	141635.556743683	116624.478966794	128235.770615258	1.18657526698516	1.09956135925606	1.14515526698516	1.16092135925606
chr1	118600000	118700000	106100	127002.063690787	108470.533892452	124624.179702502	127130.2	151122.343215536	127197.879989734	138754.569637347	1.18872103729512	1.09085599263562	1.14730103729512	1.15221599263562
chr1	118700000	118800000	136681	170605.114128888	117153.603522367	124936.752368942	132154.4	156862.241636919	131342.553335426	142066.706218369	1.18696192965893	1.08165025432051	1.14554192965893	1.14301025432051
chr1	118800000	118900000	131419	158207.095339926	153135.430030956	166202.822529043	133905.5	159865.319942945	130796.062640593	140078.549714109	1.19386671901412	1.07096916287933	1.15244671901412	1.13232916287934
chr1	118900000	119000000	133590	152873.603522354	126418.710163412	128242.248805236	135128.4	160502.888148396	127519.017893078	135475.147915715	1.1877805712818	1.0623917134408	1.1463605712818	1.1237517134408
chr1	119000000	119100000	152160	179438.747130332	141778.246300954	146488.07087838	140040	166530.340656842	128272.002837547	135685.689090001	1.18916267249959	1.05779660478089	1.14774267249959	1.11915660478089
chr1	119100000	119200000	130902	152331.093536003	143858.112823244	142437.582594611	141379.9	168015.34277299	125794.614533762	131926.395445746	1.18839624849777	1.04874438333239	1.14697624849777	1.11010438333239
chr1	119200000	119300000	150098	179893.218215389	143282.859460262	145032.097680815	139501.9	164864.739821553	121637.59494844	127192.296164546	1.18180999557392	1.0456659901773	1.14038999557392	1.1070259901773
chr1	119300000	119400000	135755	170266.045387419	115121.222537115	114825.91736072	138835	164676.88384163	117510.287742008	123099.213781672	1.18613378356776	1.0475611637675	1.14471378356776	1.1089211637675
chr1	119400000	119500000	154812	176360.954729694	106443.579825719	119765.537218974	140250	168329.903387884	114100.690509674	121251.795954685	1.20021321488687	1.06267363863503	1.15879321488687	1.12403363863503
chr1	119500000	119600000	168883	198325.470887627	127057.729818989	144301.681760792	137050	166411.369168607	111245.045985136	119482.116407434	1.21423837408688	1.07404437967871	1.17281837408688	1.13540437967871
chr1	119600000	119700000	119499	141852.084852271	83696.6508546013	87031.2432599487	134333.7	164312.355201678	109232.60892544	119231.248500535	1.22316555861767	1.09153529951774	1.18174555861767	1.15289529951774
chr1	119700000	119800000	117901	139099.084614514	75583.4076691496	77595.7595569366	133650	164597.410887489	108302.028072447	120372.867529415	1.23155563701825	1.11145534088146	1.19013563701825	1.17281534088146
chr1	119800000	119900000	124750	156328.535540697	111862.357966638	125271.998700306	133702.2	165373.342933757	112091.916619979	125710.24825232	1.23687824832918	1.12149253972087	1.19545824832918	1.18285253972087
chr1	119900000	120000000	147740	189403.798984889	92322.7378400698	109768.070535367	136055.7	168360.360088872	114227.951748938	127353.11723075	1.23743702093239	1.11490327263033	1.19601702093239	1.17626327263033
chr1	120000000	120100000	120160	160253.404937567	113221.801055571	128791.275405875	132240	164519.722505672	110661.652244376	122300.129047881	1.24409953497937	1.10517172450854	1.20267953497937	1.16653172450854
chr1	120100000	120200000	103739	131340.953866715	123733.742226287	139928.903525616	131755.1	163766.395042168	117616.248326086	128626.405470934	1.24296057641919	1.09361085140484	1.20154057641919	1.15497085140484
chr1	120200000	120300000	143261	182743.775073498	133977.050930327	156448.287969613	135850.9	166899.15227037	123709.728111842	133055.705913668	1.22854653351851	1.07554763836662	1.18712653351851	1.13690763836662
chr1	120300000	120400000	136277	178025.365850101	153020.108012434	168199.724589773	135520	164192.550913026	123944.035318886	130405.964257901	1.21157431311264	1.05213586053083	1.17015431311264	1.11349586053083
chr1	120400000	120500000	178347	206231.126280838	127803.931115309	136194.227003277	130286	154960.244454507	127899.173535313	130555.448491644	1.18938523290689	1.02076850759007	1.14796523290689	1.08212850759007
chr1	120500000	120600000	130726	159919.095055627	91394.7347733727	93771.799932097	130879.2	151186.349876207	128667.353851634	127639.29127303	1.15515948963782	0.992009919005645	1.11373948963782	1.05336991900564
chr1	120600000	120700000	114650	134318.810217235	153242.611671701	150294.007490477	130597.3	148804.421710255	131299.952025054	128486.800476907	1.13941422763147	0.978574618613645	1.09799422763147	1.03993461861364
chr1	120700000	120800000	158859	170426.656896536	136518.205526707	121888.763984276	126700	142147.134143093	131555.288541359	124875.209564151	1.12191897508361	0.949222269577497	1.08049897508361	1.0105822695775
chr1	120800000	120900000	121441	129262.52196725	114205.430037085	98774.5821426367	124467.8	136134.672042165	128070.392814577	118898.107580914	1.09373405846464	0.928380908092139	1.05231405846464	0.989740908092139
chr1	120900000	121000000	95400	97080.7343997021	131874.120004332	111262.912872799	122422.5	132994.419610204	127853.31607383	116170.141781163	1.08635601797222	0.908620482820168	1.04493601797222	0.969980482820168
chr1	121000000	121100000	126092	122514.459154565	120903.604218786	99629.7032197377	122250	130410.596828717	132735.643319175	119619.777944468	1.06675334829217	0.901188067901482	1.02533334829217	0.962548067901482
chr1	121100000	121200000	100920	107521.672207199	150059.723960485	148403.995564384	123286.7	129110.714348263	131121.135059863	115481.834095996	1.04723959963453	0.880726314970301	1.00581959963453	0.942086314970301
chr1	121200000	121300000	104288	116170.899401879	136530.416093374	120332.378842052	117849.1	122344.329926389	131748.893859513	114494.881852842	1.03814394786544	0.869038657546003	0.996723947865442	0.930398657546003
chr1	121300000	121400000	113955	117900.744840815	118171.150744623	108428.704757407	117703.4	120643.989416536	136001.969902616	117147.538694099	1.02498304565999	0.861366484455943	0.983563045659987	0.922726484455943
chr1	121400000	121500000	157894	174828.601961228	125633.163707831	108914.56900576	120233.5	122002.048954737	137964.072293051	117879.088297369	1.01470928613687	0.854418736256067	0.97328928613687	0.915778736256067
chr1	121500000	121600000	129001	134080.867240765	140218.007226828	128268.161565148	118888.9	119246.193401264	136573.288749672	115754.403939322	1.00300527131855	0.847562543152132	0.961585271318546	0.908922543152132
chr1	121600000	121700000	125017	121319.985412687	137097.529078578	108914.56900576	121168.3	119922.070425926	134758.798542945	111332.877324562	0.989714887688662	0.826164068901831	0.948294887688662	0.887524068901831
chr1	121700000	121800000	104483	102762.812677802	142795.793523209	112019.241552735	125177.1	121012.206172623	133998.894277365	110339.770800929	0.966727989165932	0.823437920111012	0.925307989165932	0.884797920111012
chr1	121800000	121900000	119984	112259.116868714	156736.190468112	125301.150555207	128648.2	122165.872694037	135124.437178143	109308.766865924	0.94961198597444	0.808948915153043	0.90819198597444	0.870308915153043
chr1	121900000	122000000	120701	110661.329781719	151495.14390868	118578.408905498	127375.8	116523.887807472	137128.326841171	109457.117416421	0.914803972241759	0.798209384872022	0.873383972241759	0.859569384872022
chr1	122000000	122100000	112646	94955.9036198263	106995.768784996	78382.8596392682	129615	116134.018240526	134356.935226636	103853.483085418	0.89599211696583	0.772967044166617	0.85457211696583	0.834327044166617
chr1	122100000	122200000	123714	114280.442453826	131914.821893222	104188.729416782	129768.3	114655.916470695	127878.551244942	98743.810740241	0.883543334317358	0.772168669248566	0.842123334317358	0.833528669248566
chr1	122200000	122300000	144376	127072.256868845	128931.373437569	110401.31360572	132563	116088.214217556	124255.269095934	95222.4286229291	0.875721085201418	0.766345196592113	0.834301085201418	0.827705196592113
chr1	122300000	122400000	148666	129437.410054956	129426.5797524	98118.6654073604	136839.3	118400.54406289	123996.405082592	95096.4278278563	0.865252482750859	0.766928910273764	0.823832482750859	0.828288910273764
chr1	122400000	122500000	145170	118408.753095578	145672.060338119	110398.074510731	140297.9	120361.551103466	120399.172142474	91293.5683559986	0.857899876644383	0.75825744256752	0.816479876644383	0.81961744256752
chr1	122500000	122600000	151393	130182.171571306	112504.091081474	72231.8182551214	145276.2	124910.425956128	116970.445022361	89083.2099354921	0.859813417174516	0.761587338737254	0.818393417174516	0.822947338737254
chr1	122600000	122700000	126550	106538.967714379	72313.6892616347	57817.8455539873	148710.5	127359.691984421	113683.08912966	85928.0075066888	0.856427030938777	0.755855670043275	0.815007030938777	0.817215670043275
chr1	122700000	122800000	132430	117085.790146405	106562.97203313	76805.420379616	150528.6	127697.689982496	109816.274012126	81919.7894125274	0.848328423850992	0.74597130661601	0.806908423850992	0.80733130661601
chr1	122800000	122900000	162747	135382.415322055	154147.550334693	124041.142604479	150981.3	127460.103920491	106475.19162609	79635.7415810207	0.844211196489176	0.74792766619926	0.802791196489176	0.80928766619926
chr1	122900000	123000000	155287	130271.400187483	115522.814507499	80549.8141869219	152594.9	128722.034496199	101676.438925933	75843.4091678774	0.84355397523901	0.745929046778737	0.80213397523901	0.807289046778737
chr1	123000000	123100000	162429	140444.652146451	72708.4975838699	56279.2754342033	152764.5	128334.544359018	98607.1094847207	75066.0263705129	0.84008093738413	0.76126383546558	0.79866093738413	0.82262383546558
chr1	123100000	123200000	158057	138773.102736751	99041.2629662165	72636.7051287487	156151.3	131350.471585773	104801.394281961	79067.9282294457	0.841174371175734	0.754454926589227	0.799754371175734	0.815814926589227
chr1	123200000	123300000	162557	130452.2368496	90263.2222622244	70319.1326641057	159537	132990.493551092	106647.767634985	80884.4126992875	0.833602822862984	0.758425745732666	0.792182822862984	0.819785745732666
chr1	123300000	123400000	153193	127061.549434904	96015.755892043	75278.1870922936	156299.3	131185.458131592	101135.91784147	76205.5399876497	0.839322109130313	0.753496300959083	0.797902109130313	0.814856300959083
chr1	123400000	123500000	161306	131028.058852657	97684.5333365423	72474.7503792978	157319.3	130755.376201622	104914.681206039	80086.6236034922	0.831146440402559	0.763350016249988	0.789726440402559	0.824710016249988
chr1	123500000	123600000	153089	126307.270199495	81810.7966693541	64457.990281476	155870.7	128518.236336853	110397.089966589	83317.6208550385	0.824518247091036	0.754708488061177	0.783098247091036	0.816068488061177
chr1	123600000	123700000	160418	136698.239981933	134256.53723404	97836.8641433157	152520	125592.251555203	108178.837022072	82370.1855707505	0.823447754754805	0.761426059275754	0.782027754754805	0.822786059275754
chr1	123700000	123800000	166287	133486.00979959	125026.705563366	94970.265078034	150014.3	123623.273424915	109036.290148026	82480.4767551266	0.824076594197452	0.756449771384849	0.782656594197452	0.817809771384849
chr1	123800000	123900000	130370	117332.061127052	99029.0523995494	77252.4154881006	151315.5	124823.338826741	108823.283596167	82846.6564436352	0.824921034703917	0.761295319401232	0.783501034703917	0.822655319401232
chr1	123900000	124000000	165487	125970.58088779	153310.448153184	119360.650345346	146941	121435.387756274	113516.889750025	86175.7982733488	0.826422766663317	0.759145167411791	0.785002766663317	0.820505167411791
chr1	124000000	124100000	147943	118073.253498755	127532.585189375	88589.2479496668	141010.5	116724.592708124	122248.801646608	93076.6901474535	0.827772348216084	0.761370981913717	0.786352348216084	0.822730981913717
chr1	124100000	124200000	124550	109513.254920252	76858.7335210433	63162.3522858684	132833.7	110702.969802601	123685.44265147	95299.5190836678	0.833395213734176	0.77049907443198	0.791975213734176	0.83185907443198
chr1	124200000	124300000	137500	110762.455546719	98837.7535217653	71422.0445078666	123631.9	104147.640800857	124273.449272971	96205.008087848	0.842401037279674	0.774139678673681	0.800981037279674	0.835499678673681
chr1	124300000	124400000	166205	139062.203453162	93885.6903734545	78939.9839773795	120688	101872.668002829	130402.068356136	101675.191705303	0.844099396815165	0.779705360405958	0.802679396815165	0.841065360405958
chr1	124400000	124500000	117561	97148.548147996	144620.594875121	105766.168676434	113519.2	98540.2766173682	122730.169319217	96452.1510355101	0.868049427914998	0.78588786742925	0.826629427914998	0.84724786742925
chr1	124500000	124600000	93784	79199.3197179923	169129.915635186	133466.909022524	109705	97819.7852846175	121138.861136572	97270.0225202374	0.891662050814616	0.802962993110651	0.850242050814616	0.864322993110651
chr1	124600000	124700000	78650	76482.0109267065	148622.94728266	120065.153505458	108494.9	99614.4701846414	121145.509111757	98089.5135524592	0.91814887321562	0.809683448207486	0.87672887321562	0.871043448207486
chr1	124700000	124800000	74269	67932.7197821445	130906.771778374	104025.155119836	104285	99413.0514550596	118529.056020931	97830.2239985882	0.953282365201703	0.825369131272864	0.911862365201703	0.886729131272864
chr1	124800000	124900000	100931	94582.3331467686	160315.243231192	131954.251662652	100773	100585.991357568	118290.542952034	97846.2575187839	0.998144258457799	0.827168893446198	0.956724258457799	0.888528893446198
chr1	124900000	125000000	93799	92646.6670331863	76591.4577839975	67130.2436474166	104407.5	108787.647813507	113803.159701887	97523.1577936292	1.04195242500306	0.856945958698303	1.00053242500306	0.918305958698303
chr1	125000000	125100000	109801	110868.340171248	111619.503362926	96767.9627969395	109981	118194.009559314	107560.846675756	95309.0744138853	1.07467662195574	0.886094497760849	1.03325662195574	0.947454497760849
chr1	125100000	125200000	112449	127460.103920491	76925.2132728974	71357.2626080862	114445	124949.805518734	105399.305029759	96036.8990579179	1.09178911720682	0.911172033162863	1.05036911720682	0.972532033162863
chr1	125200000	125300000	95401	108748.268250902	72673.2226134984	68829.148969157	119448.1	132284.397768418	103913.686085265	97541.4586803172	1.10746339011184	0.938677688714463	1.06604339011184	1.00003768871446
chr1	125300000	125400000	131085	150791.602478243	91500.5596844873	79100.3191793359	121980	136823.279016068	100838.929725535	97415.7817947432	1.12168616999564	0.966053309568946	1.08026616999564	1.02741330956895
chr1	125400000	125500000	153906	179165.112707391	99746.762373647	102535.171424888	125771.7	142369.848769069	106752.371489433	102833.168163877	1.13197045733714	0.963286967110203	1.09055045733714	1.0246469671102
chr1	125500000	125600000	149519	173262.937176057	106706.785373876	111326.075225085	130752.8	147809.463154146	105652.063759767	102403.988077832	1.13044969709365	0.96925686478477	1.08902969709365	1.03061686478477
chr1	125600000	125700000	123290	144039.970520911	127007.530822691	127343.399945783	135438.9	151841.049975963	108949.052432838	104208.163986716	1.12110368569121	0.956485271415785	1.07968368569121	1.01784527141579
chr1	125700000	125800000	124300	141278.642278978	116050.582333442	119070.751343829	142895	158255.39776415	114496.041523761	108791.645350927	1.10749429835998	0.950178223658061	1.06607429835998	1.01153822365806
chr1	125800000	125900000	126250	139971.145623276	129567.679633886	130697.482806912	143656.4	155928.077511298	119515.127115778	113808.031760421	1.08542381342772	0.952247924651173	1.04400381342772	1.01360792465117
chr1	125900000	126000000	131716	148112.364563193	135725.875422977	121304.107338758	142465.9	152509.788711332	119583.234943188	113334.152163527	1.07050030015135	0.947742818776986	1.02908030015135	1.00910281877699
chr1	126000000	126100000	159612	165264.484022022	100616.426066268	92476.1619364894	139293.2	147812.675384329	122180.28680031	115255.097446765	1.06116217722278	0.943319912443293	1.01974217722278	1.00467991244329
chr1	126100000	126200000	159310	167775.972138662	109895.10000361	89399.0216969215	140288.8	148223.364961716	119756.760662823	112124.674094627	1.05655879130562	0.936270098439923	1.01513879130562	0.997630098439923
chr1	126200000	126300000	169962	172891.746132764	128143.113522728	114663.962611269	138055	145145.215646613	115057.45624452	107189.750924108	1.05135790552036	0.931619335441485	1.00993790552036	0.992979335441485
chr1	126300000	126400000	138699	127518.399949726	141691.415604655	129264.183274272	137435	144800.079359244	114535.115337096	106687.69120081	1.05358954676206	0.931484557262725	1.01216954676206	0.992844557262725
chr1	126400000	126500000	142001	144982.224707732	100427.840647743	97796.375455953	138325.6	144539.055914056	111031.768087351	104167.513344604	1.04491905991412	0.938177560701842	1.00349905991412	0.999537560701842
chr1	126500000	126600000	117792	126291.803906024	132677.303945099	130535.528057461	136316.8	142115.01184127	112961.444639637	106809.319217647	1.04253482946541	0.945537829817816	1.00111482946541	1.00689782981782
chr1	126600000	126700000	133246	148146.866294781	102772.26944782	96039.1664244102	134636.2	140668.55648731	111360.368003658	106841.548212788	1.04480486293664	0.959421651779011	1.00338486293664	1.02078165177901
chr1	126700000	126800000	101962	110497.149127955	69057.5381504167	69721.5196386317	132935	138976.543981632	107798.952725763	103424.302999373	1.04544735383182	0.959418439458136	1.00402735383182	1.02077843945814
chr1	126800000	126900000	120050	136519.782749581	124344.27055964	125676.885573933	134047	141227.008653084	104754.451436774	100031.027088877	1.05356336697639	0.954909559611906	1.01214336697639	1.01626955961191
chr1	126900000	127000000	140622	145502.130111318	100692.40292553	96102.3287766961	134645	142850.850496003	106847.071217584	101939.501856407	1.0609443387872	0.954069219630895	1.0195243387872	1.0154292196309
chr1	127000000	127100000	139524	141024.043294156	119913.191589124	118894.220666928	133679.5	143003.37194392	106872.984753511	101227.548777821	1.06974795644747	0.947176211193965	1.02832795644747	1.00853621119396
chr1	127100000	127200000	142504	153311.418599059	93884.3336438248	89721.3116483289	133466	143162.555795178	109885.738569165	103764.40797322	1.07265187984339	0.944293675633876	1.03123187984339	1.00565367563388
chr1	127200000	127300000	152950	155971.621075992	92528.9607437803	80491.5104771195	136440	147548.439708959	116760.151929761	110242.597951258	1.08141629807211	0.944179980320477	1.03999629807211	1.00553998032048
chr1	127300000	127400000	149819	150023.046664246	111246.402714766	95331.4241693096	136315	148255.249320563	116292.080207524	109345.20668455	1.08759306987905	0.940263571598541	1.04617306987905	1.00162357159854
chr1	127400000	127500000	147981	161220.643136917	121354.038455838	116881.123131252	135627.6	150288.115140033	121340.471159542	115488.798150223	1.10809389195144	0.951774762753104	1.06667389195144	1.0131347627531
chr1	127500000	127600000	108137	127817.018385196	132936.439304367	123415.997271598	134949.3	151939.915282687	123145.735604786	117481.813296966	1.12590369333288	0.954006346382975	1.08448369333288	1.01536634638298
chr1	127600000	127700000	131111	149738.704807364	132899.807604366	121407.758378406	133530.2	151768.834282605	126976.326041208	120453.84490414	1.13658808481231	0.948632305403518	1.09516808481231	1.00999230540352
chr1	127700000	127800000	131702	154355.988265762	137801.671756379	134503.41941901	130800.9	150674.058647867	130171.288646128	123681.441105948	1.1519344182484	0.95014378663929	1.1105144182484	1.01150378663929
chr1	127800000	127900000	118800	143587.878865618	119663.553337264	116702.972906856	128898.1	151700.544648358	132268.114288789	126379.283322302	1.17690287636791	0.955478075739175	1.13548287636791	1.01683807573918
chr1	127900000	128000000	133748	165830.788306021	151176.312445707	157538.243433417	125949.6	150536.884521932	132487.904488797	126126.310003659	1.19521526485143	0.951983582881144	1.15379526485143	1.01334358288114
chr1	128000000	128100000	132741	157542.044720693	137965.836041569	138824.372134361	123656.3	146567.281845486	135025.12456925	126837.129399	1.18527953566042	0.939359469607071	1.14385953566042	1.00071946960707
chr1	128100000	128200000	128313	151600.608598241	132190.238008046	119441.627720072	117417.7	138888.148165874	137775.079855637	129898.88393737	1.1828552949502	0.942832942455776	1.1414352949502	1.00419294245578
chr1	128200000	128300000	125657	145023.864728614	124478.586792978	112767.472495198	111265	131011.402844304	140428.300319428	130705.580544385	1.17747182711818	0.930763815036378	1.13605182711818	0.992123815036378
chr1	128300000	128400000	130791	160287.906669155	132214.65914138	122309.846332848	111178.5	128885.73926401	144387.644397706	131562.48312373	1.15926855699628	0.911175493391594	1.11784855699628	0.972535493391594
chr1	128400000	128500000	118496	149584.041872659	123551.940455911	114351.389944829	109154.1	123507.276223886	144053.888908806	128125.317476132	1.13149461379724	0.889426300439849	1.09007461379724	0.950786300439849
chr1	128500000	128600000	85204	88120.9916207296	158308.640108904	130524.191225	106866.1	119075.112401182	143830.299865836	125459.218390671	1.11424588715394	0.872272521907405	1.07282588715394	0.933632521907405
chr1	128600000	128700000	68725	72947.3680112468	160399.360468232	152025.303762107	102674.8	112109.926622468	147226.601147799	127779.867995554	1.09189330412592	0.867912911113642	1.05047330412592	0.929272911113642
chr1	128700000	128800000	70175	75588.5350500622	164333.876394287	142570.385489161	102475.2	109699.802213805	151043.759960888	130247.410558188	1.07050098183565	0.862315732817532	1.02908098183565	0.923675732817532
chr1	128800000	128900000	117935	122331.243062683	159256.994120046	125271.998700306	99890	103594.423380564	151105.762504964	128519.191426797	1.03708502733571	0.850524753631254	0.995665027335714	0.911884753631254
chr1	128900000	129000000	113504	112046.157904774	147838.757556708	123166.586957443	101168.5	102082.057822122	152276.48450241	128942.217232363	1.00903006194737	0.846763816840824	0.967610061947366	0.908123816840824
chr1	129000000	129100000	109861	113220.406493653	135729.945611866	112163.381279746	104090	105319.509959971	152275.806137595	129563.799560756	1.0118119892398	0.850849539707465	0.970391989239801	0.912209539707465
chr1	129100000	129200000	86400	81948.7508111015	166153.25082768	142648.123768898	109133.2	110201.504979691	151915.32307499	128250.508497458	1.00978900077787	0.844223649737752	0.968369000777868	0.905583649737752
chr1	129200000	129300000	123661	120922.620641982	162650.174923862	137442.898121544	110040.4	110750.558397895	150038.01628641	126195.140772176	1.00645361519856	0.841087771590368	0.965033615198559	0.902447771590368
chr1	129300000	129400000	104939	99234.1183367543	132834.684582141	105027.655018938	109886.5	110146.897066591	149120.460037862	125523.028561955	1.00236969115034	0.84175591015535	0.960949691150336	0.90311591015535
chr1	129400000	129500000	131281	134460.386288234	135259.160430369	118581.648000487	109564.9	109482.560276288	149681.196393806	125121.056873817	0.999248484471647	0.835917001522545	0.957828484471647	0.897277001522545
chr1	129500000	129600000	114419	120495.512999219	158301.856460756	136740.014508927	108475	107114.313831483	149092.104388601	125133.365434776	0.987456223383112	0.839302429514454	0.946036223383112	0.900662429514454
chr1	129600000	129700000	119157	121767.31820845	156794.529842188	138892.39312913	108105	107056.493688201	146742.791361858	122561.685968244	0.990301037770694	0.83521435588625	0.948881037770694	0.89657435588625
chr1	129700000	129800000	79247	81079.0692321042	145560.808508485	122016.708236342	105418.9	104238.059131915	145829.169629235	122664.527234146	0.988798584807045	0.8411522025807	0.947378584807045	0.9025122025807
chr1	129800000	129900000	116396	116294.629749643	150081.43163456	118550.876598092	105320	104903.109751149	145421.065356629	124502.389730915	0.996041680128643	0.856150994531546	0.954621680128643	0.917510994531546
chr1	129900000	130000000	110288	105402.790001735	153446.121116152	119146.870076071	100221.9	99814.818170829	142781.005170246	122999.773565509	0.995938194853909	0.861457540650098	0.954518194853909	0.922817540650098
chr1	130000000	130100000	98962	89537.9420456076	129839.025559821	112286.466889329	99770	100524.958984103	140241.885668311	122891.263883377	1.00756699392707	0.876280743785989	0.966146993927065	0.937640743785989
chr1	130100000	130200000	82700	81370.5493782797	142660.120560242	116931.329103582	96414.3	98758.2323838146	138373.940314175	123731.809033027	1.02431104497792	0.89418432944886	0.982891044977919	0.955544329448859
chr1	130200000	130300000	96800	92738.2750791272	153513.957597636	138471.310780558	98019.6	102386.86277498	139325.414803466	128795.000365112	1.04455499486817	0.92441856747236	1.00313499486817	0.98577856747236
chr1	130300000	130400000	103950	105884.624529087	128753.641856081	123406.279986631	100115	107185.220838471	140616.478719064	135119.981150169	1.07062099424133	0.960911426463212	1.02920099424133	1.02227142646321
chr1	130400000	130500000	80300	83577.4704850377	108858.558566539	103555.486346429	102464.9	112458.394111508	139503.01071199	137897.181193754	1.09753090191381	0.988488925722533	1.05611090191381	1.04984892572253
chr1	130500000	130600000	109900	127596.921131961	132910.661441403	135654.917687606	107945	121838.10624395	141995.323041702	143208.487201998	1.12870541705452	1.00854369097734	1.08728541705452	1.06990369097734
chr1	130600000	130700000	85600	104100.052205563	138115.076300833	147297.844625634	114945	132331.986363712	142083.51046763	147978.054573328	1.15126352919841	1.04148647570923	1.10984352919841	1.10284647570923
chr1	130700000	130800000	95300	117365.373143758	155075.55340139	172648.621557191	119038	141301.841719184	141899.130910958	150310.85078442	1.18703138257686	1.05927957288717	1.14561138257686	1.12063957288717
chr1	130800000	130900000	137350	164278.210384555	162992.070790539	181800.684448663	117460.5	141564.173850742	137979.403337866	147913.596583047	1.20520663415141	1.07199765330812	1.16378663415141	1.13335765330812
chr1	130900000	131000000	133787	158134.522732103	142311.441045416	146918.870511919	122923.6	149219.394261219	141197.159000564	152497.563811506	1.2139198189869	1.08003280583639	1.1724998189869	1.14139280583639
chr1	131000000	131100000	153763	183335.063370026	154762.148856936	165399.526971766	124870	152533.345066003	141656.140634283	154415.755864003	1.22153715917356	1.09007456487652	1.18011715917356	1.15143456487652
chr1	131100000	131200000	152700	186309.350575899	143541.99481953	164627.002816885	127588.2	155406.506506876	141820.304919474	154990.695224554	1.21803196931124	1.09286674649698	1.17661196931124	1.15422674649698
chr1	131200000	131300000	137730	182436.828633852	151670.162030908	161799.272891472	130613.2	159027.046836841	142492.428778014	155255.329285157	1.21754192406925	1.08956897300856	1.17612192406925	1.15092897300856
chr1	131300000	131400000	88175	108507.945844667	89556.3661251641	99433.737972902	130502.5	159683.055622969	141537.562464649	154962.3531434	1.22360150666055	1.09484966707763	1.18218150666055	1.15620966707763
chr1	131400000	131500000	134931	160129.674589803	141036.115193522	149395.158631024	128176.6	158388.883773949	140627.73957499	156430.149037674	1.23570826323954	1.11237050037527	1.19428826323954	1.17373050037527
chr1	131500000	131600000	129364	160736.429179801	137500.477778591	154836.838212576	125638.1	156292.130265297	140655.688205361	157971.472388199	1.24398673861907	1.12310759986867	1.20256673861907	1.18446759986867
chr1	131600000	131700000	112782	132831.666614298	139756.719152739	153047.238231143	123445	153681.41992747	140923.506634259	157695.339540385	1.24493839302904	1.1190137352291	1.20351839302904	1.1803737352291
chr1	131700000	131800000	125550	153570.776443411	161796.791986796	175294.962163219	124902.4	154163.730340774	140833.284113886	158002.729654843	1.23427356352459	1.12191326538315	1.19285356352459	1.18327326538315
chr1	131800000	131900000	136243	170838.298245829	153443.407656892	178870.923031096	129349.5	159534.817148628	146024.810041834	163801.033594685	1.2333624571307	1.12173426931875	1.1919424571307	1.18309426931875
chr1	131900000	132000000	110528	145192.804241907	133213.21214882	161596.829454658	127046.4	158214.828486662	146892.709985936	164749.278652721	1.24533106397868	1.12156197995458	1.20391106397868	1.18292197995458
chr1	132000000	132100000	128378	162367.528283502	155041.635160649	180812.760477013	128370	160093.983143332	148385.519597467	166052.204612054	1.24712926028926	1.11905936012161	1.20570926028926	1.18041936012161
chr1	132100000	132200000	130769	160202.247197626	146220.179108507	161865.674338747	132701.8	165875.99747155	149537.38305306	167647.458894145	1.24999056133037	1.12110734768348	1.20857056133037	1.18246734768348
chr1	132200000	132300000	152304	187259.932766896	150767.936827175	164873.174036051	135285.1	169288.694611569	148350.515973021	164977.472894697	1.25134766956279	1.11207886142236	1.20992766956279	1.17343886142236
chr1	132300000	132400000	132646	162218.813923208	141471.625404647	157416.777371329	136701.4	170262.833157236	148291.633907094	162881.454527303	1.24550906689497	1.09838599950521	1.20408906689497	1.15974599950521
chr1	132400000	132500000	111900	146929.787970137	149715.114634548	158877.609211377	141854.7	175748.489508261	150440.964986423	163280.996894198	1.23893314432487	1.08534930568236	1.19751314432487	1.14670930568236
chr1	132500000	132600000	142600	179527.975746508	152428.573893896	167866.097805904	141845.3	175998.091690578	147954.757940045	158456.850772303	1.24077492656139	1.07098178509753	1.19935492656139	1.13234178509753
chr1	132600000	132700000	156100	190651.809896474	151275.353708673	168999.781052061	142000.6	177339.25727745	146405.508375921	156887.671204873	1.24886273211134	1.07159677900942	1.20744273211134	1.13295677900942
chr1	132700000	132800000	151383	187697.747843601	149928.121186407	148595.102168736	141664.6	176535.961788888	146082.335378132	157006.707945719	1.24615438005605	1.07478229684178	1.20473438005605	1.13614229684178
chr1	132800000	132900000	150406	180579.683702505	152854.586997614	157910.739357155	141170.1	176659.454193676	144197.430903626	155125.441576097	1.25139426970496	1.07578505805541	1.20997426970496	1.13714505805541
chr1	132900000	133000000	162061	200049.367752151	154706.522942119	165592.253123613	145905	180218.010378271	144098.253967697	156334.919644997	1.23517364297502	1.08491890318146	1.19375364297502	1.14627890318146
chr1	133000000	133100000	128284	164863.550106671	130179.564696869	132571.29925806	147500	182793.743098557	145461.767245519	156926.054480493	1.2392796142275	1.07881306168667	1.1978596142275	1.14017306168667
chr1	133100000	133200000	132322	173613.90306635	130727.683467257	146173.878664445	145529.9	179998.98386843	143981.439546582	154943.890301963	1.23685224732808	1.07613794382042	1.19543224732808	1.13749794382042
chr1	133200000	133300000	148944	179226.977881274	147536.206849291	166063.541444515	145076.7	179460.518912679	143866.660219911	156634.373976732	1.23700441843989	1.08874685585461	1.19558441843989	1.15010685585461
chr1	133300000	133400000	127701	163453.737971087	122622.580659584	138604.113675108	145510.4	180819.29227981	143270.377547669	157077.968035478	1.24265545472908	1.09637435682205	1.20123545472908	1.15773435682205
chr1	133400000	133500000	159249	182515.349816087	148723.345275256	170972.389900373	144895	181479.108153561	139994.146837932	154350.973964223	1.25248702959771	1.10255305275664	1.21106702959771	1.16391305275664
chr1	133500000	133600000	158550	205285.30294937	166063.706672122	173777.446160864	148755.6	185502.129028225	140075.41494275	155264.884615375	1.24702618945589	1.10843779887308	1.20560618945589	1.16979779887308
chr1	133600000	133700000	136399	162704.217595207	136472.076719298	149178.13926676	150764.4	188045.977389664	136852.503707459	150704.886689834	1.24728369157218	1.10122126089842	1.20586369157218	1.16258126089842
chr1	133700000	133800000	146851	182313.098286088	148780.327919702	165499.938916426	149672.2	188702.581033233	132231.482588788	145194.538294515	1.26077241487219	1.09803305122154	1.21935241487219	1.15939305122154
chr1	133800000	133900000	154743	194167.417373816	146891.760275196	162346.679944616	151939.9	191277.718896078	131239.034864682	143235.695599906	1.25890380930932	1.09141076622206	1.21748380930932	1.15277076622206
chr1	133900000	134000000	155907	206647.52648966	121944.215844747	138322.312411063	147616.4	187897.619943835	126813.518485647	137888.273682534	1.27287767445782	1.08733103007579	1.23145767445782	1.14869103007579
chr1	134000000	134100000	166890	205093.758853312	130992.245745044	141710.405769577	138986.1	176494.202796517	122935.57818515	133967.673107826	1.26986945310731	1.08973882976384	1.22844945310731	1.15109882976384
chr1	134100000	134200000	152410	199052.386680742	98498.5711143468	100573.899409037	133650.1	170556.4547902	123219.677369603	135179.580497967	1.27614161747878	1.097061633204	1.23472161747878	1.158421633204
chr1	134200000	134300000	138022	185793.014316959	101325.995662588	110960.057491326	127770	163335.956197734	123869.415189254	135410.204061185	1.27835920949937	1.09316899457625	1.23693920949937	1.15452899457625
chr1	134300000	134400000	150378	189205.116599537	112698.103418517	119015.686729016	121905.7	155685.494646787	123784.755260363	135006.774780303	1.27709774560818	1.0906575248005	1.23567774560818	1.1520175248005
chr1	134400000	134500000	116014	148714.360293661	104468.181484913	117498.17072666	115270	146650.204972785	124120.410170744	134989.283667362	1.27223219374326	1.08756717353469	1.23081219374326	1.14892717353469
chr1	134500000	134600000	72247	91251.1314761906	127284.303667144	134571.440413779	107421	137306.303258302	126331.879467113	137969.25105726	1.27820727100197	1.0921174579151	1.23678727100197	1.1534774579151
chr1	134600000	134700000	83039	103326.737532036	139313.068563836	161297.213168174	100655	127888.401278137	129004.636837571	142398.713454743	1.27056183277668	1.10382631931313	1.22914183277668	1.16518631931313
chr1	134700000	134800000	88050	110108.112361427	155277.706116212	167806.174548607	94962.8	119189.681944352	133365.979905122	147830.999660827	1.25511970944782	1.1084610915467	1.21369970944782	1.1698210915467
chr1	134800000	134900000	96100	117662.801864345	146045.160986279	158312.387135793	88015	110613.741186425	135189.831546293	149437.59077538	1.25676011119043	1.10539076102191	1.21534011119043	1.16675076102191
chr1	134900000	135000000	89550	116294.629749643	125300.764948561	138147.401281656	85123.4	106036.551119563	139835.40947126	154452.681546878	1.24568040185851	1.10453197892356	1.20426040185851	1.16589197892356
chr1	135000000	135100000	88400	111654.741708481	153106.938708733	171510.07966855	86398.9	107264.693792612	142902.025453213	159368.817966461	1.24150531769053	1.11523134441954	1.20008531769053	1.17659134441954
chr1	135100000	135200000	84750	104873.36687909	125226.144818928	144868.52338387	87010	107907.139829081	141995.323041702	157673.31369446	1.24016940385106	1.11041202144492	1.19874940385106	1.17177202144492
chr1	135200000	135300000	81100	98805.8209791086	144939.426338095	165282.919552162	86121.2	107275.996083994	141506.086337241	158078.524477586	1.24563982020681	1.11711466672076	1.20421982020681	1.17847466672076
chr1	135300000	135400000	80900	103445.709020271	130936.619830227	135081.597874549	90252.5	112728.102475336	140761.377443513	157687.241802912	1.2490302481963	1.12024508900669	1.2076102481963	1.18160508900669
chr1	135400000	135500000	87098	102942.459625037	150923.960734587	167649.07844164	97825	121927.929717567	142117.428708372	159080.05264819	1.2463882414267	1.11935639487698	1.2049682414267	1.18071639487698
chr1	135500000	135600000	85002	103532.558206682	157950.46348667	183732.804609613	107620.6	133920.255731648	138008.166006015	154042.450166519	1.24437380698164	1.11618358988848	1.20295380698164	1.17754358988848
chr1	135600000	135700000	89150	109751.197896722	130246.044448723	144342.170448154	114250.5	142563.415380427	139527.567518287	155014.988436972	1.24781436738069	1.11099900323751	1.20639436738069	1.17235900323751
chr1	135700000	135800000	79162	103796.674910564	150385.339071607	171858.28237987	120384.9	150776.731042214	140505.633908319	154582.245346439	1.25245550764435	1.10018538792049	1.21103550764435	1.16154538792049
chr1	135800000	135900000	137413	172183.865777766	138598.072048997	154399.560389058	126427.7	157575.713651864	141549.094666502	156017.164426574	1.24637016770742	1.10221237934556	1.20495016770742	1.16357237934556
chr1	135900000	136000000	165275	208292.902171949	138861.277597154	152075.509734437	133727.1	167191.227273987	139791.722777185	153764.69777121	1.25024192758227	1.09995566773504	1.20882192758227	1.16131566773504
chr1	136000000	136100000	186356	231578.001849289	112014.311685161	121134.054851834	140895	176964.140175045	133502.195559941	145164.090801618	1.25600014319206	1.08735358390747	1.21458014319206	1.14871358390747
chr1	136100000	136200000	151049	191304.963366884	140420.15994165	154593.906088399	142015.4	178011.089271513	133095.176671039	145605.417493872	1.25346328124635	1.09399469714634	1.21204328124635	1.15535469714634
chr1	136200000	136300000	142444	180938.977596974	154720.090238416	160955.488646832	145255.5	181569.645456108	130443.584282804	140525.706777343	1.25000186193368	1.07729105689615	1.20858186193368	1.13865105689615
chr1	136300000	136400000	141328	171435.535116768	141371.227412051	149430.788675903	144027.5	178859.118039651	132437.162800647	141791.383144302	1.24184005165438	1.07063138582737	1.20042005165438	1.13199138582737
chr1	136400000	136500000	160092	199097.595846271	133350.241841418	145124.411888003	138360	170956.080019181	131143.928117641	139991.580013654	1.23558889866422	1.06746520424549	1.19416889866422	1.12882520424549
chr1	136500000	136600000	156681	201261.687217265	95055.1913142337	97726.7349136891	130868.2	160068.880159315	134868.964988875	143195.044957793	1.2231304484918	1.06173458786167	1.1817104484918	1.12309458786167
chr1	136600000	136700000	100354	120220.688861396	126175.8555597	148755.437370693	130329.5	156935.409102183	132971.578601776	138916.686341548	1.20414341420924	1.04470961240204	1.16272341420924	1.10606961240204
chr1	136700000	136800000	111563	139382.236756514	123869.415189254	121061.175214581	127698.4	150505.951934991	133746.406893282	138085.372612616	1.17860483713963	1.03244173671743	1.13718483713963	1.09380173671743
chr1	136800000	136900000	125133	145078.591613202	158533.85722743	167056.324058649	124028	144376.421889639	133911.927908103	135921.009340954	1.16406313001612	1.01500300581312	1.12264313001612	1.07636300581312
chr1	136900000	137000000	108600	129262.52196725	125928.9307671	134077.478427954	118559.5	135641.535223431	134488.945019603	134445.439618706	1.14407985208634	0.999676513181878	1.10265985208634	1.06103651318188
chr1	137000000	137100000	111438	122706.003250623	149264.680397496	153168.704293231	116500.9	129657.150393726	138138.68339639	136082.478226156	1.11292831552139	0.985114921326323	1.07150831552139	1.04647492132632
chr1	137100000	137200000	145662	159970.252795568	121446.296070656	111810.319925943	119018	131255.294395185	134396.823077748	129101.418751073	1.1028188542505	0.960598738828733	1.0613988542505	1.02195873882873
chr1	137200000	137300000	116133	116644.405925054	162468.373153485	152642.351357515	120164.1	130651.871006858	131828.262542849	126480.18113121	1.08727873804953	0.959431450369749	1.04585873804953	1.02079145036975
chr1	137300000	137400000	104624	110140.23466325	143026.437560254	127787.155959279	121295	130832.945611951	126704.980115273	119336.357132929	1.07863428510616	0.941844251302191	1.03721428510616	1.00320425130219
chr1	137400000	137500000	105407	111748.729184187	139120.412956422	130368.714665527	123570	130529.568316952	127123.124187139	117913.260749503	1.05632085714132	0.927551627632453	1.01490085714132	0.988911627632453
chr1	137500000	137600000	136095	141417.838920213	131552.575082099	114097.120988191	127452.4	134565.438112346	127067.498272322	116417.770593073	1.0558093697125	0.916188420925504	1.0143893697125	0.977548420925504
chr1	137600000	137700000	125525	136202.128875994	88757.252373286	78944.842619863	127390	134836.336191057	129432.006670918	118793.808722268	1.05845306688953	0.917808599107188	1.01703306688953	0.979168599107188
chr1	137700000	137800000	123024	133348.002873238	98183.8098402624	94848.7990159458	130956.7	140143.178395264	128204.166356063	118502.290173256	1.07014897592307	0.924324798026751	1.02872897592307	0.985684798026751
chr1	137800000	137900000	136442	146889.337664138	107301.032951673	95618.0840758378	135014.3	145618.6031983	127224.607563439	119732.660404835	1.07854207441953	0.941112436484681	1.03712207441953	1.00247243648468
chr1	137900000	138000000	131350	126228.74901726	130110.371485756	119846.514593699	140575.5	152285.884370474	123460.903897759	117311.922764792	1.08330316712709	0.950194912406768	1.04188316712709	1.01155491240677
chr1	138000000	138100000	150262	163064.701204558	148708.421249329	138213.802728931	143571.4	156630.366206349	120826.541975821	116534.539967427	1.09095799167765	0.964477986887578	1.04953799167765	1.02583798688758
chr1	138100000	138200000	145038	162679.233582677	145091.380056618	135570.701217891	144736.6	158678.222433337	124792.805375211	121337.308062395	1.09632409793609	0.972310123949646	1.05490409793609	1.03367012394965
chr1	138200000	138300000	151800	169712.827967126	150189.970004934	149727.165867398	146059.2	161130.938634788	126011.419928584	122395.682350057	1.10318924542095	0.97130627064931	1.06176924542095	1.03266627064931
chr1	138300000	138400000	145200	164894.482693612	133230.849634006	140090.858275067	143421.4	158890.229625371	123217.23525627	121848.275296913	1.10785579854451	0.9888898662877	1.06643579854451	1.0502498662877
chr1	138400000	138500000	161019	178421.540905923	101483.37629963	106161.338265094	144100	161456.206683622	121624.027652143	120729.167978207	1.12044557032354	0.992642410457775	1.07902557032354	1.05400241045777
chr1	138500000	138600000	166054	184862.657278962	105208.955862715	106323.293014545	139133.8	156392.542201367	119057.0951928	118873.004594749	1.12404420925302	0.998453762056328	1.08262420925302	1.05981376205633
chr1	138600000	138700000	137177	156680.691145872	128419.886367182	126972.523569541	139293.7	155059.466675695	118637.458718342	119130.998510625	1.11318363052812	1.00416006712901	1.07176363052812	1.06552006712901
chr1	138700000	138800000	136250	157875.164887751	110369.955373996	105432.541892565	139215	153140.099656001	118747.760837234	118469.899223366	1.10002585681141	0.997660068603323	1.05860585681141	1.05902006860332
chr1	138800000	138900000	110064	124482.247569971	79359.1862285329	90144.0135443958	140380	152497.77259102	115805.149943434	113352.129140716	1.08632121805827	0.978817688125996	1.04490121805827	1.040177688126
chr1	138900000	139000000	138136	151888.519599769	114178.295444491	108655.441406639	139409.6	150057.191481369	119860.279133567	115546.615995777	1.0763763146969	0.964010903620677	1.0349563146969	1.02537090362068
chr1	139000000	139100000	100600	112428.056382008	123039.096655894	119652.168894358	134000.7	142308.102566675	117323.737417928	111400.574409832	1.06199521768674	0.949514368204991	1.02057521768674	1.01087436820499
chr1	139100000	139200000	146637	149348.478325954	140895.015312036	138150.640376645	121195	127418.463899609	105478.945059021	99553.5844874957	1.05135083047658	0.943824233659056	1.00993083047658	1.00518423365906
chr1	139200000	139300000	151013	150519.157770185	151292.991193859	143116.172994811	107610	111642.844559657	94604.7570771818	89156.0895727451	1.03747648508185	0.942405988104895	0.996056485081846	1.00376598810489
chr1	139300000	139400000	156850	158471.212043808	103804.740696003	88913.1574485687	101093.6	103828.559269411	88147.6737506734	81558.7922760013	1.02705373306926	0.92525178266974	0.985633733069263	0.98661178266974
chr1	139400000	139500000	151315	154015.72980941	142034.668200962	128106.206815697	94564.8	95183.139162355	80897.5819556204	74157.784135592	1.00653878781909	0.916687277207793	0.965118787819093	0.978047277207793
chr1	139500000	139600000	111965	107371.768132023	79843.5387063266	64862.8771551034	93637	91982.8061288354	74790.399200605	66867.0671795588	0.982333971921734	0.89405950354946	0.940913971921734	0.955419503549459
chr1	139600000	139700000	9120	7784.30447521141	9971.96277810536	8502.6243461746	85716.3	82544.4410526938	66685.0250470054	58079.8883385989	0.962995848545653	0.87095848427228	0.921575848545653	0.93231848427228
chr1	139700000	139800000	400	118.971488234929	1628.07555560904	1457.5927450585	83982.7	78889.9938485814	60751.9107034772	51331.5578384769	0.939360056875779	0.844937340144249	0.897940056875779	0.906297340144249
chr1	139800000	139900000	44900	46339.3946675049	14788.3529634488	14171.0405769577	79604.9	72870.9883157999	60389.5282193912	49876.0705051613	0.915408326821589	0.825905947202714	0.873988326821589	0.887265947202714
chr1	139900000	140000000	72848	65434.318529211	41677.3774939617	34645.3600025461	76673.5	68300.6985952551	58047.6772056106	46302.8628680251	0.890799280002284	0.797669520935624	0.849379280002284	0.859029520935624
chr1	140000000	140100000	91322	80424.7260468121	61967.2691057393	46744.9993340262	79415.6	69343.364718146	59702.8873538131	47104.5388778073	0.873170569990607	0.788982593063798	0.831750569990607	0.850342593063798
chr1	140100000	140200000	67430	54964.8275645372	59841.2737760399	50278.8519670458	91037.6	79322.9310942684	69570.6532963595	54146.8172481827	0.871320543316919	0.778299680722074	0.829900543316919	0.839659680722074
chr1	140200000	140300000	133677	113974.685729062	91961.8477585765	75632.8679935912	99692.1	86441.5900928053	76641.7924532584	59097.2880746497	0.867085657668013	0.771084367718715	0.825665657668013	0.832444367718715
chr1	140300000	140400000	113072	98281.1567159925	100180.915855143	74358.2841154123	107305	91810.2974708947	83913.7275953491	64279.84005708	0.855601299761379	0.766022936879312	0.814181299761379	0.827382936879312
chr1	140400000	140500000	122001	108312.832603962	118616.158063156	92374.1304443353	108420.2	92108.202077435	86740.0667598864	66410.8406503555	0.849548350560458	0.765630499618979	0.808128350560458	0.826990499618979
chr1	140500000	140600000	139386	117798.429360933	96395.6401883518	72879.6372529251	109789.6	92611.3325011805	88125.1520388208	67653.3574881431	0.84353465629878	0.767696349146048	0.80211465629878	0.829056349146048
chr1	140600000	140700000	125340	107579.968236435	108649.622203569	78925.4080499289	116065	98026.5577311698	90283.5732066695	68547.3477051123	0.844583274296039	0.759244957531749	0.803163274296039	0.820604957531749
chr1	140700000	140800000	86945	71305.5614736047	72339.4671245986	50962.3010097288	113832.3	96283.6254285281	87701.4453754736	66053.2445635678	0.845837476959774	0.753160273251781	0.804417476959774	0.814520273251781
chr1	140800000	140900000	121029	100026.468448399	87507.7043843561	65996.56040126	115250.1	97008.280763367	84663.7277346331	63864.7500342372	0.841719710120573	0.754334255567066	0.800299710120573	0.815694255567066
chr1	140900000	141000000	84000	68413.3645946136	69940.7691393346	55955.3659353014	117000	98086.0434752873	81084.9463174784	61024.549593116	0.838342251925532	0.75260023425534	0.796922251925532	0.81396023425534
chr1	141000000	141100000	105016	85456.0302842672	75818.1218950832	59170.1677119027	115421.4	96472.3142088687	79144.8229470443	59461.6862609144	0.83582692818549	0.751302284177198	0.79440692818549	0.812662284177198
chr1	141100000	141200000	130184	109117.07986443	81425.4854545267	59218.7541367379	112412.4	94089.9101569642	75328.0711528449	57148.4865745065	0.837006506016812	0.758661222833504	0.795586506016812	0.820021222833504
chr1	141200000	141300000	111350	96545.3627026449	66140.5694466172	50691.8365781457	115362.9	96596.044556633	74321.5134405896	56538.4030333248	0.837323303736583	0.760727283608398	0.795903303736583	0.822087283608398
chr1	141300000	141400000	127250	105527.710064382	69803.7394467375	52473.3388221061	116725	97776.7176058764	72747.8427431305	55655.7496488172	0.837667317248888	0.765050172626221	0.796247317248888	0.826410172626221
chr1	141400000	141500000	139500	119090.459723164	82828.3438916098	63972.1260331232	121785	102517.255526085	73236.1297368502	55663.8473862897	0.84178885352125	0.7600599265185	0.80036885352125	0.8214199265185
chr1	141500000	141600000	123600	101661.136696747	76994.4064840107	57251.003930909	121631.8	103162.199963807	72930.3228783217	55884.9156192902	0.848151552174735	0.766278187366998	0.806731552174735	0.827638187366998
chr1	141600000	141700000	95250	83755.9277173901	70482.1042615746	55793.4111858505	122670.8	103140.42818146	73554.1471620459	56854.2147947541	0.840790377020937	0.772957297288753	0.799370377020937	0.834317297288752
chr1	141700000	141800000	116450	96366.9054702925	62273.8900020457	44861.4655979117	125380	105236.229918206	76818.0316321531	58595.2283513518	0.839338251062422	0.76277961184866	0.797918251062422	0.82413961184866
chr1	141800000	141900000	134650	111833.198940833	71770.9974097651	57170.0265561835	123566.9	104495.989318409	77408.2090210614	59437.3930484967	0.845663274860895	0.767843537528751	0.804243274860895	0.829203537528751
chr1	141900000	142000000	134600	115818.743796703	74823.639076532	56036.3433100269	121485	102749.725814096	78839.5587803676	60903.0835310278	0.845781173100354	0.772493967155403	0.804361173100354	0.833853967155403
chr1	142000000	142100000	103484	91905.4746614827	72760.0533097976	61380.8500419081	121407.8	102579.953500385	79056.6355211155	60546.7830822357	0.844920618777255	0.765865922362254	0.803500618777255	0.827225922362254
chr1	142100000	142200000	140574	108899.36204096	87663.7282917686	68911.745891377	124230	103939.440696446	81607.287224903	62312.089851251	0.836669409131818	0.763560362930873	0.795249409131818	0.824920362930873
chr1	142200000	142300000	138442	117503.38007011	98779.4141476893	68101.9721441223	125475	104903.109751149	87888.9454102945	67672.7920580773	0.836047896004373	0.769980703968609	0.794627896004373	0.831340703968609
chr1	142300000	142400000	109119	98125.3040664048	75705.5133358202	60894.9857935552	126885.9	106711.47637232	89116.7857251497	68830.7685166515	0.841003424118201	0.772365923620007	0.799583424118201	0.833725923620007
chr1	142400000	142500000	118681	101627.824680041	97141.8414846726	78629.0308584337	126930	106348.613333203	91497.8462252279	71713.07719263	0.837852464612015	0.783767926253734	0.796432464612015	0.845127926253734
chr1	142500000	142600000	122828	99963.4135596345	79165.1738914895	53687.9994429882	129958.8	108287.848591432	93976.3199127167	72903.282646345	0.833247526073128	0.775762263451644	0.791827526073128	0.837122263451644
chr1	142600000	142700000	123472	97350.7996779954	95988.6212994495	73446.4788760034	128330.7	108673.911070755	93018.8758130557	72377.5775296272	0.846827073106862	0.778095595082097	0.805407073106862	0.839455595082097
chr1	142700000	142800000	128900	106003.596017322	125090.471855961	98468.4876661744	126160	107157.619453201	91375.7405585572	72571.9232289683	0.849378721093854	0.794214337255755	0.807958721093854	0.855574337255755
chr1	142800000	142900000	148759	129916.865152543	84049.4005583166	68749.791141926	127118.1	107404.128376823	92637.4991141542	73673.2155252348	0.844916092805221	0.795285022045442	0.803496092805221	0.856645022045442
chr1	142900000	143000000	135041	112190.113405538	98634.2440773142	84859.4300698115	122120	103451.657594683	87597.2485399146	69632.4445264337	0.847131162747155	0.794915887052148	0.805711162747155	0.856275887052148
chr1	143000000	143100000	133772	111297.827243776	97544.7901846858	73282.904579058	122054.4	104899.421635013	88180.6422806745	71932.2019686371	0.859448095562416	0.815736879526014	0.818028095562416	0.877096879526014
chr1	143100000	143200000	124293	112759.986834183	78089.2872951578	63654.6947241993	120413.4	105736.505026234	85978.5344187503	71326.1672961917	0.878112444513936	0.829581101589896	0.836692444513936	0.890941101589896
chr1	143200000	143300000	116735	102340.463894568	82348.0616027051	70045.4291375336	121355	108484.15154702	82428.1086508559	69713.4219011592	0.893940517877468	0.845748168218285	0.852520517877468	0.907108168218285
chr1	143300000	143400000	118700	100590.393302633	88323.0988917903	71907.9087562195	118734.7	107333.102398347	81306.2289200783	69601.673124038	0.903974174342859	0.856043553470601	0.862554174342859	0.917403553470601
chr1	143400000	143500000	68700	62103.116858633	46739.3357422761	38221.320870423	120836.9	109087.336992371	81550.1689074937	70867.673400496	0.902765107284043	0.869007070738071	0.861345107284043	0.930367070738071
chr1	143500000	143600000	122172	114441.053962943	84999.1112990885	76685.5738650223	120688.9	109831.146736816	79986.4023363312	71310.6196402444	0.910035195753843	0.891534280294212	0.868615195753842	0.952894280294212
chr1	143600000	143700000	107062	105721.633590205	73967.5426802076	67386.1321515491	121996.1	111023.597963395	81342.1822552647	73203.546751827	0.910058583539922	0.899945695114285	0.868638583539922	0.961305695114285
chr1	143700000	143800000	138316	133480.061225179	89586.214177017	82341.0337158493	123116.2	112559.519876508	83099.6898175446	74482.9892724895	0.914254337581143	0.896308872343878	0.872834337581143	0.957668872343878
chr1	143800000	143900000	122556	118406.373665813	72830.6032505406	67632.3033707145	123250	112665.999358478	85677.4761139256	77049.972051287	0.914125755444039	0.899302541881992	0.872705755444039	0.960662541881992
chr1	143900000	144000000	156063	129732.459345778	101073.643951468	97519.4328343919	129819.7	118433.499165131	95215.2854105352	85082.9276240538	0.91229219575404	0.893584756451717	0.87087219575404	0.954944756451717
chr1	144000000	144100000	132292	118735.924688224	81907.124473061	77712.3669765413	131177.8	118823.725646541	95378.0929660961	84920.9728746029	0.905821912294163	0.890361405158201	0.864401912294163	0.951721405158201
chr1	144100000	144200000	137365	124684.49909997	91647.0864844921	82583.9658400257	133938.6	119410.493026516	97009.5603457793	85292.1731603444	0.891531590045856	0.879214098655126	0.850111590045856	0.940574098655126
chr1	144200000	144300000	127936	117699.683025698	99923.1372255047	82839.8543441582	131471.6	115539.160799351	97094.355947634	84483.6950510853	0.878814594173581	0.870119526789487	0.837394594173581	0.931479526789487
chr1	144300000	144400000	120038	101655.188122335	114100.9618556	97577.7365441942	126355.6	109900.98300041	98020.7309387755	84518.0294579689	0.869775324563453	0.862246472236159	0.828355324563453	0.923606472236159
chr1	144400000	144500000	134397	119778.114925162	142117.428708372	118550.876598092	115708.1	101081.745549043	96097.0239968605	81622.9263567838	0.873592648648131	0.849380375811123	0.832172648648131	0.910740375811123
chr1	144500000	144600000	135753	118343.318777049	86627.1868546975	75066.0263705129	108873.9	94710.5844110858	96911.197447628	80967.9813500042	0.869910827214657	0.835486336795707	0.828490827214657	0.896846336795707
chr1	144600000	144700000	134670	111589.307389952	90282.2164770398	71098.1350089647	100193.4	86364.4965684291	96902.3787050351	80199.9919281078	0.861977900424869	0.827636978574403	0.820557900424869	0.888996978574403
chr1	144700000	144800000	113646	94766.7389535328	90434.1701955633	74256.2526232582	93972.1	79734.0965576083	101612.265614449	83536.2597667973	0.848486907897219	0.822108032545616	0.807066907897219	0.883468032545616
chr1	144800000	144900000	71396	62024.5956763979	82094.353161956	67975.6474395505	88455	75011.5233321228	104454.478515654	85424.3282358964	0.848019030378416	0.817813936269805	0.806599030378416	0.879173936269805
chr1	144900000	145000000	49588	41540.0848321078	81836.5745323179	68568.401822541	80885.3	67917.4914316504	97955.8792624771	79519.7819804139	0.839676572030399	0.811791824841234	0.798256572030399	0.873151824841234
chr1	145000000	145100000	63950	55024.3133086547	90048.8589807359	71162.9169087451	73485	61252.4707177532	97589.5622624651	78620.9331209611	0.833537058144563	0.805628504711516	0.792117058144563	0.866988504711516
chr1	145100000	145200000	50560	41223.6206734029	91558.8990585633	74904.0716210619	63898	53198.6958216897	100486.994059597	80808.7798312939	0.83255650915036	0.804171530729315	0.79113650915036	0.865531530729315
chr1	145200000	145300000	65723	51395.6829174894	147022.006319644	116202.532731053	57933.4	48522.5214766158	100336.939762555	80661.562964043	0.837556944294928	0.803906947480424	0.796136944294928	0.865266947480424
chr1	145300000	145400000	64867	54429.4558674801	142523.090867645	116458.421235185	56306.3	47254.6423264962	102835.221702637	81815.9764181294	0.839242541713736	0.795602664763167	0.797822541713736	0.856962664763167
chr1	145400000	145500000	58700	48837.7959204384	77131.4361766078	59505.4140432661	56995	47457.7266569132	105058.901565673	83070.3159526269	0.832664736501679	0.79070230808285	0.791244736501679	0.85206230808285
chr1	145500000	145600000	61750	51693.1116380767	82964.0168545772	66077.5377759854	56850	47332.8065942665	105866.291368292	84085.7722316843	0.832591145017881	0.794263888390715	0.791171145017881	0.855623888390715
chr1	145600000	145700000	38800	31051.5584293165	119256.534448362	92976.6021122929	55699	46517.8518998572	103805.419060817	81665.6824106389	0.835164938326671	0.78671887411574	0.793744938326671	0.84807887411574
chr1	145700000	145800000	54000	48004.9955027939	88933.6272251437	72784.0839507491	54541.7	45934.8916075061	99441.4982069703	77495.3476122771	0.842197650742571	0.779305913623544	0.800777650742571	0.840665913623544
chr1	145800000	145900000	55125	49345.8041752015	107077.172562777	79519.7819804139	55330	47029.4292992674	94720.2147686671	72975.5144646001	0.849980648821027	0.770432316299392	0.808560648821027	0.831792316299392
chr1	145900000	146000000	56475	43570.9281362781	104073.373162678	81111.7971675166	54870	46952.0978319147	96538.0967994676	74410.1096352366	0.855697062728535	0.7707849243165	0.814277062728535	0.8321449243165
chr1	146000000	146100000	62500	53775.1126821879	98122.757006927	81317.4796993193	54205	46636.8233880922	101266.299558882	77438.6634499692	0.860378625368364	0.764703201235687	0.818958625368364	0.826063201235687
chr1	146100000	146200000	39050	33074.0737293103	70950.1759838122	50703.1734106073	55415.3	47521.8522890718	97732.0188735808	75151.0526139746	0.85755833297071	0.768950170887032	0.81613833297071	0.830310170887032
chr1	146200000	146300000	54150	45566.0799939778	103382.797781174	74499.1847474346	56715	48700.9787089682	95439.1457994315	73195.4490143545	0.85869661833674	0.766933194982457	0.81727661833674	0.828293194982457
chr1	146300000	146400000	72750	65374.8327850935	95310.2564846124	71260.0897584157	58508.7	49769.4616448061	93333.0943952882	71624.4879446803	0.850633523643597	0.767407192579872	0.809213523643597	0.828767192579872
chr1	146400000	146500000	54100	48064.4812469113	95310.2564846124	73851.3657496308	59540	50693.7511369033	93645.0065371503	71910.8239417096	0.851423431926491	0.767908793013769	0.810003431926491	0.829268793013769
chr1	146500000	146600000	55100	48540.3671998511	130246.044448723	96363.0759233121	60140	51098.254196902	94875.4246383018	71601.3284155088	0.849655041518158	0.754687830789459	0.808235041518158	0.816047830789459
chr1	146600000	146700000	50903	39901.8474391129	83913.7275953491	70100.4937523469	66855	56469.8168907091	98763.1333921332	75114.6127953482	0.84466108579327	0.760553155974811	0.80324108579327	0.821913155974811
chr1	146700000	146800000	66997	59796.2597017577	66004.8964836497	53228.0479545475	68150	58030.9607593278	99990.9737069884	75830.2908331719	0.851518132932176	0.758371361152893	0.810098132932176	0.819731361152893
chr1	146800000	146900000	73062	60030.6335335805	86016.6585213442	63810.1712836722	69645	59253.7497154064	98457.8692254566	74927.069195484	0.850796894470621	0.761006405937042	0.809376894470621	0.822366405937042
chr1	146900000	147000000	66788	52813.8230572497	107192.494581299	83975.1571378094	70320	59765.3271148166	96633.0678735448	73511.2607757838	0.849905106865993	0.76072572664237	0.808485106865993	0.82208572664237
chr1	147000000	147100000	68500	57820.1432821755	110426.938018442	78222.5244373118	70440	59348.6889630179	89476.3190770134	69195.1667029161	0.842542432751532	0.77333497194223	0.801122432751531	0.83469497194223
chr1	147100000	147200000	106200	86789.7006673807	109827.263522126	85836.0172090007	71509.7	60617.2819420669	88289.1806510484	67845.435820992	0.847679153206725	0.76844563876	0.806259153206725	0.82980563876
chr1	147200000	147300000	67100	61177.5186801652	115661.200929725	81655.9651256718	67970	57296.6687339418	90636.3229103848	69681.030951269	0.842969968132144	0.768798079111892	0.801549968132144	0.830158079111892
chr1	147300000	147400000	87700	77602.7223458795	79979.211669294	62227.8733815365	66333.8	55665.8075732174	91579.2500030084	70466.5114861061	0.839177124983303	0.76945936425327	0.797757124983303	0.83081936425327
chr1	147400000	147500000	60850	53180.2552410133	77062.2429654944	59693.2815526292	66677.1	56352.8679177741	92079.2048715433	71418.4815033787	0.845160751109063	0.775620093624964	0.803740751109063	0.836980093624964
chr1	147500000	147600000	56300	44373.9856818638	58678.5564834091	53202.1351946353	63285	53822.7012774819	93417.6186512169	73422.1856635858	0.850481176858369	0.785956511455448	0.809061176858369	0.847316511455448
chr1	147600000	147700000	61600	52587.7772296033	72042.3433356999	56603.1849331052	59025	50069.1508236699	93281.9456882495	73592.2381505093	0.848270238435746	0.788922632429391	0.806850238435746	0.850282632429391
chr1	147700000	147800000	31600	26590.1276205066	89476.3190770134	71583.9992573176	58225	48775.6928035797	89422.0498918264	71418.967367627	0.837710481813306	0.798672893922946	0.796290481813306	0.860032893922946
chr1	147800000	147900000	56700	43722.0219263364	95445.9294475798	71664.976632043	56261.9	46754.6051614448	86811.8377572962	69056.857346885	0.831017174347911	0.79547742716783	0.789597174347911	0.85683742716783
chr1	147900000	148000000	70221	59684.4265028169	112192.043266648	93494.8573105359	57863.5	47850.3325680885	87889.4881021464	69899.6698630277	0.826951922508809	0.795313198112945	0.785531922508809	0.856673198112945
chr1	148000000	148100000	34579	32518.4768792532	123811.075815178	98259.5660393827	57775	48124.2049340053	88818.3052066214	69753.9105885219	0.832958977654786	0.785355118252378	0.791538977654786	0.846715118252378
chr1	148100000	148200000	63600	49254.1961292606	108470.533892452	87536.5420782356	59643.9	49051.9445992612	89969.218951474	70693.2481353374	0.822413433716796	0.785749270241711	0.780993433716796	0.847109270241711
chr1	148200000	148300000	59100	48242.9384792637	77062.2429654944	59923.2572968495	64140	52151.1518677811	92596.797225264	72272.3069424841	0.813083128590289	0.780505472199695	0.771663128590289	0.841865472199695
chr1	148300000	148400000	68069	57391.8459245298	53877.0903239921	38606.7731741162	65280	53513.3754080711	94699.728151259	73980.9295491916	0.819751461520697	0.781215859786056	0.778331461520697	0.842575859786056
chr1	148400000	148500000	76866	64137.5293074503	87838.7464139966	68121.4067140564	64646.3	52789.1959591851	95792.8452138875	74413.510684975	0.81658495473345	0.776817000464112	0.77516495473345	0.838177000464111
chr1	148500000	148600000	55415	47112.7093410319	67966.7275281586	51744.5424495768	68800	56231.8739142392	93539.7243178876	72879.6372529251	0.817323748753477	0.779130340444978	0.775903748753477	0.840490340444978
chr1	148600000	148700000	80289	61865.1738821631	83551.4807842261	65996.56040126	68675	56493.6111883561	94157.0362993894	73325.0128139152	0.822622660187201	0.778752344973615	0.781202660187201	0.840112344973615
chr1	148700000	148800000	76561	57582.2003057057	115752.101814914	87374.5873287847	68710	56844.5770786491	98247.5761328571	76879.9195643635	0.827311556958945	0.782512124883378	0.785891556958945	0.843872124883378
chr1	148800000	148900000	68100	57344.2573292358	116475.23870753	88751.2026991177	68298.1	56655.4124123556	102282.354378545	80323.4014471894	0.829531310715167	0.785310447097395	0.788111310715167	0.846670447097395
chr1	148900000	149000000	63884	52442.6320139567	123123.213892933	97820.6686683706	65741.5	54613.8616742442	103334.769552283	81374.1638616272	0.830736470482787	0.787480963224629	0.789316470482787	0.848840963224629
chr1	149000000	149100000	76116	66945.2564297946	101279.866855179	82920.8317188837	66205	54863.7017995375	105445.026818279	83058.493255917	0.828694234567442	0.787694742579543	0.787274234567442	0.849054742579543
chr1	149100000	149200000	62350	51871.5688704291	114643.65370747	91990.2976881366	68676.1	58629.149402173	105555.871629023	83495.7710794345	0.853705283237881	0.791010199535665	0.812285283237881	0.852370199535665
chr1	149200000	149300000	59450	51752.5973821941	117967.641300172	95472.3248013319	67504	59308.4765999945	106089.473392374	84880.4841872401	0.878592033064626	0.800083943044076	0.837172033064626	0.861443943044076
chr1	149300000	149400000	63950	55500.1992615944	94224.872780873	73041.5920023761	69110.6	61777.1349808692	108982.427981728	87912.9249159596	0.893887985068416	0.806670639882412	0.852467985068416	0.868030639882412
chr1	149400000	149500000	51300	43722.0219263364	98362.8981513794	78629.0308584337	70516.6	63991.1943769213	109033.576688767	89083.2099354922	0.907462843882451	0.817025476379423	0.866042843882451	0.878385476379423
chr1	149500000	149600000	60050	49611.1105939654	89069.3001881111	68587.8363924751	69315	63935.2777774509	112696.746688887	92945.8307098972	0.922387329978372	0.82474280261599	0.880967329978372	0.88610280261599
chr1	149600000	149700000	105000	99519.6499085182	84659.92889167	70369.3386364355	69830	65874.5130356802	115934.717623068	97631.8294305108	0.943355478099387	0.842127633828686	0.901935478099387	0.903487633828686
chr1	149700000	149800000	64840	64375.4722839201	121088.119448422	101221.71840684	69058.1	66555.9817202899	115021.638582297	97765.9279630562	0.963767924693698	0.849978570711332	0.922347924693698	0.911338570711332
chr1	149800000	149900000	84166	82030.8411379836	145404.784601073	119075.609986313	67985	66094.6102889148	119270.101744659	102088.176316403	0.972194017634991	0.85594105163891	0.930774017634991	0.91730105163891
chr1	149900000	150000000	77944	74583.225974477	123634.700963321	109523.518863696	70652.8	69402.0176618458	120857.475411378	105108.632393663	0.982296776091618	0.869690782766162	0.940876776091618	0.931050782766162
chr1	150000000	150100000	64100	66386.0904350904	137911.566856382	121547.039462934	72805.4	72809.242113406	124771.640392988	110736.559937083	1.00005277236862	0.887513858023358	0.958632772368615	0.948873858023358
chr1	150100000	150200000	67500	71263.9214527225	147023.363049274	138850.284894273	72504.4	73396.9612652865	128862.315899418	116375.824312965	1.0123104427495	0.903102070614662	0.970890442749496	0.964462070614662
chr1	150200000	150300000	51731	58567.2842282909	108836.850892464	96813.3101267857	74756	76658.0887292942	129655.867059815	118712.831347542	1.02544396074287	0.91559937887559	0.984023960742872	0.97695937887559
chr1	150300000	150400000	53219	50886.4849478439	136709.504404491	116264.075535844	75639.4	78424.8153295829	127671.921322342	120684.792376857	1.03682492628951	0.945272782980652	0.995404926289511	1.00663278298065
chr1	150400000	150500000	77978	76796.0956556467	114236.634818567	108833.591631035	75790.6	80553.5721685704	130462.578497619	125482.215965093	1.06284383773938	0.961825355669964	1.02142383773938	1.02318535566996
chr1	150500000	150600000	81576	83683.3551095668	128210.950004212	124867.111826678	78513.2	86000.2058714537	128794.343744972	127183.712562825	1.09535983594419	0.987494550340377	1.05393983594419	1.04885455034038
chr1	150600000	150700000	101990	105396.841427324	125566.683955977	126761.982395254	79185	87455.9410014963	124633.796662613	124667.259665856	1.10445085561023	1.00026849060319	1.06303085561023	1.06162849060319
chr1	150700000	150800000	87356	96986.7469239965	129023.631052387	124591.788752612	81026.9	90171.1083059939	122822.155588109	125192.640873075	1.11285398189976	1.01930014396519	1.07143398189976	1.08066014396519
chr1	150800000	150900000	93000	99698.1071408706	125565.327226347	138795.22027946	82955	93636.5098153009	121712.215078072	127085.891894156	1.12876270044362	1.04415067799594	1.08734270044362	1.10551067799594
chr1	150900000	151000000	79456	95870.7943643529	151541.272716089	157497.754746055	82202.2	94576.3845723569	126793.167541202	134130.923495272	1.15053349633412	1.05787185616043	1.10911349633412	1.11923185616043
chr1	151000000	151100000	91326	120852.427463923	121229.219329908	138562.00544025	80419.6	93846.0186060826	127892.118541238	135726.177777364	1.16695455593018	1.06125521514134	1.12553455593018	1.12261521514134
chr1	151100000	151200000	74218	85821.2727531484	105417.892225685	113685.755924585	77670.6	92020.9959765588	131283.806942461	139966.15311799	1.18475968997998	1.06613417433374	1.14333968997998	1.12749417433374
chr1	151200000	151300000	70150	85718.9572732664	90720.4401474246	102067.122198974	77705	92970.2694811853	131331.428152462	141256.932471114	1.1964515730157	1.07557600231933	1.1550315730157	1.13693600231933
chr1	151300000	151400000	72500	85540.500040914	125610.099304126	135196.58574666	74930	91054.8285206029	130713.16646022	139675.606297475	1.2151985656026	1.06856570060968	1.1737785656026	1.12992570060968
chr1	151400000	151500000	70450	86194.8432262061	165046.159449866	179283.907642196	75024.4	90331.1249576699	129560.353293886	137754.337104738	1.20402329052508	1.06324453123608	1.16260329052508	1.12460453123608
chr1	151500000	151600000	63750	76379.6954468245	139200.460004573	140819.654647596	74641.8	88310.8701159525	132538.917522872	139887.767019256	1.18312889179994	1.0554467294115	1.14170889179994	1.1168067294115
chr1	151600000	151700000	74500	87146.6151320855	159483.567968202	169161.735801512	77207.9	90953.7027556033	134560.173325161	141062.586771773	1.17803622110695	1.04832346217999	1.13661622110695	1.10968346217999
chr1	151700000	151800000	87700	106479.481970262	129499.843152402	137499.582283852	78385.7	91923.3203847179	138200.957286392	144527.446681526	1.17270523047849	1.0457774643487	1.13128523047849	1.1071374643487
chr1	151800000	151900000	65250	80543.697535047	119382.710303922	122981.958543069	77540	91025.0856485442	138422.239888992	144971.526604521	1.1739113444486	1.0473138328117	1.1324913444486	1.1086738328117
chr1	151900000	152000000	80400	88633.7587350222	140013.141052748	138285.062818689	77450	90473.2958861106	134412.154122564	140388.04524031	1.16815101208664	1.0444594550006	1.12673101208664	1.1058194550006
chr1	152000000	152100000	87500	100649.87904675	151014.861619776	159896.304585423	81980.3	95379.9180038956	134797.87235628	141415.648125576	1.16344924334133	1.04909406694347	1.12202924334133	1.11045406694347
chr1	152100000	152200000	99879	112249.599149656	125630.450248571	125433.953449757	84245	98008.7120079345	131338.211800611	137718.221195611	1.16337719755397	1.04857694731436	1.12195719755397	1.10993694731436
chr1	152200000	152300000	81928	95415.1335644131	127128.279759732	136715.721296509	83715	97342.2337308425	130051.896438717	137491.160636881	1.16278126656922	1.05720227387587	1.12136126656922	1.11856227387587
chr1	152300000	152400000	64043	76558.1526791769	127822.925330125	139637.384976605	85772.2	99890.0081513935	133733.789307726	142001.276499591	1.1645965493644	1.06182048108156	1.1231765493644	1.12318048108156
chr1	152400000	152500000	69550	80676.9456018701	124945.301785586	133449.094000084	86575.9	101782.24967177	132173.685906564	142104.117765492	1.17564183186972	1.07513168593897	1.13422183186972	1.13649168593897
chr1	152500000	152600000	109053	125445.916624674	143057.642341736	151095.683500259	85680	101891.227554993	130470.85454836	140852.045597487	1.18920667080991	1.07956712696535	1.14778667080991	1.14092712696535
chr1	152600000	152700000	97147	113434.555172475	124886.96241151	132187.466501861	83187.1	100639.290584297	135553.570760008	148475.093699393	1.20979443428485	1.09532410593788	1.16837443428485	1.15668410593788
chr1	152700000	152800000	82400	99814.6991993408	116636.689533461	135228.97669655	87519.3	106973.213646436	136446.298856334	150971.626162179	1.22228141274481	1.1064545350632	1.18086141274481	1.1678145350632
chr1	152800000	152900000	85822	106021.441740557	156201.63899402	168083.117170168	95210	116217.29828229	130969.995379117	144797.911113109	1.22064172127182	1.10558079118782	1.17922172127182	1.16694079118782
chr1	152900000	153000000	88437	107556.173938788	124412.107041124	139313.475477703	101860.8	125261.034931957	130122.989071312	144020.690270494	1.22972757853813	1.10680434947253	1.18830757853813	1.16816434947253
chr1	153000000	153100000	78541	101739.657878982	133986.548037735	147375.582905371	105854.7	130755.138258646	125857.024096727	139851.16524588	1.23523224059627	1.11119078374519	1.19381224059627	1.17255078374519
chr1	153100000	153200000	74950	99730.229442694	176457.612365056	201664.434468822	112179.9	137864.160566636	126175.8555597	139694.069138912	1.22895599449309	1.10713787926578	1.18753599449309	1.16849787926578
chr1	153200000	153300000	125250	158754.364185807	136055.560722988	161681.045924373	119780	147407.934381354	130178.479313165	142362.435590866	1.2306556552125	1.09359424339556	1.1892356552125	1.15495424339557
chr1	153300000	153400000	140950	168998.999037717	73059.8905579556	77900.2344859044	126530.6	156326.869939861	129669.434356111	140020.893823304	1.23548667231374	1.0798296030101	1.19406667231374	1.1411896030101
chr1	153400000	153500000	136058	171114.312098534	116475.23870753	125676.885573933	132729	163107.768883299	126494.9583686	134877.372935492	1.22887815687076	1.06626678782301	1.18745815687076	1.12762678782301
chr1	153500000	153600000	148992	180386.949891564	100397.992595891	109400.433254113	141596.9	172065.132232507	123074.778645154	129450.43123614	1.21517584235606	1.05180307989314	1.17375584235606	1.11316307989314
chr1	153600000	153700000	160399	184524.778252375	128075.277041244	130616.505432187	149352.6	179325.486273532	114108.830887452	118482.531693823	1.20068540000999	1.03832920530651	1.15926540000999	1.09968920530651
chr1	153700000	153800000	158401	195252.437346519	156662.927068109	161912.641216087	152817.5	181276.856623561	110668.435892524	112883.108186306	1.18623100511107	1.02001177911227	1.14481100511107	1.08137177911227
chr1	153800000	153900000	153328	195210.797325636	151111.189423482	144667.699494551	153720	180747.433500916	114406.226022277	114939.285685335	1.17582249219956	1.00465935886177	1.13440249219956	1.06601935886177
chr1	153900000	154000000	150421	175365.163373168	92667.3471660071	87878.2665995771	155059.2	179958.890476895	115430.556892681	114493.910124345	1.16058183246718	0.991885625491643	1.11916183246718	1.05324562549164
chr1	154000000	154100000	167220	191313.29137106	99784.7508032779	93106.1659118536	155832.6	179581.274973237	118469.631263151	115811.735920628	1.15239863143679	0.977564753817631	1.11097863143679	1.03892475381763
chr1	154100000	154200000	152507	172333.769852942	86798.1347880365	91985.4390456531	155725.1	179883.819467819	116373.483985304	114194.293837861	1.1551369655105	0.981274169399978	1.1137169655105	1.04263416939998
chr1	154200000	154300000	159899	178268.0676861	101651.61077371	105686.810849203	156707.5	180318.660257317	113286.788404833	110955.522758341	1.15067026311643	0.979421557629822	1.10925026311643	1.04078155762982
chr1	154300000	154400000	149975	163704.767811262	110437.79185548	98462.0094761964	157177.2	181699.324378284	110383.522670293	109602.876690927	1.15601578586642	0.992927875823481	1.11459578586642	1.05428787582348
chr1	154400000	154500000	149450	163228.881858323	126718.54741157	121223.129964032	155415.1	181365.133467832	112700.138512961	114394.955772431	1.16697240787949	1.01503828905476	1.12555240787949	1.07639828905476
chr1	154500000	154600000	156726	176610.794854988	130788.736300593	122578.691216937	152823.1	180943.022627574	115179.561911191	119174.402383478	1.18400309002745	1.03468358800815	1.14258309002745	1.09604358800815
chr1	154600000	154700000	159324	187550.223198189	107113.804262778	114442.084604521	152712.4	182352.477848693	116715.922543834	121822.848401249	1.19409083904577	1.04375517706675	1.15267083904577	1.10511517706675
chr1	154700000	154800000	168225	199600.845241505	125795.971263392	129524.930420888	151326.5	182247.069110117	116889.583936432	121936.702590113	1.20433016761848	1.04317851500289	1.16291016761848	1.10453851500289
chr1	154800000	154900000	158025	209017.4385353	122078.532078084	131141.238820408	147745	180557.07911974	117906.588466836	124211.195091402	1.22208588527355	1.05347119873915	1.18066588527355	1.11483119873915
chr1	154900000	155000000	132800	172023.254268649	115833.505592694	135799.057414617	146925	181145.987986503	118863.082855756	126600.027645803	1.23291467065852	1.06509123441999	1.19149467065852	1.12645123441999
chr1	155000000	155100000	141300	187092.182968485	124578.984785574	140900.632022322	145335.7	180979.665845951	117440.958857932	126203.400464398	1.24525265193583	1.07461146172236	1.20383265193583	1.13597146172236
chr1	155100000	155200000	151400	186428.322064134	102161.741114467	118469.899223366	144575	179029.366239315	117173.954466812	125838.840323384	1.23831482787007	1.07394890695633	1.19689482787007	1.13530890695633
chr1	155200000	155300000	146040	177213.980300339	103388.224699693	106825.352737843	136907.5	169883.314109767	119593.003396521	129159.398551377	1.24086199886615	1.07999126105344	1.19944199886615	1.14135126105344
chr1	155300000	155400000	114160	146804.867907491	120607.837159517	121206.934489087	132794.3	162984.990307441	119168.347022433	127976.643016137	1.22734929366276	1.07391472831326	1.18592929366276	1.13527472831326
chr1	155400000	155500000	141250	169117.970525952	136283.491300773	145111.455508046	132765	160862.301014353	119137.54925984	126308.509096792	1.21163183831848	1.06019059382624	1.17021183831848	1.12155059382624
chr1	155500000	155600000	140833	174947.573449463	116567.496322348	118612.419402883	132386.8	159253.925464905	119304.019985401	124591.788752612	1.20294414144692	1.0443217987781	1.16152414144692	1.1056817987781
chr1	155600000	155700000	151717	168047.227131837	104443.760351579	110796.48319438	124700.9	150225.893051686	116846.846953098	120967.889278897	1.20468972598984	1.03526875079012	1.16326972598984	1.09662875079012
chr1	155700000	155800000	91550	108140.323946021	149986.460560483	162730.512700815	123762.3	149463.2858121	120958.687441751	125116.522140833	1.20766409328285	1.03437400642334	1.16624409328285	1.09573400642334
chr1	155800000	155900000	116893	140034.200512041	117831.968337204	119313.683468005	125341.5	150616.59541905	120477.591115069	125741.667473713	1.20164985594595	1.04369340646608	1.16022985594595	1.10505340646608
chr1	155900000	156000000	132507	150796.361337773	115525.527966758	119117.71822117	123524.3	148761.948888955	118754.544485383	124413.638528216	1.20431323139621	1.04765370510541	1.16289323139621	1.10901370510541
chr1	156000000	156100000	137518	171008.427474005	126243.692041184	123733.428580522	120136.7	145067.884179261	117707.4205572	123897.326786966	1.20752346434737	1.05258722177807	1.16610346434737	1.11394722177807
chr1	156100000	156200000	74541	96147.9979319403	77590.0107914377	82230.9044862227	116825.7	142998.969998855	118442.496670557	124365.05210338	1.22403691994874	1.0500036355135	1.18261691994874	1.1113636355135
chr1	156200000	156300000	136654	169587.90790448	144506.629586228	148311.681357197	120826.3	148409.317397827	115620.499040835	121202.237801353	1.22828653528104	1.04827637665313	1.18686653528104	1.10963637665313
chr1	156300000	156400000	129952	158337.963976985	115796.873892693	127458.387817893	121613	149330.989517183	118188.245537957	125276.53343329	1.22791962633257	1.05997455891718	1.18649962633257	1.12133455891718
chr1	156400000	156500000	123078	150571.505225009	119053.025003911	131831.166053069	120810	149517.417839247	117591.691519789	125283.821397016	1.2376245165073	1.06541388917713	1.1962045165073	1.12677388917713
chr1	156500000	156600000	106957	138006.926352518	106096.257040522	113449.301990387	119623.2	147791.617430911	116129.272651963	125529.182842434	1.23547620721492	1.08094350352682	1.19405620721492	1.14230350352682
chr1	156600000	156700000	118607	147358.085327783	111794.521485154	115473.736358524	125064.1	153227.78164283	121679.789239923	132410.316237106	1.22519397367294	1.088186600784	1.18377397367294	1.149546600784
chr1	156700000	156800000	131556	162243.797935737	121766.484263259	131102.36968054	122888.7	149844.589431893	120789.638929894	132009.316277465	1.2193520594806	1.09288609061977	1.1779320594806	1.15424609061977
chr1	156800000	156900000	124760	149250.921705601	143509.433308418	160056.63978738	118753.5	143457.129200048	117363.896614966	128227.672877785	1.20802443043824	1.0925648907045	1.16660443043824	1.1539248907045
chr1	156900000	157000000	124477	152660.644558414	109559.987785081	119190.597858423	119375.7	144556.306779851	114691.139244508	125158.63037569	1.21093578324442	1.0912667813759	1.16951578324442	1.1526267813759
chr1	157000000	157100000	125650	153750.423390646	111619.503362926	126187.043034704	121455	146114.833275728	117017.9305594	127677.026729652	1.20303678955768	1.09108942637506	1.16161678955768	1.15244942637506
chr1	157100000	157200000	128950	150509.640051126	133095.176671039	151042.23843294	121149.3	144269.585493204	116095.354411221	126478.561583715	1.19084126357482	1.08943688767869	1.14942126357482	1.15079688767869
chr1	157200000	157300000	114900	135755.985795113	135605.126485936	144301.681760792	122671.6	144459.107073963	114440.144263019	122956.045783157	1.17760840385193	1.0744135860277	1.13618840385193	1.1357735860277
chr1	157300000	157400000	88600	94463.3616585337	81539.4507434193	89641.9538210979	124647.7	144950.935206326	114131.352599305	118773.078514338	1.16288495661232	1.0406700333372	1.12146495661232	1.1020300333372
chr1	157400000	157500000	129300	161563.281023034	92325.4512993292	101140.741032115	125575	143473.666236913	113554.335487804	115664.357098627	1.14253367499035	1.01858160326296	1.10111367499035	1.07994160326296
chr1	157500000	157600000	127750	153592.191311293	129364.170189435	138633.265530009	127500	142208.642402511	115301.667577862	112989.674411445	1.11536190119616	0.979948311113059	1.07394190119616	1.04130831111306
chr1	157600000	157700000	115550	128905.607502546	102568.760003369	103489.084899154	129495	140988.589790661	113103.76557779	106922.525587514	1.08875701602889	0.945348946087701	1.04733701602889	1.0067089460877
chr1	157700000	157800000	146779	164139.01374332	105214.382781234	95877.2116749593	133839.1	142194.722738387	110987.267355498	101918.12382948	1.06243035658778	0.918286631051386	1.02101035658778	0.979646631051386
chr1	157800000	157900000	144521	154169.203029233	140421.51667128	118226.96709919	139465	145621.101599553	113456.515281505	101869.537404644	1.04414083533183	0.897872961741233	1.00272083533183	0.959232961741233
chr1	157900000	158000000	133750	137887.954864283	103789.816670076	88103.3837013139	142468.8	143943.603615441	118930.91933724	103407.783614929	1.01035176554755	0.869477711861509	0.968931765547549	0.930837711861509
chr1	158000000	158100000	144900	141100.185046626	129092.8242635	99440.2161628801	144510.2	143397.524484442	118191.501689068	100096.132898156	0.992300366925257	0.846897885784413	0.950880366925257	0.908257885784413
chr1	158100000	158200000	148900	138309.113932634	111116.156670317	90370.7501936272	148765	146102.936126905	117933.72305943	98144.5781672725	0.982105576761366	0.832201134851098	0.940685576761366	0.893561134851098
chr1	158200000	158300000	158341	147817.31527237	114440.144263019	94257.6641804498	150870.7	144557.734437709	119018.157052428	98792.3971650763	0.958156450773473	0.830061560452138	0.916736450773473	0.891421560452138
chr1	158300000	158400000	144859	128727.150270193	106231.93000349	89156.0895727451	151017.4	142119.294814846	115730.258467876	95518.6438596749	0.941078940670719	0.825355832815225	0.899658940670719	0.886715832815225
chr1	158400000	158500000	159338	144788.301181909	147069.491856683	116523.203134966	153173.3	142333.086579204	118951.270281685	98144.5781672725	0.929229092663045	0.82508222009617	0.887809092663045	0.88644222009617
chr1	158500000	158600000	148164	148131.40000131	121969.99370771	105516.75836228	153646.3	141608.550215854	117497.263137563	98347.0216040862	0.92165284953724	0.837015424682219	0.88023284953724	0.898375424682219
chr1	158600000	158700000	158098	155959.723927169	99990.9737069884	83973.5375903148	152852.7	141837.332387729	116671.964503833	98162.8790539605	0.927934752789643	0.841357900086921	0.886514752789643	0.902717900086921
chr1	158700000	158800000	167836	148686.996851367	116058.72271122	102355.401652997	151847.5	141670.534361224	113124.116522235	96756.7879192274	0.932979037265836	0.855315302287552	0.891559037265836	0.916675302287552
chr1	158800000	158900000	145988	129784.806800602	107542.530825755	85489.4340451757	152443.2	144678.490498268	110607.383059189	95763.8433503436	0.949064900882872	0.865799738694638	0.907644900882872	0.927159738694638
chr1	158900000	159000000	155309	140025.872507864	135999.934808171	114362.72677729	151786.2	145787.661683082	107839.518941691	96241.9337707228	0.960480344610261	0.892455147382114	0.919060344610261	0.953815147382114
chr1	159000000	159100000	149630	133854.821413119	114552.752822282	101464.650531017	151979.8	146541.940918492	107690.414355389	97318.6089450727	0.964219856313086	0.903688685084925	0.922799856313086	0.965048685084925
chr1	159100000	159200000	140964	140596.935651392	102863.170333009	88529.3246923699	152928.4	149557.154316318	107079.886022036	97974.525680349	0.977955398188417	0.914966660126877	0.936535398188417	0.976326660126877
chr1	159200000	159300000	148289	146149.335007316	78961.6644470383	80196.7528331188	148731.4	147580.918925247	110621.900066227	102614.529252119	0.992264706210304	0.92761495861747	0.950844706210304	0.98897495861747
chr1	159300000	159400000	150816	158806.71164063	81064.5953730333	79226.6438839076	146256.4	147845.63048657	113224.650187793	108034.182987745	1.01086605773539	0.954157798752837	0.969446057735387	1.01551779875284
chr1	159400000	159500000	152768	155880.013030051	119390.8506817	121304.107338758	145400.5	149191.67390446	109318.489910999	106347.586226963	1.02607400871703	0.972823410875375	0.984654008717025	1.03418341087537
chr1	159500000	159600000	150100	155674.192355405	120478.947844698	116283.510105778	143108.7	150502.144847368	108649.21518468	108550.170819496	1.05166314030781	0.999088402387296	1.01024314030781	1.0604484023873
chr1	159600000	159700000	167584	186111.857905429	93885.6903734545	90532.7049430781	141332.3	150207.45247101	112316.862392578	115026.255385791	1.06279634924932	1.02412276247303	1.02137634924932	1.08548276247303
chr1	159700000	159800000	125866	128924.642940663	151478.863153124	148755.437370693	139161.7	149206.545340489	119236.183503917	122262.717500758	1.07218110543698	1.02538268089352	1.03076110543698	1.08674268089352
chr1	159800000	159900000	121238	132431.922413829	133570.032041425	139685.97140144	138684.9	148139.609033998	122891.755818111	126356.609657379	1.06817403361143	1.02819435540001	1.02675403361143	1.08955435540001
chr1	159900000	160000000	146750	153486.306686764	96938.3320402214	97496.7591694687	136329.2	146358.248940657	121700.818549183	124117.585246219	1.07356493649678	1.01985826164398	1.03214493649678	1.08121826164398
chr1	160000000	160100000	126712	146959.530842196	107860.005559099	123490.496456345	132950.7	143205.028616478	120173.955023948	122157.123004116	1.07712880501177	1.0165024774276	1.03570880501177	1.0778624774276
chr1	160100000	160200000	123200	137650.011887813	139539.642411991	153290.170355319	126561.6	136527.634867805	120871.042707674	123150.391482498	1.07874453916357	1.01885769100492	1.03732453916357	1.08021769100492
chr1	160200000	160300000	126583	136140.263702112	148154.875560422	152561.37398279	124936.6	136476.120213399	116197.109133447	118965.642711435	1.09236300822496	1.02382618292861	1.05094300822496	1.08518618292861
chr1	160300000	160400000	146048	148137.348575722	117620.318514975	120165.565450117	124166.2	135589.187768607	112608.559262958	115327.977084018	1.09199756269103	1.02414929947473	1.05057756269103	1.08550929947473
chr1	160400000	160500000	129211	138066.412096635	107481.47799242	98913.8632271645	119761.2	132281.423481212	113646.457429659	116243.021418416	1.10454323671783	1.02284773364241	1.06312323671783	1.08420773364241
chr1	160500000	160600000	116315	124141.989113619	105210.312592345	96678.8876847415	118754.6	130517.671168129	117954.074003875	118615.658497872	1.09905360439199	1.00560883123016	1.05763360439199	1.06696883123016
chr1	160600000	160700000	103693	119337.920418693	100856.567210721	100465.389726905	118860	129815.739387543	119453.260244665	118866.688359521	1.09217347625394	0.995089528038477	1.05075347625394	1.05644952803848
chr1	160700000	160800000	109616	128409.496396606	104739.527410848	106907.949660063	118375.8	129528.066328991	120898.177300268	119482.116407434	1.09421069449153	0.988287160944401	1.05279069449153	1.0496471609444
chr1	160800000	160900000	113534	123562.597965915	97684.5333365423	103309.315127263	116333.1	129424.442162738	121399.081879544	119662.695953072	1.11253325289826	0.985696877607409	1.07111325289826	1.04705687760741
chr1	160900000	161000000	102700	120408.663812807	107317.313707229	106647.202513447	117782.6	131030.319310933	125842.914108578	123629.291676625	1.11247603050818	0.982409637859756	1.07105603050818	1.04376963785976
chr1	161000000	161100000	116646	129322.007711368	150936.171301255	147216.867250909	119459.1	132663.321958446	129469.316735735	127225.982752431	1.11053341234319	0.982672852225813	1.06911341234319	1.04403285222581
chr1	161100000	161200000	124254	130630.694081952	154531.504819891	155800.468971809	123755	136835.057193404	131161.836948753	129588.092773173	1.10569316143512	0.988001508577571	1.06427316143512	1.04936150857757
chr1	161200000	161300000	121741	133263.533116591	162604.046116453	158715.654461926	128488.4	141033.323070238	135018.205248139	133578.495844895	1.09763467418256	0.989336923857062	1.05621467418256	1.05069692385706
chr1	161300000	161400000	125621	147101.106913196	122629.364307732	121971.360906495	128655	141243.902604414	137992.970634163	135847.643839452	1.09785008436838	0.984453361755667	1.05643008436838	1.04581336175567
chr1	161400000	161500000	143706	154125.183578586	151919.800282768	138579.82046269	131327.7	143943.246700976	143501.29293064	141908.638382905	1.09606158259816	0.988901462034177	1.05464158259816	1.05026146203418
chr1	161500000	161600000	133080	140472.015588745	141474.338863907	132645.798442807	132664.5	145720.799706694	143107.977010997	140403.592896257	1.09841592669248	0.981102492179506	1.05699592669248	1.04246249217951
chr1	161600000	161700000	146652	161055.272768271	117781.769340906	124086.489934325	135945	150130.121003657	140821.751912033	137442.898121544	1.10434455848804	0.976006165634129	1.06292455848804	1.03736616563413
chr1	161700000	161800000	156950	170392.155164948	143303.210404707	146811.980377281	136579.5	150816.586490773	138056.87259972	134844.820030852	1.10424028855555	0.976733845201744	1.06282028855555	1.03809384520174
chr1	161800000	161900000	115200	125668.393307673	127432.187196779	126000.795072835	138815.3	153430.747001759	134189.243444408	130978.960161458	1.10528700367869	0.976076448450356	1.06386700367869	1.03743644845036
chr1	161900000	162000000	129427	147402.10477843	162400.536672002	167257.147947969	140084	155065.058335642	129675.132620556	127029.855550846	1.1069433935042	0.979600737502616	1.0655233935042	1.04096073750262
chr1	162000000	162100000	130014	147097.537768549	147003.012104829	132166.412384432	143740.2	161568.753711492	128588.52786015	127318.458914368	1.1240331772983	0.990122999563667	1.0826131772983	1.05148299956367
chr1	162100000	162200000	157059	174723.907051582	131669.253830251	126193.521224682	143505	162445.930494249	129204.754457948	127434.094605476	1.13198794811504	0.986295706687415	1.09056794811504	1.04765570668742
chr1	162200000	162300000	128086	140128.187987746	134955.252993322	132734.873555005	140666.6	160672.303547642	127913.826215313	125698.101646111	1.14222070873713	0.982677990059712	1.10080070873713	1.04403799005971
chr1	162300000	162400000	147979	173242.712023057	83953.0727546097	83312.762212555	142890	163020.681753912	127023.811578247	124632.277439975	1.14088236933243	0.98117255254304	1.09946236933243	1.04253255254304
chr1	162400000	162500000	156393	170468.296917418	106778.692044248	99088.7743565715	144077.4	163871.684809256	125042.986318922	121559.348023892	1.13738646594994	0.972140474267424	1.09596646594994	1.03350047426742
chr1	162500000	162600000	169642	205508.969347252	130608.291259846	135531.832078023	141854.2	161138.671781523	123787.875738511	121930.710264383	1.13594572301365	0.984997194086676	1.09452572301365	1.04635719408668
chr1	162600000	162700000	144300	169827.040595832	123944.035318886	125242.846845405	142428.8	160831.606370389	125204.572817817	124317.92327129	1.12920705903854	0.992918393261749	1.08778705903854	1.05427839326175
chr1	162700000	162800000	128566	152655.885698885	130393.927978357	129452.050783635	143499.9	161447.402793493	123215.335834788	121864.308817108	1.12506979303465	0.989035236494494	1.08364979303465	1.05039523649449
chr1	162800000	162900000	137434	149152.175370366	118532.040826116	115342.553011468	143537.8	160218.903205979	126758.29958972	125060.809707022	1.11621400917374	0.986608451768507	1.07479400917374	1.04796845176851
chr1	162900000	163000000	141301	155912.135331875	142592.284078758	136527.853787146	143459.2	158739.492749778	130483.065115027	128991.613430946	1.10651316018615	0.988569768170554	1.06509316018615	1.04992976817055
chr1	163000000	163100000	107782	119767.407491221	134451.906300713	135880.034789343	143009.4	155058.752846765	129191.865526466	126904.82648427	1.08425567023402	0.982297344860869	1.04283567023402	1.04365734486087
chr1	163100000	163200000	162805	171653.252940238	145836.224623309	150065.651293751	144110.3	153913.057415063	127257.033401588	124759.411918293	1.06802260084854	0.980373411067878	1.02660260084854	1.04173341106788
chr1	163200000	163300000	138797	146286.152218786	115062.883163039	108198.729013187	145488.4	153070.858249848	122385.967012169	120635.072268776	1.05211727017307	0.985693664182768	1.01069727017307	1.04705366418277
chr1	163300000	163400000	148358	160957.716147918	119382.710303922	115277.771111688	144315	151206.812972183	121929.29181882	119603.582469523	1.04775534748421	0.980925753651113	1.00633534748421	1.04228575365111
chr1	163400000	163500000	155607	155674.192355405	144026.347297324	138396.81159581	143444.9	150172.593824957	120573.104880998	119174.888247726	1.04690089243296	0.988403577774232	1.00548089243296	1.04976357777423
chr1	163500000	163600000	165144	168701.570317129	117696.295374237	114663.962611269	148932.6	156282.49357475	121250.927003983	119081.926221541	1.04935046843169	0.982111470517907	1.00793046843169	1.04347147051791
chr1	163600000	163700000	155309	158370.086278808	104595.714070103	103788.701185638	148580.9	156940.881790642	120218.591428764	118225.509506445	1.05626552127926	0.983421183873208	1.01484552127926	1.04478118387321
chr1	163700000	163800000	142347	144233.894046734	81683.2640841648	88208.654288457	150005.3	159552.424928887	122029.282792527	121666.23815853	1.06364525072705	0.997024938394381	1.02222525072705	1.05838493839438
chr1	163800000	163900000	125700	130511.722593717	113965.288892633	105027.655018938	151730.7	162895.761691265	120254.680436913	120665.033897424	1.0735847240622	1.00341236997196	1.0321647240622	1.06477236997196
chr1	163900000	164000000	132600	145569.943859612	129030.414700535	132240.91156918	151920	166351.88342449	119432.90930022	120769.656665569	1.09499659968727	1.01119245418354	1.05357659968727	1.07255245418354
chr1	164000000	164100000	162659	180866.404989151	141230.127530565	134950.414527494	150938.4	168085.654922537	117761.147050535	120430.36146547	1.11360432416494	1.02266634184354	1.07218432416494	1.08402634184354
chr1	164100000	164200000	159288	178237.135099159	135512.868871118	141501.484142785	150214.7	169305.945477363	122353.13415513	126366.650851845	1.12709305731971	1.03280272895687	1.08567305731971	1.09416272895687
chr1	164200000	164300000	153041	172401.583601236	133169.796800671	142606.01553404	150530	171479.554567415	125972.346115249	129450.43123614	1.13917195620418	1.02760990985838	1.09775195620418	1.08896990985838
chr1	164300000	164400000	165612	194391.083771698	101636.686747783	105265.728500631	154655	178141.957908571	130218.90985613	135037.870092198	1.15186678677425	1.03700660865148	1.11044678677425	1.09836660865148
chr1	164400000	164500000	157500	190235.409687652	135808.635930387	139443.039277263	157415	182435.995833434	127396.369534555	132170.785162668	1.15894924774281	1.03747685782221	1.11752924774281	1.09883685782221
chr1	164500000	164600000	155328	186039.285297606	100978.672877391	111271.010610272	157607.9	182728.308780028	122926.081077742	127853.071542305	1.15938546722612	1.04008092034959	1.11796546722612	1.10144092034959
chr1	164600000	164700000	148072	170572.991827065	150515.585116056	163151.595049387	159496.1	186619.033359774	119082.601709838	124462.224953051	1.17005389699042	1.04517556020754	1.12863389699042	1.10653556020754
chr1	164700000	164800000	145500	165969.984947255	117875.383685354	119046.458131411	156741.2	185243.722955779	113878.865215222	118947.179869998	1.1818444860431	1.04450619212965	1.1404244860431	1.10586619212965
chr1	164800000	164900000	166950	197135.756005277	156430.926301435	160902.043579514	154600	183356.716180884	115229.625234526	120631.995128536	1.18600721979874	1.04688351526801	1.14458721979874	1.10824351526801
chr1	164900000	165000000	160200	188510.323108245	100805.011484793	103570.062273879	151539.5	178427.489480335	108991.789416173	113918.970763795	1.1774322172129	1.04520690387794	1.1360122172129	1.10656690387794
chr1	165000000	165100000	164588	183789.534455083	96527.2429624302	91773.2783238723	150832.2	178008.352927283	109450.364031003	113853.379090267	1.18017474337233	1.0402284185918	1.13875474337233	1.1015884185918
chr1	165100000	165200000	178170	217144.380896628	97078.0751920779	107593.018250241	151670	179581.988802167	107152.064038335	110794.215827888	1.18403104636491	1.03399049586437	1.14261104636491	1.09535049586437
chr1	165200000	165300000	125492	158648.479561278	81132.431854517	87455.5647035102	153595	181586.182492972	106666.083484985	111327.694772579	1.18224019331991	1.04370284475899	1.14082019331991	1.10506284475899
chr1	165300000	165400000	144200	175521.016022756	115144.28694082	122113.881086012	152045	178724.918200922	100947.468095909	105197.707505861	1.17547382814905	1.04210347708686	1.13405382814905	1.10346347708686
chr1	165400000	165500000	126895	140943.142682156	73430.2777468566	72312.7956298468	148687.3	173002.389616822	101361.270632959	104315.054121354	1.16353171802045	1.02914114503448	1.12211171802045	1.09050114503448
chr1	165500000	165600000	148255	181847.919767089	105564.41902569	110615.093874995	146112.9	168754.036743441	99769.4197584626	103283.72627685	1.15495645314987	1.03522428542629	1.11353645314987	1.09658428542629
chr1	165600000	165700000	156450	186309.350575899	127532.585189375	132559.962425598	144699.2	162979.041733029	100275.88692922	101942.417041897	1.12632994331019	1.01661945023586	1.08490994331019	1.07797945023586
chr1	165700000	165800000	164750	186011.921855312	113015.578151861	124381.247578326	147311.4	161934.591037815	103117.692811536	102225.837853436	1.0992672056461	0.991351096656815	1.0578472056461	1.05271109665681
chr1	165800000	165900000	151450	168523.113084777	99244.7724106676	99602.170912331	146880	157716.694865422	105483.150920873	102233.935590909	1.07377924064149	0.969196830947901	1.03235924064149	1.0305568309479
chr1	165900000	166000000	126623	131285.037267244	104943.036855299	94743.5284288027	145066.9	154079.73647008	110002.688663243	105571.175158095	1.06212882794132	0.959714498263632	1.02070882794132	1.02107449826363
chr1	166000000	166100000	138844	141306.005721272	80608.7342174628	81459.9998788362	135011.7	140376.600455181	103355.66318858	98217.4578045254	1.03973655953655	0.95028617469485	0.998316559536552	1.01164617469485
chr1	166100000	166200000	164033	159394.430792511	102142.746899652	94179.9259007134	128265	130119.116682542	100027.60540699	93326.4243711069	1.01445535947095	0.933006683418871	0.973035359470954	0.994366683418871
chr1	166200000	166300000	151614	148203.972609133	109550.490677673	90289.7728189017	127650	126074.086082554	100391.208947742	90978.0805040682	0.987654415061138	0.906235530557521	0.946234415061138	0.967595530557521
chr1	166300000	166400000	139886	133342.054298826	138798.868034189	122194.858460738	127960.6	124749.814447011	104230.075434905	92897.2442850619	0.974908014240409	0.891271006928118	0.933488014240409	0.952631006928118
chr1	166400000	166500000	108764	104573.558728738	118625.655170564	105685.191301708	128607.7	125764.760213143	103172.504688574	92038.8841129719	0.977894482314383	0.892087328797442	0.936474482314383	0.953447328797442
chr1	166500000	166600000	47703	44816.5596180978	39094.164279062	37077.9203392993	129568.3	128540.0081192	109465.830748781	97683.3310408362	0.992063707860639	0.892363675245975	0.950643707860639	0.953723675245975
chr1	166600000	166700000	88983	83734.5128495078	94252.0073734665	83649.6280914129	129340	130797.254165481	109013.225744322	99253.9682010115	1.01126684834917	0.9104763896612	0.969846848349165	0.9718363896612
chr1	166700000	166800000	158600	145561.615855436	116651.613559388	100897.808907939	128667.2	132788.955850022	108443.941991711	101213.620669368	1.03203423910695	0.93332664610352	0.990614239106952	0.99468664610352
chr1	166800000	166900000	154556	155280.396729347	137633.437282299	118793.808722268	130090	139030.081151338	105316.13750346	100695.365471125	1.06872227804857	0.956124748382621	1.02730227804857	1.01748474838262
chr1	166900000	167000000	133094	141434.494928566	94367.3293919888	86159.9267079026	134974.1	146781.31155282	102787.871838562	100159.94306944	1.08747760905848	0.974433474279445	1.04605760905848	1.03579347427945
chr1	167000000	167100000	148450	169058.484781834	143541.99481953	137904.469157479	144028.3	158016.859930239	113787.964330034	110217.333010344	1.0971236897904	0.968620307598314	1.0557036897904	1.02998030759831
chr1	167100000	167200000	161750	181966.891255324	97616.6968550585	109886.297502466	150805	165828.408876256	119036.744248355	116332.096530614	1.09962142419851	0.977278883635306	1.05820142419851	1.03863888363531
chr1	167200000	167300000	144886	168120.989454543	103857.65315156	109886.297502466	151435.1	167413.109099545	123225.782652937	120519.274622918	1.10551060553032	0.978036187137546	1.06409060553032	1.03939618713755
chr1	167300000	167400000	154114	195753.307311988	107520.82315168	117012.306478308	151799.9	168030.928037949	119459.229855035	117916.499844492	1.10692383880325	0.987085719434026	1.06550383880325	1.04844571943403
chr1	167400000	167500000	157605	182085.862743559	93342.9985215848	100330.96728486	153947.5	170420.351407659	125563.020785977	124308.367941073	1.1070030458933	0.990007783843919	1.0655830458933	1.05136778384392
chr1	167500000	167600000	138245	157172.043392282	149095.089193787	137651.819748336	154715.1	170593.454923041	126311.528522668	126135.05556013	1.10262963940198	0.998602875251356	1.06120963940198	1.05996287525136
chr1	167600000	167700000	156750	161850.00230968	146739.806556672	144797.263294112	151785	165370.368646551	132471.081041389	131321.008592299	1.08950402639623	0.991318313098609	1.04808402639623	1.05267831309861
chr1	167700000	167800000	164901	161408.618088328	158541.997605208	142769.589830986	146226.4	157778.560039304	135096.352874808	132916.26287439	1.07900187681092	0.983862702774529	1.03758187681092	1.04522270277453
chr1	167800000	167900000	158204	161458.586113387	99967.9093032839	92766.0609380066	138714.4	147197.473818666	140966.107944631	138932.719861743	1.06115496169587	0.985575340679152	1.01973496169587	1.04693534067915
chr1	167900000	168000000	154570	165328.728625669	155405.238701401	150078.607673707	130979.5	137340.686018402	145319.310634403	143467.614801119	1.04856627196166	0.987257744169028	1.00714627196166	1.04861774416903
chr1	168000000	168100000	156126	170789.519935652	151027.072186443	156171.345348051	123945	129481.548477091	142654.286622834	142626.421832471	1.0446693975319	0.999804669098821	1.0032493975319	1.06116466909882
chr1	168100000	168200000	132449	129736.028490425	159212.222042267	161745.827824153	113685	119364.094146104	136805.832208198	137192.030214645	1.04995464789642	1.00282296449072	1.00853464789642	1.06418296449072
chr1	168200000	168300000	89300	92202.90338207	130110.371485756	125838.840323384	106054.2	113050.277265477	135000.703435916	137326.938520937	1.06596699862407	1.01723128121422	1.02454699862407	1.07859128121422
chr1	168300000	168400000	78994	89942.4451056064	166218.373849905	177176.876351839	98309.5	104934.994109996	139477.911213841	141640.441317814	1.06739424073966	1.01550446293003	1.02597424073966	1.07686446293003
chr1	168400000	168500000	80256	83517.9847409202	136875.025419311	145679.916678619	89918.5	95299.8501923135	135151.843116662	136162.807781884	1.05984697467499	1.00748021367603	1.01842697467499	1.06884021367603
chr1	168500000	168600000	67900	78580.6679791707	122444.849078096	129239.890061854	83379.9	87122.5828914621	132823.830745104	132239.453976435	1.04488711177948	0.995600362032995	1.00346711177948	1.056960362033
chr1	168600000	168700000	54150	60675.4589998138	88255.2624103066	90453.3471158471	76075	79831.5342064727	126916.765610466	125151.180457215	1.04937935204039	0.986088637346234	1.00795935204039	1.04744863734623
chr1	168700000	168800000	88593	98270.4492820514	140490.709882393	144118.672893912	74443.8	77821.74885572	124900.529707807	122348.715472716	1.04537582519592	0.979569228080455	1.00395582519592	1.04092922808046
chr1	168800000	168900000	80757	80305.7545585771	144739.987082532	135901.088906771	75029.5	76492.7183606476	121308.452340281	116022.762959162	1.01950190739173	0.956427690905724	0.978081907391728	1.01778769090572
chr1	168900000	169000000	70660	68977.2894488472	112144.55772961	95302.2723144084	74872.9	76244.5438361896	123374.208874423	116421.171642812	1.01831963014909	0.943642700568895	0.976899630149087	1.00500270056889
chr1	169000000	169100000	90740	89016.8469271386	127746.948470863	116937.80729356	78300	77814.7295379142	123136.78118923	114202.391575334	0.993802420663016	0.927443372097191	0.952382420663016	0.988803372097191
chr1	169100000	169200000	59400	56825.5416405315	100141.570695882	90863.092631958	82795	81517.8360807146	127987.089615315	116144.876840248	0.984574383485894	0.907473380239673	0.943154383485894	0.968833380239673
chr1	169200000	169300000	72988	72105.0498745435	109948.012459167	97814.1904783926	83010.7	80686.4633209289	127125.294954546	113684.29833184	0.972000757985764	0.894269691743786	0.930580757985764	0.955629691743786
chr1	169300000	169400000	84851	76652.1401548825	130297.600174651	113917.3512163	85949.9	85365.6119532086	127317.679216034	114347.98889509	0.993201992709807	0.898131269743481	0.951781992709807	0.959491269743481
chr1	169400000	169500000	78690	81036.2394963396	157532.59076073	149664.003515113	88534	88588.7875124693	132377.195351015	121029.432083689	1.00061883019483	0.914277053255008	0.959198830194833	0.975637053255008
chr1	169500000	169600000	102171	94282.5249964166	120070.572226167	107052.089387074	88013	88939.6344312741	137898.542251937	127856.634546793	1.01052838138996	0.927179014794822	0.969108381389955	0.988539014794822
chr1	169600000	169700000	99100	97706.5244278178	136758.346671159	109878.199764993	89165	91731.3004027068	143208.103657667	136008.950769906	1.02878147706731	0.949729430780181	0.987361477067311	1.01108943078018
chr1	169700000	169800000	90750	89956.7216841946	131872.763274702	119512.88780983	89346.2	93419.8627352251	147478.003148178	143133.98801725	1.04559413534347	0.970544657249238	1.00417413534347	1.03190465724924
chr1	169800000	169900000	110149	127097.240881375	146663.82969741	142537.994539271	87851.1	94183.7786611816	154180.383191731	154401.341891302	1.07208422730258	1.00143311811137	1.03066422730258	1.06279311811137
chr1	169900000	170000000	96501	101209.045041454	162739.71907942	162116.704200396	88857.1	96283.1495425751	155470.633069552	157892.762379966	1.08357294512847	1.01557933651258	1.04215294512847	1.07693933651258
chr1	170000000	170100000	85530	92525.3161151867	182960.417480084	185209.831924606	86655	95330.4258647898	160480.764246013	166610.948497659	1.10011454462858	1.03819887249695	1.05869454462858	1.09955887249695
chr1	170100000	170200000	70920	84742.2013548576	153237.184753182	172386.25486308	84370.8	94873.5753499677	160584.011370831	171796.25371083	1.12448353399479	1.06982166060174	1.08306353399479	1.13118166060174
chr1	170200000	170300000	74800	88990.6731997269	152647.007364274	169064.562951841	86040	98936.689616167	160399.903160084	174863.676665431	1.14989179005308	1.09017320597078	1.10847179005308	1.15153320597078
chr1	170300000	170400000	69900	84291.2994144472	197321.400610186	226590.889956817	83206.9	95984.6500785937	159198.65474597	176569.384086649	1.15356599126507	1.10911354350573	1.11214599126507	1.17047354350573
chr1	170400000	170500000	88750	102029.948310275	170435.089538932	184578.208401747	79325	93571.0754967717	158913.741523739	178466.036157469	1.17959124483797	1.12303715491343	1.13817124483797	1.18439715491343
chr1	170500000	170600000	80150	84755.2882185635	170171.883990775	194233.950564013	77542	92694.136656992	153106.396016881	173427.785856799	1.19540554353759	1.13272724307139	1.15398554353759	1.19408724307139
chr1	170600000	170700000	76258	93138.0192795966	137790.817919341	161731.251896702	78530	94415.7730632397	151751.430135726	172329.570700772	1.20228922785228	1.13560426117	1.16086922785228	1.19696426117
chr1	170700000	170800000	107442	130587.864346188	130031.681167234	150187.117355839	79005	95141.4991414728	150704.034861617	171916.586089672	1.20424655580625	1.14075635896234	1.16282655580625	1.20211635896234
chr1	170800000	170900000	81818	97576.8455056418	134651.345556275	159595.068751444	80540	97931.3805405819	142639.769615797	163023.650797321	1.21593469754882	1.14290461374432	1.17451469754882	1.20426461374432
chr1	170900000	171000000	57682	77073.2992232341	159890.586857104	181083.224908596	78543.1	96839.9361075146	136843.549291903	156833.254409057	1.2329528132645	1.14607707283677	1.1915328132645	1.20743707283677
chr1	171000000	171100000	67700	83755.9277173901	124886.96241151	134827.328917911	73210.7	91540.9460215309	122987.540929966	140900.632022322	1.2503765982504	1.14564964025548	1.2089565982504	1.20700964025548
chr1	171100000	171200000	80800	101958.565417334	139687.525941626	161404.103302812	73609.2	90735.2711032039	121595.400656957	137319.488602463	1.23266210070486	1.12931482490745	1.19124210070486	1.19067482490745
chr1	171200000	171300000	79550	96247.9339820576	142173.054623189	164934.716840842	71485	88128.1299100237	121216.601744352	135419.111572405	1.23281989102642	1.11716637509775	1.19139989102642	1.17852637509775
chr1	171300000	171400000	85250	112190.113405538	116678.748151981	137661.537033303	67902	83913.5649393013	117232.700859777	130035.249836407	1.23580402549706	1.10920629553646	1.19438402549706	1.17056629553646
chr1	171400000	171500000	68781	91115.5039796028	112472.886299991	122674.244519113	72331	88272.7992397174	115627.282688984	128327.437003447	1.22040064757459	1.10983700402806	1.17898064757459	1.17119700402806
chr1	171500000	171600000	26826	31765.3873587261	31611.8003714088	34907.7266966566	73625	89823.4736173714	117316.411077928	130486.941632626	1.22001322400504	1.1122650312406	1.17859322400504	1.1736250312406
chr1	171600000	171700000	80243	85081.2700963272	123869.415189254	125919.81769811	74264.6	90804.155594892	117817.179984241	130519.656492015	1.22271116514318	1.10781514639439	1.18129116514318	1.16917514639439
chr1	171700000	171800000	86200	104516.452414385	126243.692041184	131183.347055265	72920	89769.9364476657	119105.530440579	132732.768143262	1.23107427931522	1.11441313977844	1.18965427931522	1.17577313977844
chr1	171800000	171900000	45988	55431.1957984181	94812.336710522	105756.451391467	72290	88366.0728864936	119984.419894682	133669.352459337	1.22238308046056	1.11405591306494	1.18096308046056	1.17541591306494
chr1	171900000	172000000	101972	120665.642227394	143836.405149169	164005.096578994	72564.2	87990.0040121829	125328.306560043	141145.021739243	1.21258146595956	1.12620225720215	1.17116146595956	1.18756225720215
chr1	172000000	172100000	80640	99262.6714939307	141778.246300954	156422.3752097	78489.3	95446.5420373071	134879.27613406	152780.012894549	1.21604527034012	1.13271673212938	1.17462527034012	1.19407673212938
chr1	172100000	172200000	87196	111765.385192539	144695.215004753	161731.251896702	79034.2	97538.8936008948	132247.220652492	151816.382135316	1.23413526803453	1.14797408509813	1.19271526803453	1.20933408509813
chr1	172200000	172300000	66104	85905.7425097952	155056.559186575	187065.833353314	76915	94790.5332511797	130598.794152438	149387.060893551	1.2324063349305	1.14386248252172	1.1909863349305	1.20522248252172
chr1	172300000	172400000	78950	98151.4777938165	125467.64269301	147027.380194051	78656.2	96831.8460463146	135532.812796674	152974.35859389	1.23107709304943	1.1286887318083	1.18965709304943	1.1900487318083
chr1	172400000	172500000	71523	87354.8152364967	165911.752953598	197430.937318174	76949	93918.9481283706	133188.926688449	147519.560677633	1.22053500537201	1.10759628706	1.17911500537201	1.16895628706
chr1	172500000	172600000	86077	106330.767609968	127121.496111583	151257.63824971	75955	91072.6742438382	131663.148546918	142807.163332858	1.19903461580986	1.08464034856321	1.15761461580986	1.14600034856321
chr1	172600000	172700000	85692	106004.785732204	97548.8603735748	116283.510105778	75740.4	87944.5569036772	126467.55243008	134776.799036083	1.16113140284019	1.06570259680321	1.11971140284019	1.12706259680321
chr1	172700000	172800000	65008	77032.8489172342	109759.427040643	106890.134637624	75998.9	85708.3688108135	122232.792236978	125593.154968467	1.12775801769254	1.02749149937583	1.08633801769254	1.08885149937583
chr1	172800000	172900000	63400	75844.3237497673	144152.523152884	141629.428394851	76595	83874.899205625	121654.418395848	121156.890471507	1.09504405255728	0.995910317677714	1.05362405255728	1.05727031767771
chr1	172900000	173000000	84900	91536.6630479544	120397.544066918	109457.117416421	77932.7	82575.1356966584	116942.903410879	111310.689523887	1.05956980441661	0.951837916430014	1.01814980441661	1.01319791643001
chr1	173000000	173100000	70700	70799.9326486063	126520.464885638	109298.401761959	74560	76393.9720254126	109067.494929509	100079.937423211	1.02459726428933	0.917596369916571	0.983177264289333	0.978956369916571
chr1	173100000	173200000	85050	80484.2117909295	92739.2538363798	81427.608928946	72563.7	72207.9602118667	106557.545114612	94443.9121423184	0.995097551694121	0.88631839294661	0.953677551694121	0.94767839294661
chr1	173200000	173300000	68689	63543.861581158	112708.957255554	95229.3926771555	72530	70234.8180794904	99536.4692810476	86945.4072427397	0.968355412649805	0.873503027289865	0.926935412649805	0.934863027289865
chr1	173300000	173400000	84911	79816.7817419316	119683.904281709	102664.735224448	67090	63405.8546548054	87176.6623547156	74159.0797735876	0.945086520417431	0.850675831931252	0.903666520417431	0.912035831931252
chr1	173400000	173500000	84900	74357.1801468307	118796.603103902	98968.9278419778	59010	54686.4342820675	78250.6024481261	66371.4856462389	0.926731643485299	0.848191369392177	0.885311643485299	0.909551369392177
chr1	173500000	173600000	52350	44519.1308975105	48367.4112978852	38950.1172429522	58715	53441.9925151301	75387.3602376617	63855.1947040196	0.910193179172786	0.847027863858259	0.868773179172786	0.908387863858259
chr1	173600000	173700000	65729	64144.6675967444	72449.3622246022	59923.2572968495	54420	48950.8188342615	81668.3400582384	68514.9567552222	0.899500529846776	0.838941463807928	0.858080529846776	0.900301463807928
chr1	173700000	173800000	64671	57301.4275934712	39548.6687050029	31905.0856418361	52729.8	47200.6292708375	82485.9053330801	68701.2047170907	0.895141443184642	0.832884168994371	0.853721443184641	0.894244168994371
chr1	173800000	173900000	9000	7554.689502918	20554.4538895641	13766.1537033303	48670	43109.3187619265	77172.2737384611	63844.0198263075	0.885747252145604	0.827292196193112	0.844327252145604	0.888652196193112
chr1	173900000	174000000	4100	4342.45932057491	31136.9450010228	31581.1761429342	46040	40539.5346160521	75752.9988728589	62117.7441519099	0.880528553780453	0.820003763232741	0.839108553780453	0.881363763232741
chr1	174000000	174100000	67750	58355.5149792327	97888.0427809934	84135.4923397658	47965	42280.0874889291	87142.7441139738	71681.1721069881	0.881477900321674	0.822571894376387	0.840057900321674	0.883931894376387
chr1	174100000	174200000	42100	35572.4749822438	155549.052042147	128025.229440972	51207.1	44187.6763312879	94068.8488734605	77147.1449009575	0.862920890487607	0.820113627676408	0.821500890487607	0.881473627676408
chr1	174200000	174300000	51787	46041.9659469175	120884.610003971	97091.8722958414	53274.6	45427.9540961371	101225.597669992	82928.9294563562	0.85271318970273	0.819248602776492	0.81129318970273	0.880608602776492
chr1	174300000	174400000	44313	38903.6766528218	66547.5883355194	54092.8863166155	59574.3	50871.7324833027	117042.758711623	95451.5945934022	0.853920775960485	0.815527552871356	0.812500775960485	0.876887552871356
chr1	174400000	174500000	58600	48659.338688086	104603.854447881	81706.1710980016	67393.9	57246.105851442	129255.224800172	104570.456761238	0.849425628305262	0.80902305437094	0.808005628305262	0.87038305437094
chr1	174500000	174600000	71600	61924.6596262806	162264.863709034	134584.396793735	67875	57344.2573292358	133829.167400693	107756.592547186	0.844850936710656	0.805180175892123	0.803430936710656	0.866540175892123
chr1	174600000	174700000	98150	83220.5560203329	141710.40981947	114582.985236543	69935	59194.2639712889	136440.871937815	109112.15380009	0.84641830229912	0.799702847470952	0.80499830229912	0.861062847470952
chr1	174700000	174800000	85346	69704.2052419626	111116.156670317	89722.9311958234	71206.3	60157.9330259919	139044.43609716	111174.1616701	0.844840035586625	0.799558506551205	0.803420035586625	0.860918506551205
chr1	174800000	174900000	71997	61992.4733745745	178726.064305871	138992.80507379	74970	63542.6718662756	148948.562393782	118097.403299629	0.847574654745573	0.792873737091934	0.806154654745573	0.854233737091934
chr1	174900000	175000000	82296	68086.1930019675	153261.605886516	122769.797821289	75580	64125.6321586268	157658.76661629	125288.194175251	0.848447104506837	0.794679527591238	0.807027104506837	0.856039527591238
chr1	175000000	175100000	72561	59337.0297571709	143627.4687862	115996.85019925	82005	70020.6694006675	158764.501264475	125385.367024921	0.853858537902171	0.789756942051238	0.812438537902171	0.851116942051238
chr1	175100000	175200000	62700	54072.5414027753	181666.097413375	141580.841970016	85800	74357.1801468307	158873.039634849	125620.201411625	0.866633801245112	0.790695524554379	0.825213801245112	0.852055524554379
chr1	175200000	175300000	64500	55678.6564939468	146920.251597419	117711.950995936	89554	78037.6821068664	159870.235912659	127004.914519431	0.871403645921639	0.794425014727673	0.829983645921639	0.855785014727673
chr1	175300000	175400000	81950	72751.0650556591	165588.851301736	123325.302611905	93810.8	82149.6936547303	152290.730163521	121093.080300223	0.875695481274334	0.795144131032795	0.834275481274334	0.856504131032795
chr1	175400000	175500000	64700	54488.9416115975	191705.896672964	153614.079854221	99402.9	88402.5971333817	153988.134603207	123013.377764463	0.889336197770706	0.798849717099575	0.847916197770706	0.860209717099575
chr1	175500000	175600000	135850	120875.032046688	173322.210190879	135556.125290441	106617.4	95349.6992458839	152517.575357603	121861.555586368	0.894316492860301	0.799000084420717	0.852896492860301	0.860360084420717
chr1	175600000	175700000	136100	126585.663481965	142795.793523209	116931.329103582	112120	100102.610200869	154048.509071727	122831.34062608	0.892816716026305	0.797354945959834	0.851396716026305	0.858714945959834
chr1	175700000	175800000	122886	106509.22484232	121088.119448422	103570.062273879	116623.2	105237.419633089	150152.388594192	120170.100183102	0.902371223162191	0.80032093600508	0.860951223162191	0.86168093600508
chr1	175800000	175900000	114565	103112.588853213	102931.006814492	79874.4628817114	120160	109387.858971653	151845.180153136	122640.234021728	0.910351689178201	0.807666294695985	0.868931689178201	0.869026294695985
chr1	175900000	176000000	138217	130615.227788482	170235.65028337	141972.772463687	126015	115961.509582585	149491.254245652	121255.520913922	0.920219891144589	0.81112116909976	0.878799891144589	0.87248116909976
chr1	176000000	176100000	144706	128808.050882193	128921.876330161	104478.628418299	123275	114307.80589612	143759.071560278	118113.598774574	0.927258616070735	0.821607968753812	0.885838616070735	0.882967968753812
chr1	176100000	176200000	117726	101601.650952629	196975.434554619	151278.692367138	124791.7	117354.308795352	141537.426791687	117104.620685495	0.940401555514924	0.827375651373457	0.898981555514924	0.888735651373457
chr1	176200000	176300000	109532	107026.750816142	107959.046822065	91099.5465661564	121722.1	115762.232339792	140360.463837944	116421.171642812	0.951037094658996	0.829444192897708	0.909617094658996	0.890804192897708
chr1	176300000	176400000	117318	114255.458441296	182516.766891181	148026.640998163	121349.9	115950.207291203	140425.993879057	116855.37232609	0.955503113650716	0.832149156278942	0.914083113650716	0.893509156278942
chr1	176400000	176500000	123250	120225.447720925	168166.637598117	139766.948776165	118540.8	115157.857179558	137620.68402378	115305.627328593	0.971461785136918	0.83785099708318	0.930041785136918	0.89921099708318
chr1	176500000	176600000	108450	104337.995182033	116000.383337144	104136.903896957	116067.6	114052.017196415	132964.116588812	112470.771394204	0.982634406125523	0.845873114338185	0.941214406125523	0.907233114338185
chr1	176600000	176700000	151267	157050.692474283	120579.345837294	106841.548212788	114115	114991.891953471	123543.800078132	107570.344585317	1.00768428299059	0.870706134320678	0.966264282990586	0.932066134320678
chr1	176700000	176800000	92190	90588.460286722	109318.489910998	96735.5718470493	112341.8	114376.57141632	122970.853155521	108299.140957847	1.01811232699066	0.880689514456576	0.976692326990663	0.942049514456576
chr1	176800000	176900000	110843	104992.338367325	103586.307225625	84216.4697144912	113445	118502.026742354	117716.646318682	107959.035984	1.04457690283709	0.917109341458248	1.00315690283709	0.978469341458248
chr1	176900000	177000000	110126	122691.726672035	142182.551730597	126475.322488726	113731.7	121547.220955215	109382.934568408	104227.59855665	1.06871893197073	0.952868918427729	1.02729893197073	1.01422891842773
chr1	177000000	177100000	119974	117749.651050756	82356.2019804832	76130.0690744056	117993.8	128702.047286176	107277.968547969	103897.858686768	1.09075262671577	0.968492040752158	1.04933262671577	1.02985204075216
chr1	177100000	177200000	98200	111000.398523189	102772.26944782	102274.424278272	116283.3	129267.637741245	105177.072716418	103615.409603725	1.11166124233871	0.98515205764565	1.07024124233871	1.04651205764565
chr1	177200000	177300000	91800	100873.545444632	102229.577595951	98387.5102914489	120489.3	136609.011365757	102731.56755893	103942.558197616	1.13378541800606	1.01178791161725	1.09236541800606	1.07314791161725
chr1	177300000	177400000	128350	155510.01170164	129974.698522788	144625.591259694	116950	134824.439042233	96931.5483920731	100274.283122552	1.15283829877925	1.03448551875968	1.11141829877925	1.09584551875968
chr1	177400000	177500000	126117	150677.389849538	84829.5200953792	102452.574502668	114736.6	132590.511407646	86254.3575524631	91756.5969846789	1.1556078130923	1.06379085750965	1.1141878130923	1.12515085750965
chr1	177500000	177600000	151071	175886.258491637	94950.7231327487	100839.505198136	105990	124509.611012265	80135.2355767065	86040.8899670561	1.17472979537942	1.07369610069589	1.13330979537942	1.13505610069589
chr1	177600000	177700000	134162	162706.597024971	99570.3875217894	104017.057382364	102835	121124.872171981	75169.605132099	81382.2615990997	1.17785649022202	1.08264851805571	1.13643649022202	1.14400851805571
chr1	177700000	177800000	134250	164002.19653185	84863.4383361211	100007.057785958	102365	121447.522848074	74403.052891333	81244.6000620664	1.18641647875811	1.09195250604469	1.14499647875811	1.15331250604469
chr1	177800000	177900000	75450	87146.6151320855	45586.1155570531	47533.7189638523	102171	122011.209759331	71893.1030764358	76968.9946765615	1.19418631274365	1.07060331774425	1.15276631274365	1.13196331774425
chr1	177900000	178000000	87992	100352.450326163	35410.6433344966	41298.4611099909	102993.3	122064.746929037	73015.7968449912	76133.3081693946	1.18517172407367	1.04269639528857	1.14375172407367	1.10405639528857
chr1	178000000	178100000	32508	36940.6470969455	21164.9822229175	18972.9988981782	102321.2	121316.535239528	78564.0069925808	81150.0184883871	1.18564417969617	1.03291598271013	1.14422417969617	1.09427598271013
chr1	178100000	178200000	66650	77153.0101203515	53115.9650017449	55688.1405987073	105002.4	125611.049050344	81708.6349282397	83908.2698262861	1.19626836196453	1.02692047052283	1.15484836196453	1.08828047052283
chr1	178200000	178300000	87100	104100.052205563	94564.0551882916	97010.8949211159	103798.5	124110.699612213	86308.6267376501	86897.1447274033	1.19568875862573	1.00681876206352	1.15426875862573	1.06817876206352
chr1	178300000	178400000	126410	161146.880814211	104875.200373816	101869.537404644	108906.6	131350.828500238	98579.9748921272	99106.4274242617	1.20608694514601	1.00534035977094	1.16466694514601	1.06670035977094
chr1	178400000	178500000	134340	151212.761546595	96056.4577809332	94095.7094309989	115230.8	139006.286853691	112052.300114792	112202.250419614	1.20632927007095	1.00133821710638	1.16490927007095	1.06269821710638
chr1	178500000	178600000	144350	168404.141596542	150432.824608645	151006.608388061	121563.6	146452.236416362	128007.847578649	128414.568658652	1.20473757289487	1.00317731363894	1.16331757289487	1.06453731363894
chr1	178600000	178700000	160974	205651.735133134	131016.666878378	131599.570761354	130200	156875.804386577	139851.690226816	140972.863840577	1.20488329021949	1.00801687567696	1.16346329021949	1.06937687567696
chr1	178700000	178800000	122211	148998.702150543	130863.356430225	129895.80679713	134355	160926.783560977	149586.225319729	150067.270841245	1.19777294154275	1.00321584103408	1.15635294154275	1.06457584103408
chr1	178800000	178900000	126531	159547.904012334	168299.597101825	169626.545932436	130954	155156.666381583	158391.400616314	160197.540419402	1.18481807643587	1.01140301680558	1.14339807643587	1.07276301680558
chr1	178900000	179000000	151234	176907.033860692	170133.895561144	172256.691063519	130196.7	154472.461352744	165164.466273574	167684.54653177	1.18645450578044	1.01525800503615	1.14503450578044	1.07661800503615
chr1	179000000	179100000	95836	111400.142723658	180720.456861492	181096.181288552	131243	155541.658117511	166283.632545092	170402.471137055	1.18514250754334	1.02476995798637	1.14372250754334	1.08612995798637
chr1	179100000	179200000	153014	181388.689822502	171554.391483413	181271.092417959	125985.8	148112.959420634	167014.231450672	173631.524931608	1.17563216982099	1.03962113541738	1.13421216982099	1.10098113541738
chr1	179200000	179300000	128650	144609.843949556	191909.406117415	187954.964927799	123944.5	146517.313820427	170059.953796327	177845.749467071	1.18212033466936	1.04578265192327	1.14070033466936	1.10714265192327
chr1	179300000	179400000	92400	103445.709020271	192926.953339671	203172.23318621	125208.4	147833.614366258	167277.97969068	176694.413153225	1.18070045113793	1.05629212810889	1.13928045113793	1.11765212810889
chr1	179400000	179500000	126767	144370.711258204	163787.114353529	168965.770554676	120450	143158.39179309	166945.58093141	178652.284119337	1.18852961222989	1.07012286951601	1.14710961222989	1.13148286951601
chr1	179500000	179600000	154813	179096.109244215	161624.487323828	178185.854440918	120743	143666.162104877	162974.161959428	176009.344563047	1.18985085764704	1.07998312399277	1.14843085764704	1.14134312399277
chr1	179600000	179700000	108402	131364.748164362	138322.655934173	163890.108706884	119201.2	142105.613093699	160816.826175283	174595.965464589	1.19214918217014	1.08568219891548	1.15072918217014	1.14704219891548
chr1	179700000	179800000	101798	133042.246148474	161320.579886781	172038.052151761	119200	145085.254016543	157867.70297926	174795.817625411	1.21715817127972	1.10722975204355	1.17573817127972	1.16858975204355
chr1	179800000	179900000	139170	172710.909470647	140479.856045355	158113.182793968	122866.1	150917.593284284	150684.49795495	168131.541640254	1.2283094627752	1.11578525941348	1.1868894627752	1.17714525941348
chr1	179900000	180000000	103650	130154.808129012	166809.907968443	191835.400724644	124748.3	154423.564071079	149535.754977505	167889.257335076	1.23788110997167	1.12273654792683	1.19646110997167	1.18409654792683
chr1	180000000	180100000	98766	116477.845841525	141006.267141669	154666.785725652	125782	156122.238980097	144057.552078806	161883.489361186	1.24121288403824	1.12374177559694	1.19979288403824	1.18510177559694
chr1	180100000	180200000	137596	165783.199710727	149981.033641964	167137.301433375	127324.6	159025.976093447	142024.221382814	158708.204543451	1.24898076328885	1.11747280145735	1.20756076328885	1.17883280145735
chr1	180200000	180300000	128638	174406.253177994	162418.174157187	189953.486536024	131562	163879.655898968	139369.101497541	157675.581060952	1.24564582401429	1.13135249755294	1.20422582401429	1.19271249755294
chr1	180300000	180400000	129061	161769.10169768	121094.903096571	136529.473334641	133040	166476.803487136	137665.863120448	156412.819879483	1.25132894984318	1.13617723620149	1.20990894984318	1.19753723620149
chr1	180400000	180500000	145589	179430.419126155	152299.684579077	166542.92750289	139220	174489.533219759	132104.764041377	150407.375815092	1.25333668452635	1.13854619026444	1.21191668452635	1.19990619026444
chr1	180500000	180600000	165150	196082.858334398	106842.458336843	118128.174702025	146577.2	183273.198196144	129204.211766096	147057.503777449	1.25035270284972	1.1381788702343	1.20893270284972	1.1995388702343
chr1	180600000	180700000	123828	160402.119297861	117989.348974246	132137.260529531	149779	187409.836842072	124980.848101883	143064.185520237	1.25124240943037	1.14468886787848	1.20982240943037	1.20604886787848
chr1	180700000	180800000	144172	181579.044203678	134769.381034057	161711.817326768	151858	187724.397456965	118735.550270567	135517.580060071	1.23618378654378	1.14133955459222	1.19476378654378	1.20269955459222
chr1	180800000	180900000	153950	198682.385352332	123447.472274426	145485.570979278	155302.5	191026.213169949	121198.014548426	138530.910128356	1.23002664586822	1.14301303238763	1.18860664586822	1.20437303238763
chr1	180900000	181000000	165450	210282.105455237	111198.917177727	131780.960080739	157915	193127.963481107	118476.414911299	135763.103460239	1.22298681873861	1.14590826842525	1.18156681873861	1.20726826842525
chr1	181000000	181100000	172338	204314.495605373	112000.744388864	121168.065349219	159695	196380.168083497	119249.750800214	136688.027034353	1.229720204662	1.14623322998264	1.188300204662	1.20759322998264
chr1	181100000	181200000	169614	207149.586170011	107747.396999836	127204.118861256	162342.2	198916.521241178	121282.674477317	138858.544586495	1.22529152149705	1.14491657761443	1.18387152149705	1.20627657761443
chr1	181200000	181300000	149428	177551.859326926	99965.1958440246	114487.431934367	163285	199396.214281741	122743.329596625	138900.490866603	1.22115451071281	1.13163372154785	1.17973451071281	1.19299372154785
chr1	181300000	181400000	163506	194787.25882752	145719.545875157	166662.774017484	163481.1	199312.101439559	120587.621888035	135530.050575779	1.2191751917473	1.12391345358496	1.1777551917473	1.18527345358496
chr1	181400000	181500000	171714	200447.922237738	125083.688207813	138864.860821724	162069.4	196958.012601854	122882.394383666	137655.706662323	1.21526958575681	1.12022318048695	1.17384958575681	1.18158318048695
chr1	181500000	181600000	182950	228604.904358299	114575.817225986	127377.410443168	160243.3	196593.246018926	125375.113732267	140962.822646111	1.22684222066649	1.12432857247198	1.18542222066649	1.18568857247198
chr1	181600000	181700000	150300	185765.650874665	138318.585745284	153842.436050947	157761.8	194130.06032651	123988.943069629	138623.710199791	1.23052640326435	1.11803284041178	1.18910640326435	1.17939284041178
chr1	181700000	181800000	153600	186375.97460931	149375.932227129	162131.280127846	156967.2	192943.200759879	125857.024096727	140819.654647596	1.22919438430372	1.11888593948773	1.18777438430372	1.18024593948773
chr1	181800000	181900000	155911	197841.256930511	101890.395188532	111781.168071042	159485.4	196485.695793562	122512.007194765	136972.09566489	1.23199801231688	1.11802996947995	1.19057801231688	1.17938996947995
chr1	181900000	182000000	151333	186741.217078192	134146.642134036	153037.520946176	157265	195018.063514696	121369.233827691	135355.78726537	1.2400601755934	1.11523969457973	1.1986401755934	1.17659969457973
chr1	182000000	182100000	154077	200666.82977609	136927.937874868	154239.225187102	157000.4	194106.147057375	123197.969695529	137289.041109566	1.23634173580051	1.11437746457074	1.19492173580051	1.17573746457074
chr1	182100000	182200000	144799	182517.729245852	93885.6903734545	103812.994398056	160050	198135.83033538	124975.149837439	139063.903208799	1.23796207644724	1.11273243832623	1.19654207644724	1.17409243832623
chr1	182200000	182300000	141482	165683.263660609	118646.006115009	136446.876412421	162835	201036.23624706	121857.927840299	136479.267362311	1.23460089198919	1.11998677296707	1.19318089198919	1.18134677296707
chr1	182300000	182400000	188688	230212.209164352	112269.37685554	128187.184190423	163193.7	201324.504163053	127037.378874544	141919.003486869	1.23365365307026	1.11714366861286	1.19223365307026	1.17850366861286
chr1	182400000	182500000	149510	185771.599449077	113655.954537067	122701.776826519	162580.6	201418.015752805	127569.895254191	141335.642479347	1.23888099658142	1.10790749022508	1.19746099658142	1.16926749022508
chr1	182500000	182600000	180304	219485.739785091	132863.175904365	146709.948885127	155902.9	192683.367029573	123028.242818856	136438.778674948	1.23591906904601	1.10900371775477	1.19449906904601	1.17036371775477
chr1	182600000	182700000	180796	226062.483654718	156090.387164387	171591.057043276	159349.9	196218.961716939	126094.45178192	140490.076732464	1.23137172798313	1.11416541130169	1.18995172798313	1.17552541130169
chr1	182700000	182800000	181450	215380.033726104	118203.712255735	136284.92166297	161959.8	200288.500443503	124540.996355943	138738.536117152	1.23665564197723	1.11399892546734	1.19523564197723	1.17535892546734
chr1	182800000	182900000	159498	200723.936090443	153684.905530974	166178.529316625	157522.7	194253.790674275	123461.175243685	136647.376392241	1.23317966664027	1.10680443566594	1.19175966664027	1.16816443566594
chr1	182900000	183000000	145202	187676.332975718	139471.805930508	147203.910870953	149985	184881.69271708	118161.382291289	130905.918569456	1.23266788490236	1.10785703443067	1.19124788490236	1.16921703443067
chr1	183000000	183100000	87300	113320.34254377	91511.4135215246	105270.587143114	144349.6	178435.103655582	117085.63136792	128835.003188227	1.23613161141826	1.10034853707528	1.19471161141826	1.16170853707528
chr1	183100000	183200000	179269	217873.676119508	124547.780004091	144325.974973209	138185	170212.508217713	112384.698874062	123328.541706894	1.23177268312561	1.09737840597941	1.19035268312561	1.15873840597941
chr1	183200000	183300000	167581	206378.650926249	103111.451855239	118931.470259301	135647.9	167468.668784551	116017.206784552	125991.401697367	1.23458357102875	1.0859716863494	1.19316357102875	1.1473316863494
chr1	183300000	183400000	144317	169865.111472067	101471.165732963	107275.586941317	134665.2	163799.826030362	116298.863855672	126323.408933741	1.21634858917049	1.08619641452826	1.17492858917049	1.14755641452826
chr1	183400000	183500000	74133	92050.6198771293	60658.0250131037	65287.1985986648	133072.3	159377.536841182	116149.623596408	126016.99054778	1.19767627704024	1.0849539296456	1.15625627704024	1.1463139296456
chr1	183500000	183600000	123950	155019.849170113	122105.666670678	126000.795072835	139726.9	165913.71143332	119833.144540974	129280.378749217	1.18741424473971	1.07883657100405	1.14599424473971	1.14019657100405
chr1	183600000	183700000	119150	143836.529276029	109081.062225806	116526.442229955	137523.1	162838.536405424	121373.032670654	129537.077027096	1.18408133910175	1.06726407157178	1.14266133910175	1.12862407157178
chr1	183700000	183800000	156079	187941.639394482	154528.791360632	162913.521567694	138040.5	162062.96127362	128224.517300508	134414.344306812	1.17402473385434	1.04827335003178	1.13260473385434	1.10963335003178
chr1	183800000	183900000	149671	164035.508548555	156501.476242178	169498.60168037	141642	164921.370249953	130081.066125755	136262.571907546	1.16435358332947	1.04752041143186	1.12293358332947	1.10888041143186
chr1	183900000	184000000	129273	143453.441083913	137979.403337866	144139.727011341	150265	174489.533219759	136107.116448916	141435.08269551	1.16121208012351	1.03914539067172	1.11979208012351	1.10050539067172
chr1	184000000	184100000	153846	178682.088465158	128346.622967179	137904.469157479	150105	172181.486348001	130259.61174502	135426.56149088	1.14707362411646	1.03966655263778	1.10565362411646	1.10102655263778
chr1	184100000	184200000	157231	187121.925840543	139946.661300894	146892.957752007	153785	176143.236906224	132966.28735622	137831.589520227	1.14538633095701	1.03659049418273	1.10396633095701	1.09795049418273
chr1	184200000	184300000	172755	198622.899608214	171626.298153786	167704.143056453	153193.4	174053.145800913	132810.534794733	136262.571907546	1.1361660867956	1.02599219345173	1.0947460867956	1.08735219345173
chr1	184300000	184400000	180332	198449.201235391	120036.653985425	125757.862948659	155685	177862.374911219	130110.371485756	132778.601337357	1.14245029971557	1.0205074339665	1.10103029971557	1.0818674339665
chr1	184400000	184500000	160363	187732.249575189	120918.528244713	117012.306478308	159502.7	183849.258142177	129181.011689429	132057.9027023	1.15264041387498	1.02227023132307	1.11122041387498	1.08363023132307
chr1	184500000	184600000	122350	131939.380452536	63630.6196317199	65915.5830265345	159053.1	182607.314776493	128672.238078301	131426.279179442	1.14809025901723	1.02140353771934	1.10667025901723	1.08276353771934
chr1	184600000	184700000	155950	183454.034858261	136147.818337806	140576.72252342	153404.9	175306.153515003	129092.8242635	130902.355564968	1.14276762681637	1.01401728803899	1.10134762681637	1.07537728803899
chr1	184700000	184800000	150163	167040.72834137	152971.265745766	147223.345440887	146703.8	167585.022900045	129627.511410555	132470.401449152	1.14233593744705	1.02193122438024	1.10091593744705	1.08329122438024
chr1	184800000	184900000	174587	202127.799651615	129499.843152402	134658.895978482	135536.3	154953.93896563	134039.324820329	136554.414366056	1.14326522832356	1.01876381837269	1.10184522832356	1.08012381837269
chr1	184900000	185000000	167450	203322.273393494	128685.805374598	136932.740660774	126545	144580.101077498	138619.372704183	141141.944599004	1.14251927043737	1.01819783083425	1.10109927043737	1.07955783083425
chr1	185000000	185100000	149350	166262.654808313	123258.886855901	131588.233928893	121123.3	138872.087014962	145509.931147373	147880.881723658	1.14653486996277	1.01629408080665	1.10511486996277	1.07765408080665
chr1	185100000	185200000	100749	114110.31322565	144152.523152884	141653.721607269	112347.6	128240.675854801	151139.680745706	152051.216522019	1.1414634211572	1.00603108179015	1.1000434211572	1.06739108179015
chr1	185200000	185300000	105744	121411.593458627	176973.169624332	183384.601898294	104078.7	119208.955325446	153486.823005042	155006.242880501	1.14537321589764	1.00989935061337	1.10395321589764	1.07125935061337
chr1	185300000	185400000	68657	72138.3618912492	164154.78808317	166597.992117703	94260	106931.573625554	157750.617212219	157760.121440165	1.13443214115801	1.00006024843588	1.09301214115801	1.06142024843588
chr1	185400000	185500000	70450	83993.8706938599	166719.007083254	162887.608807782	88150.4	97628.122217071	156641.219394035	156124.378470711	1.10751763142392	0.996700479443896	1.06609763142392	1.0580604794439
chr1	185500000	185600000	68133	74859.2398271821	132536.204063613	133304.954273073	86840	95974.2995591173	158174.323875566	156051.498833458	1.10518539335695	0.986579205840143	1.06376539335695	1.04793920584014
chr1	185600000	185700000	68193	77139.9232566457	192445.314321137	182280.070507038	90076.3	99312.9964334541	160388.506631195	158959.882224098	1.10254302667243	0.991092725799973	1.06112302667243	1.05245272579997
chr1	185700000	185800000	67474	76723.5230478234	176442.688339129	176773.609025706	92010.8	101149.797240313	159281.279580418	157836.564081906	1.09932526660254	0.990929784703406	1.05790526660254	1.05228978470341
chr1	185800000	185900000	76400	79353.9826526977	172137.785224173	162197.681575121	100661.9	111427.149251487	158379.597068536	157749.7563362	1.10694462603515	0.996023220515815	1.06552462603515	1.05738322051581
chr1	185900000	186000000	106354	110287.759308662	117591.827192752	120575.310966228	109609.8	122076.644077861	156188.343043649	157179.189753885	1.11373840731267	1.00634392228592	1.07231840731267	1.06770392228592
chr1	186000000	186100000	136246	149724.428228776	138589.931671219	130859.437556363	117858.6	132919.705515592	156486.552216252	158075.933201595	1.12778961836974	1.01015666178872	1.08636961836974	1.07151666178872
chr1	186100000	186200000	133112	147497.281969018	166294.350709166	170737.555513669	126143.5	143323.762161737	153013.460037249	157259.195400113	1.13619617468785	1.02774746327435	1.09477617468785	1.08910746327435
chr1	186200000	186300000	125089	139779.601527218	165900.899116561	172151.420476376	135055.8	153388.155208971	149925.407727147	155330.800198401	1.13573911826793	1.03605387874676	1.09431911826793	1.09741387874676
chr1	186300000	186400000	155168	174911.882002993	155137.962964356	165729.914660646	139785	159600.251467157	146894.202388529	153122.385234888	1.14175520597458	1.04239910592173	1.10033520597458	1.10375910592173
chr1	186400000	186500000	159929	190488.818957592	144806.466834386	157181.942984625	142864.1	163388.184681069	150521.012034574	156727.336002917	1.14366159644774	1.04123227637426	1.10224159644774	1.10259227637426
chr1	186500000	186600000	150621	183289.854204496	135518.295789637	142272.388750171	143390	163448.265282628	152089.391486478	160124.660782149	1.13988608189293	1.05283254286928	1.09846608189293	1.11419254286928
chr1	186600000	186700000	151042	181180.489718091	157714.392531107	174112.692492227	143025.7	163159.878395146	150439.065564942	157237.817373186	1.14077315052572	1.04519272824989	1.09935315052572	1.10655272824989
chr1	186700000	186800000	156597	177367.453520162	145562.165238115	157489.657008582	143844.9	163161.425024493	149335.230338239	154647.513110468	1.13428717336863	1.03557287024767	1.09286717336863	1.09693287024767
chr1	186800000	186900000	123692	141474.945234566	141825.731837992	140113.53193999	142778.1	160071.735475032	144960.184301429	148472.016559154	1.12112246538532	1.02422618510489	1.07970246538532	1.08558618510489
chr1	186900000	187000000	137145	148167.091447781	153859.923653202	156624.818646514	138970.2	154103.768710704	142194.897970227	145216.240230941	1.10889794150619	1.02124789499372	1.06747794150619	1.08260789499372
chr1	187000000	187100000	141505	150325.234244362	154273.726190253	164832.685348688	135738.1	148213.252385216	140005.679039784	142868.382228151	1.0919060483771	1.0204470504911	1.0504860483771	1.0818070504911
chr1	187100000	187200000	129469	144613.413094203	149791.09149381	141869.121424039	135008.9	144687.056445421	137747.266898229	137190.734576649	1.07168532182264	0.995959757793302	1.03026532182264	1.0573197577933
chr1	187200000	187300000	133281	139795.067820689	154862.546849532	146248.377849192	134919.2	142743.776156591	134689.333985906	131887.850215377	1.05799453418484	0.979200403717028	1.01657453418484	1.04056040371703
chr1	187300000	187400000	144500	144014.986508382	111387.502596252	103974.949147507	139775	145472.387239259	130214.161302426	125828.475219419	1.04076113209987	0.96631943838412	0.999341132099871	1.02767943838412
chr1	187400000	187500000	121850	130809.151314305	117153.603522367	124624.179702502	136730.5	141133.972949285	128144.470252358	121251.795954685	1.03220549145424	0.946211691506478	0.990785491454245	1.00757169150648
chr1	187500000	187600000	118300	124384.690949618	113626.106485214	118793.808722268	136615	139209.25221262	122105.666670678	112388.498381483	1.01898951222501	0.920420005441662	0.977569512225011	0.981780005441662
chr1	187600000	187700000	143750	145918.530320141	135130.27111555	117336.215977209	140383.1	140422.404478151	115802.843503063	105238.520102723	1.00027998012689	0.908773195193077	0.958859980126892	0.970133195193077
chr1	187700000	187800000	155700	157934.650631868	114982.836114888	104460.813395859	142294.5	141542.75898286	111753.819596264	99283.1200559126	0.994717005807391	0.888409187395972	0.953297005807391	0.949769187395972
chr1	187800000	187900000	172250	168761.056061247	97074.0050031889	79519.7819804139	140160.5	138976.900896097	111238.262336988	96913.7220714453	0.991555401815041	0.871226500984462	0.950135401815041	0.932586500984462
chr1	187900000	188000000	106700	104782.948548031	133163.013152523	110858.025999172	142228.7	139422.687062513	110885.512633272	92889.1465475893	0.980271120122123	0.837703179988881	0.938851120122123	0.899063179988881
chr1	188000000	188100000	140350	131078.026877715	93885.6903734545	76199.7096166695	147557.5	142456.341041016	108796.149003574	88637.834374502	0.965429348159299	0.81471481469064	0.924009348159299	0.87607481469064
chr1	188100000	188200000	167150	156744.935749519	86762.859817665	70369.3386364355	144965	138625.578091339	104983.738744189	84637.5520630637	0.956269293217945	0.806196779382161	0.914849293217945	0.867556779382161
chr1	188200000	188300000	152395	150998.612867772	114372.307781535	86694.3773810907	145095.7	138982.492556044	103179.288336723	82426.8697330583	0.957867755943451	0.798870306839687	0.916447755943451	0.860230306839687
chr1	188300000	188400000	123160	118356.405640754	106231.93000349	80280.9693028333	140904.7	135378.251319967	103031.676153014	82904.6362439386	0.960778819442978	0.804651922005184	0.919358819442978	0.866011922005184
chr1	188400000	188500000	142532	135267.012978467	113626.106485214	84378.4244639422	143413	139827.071151024	101585.131021856	82273.0127210799	0.974995789440455	0.809892273539316	0.933575789440454	0.871252273539316
chr1	188500000	188600000	171588	154721.230734643	92732.4701882314	76280.686991395	145451.2	145635.854064094	106896.456176104	87731.0497323262	1.00126952588974	0.820710553657604	0.959849525889744	0.882070553657604
chr1	188600000	188700000	117825	107610.900823376	97006.1685217052	77333.3928628261	145616.6	149041.531886307	112073.058078126	94546.4294987209	1.02352020227301	0.843614255915214	0.982100202273006	0.904974255915214
chr1	188700000	188800000	157007	161503.795278916	96938.3320402214	82353.9900958054	146500.5	153496.0623488	113897.452411149	98747.04983523	1.04775111585831	0.866982076813898	1.00633111585831	0.928342076813898
chr1	188800000	188900000	130340	132718.643700475	95597.8831661033	84297.4470892167	147299.5	157987.830887109	117024.714207548	104047.828784759	1.0725618952346	0.889109872981416	1.0311418952346	0.950469872981416
chr1	188900000	189000000	131783	149271.146858601	118697.561840936	104541.790770585	144941.3	159891.731613333	119724.6061706	110623.191612468	1.10314818214914	0.923980417649795	1.06172818214914	0.985340417649795
chr1	189000000	189100000	160732	189165.85600842	146998.94191594	130780.079729132	140320.9	160875.625821036	124091.240483706	117089.396939046	1.14648370856398	0.943575037872402	1.10506370856398	1.0049350378724
chr1	189100000	189200000	168804	190801.71397165	138528.878837884	138523.136300382	143840	169748.519413597	127362.993985665	123620.060255906	1.18012040749163	0.970612078024952	1.13870040749163	1.03197207802495
chr1	189200000	189300000	161234	195543.917492694	132616.251111764	128700.580746182	141599.5	170926.337147123	131290.997609498	129189.684089524	1.20711116315469	0.983994991597033	1.16569116315469	1.04535499159703
chr1	189300000	189400000	131150	163274.091023852	137504.54796748	133288.758798127	144219.3	178384.778716059	136193.675799289	134940.697242527	1.23689949067884	0.990800023940846	1.19547949067884	1.05216002394085
chr1	189400000	189500000	118950	154306.020240703	140625.026115731	150132.052741026	143017	177693.078483461	138202.856707873	138819.513491877	1.24246123526197	1.00446196843317	1.20104123526197	1.06582196843317
chr1	189500000	189600000	125384	164560.172811672	136398.813319295	140942.740257179	140793.8	176860.159094328	139288.918776427	142115.130688455	1.25616439853408	1.02029028537843	1.21474439853408	1.08165028537843
chr1	189600000	189700000	153016	196339.836748986	129723.703541298	142640.026031425	134173.4	170450.451194183	138250.342244912	142668.692022078	1.27037439011147	1.03195905127916	1.22895439011147	1.09331905127916
chr1	189700000	189800000	134602	173281.972614174	136218.368278549	138050.228431985	132273.2	167877.097903661	140036.341129415	144377.962447783	1.26916940017828	1.03100353296403	1.22774940017828	1.09236353296403
chr1	189800000	189900000	156538	207303.059389834	144624.66506401	141807.578619247	134168.7	169298.212330628	137154.78306895	142029.942490243	1.26183090639343	1.03554494646273	1.22041090639343	1.09690494646273
[truncated: 24,431 more rows]
