# Supplementary material for: Chromosomal Mcm2-7 distribution and the genome replication program in species from yeast to humans
Source: PLoS Genet. 2021 Sep 2;17(9):e1009714. doi: 10.1371/journal.pgen.1009714 (PMC8443269; doi:10.1371/journal.pgen.1009714)
Supplement: S5 Source Files — (ZIP) [file pgen.1009714.s027.zip]

Archive with 2 entries (1 files):
- source_files_for_S4Figure_part1_of_2_traces/
- source_files_for_S4Figure_part1_of_2_traces/numbers_for_traces_in_S4_Figure_042221_1.txt
