# Supplementary material for: Chromosomal Mcm2-7 distribution and the genome replication program in species from yeast to humans
Source: PLoS Genet. 2021 Sep 2;17(9):e1009714. doi: 10.1371/journal.pgen.1009714 (PMC8443269; doi:10.1371/journal.pgen.1009714)
Supplement: S5 Source Files — (ZIP) [file pgen.1009714.s027.zip › source_files_for_S4Figure_part1_of_2_traces/numbers_for_traces_in_S4_Figure_042221_1.txt]

ARS_name	MCM_subunit_tagged_with_MNase	chr	coord	library_fragments_51to100bp	library_fragments_151to200bp	library_fragments_all	smooth20bp_library_fragments_51to100bp	smooth20bp_library_fragments_151to200bp	normalize_smooth20bp_library_fragments_51to100bp	normalize_smooth20bp_library_fragments_151to200bp
ARS1002	MCM2	chrX	6194	0	0	0	0	0	0	0
ARS1002	MCM2	chrX	6195	0	0	0	0	0.0833333333333333	0	1.56094393401578e-05
ARS1002	MCM2	chrX	6196	0	0	0	0	0.153846153846154	0	2.88174264741374e-05
ARS1002	MCM2	chrX	6197	0	0	0	0	0.214285714285714	0	4.01385583032629e-05
ARS1002	MCM2	chrX	6198	0	0	0	0	0.266666666666667	0	4.99502058885049e-05
ARS1002	MCM2	chrX	6199	0	0	0	0	0.3125	0	5.85353975255917e-05
ARS1002	MCM2	chrX	6200	0	0	0	0	0.352941176470588	0	6.61105666171388e-05
ARS1002	MCM2	chrX	6201	0	0	0	0.0555555555555556	0.444444444444444	1.04062928934385e-05	8.32503431475082e-05
ARS1002	MCM2	chrX	6202	0	0	1	0.105263157894737	0.526315789473684	1.97171865349361e-05	9.85859326746807e-05
ARS1002	MCM2	chrX	6203	0	0	1	0.15	0.6	2.8096990812284e-05	0.000112387963249136
ARS1002	MCM2	chrX	6204	0	0	2	0.2	0.7	3.74626544163787e-05	0.000131119290457325
ARS1002	MCM2	chrX	6205	0	1	3	0.25	0.8	4.68283180204733e-05	0.000149850617665515
ARS1002	MCM2	chrX	6206	0	1	3	0.3	0.9	5.6193981624568e-05	0.000168581944873704
ARS1002	MCM2	chrX	6207	0	1	3	0.35	1	6.55596452286627e-05	0.000187313272081893
ARS1002	MCM2	chrX	6208	0	1	3	0.4	1.1	7.49253088327574e-05	0.000206044599290083
ARS1002	MCM2	chrX	6209	0	1	3	0.45	1.2	8.4290972436852e-05	0.000224775926498272
ARS1002	MCM2	chrX	6210	0	1	3	0.5	1.3	9.36566360409467e-05	0.000243507253706461
ARS1002	MCM2	chrX	6211	1	2	7	0.55	1.4	0.000103022299645041	0.000262238580914651
ARS1002	MCM2	chrX	6212	1	2	7	0.6	1.5	0.000112387963249136	0.00028096990812284
ARS1002	MCM2	chrX	6213	1	2	7	0.65	1.6	0.000121753626853231	0.000299701235331029
ARS1002	MCM2	chrX	6214	1	2	7	0.7	1.7	0.000131119290457325	0.000318432562539219
ARS1002	MCM2	chrX	6215	1	2	7	0.75	1.75	0.00014048495406142	0.000327798226143313
ARS1002	MCM2	chrX	6216	1	2	7	0.8	1.8	0.000149850617665515	0.000337163889747408
ARS1002	MCM2	chrX	6217	1	2	7	0.85	1.85	0.000159216281269609	0.000346529553351503
ARS1002	MCM2	chrX	6218	1	2	7	0.9	1.9	0.000168581944873704	0.000355895216955597
ARS1002	MCM2	chrX	6219	1	2	7	0.95	1.95	0.000177947608477799	0.000365260880559692
ARS1002	MCM2	chrX	6220	1	2	7	1	2	0.000187313272081893	0.000374626544163787
ARS1002	MCM2	chrX	6221	1	2	7	1	2.05	0.000187313272081893	0.000383992207767881
ARS1002	MCM2	chrX	6222	1	2	7	1	2.1	0.000187313272081893	0.000393357871371976
ARS1002	MCM2	chrX	6223	1	2	7	1	2.15	0.000187313272081893	0.000402723534976071
ARS1002	MCM2	chrX	6224	1	2	7	1	2.2	0.000187313272081893	0.000412089198580165
ARS1002	MCM2	chrX	6225	1	2	7	1	2.25	0.000187313272081893	0.00042145486218426
ARS1002	MCM2	chrX	6226	1	2	7	1	2.3	0.000187313272081893	0.000430820525788355
ARS1002	MCM2	chrX	6227	1	2	7	1	2.35	0.000187313272081893	0.000440186189392449
ARS1002	MCM2	chrX	6228	1	2	7	1	2.4	0.000187313272081893	0.000449551852996544
ARS1002	MCM2	chrX	6229	1	2	7	1	2.45	0.000187313272081893	0.000458917516600639
ARS1002	MCM2	chrX	6230	1	2	7	1	2.5	0.000187313272081893	0.000468283180204733
ARS1002	MCM2	chrX	6231	1	3	8	1	2.55	0.000187313272081893	0.000477648843808828
ARS1002	MCM2	chrX	6232	1	3	8	1	2.6	0.000187313272081893	0.000487014507412923
ARS1002	MCM2	chrX	6233	1	3	8	1	2.65	0.000187313272081893	0.000496380171017017
ARS1002	MCM2	chrX	6234	1	3	8	1	2.7	0.000187313272081893	0.000505745834621112
ARS1002	MCM2	chrX	6235	1	3	8	1	2.75	0.000187313272081893	0.000515111498225207
ARS1002	MCM2	chrX	6236	1	3	8	1.1	2.8	0.000206044599290083	0.000524477161829301
ARS1002	MCM2	chrX	6237	1	3	8	1.2	2.85	0.000224775926498272	0.000533842825433396
ARS1002	MCM2	chrX	6238	1	3	8	1.3	2.9	0.000243507253706461	0.000543208489037491
ARS1002	MCM2	chrX	6239	1	3	8	1.4	2.95	0.000262238580914651	0.000552574152641585
ARS1002	MCM2	chrX	6240	1	3	8	1.5	3	0.00028096990812284	0.00056193981624568
ARS1002	MCM2	chrX	6241	1	3	8	1.6	3	0.000299701235331029	0.00056193981624568
ARS1002	MCM2	chrX	6242	1	3	8	1.7	3	0.000318432562539219	0.00056193981624568
ARS1002	MCM2	chrX	6243	1	3	8	1.8	3.1	0.000337163889747408	0.000580671143453869
ARS1002	MCM2	chrX	6244	1	3	8	1.9	3.2	0.000355895216955597	0.000599402470662059
ARS1002	MCM2	chrX	6245	1	3	8	2	3.3	0.000374626544163787	0.000618133797870248
ARS1002	MCM2	chrX	6246	3	3	10	2.1	3.4	0.000393357871371976	0.000636865125078437
ARS1002	MCM2	chrX	6247	3	3	10	2.2	3.5	0.000412089198580165	0.000655596452286627
ARS1002	MCM2	chrX	6248	3	3	10	2.3	3.6	0.000430820525788355	0.000674327779494816
ARS1002	MCM2	chrX	6249	3	3	10	2.4	3.7	0.000449551852996544	0.000693059106703006
ARS1002	MCM2	chrX	6250	3	3	11	2.5	3.8	0.000468283180204733	0.000711790433911195
ARS1002	MCM2	chrX	6251	3	3	11	2.6	3.9	0.000487014507412923	0.000730521761119384
ARS1002	MCM2	chrX	6252	3	3	11	2.7	4	0.000505745834621112	0.000749253088327574
ARS1002	MCM2	chrX	6253	3	5	15	2.8	4.1	0.000524477161829301	0.000767984415535763
ARS1002	MCM2	chrX	6254	3	5	15	2.9	4.2	0.000543208489037491	0.000786715742743952
ARS1002	MCM2	chrX	6255	3	5	15	3	4.3	0.00056193981624568	0.000805447069952141
ARS1002	MCM2	chrX	6256	3	5	15	3	4.4	0.00056193981624568	0.000824178397160331
ARS1002	MCM2	chrX	6257	3	5	16	3	4.5	0.00056193981624568	0.00084290972436852
ARS1002	MCM2	chrX	6258	3	5	19	3	4.6	0.00056193981624568	0.000861641051576709
ARS1002	MCM2	chrX	6259	3	5	19	3	4.7	0.00056193981624568	0.000880372378784899
ARS1002	MCM2	chrX	6260	3	5	19	3	4.8	0.00056193981624568	0.000899103705993088
ARS1002	MCM2	chrX	6261	3	5	19	3	4.9	0.00056193981624568	0.000917835033201278
ARS1002	MCM2	chrX	6262	3	5	20	3	5	0.00056193981624568	0.000936566360409467
ARS1002	MCM2	chrX	6263	3	5	20	3	5	0.00056193981624568	0.000936566360409467
ARS1002	MCM2	chrX	6264	3	5	20	3	5	0.00056193981624568	0.000936566360409467
ARS1002	MCM2	chrX	6265	3	5	20	3	5	0.00056193981624568	0.000936566360409467
ARS1002	MCM2	chrX	6266	3	5	20	3	5	0.00056193981624568	0.000936566360409467
ARS1002	MCM2	chrX	6267	3	5	20	3	5	0.00056193981624568	0.000936566360409467
ARS1002	MCM2	chrX	6268	3	5	20	3	5	0.00056193981624568	0.000936566360409467
ARS1002	MCM2	chrX	6269	3	5	23	3	5	0.00056193981624568	0.000936566360409467
ARS1002	MCM2	chrX	6270	3	5	23	3	5	0.00056193981624568	0.000936566360409467
ARS1002	MCM2	chrX	6271	3	5	23	3	5	0.00056193981624568	0.000936566360409467
ARS1002	MCM2	chrX	6272	3	5	23	3	5	0.00056193981624568	0.000936566360409467
ARS1002	MCM2	chrX	6273	3	5	23	3	5	0.00056193981624568	0.000936566360409467
ARS1002	MCM2	chrX	6274	3	5	23	3	5	0.00056193981624568	0.000936566360409467
ARS1002	MCM2	chrX	6275	3	5	23	3	5	0.00056193981624568	0.000936566360409467
ARS1002	MCM2	chrX	6276	3	5	23	2.95	5	0.000552574152641585	0.000936566360409467
ARS1002	MCM2	chrX	6277	3	5	23	2.95	5	0.000552574152641585	0.000936566360409467
ARS1002	MCM2	chrX	6278	3	5	23	2.95	5	0.000552574152641585	0.000936566360409467
ARS1002	MCM2	chrX	6279	3	5	23	2.95	5	0.000552574152641585	0.000936566360409467
ARS1002	MCM2	chrX	6280	3	5	23	2.95	5	0.000552574152641585	0.000936566360409467
ARS1002	MCM2	chrX	6281	3	5	23	2.95	5.05	0.000552574152641585	0.000945932024013562
ARS1002	MCM2	chrX	6282	3	5	23	2.95	5.1	0.000552574152641585	0.000955297687617656
ARS1002	MCM2	chrX	6283	3	5	23	2.95	5.15	0.000552574152641585	0.000964663351221751
ARS1002	MCM2	chrX	6284	3	5	23	2.95	5.2	0.000552574152641585	0.000974029014825846
ARS1002	MCM2	chrX	6285	3	5	23	2.95	5.25	0.000552574152641585	0.00098339467842994
ARS1002	MCM2	chrX	6286	2	5	22	2.95	5.3	0.000552574152641585	0.000992760342034035
ARS1002	MCM2	chrX	6287	3	5	27	2.95	5.35	0.000552574152641585	0.00100212600563813
ARS1002	MCM2	chrX	6288	3	5	27	2.95	5.5	0.000552574152641585	0.00103022299645041
ARS1002	MCM2	chrX	6289	3	5	27	2.95	5.65	0.000552574152641585	0.0010583199872627
ARS1002	MCM2	chrX	6290	3	5	27	2.95	5.8	0.000552574152641585	0.00108641697807498
ARS1002	MCM2	chrX	6291	3	6	28	2.95	5.95	0.000552574152641585	0.00111451396888727
ARS1002	MCM2	chrX	6292	3	6	28	2.95	6.1	0.000552574152641585	0.00114261095969955
ARS1002	MCM2	chrX	6293	3	6	28	2.95	6.25	0.000552574152641585	0.00117070795051183
ARS1002	MCM2	chrX	6294	3	6	28	2.95	6.45	0.000552574152641585	0.00120817060492821
ARS1002	MCM2	chrX	6295	3	6	28	2.95	6.75	0.000552574152641585	0.00126436458655278
ARS1002	MCM2	chrX	6296	3	6	28	3	7.05	0.00056193981624568	0.00132055856817735
ARS1002	MCM2	chrX	6297	3	6	28	3	7.35	0.00056193981624568	0.00137675254980192
ARS1002	MCM2	chrX	6298	3	8	30	3	7.65	0.00056193981624568	0.00143294653142648
ARS1002	MCM2	chrX	6299	3	8	30	3	7.95	0.00056193981624568	0.00148914051305105
ARS1002	MCM2	chrX	6300	3	8	30	3	8.25	0.00056193981624568	0.00154533449467562
ARS1002	MCM2	chrX	6301	3	8	30	3	8.5	0.00056193981624568	0.00159216281269609
ARS1002	MCM2	chrX	6302	3	8	30	3	8.75	0.00056193981624568	0.00163899113071657
ARS1002	MCM2	chrX	6303	3	8	30	3	9	0.00056193981624568	0.00168581944873704
ARS1002	MCM2	chrX	6304	3	9	31	3	9.25	0.00056193981624568	0.00173264776675751
ARS1002	MCM2	chrX	6305	3	11	33	3	9.5	0.00056193981624568	0.00177947608477799
ARS1002	MCM2	chrX	6306	3	11	33	3	9.75	0.00056193981624568	0.00182630440279846
ARS1002	MCM2	chrX	6307	3	11	33	3	10	0.00056193981624568	0.00187313272081893
ARS1002	MCM2	chrX	6308	3	11	33	3	10.15	0.00056193981624568	0.00190122971163122
ARS1002	MCM2	chrX	6309	3	11	33	3	10.3	0.00056193981624568	0.0019293267024435
ARS1002	MCM2	chrX	6310	3	11	33	3	10.45	0.00056193981624568	0.00195742369325579
ARS1002	MCM2	chrX	6311	3	11	33	3	10.6	0.00056193981624568	0.00198552068406807
ARS1002	MCM2	chrX	6312	3	11	33	3	10.75	0.00056193981624568	0.00201361767488035
ARS1002	MCM2	chrX	6313	3	11	33	3	10.9	0.00056193981624568	0.00204171466569264
ARS1002	MCM2	chrX	6314	3	11	31	3	11	0.00056193981624568	0.00206044599290083
ARS1002	MCM2	chrX	6315	3	11	31	3	11	0.00056193981624568	0.00206044599290083
ARS1002	MCM2	chrX	6316	3	11	36	3	11	0.00056193981624568	0.00206044599290083
ARS1002	MCM2	chrX	6317	3	11	36	3	11	0.00056193981624568	0.00206044599290083
ARS1002	MCM2	chrX	6318	3	11	36	3	11	0.00056193981624568	0.00206044599290083
ARS1002	MCM2	chrX	6319	3	11	36	2.9	11	0.000543208489037491	0.00206044599290083
ARS1002	MCM2	chrX	6320	3	11	36	2.8	11	0.000524477161829301	0.00206044599290083
ARS1002	MCM2	chrX	6321	3	11	36	2.7	11	0.000505745834621112	0.00206044599290083
ARS1002	MCM2	chrX	6322	3	11	36	2.6	11	0.000487014507412923	0.00206044599290083
ARS1002	MCM2	chrX	6323	3	11	36	2.5	11	0.000468283180204733	0.00206044599290083
ARS1002	MCM2	chrX	6324	3	11	36	2.4	11	0.000449551852996544	0.00206044599290083
ARS1002	MCM2	chrX	6325	3	11	37	2.3	11	0.000430820525788355	0.00206044599290083
ARS1002	MCM2	chrX	6326	3	11	37	2.2	11	0.000412089198580165	0.00206044599290083
ARS1002	MCM2	chrX	6327	3	11	37	2.1	11	0.000393357871371976	0.00206044599290083
ARS1002	MCM2	chrX	6328	3	11	37	2	11	0.000374626544163787	0.00206044599290083
ARS1002	MCM2	chrX	6329	1	11	35	1.9	11	0.000355895216955597	0.00206044599290083
ARS1002	MCM2	chrX	6330	1	11	35	1.8	11	0.000337163889747408	0.00206044599290083
ARS1002	MCM2	chrX	6331	1	11	35	1.7	11	0.000318432562539219	0.00206044599290083
ARS1002	MCM2	chrX	6332	1	11	39	1.6	11	0.000299701235331029	0.00206044599290083
ARS1002	MCM2	chrX	6333	1	11	41	1.5	11	0.00028096990812284	0.00206044599290083
ARS1002	MCM2	chrX	6334	1	11	41	1.4	11	0.000262238580914651	0.00206044599290083
ARS1002	MCM2	chrX	6335	1	11	41	1.3	11	0.000243507253706461	0.00206044599290083
ARS1002	MCM2	chrX	6336	1	11	42	1.2	11	0.000224775926498272	0.00206044599290083
ARS1002	MCM2	chrX	6337	1	11	42	1.1	11	0.000206044599290083	0.00206044599290083
ARS1002	MCM2	chrX	6338	1	11	42	1	11	0.000187313272081893	0.00206044599290083
ARS1002	MCM2	chrX	6339	1	11	42	1	11	0.000187313272081893	0.00206044599290083
ARS1002	MCM2	chrX	6340	1	11	42	0.95	11.05	0.000177947608477799	0.00206981165650492
ARS1002	MCM2	chrX	6341	1	11	42	0.9	11.1	0.000168581944873704	0.00207917732010902
ARS1002	MCM2	chrX	6342	1	11	43	0.85	11.15	0.000159216281269609	0.00208854298371311
ARS1002	MCM2	chrX	6343	1	11	43	0.8	11.2	0.000149850617665515	0.00209790864731721
ARS1002	MCM2	chrX	6344	1	11	43	0.75	11.25	0.00014048495406142	0.0021072743109213
ARS1002	MCM2	chrX	6345	1	11	45	0.7	11.3	0.000131119290457325	0.0021166399745254
ARS1002	MCM2	chrX	6346	1	11	48	0.65	11.35	0.000121753626853231	0.00212600563812949
ARS1002	MCM2	chrX	6347	1	11	48	0.6	11.4	0.000112387963249136	0.00213537130173358
ARS1002	MCM2	chrX	6348	1	11	48	0.55	11.45	0.000103022299645041	0.00214473696533768
ARS1002	MCM2	chrX	6349	1	11	47	0.5	11.5	9.36566360409467e-05	0.00215410262894177
ARS1002	MCM2	chrX	6350	0	12	47	0.45	11.55	8.4290972436852e-05	0.00216346829254587
ARS1002	MCM2	chrX	6351	0	12	47	0.4	11.6	7.49253088327574e-05	0.00217283395614996
ARS1002	MCM2	chrX	6352	0	12	47	0.35	11.6	6.55596452286627e-05	0.00217283395614996
ARS1002	MCM2	chrX	6353	0	12	47	0.3	11.6	5.6193981624568e-05	0.00217283395614996
ARS1002	MCM2	chrX	6354	0	12	47	0.25	11.6	4.68283180204733e-05	0.00217283395614996
ARS1002	MCM2	chrX	6355	0	12	47	0.2	11.6	3.74626544163787e-05	0.00217283395614996
ARS1002	MCM2	chrX	6356	0	12	47	0.15	11.6	2.8096990812284e-05	0.00217283395614996
ARS1002	MCM2	chrX	6357	0	12	47	0.1	11.6	1.87313272081893e-05	0.00217283395614996
ARS1002	MCM2	chrX	6358	0	12	47	0.05	11.6	9.36566360409467e-06	0.00217283395614996
ARS1002	MCM2	chrX	6359	0	12	47	0	11.6	0	0.00217283395614996
ARS1002	MCM2	chrX	6360	0	12	47	0	11.55	0	0.00216346829254587
ARS1002	MCM2	chrX	6361	0	12	47	0	11.5	0	0.00215410262894177
ARS1002	MCM2	chrX	6362	0	11	46	0	11.45	0	0.00214473696533768
ARS1002	MCM2	chrX	6363	0	11	46	0	11.4	0	0.00213537130173358
ARS1002	MCM2	chrX	6364	0	11	46	0	11.35	0	0.00212600563812949
ARS1002	MCM2	chrX	6365	0	11	46	0	11.4	0	0.00213537130173358
ARS1002	MCM2	chrX	6366	0	11	46	0	11.45	0	0.00214473696533768
ARS1002	MCM2	chrX	6367	0	11	46	0	11.5	0	0.00215410262894177
ARS1002	MCM2	chrX	6368	0	11	46	0	11.55	0	0.00216346829254587
ARS1002	MCM2	chrX	6369	0	11	46	0	11.6	0	0.00217283395614996
ARS1002	MCM2	chrX	6370	0	11	46	0	11.65	0	0.00218219961975406
ARS1002	MCM2	chrX	6371	0	11	46	0	11.7	0	0.00219156528335815
ARS1002	MCM2	chrX	6372	0	11	46	0	11.9	0	0.00222902793777453
ARS1002	MCM2	chrX	6373	0	11	46	0	12.2	0	0.0022852219193991
ARS1002	MCM2	chrX	6374	0	11	46	0	12.45	0	0.00233205023741957
ARS1002	MCM2	chrX	6375	0	13	48	0	12.85	0	0.00240697554625233
ARS1002	MCM2	chrX	6376	0	13	48	0	13.25	0	0.00248190085508509
ARS1002	MCM2	chrX	6377	0	13	48	0	13.65	0	0.00255682616391784
ARS1002	MCM2	chrX	6378	0	13	48	0	14.05	0	0.0026317514727506
ARS1002	MCM2	chrX	6379	0	13	48	0	14.5	0	0.00271604244518745
ARS1002	MCM2	chrX	6380	0	13	48	0	14.95	0	0.00280033341762431
ARS1002	MCM2	chrX	6381	0	13	48	0.05	15.45	9.36566360409467e-06	0.00289399005366525
ARS1002	MCM2	chrX	6382	0	15	51	0.1	15.95	1.87313272081893e-05	0.0029876466897062
ARS1002	MCM2	chrX	6383	0	17	53	0.15	16.45	2.8096990812284e-05	0.00308130332574715
ARS1002	MCM2	chrX	6384	0	16	52	0.2	16.95	3.74626544163787e-05	0.00317495996178809
ARS1002	MCM2	chrX	6385	0	19	56	0.25	17.35	4.68283180204733e-05	0.00324988527062085
ARS1002	MCM2	chrX	6386	0	19	56	0.3	17.75	5.6193981624568e-05	0.00332481057945361
ARS1002	MCM2	chrX	6387	0	19	56	0.35	18.15	6.55596452286627e-05	0.00339973588828636
ARS1002	MCM2	chrX	6388	0	19	56	0.4	18.55	7.49253088327574e-05	0.00347466119711912
ARS1002	MCM2	chrX	6389	0	20	57	0.45	18.95	8.4290972436852e-05	0.00354958650595188
ARS1002	MCM2	chrX	6390	0	20	57	0.5	19.35	9.36566360409467e-05	0.00362451181478464
ARS1002	MCM2	chrX	6391	1	21	60	0.55	19.75	0.000103022299645041	0.00369943712361739
ARS1002	MCM2	chrX	6392	1	21	62	0.6	20.05	0.000112387963249136	0.00375563110524196
ARS1002	MCM2	chrX	6393	1	21	62	0.65	20.25	0.000121753626853231	0.00379309375965834
ARS1002	MCM2	chrX	6394	1	21	62	0.7	20.6	0.000131119290457325	0.003858653404887
ARS1002	MCM2	chrX	6395	1	21	62	0.75	21	0.00014048495406142	0.00393357871371976
ARS1002	MCM2	chrX	6396	1	21	62	0.8	21.4	0.000149850617665515	0.00400850402255252
ARS1002	MCM2	chrX	6397	1	21	62	0.85	21.8	0.000159216281269609	0.00408342933138528
ARS1002	MCM2	chrX	6398	1	21	62	0.9	22.2	0.000168581944873704	0.00415835464021803
ARS1002	MCM2	chrX	6399	1	21	62	0.95	22.55	0.000177947608477799	0.0042239142854467
ARS1002	MCM2	chrX	6400	1	21	62	1	22.9	0.000187313272081893	0.00428947393067536
ARS1002	MCM2	chrX	6401	1	21	62	1	23.2	0.000187313272081893	0.00434566791229993
ARS1002	MCM2	chrX	6402	1	21	62	1	23.45	0.000187313272081893	0.0043924962303204
ARS1002	MCM2	chrX	6403	1	21	62	1	23.7	0.000187313272081893	0.00443932454834087
ARS1002	MCM2	chrX	6404	1	23	65	1	23.95	0.000187313272081893	0.00448615286636135
ARS1002	MCM2	chrX	6405	1	27	69	1	24.2	0.000187313272081893	0.00453298118438182
ARS1002	MCM2	chrX	6406	1	27	69	1	24.45	0.000187313272081893	0.00457980950240229
ARS1002	MCM2	chrX	6407	1	27	69	1	24.7	0.000187313272081893	0.00462663782042277
ARS1002	MCM2	chrX	6408	1	27	69	1	24.95	0.000187313272081893	0.00467346613844324
ARS1002	MCM2	chrX	6409	1	27	69	1	25.2	0.000187313272081893	0.00472029445646371
ARS1002	MCM2	chrX	6410	1	27	69	1	25.45	0.000187313272081893	0.00476712277448419
ARS1002	MCM2	chrX	6411	1	27	69	1	25.7	0.000187313272081893	0.00481395109250466
ARS1002	MCM2	chrX	6412	1	26	68	1	25.95	0.000187313272081893	0.00486077941052513
ARS1002	MCM2	chrX	6413	1	26	68	1	26.2	0.000187313272081893	0.00490760772854561
ARS1002	MCM2	chrX	6414	1	26	68	1	26.35	0.000187313272081893	0.00493570471935789
ARS1002	MCM2	chrX	6415	1	26	68	1	26.25	0.000187313272081893	0.0049169733921497
ARS1002	MCM2	chrX	6416	1	26	68	1	26.15	0.000187313272081893	0.00489824206494151
ARS1002	MCM2	chrX	6417	1	26	68	1	26.05	0.000187313272081893	0.00487951073773332
ARS1002	MCM2	chrX	6418	1	26	68	1	25.95	0.000187313272081893	0.00486077941052513
ARS1002	MCM2	chrX	6419	1	26	68	1	25.85	0.000187313272081893	0.00484204808331694
ARS1002	MCM2	chrX	6420	1	26	68	1	25.75	0.000187313272081893	0.00482331675610875
ARS1002	MCM2	chrX	6421	1	26	68	1	25.65	0.000187313272081893	0.00480458542890057
ARS1002	MCM2	chrX	6422	1	26	68	1	25.6	0.000187313272081893	0.00479521976529647
ARS1002	MCM2	chrX	6423	1	26	68	1	25.6	0.000187313272081893	0.00479521976529647
ARS1002	MCM2	chrX	6424	1	26	68	1	25.6	0.000187313272081893	0.00479521976529647
ARS1002	MCM2	chrX	6425	1	25	67	1	25.6	0.000187313272081893	0.00479521976529647
ARS1002	MCM2	chrX	6426	1	25	67	1	25.65	0.000187313272081893	0.00480458542890057
ARS1002	MCM2	chrX	6427	1	25	67	1	25.7	0.000187313272081893	0.00481395109250466
ARS1002	MCM2	chrX	6428	1	25	67	1	25.85	0.000187313272081893	0.00484204808331694
ARS1002	MCM2	chrX	6429	1	25	67	1	26	0.000187313272081893	0.00487014507412923
ARS1002	MCM2	chrX	6430	1	25	67	1	26.15	0.000187313272081893	0.00489824206494151
ARS1002	MCM2	chrX	6431	1	25	67	1	26.3	0.000187313272081893	0.0049263390557538
ARS1002	MCM2	chrX	6432	1	25	67	1	26.45	0.000187313272081893	0.00495443604656608
ARS1002	MCM2	chrX	6433	1	26	67	1	26.6	0.000187313272081893	0.00498253303737836
ARS1002	MCM2	chrX	6434	1	26	67	1	26.75	0.000187313272081893	0.00501063002819065
ARS1002	MCM2	chrX	6435	1	26	67	1	27	0.000187313272081893	0.00505745834621112
ARS1002	MCM2	chrX	6436	1	27	68	1	27.25	0.000187313272081893	0.00510428666423159
ARS1002	MCM2	chrX	6437	1	27	68	1	27.5	0.000187313272081893	0.00515111498225207
ARS1002	MCM2	chrX	6438	1	29	71	1	27.75	0.000187313272081893	0.00519794330027254
ARS1002	MCM2	chrX	6439	1	29	71	1	28.1	0.000187313272081893	0.0052635029455012
ARS1002	MCM2	chrX	6440	1	29	71	1	28.5	0.000187313272081893	0.00533842825433396
ARS1002	MCM2	chrX	6441	1	29	72	1	28.9	0.000187313272081893	0.00541335356316672
ARS1002	MCM2	chrX	6442	1	29	72	1	29.3	0.000187313272081893	0.00548827887199948
ARS1002	MCM2	chrX	6443	1	29	72	1	29.65	0.000187313272081893	0.00555383851722814
ARS1002	MCM2	chrX	6444	1	29	72	1	30	0.000187313272081893	0.0056193981624568
ARS1002	MCM2	chrX	6445	1	30	74	1	30.35	0.000187313272081893	0.00568495780768546
ARS1002	MCM2	chrX	6446	1	30	74	1	30.65	0.000187313272081893	0.00574115178931003
ARS1002	MCM2	chrX	6447	1	30	74	1	30.95	0.000187313272081893	0.0057973457709346
ARS1002	MCM2	chrX	6448	1	30	74	0.95	31.05	0.000177947608477799	0.00581607709814279
ARS1002	MCM2	chrX	6449	1	32	75	0.9	31.15	0.000168581944873704	0.00583480842535098
ARS1002	MCM2	chrX	6450	1	33	76	0.85	31.25	0.000159216281269609	0.00585353975255917
ARS1002	MCM2	chrX	6451	1	33	76	0.8	31.3	0.000149850617665515	0.00586290541616326
ARS1002	MCM2	chrX	6452	1	33	76	0.75	31.4	0.00014048495406142	0.00588163674337145
ARS1002	MCM2	chrX	6453	1	33	76	0.7	31.5	0.000131119290457325	0.00590036807057964
ARS1002	MCM2	chrX	6454	1	33	75	0.65	31.7	0.000121753626853231	0.00593783072499602
ARS1002	MCM2	chrX	6455	1	33	75	0.6	31.8	0.000112387963249136	0.00595656205220421
ARS1002	MCM2	chrX	6456	1	33	75	0.55	31.9	0.000103022299645041	0.0059752933794124
ARS1002	MCM2	chrX	6457	1	33	75	0.5	32	9.36566360409467e-05	0.00599402470662059
ARS1002	MCM2	chrX	6458	0	31	72	0.45	32.05	8.4290972436852e-05	0.00600339037022468
ARS1002	MCM2	chrX	6459	0	31	72	0.4	32	7.49253088327574e-05	0.00599402470662059
ARS1002	MCM2	chrX	6460	0	31	72	0.35	31.9	6.55596452286627e-05	0.0059752933794124
ARS1002	MCM2	chrX	6461	0	30	71	0.3	31.8	5.6193981624568e-05	0.00595656205220421
ARS1002	MCM2	chrX	6462	0	31	72	0.25	31.7	4.68283180204733e-05	0.00593783072499602
ARS1002	MCM2	chrX	6463	0	31	72	0.2	31.6	3.74626544163787e-05	0.00591909939778783
ARS1002	MCM2	chrX	6464	0	33	74	0.15	31.5	2.8096990812284e-05	0.00590036807057964
ARS1002	MCM2	chrX	6465	0	32	73	0.15	31.4	2.8096990812284e-05	0.00588163674337145
ARS1002	MCM2	chrX	6466	0	32	73	0.15	31.35	2.8096990812284e-05	0.00587227107976736
ARS1002	MCM2	chrX	6467	0	32	73	0.15	31.3	2.8096990812284e-05	0.00586290541616326
ARS1002	MCM2	chrX	6468	0	31	72	0.2	31.35	3.74626544163787e-05	0.00587227107976736
ARS1002	MCM2	chrX	6469	0	31	76	0.25	31.4	4.68283180204733e-05	0.00588163674337145
ARS1002	MCM2	chrX	6470	0	31	72	0.4	31.45	7.49253088327574e-05	0.00589100240697555
ARS1002	MCM2	chrX	6471	0	31	72	0.55	31.7	0.000103022299645041	0.00593783072499602
ARS1002	MCM2	chrX	6472	0	31	72	0.7	31.9	0.000131119290457325	0.0059752933794124
ARS1002	MCM2	chrX	6473	0	31	72	0.85	32.1	0.000159216281269609	0.00601275603382878
ARS1002	MCM2	chrX	6474	0	31	72	1	32.2	0.000187313272081893	0.00603148736103697
ARS1002	MCM2	chrX	6475	1	31	73	1.2	32.5	0.000224775926498272	0.00608768134266153
ARS1002	MCM2	chrX	6476	1	32	74	1.4	32.8	0.000262238580914651	0.0061438753242861
ARS1002	MCM2	chrX	6477	1	32	75	1.6	33.1	0.000299701235331029	0.00620006930591067
ARS1002	MCM2	chrX	6478	1	32	75	1.8	33.5	0.000337163889747408	0.00627499461474343
ARS1002	MCM2	chrX	6479	1	32	76	2.05	34	0.000383992207767881	0.00636865125078437
ARS1002	MCM2	chrX	6480	3	32	78	2.3	34.5	0.000430820525788355	0.00646230788682532
ARS1002	MCM2	chrX	6481	3	35	81	2.55	35	0.000477648843808828	0.00655596452286627
ARS1002	MCM2	chrX	6482	3	35	81	2.8	35.55	0.000524477161829301	0.00665898682251131
ARS1002	MCM2	chrX	6483	3	35	81	3.1	36.1	0.000580671143453869	0.00676200912215635
ARS1002	MCM2	chrX	6484	3	35	81	3.4	36.65	0.000636865125078437	0.00686503142180139
ARS1002	MCM2	chrX	6485	4	38	85	3.65	37.2	0.000683693443098911	0.00696805372144643
ARS1002	MCM2	chrX	6486	4	38	85	3.9	37.75	0.000730521761119384	0.00707107602109147
ARS1002	MCM2	chrX	6487	4	38	85	4.4	38.65	0.000824178397160331	0.00723965796596518
ARS1002	MCM2	chrX	6488	4	39	86	4.9	39.55	0.000917835033201278	0.00740823991083888
ARS1002	MCM2	chrX	6489	5	41	94	5.4	40.45	0.00101149166924222	0.00757682185571259
ARS1002	MCM2	chrX	6490	5	41	96	5.8	41.35	0.00108641697807498	0.00774540380058629
ARS1002	MCM2	chrX	6491	5	41	97	6.2	42.1	0.00116134228690774	0.00788588875464771
ARS1002	MCM2	chrX	6492	5	42	98	6.6	42.85	0.0012362675957405	0.00802637370870913
ARS1002	MCM2	chrX	6493	6	42	99	7	43.6	0.00131119290457325	0.00816685866277055
ARS1002	MCM2	chrX	6494	6	42	99	7.4	44.35	0.00138611821340601	0.00830734361683197
ARS1002	MCM2	chrX	6495	6	42	99	7.75	44.95	0.00145167785863467	0.00841973158008111
ARS1002	MCM2	chrX	6496	6	43	100	8.1	45.55	0.00151723750386334	0.00853211954333024
ARS1002	MCM2	chrX	6497	11	50	123	8.45	46.15	0.001582797149092	0.00864450750657938
ARS1002	MCM2	chrX	6498	11	50	125	8.8	46.7	0.00164835679432066	0.00874752980622442
ARS1002	MCM2	chrX	6499	11	50	125	9.1	47.15	0.00170455077594523	0.00883182077866127
ARS1002	MCM2	chrX	6500	11	50	125	9.4	47.6	0.0017607447575698	0.00891611175109813
ARS1002	MCM2	chrX	6501	11	50	125	9.7	48.05	0.00181693873919437	0.00900040272353498
ARS1002	MCM2	chrX	6502	11	50	126	10	48.45	0.00187313272081893	0.00907532803236773
ARS1002	MCM2	chrX	6503	11	50	126	10.25	48.9	0.00191996103883941	0.00915961900480459
ARS1002	MCM2	chrX	6504	11	50	126	10.5	49.35	0.00196678935685988	0.00924390997724144
ARS1002	MCM2	chrX	6505	11	50	126	10.75	49.8	0.00201361767488035	0.00932820094967829
ARS1002	MCM2	chrX	6506	11	50	126	11	50.2	0.00206044599290083	0.00940312625851105
ARS1002	MCM2	chrX	6507	11	50	126	11	50.3	0.00206044599290083	0.00942185758571924
ARS1002	MCM2	chrX	6508	11	50	126	11	50.4	0.00206044599290083	0.00944058891292743
ARS1002	MCM2	chrX	6509	11	50	126	11	50.5	0.00206044599290083	0.00945932024013562
ARS1002	MCM2	chrX	6510	11	50	126	11	50.6	0.00206044599290083	0.00947805156734381
ARS1002	MCM2	chrX	6511	11	50	126	11	50.7	0.00206044599290083	0.009496782894552
ARS1002	MCM2	chrX	6512	11	50	126	11	50.8	0.00206044599290083	0.00951551422176018
ARS1002	MCM2	chrX	6513	11	51	127	11	50.9	0.00206044599290083	0.00953424554896837
ARS1002	MCM2	chrX	6514	11	51	127	11	51	0.00206044599290083	0.00955297687617656
ARS1002	MCM2	chrX	6515	11	51	127	11	51.1	0.00206044599290083	0.00957170820338475
ARS1002	MCM2	chrX	6516	11	51	127	11	51.2	0.00206044599290083	0.00959043953059294
ARS1002	MCM2	chrX	6517	11	52	128	11	51.3	0.00206044599290083	0.00960917085780113
ARS1002	MCM2	chrX	6518	11	52	128	11	51.4	0.00206044599290083	0.00962790218500932
ARS1002	MCM2	chrX	6519	11	52	128	11	51.5	0.00206044599290083	0.00964663351221751
ARS1002	MCM2	chrX	6520	11	52	128	11	51.6	0.00206044599290083	0.0096653648394257
ARS1002	MCM2	chrX	6521	11	52	128	11	51.7	0.00206044599290083	0.00968409616663389
ARS1002	MCM2	chrX	6522	11	52	128	11	51.8	0.00206044599290083	0.00970282749384208
ARS1002	MCM2	chrX	6523	11	52	128	11	51.85	0.00206044599290083	0.00971219315744617
ARS1002	MCM2	chrX	6524	11	52	127	11	51.9	0.00206044599290083	0.00972155882105027
ARS1002	MCM2	chrX	6525	11	52	127	11	51.95	0.00206044599290083	0.00973092448465436
ARS1002	MCM2	chrX	6526	11	52	127	11	51.95	0.00206044599290083	0.00973092448465436
ARS1002	MCM2	chrX	6527	11	52	127	11	51.9	0.00206044599290083	0.00972155882105027
ARS1002	MCM2	chrX	6528	11	52	127	11	51.85	0.00206044599290083	0.00971219315744617
ARS1002	MCM2	chrX	6529	11	52	127	11	51.8	0.00206044599290083	0.00970282749384208
ARS1002	MCM2	chrX	6530	11	52	127	11	51.75	0.00206044599290083	0.00969346183023798
ARS1002	MCM2	chrX	6531	11	52	127	11	51.7	0.00206044599290083	0.00968409616663389
ARS1002	MCM2	chrX	6532	11	52	127	11	51.65	0.00206044599290083	0.00967473050302979
ARS1002	MCM2	chrX	6533	11	52	127	11	51.6	0.00206044599290083	0.0096653648394257
ARS1002	MCM2	chrX	6534	11	52	127	11	51.55	0.00206044599290083	0.0096559991758216
ARS1002	MCM2	chrX	6535	11	52	127	11.05	51.45	0.00206981165650492	0.00963726784861342
ARS1002	MCM2	chrX	6536	11	51	126	11.1	51.35	0.00207917732010902	0.00961853652140522
ARS1002	MCM2	chrX	6537	11	51	125	11.15	51.25	0.00208854298371311	0.00959980519419704
ARS1002	MCM2	chrX	6538	11	51	125	11.2	51.15	0.00209790864731721	0.00958107386698885
ARS1002	MCM2	chrX	6539	11	51	125	11.25	51.05	0.0021072743109213	0.00956234253978066
ARS1002	MCM2	chrX	6540	11	51	125	11.3	50.9	0.0021166399745254	0.00953424554896837
ARS1002	MCM2	chrX	6541	11	51	125	11.35	50.75	0.00212600563812949	0.00950614855815609
ARS1002	MCM2	chrX	6542	11	51	125	11.4	50.4	0.00213537130173358	0.00944058891292743
ARS1002	MCM2	chrX	6543	11	51	125	11.45	50.15	0.00214473696533768	0.00939376059490695
ARS1002	MCM2	chrX	6544	11	51	125	11.5	49.9	0.00215410262894177	0.00934693227688648
ARS1002	MCM2	chrX	6545	12	50	126	11.45	49.65	0.00214473696533768	0.00930010395886601
ARS1002	MCM2	chrX	6546	12	50	126	11.4	49.45	0.00213537130173358	0.00926264130444963
ARS1002	MCM2	chrX	6547	12	50	126	11.4	49.25	0.00213537130173358	0.00922517865003325
ARS1002	MCM2	chrX	6548	12	50	126	11.4	49.05	0.00213537130173358	0.00918771599561687
ARS1002	MCM2	chrX	6549	12	50	126	11.4	48.85	0.00213537130173358	0.00915025334120049
ARS1002	MCM2	chrX	6550	12	49	125	11.4	48.5	0.00213537130173358	0.00908469369597183
ARS1002	MCM2	chrX	6551	12	49	125	11.4	48.15	0.00213537130173358	0.00901913405074317
ARS1002	MCM2	chrX	6552	12	45	120	11.5	47.85	0.00215410262894177	0.0089629400691186
ARS1002	MCM2	chrX	6553	12	47	123	11.65	47.55	0.00218219961975406	0.00890674608749403
ARS1002	MCM2	chrX	6554	12	47	123	11.8	47.25	0.00221029661056634	0.00885055210586946
ARS1002	MCM2	chrX	6555	10	47	121	11.9	47	0.00222902793777453	0.00880372378784899
ARS1002	MCM2	chrX	6556	10	47	121	12	46.75	0.00224775926498272	0.00875689546982852
ARS1002	MCM2	chrX	6557	11	47	123	12.1	46.45	0.00226649059219091	0.00870070148820395
ARS1002	MCM2	chrX	6558	11	47	123	12.2	46.15	0.0022852219193991	0.00864450750657938
ARS1002	MCM2	chrX	6559	11	47	123	12.3	45.85	0.00230395324660729	0.00858831352495481
ARS1002	MCM2	chrX	6560	11	44	120	12.4	45.6	0.00232268457381548	0.00854148520693434
ARS1002	MCM2	chrX	6561	11	44	120	12.5	45.35	0.00234141590102367	0.00849465688891387
ARS1002	MCM2	chrX	6562	13	45	126	12.6	45.3	0.00236014722823186	0.00848529122530977
ARS1002	MCM2	chrX	6563	14	45	127	12.7	45.15	0.00237887855544005	0.00845719423449749
ARS1002	MCM2	chrX	6564	14	45	129	12.8	44.95	0.00239760988264824	0.00841973158008111
ARS1002	MCM2	chrX	6565	14	45	129	13.1	44.75	0.0024538038642728	0.00838226892566473
ARS1002	MCM2	chrX	6566	14	45	129	13.4	44.55	0.00250999784589737	0.00834480627124835
ARS1002	MCM2	chrX	6567	14	44	129	13.65	44.35	0.00255682616391784	0.00830734361683197
ARS1002	MCM2	chrX	6568	14	44	129	13.9	44.15	0.00260365448193832	0.00826988096241559
ARS1002	MCM2	chrX	6569	14	44	129	13.9	43.9	0.00260365448193832	0.00822305264439512
ARS1002	MCM2	chrX	6570	14	44	129	13.9	43.75	0.00260365448193832	0.00819495565358284
ARS1002	MCM2	chrX	6571	14	44	129	13.9	43.6	0.00260365448193832	0.00816685866277055
ARS1002	MCM2	chrX	6572	14	44	129	13.8	43.45	0.00258492315473013	0.00813876167195827
ARS1002	MCM2	chrX	6573	14	44	129	13.65	43.3	0.00255682616391784	0.00811066468114598
ARS1002	MCM2	chrX	6574	14	43	129	13.5	43.15	0.00252872917310556	0.0080825676903337
ARS1002	MCM2	chrX	6575	16	43	132	13.35	43	0.00250063218229328	0.00805447069952142
ARS1002	MCM2	chrX	6576	16	43	133	13.2	42.85	0.00247253519148099	0.00802637370870913
ARS1002	MCM2	chrX	6577	16	43	133	13.05	42.75	0.00244443820066871	0.00800764238150094
ARS1002	MCM2	chrX	6578	16	43	133	12.9	42.65	0.00241634120985642	0.00798891105429275
ARS1002	MCM2	chrX	6579	11	42	128	12.75	42.55	0.00238824421904414	0.00797017972708456
ARS1002	MCM2	chrX	6580	11	41	127	12.6	42.4	0.00236014722823186	0.00794208273627228
ARS1002	MCM2	chrX	6581	11	41	128	12.4	42.25	0.00232268457381548	0.00791398574546
ARS1002	MCM2	chrX	6582	11	42	129	12.2	42.1	0.0022852219193991	0.00788588875464771
ARS1002	MCM2	chrX	6583	11	42	129	12	41.95	0.00224775926498272	0.00785779176383543
ARS1002	MCM2	chrX	6584	11	42	129	11.8	41.85	0.00221029661056634	0.00783906043662724
ARS1002	MCM2	chrX	6585	11	42	129	11.5	41.75	0.00215410262894177	0.00782032910941905
ARS1002	MCM2	chrX	6586	11	42	129	11.2	41.65	0.00209790864731721	0.00780159778221086
ARS1002	MCM2	chrX	6587	11	42	129	10.9	41.55	0.00204171466569264	0.00778286645500267
ARS1002	MCM2	chrX	6588	11	42	129	10.65	41.45	0.00199488634767216	0.00776413512779448
ARS1002	MCM2	chrX	6589	11	42	129	10.65	41.4	0.00199488634767216	0.00775476946419039
ARS1002	MCM2	chrX	6590	11	41	127	10.65	41.4	0.00199488634767216	0.00775476946419039
ARS1002	MCM2	chrX	6591	10	41	131	10.65	41.4	0.00199488634767216	0.00775476946419039
ARS1002	MCM2	chrX	6592	10	41	132	10.65	41.35	0.00199488634767216	0.00774540380058629
ARS1002	MCM2	chrX	6593	10	41	132	10.65	41.3	0.00199488634767216	0.0077360381369822
ARS1002	MCM2	chrX	6594	10	41	132	10.65	41.25	0.00199488634767216	0.0077266724733781
ARS1002	MCM2	chrX	6595	10	41	132	10.65	41.2	0.00199488634767216	0.00771730680977401
ARS1002	MCM2	chrX	6596	10	41	134	10.7	41.15	0.00200425201127626	0.00770794114616991
ARS1002	MCM2	chrX	6597	10	41	136	10.75	41.1	0.00201361767488035	0.00769857548256582
ARS1002	MCM2	chrX	6598	11	41	137	10.8	41.05	0.00202298333848445	0.00768920981896172
ARS1002	MCM2	chrX	6599	11	41	138	10.85	41	0.00203234900208854	0.00767984415535763
ARS1002	MCM2	chrX	6600	11	41	138	10.9	41	0.00204171466569264	0.00767984415535763
ARS1002	MCM2	chrX	6601	11	41	138	11.95	40.9	0.00223839360137863	0.00766111282814944
ARS1002	MCM2	chrX	6602	11	41	138	13	40.9	0.00243507253706461	0.00766111282814944
ARS1002	MCM2	chrX	6603	11	41	138	14.05	40.9	0.0026317514727506	0.00766111282814944
ARS1002	MCM2	chrX	6604	11	41	138	15.15	40.9	0.00283779607204068	0.00766111282814944
ARS1002	MCM2	chrX	6605	11	41	138	16.3	40.9	0.00305320633493486	0.00766111282814944
ARS1002	MCM2	chrX	6606	12	41	139	17.45	40.9	0.00326861659782904	0.00766111282814944
ARS1002	MCM2	chrX	6607	12	41	139	18.75	40.9	0.0035121238515355	0.00766111282814944
ARS1002	MCM2	chrX	6608	12	41	139	20.45	40.9	0.00383055641407472	0.00766111282814944
ARS1002	MCM2	chrX	6609	12	41	139	22.15	40.9	0.00414898897661394	0.00766111282814944
ARS1002	MCM2	chrX	6610	12	41	139	23.85	40.9	0.00446742153915316	0.00766111282814944
ARS1002	MCM2	chrX	6611	31	39	159	25.55	40.9	0.00478585410169238	0.00766111282814944
ARS1002	MCM2	chrX	6612	31	41	161	27.25	40.9	0.00510428666423159	0.00766111282814944
ARS1002	MCM2	chrX	6613	31	41	163	29	41	0.00543208489037491	0.00767984415535763
ARS1002	MCM2	chrX	6614	32	41	164	31.25	41	0.00585353975255917	0.00767984415535763
ARS1002	MCM2	chrX	6615	33	41	165	33.5	41	0.00627499461474343	0.00767984415535763
ARS1002	MCM2	chrX	6616	33	41	165	35.9	40.95	0.00672454646773997	0.00767047849175353
ARS1002	MCM2	chrX	6617	36	41	172	38.3	40.9	0.00717409832073652	0.00766111282814944
ARS1002	MCM2	chrX	6618	45	41	181	41.7	40.9	0.00781096344581495	0.00766111282814944
ARS1002	MCM2	chrX	6619	45	41	181	45.25	41.1	0.00847592556170568	0.00769857548256582
ARS1002	MCM2	chrX	6620	45	41	181	48.95	41.3	0.00916898466840868	0.0077360381369822
ARS1002	MCM2	chrX	6621	45	41	181	51.95	41.45	0.00973092448465436	0.00776413512779448
ARS1002	MCM2	chrX	6622	45	41	181	55.2	41.5	0.0103396926189205	0.00777350079139858
ARS1002	MCM2	chrX	6623	46	43	182	58.95	41.55	0.0110421173892276	0.00778286645500267
ARS1002	MCM2	chrX	6624	56	41	187	63.4	41.6	0.011875661449992	0.00779223211860676
ARS1002	MCM2	chrX	6625	56	41	187	69.3	41.9	0.0129808097552752	0.00784842610023133
ARS1002	MCM2	chrX	6626	60	40	204	75.2	42.2	0.0140859580605584	0.0079046200818559
ARS1002	MCM2	chrX	6627	60	40	204	80.95	42.5	0.0151630093750293	0.00796081406348047
ARS1002	MCM2	chrX	6628	80	41	223	86.55	42.8	0.0162119636986879	0.00801700804510504
ARS1002	MCM2	chrX	6629	83	45	232	92.2	43.2	0.0172702836859506	0.00809193335393779
ARS1002	MCM2	chrX	6630	86	45	237	97.85	43.6	0.0183286036732133	0.00816685866277055
ARS1002	MCM2	chrX	6631	91	42	245	103.65	43.85	0.0194150206512883	0.00821368698079102
ARS1002	MCM2	chrX	6632	96	42	254	109.8	44.1	0.0205669972745919	0.0082605152988115
ARS1002	MCM2	chrX	6633	106	42	270	117.4	44.25	0.0219905781424143	0.00828861228962378
ARS1002	MCM2	chrX	6634	121	42	290	124.65	44.55	0.023348599365008	0.00834480627124835
ARS1002	MCM2	chrX	6635	151	47	361	132.7	44.85	0.0248564712052672	0.00840100025287292
ARS1002	MCM2	chrX	6636	151	47	362	143	45.4	0.0267857979077108	0.00850402255251796
ARS1002	MCM2	chrX	6637	151	47	362	153.35	46	0.0287244902737583	0.0086164105157671
ARS1002	MCM2	chrX	6638	157	47	367	162.7	46.55	0.0304758693677241	0.00871943281541214
ARS1002	MCM2	chrX	6639	158	49	376	171.9	46.9	0.0321991514708775	0.0087849924606408
ARS1002	MCM2	chrX	6640	158	49	377	180.95	47.2	0.0338943365832186	0.00884118644226537
ARS1002	MCM2	chrX	6641	161	46	373	189.75	47.6	0.0355426933775393	0.00891611175109813
ARS1002	MCM2	chrX	6642	168	46	381	198.3	48	0.0371442218538395	0.00899103705993088
ARS1002	MCM2	chrX	6643	198	46	412	206.35	48.4	0.0386520936940987	0.00906596236876364
ARS1002	MCM2	chrX	6644	201	47	416	213.65	48.7	0.0400194805802965	0.00912215635038821
ARS1002	MCM2	chrX	6645	217	47	435	219.45	48.65	0.0411058975583715	0.00911279068678411
ARS1002	MCM2	chrX	6646	266	51	493	225.4	48.5	0.0422204115272588	0.00908469369597183
ARS1002	MCM2	chrX	6647	267	52	495	231.35	48.3	0.043334925496146	0.00904723104155545
ARS1002	MCM2	chrX	6648	267	52	495	237.1	47.95	0.0444119768106169	0.00898167139632679
ARS1002	MCM2	chrX	6649	267	52	495	246.05	48.3	0.0460884305957499	0.00904723104155545
ARS1002	MCM2	chrX	6650	267	51	494	255	48.65	0.0477648843808828	0.00911279068678411
ARS1002	MCM2	chrX	6651	267	50	493	263.8	49.15	0.0494132411752035	0.00920644732282506
ARS1002	MCM2	chrX	6652	267	50	493	272.25	49.65	0.0509960383242955	0.00930010395886601
ARS1002	MCM2	chrX	6653	267	50	493	279.2	50.15	0.0522978655652646	0.00939376059490695
ARS1002	MCM2	chrX	6654	267	48	491	286	50.6	0.0535715958154215	0.00947805156734381
ARS1002	MCM2	chrX	6655	267	46	487	292.55	51.55	0.0547984977475579	0.0096559991758216
ARS1002	MCM2	chrX	6656	270	44	486	296.75	52.35	0.0555852134903019	0.00980584979348712
ARS1002	MCM2	chrX	6657	270	43	485	300.9	53.1	0.0563625635694417	0.00994633474754854
ARS1002	MCM2	chrX	6658	272	40	481	305.05	53.85	0.0571399136485816	0.01008681970161
ARS1002	MCM2	chrX	6659	337	56	563	309.2	54.6	0.0579172637277214	0.0102273046556714
ARS1002	MCM2	chrX	6660	337	56	563	313.35	55.4	0.0586946138068613	0.0103771552733369
ARS1002	MCM2	chrX	6661	337	56	563	317.5	56.25	0.0594719638860012	0.0105363715546065
ARS1002	MCM2	chrX	6662	337	56	563	321.65	57.1	0.060249313965141	0.0106955878358761
ARS1002	MCM2	chrX	6663	337	56	563	325.8	57.95	0.0610266640442809	0.0108548041171457
ARS1002	MCM2	chrX	6664	337	56	564	329.95	58.9	0.0618040141234207	0.0110327517256235
ARS1002	MCM2	chrX	6665	348	66	598	334.05	59.95	0.0625719985389565	0.0112294306613095
ARS1002	MCM2	chrX	6666	350	67	601	338	61.1	0.06331188596368	0.0114448409242037
ARS1002	MCM2	chrX	6667	350	67	601	341.95	62.3	0.0640517733884034	0.011669616850702
ARS1002	MCM2	chrX	6668	350	67	601	345.8	63.65	0.0647729294859187	0.0119224897680125
ARS1002	MCM2	chrX	6669	350	67	601	346.4	64.25	0.0648853174491679	0.0120348777312616
ARS1002	MCM2	chrX	6670	350	67	601	347	64.85	0.064997705412417	0.0121472656945108
ARS1002	MCM2	chrX	6671	350	67	601	347.6	65.45	0.0651100933756661	0.0122596536577599
ARS1002	MCM2	chrX	6672	350	67	601	348.3	66.05	0.0652412126661235	0.0123720416210091
ARS1002	MCM2	chrX	6673	350	67	601	349.1	66.65	0.065391063283789	0.0124844295842582
ARS1002	MCM2	chrX	6674	350	67	601	349.9	67.25	0.0655409139014545	0.0125968175475073
ARS1002	MCM2	chrX	6675	349	67	600	350.75	67.55	0.0657001301827241	0.0126530115291319
ARS1002	MCM2	chrX	6676	349	67	600	352	67.9	0.0659342717728265	0.0127185711743606
ARS1002	MCM2	chrX	6677	349	67	600	353.4	68.6	0.0661965103537411	0.0128496904648179
ARS1002	MCM2	chrX	6678	349	67	600	354.85	69.3	0.0664681145982599	0.0129808097552752
ARS1002	MCM2	chrX	6679	349	68	603	356.3	70	0.0667397188427786	0.0131119290457325
ARS1002	MCM2	chrX	6680	349	68	603	357.75	70.7	0.0670113230872974	0.0132430483361899
ARS1002	MCM2	chrX	6681	349	68	604	359.2	71.4	0.0672829273318161	0.0133741676266472
ARS1002	MCM2	chrX	6682	351	68	606	360.65	72.1	0.0675545315763348	0.0135052869171045
ARS1002	MCM2	chrX	6683	353	68	608	362.1	72.8	0.0678261358208536	0.0136364062075618
ARS1002	MCM2	chrX	6684	353	68	608	363.55	73.5	0.0680977400653723	0.0137675254980192
ARS1002	MCM2	chrX	6685	365	72	625	365.05	74.2	0.0683787099734952	0.0138986447884765
ARS1002	MCM2	chrX	6686	375	74	651	365.8	74.9	0.0685191949275566	0.0140297640789338
ARS1002	MCM2	chrX	6687	378	81	695	366.5	75.65	0.0686503142180139	0.0141702490329952
ARS1002	MCM2	chrX	6688	379	81	696	367.2	76.4	0.0687814335084712	0.0143107339870567
ARS1002	MCM2	chrX	6689	379	81	696	367.8	77.3	0.0688938214717204	0.0144793159319304
ARS1002	MCM2	chrX	6690	379	81	698	368.55	78.2	0.0690343064257818	0.0146478978768041
ARS1002	MCM2	chrX	6691	379	81	698	369.3	79.1	0.0691747913798432	0.0148164798216778
ARS1002	MCM2	chrX	6692	379	81	698	369.95	80	0.0692965450066965	0.0149850617665515
ARS1002	MCM2	chrX	6693	379	81	698	370.45	80.9	0.0693902016427374	0.0151536437114252
ARS1002	MCM2	chrX	6694	379	81	698	370.85	81.75	0.0694651269515702	0.0153128599926948
ARS1002	MCM2	chrX	6695	379	81	698	370.5	82.4	0.0693995673063415	0.015434613619548
ARS1002	MCM2	chrX	6696	364	81	683	369.65	82.95	0.0692403510250719	0.0155376359191931
ARS1002	MCM2	chrX	6697	363	82	685	368.65	83.1	0.06905303775299	0.0155657329100053
ARS1002	MCM2	chrX	6698	363	82	685	367.15	83.25	0.0687720678448672	0.0155938299008176
ARS1002	MCM2	chrX	6699	361	86	691	362.6	83.3	0.0679197924568945	0.0156031955644217
ARS1002	MCM2	chrX	6700	364	86	698	358.1	83.35	0.067076882732526	0.0156125612280258
ARS1002	MCM2	chrX	6701	364	86	698	353.25	83.45	0.0661684133629288	0.015631292555234
ARS1002	MCM2	chrX	6702	364	86	698	349.1	83.55	0.065391063283789	0.0156500238824422
ARS1002	MCM2	chrX	6703	363	86	697	349.3	85.1	0.0654285259382054	0.0159403594541691
ARS1002	MCM2	chrX	6704	361	85	694	351.2	86.9	0.0657844211551609	0.0162775233439165
ARS1002	MCM2	chrX	6705	358	85	691	353.4	88.7	0.0661965103537411	0.0166146872336639
ARS1002	MCM2	chrX	6706	358	85	691	356.35	90.5	0.0667490845063827	0.0169518511234114
ARS1002	MCM2	chrX	6707	358	84	690	359.35	92.25	0.0673110243226284	0.0172796493495547
ARS1002	MCM2	chrX	6708	349	84	680	362.35	94	0.0678729641388741	0.017607447575698
ARS1002	MCM2	chrX	6709	288	82	641	365.45	95.55	0.0684536352823279	0.0178977831474249
ARS1002	MCM2	chrX	6710	289	82	643	368.4	97.2	0.0690062094349695	0.01820685004636
ARS1002	MCM2	chrX	6711	282	83	647	371.35	98.85	0.0695587835876111	0.0185159169452952
ARS1002	MCM2	chrX	6712	296	83	693	374.3	100.5	0.0701113577402527	0.0188249838442303
ARS1002	MCM2	chrX	6713	383	112	975	378.25	102.7	0.0708512451649762	0.0192370730428104
ARS1002	MCM2	chrX	6714	417	117	1031	382.3	104.95	0.0716098639169078	0.0196585279049947
ARS1002	MCM2	chrX	6715	423	117	1060	386.55	107.2	0.0724059453232559	0.020079982767179
ARS1002	MCM2	chrX	6716	423	117	1060	390.8	109.45	0.0732020267296039	0.0205014376293632
ARS1002	MCM2	chrX	6717	423	117	1060	395.2	112.25	0.0740262051267643	0.0210259147911925
ARS1002	MCM2	chrX	6718	423	117	1060	400.25	115.05	0.0749721371507778	0.0215503919530218
ARS1002	MCM2	chrX	6719	423	117	1060	408.6	118.05	0.0765362029726616	0.0221123317692675
ARS1002	MCM2	chrX	6720	423	119	1062	416.9	121.05	0.0780909031309413	0.0226742715855132
ARS1002	MCM2	chrX	6721	423	119	1062	425.55	124.05	0.0797111629344497	0.0232362114017589
ARS1002	MCM2	chrX	6722	423	119	1062	433.5	127.05	0.0812003034475008	0.0237981512180046
ARS1002	MCM2	chrX	6723	442	130	1169	437.25	128.6	0.0819027282178079	0.0240884867897315
ARS1002	MCM2	chrX	6724	442	130	1169	439.35	129.85	0.0822960860891799	0.0243226283798339
ARS1002	MCM2	chrX	6725	443	130	1178	441.15	131.1	0.0826332499789273	0.0245567699699362
ARS1002	MCM2	chrX	6726	443	130	1175	442.3	132.7	0.0828486602418214	0.0248564712052672
ARS1002	MCM2	chrX	6727	446	140	1208	444.65	134.3	0.0832888464312139	0.0251561724405983
ARS1002	MCM2	chrX	6728	450	140	1214	447	135.9	0.0837290326206063	0.0254558736759293
ARS1002	MCM2	chrX	6729	455	142	1225	449.35	137.5	0.0841692188099988	0.0257555749112603
ARS1002	MCM2	chrX	6730	455	142	1226	451.6	139.05	0.0845906736721831	0.0260459104829873
ARS1002	MCM2	chrX	6731	455	143	1227	454.2	140.6	0.085077688179596	0.0263362460547142
ARS1002	MCM2	chrX	6732	455	143	1227	456.9	142.15	0.0855834340142171	0.0266265816264411
ARS1002	MCM2	chrX	6733	458	143	1232	459.5	143.3	0.08607044852163	0.0268419918893353
ARS1002	MCM2	chrX	6734	459	142	1232	463.05	144.6	0.0867354106375207	0.0270854991430418
ARS1002	MCM2	chrX	6735	459	142	1231	467.6	146	0.0875876860254933	0.0273477377239564
ARS1002	MCM2	chrX	6736	446	149	1214	472.15	147.45	0.088439961413466	0.0276193419684752
ARS1002	MCM2	chrX	6737	470	149	1238	476.6	148.4	0.0892735054742304	0.027797289576953
ARS1002	MCM2	chrX	6738	470	149	1238	480.85	149.35	0.0900695868805784	0.0279752371854308
ARS1002	MCM2	chrX	6739	470	149	1238	485.05	150.2	0.0908563026233224	0.0281344534667004
ARS1002	MCM2	chrX	6740	468	150	1236	489.25	151.05	0.0916430183660663	0.02829366974797
ARS1002	MCM2	chrX	6741	475	150	1236	493.7	151.85	0.0924765624268308	0.0284435203656355
ARS1002	MCM2	chrX	6742	477	150	1239	498.35	152.7	0.0933475691420116	0.0286027366469051
ARS1002	MCM2	chrX	6743	494	153	1270	502.85	153.55	0.0941904788663801	0.0287619529281747
ARS1002	MCM2	chrX	6744	513	156	1298	507.3	154.45	0.0950240229271445	0.0289305348730484
ARS1002	MCM2	chrX	6745	534	158	1324	511.75	155.35	0.0958575669879089	0.0290991168179221
ARS1002	MCM2	chrX	6746	534	159	1326	516.85	155.9	0.0968128646755266	0.0292021391175672
ARS1002	MCM2	chrX	6747	535	159	1327	520.75	156.45	0.097543386436646	0.0293051614172122
ARS1002	MCM2	chrX	6748	535	159	1327	524.65	157	0.0982739081977654	0.0294081837168573
ARS1002	MCM2	chrX	6749	539	159	1329	528.55	157.55	0.0990044299588847	0.0295112060165023
ARS1002	MCM2	chrX	6750	539	159	1329	532.55	158.05	0.0997536830472123	0.0296048626525433
ARS1002	MCM2	chrX	6751	544	159	1334	536.1	158.55	0.100418645163103	0.0296985192885842
ARS1002	MCM2	chrX	6752	548	160	1339	539.55	159.1	0.101064875951786	0.0298015415882292
ARS1002	MCM2	chrX	6753	548	160	1339	542.15	159.5	0.101551890459198	0.029876466897062
ARS1002	MCM2	chrX	6754	548	160	1339	544.65	161.25	0.102020173639403	0.0302042651232053
ARS1002	MCM2	chrX	6755	548	160	1339	539.3	163.65	0.101018047633765	0.0306538169762019
ARS1002	MCM2	chrX	6756	548	160	1339	536.15	166	0.100428010826707	0.0310940031655943
ARS1002	MCM2	chrX	6757	548	160	1339	533.4	168.35	0.0999128993284819	0.0315341893549868
ARS1002	MCM2	chrX	6758	548	160	1339	539.9	171.4	0.101130435597014	0.0321054948348365
ARS1002	MCM2	chrX	6759	548	160	1339	546.7	174.7	0.102404165847171	0.0327236286327068
ARS1002	MCM2	chrX	6760	548	160	1338	555.2	178.05	0.103996328659867	0.0333511280941811
ARS1002	MCM2	chrX	6761	546	160	1336	563.55	181.4	0.105560394481751	0.0339786275556555
ARS1002	MCM2	chrX	6762	546	161	1336	572.6	184.75	0.107255579594092	0.0346061270171298
ARS1002	MCM2	chrX	6763	546	161	1336	581.65	188.1	0.108950764706433	0.0352336264786041
ARS1002	MCM2	chrX	6764	563	191	1380	590.75	191.45	0.110655315482379	0.0358611259400785
ARS1002	MCM2	chrX	6765	427	206	1264	599.85	194.8	0.112359866258324	0.0364886254015528
ARS1002	MCM2	chrX	6766	471	206	1313	608.95	198.15	0.114064417034269	0.0371161248630272
ARS1002	MCM2	chrX	6767	480	206	1322	618.05	201.5	0.115768967810214	0.0377436243245015
ARS1002	MCM2	chrX	6768	665	220	1551	627.15	204.85	0.117473518586159	0.0383711237859759
ARS1002	MCM2	chrX	6769	675	225	1569	636.1	208.2	0.119149972371292	0.0389986232474502
ARS1002	MCM2	chrX	6770	709	226	1607	644.9	211.65	0.120798329165613	0.0396448540361327
ARS1002	MCM2	chrX	6771	711	226	1609	653.75	215.1	0.122456051623538	0.0402910848248153
ARS1002	MCM2	chrX	6772	729	227	1629	662.7	218.5	0.124132505408671	0.0409279499498937
ARS1002	MCM2	chrX	6773	729	227	1629	671.65	221.9	0.125808959193804	0.0415648150749721
ARS1002	MCM2	chrX	6774	730	227	1630	679.75	223.8	0.127326196697667	0.0419207102919277
ARS1002	MCM2	chrX	6775	730	227	1630	694.65	224.9	0.130117164451687	0.0421267548912178
ARS1002	MCM2	chrX	6776	730	227	1630	707.35	226	0.132496043007127	0.0423327994905079
ARS1002	MCM2	chrX	6777	730	227	1630	719.6	227.1	0.13479063059013	0.042538844089798
ARS1002	MCM2	chrX	6778	730	227	1630	722.6	227.5	0.135352570406376	0.0426137693986307
ARS1002	MCM2	chrX	6779	727	227	1627	725.1	227.65	0.135820853586581	0.042641866389443
ARS1002	MCM2	chrX	6780	724	229	1631	725.9	227.75	0.135970704204246	0.0426605977166512
ARS1002	MCM2	chrX	6781	723	229	1633	726.55	227.85	0.1360924578311	0.0426793290438594
ARS1002	MCM2	chrX	6782	725	229	1635	726.3	227.9	0.136045629513079	0.0426886947074635
ARS1002	MCM2	chrX	6783	725	229	1635	726.15	227.95	0.136017532522267	0.0426980603710676
ARS1002	MCM2	chrX	6784	725	229	1635	725.95	228	0.13598006986785	0.0427074260346717
ARS1002	MCM2	chrX	6785	725	228	1635	725.7	228.05	0.13593324154983	0.0427167916982758
ARS1002	MCM2	chrX	6786	725	228	1636	725.45	228.1	0.13588641323181	0.0427261573618799
ARS1002	MCM2	chrX	6787	725	228	1636	725.2	228.2	0.135839584913789	0.0427448886890881
ARS1002	MCM2	chrX	6788	725	228	1636	724.95	228.3	0.135792756595769	0.0427636200162963
ARS1002	MCM2	chrX	6789	725	228	1636	724.85	228.4	0.13577402526856	0.0427823513435045
ARS1002	MCM2	chrX	6790	725	228	1636	724.9	228.4	0.135783390932165	0.0427823513435045
ARS1002	MCM2	chrX	6791	724	228	1635	725	228.4	0.135802122259373	0.0427823513435045
ARS1002	MCM2	chrX	6792	724	228	1635	725	228.4	0.135802122259373	0.0427823513435045
ARS1002	MCM2	chrX	6793	726	228	1638	725	228.4	0.135802122259373	0.0427823513435045
ARS1002	MCM2	chrX	6794	726	228	1638	725	228.4	0.135802122259373	0.0427823513435045
ARS1002	MCM2	chrX	6795	725	228	1637	725	228.45	0.135802122259373	0.0427917170071085
ARS1002	MCM2	chrX	6796	725	228	1637	725	228.5	0.135802122259373	0.0428010826707126
ARS1002	MCM2	chrX	6797	725	229	1638	724.75	228.55	0.135755293941352	0.0428104483343167
ARS1002	MCM2	chrX	6798	725	229	1639	723.85	228.65	0.135586711996479	0.0428291796615249
ARS1002	MCM2	chrX	6799	725	229	1639	723	228.7	0.135427495715209	0.042838545325129
ARS1002	MCM2	chrX	6800	725	229	1639	721.95	228.7	0.135230816779523	0.042838545325129
ARS1002	MCM2	chrX	6801	725	229	1640	720.7	228.7	0.134996675189421	0.042838545325129
ARS1002	MCM2	chrX	6802	725	229	1640	719.05	228.6	0.134687608290485	0.0428198139979208
ARS1002	MCM2	chrX	6803	725	229	1640	715.75	228.35	0.134069474492615	0.0427729856799004
ARS1002	MCM2	chrX	6804	725	229	1640	712.5	228.1	0.133460706358349	0.0427261573618799
ARS1002	MCM2	chrX	6805	725	229	1640	709.3	227.85	0.132861303887687	0.0426793290438594
ARS1002	MCM2	chrX	6806	725	229	1640	706.4	227.55	0.132318095398649	0.0426231350622348
ARS1002	MCM2	chrX	6807	720	229	1633	706.35	226.95	0.132308729735045	0.0425107470989857
ARS1002	MCM2	chrX	6808	707	230	1621	706.3	226.4	0.132299364071441	0.0424077247993407
ARS1002	MCM2	chrX	6809	708	229	1623	706.1	225.9	0.132261901417025	0.0423140681632997
ARS1002	MCM2	chrX	6810	704	228	1618	705.9	225.4	0.132224438762609	0.0422204115272588
ARS1002	MCM2	chrX	6811	699	228	1614	705.7	225	0.132186976108192	0.042145486218426
ARS1002	MCM2	chrX	6812	691	226	1604	705.5	224.6	0.132149513453776	0.0420705609095933
ARS1002	MCM2	chrX	6813	660	223	1562	705.3	224.2	0.132112050799359	0.0419956356007605
ARS1002	MCM2	chrX	6814	661	223	1566	705.35	223.8	0.132121416462963	0.0419207102919277
ARS1002	MCM2	chrX	6815	661	223	1566	705.1	223.35	0.132074588144943	0.0418364193194909
ARS1002	MCM2	chrX	6816	667	222	1569	704.95	222.9	0.132046491154131	0.041752128347054
ARS1002	MCM2	chrX	6817	724	217	1704	685.2	221.65	0.128347054030513	0.0415179867569517
ARS1002	MCM2	chrX	6818	724	218	1710	666.4	220.35	0.124825564515374	0.0412744795032452
ARS1002	MCM2	chrX	6819	721	219	1715	646.5	219.25	0.121098030400944	0.0410684349039551
ARS1002	MCM2	chrX	6820	721	219	1716	627	218.25	0.117445421595347	0.0408811216318732
ARS1002	MCM2	chrX	6821	721	221	1718	607.95	217.25	0.113877103762187	0.0406938083597913
ARS1002	MCM2	chrX	6822	721	221	1718	589.8	216.4	0.110477367873901	0.0405345920785217
ARS1002	MCM2	chrX	6823	721	221	1718	573.75	215.7	0.107470989856986	0.0404034727880644
ARS1002	MCM2	chrX	6824	726	221	1720	558	215.35	0.104520805821697	0.0403379131428357
ARS1002	MCM2	chrX	6825	720	220	1713	549.7	215.15	0.102966105663417	0.0403004504884194
ARS1002	MCM2	chrX	6826	722	220	1705	541.45	215	0.101420771168741	0.0402723534976071
ARS1002	MCM2	chrX	6827	325	204	1071	530.7	215.3	0.0994071534938608	0.0403285474792316
ARS1002	MCM2	chrX	6828	331	204	1070	520.25	215.55	0.097449729800605	0.0403753757972521
ARS1002	MCM2	chrX	6829	310	207	1046	509.95	215.75	0.0955204030981615	0.0404128384516685
ARS1002	MCM2	chrX	6830	314	208	1047	499.65	215.95	0.093591076395718	0.0404503011060849
ARS1002	MCM2	chrX	6831	318	208	1052	488.25	216	0.0914557050939844	0.040459666769689
ARS1002	MCM2	chrX	6832	328	209	1063	481.8	215.85	0.0902475344890562	0.0404315697788767
ARS1002	MCM2	chrX	6833	339	209	1080	480.55	215.7	0.0900133928989539	0.0404034727880644
ARS1002	MCM2	chrX	6834	346	216	1105	479.65	215.55	0.0898448109540802	0.0403753757972521
ARS1002	MCM2	chrX	6835	495	219	1274	479.05	215.45	0.089732422990831	0.0403566444700439
ARS1002	MCM2	chrX	6836	502	219	1282	478.35	215.35	0.0896013037003737	0.0403379131428357
ARS1002	MCM2	chrX	6837	509	223	1312	497.7	216.05	0.0932258155151583	0.0404690324332931
ARS1002	MCM2	chrX	6838	515	223	1320	518.3	216.5	0.0970844689200453	0.0405533234057299
ARS1002	MCM2	chrX	6839	515	223	1320	540.25	216.75	0.101195995242243	0.0406001517237504
ARS1002	MCM2	chrX	6840	515	223	1319	562	216.95	0.105270058910024	0.0406376143781668
ARS1002	MCM2	chrX	6841	493	222	1287	583.55	217.15	0.109306659923389	0.0406750770325831
ARS1002	MCM2	chrX	6842	592	218	1375	604.65	217.3	0.113258969964317	0.0407031740233954
ARS1002	MCM2	chrX	6843	696	218	1483	625.2	217.45	0.1171082577056	0.0407312710142077
ARS1002	MCM2	chrX	6844	708	218	1498	645.2	217.15	0.120854523147238	0.0406750770325831
ARS1002	MCM2	chrX	6845	708	218	1498	658.8	216.55	0.123401983647551	0.040562689069334
ARS1002	MCM2	chrX	6846	708	218	1498	672.3	215.95	0.125930712820657	0.0404503011060849
ARS1002	MCM2	chrX	6847	712	218	1501	685.45	215.15	0.128393882348534	0.0403004504884194
ARS1002	MCM2	chrX	6848	743	213	1553	698.3	214.35	0.130800857894786	0.0401505998707538
ARS1002	MCM2	chrX	6849	749	212	1558	711.15	213.55	0.133207833441038	0.0400007492530883
ARS1002	MCM2	chrX	6850	749	212	1558	724	212.75	0.135614808987291	0.0398508986354228
ARS1002	MCM2	chrX	6851	749	212	1558	738.15	211.75	0.13826529178725	0.0396635853633409
ARS1002	MCM2	chrX	6852	750	212	1559	748.4	210.95	0.140185252826089	0.0395137347456754
ARS1002	MCM2	chrX	6853	750	212	1559	754	210.15	0.141234207149748	0.0393638841280099
ARS1002	MCM2	chrX	6854	746	210	1543	759.1	209.35	0.142189504837365	0.0392140335103444
ARS1002	MCM2	chrX	6855	767	207	1561	764.3	208.55	0.143163533852191	0.0390641828926789
ARS1002	MCM2	chrX	6856	772	207	1573	769.55	207.75	0.144146928530621	0.0389143322750133
ARS1002	MCM2	chrX	6857	772	207	1573	774.6	206.95	0.145092860554635	0.0387644816573478
ARS1002	MCM2	chrX	6858	772	207	1573	778.1	206.4	0.145748457006921	0.0386614593577028
ARS1002	MCM2	chrX	6859	772	207	1573	781.3	205.9	0.146347859477583	0.0385678027216618
ARS1002	MCM2	chrX	6860	772	207	1573	784.5	205.4	0.146947261948245	0.0384741460856209
ARS1002	MCM2	chrX	6861	776	202	1567	787.7	204.9	0.147546664418907	0.03838048944958
ARS1002	MCM2	chrX	6862	797	202	1588	790.85	204.35	0.148136701225965	0.0382774671499349
ARS1002	MCM2	chrX	6863	808	202	1599	794	203.8	0.148726738033023	0.0381744448502899
ARS1002	MCM2	chrX	6864	810	202	1603	797.35	203.35	0.149354237494498	0.038090153877853
ARS1002	MCM2	chrX	6865	812	202	1605	799.55	203.05	0.149766326693078	0.0380339598962285
ARS1002	MCM2	chrX	6866	813	202	1606	801.5	202.75	0.150131587573638	0.0379777659146039
ARS1002	MCM2	chrX	6867	813	202	1606	803.45	202.35	0.150496848454197	0.0379028406057711
ARS1002	MCM2	chrX	6868	813	202	1606	804.85	201.9	0.150759087035112	0.0378185496333343
ARS1002	MCM2	chrX	6869	813	202	1606	806.2	201.45	0.151011959952422	0.0377342586608974
ARS1002	MCM2	chrX	6870	813	202	1604	807.25	200.95	0.151208638888108	0.0376406020248565
ARS1002	MCM2	chrX	6871	813	202	1604	808	200.4	0.15134912384217	0.0375375797252114
ARS1002	MCM2	chrX	6872	813	201	1602	807.5	199.85	0.151255467206129	0.0374345574255664
ARS1002	MCM2	chrX	6873	813	201	1598	806.45	199.3	0.151058788270443	0.0373315351259214
ARS1002	MCM2	chrX	6874	813	201	1597	804.35	198.35	0.150665430399071	0.0371535875174435
ARS1002	MCM2	chrX	6875	811	201	1595	802.15	197.4	0.150253341200491	0.0369756399089658
ARS1002	MCM2	chrX	6876	811	201	1595	799.85	196.2	0.149822520674702	0.0367508639824675
ARS1002	MCM2	chrX	6877	811	199	1595	797.5	195	0.14938233448531	0.0365260880559692
ARS1002	MCM2	chrX	6878	800	198	1582	795.15	193.8	0.148942148295918	0.0363013121294709
ARS1002	MCM2	chrX	6879	799	198	1581	792.8	192.6	0.148501962106525	0.0360765362029727
ARS1002	MCM2	chrX	6880	793	197	1574	790.1	191.35	0.147996216271904	0.0358423946128703
ARS1002	MCM2	chrX	6881	791	191	1566	783.4	188.4	0.146741217348955	0.0352898204602287
ARS1002	MCM2	chrX	6882	787	191	1560	776.7	185.5	0.145486218426007	0.0347466119711912
ARS1002	MCM2	chrX	6883	787	191	1561	770	182.6	0.144231219503058	0.0342034034821537
ARS1002	MCM2	chrX	6884	768	183	1537	763.3	179.7	0.142976220580109	0.0336601949931162
ARS1002	MCM2	chrX	6885	768	183	1537	756.7	176.8	0.141739952984369	0.0331169865040788
ARS1002	MCM2	chrX	6886	767	178	1529	750.1	173.9	0.140503685388628	0.0325737780150413
ARS1002	MCM2	chrX	6887	766	178	1528	743.5	171.1	0.139267417792888	0.032049300853212
ARS1002	MCM2	chrX	6888	766	178	1528	737.45	168.35	0.138134172496792	0.0315341893549868
ARS1002	MCM2	chrX	6889	766	178	1528	731.45	165.6	0.137010292864301	0.0310190778567615
ARS1002	MCM2	chrX	6890	759	177	1518	725.75	162.9	0.135942607213434	0.0305133320221404
ARS1002	MCM2	chrX	6891	679	143	1387	720.15	160.5	0.134893652889776	0.0300637801691439
ARS1002	MCM2	chrX	6892	679	143	1387	714.75	158.1	0.133882161220533	0.0296142283161473
ARS1002	MCM2	chrX	6893	679	143	1385	709.35	155.7	0.132870669551291	0.0291646764631508
ARS1002	MCM2	chrX	6894	679	143	1385	704.9	153.7	0.132037125490527	0.028790049918987
ARS1002	MCM2	chrX	6895	679	143	1385	700.45	151.7	0.131203581429762	0.0284154233748232
ARS1002	MCM2	chrX	6896	679	143	1385	696.05	149.95	0.130379403032602	0.0280876251486799
ARS1002	MCM2	chrX	6897	679	143	1385	691.7	148.2	0.129564590299046	0.0277598269225366
ARS1002	MCM2	chrX	6898	679	143	1385	687.35	146.45	0.128749777565489	0.0274320286963933
ARS1002	MCM2	chrX	6899	679	143	1385	683	144.7	0.127934964831933	0.02710423047025
ARS1002	MCM2	chrX	6900	679	143	1385	679	143	0.127185711743606	0.0267857979077108
ARS1002	MCM2	chrX	6901	679	143	1386	679	143	0.127185711743606	0.0267857979077108
ARS1002	MCM2	chrX	6902	679	143	1386	678.95	143	0.127176346080002	0.0267857979077108
ARS1002	MCM2	chrX	6903	679	143	1386	678.15	142.9	0.127026495462336	0.0267670665805026
ARS1002	MCM2	chrX	6904	679	143	1386	661.05	141.8	0.123823438509736	0.0265610219812125
ARS1002	MCM2	chrX	6905	679	143	1386	643.15	140.65	0.12047053093947	0.0263456117183183
ARS1002	MCM2	chrX	6906	679	143	1386	625.15	139.5	0.117098892041996	0.0261302014554241
ARS1002	MCM2	chrX	6907	679	143	1386	607.15	138.35	0.113727253144522	0.0259147911925299
ARS1002	MCM2	chrX	6908	679	143	1386	589.15	137.2	0.110355614247047	0.0256993809296358
ARS1002	MCM2	chrX	6909	679	143	1386	571.15	136.05	0.106983975349573	0.0254839706667416
ARS1002	MCM2	chrX	6910	679	143	1386	551.1	134.7	0.103228344244331	0.025231097749431
ARS1002	MCM2	chrX	6911	679	143	1386	527.95	132.15	0.0988920419956356	0.0247534489056222
ARS1002	MCM2	chrX	6912	678	143	1385	504.25	129.5	0.0944527174472947	0.0242570687346052
ARS1002	MCM2	chrX	6913	663	141	1366	476.85	125.75	0.0893203337922509	0.0235546439642981
ARS1002	MCM2	chrX	6914	337	121	970	449.25	122.05	0.0841504874827906	0.0228615848575951
ARS1002	MCM2	chrX	6915	321	120	952	421.65	118.4	0.0789806411733303	0.0221778914144962
ARS1002	MCM2	chrX	6916	319	120	949	394.05	114.75	0.0738107948638701	0.0214941979713973
ARS1002	MCM2	chrX	6917	319	120	949	366.45	111.1	0.0686409485544098	0.0208105045282984
ARS1002	MCM2	chrX	6918	319	120	949	338.85	107.45	0.0634711022449496	0.0201268110851994
ARS1002	MCM2	chrX	6919	319	120	949	311.25	103.8	0.0583012559354893	0.0194431176421005
ARS1002	MCM2	chrX	6920	278	116	898	283.4	100.15	0.0530845813080086	0.0187594241990016
ARS1002	MCM2	chrX	6921	216	92	764	252.65	96.5	0.0473246981914904	0.0180757307559027
ARS1002	MCM2	chrX	6922	205	90	750	221.7	92.8	0.0415273524205558	0.0173826716491997
ARS1002	MCM2	chrX	6923	131	68	653	191.4	89.2	0.0358517602764744	0.0167083438697049
ARS1002	MCM2	chrX	6924	127	69	656	177.4	86.6	0.0332293744673279	0.016221329362292
ARS1002	MCM2	chrX	6925	127	70	662	164.15	84	0.0307474736122428	0.015734314854879
ARS1002	MCM2	chrX	6926	127	70	662	150.75	81.4	0.0282374757663454	0.0152473003474661
ARS1002	MCM2	chrX	6927	127	70	662	135.7	78.35	0.0254184110215129	0.0146759948676163
ARS1002	MCM2	chrX	6928	127	70	662	120.1	75.25	0.0224963239770354	0.0140953237241625
ARS1002	MCM2	chrX	6929	127	70	662	104.5	72.15	0.0195742369325579	0.0135146525807086
ARS1002	MCM2	chrX	6930	122	70	653	90.9	69.25	0.0170267764322441	0.0129714440916711
ARS1002	MCM2	chrX	6931	64	70	568	80.4	67.55	0.0150599870753842	0.0126530115291319
ARS1002	MCM2	chrX	6932	59	69	547	70.45	65.95	0.0131962200181694	0.0123533102938009
ARS1002	MCM2	chrX	6933	57	69	550	64.2	65.45	0.0120255120676576	0.0122596536577599
ARS1002	MCM2	chrX	6934	57	69	552	58.1	64.9	0.010882901107958	0.0121566313581149
ARS1002	MCM2	chrX	6935	56	68	546	51.9	64.45	0.00972155882105027	0.012072340385678
ARS1002	MCM2	chrX	6936	51	68	541	45.6	64	0.00854148520693434	0.0119880494132412
ARS1002	MCM2	chrX	6937	18	59	476	39.3	63.55	0.00736141159281841	0.0119037584408043
ARS1002	MCM2	chrX	6938	7	58	457	33	63.1	0.00618133797870248	0.0118194674683675
ARS1002	MCM2	chrX	6939	7	58	457	26.7	62.65	0.00500126436458655	0.0117351764959306
ARS1002	MCM2	chrX	6940	6	58	453	20.65	62.2	0.0038680190684911	0.0116508855234938
ARS1002	MCM2	chrX	6941	6	58	461	17.5	61.75	0.00327798226143313	0.0115665945510569
ARS1002	MCM2	chrX	6942	6	58	461	14.55	61.3	0.00272540810879155	0.0114823035786201
ARS1002	MCM2	chrX	6943	6	58	461	11.7	60.85	0.00219156528335815	0.0113980126061832
ARS1002	MCM2	chrX	6944	5	58	457	8.85	60.4	0.00165772245792476	0.0113137216337464
ARS1002	MCM2	chrX	6945	3	61	460	6.05	60	0.00113324529609545	0.0112387963249136
ARS1002	MCM2	chrX	6946	1	61	456	3.5	59.6	0.000655596452286627	0.0111638710160808
ARS1002	MCM2	chrX	6947	1	61	454	2.6	59.65	0.000487014507412923	0.0111732366796849
ARS1002	MCM2	chrX	6948	1	61	453	2.25	59.7	0.00042145486218426	0.011182602343289
ARS1002	MCM2	chrX	6949	1	61	452	1.9	59.75	0.000355895216955597	0.0111919680068931
ARS1002	MCM2	chrX	6950	1	61	450	1.6	59.8	0.000299701235331029	0.0112013336704972
ARS1002	MCM2	chrX	6951	1	61	451	1.3	59.75	0.000243507253706461	0.0111919680068931
ARS1002	MCM2	chrX	6952	0	60	446	1	59.65	0.000187313272081893	0.0111732366796849
ARS1002	MCM2	chrX	6953	0	60	440	0.7	59.5	0.000131119290457325	0.0111451396888727
ARS1002	MCM2	chrX	6954	0	60	439	0.45	59.35	8.4290972436852e-05	0.0111170426980604
ARS1002	MCM2	chrX	6955	0	60	438	0.3	59.1	5.6193981624568e-05	0.0110702143800399
ARS1002	MCM2	chrX	6956	0	60	438	0.25	58.85	4.68283180204733e-05	0.0110233860620194
ARS1002	MCM2	chrX	6957	0	60	437	0.2	58.6	3.74626544163787e-05	0.010976557743999
ARS1002	MCM2	chrX	6958	0	59	437	0.15	58.25	2.8096990812284e-05	0.0109109980987703
ARS1002	MCM2	chrX	6959	0	59	437	0.1	57.9	1.87313272081893e-05	0.0108454384535416
ARS1002	MCM2	chrX	6960	0	59	437	0.05	57.55	9.36566360409467e-06	0.010779878808313
ARS1002	MCM2	chrX	6961	0	57	422	0	57.2	0	0.0107143191630843
ARS1002	MCM2	chrX	6962	0	56	417	0	56.85	0	0.0106487595178556
ARS1002	MCM2	chrX	6963	0	55	417	0	56.5	0	0.010583199872627
ARS1002	MCM2	chrX	6964	0	55	417	0	56.15	0	0.0105176402273983
ARS1002	MCM2	chrX	6965	0	56	417	0	55.8	0	0.0104520805821697
ARS1002	MCM2	chrX	6966	0	56	417	0	55.45	0	0.010386520936941
ARS1002	MCM2	chrX	6967	0	56	419	0	55.1	0	0.0103209612917123
ARS1002	MCM2	chrX	6968	0	54	420	0	54.8	0	0.0102647673100878
ARS1002	MCM2	chrX	6969	0	54	419	0	54.5	0	0.0102085733284632
ARS1002	MCM2	chrX	6970	0	54	419	0	54.15	0	0.0101430136832345
ARS1002	MCM2	chrX	6971	0	54	423	0	53.9	0	0.0100961853652141
ARS1002	MCM2	chrX	6972	0	53	423	0	53.7	0	0.0100587227107977
ARS1002	MCM2	chrX	6973	0	53	423	0	53.55	0	0.0100306257199854
ARS1002	MCM2	chrX	6974	0	53	425	0	53.4	0	0.0100025287291731
ARS1002	MCM2	chrX	6975	0	53	427	0	53.2	0	0.00996506607475673
ARS1002	MCM2	chrX	6976	0	53	427	0	53	0	0.00992760342034035
ARS1002	MCM2	chrX	6977	0	53	427	0	52.8	0	0.00989014076592397
ARS1002	MCM2	chrX	6978	0	53	427	0	52.6	0	0.00985267811150759
ARS1002	MCM2	chrX	6979	0	53	427	0	52.3	0	0.00979648412988302
ARS1002	MCM2	chrX	6980	0	52	425	0	51.85	0	0.00971219315744617
ARS1002	MCM2	chrX	6981	0	52	425	0	51.5	0	0.00964663351221751
ARS1002	MCM2	chrX	6982	0	52	424	0	51.15	0	0.00958107386698885
ARS1002	MCM2	chrX	6983	0	52	424	0	50.8	0	0.00951551422176018
ARS1002	MCM2	chrX	6984	0	52	421	0	50.25	0	0.00941249192211514
ARS1002	MCM2	chrX	6985	0	52	423	0	49.7	0	0.0093094696224701
ARS1002	MCM2	chrX	6986	0	52	423	0	49.2	0	0.00921581298642915
ARS1002	MCM2	chrX	6987	0	52	423	0	48.7	0	0.00912215635038821
ARS1002	MCM2	chrX	6988	0	50	414	0	48	0	0.00899103705993088
ARS1002	MCM2	chrX	6989	0	48	413	0	47.25	0	0.00885055210586946
ARS1002	MCM2	chrX	6990	0	45	410	0.05	46.55	9.36566360409467e-06	0.00871943281541214
ARS1002	MCM2	chrX	6991	0	47	432	0.1	45.85	1.87313272081893e-05	0.00858831352495481
ARS1002	MCM2	chrX	6992	0	46	431	0.15	45.15	2.8096990812284e-05	0.00845719423449749
ARS1002	MCM2	chrX	6993	0	46	431	0.2	44.45	3.74626544163787e-05	0.00832607494404016
ARS1002	MCM2	chrX	6994	0	42	429	0.3	43.7	5.6193981624568e-05	0.00818558998997874
ARS1002	MCM2	chrX	6995	0	42	430	0.4	42.9	7.49253088327574e-05	0.00803573937231323
ARS1002	MCM2	chrX	6996	0	43	431	0.5	42.1	9.36566360409467e-05	0.00788588875464771
ARS1002	MCM2	chrX	6997	0	43	431	0.6	41.25	0.000112387963249136	0.0077266724733781
ARS1002	MCM2	chrX	6998	0	39	425	0.7	40.5	0.000131119290457325	0.00758618751931668
ARS1002	MCM2	chrX	6999	0	38	424	0.8	39.85	0.000149850617665515	0.00746443389246345
ARS1002	MCM2	chrX	7000	1	38	425	0.9	39.35	0.000168581944873704	0.0073707772564225
ARS1002	MCM2	chrX	7001	1	38	425	1	38.75	0.000187313272081893	0.00725838929317337
ARS1002	MCM2	chrX	7002	1	38	425	1.1	38.2	0.000206044599290083	0.00715536699352833
ARS1002	MCM2	chrX	7003	1	38	425	1.2	37.65	0.000224775926498272	0.00705234469388329
ARS1002	MCM2	chrX	7004	2	37	428	1.3	37.3	0.000243507253706461	0.00698678504865462
ARS1002	MCM2	chrX	7005	2	36	425	1.4	36.95	0.000262238580914651	0.00692122540342596
ARS1002	MCM2	chrX	7006	2	36	425	1.5	36.55	0.00028096990812284	0.0068463000945932
ARS1002	MCM2	chrX	7007	2	35	424	1.6	36	0.000299701235331029	0.00674327779494816
ARS1002	MCM2	chrX	7008	2	35	424	1.7	35.4	0.000318432562539219	0.00663088983169903
ARS1002	MCM2	chrX	7009	2	35	426	1.8	34.85	0.000337163889747408	0.00652786753205398
ARS1002	MCM2	chrX	7010	2	35	426	1.85	34.25	0.000346529553351503	0.00641547956880485
ARS1002	MCM2	chrX	7011	2	35	426	1.9	33.65	0.000355895216955597	0.00630309160555571
ARS1002	MCM2	chrX	7012	2	35	426	1.95	33.05	0.000365260880559692	0.00619070364230658
ARS1002	MCM2	chrX	7013	2	35	426	2.2	32.35	0.000412089198580165	0.00605958435184925
ARS1002	MCM2	chrX	7014	2	35	426	2.4	31.7	0.000449551852996544	0.00593783072499602
ARS1002	MCM2	chrX	7015	2	35	426	3.2	31	0.000599402470662059	0.00580671143453869
ARS1002	MCM2	chrX	7016	2	35	426	4	30.3	0.000749253088327574	0.00567559214408137
ARS1002	MCM2	chrX	7017	2	32	415	4.8	29.65	0.000899103705993088	0.00555383851722814
ARS1002	MCM2	chrX	7018	2	27	409	5.6	29	0.0010489543236586	0.00543208489037491
ARS1002	MCM2	chrX	7019	2	27	409	6.4	28.35	0.00119880494132412	0.00531033126352168
ARS1002	MCM2	chrX	7020	2	26	408	7.2	27.7	0.00134865555898963	0.00518857763666845
ARS1002	MCM2	chrX	7021	2	26	407	8	27.05	0.00149850617665515	0.00506682400981522
ARS1002	MCM2	chrX	7022	2	26	403	8.8	26.4	0.00164835679432066	0.00494507038296199
ARS1002	MCM2	chrX	7023	6	24	401	9.6	25.75	0.00179820741198618	0.00482331675610875
ARS1002	MCM2	chrX	7024	6	24	401	10.4	25.05	0.00194805802965169	0.00469219746565143
ARS1002	MCM2	chrX	7025	18	22	410	11.2	24.35	0.00209790864731721	0.0045610781751941
ARS1002	MCM2	chrX	7026	18	22	410	12	23.65	0.00224775926498272	0.00442995888473678
ARS1002	MCM2	chrX	7027	18	22	409	12.8	23	0.00239760988264824	0.00430820525788355
ARS1002	MCM2	chrX	7028	18	22	409	13.6	22.6	0.00254746050031375	0.00423327994905079
ARS1002	MCM2	chrX	7029	18	22	407	14.4	22.25	0.00269731111797926	0.00416772030382213
ARS1002	MCM2	chrX	7030	18	22	407	15.2	21.95	0.00284716173564478	0.00411152632219756
ARS1002	MCM2	chrX	7031	18	22	407	16	21.65	0.00299701235331029	0.00405533234057299
ARS1002	MCM2	chrX	7032	18	22	407	16.8	21.35	0.00314686297097581	0.00399913835894842
ARS1002	MCM2	chrX	7033	18	22	407	17.45	21.15	0.00326861659782904	0.00396167570453205
ARS1002	MCM2	chrX	7034	18	21	406	18.1	20.95	0.00339037022468227	0.00392421305011567
ARS1002	MCM2	chrX	7035	18	21	408	18.15	20.85	0.00339973588828636	0.00390548172290748
ARS1002	MCM2	chrX	7036	18	21	409	18.2	20.75	0.00340910155189046	0.00388675039569929
ARS1002	MCM2	chrX	7037	18	19	412	18.25	20.65	0.00341846721549455	0.0038680190684911
ARS1002	MCM2	chrX	7038	18	19	412	18.3	20.55	0.00342783287909865	0.00384928774128291
ARS1002	MCM2	chrX	7039	18	20	422	18.35	20.45	0.00343719854270274	0.00383055641407472
ARS1002	MCM2	chrX	7040	18	20	423	18.4	20.35	0.00344656420630684	0.00381182508686653
ARS1002	MCM2	chrX	7041	18	20	423	18.45	20.25	0.00345592986991093	0.00379309375965834
ARS1002	MCM2	chrX	7042	18	20	423	18.5	20.15	0.00346529553351503	0.00377436243245015
ARS1002	MCM2	chrX	7043	19	20	424	18.55	20.05	0.00347466119711912	0.00375563110524196
ARS1002	MCM2	chrX	7044	19	20	424	18.6	20	0.00348402686072322	0.00374626544163787
ARS1002	MCM2	chrX	7045	19	20	424	18.65	19.95	0.00349339252432731	0.00373689977803377
ARS1002	MCM2	chrX	7046	19	20	424	18.7	19.9	0.00350275818793141	0.00372753411442968
ARS1002	MCM2	chrX	7047	19	20	424	18.75	19.95	0.0035121238515355	0.00373689977803377
ARS1002	MCM2	chrX	7048	19	20	424	18.8	20	0.0035214895151396	0.00374626544163787
ARS1002	MCM2	chrX	7049	19	20	426	18.85	20	0.00353085517874369	0.00374626544163787
ARS1002	MCM2	chrX	7050	19	20	421	18.9	20.05	0.00354022084234778	0.00375563110524196
ARS1002	MCM2	chrX	7051	19	20	421	18.95	20.1	0.00354958650595188	0.00376499676884606
ARS1002	MCM2	chrX	7052	19	20	421	19	20.2	0.00355895216955597	0.00378372809605425
ARS1002	MCM2	chrX	7053	19	20	422	19	20.35	0.00355895216955597	0.00381182508686653
ARS1002	MCM2	chrX	7054	19	20	420	19	20.5	0.00355895216955597	0.00383992207767881
ARS1002	MCM2	chrX	7055	19	20	420	19	20.65	0.00355895216955597	0.0038680190684911
ARS1002	MCM2	chrX	7056	19	20	420	19	20.8	0.00355895216955597	0.00389611605930338
ARS1002	MCM2	chrX	7057	19	20	418	19	20.95	0.00355895216955597	0.00392421305011567
ARS1002	MCM2	chrX	7058	19	20	416	19	21.1	0.00355895216955597	0.00395231004092795
ARS1002	MCM2	chrX	7059	19	20	416	19	21.25	0.00355895216955597	0.00398040703174023
ARS1002	MCM2	chrX	7060	19	21	416	19	21.4	0.00355895216955597	0.00400850402255252
ARS1002	MCM2	chrX	7061	19	21	416	19	21.55	0.00355895216955597	0.0040366010133648
ARS1002	MCM2	chrX	7062	19	22	417	19	21.7	0.00355895216955597	0.00406469800417709
ARS1002	MCM2	chrX	7063	19	23	424	19	21.85	0.00355895216955597	0.00409279499498937
ARS1002	MCM2	chrX	7064	19	23	424	19	22	0.00355895216955597	0.00412089198580165
ARS1002	MCM2	chrX	7065	19	23	424	19	22.25	0.00355895216955597	0.00416772030382213
ARS1002	MCM2	chrX	7066	19	23	424	18.95	22.5	0.00354958650595188	0.0042145486218426
ARS1002	MCM2	chrX	7067	19	23	424	18.9	22.75	0.00354022084234778	0.00426137693986307
ARS1002	MCM2	chrX	7068	19	23	423	18.85	23	0.00353085517874369	0.00430820525788355
ARS1002	MCM2	chrX	7069	19	23	423	18.8	23.25	0.0035214895151396	0.00435503357590402
ARS1002	MCM2	chrX	7070	19	23	422	18.7	23.45	0.00350275818793141	0.0043924962303204
ARS1002	MCM2	chrX	7071	19	23	420	18.6	23.65	0.00348402686072322	0.00442995888473678
ARS1002	MCM2	chrX	7072	19	23	420	18.5	23.8	0.00346529553351503	0.00445805587554906
ARS1002	MCM2	chrX	7073	19	23	421	18.4	23.9	0.00344656420630684	0.00447678720275725
ARS1002	MCM2	chrX	7074	19	23	418	18.3	24	0.00342783287909865	0.00449551852996544
ARS1002	MCM2	chrX	7075	19	25	424	18.25	24.1	0.00341846721549455	0.00451424985717363
ARS1002	MCM2	chrX	7076	18	25	421	18.2	24.2	0.00340910155189046	0.00453298118438182
ARS1002	MCM2	chrX	7077	18	25	421	18.15	24.3	0.00339973588828636	0.00455171251159001
ARS1002	MCM2	chrX	7078	18	25	426	18.1	24.35	0.00339037022468227	0.0045610781751941
ARS1002	MCM2	chrX	7079	18	25	426	18.05	24.3	0.00338100456107818	0.00455171251159001
ARS1002	MCM2	chrX	7080	17	25	425	18	24.25	0.00337163889747408	0.00454234684798591
ARS1002	MCM2	chrX	7081	17	25	425	17.95	24.2	0.00336227323386999	0.00453298118438182
ARS1002	MCM2	chrX	7082	17	25	426	17.9	24.15	0.00335290757026589	0.00452361552077772
ARS1002	MCM2	chrX	7083	17	25	423	17.85	24.25	0.0033435419066618	0.00454234684798591
ARS1002	MCM2	chrX	7084	17	25	422	17.8	24.45	0.0033341762430577	0.00457980950240229
ARS1002	MCM2	chrX	7085	18	25	422	17.75	24.7	0.00332481057945361	0.00462663782042277
ARS1002	MCM2	chrX	7086	18	25	422	17.75	24.95	0.00332481057945361	0.00467346613844324
ARS1002	MCM2	chrX	7087	18	25	422	17.75	25.2	0.00332481057945361	0.00472029445646371
ARS1002	MCM2	chrX	7088	18	24	420	17.75	25.35	0.00332481057945361	0.004748391447276
ARS1002	MCM2	chrX	7089	18	22	419	17.75	25.5	0.00332481057945361	0.00477648843808828
ARS1002	MCM2	chrX	7090	18	22	418	17.8	25.6	0.0033341762430577	0.00479521976529647
ARS1002	MCM2	chrX	7091	18	22	418	17.85	25.65	0.0033435419066618	0.00480458542890057
ARS1002	MCM2	chrX	7092	18	22	418	17.9	25.75	0.00335290757026589	0.00482331675610875
ARS1002	MCM2	chrX	7093	18	25	422	17.95	25.85	0.00336227323386999	0.00484204808331694
ARS1002	MCM2	chrX	7094	18	27	421	18	25.85	0.00337163889747408	0.00484204808331694
ARS1002	MCM2	chrX	7095	18	30	423	18	25.9	0.00337163889747408	0.00485141374692104
ARS1002	MCM2	chrX	7096	18	30	423	18	26	0.00337163889747408	0.00487014507412923
ARS1002	MCM2	chrX	7097	18	30	423	18	26.3	0.00337163889747408	0.0049263390557538
ARS1002	MCM2	chrX	7098	18	28	420	18	26.65	0.00337163889747408	0.00499189870098246
ARS1002	MCM2	chrX	7099	18	28	421	18	27.1	0.00337163889747408	0.00507618967341931
ARS1002	MCM2	chrX	7100	18	27	420	17.95	27.55	0.00336227323386999	0.00516048064585616
ARS1002	MCM2	chrX	7101	18	26	416	17.9	28	0.00335290757026589	0.00524477161829301
ARS1002	MCM2	chrX	7102	18	27	410	17.85	28.45	0.0033435419066618	0.00532906259072987
ARS1002	MCM2	chrX	7103	18	27	410	17.8	28.8	0.0033341762430577	0.00539462223595853
ARS1002	MCM2	chrX	7104	18	25	406	17.15	29.05	0.00321242261620447	0.005441450553979
ARS1002	MCM2	chrX	7105	18	26	409	16.5	29.7	0.00309066898935124	0.00556320418083223
ARS1002	MCM2	chrX	7106	18	27	410	15.65	30.45	0.00293145270808163	0.00570368913489365
ARS1002	MCM2	chrX	7107	18	31	414	14.8	33.3	0.00277223642681202	0.00623753196032705
ARS1002	MCM2	chrX	7108	18	31	413	13.95	36.35	0.00261302014554241	0.00680883744017682
ARS1002	MCM2	chrX	7109	18	31	413	13.1	39.4	0.0024538038642728	0.0073801429200266
ARS1002	MCM2	chrX	7110	17	31	412	12.45	42.5	0.00233205023741957	0.00796081406348047
ARS1002	MCM2	chrX	7111	17	31	413	11.8	45.65	0.00221029661056634	0.00855085087053843
ARS1002	MCM2	chrX	7112	17	31	410	11.15	48.7	0.00208854298371311	0.00912215635038821
ARS1002	MCM2	chrX	7113	17	32	410	10.5	51.75	0.00196678935685988	0.00969346183023798
ARS1002	MCM2	chrX	7114	5	32	397	9.85	54.9	0.00184503573000665	0.0102834986372959
ARS1002	MCM2	chrX	7115	5	43	442	9.2	58	0.00172328210315342	0.0108641697807498
ARS1002	MCM2	chrX	7116	1	45	438	8.55	61.25	0.00160152847630019	0.011472937915016
ARS1002	MCM2	chrX	7117	1	87	544	7.9	64.3	0.00147977484944696	0.0120442433948657
ARS1002	MCM2	chrX	7118	1	89	548	7.25	67.5	0.00135802122259373	0.0126436458655278
ARS1002	MCM2	chrX	7119	1	89	553	6.6	70.7	0.0012362675957405	0.0132430483361899
ARS1002	MCM2	chrX	7120	5	89	560	6	74.05	0.00112387963249136	0.0138705477976642
ARS1002	MCM2	chrX	7121	5	89	560	5.4	77.45	0.00101149166924222	0.0145074129227426
ARS1002	MCM2	chrX	7122	5	88	554	4.8	80.85	0.000899103705993088	0.0151442780478211
ARS1002	MCM2	chrX	7123	5	88	553	4.2	84.25	0.000786715742743952	0.0157811431728995
ARS1002	MCM2	chrX	7124	5	88	552	4.2	87.85	0.000786715742743952	0.0164554709523943
ARS1002	MCM2	chrX	7125	5	88	548	4.2	90.9	0.000786715742743952	0.0170267764322441
ARS1002	MCM2	chrX	7126	5	92	554	4.4	93.85	0.000824178397160331	0.0175793505848857
ARS1002	MCM2	chrX	7127	5	92	557	4.6	94.75	0.000861641051576709	0.0177479325297594
ARS1002	MCM2	chrX	7128	5	95	565	4.8	95.55	0.000899103705993088	0.0178977831474249
ARS1002	MCM2	chrX	7129	5	95	565	5	96.35	0.000936566360409467	0.0180476337650904
ARS1002	MCM2	chrX	7130	5	98	571	5	97.15	0.000936566360409467	0.0181974843827559
ARS1002	MCM2	chrX	7131	5	99	572	5	97.95	0.000936566360409467	0.0183473350004215
ARS1002	MCM2	chrX	7132	5	99	574	5	98.8	0.000936566360409467	0.0185065512816911
ARS1002	MCM2	chrX	7133	5	100	575	5	99.65	0.000936566360409467	0.0186657675629607
ARS1002	MCM2	chrX	7134	5	104	582	5	100.5	0.000936566360409467	0.0188249838442303
ARS1002	MCM2	chrX	7135	5	104	582	5.05	101.35	0.000945932024013562	0.0189842001254999
ARS1002	MCM2	chrX	7136	5	104	583	5.1	102	0.000955297687617656	0.0191059537523531
ARS1002	MCM2	chrX	7137	5	105	589	5.15	102.7	0.000964663351221751	0.0192370730428104
ARS1002	MCM2	chrX	7138	5	105	589	5.2	103.3	0.000974029014825846	0.0193494610060596
ARS1002	MCM2	chrX	7139	5	105	589	5.25	103.9	0.00098339467842994	0.0194618489693087
ARS1002	MCM2	chrX	7140	5	105	589	5.3	104.35	0.000992760342034035	0.0195461399417456
ARS1002	MCM2	chrX	7141	5	105	589	5.35	104.75	0.00100212600563813	0.0196210652505783
ARS1002	MCM2	chrX	7142	5	105	590	5.4	105.15	0.00101149166924222	0.0196959905594111
ARS1002	MCM2	chrX	7143	5	105	590	5.45	105.5	0.00102085733284632	0.0197615502046398
ARS1002	MCM2	chrX	7144	5	105	590	5.5	105.65	0.00103022299645041	0.019789647195452
ARS1002	MCM2	chrX	7145	6	105	586	5.55	105.8	0.00103958866005451	0.0198177441862643
ARS1002	MCM2	chrX	7146	6	105	586	5.6	106.1	0.0010489543236586	0.0198739381678889
ARS1002	MCM2	chrX	7147	6	106	589	5.6	106.35	0.0010489543236586	0.0199207664859094
ARS1002	MCM2	chrX	7148	6	107	591	5.6	106.75	0.0010489543236586	0.0199956917947421
ARS1002	MCM2	chrX	7149	6	107	595	5.65	107.15	0.0010583199872627	0.0200706171035749
ARS1002	MCM2	chrX	7150	6	107	595	5.7	107.55	0.00106768565086679	0.0201455424124076
ARS1002	MCM2	chrX	7151	6	107	595	5.75	107.95	0.00107705131447089	0.0202204677212404
ARS1002	MCM2	chrX	7152	6	107	597	5.8	108.4	0.00108641697807498	0.0203047586936772
ARS1002	MCM2	chrX	7153	6	107	597	5.85	108.85	0.00109578264167908	0.0203890496661141
ARS1002	MCM2	chrX	7154	6	107	599	5.9	109.3	0.00110514830528317	0.0204733406385509
ARS1002	MCM2	chrX	7155	6	107	599	5.9	109.75	0.00110514830528317	0.0205576316109878
ARS1002	MCM2	chrX	7156	6	110	610	5.9	110.2	0.00110514830528317	0.0206419225834247
ARS1002	MCM2	chrX	7157	5	110	612	5.9	110.6	0.00110514830528317	0.0207168478922574
ARS1002	MCM2	chrX	7158	5	113	626	5.9	110.95	0.00110514830528317	0.0207824075374861
ARS1002	MCM2	chrX	7159	6	113	630	5.9	111.3	0.00110514830528317	0.0208479671827147
ARS1002	MCM2	chrX	7160	6	113	631	5.9	111.65	0.00110514830528317	0.0209135268279434
ARS1002	MCM2	chrX	7161	6	113	631	5.9	112.1	0.00110514830528317	0.0209978178003802
ARS1002	MCM2	chrX	7162	6	114	632	5.9	112.55	0.00110514830528317	0.0210821087728171
ARS1002	MCM2	chrX	7163	6	114	635	5.9	113	0.00110514830528317	0.021166399745254
ARS1002	MCM2	chrX	7164	6	114	636	5.9	113.45	0.00110514830528317	0.0212506907176908
ARS1002	MCM2	chrX	7165	6	114	636	5.9	113.9	0.00110514830528317	0.0213349816901277
ARS1002	MCM2	chrX	7166	6	114	637	5.9	114.1	0.00110514830528317	0.021372444344544
ARS1002	MCM2	chrX	7167	6	114	637	5.95	114.3	0.00111451396888727	0.0214099069989604
ARS1002	MCM2	chrX	7168	6	114	637	6	114.35	0.00112387963249136	0.0214192726625645
ARS1002	MCM2	chrX	7169	6	114	636	6	114.35	0.00112387963249136	0.0214192726625645
ARS1002	MCM2	chrX	7170	6	114	638	6	114.4	0.00112387963249136	0.0214286383261686
ARS1002	MCM2	chrX	7171	6	116	642	6	114.45	0.00112387963249136	0.0214380039897727
ARS1002	MCM2	chrX	7172	6	116	644	6	114.45	0.00112387963249136	0.0214380039897727
ARS1002	MCM2	chrX	7173	6	116	644	6	114.45	0.00112387963249136	0.0214380039897727
ARS1002	MCM2	chrX	7174	6	116	644	6.05	114.45	0.00113324529609545	0.0214380039897727
ARS1002	MCM2	chrX	7175	6	116	644	5.95	114.45	0.00111451396888727	0.0214380039897727
ARS1002	MCM2	chrX	7176	6	114	642	5.9	114.45	0.00110514830528317	0.0214380039897727
ARS1002	MCM2	chrX	7177	6	114	642	5.85	114.45	0.00109578264167908	0.0214380039897727
ARS1002	MCM2	chrX	7178	6	114	641	5.8	114.45	0.00108641697807498	0.0214380039897727
ARS1002	MCM2	chrX	7179	6	113	639	5.75	114.45	0.00107705131447089	0.0214380039897727
ARS1002	MCM2	chrX	7180	6	114	640	5.7	114.45	0.00106768565086679	0.0214380039897727
ARS1002	MCM2	chrX	7181	6	114	640	5.75	114.35	0.00107705131447089	0.0214192726625645
ARS1002	MCM2	chrX	7182	6	114	640	5.95	114.25	0.00111451396888727	0.0214005413353563
ARS1002	MCM2	chrX	7183	6	114	640	6.15	114.15	0.00115197662330364	0.0213818100081481
ARS1002	MCM2	chrX	7184	7	114	641	6.35	114.05	0.00118943927772002	0.0213630786809399
ARS1002	MCM2	chrX	7185	4	114	638	6.55	113.95	0.0012269019321364	0.0213443473537318
ARS1002	MCM2	chrX	7186	5	114	639	7.85	114	0.00147040918584286	0.0213537130173358
ARS1002	MCM2	chrX	7187	5	114	640	9.15	114.05	0.00171391643954932	0.0213630786809399
ARS1002	MCM2	chrX	7188	5	114	636	10.8	114.1	0.00202298333848445	0.021372444344544
ARS1002	MCM2	chrX	7189	5	114	635	12.45	114.2	0.00233205023741957	0.0213911756717522
ARS1002	MCM2	chrX	7190	5	114	637	14.35	114.25	0.00268794545437517	0.0214005413353563
ARS1002	MCM2	chrX	7191	7	114	643	16.4	114.35	0.00307193766214305	0.0214192726625645
ARS1002	MCM2	chrX	7192	10	114	653	18.45	114.45	0.00345592986991093	0.0214380039897727
ARS1002	MCM2	chrX	7193	10	114	653	20.6	114.55	0.003858653404887	0.0214567353169809
ARS1002	MCM2	chrX	7194	10	114	653	22.7	114.65	0.00425201127625898	0.0214754666441891
ARS1002	MCM2	chrX	7195	10	114	654	25.15	114.75	0.00471092879285962	0.0214941979713973
ARS1002	MCM2	chrX	7196	32	115	680	27.55	114.85	0.00516048064585616	0.0215129292986055
ARS1002	MCM2	chrX	7197	32	115	681	30.3	114.95	0.00567559214408137	0.0215316606258136
ARS1002	MCM2	chrX	7198	39	115	689	33.05	115.15	0.00619070364230658	0.02156912328023
ARS1002	MCM2	chrX	7199	39	115	689	35.85	115.35	0.00671518080413588	0.0216065859346464
ARS1002	MCM2	chrX	7200	44	115	691	39.3	115.55	0.00736141159281841	0.0216440485890628
ARS1002	MCM2	chrX	7201	47	116	692	42.75	115.75	0.00800764238150094	0.0216815112434792
ARS1002	MCM2	chrX	7202	47	116	691	46.05	115.95	0.00862577617937119	0.0217189738978955
ARS1002	MCM2	chrX	7203	49	116	693	49.35	116.15	0.00924390997724144	0.0217564365523119
ARS1002	MCM2	chrX	7204	49	116	695	52.65	116.35	0.00986204377511169	0.0217938992067283
ARS1002	MCM2	chrX	7205	53	116	703	55.95	116.55	0.0104801775729819	0.0218313618611447
ARS1002	MCM2	chrX	7206	53	116	703	58.15	116.7	0.0108922667715621	0.021859458851957
ARS1002	MCM2	chrX	7207	60	116	718	60.35	116.85	0.0113043559701423	0.0218875558427692
ARS1002	MCM2	chrX	7208	60	118	718	62.2	117.05	0.0116508855234938	0.0219250184971856
ARS1002	MCM2	chrX	7209	61	118	719	64.05	117.25	0.0119974150768453	0.021962481151602
ARS1002	MCM2	chrX	7210	74	118	754	65.65	117.45	0.0122971163121763	0.0219999438060184
ARS1002	MCM2	chrX	7211	76	118	774	67.1	117.7	0.012568720556695	0.0220467721240389
ARS1002	MCM2	chrX	7212	76	118	775	68.6	118.15	0.0128496904648179	0.0221310630964757
ARS1002	MCM2	chrX	7213	76	118	775	70	118.6	0.0131119290457325	0.0222153540689126
ARS1002	MCM2	chrX	7214	76	118	775	71.4	119.1	0.0133741676266472	0.0223090107049535
ARS1002	MCM2	chrX	7215	76	118	775	72.6	119.6	0.0135989435531455	0.0224026673409944
ARS1002	MCM2	chrX	7216	76	118	773	73.8	120.1	0.0138237194796437	0.0224963239770354
ARS1002	MCM2	chrX	7217	76	118	774	74.65	120.55	0.0139829357609133	0.0225806149494722
ARS1002	MCM2	chrX	7218	76	119	773	75.5	120.9	0.0141421520421829	0.0226461745947009
ARS1002	MCM2	chrX	7219	76	119	773	76.3	121.25	0.0142920026598485	0.0227117342399296
ARS1002	MCM2	chrX	7220	76	119	773	76.45	121.6	0.0143200996506607	0.0227772938851582
ARS1002	MCM2	chrX	7221	76	121	776	76.5	121.95	0.0143294653142648	0.0228428535303869
ARS1002	MCM2	chrX	7222	77	125	783	76.55	122.3	0.0143388309778689	0.0229084131756156
ARS1002	MCM2	chrX	7223	77	125	783	76.6	122.65	0.014348196641473	0.0229739728208442
ARS1002	MCM2	chrX	7224	77	126	784	76.65	123.05	0.0143575623050771	0.023048898129677
ARS1002	MCM2	chrX	7225	77	126	784	76.7	123.5	0.0143669279686812	0.0231331891021138
ARS1002	MCM2	chrX	7226	77	126	784	76.75	123.95	0.0143762936322853	0.0232174800745507
ARS1002	MCM2	chrX	7227	77	125	783	76.8	124.4	0.0143856592958894	0.0233017710469875
ARS1002	MCM2	chrX	7228	77	125	783	76.85	124.8	0.0143950249594935	0.0233766963558203
ARS1002	MCM2	chrX	7229	77	125	782	76.95	125.2	0.0144137562867017	0.0234516216646531
ARS1002	MCM2	chrX	7230	77	125	782	77.05	125.65	0.0144324876139099	0.0235359126370899
ARS1002	MCM2	chrX	7231	77	125	782	77.15	126	0.0144512189411181	0.0236014722823186
ARS1002	MCM2	chrX	7232	77	125	782	77.2	126.15	0.0144605846047222	0.0236295692731309
ARS1002	MCM2	chrX	7233	77	125	782	77.25	126.3	0.0144699502683263	0.0236576662639431
ARS1002	MCM2	chrX	7234	77	126	785	77.3	126.4	0.0144793159319304	0.0236763975911513
ARS1002	MCM2	chrX	7235	77	127	787	77.35	126.55	0.0144886815955345	0.0237044945819636
ARS1002	MCM2	chrX	7236	77	127	787	77.4	126.7	0.0144980472591385	0.0237325915727759
ARS1002	MCM2	chrX	7237	77	127	787	77.45	126.9	0.0145074129227426	0.0237700542271923
ARS1002	MCM2	chrX	7238	77	127	787	77.5	127.1	0.0145167785863467	0.0238075168816086
ARS1002	MCM2	chrX	7239	78	127	788	77.55	127.3	0.0145261442499508	0.023844979536025
ARS1002	MCM2	chrX	7240	78	128	790	77.6	127.4	0.0145355099135549	0.0238637108632332
ARS1002	MCM2	chrX	7241	78	128	790	77.55	127.7	0.0145261442499508	0.0239199048448578
ARS1002	MCM2	chrX	7242	78	128	790	77.5	128.1	0.0145167785863467	0.0239948301536905
ARS1002	MCM2	chrX	7243	78	128	790	77.45	128.9	0.0145074129227426	0.0241446807713561
ARS1002	MCM2	chrX	7244	78	128	790	77.05	129.5	0.0144324876139099	0.0242570687346052
ARS1002	MCM2	chrX	7245	78	129	791	76.6	130.05	0.014348196641473	0.0243600910342502
ARS1002	MCM2	chrX	7246	78	129	791	76	130.6	0.0142358086782239	0.0244631133338953
ARS1002	MCM2	chrX	7247	78	129	791	75.4	131.25	0.0141234207149748	0.0245848669607485
ARS1002	MCM2	chrX	7248	78	129	791	74.8	131.8	0.0140110327517256	0.0246878892603935
ARS1002	MCM2	chrX	7249	78	129	791	74.05	132.35	0.0138705477976642	0.0247909115600386
ARS1002	MCM2	chrX	7250	78	127	784	73.3	133	0.0137300628436028	0.0249126651868918
ARS1002	MCM2	chrX	7251	76	131	780	72.5	134.1	0.0135802122259373	0.0251187097861819
ARS1002	MCM2	chrX	7252	76	133	781	71.5	135.2	0.0133928989538554	0.025324754385472
ARS1002	MCM2	chrX	7253	76	141	792	70.35	136.35	0.0131774886909612	0.0255401646483662
ARS1002	MCM2	chrX	7254	69	138	775	68.3	143.35	0.0127934964831933	0.0268513575529394
ARS1002	MCM2	chrX	7255	68	138	773	66	150.95	0.012362675957405	0.0282749384207618
ARS1002	MCM2	chrX	7256	65	138	752	62.95	160.85	0.0117913704775552	0.0301293398143726
ARS1002	MCM2	chrX	7257	65	140	771	59.9	170.75	0.0112200649977054	0.0319837412079833
ARS1002	MCM2	chrX	7258	65	138	770	56.85	180.85	0.0106487595178556	0.0338756052560104
ARS1002	MCM2	chrX	7259	63	138	769	53.75	190.85	0.0100680883744018	0.0357487379768293
ARS1002	MCM2	chrX	7260	63	141	770	50.65	200.95	0.0094874172309479	0.0376406020248565
ARS1002	MCM2	chrX	7261	62	150	782	47.65	210.7	0.00892547741470222	0.0394669064276549
ARS1002	MCM2	chrX	7262	58	150	779	44.6	220.35	0.00835417193485244	0.0412744795032452
ARS1002	MCM2	chrX	7263	55	151	777	41.55	229.6	0.00778286645500267	0.0430071272700027
ARS1002	MCM2	chrX	7264	37	268	958	38.75	238.8	0.00725838929317337	0.0447304093731561
ARS1002	MCM2	chrX	7265	32	281	982	36	248.1	0.00674327779494816	0.0464724228035177
ARS1002	MCM2	chrX	7266	17	327	1121	33.4	257.3	0.00625626328753524	0.0481957049066712
ARS1002	MCM2	chrX	7267	17	327	1122	30.55	267.1	0.00572242046210184	0.0500313749730737
ARS1002	MCM2	chrX	7268	17	331	1131	27.7	277.1	0.00518857763666845	0.0519045076938927
ARS1002	MCM2	chrX	7269	16	329	1133	24.95	287.1	0.00467346613844324	0.0537776404147116
ARS1002	MCM2	chrX	7270	16	329	1133	22.2	296.95	0.00415835464021803	0.0556226761447182
ARS1002	MCM2	chrX	7271	16	326	1135	19.45	306.35	0.00364324314199283	0.057383420902288
ARS1002	MCM2	chrX	7272	15	326	1135	16.95	315.45	0.00317495996178809	0.0590879716782333
ARS1002	MCM2	chrX	7273	15	326	1135	14.6	324.5	0.00273477377239564	0.0607831567905744
ARS1002	MCM2	chrX	7274	13	322	1128	13.15	327.7	0.0024631695278769	0.0613825592612365
ARS1002	MCM2	chrX	7275	13	324	1131	11.95	330	0.00223839360137863	0.0618133797870248
ARS1002	MCM2	chrX	7276	13	322	1130	11.5	329.7	0.00215410262894177	0.0617571858054002
ARS1002	MCM2	chrX	7277	8	336	1134	11.05	329.4	0.00206981165650492	0.0617009918237757
ARS1002	MCM2	chrX	7278	8	338	1139	10.4	328.6	0.00194805802965169	0.0615511412061102
ARS1002	MCM2	chrX	7279	8	338	1139	10	328.05	0.00187313272081893	0.0614481189064651
ARS1002	MCM2	chrX	7280	8	338	1139	9.6	327.25	0.00179820741198618	0.0612982682887996
ARS1002	MCM2	chrX	7281	7	338	1139	9.3	326.85	0.00174201343036161	0.0612233429799669
ARS1002	MCM2	chrX	7282	8	332	1141	9.1	327.25	0.00170455077594523	0.0612982682887996
ARS1002	MCM2	chrX	7283	8	332	1141	8.9	327.7	0.00166708812152885	0.0613825592612365
ARS1002	MCM2	chrX	7284	8	332	1142	8.8	328.4	0.00164835679432066	0.0615136785516938
ARS1002	MCM2	chrX	7285	8	327	1138	8.7	329.05	0.00162962546711247	0.061635432178547
ARS1002	MCM2	chrX	7286	8	321	1124	8.7	329.55	0.00162962546711247	0.061729088814588
ARS1002	MCM2	chrX	7287	8	321	1124	8.85	328.95	0.00165772245792476	0.0616167008513388
ARS1002	MCM2	chrX	7288	4	315	1116	9	328.3	0.00168581944873704	0.0614949472244856
ARS1002	MCM2	chrX	7289	8	318	1132	9.15	327.65	0.00171391643954932	0.0613731935976324
ARS1002	MCM2	chrX	7290	8	313	1126	9.3	327	0.00174201343036161	0.0612514399707791
ARS1002	MCM2	chrX	7291	10	318	1138	9.5	326.35	0.00177947608477799	0.0611296863439259
ARS1002	MCM2	chrX	7292	11	334	1164	9.65	326.2	0.00180757307559027	0.0611015893531136
ARS1002	MCM2	chrX	7293	11	335	1165	9.8	326.1	0.00183567006640256	0.0610828580259054
ARS1002	MCM2	chrX	7294	11	336	1165	9.95	325.95	0.00186376705721484	0.0610547610350931
ARS1002	MCM2	chrX	7295	11	337	1165	10.1	326.05	0.00189186404802712	0.0610734923623013
ARS1002	MCM2	chrX	7296	13	332	1159	10.3	326.45	0.0019293267024435	0.0611484176711341
ARS1002	MCM2	chrX	7297	11	324	1146	10.5	326.95	0.00196678935685988	0.061242074307175
ARS1002	MCM2	chrX	7298	11	325	1152	10.9	327.75	0.00204171466569264	0.0613919249248406
ARS1002	MCM2	chrX	7299	11	325	1152	11.1	328.2	0.00207917732010902	0.0614762158972774
ARS1002	MCM2	chrX	7300	11	325	1155	11.25	328.8	0.0021072743109213	0.0615886038605265
ARS1002	MCM2	chrX	7301	11	325	1156	11.3	329.25	0.0021166399745254	0.0616728948329634
ARS1002	MCM2	chrX	7302	11	329	1164	11.45	328.9	0.00214473696533768	0.0616073351877347
ARS1002	MCM2	chrX	7303	11	330	1166	11.6	328.65	0.00217283395614996	0.0615605068697143
ARS1002	MCM2	chrX	7304	11	329	1165	11.75	328.8	0.00220093094696225	0.0615886038605265
ARS1002	MCM2	chrX	7305	11	329	1165	11.95	329.25	0.00223839360137863	0.0616728948329634
ARS1002	MCM2	chrX	7306	12	329	1166	12.05	329.9	0.00225712492858682	0.0617946484598166
ARS1002	MCM2	chrX	7307	12	331	1168	13.4	332.9	0.00250999784589737	0.0623565882760623
ARS1002	MCM2	chrX	7308	12	331	1168	14.75	336.05	0.00276287076320793	0.0629466250831203
ARS1002	MCM2	chrX	7309	12	327	1162	16.1	340.2	0.00301574368051848	0.0637239751622601
ARS1002	MCM2	chrX	7310	11	325	1146	17.45	344.35	0.00326861659782904	0.0645013252414
ARS1002	MCM2	chrX	7311	11	327	1146	19	349.15	0.00355895216955597	0.0654004289473931
ARS1002	MCM2	chrX	7312	14	327	1150	20.55	353.65	0.00384928774128291	0.0662433386717616
ARS1002	MCM2	chrX	7313	14	330	1153	22.1	358.9	0.00413962331300984	0.0672267333501915
ARS1002	MCM2	chrX	7314	14	339	1166	23.65	364.1	0.00442995888473678	0.0682007623650174
ARS1002	MCM2	chrX	7315	15	346	1174	25.4	371.15	0.00475775711088009	0.0695213209331947
ARS1002	MCM2	chrX	7316	15	345	1173	27.1	378.3	0.00507618967341931	0.0708606108285803
ARS1002	MCM2	chrX	7317	38	384	1256	28.8	385.35	0.00539462223595853	0.0721811693967576
ARS1002	MCM2	chrX	7318	38	388	1260	30.5	392.45	0.00571305479849775	0.0735110936285391
ARS1002	MCM2	chrX	7319	38	408	1284	32.35	400.05	0.00605958435184925	0.0749346744963614
ARS1002	MCM2	chrX	7320	38	408	1282	34.25	407.75	0.00641547956880485	0.076376986691392
ARS1002	MCM2	chrX	7321	42	421	1303	36.15	415.35	0.00677137478576045	0.0778005675592144
ARS1002	MCM2	chrX	7322	42	419	1300	37.9	422.95	0.00709917301190376	0.0792241484270368
ARS1002	MCM2	chrX	7323	42	435	1314	39.65	430.55	0.00742697123804707	0.0806477292948592
ARS1002	MCM2	chrX	7324	42	433	1308	41.45	437.75	0.00776413512779448	0.0819963848538488
ARS1002	MCM2	chrX	7325	46	470	1348	43.2	444.6	0.00809193335393779	0.0832794807676098
ARS1002	MCM2	chrX	7326	46	472	1350	44.95	451.5	0.00841973158008111	0.0845719423449749
ARS1002	MCM2	chrX	7327	46	472	1350	45.55	456.45	0.00853211954333024	0.0854991430417802
ARS1002	MCM2	chrX	7328	46	473	1350	46.15	461.2	0.00864450750657938	0.0863888810841692
ARS1002	MCM2	chrX	7329	49	479	1362	46.75	464.95	0.00875689546982852	0.0870913058544763
ARS1002	MCM2	chrX	7330	49	479	1363	47.35	468.7	0.00886928343307765	0.0877937306247834
ARS1002	MCM2	chrX	7331	49	479	1363	47.75	471.8	0.00894420874191041	0.0883744017682373
ARS1002	MCM2	chrX	7332	49	479	1363	48.15	475.6	0.00901913405074317	0.0890861922021485
ARS1002	MCM2	chrX	7333	49	482	1365	48.6	478.65	0.00910342502318002	0.0896574976819983
ARS1002	MCM2	chrX	7334	50	483	1366	49.05	481.8	0.00918771599561687	0.0902475344890562
ARS1002	MCM2	chrX	7335	50	483	1366	49.4	483.15	0.00925327564084553	0.0905004074063668
ARS1002	MCM2	chrX	7336	50	483	1366	49.85	484.4	0.00933756661328239	0.0907345489964692
ARS1002	MCM2	chrX	7337	50	483	1366	50.3	485.65	0.00942185758571924	0.0909686905865715
ARS1002	MCM2	chrX	7338	50	483	1366	50.75	486.85	0.00950614855815609	0.0911934665130698
ARS1002	MCM2	chrX	7339	50	483	1366	51.05	487.75	0.00956234253978066	0.0913620484579435
ARS1002	MCM2	chrX	7340	50	483	1363	51.35	488.65	0.00961853652140522	0.0915306304028172
ARS1002	MCM2	chrX	7341	50	483	1361	51.65	489.55	0.00967473050302979	0.0916992123476909
ARS1002	MCM2	chrX	7342	50	495	1403	51.95	490.45	0.00973092448465436	0.0918677942925646
ARS1002	MCM2	chrX	7343	51	496	1409	52.25	491.2	0.00978711846627893	0.092008279246626
ARS1002	MCM2	chrX	7344	51	496	1410	52.5	491.9	0.0098339467842994	0.0921393985370833
ARS1002	MCM2	chrX	7345	53	497	1413	52.75	492.6	0.00988077510231988	0.0922705178275407
ARS1002	MCM2	chrX	7346	55	497	1417	53	493.3	0.00992760342034035	0.092401637117998
ARS1002	MCM2	chrX	7347	55	497	1417	53.25	494	0.00997443173836082	0.0925327564084553
ARS1002	MCM2	chrX	7348	55	497	1418	53.5	494.7	0.0100212600563813	0.0926638756989127
ARS1002	MCM2	chrX	7349	55	497	1418	53.75	495.45	0.0100680883744018	0.0928043606529741
ARS1002	MCM2	chrX	7350	55	497	1419	54	496.2	0.0101149166924222	0.0929448456070355
ARS1002	MCM2	chrX	7351	55	497	1419	54.25	497.05	0.0101617450104427	0.0931040618883051
ARS1002	MCM2	chrX	7352	55	497	1420	54.5	497.3	0.0102085733284632	0.0931508902063256
ARS1002	MCM2	chrX	7353	55	497	1420	54.7	497.55	0.0102460359828796	0.0931977185243461
ARS1002	MCM2	chrX	7354	55	497	1421	54.9	497.8	0.0102834986372959	0.0932445468423665
ARS1002	MCM2	chrX	7355	55	497	1421	55	498	0.0103022299645041	0.0932820094967829
ARS1002	MCM2	chrX	7356	55	497	1421	54.9	498.2	0.0102834986372959	0.0933194721511993
ARS1002	MCM2	chrX	7357	55	497	1421	54.8	498.4	0.0102647673100878	0.0933569348056157
ARS1002	MCM2	chrX	7358	55	497	1421	54.7	498.6	0.0102460359828796	0.093394397460032
ARS1002	MCM2	chrX	7359	55	498	1422	54.6	498.8	0.0102273046556714	0.0934318601144484
ARS1002	MCM2	chrX	7360	55	498	1422	54.5	499	0.0102085733284632	0.0934693227688648
ARS1002	MCM2	chrX	7361	55	500	1424	54.4	499.2	0.010189842001255	0.0935067854232812
ARS1002	MCM2	chrX	7362	55	500	1424	54.3	499.35	0.0101711106740468	0.0935348824140935
ARS1002	MCM2	chrX	7363	55	501	1425	54.15	499.5	0.0101430136832345	0.0935629794049057
ARS1002	MCM2	chrX	7364	55	501	1425	54	499.65	0.0101149166924222	0.093591076395718
ARS1002	MCM2	chrX	7365	55	501	1426	53.85	499.8	0.01008681970161	0.0936191733865303
ARS1002	MCM2	chrX	7366	53	501	1425	53.55	499.95	0.0100306257199854	0.0936472703773426
ARS1002	MCM2	chrX	7367	53	501	1426	53.25	500.15	0.00997443173836082	0.093684733031759
ARS1002	MCM2	chrX	7368	53	501	1426	52.95	500.35	0.00991823775673626	0.0937221956861754
ARS1002	MCM2	chrX	7369	53	501	1426	52.5	500.55	0.0098339467842994	0.0937596583405917
ARS1002	MCM2	chrX	7370	53	501	1426	52.05	500.75	0.00974965581186255	0.0937971209950081
ARS1002	MCM2	chrX	7371	53	501	1426	51.75	500.85	0.00969346183023798	0.0938158523222163
ARS1002	MCM2	chrX	7372	53	500	1425	51.45	500.95	0.00963726784861342	0.0938345836494245
ARS1002	MCM2	chrX	7373	52	500	1426	51.15	501	0.00958107386698885	0.0938439493130286
ARS1002	MCM2	chrX	7374	52	500	1426	50.85	501.05	0.00952487988536428	0.0938533149766327
ARS1002	MCM2	chrX	7375	52	500	1426	50.5	501.1	0.00945932024013562	0.0938626806402368
ARS1002	MCM2	chrX	7376	49	500	1420	50.25	501.15	0.00941249192211514	0.0938720463038409
ARS1002	MCM2	chrX	7377	49	501	1421	50.3	501.2	0.00942185758571924	0.093881411967445
ARS1002	MCM2	chrX	7378	49	501	1422	50.35	501.25	0.00943122324932333	0.0938907776310491
ARS1002	MCM2	chrX	7379	46	502	1423	50.45	501.3	0.00944995457653152	0.0939001432946532
ARS1002	MCM2	chrX	7380	46	502	1423	50.55	501.35	0.00946868590373971	0.0939095089582573
ARS1002	MCM2	chrX	7381	49	502	1438	50.65	501.4	0.0094874172309479	0.0939188746218613
ARS1002	MCM2	chrX	7382	49	502	1438	50.85	501.5	0.00952487988536428	0.0939376059490695
ARS1002	MCM2	chrX	7383	49	502	1438	51.1	501.55	0.00957170820338475	0.0939469716126736
ARS1002	MCM2	chrX	7384	49	502	1438	51.4	501.45	0.00962790218500932	0.0939282402854654
ARS1002	MCM2	chrX	7385	48	502	1438	51.7	501.35	0.00968409616663389	0.0939095089582573
ARS1002	MCM2	chrX	7386	48	502	1438	52.15	501.25	0.00976838713907074	0.0938907776310491
ARS1002	MCM2	chrX	7387	54	502	1447	52.6	501.1	0.00985267811150759	0.0938626806402368
ARS1002	MCM2	chrX	7388	54	502	1448	53.15	500.95	0.00995570041115263	0.0938345836494245
ARS1002	MCM2	chrX	7389	55	502	1449	53.85	500.75	0.01008681970161	0.0937971209950081
ARS1002	MCM2	chrX	7390	55	502	1449	54.6	500.55	0.0102273046556714	0.0937596583405917
ARS1002	MCM2	chrX	7391	55	502	1449	55.2	500.35	0.0103396926189205	0.0937221956861754
ARS1002	MCM2	chrX	7392	57	502	1450	55.8	500.15	0.0104520805821697	0.093684733031759
ARS1002	MCM2	chrX	7393	57	501	1447	56.4	499.95	0.0105644685454188	0.0936472703773426
ARS1002	MCM2	chrX	7394	58	498	1453	57	499.75	0.0106768565086679	0.0936098077229262
ARS1002	MCM2	chrX	7395	58	498	1455	57.65	499.55	0.0107986101355212	0.0935723450685098
ARS1002	MCM2	chrX	7396	58	498	1456	58.3	499.35	0.0109203637623744	0.0935348824140935
ARS1002	MCM2	chrX	7397	58	498	1456	58.65	499.15	0.010985923407603	0.0934974197596771
ARS1002	MCM2	chrX	7398	60	498	1459	59	498.95	0.0110514830528317	0.0934599571052607
ARS1002	MCM2	chrX	7399	60	498	1459	59.55	498.7	0.0111545053524767	0.0934131287872402
ARS1002	MCM2	chrX	7400	61	498	1463	60.25	498.45	0.0112856246429341	0.0933663004692198
ARS1002	MCM2	chrX	7401	61	498	1463	61.3	498.15	0.0114823035786201	0.0933101064875952
ARS1002	MCM2	chrX	7402	61	498	1463	62.25	497.85	0.0116602511870979	0.0932539125059706
ARS1002	MCM2	chrX	7403	61	498	1463	63.2	497.6	0.0118381987955757	0.0932070841879502
ARS1002	MCM2	chrX	7404	61	498	1463	65.85	496.85	0.0123345789665927	0.0930665992338887
ARS1002	MCM2	chrX	7405	61	498	1463	70.2	495.95	0.0131493917001489	0.092898017289015
ARS1002	MCM2	chrX	7406	61	498	1463	90.1	488.9	0.0168769258145786	0.0915774587208377
ARS1002	MCM2	chrX	7407	61	498	1463	111.35	481.6	0.0208573328463188	0.0902100718346399
ARS1002	MCM2	chrX	7408	61	498	1462	155.25	473.65	0.0290803854907139	0.0887209313215888
ARS1002	MCM2	chrX	7409	66	497	1472	199.55	465.7	0.0373783634439418	0.0872317908085377
ARS1002	MCM2	chrX	7410	69	497	1475	243.85	457.75	0.0456763413971697	0.0857426502954867
ARS1002	MCM2	chrX	7411	76	496	1485	288.5	449.8	0.0540398789956262	0.0842535097824356
ARS1002	MCM2	chrX	7412	76	496	1486	333.3	441.85	0.0624315135848951	0.0827643692693846
ARS1002	MCM2	chrX	7413	76	496	1484	378.6	433.85	0.0709168048102048	0.0812658630927294
ARS1002	MCM2	chrX	7414	111	483	1454	424	425.85	0.0794208273627228	0.0797673569160743
ARS1002	MCM2	chrX	7415	145	480	1491	469.4	417.85	0.0879248499152407	0.0782688507394192
ARS1002	MCM2	chrX	7416	456	357	1820	514.8	409.85	0.0964288724677587	0.076770344562764
ARS1002	MCM2	chrX	7417	483	352	1857	560.2	401.85	0.104932895020277	0.0752718383861089
ARS1002	MCM2	chrX	7418	938	339	2458	605.6	393.85	0.113436917572795	0.0737733322094537
ARS1002	MCM2	chrX	7419	946	339	2475	650.75	385.9	0.121894111807292	0.0722841916964027
ARS1002	MCM2	chrX	7420	947	339	2479	695.75	377.95	0.130323209050977	0.0707950511833516
ARS1002	MCM2	chrX	7421	954	339	2486	740.55	370.05	0.138714843640246	0.0693152763339046
ARS1002	MCM2	chrX	7422	957	339	2487	785.35	362.15	0.147106478229515	0.0678355014844577
ARS1002	MCM2	chrX	7423	967	338	2501	830.15	354.25	0.155498112818784	0.0663557266350107
ARS1002	MCM2	chrX	7424	969	338	2505	873.2	347	0.163561949181909	0.064997705412417
ARS1002	MCM2	chrX	7425	969	338	2506	914.55	339.8	0.171307352982496	0.0636490498534274
ARS1002	MCM2	chrX	7426	969	338	2506	941.2	338.05	0.176299251683478	0.0633212516272841
ARS1002	MCM2	chrX	7427	969	338	2506	966.5	336.55	0.18103827746715	0.0630402817191612
ARS1002	MCM2	chrX	7428	969	338	2506	969.05	335.7	0.181515926310959	0.0628810654378916
ARS1002	MCM2	chrX	7429	969	338	2506	971.2	334.85	0.181918649845935	0.062721849156622
ARS1002	MCM2	chrX	7430	969	338	2506	973.3	333.95	0.182312007717307	0.0625532672117483
ARS1002	MCM2	chrX	7431	972	338	2513	975.1	332.85	0.182649171607054	0.0623472226124582
ARS1002	MCM2	chrX	7432	972	338	2513	977	331.35	0.18300506682401	0.0620662527043354
ARS1002	MCM2	chrX	7433	972	338	2513	978.9	329.35	0.183360962040965	0.0616916261601716
ARS1002	MCM2	chrX	7434	972	338	2513	1001.2	325.7	0.187538048008392	0.0610079327170727
ARS1002	MCM2	chrX	7435	972	336	2511	1023.65	322.05	0.19174323096663	0.0603242392739738
ARS1002	MCM2	chrX	7436	989	322	2515	1052.4	318.35	0.197128487538985	0.0596311801672708
ARS1002	MCM2	chrX	7437	989	322	2515	1083.25	314.65	0.202907101982711	0.0589381210605677
ARS1002	MCM2	chrX	7438	989	322	2516	1114.2	310.95	0.208704447753646	0.0582450619538647
ARS1002	MCM2	chrX	7439	989	322	2516	1145.75	307.2	0.214614181487829	0.0575426371835576
ARS1002	MCM2	chrX	7440	989	321	2517	1177.3	303.45	0.220523915222013	0.0568402124132505
ARS1002	MCM2	chrX	7441	990	317	2508	1208.7	299.7	0.226405551965385	0.0561377876429434
ARS1002	MCM2	chrX	7442	995	309	2528	1240.3	295.85	0.232324651363172	0.0554166315454282
ARS1002	MCM2	chrX	7443	1005	298	2541	1271.9	292	0.23824375076096	0.0546954754479129
ARS1002	MCM2	chrX	7444	1415	265	3051	1303.85	288	0.244228409803977	0.0539462223595853
ARS1002	MCM2	chrX	7445	1418	265	3059	1335.8	284.1	0.250213068846993	0.0532157005984659
ARS1002	MCM2	chrX	7446	1544	264	3271	1366.9	280.9	0.25603851160874	0.0526162981278038
ARS1002	MCM2	chrX	7447	1586	264	3388	1398.2	277.35	0.261901417024903	0.0519513360119131
ARS1002	MCM2	chrX	7448	1588	264	3391	1429.5	273.8	0.267764322441067	0.0512863738960224
ARS1002	MCM2	chrX	7449	1600	263	3409	1461.45	270.35	0.273748981484083	0.0506401431073399
ARS1002	MCM2	chrX	7450	1600	263	3410	1493.5	266.8	0.279752371854308	0.0499751809914492
ARS1002	MCM2	chrX	7451	1600	263	3410	1525.6	263.45	0.285765127888137	0.0493476815299748
ARS1002	MCM2	chrX	7452	1604	261	3412	1557.45	260.5	0.291731055603945	0.0487951073773332
ARS1002	MCM2	chrX	7453	1604	261	3412	1588.8	258.1	0.297603326683712	0.0483455555243367
ARS1002	MCM2	chrX	7454	1611	258	3423	1599.65	257.35	0.299635675685801	0.0482050705702753
ARS1002	MCM2	chrX	7455	1611	258	3424	1610.35	256.6	0.301639927697077	0.0480645856162138
ARS1002	MCM2	chrX	7456	1611	258	3425	1616	255.95	0.30269824768434	0.0479428319893606
ARS1002	MCM2	chrX	7457	1615	251	3427	1619.5	255	0.303353844136626	0.0477648843808828
ARS1002	MCM2	chrX	7458	1615	251	3427	1623.3	254.25	0.304065634570538	0.0476243994268214
ARS1002	MCM2	chrX	7459	1628	253	3445	1627.15	253.5	0.304786790668053	0.04748391447276
ARS1002	MCM2	chrX	7460	1630	250	3444	1631.05	252.75	0.305517312429172	0.0473434295186985
ARS1002	MCM2	chrX	7461	1632	250	3447	1635.1	251.9	0.306275931181104	0.0471842132374289
ARS1002	MCM2	chrX	7462	1632	250	3447	1639.45	251.6	0.30709074391466	0.0471280192558044
ARS1002	MCM2	chrX	7463	1632	250	3447	1643.55	251.25	0.307858728330196	0.0470624596105757
ARS1002	MCM2	chrX	7464	1632	250	3448	1646.5	251.05	0.308411302482837	0.0470249969561593
ARS1002	MCM2	chrX	7465	1632	250	3448	1633.65	251.2	0.306004326936585	0.0470530939469716
ARS1002	MCM2	chrX	7466	1657	251	3479	1623.25	251.6	0.304056268906933	0.0471280192558044
ARS1002	MCM2	chrX	7467	1656	245	3472	1613.75	253.35	0.302276792822155	0.0474558174819477
ARS1002	MCM2	chrX	7468	1664	249	3511	1604.3	255.3	0.300506682400982	0.0478210783625074
ARS1002	MCM2	chrX	7469	1677	248	3533	1594.75	257.55	0.298717840652599	0.0482425332246916
ARS1002	MCM2	chrX	7470	1678	248	3539	1585.25	260.95	0.296938364567821	0.0488793983497701
ARS1002	MCM2	chrX	7471	1681	246	3542	1575.45	264.45	0.295102694501419	0.0495349948020567
ARS1002	MCM2	chrX	7472	1691	255	3576	1565.2	267.9	0.29318273346258	0.0501812255907392
ARS1002	MCM2	chrX	7473	1686	254	3569	1542	273.3	0.28883706555028	0.0511927172599815
ARS1002	MCM2	chrX	7474	1670	254	3547	1518.2	278.95	0.284379009674731	0.0522510372472442
ARS1002	MCM2	chrX	7475	1354	261	3129	1493.8	293.25	0.279808565835932	0.0549296170380152
ARS1002	MCM2	chrX	7476	1403	266	3252	1469.75	320.2	0.275303681642363	0.0599777097206223
ARS1002	MCM2	chrX	7477	1425	286	3344	1448.5	391	0.271323274610623	0.0732394893840203
ARS1002	MCM2	chrX	7478	1426	290	3351	1426.9	462.5	0.267277307933654	0.0866323883378757
ARS1002	MCM2	chrX	7479	1437	298	3388	1405.1	548.3	0.263193878602268	0.102703867082502
ARS1002	MCM2	chrX	7480	1440	318	3456	1383.25	634.1	0.259101083607279	0.118775345827129
ARS1002	MCM2	chrX	7481	1436	320	3455	1361.1	728.75	0.254952094630665	0.13650454702968
ARS1002	MCM2	chrX	7482	1427	319	3443	1338.45	823.05	0.25070944901801	0.154168188587002
ARS1002	MCM2	chrX	7483	1168	358	3125	1316.05	918.65	0.246513631723376	0.172075337398031
ARS1002	MCM2	chrX	7484	1156	363	3115	1293.75	1016.15	0.24233654575595	0.190338381426016
ARS1002	MCM2	chrX	7485	1144	536	3292	1287.25	1113.3	0.241119009487417	0.208535865808772
ARS1002	MCM2	chrX	7486	1176	790	3629	1278.3	1210.2	0.239442555702284	0.226686521873507
ARS1002	MCM2	chrX	7487	1231	1661	4756	1268.25	1306.15	0.237560057317861	0.244659230329765
ARS1002	MCM2	chrX	7488	1232	1679	4787	1258.15	1401.9	0.235668193269834	0.262594476131606
ARS1002	MCM2	chrX	7489	1241	1964	5108	1247.5	1497.25	0.233673306922162	0.280454796624615
ARS1002	MCM2	chrX	7490	1241	1964	5108	1236.7	1591.6	0.231650323583678	0.298127803845541
ARS1002	MCM2	chrX	7491	1238	2139	5288	1226.1	1685.85	0.229664802899609	0.31578207973926
ARS1002	MCM2	chrX	7492	1238	2141	5290	1215.95	1780.15	0.227763573187978	0.333445721296583
ARS1002	MCM2	chrX	7493	1238	2166	5315	1218.75	1872.5	0.228288050349808	0.350744101973345
ARS1002	MCM2	chrX	7494	1224	2204	5336	1222.15	1964.6	0.228924915474886	0.367995654332088
ARS1002	MCM2	chrX	7495	1224	2204	5336	1226.15	2048.05	0.229674168563214	0.383626946887322
ARS1002	MCM2	chrX	7496	1224	2204	5336	1228.55	2118.8	0.23012372041621	0.396879360887116
ARS1002	MCM2	chrX	7497	1224	2205	5337	1228.2	2146	0.230058160770981	0.401974281887743
ARS1002	MCM2	chrX	7498	1224	2205	5337	1227.8	2172.3	0.229983235462149	0.406900620943497
ARS1002	MCM2	chrX	7499	1224	2205	5337	1226.9	2184.35	0.229814653517275	0.409157745872084
ARS1002	MCM2	chrX	7500	1224	2205	5337	1226	2196.4	0.229646071572401	0.411414870800671
ARS1002	MCM2	chrX	7501	1224	2205	5336	1225.25	2199.7	0.22950558661834	0.412033004598541
ARS1002	MCM2	chrX	7502	1224	2205	5336	1224.35	2202.85	0.229337004673466	0.412623041405599
ARS1002	MCM2	chrX	7503	1224	2205	5336	1223.45	2204.75	0.229168422728592	0.412978936622554
ARS1002	MCM2	chrX	7504	1224	2205	5336	1223.2	2204.75	0.229121594410572	0.412978936622554
ARS1002	MCM2	chrX	7505	1224	2205	5336	1197.95	2209.45	0.224391934290504	0.413859309001339
ARS1002	MCM2	chrX	7506	1224	2205	5336	1172.65	2218.25	0.219652908506832	0.41550766579566
ARS1002	MCM2	chrX	7507	1224	2205	5336	1147.35	2227	0.21491388272316	0.417146656926377
ARS1002	MCM2	chrX	7508	1224	2205	5336	1122.05	2235.8	0.210174856939488	0.418795013720697
ARS1002	MCM2	chrX	7509	1223	2205	5335	1096.65	2245.1	0.205417099828608	0.420537027151059
ARS1002	MCM2	chrX	7510	1223	2205	5335	1065.75	2261.35	0.199629119721278	0.42358086782239
ARS1002	MCM2	chrX	7511	1223	2205	5335	1034.1	2348.95	0.193700654659886	0.439989510456763
ARS1002	MCM2	chrX	7512	1220	2204	5332	1000.6	2449.2	0.187425660045143	0.458767665982973
ARS1002	MCM2	chrX	7513	1220	2204	5332	967.1	2549.45	0.181150665430399	0.477545821509183
ARS1002	MCM2	chrX	7514	1219	2204	5331	933.6	2649.75	0.174875670815656	0.496333342698997
ARS1002	MCM2	chrX	7515	719	2298	4857	900.1	2750.05	0.168600676200912	0.515120863888811
ARS1002	MCM2	chrX	7516	718	2380	4961	866.6	2850.35	0.162325681586169	0.533908385078625
ARS1002	MCM2	chrX	7517	718	2380	4961	833.05	2950.65	0.156041321307821	0.552695906268439
ARS1002	MCM2	chrX	7518	718	2381	4962	798.45	3054.9	0.149560282093788	0.572223314882976
ARS1002	MCM2	chrX	7519	716	2391	4972	755.6	3169.1	0.141533908385079	0.593614490554728
ARS1002	MCM2	chrX	7520	606	2530	4900	712.6	3288.25	0.133479437685557	0.615932866923286
ARS1002	MCM2	chrX	7521	591	3957	6353	668.4	3423.15	0.125200191059538	0.641201427327133
ARS1002	MCM2	chrX	7522	554	4210	6563	624.45	3559.8	0.116967772751538	0.666797785957124
ARS1002	MCM2	chrX	7523	554	4210	6563	580.5	3696.55	0.108735354443539	0.692412875914323
ARS1002	MCM2	chrX	7524	554	4211	6564	536.6	3833.3	0.100512301799144	0.718027965871522
ARS1002	MCM2	chrX	7525	554	4211	6566	517.6	3966.8	0.096953349629588	0.743034287694455
ARS1002	MCM2	chrX	7526	554	4211	6566	493.95	4096.55	0.0925233907448512	0.76733818474708
ARS1002	MCM2	chrX	7527	553	4211	6563	470.25	4226.45	0.0880840661965104	0.791670178790518
ARS1002	MCM2	chrX	7528	532	4290	6637	446.6	4356.45	0.0836541073117736	0.816020904161164
ARS1002	MCM2	chrX	7529	366	4489	6949	422.95	4485.95	0.0792241484270368	0.84027797289577
ARS1002	MCM2	chrX	7530	363	4588	7140	404.75	4608.5	0.0758150468751463	0.863233214389406
ARS1002	MCM2	chrX	7531	339	4903	7624	386.85	4659.75	0.0724621393048805	0.872833019583603
ARS1002	MCM2	chrX	7532	341	4937	7739	370.2	4698.4	0.0693433733247169	0.880072677549568
ARS1002	MCM2	chrX	7533	341	4939	7742	351	4737.05	0.0657469585007446	0.887312335515533
ARS1002	MCM2	chrX	7534	341	4939	7742	330.25	4775.9	0.0618602081050453	0.894589456135915
ARS1002	MCM2	chrX	7535	339	4968	7832	309.65	4820.6	0.0580015547001583	0.902962359397975
ARS1002	MCM2	chrX	7536	245	4975	7764	289.05	4865.35	0.0541429012952713	0.91134462832364
ARS1002	MCM2	chrX	7537	244	4978	7777	268.5	4910.1	0.0502936135539884	0.919726897249305
ARS1002	MCM2	chrX	7538	245	4981	7790	248.95	4950.9	0.0466316390847874	0.927369278750246
ARS1002	MCM2	chrX	7539	243	4981	7788	237.6	4981.75	0.0445056334466579	0.933147893193972
ARS1002	MCM2	chrX	7540	242	4981	7788	225.65	5007.75	0.0422672398452792	0.938018038268102
ARS1002	MCM2	chrX	7541	233	4982	7800	213.65	5018.35	0.0400194805802965	0.94000355895217
ARS1002	MCM2	chrX	7542	221	4983	7785	201.75	5033.65	0.037790452642522	0.942869452015023
ARS1002	MCM2	chrX	7543	170	4983	7744	189.85	5051	0.0355614247047475	0.946119337285643
ARS1002	MCM2	chrX	7544	139	4988	7727	178.05	5068.65	0.0333511280941811	0.949425416537889
ARS1002	MCM2	chrX	7545	142	5105	8079	166.4	5084.85	0.0311689284744271	0.952459891545616
ARS1002	MCM2	chrX	7546	142	5106	8083	159.45	5100.7	0.0298671012334579	0.955428806908113
ARS1002	MCM2	chrX	7547	142	5106	8083	152.5	5116.4	0.0285652739924887	0.958369625279799
ARS1002	MCM2	chrX	7548	141	5106	8082	145.6	5132.15	0.0272728124151237	0.961319809315089
ARS1002	MCM2	chrX	7549	139	5106	8088	138.8	5147.9	0.0259990821649668	0.964269993350379
ARS1002	MCM2	chrX	7550	124	5108	8075	132	5163.65	0.0247253519148099	0.967220177385669
ARS1002	MCM2	chrX	7551	99	5115	8094	125.65	5179.35	0.0235359126370899	0.970160995757355
ARS1002	MCM2	chrX	7552	103	5243	8326	120	5195	0.0224775926498272	0.973092448465436
ARS1002	MCM2	chrX	7553	103	5286	8389	116.85	5210.65	0.0218875558427692	0.976023901173518
ARS1002	MCM2	chrX	7554	105	5292	8402	116.3	5227.45	0.0217845335431242	0.979170764144494
ARS1002	MCM2	chrX	7555	106	5292	8403	115.9	5238.6	0.0217096082342914	0.981259307128207
ARS1002	MCM2	chrX	7556	106	5292	8403	116.05	5249.7	0.0217377052251037	0.983338484448316
ARS1002	MCM2	chrX	7557	105	5292	8402	116.2	5260.8	0.021765802215916	0.985417661768425
ARS1002	MCM2	chrX	7558	107	5296	8413	116.4	5271.9	0.0218032648703324	0.987496839088534
ARS1002	MCM2	chrX	7559	107	5296	8413	116.7	5283	0.021859458851957	0.989576016408643
ARS1002	MCM2	chrX	7560	106	5296	8412	117.6	5294	0.0220280407968307	0.991636462401544
ARS1002	MCM2	chrX	7561	106	5296	8411	119.75	5304.65	0.0224307643318067	0.993631348749216
ARS1002	MCM2	chrX	7562	108	5296	8412	121.6	5308.9	0.0227772938851582	0.994427430155564
ARS1002	MCM2	chrX	7563	107	5296	8412	123.45	5311	0.0231238234385097	0.994820788026936
ARS1002	MCM2	chrX	7564	128	5324	8471	125.15	5312.8	0.023442256001049	0.995157951916683
ARS1002	MCM2	chrX	7565	134	5328	8482	127.2	5314.6	0.0238262482088168	0.995495115806431
ARS1002	MCM2	chrX	7566	145	5328	8494	130.2	5316.45	0.0243881880250625	0.995841645359782
ARS1002	MCM2	chrX	7567	145	5328	8494	133.25	5318.3	0.0249594935049123	0.996188174913134
ARS1002	MCM2	chrX	7568	145	5328	8494	138.55	5320.1	0.0259522538469463	0.996525338802881
ARS1002	MCM2	chrX	7569	145	5328	8494	144	5321.9	0.0269731111797926	0.996862502692628
ARS1002	MCM2	chrX	7570	142	5328	8491	149.6	5323.7	0.0280220655034512	0.997199666582376
ARS1002	MCM2	chrX	7571	142	5328	8490	155.45	5325.5	0.0291178481451303	0.997536830472123
ARS1002	MCM2	chrX	7572	140	5328	8486	166.95	5327.5	0.0312719507740721	0.997911457016287
ARS1002	MCM2	chrX	7573	140	5328	8484	179.1	5329.45	0.0335478070298671	0.998276717896847
ARS1002	MCM2	chrX	7574	139	5328	8483	192.2	5330	0.0360016108941399	0.998379740196492
ARS1002	MCM2	chrX	7575	147	5328	8491	205.1	5330.35	0.0384179521039963	0.99844529984172
ARS1002	MCM2	chrX	7576	166	5329	8515	217.55	5330.7	0.0407500023414159	0.998510859486949
ARS1002	MCM2	chrX	7577	166	5329	8516	230	5331.05	0.0430820525788355	0.998576419132178
ARS1002	MCM2	chrX	7578	213	5332	8600	242.45	5331.4	0.045414102816255	0.998641978777406
ARS1002	MCM2	chrX	7579	216	5332	8606	254.85	5331.75	0.0477367873900705	0.998707538422635
ARS1002	MCM2	chrX	7580	218	5332	8611	267.4	5332.1	0.0500875689546983	0.998773098067864
ARS1002	MCM2	chrX	7581	223	5332	8616	279.85	5332.45	0.0524196191921179	0.998838657713092
ARS1002	MCM2	chrX	7582	338	5336	8743	292.4	5332.95	0.0547704007567456	0.998932314349133
ARS1002	MCM2	chrX	7583	350	5335	8755	304.95	5333.45	0.0571211823213734	0.999025970985174
ARS1002	MCM2	chrX	7584	390	5335	8791	317.55	5333.95	0.0594813295496052	0.999119627621215
ARS1002	MCM2	chrX	7585	392	5335	8793	329.75	5334.45	0.0617665514690043	0.999213284257256
ARS1002	MCM2	chrX	7586	394	5335	8795	341	5334.9	0.0638738257799256	0.999297575229693
ARS1002	MCM2	chrX	7587	394	5335	8795	352.25	5335.35	0.0659811000908469	0.99938186620213
ARS1002	MCM2	chrX	7588	394	5335	8794	361.15	5335.65	0.0676481882123758	0.999438060183754
ARS1002	MCM2	chrX	7589	393	5335	8793	369.9	5335.95	0.0692871793430924	0.999494254165379
ARS1002	MCM2	chrX	7590	393	5335	8793	378.55	5336.25	0.0709074391466007	0.999550448147004
ARS1002	MCM2	chrX	7591	391	5335	8785	386.95	5336.55	0.0724808706320886	0.999606642128628
ARS1002	MCM2	chrX	7592	391	5338	8785	389.35	5336.65	0.0729304224850852	0.999625373455836
ARS1002	MCM2	chrX	7593	391	5338	8785	391.15	5336.8	0.0732675863748326	0.999653470446649
ARS1002	MCM2	chrX	7594	391	5338	8785	390.95	5336.95	0.0732301237204162	0.999681567437461
ARS1002	MCM2	chrX	7595	391	5338	8785	390.65	5337.1	0.0731739297387916	0.999709664428273
ARS1002	MCM2	chrX	7596	391	5338	8785	390.25	5337.25	0.0730990044299589	0.999737761419085
ARS1002	MCM2	chrX	7597	391	5338	8785	389.85	5337.4	0.0730240791211261	0.999765858409898
ARS1002	MCM2	chrX	7598	391	5338	8785	389.45	5337.55	0.0729491538122934	0.99979395540071
ARS1002	MCM2	chrX	7599	391	5338	8785	389.1	5337.7	0.0728835941670647	0.999822052391522
ARS1002	MCM2	chrX	7600	391	5338	8785	388.75	5337.85	0.0728180345218361	0.999850149382335
ARS1002	MCM2	chrX	7601	391	5338	8785	388.45	5338	0.0727618405402115	0.999878246373147
ARS1002	MCM2	chrX	7602	386	5338	8780	388.15	5338	0.0727056465585869	0.999878246373147
ARS1002	MCM2	chrX	7603	386	5338	8779	387.35	5338	0.0725557959409214	0.999878246373147
ARS1002	MCM2	chrX	7604	386	5338	8776	386.55	5338	0.0724059453232559	0.999878246373147
ARS1002	MCM2	chrX	7605	386	5338	8776	385.65	5338	0.0722373633783822	0.999878246373147
ARS1002	MCM2	chrX	7606	386	5338	8776	384.75	5338	0.0720687814335085	0.999878246373147
ARS1002	MCM2	chrX	7607	386	5338	8776	383.85	5338	0.0719001994886348	0.999878246373147
ARS1002	MCM2	chrX	7608	386	5338	8776	382.95	5338.05	0.0717316175437611	0.999887612036751
ARS1002	MCM2	chrX	7609	386	5338	8776	382.05	5338.1	0.0715630355988874	0.999896977700355
ARS1002	MCM2	chrX	7610	386	5338	8776	381.15	5338.15	0.0713944536540137	0.999906343363959
ARS1002	MCM2	chrX	7611	385	5338	8776	380.25	5338.2	0.07122587170914	0.999915709027563
ARS1002	MCM2	chrX	7612	385	5338	8776	379.4	5338.25	0.0710666554278703	0.999925074691167
ARS1002	MCM2	chrX	7613	375	5338	8764	378.4	5338.3	0.0708793421557884	0.999934440354771
ARS1002	MCM2	chrX	7614	375	5338	8766	377.35	5338.35	0.0706826632201025	0.999943806018376
ARS1002	MCM2	chrX	7615	373	5338	8764	376.15	5338.4	0.0704578872936042	0.99995317168198
ARS1002	MCM2	chrX	7616	373	5338	8764	374.6	5338.5	0.0701675517218773	0.999971903009188
ARS1002	MCM2	chrX	7617	373	5338	8764	373.05	5338.55	0.0698772161501503	0.999981268672792
ARS1002	MCM2	chrX	7618	373	5339	8765	371.4	5338.6	0.0695681492512152	0.999990634336396
ARS1002	MCM2	chrX	7619	373	5339	8765	369.75	5338.65	0.0692590823522801	1
ARS1002	MCM2	chrX	7620	373	5339	8765	368.1	5338.65	0.068950015453345	1
ARS1002	MCM2	chrX	7621	373	5339	8765	366.5	5338.65	0.0686503142180139	1
ARS1002	MCM2	chrX	7622	369	5339	8761	364.9	5338.65	0.0683506129826829	1
ARS1002	MCM2	chrX	7623	366	5339	8755	363.8	5338.65	0.0681445683833928	1
ARS1002	MCM2	chrX	7624	365	5339	8754	362.6	5338.65	0.0679197924568945	1
ARS1002	MCM2	chrX	7625	362	5339	8751	361.3	5338.65	0.0676762852031881	1
ARS1002	MCM2	chrX	7626	355	5340	8746	360	5338.65	0.0674327779494816	1
ARS1002	MCM2	chrX	7627	355	5339	8745	358.7	5338.65	0.0671892706957752	1
ARS1002	MCM2	chrX	7628	353	5339	8743	357.4	5338.6	0.0669457634420687	0.999990634336396
ARS1002	MCM2	chrX	7629	353	5339	8743	356.1	5338.55	0.0667022561883622	0.999981268672792
ARS1002	MCM2	chrX	7630	353	5338	8742	354.8	5338.5	0.0664587489346558	0.999971903009188
ARS1002	MCM2	chrX	7631	353	5338	8742	353.4	5338.45	0.0661965103537411	0.999962537345584
ARS1002	MCM2	chrX	7632	353	5338	8742	352.2	5338.4	0.0659717344272428	0.99995317168198
ARS1002	MCM2	chrX	7633	353	5338	8742	351	5338.25	0.0657469585007446	0.999925074691167
ARS1002	MCM2	chrX	7634	351	5338	8734	349.85	5338.1	0.0655315482378504	0.999896977700355
ARS1002	MCM2	chrX	7635	347	5338	8729	348.85	5337.9	0.0653442349657685	0.999859515045939
ARS1002	MCM2	chrX	7636	347	5338	8729	348.2	5337.65	0.0652224813389153	0.999812686727918
ARS1002	MCM2	chrX	7637	347	5338	8723	347.55	5337.45	0.065100727712062	0.999775224073502
ARS1002	MCM2	chrX	7638	347	5338	8723	347	5337.25	0.064997705412417	0.999737761419085
ARS1002	MCM2	chrX	7639	347	5338	8723	346.45	5337.05	0.064894683112772	0.999700298764669
ARS1002	MCM2	chrX	7640	347	5338	8723	345.9	5336.9	0.0647916608131269	0.999672201773857
ARS1002	MCM2	chrX	7641	345	5338	8721	345	5336.25	0.0646230788682532	0.999550448147004
ARS1002	MCM2	chrX	7642	345	5338	8721	343.7	5332.75	0.0643795716145468	0.998894851694717
ARS1002	MCM2	chrX	7643	342	5336	8714	336.65	5321.65	0.0630590130463694	0.996815674374608
ARS1002	MCM2	chrX	7644	342	5336	8713	329.45	5309.9	0.0617103574873798	0.994614743427646
ARS1002	MCM2	chrX	7645	342	5335	8712	322	5296	0.0603148736103697	0.992011088945707
ARS1002	MCM2	chrX	7646	342	5335	8712	314.65	5282.1	0.0589381210605677	0.989407434463769
ARS1002	MCM2	chrX	7647	342	5335	8713	307.2	5268.2	0.0575426371835576	0.986803779981831
ARS1002	MCM2	chrX	7648	342	5335	8713	297.65	5252.5	0.0557537954351756	0.983862961610145
ARS1002	MCM2	chrX	7649	342	5335	8713	288.1	5236.75	0.0539649536867935	0.980912777574855
ARS1002	MCM2	chrX	7650	342	5335	8713	278.55	5221	0.0521761119384114	0.977962593539565
ARS1002	MCM2	chrX	7651	335	5325	8688	269.1	5205.25	0.0504060015172375	0.975012409504275
ARS1002	MCM2	chrX	7652	327	5268	8601	259.6	5189.45	0.0486265254324595	0.972052859805382
ARS1002	MCM2	chrX	7653	212	5116	8224	250.25	5173.65	0.0468751463384938	0.969093310106488
ARS1002	MCM2	chrX	7654	207	5103	8182	240.9	5157.6	0.0451237672445281	0.966086932089573
ARS1002	MCM2	chrX	7655	198	5060	8063	230.85	5139.4	0.0432412688601051	0.962677830537683
ARS1002	MCM2	chrX	7656	200	5060	8065	220	5120.1	0.0412089198580165	0.959062684386502
ARS1002	MCM2	chrX	7657	198	5060	8055	209.15	5099.55	0.039176570855928	0.955213396645219
ARS1002	MCM2	chrX	7658	156	5024	7961	198.3	5078.95	0.0371442218538395	0.951354743240332
ARS1002	MCM2	chrX	7659	156	5023	7967	187.15	5057.7	0.0350556788701263	0.947374336208592
ARS1002	MCM2	chrX	7660	156	5023	7968	176	5034.7	0.0329671358864132	0.943066130950709
ARS1002	MCM2	chrX	7661	156	5023	7968	165	5006.75	0.0309066898935124	0.93783072499602
ARS1002	MCM2	chrX	7662	155	5022	7964	154.35	4980.8	0.0289118035458402	0.932969945585495
ARS1002	MCM2	chrX	7663	155	5020	7960	148.15	4942.15	0.0277504612589325	0.925730287619529
ARS1002	MCM2	chrX	7664	155	5015	7950	142.25	4897.95	0.0266453129536493	0.91745104099351
ARS1002	MCM2	chrX	7665	141	4971	7798	136.85	4844.15	0.0256338212844071	0.907373586955504
ARS1002	MCM2	chrX	7666	125	4949	7639	131.45	4789.45	0.0246223296151649	0.897127550972624
ARS1002	MCM2	chrX	7667	125	4924	7588	126.1	4733.75	0.0236202036095268	0.886694201717663
ARS1002	MCM2	chrX	7668	125	4923	7586	122.85	4678.75	0.0230114354752606	0.876391971753159
ARS1002	MCM2	chrX	7669	119	4910	7533	119.55	4622.6	0.0223933016773904	0.86587433152576
ARS1002	MCM2	chrX	7670	119	4875	7438	116.2	4465.05	0.021765802215916	0.836363125509258
ARS1002	MCM2	chrX	7671	115	4766	7289	115.55	4277.4	0.0216440485890628	0.801213790003091
ARS1002	MCM2	chrX	7672	114	4749	7260	115.25	4088.55	0.0215878546074382	0.765839678570425
ARS1002	MCM2	chrX	7673	88	4343	6609	115.5	3899.3	0.0216346829254587	0.730390641828927
ARS1002	MCM2	chrX	7674	89	4219	6433	115.75	3710.3	0.0216815112434792	0.694988433405449
ARS1002	MCM2	chrX	7675	90	3984	5787	116.7	3523.45	0.021859458851957	0.659988948516947
ARS1002	MCM2	chrX	7676	92	3966	5771	118.4	3334.25	0.0221778914144962	0.624549277439053
ARS1002	MCM2	chrX	7677	91	3946	5750	120.1	3137.85	0.0224963239770354	0.587760950802169
ARS1002	MCM2	chrX	7678	91	3924	5717	121.9	2940.95	0.0228334878667828	0.550878967529244
ARS1002	MCM2	chrX	7679	90	3900	5668	124.1	2727.7	0.023245577065363	0.510934412257781
ARS1002	MCM2	chrX	7680	89	1872	3170	126.45	2516.15	0.0236857632547554	0.471308289548856
ARS1002	MCM2	chrX	7681	143	1270	2567	130.05	2307.6	0.0243600910342502	0.432244106656177
ARS1002	MCM2	chrX	7682	149	1245	2560	136.6	2099.9	0.0255869929663866	0.393339140044768
ARS1002	MCM2	chrX	7683	160	1235	2558	144.5	1912.45	0.0270667678158336	0.358227267193017
ARS1002	MCM2	chrX	7684	160	1235	2558	152.45	1731.1	0.0285559083288846	0.324258005300966
ARS1002	MCM2	chrX	7685	160	1234	2557	160.45	1561	0.0300544145055398	0.292396017719836
ARS1002	MCM2	chrX	7686	159	1165	2475	168.35	1388.6	0.0315341893549868	0.260103209612917
ARS1002	MCM2	chrX	7687	159	996	2154	176.35	1216.9	0.0330326955316419	0.227941520796456
ARS1002	MCM2	chrX	7688	161	985	2137	184.5	1046.3	0.0345592986991093	0.195985876579285
ARS1002	MCM2	chrX	7689	163	645	1719	193.95	877	0.0363294091202832	0.16427373961582
ARS1002	MCM2	chrX	7690	166	644	1724	205.8	809.15	0.0385490713944537	0.151564534105064
ARS1002	MCM2	chrX	7691	187	595	1659	215.05	771.4	0.0402817191612112	0.144493458083973
ARS1002	MCM2	chrX	7692	245	595	1696	226.2	734.75	0.0423702621449243	0.137628426662171
ARS1002	MCM2	chrX	7693	246	594	1695	237.4	698.35	0.0444681707922415	0.13081022355839
ARS1002	MCM2	chrX	7694	248	592	1692	248.6	661.8	0.0465660794395587	0.123963923463797
ARS1002	MCM2	chrX	7695	250	582	1682	259.8	625.3	0.0486639880868759	0.117126989032808
ARS1002	MCM2	chrX	7696	250	518	1557	271.3	592.05	0.0508180907158177	0.110898822736085
ARS1002	MCM2	chrX	7697	251	512	1546	282.85	566.85	0.0529815590083635	0.106178528279621
ARS1002	MCM2	chrX	7698	254	512	1550	294.3	542.2	0.0551262959737012	0.101561256122803
ARS1002	MCM2	chrX	7699	279	514	1577	305.65	533.8	0.0572523016118307	0.0999878246373147
ARS1002	MCM2	chrX	7700	326	515	1625	316.85	524.45	0.0593502102591479	0.098236445543349
ARS1002	MCM2	chrX	7701	328	515	1628	327	516.95	0.0612514399707791	0.0968315960027348
ARS1002	MCM2	chrX	7702	372	512	1671	334.4	509.1	0.0626375581841851	0.0953611868168919
ARS1002	MCM2	chrX	7703	384	507	1673	341.75	501.3	0.0640143107339871	0.0939001432946532
ARS1002	MCM2	chrX	7704	384	504	1668	349	493.3	0.0653723319565808	0.092401637117998
ARS1002	MCM2	chrX	7705	384	504	1669	356.3	485.85	0.0667397188427786	0.0910061532409879
ARS1002	MCM2	chrX	7706	389	500	1666	363.6	481.55	0.0681071057289764	0.0902007061710358
ARS1002	MCM2	chrX	7707	390	492	1656	370.85	477.55	0.0694651269515702	0.0894514530827082
ARS1002	MCM2	chrX	7708	390	492	1656	377.95	473.25	0.0707950511833516	0.088646006012756
ARS1002	MCM2	chrX	7709	390	477	1631	383.75	451.9	0.0718814681614266	0.0846468676538076
ARS1002	MCM2	chrX	7710	390	457	1613	387.2	429.55	0.0725276989501091	0.0804604160227773
ARS1002	MCM2	chrX	7711	390	445	1602	390.55	407.1	0.0731551984115835	0.0762552330645388
ARS1002	MCM2	chrX	7712	393	438	1599	391.7	384.8	0.0733706086744776	0.0720781470971126
ARS1002	MCM2	chrX	7713	393	438	1599	392.25	362.65	0.0734736309741227	0.0679291581204986
ARS1002	MCM2	chrX	7714	393	432	1590	392.8	340.6	0.0735766532737677	0.0637989004710929
ARS1002	MCM2	chrX	7715	396	433	1598	393.35	318.15	0.0736796755734128	0.0595937175128544
ARS1002	MCM2	chrX	7716	396	432	1597	393.65	295.85	0.0737358695550373	0.0554166315454282
ARS1002	MCM2	chrX	7717	396	432	1597	393.9	273.85	0.0737826978730578	0.0512957395596265
ARS1002	MCM2	chrX	7718	396	426	1590	394.15	251.85	0.0738295261910783	0.0471748475738248
ARS1002	MCM2	chrX	7719	395	87	1161	394.4	230.55	0.0738763545090987	0.0431850748784805
ARS1002	MCM2	chrX	7720	395	68	1133	394.65	210.25	0.0739231828271192	0.0393826154552181
ARS1002	MCM2	chrX	7721	395	66	1131	395	190.6	0.0739887424723479	0.0357019096588089
ARS1002	MCM2	chrX	7722	395	66	1131	395.2	171.25	0.0740262051267643	0.0320773978440242
ARS1002	MCM2	chrX	7723	395	64	1129	395.4	152.25	0.0740636677811806	0.0285184456744683
ARS1002	MCM2	chrX	7724	395	63	1126	395.6	133.55	0.074101130435597	0.0250156874865369
ARS1002	MCM2	chrX	7725	395	55	1106	395.6	114.95	0.074101130435597	0.0215316606258136
ARS1002	MCM2	chrX	7726	395	54	1105	395.7	98	0.0741198617628052	0.0183567006640255
ARS1002	MCM2	chrX	7727	395	52	1103	395.8	81.05	0.0741385930900134	0.0151817407022375
ARS1002	MCM2	chrX	7728	395	52	1103	396.1	65.25	0.074194787071638	0.0122221910033435
ARS1002	MCM2	chrX	7729	395	51	1101	396.45	66.5	0.0742603467168666	0.0124563325934459
ARS1002	MCM2	chrX	7730	395	51	1101	396.8	68.75	0.0743259063620953	0.0128777874556302
ARS1002	MCM2	chrX	7731	397	52	1101	397.4	71.35	0.0744382943253444	0.0133648019630431
ARS1002	MCM2	chrX	7732	397	51	1100	398	74.6	0.0745506822885936	0.0139735700973092
ARS1002	MCM2	chrX	7733	397	58	1105	398.65	78.05	0.0746724359154468	0.0146198008859918
ARS1002	MCM2	chrX	7734	397	58	1105	399.15	82.2	0.0747660925514877	0.0153971509651316
ARS1002	MCM2	chrX	7735	396	61	1109	399.65	86.8	0.0748597491875287	0.0162587920167083
ARS1002	MCM2	chrX	7736	398	93	1142	400.15	91.55	0.0749534058235696	0.0171485300590973
ARS1002	MCM2	chrX	7737	398	93	1142	400.2	96.95	0.0749627714871737	0.0181600217283396
ARS1002	MCM2	chrX	7738	402	110	1159	400.2	102.35	0.0749627714871737	0.0191715133975818
ARS1002	MCM2	chrX	7739	402	112	1161	400.1	110.75	0.0749440401599655	0.0207449448830697
ARS1002	MCM2	chrX	7740	402	113	1162	400.1	128.2	0.0749440401599655	0.0240135614808987
ARS1002	MCM2	chrX	7741	407	118	1163	400	146	0.0749253088327573	0.0273477377239564
ARS1002	MCM2	chrX	7742	407	131	1176	400.9	183.1	0.0750938907776311	0.0342970601181947
ARS1002	MCM2	chrX	7743	408	133	1178	401.8	220.3	0.0752624727225048	0.0412651138396411
ARS1002	MCM2	chrX	7744	405	146	1190	402.7	258.25	0.0754310546673785	0.048373652515149
ARS1002	MCM2	chrX	7745	405	147	1192	403.75	296.3	0.0756277336030644	0.055500922517865
ARS1002	MCM2	chrX	7746	405	149	1191	404.45	343.85	0.0757588528935218	0.064407668605359
ARS1002	MCM2	chrX	7747	396	160	1184	405.6	393.4	0.075974263156416	0.0736890412370168
ARS1002	MCM2	chrX	7748	395	160	1184	406.85	455.3	0.0762084047465183	0.0852837327788861
ARS1002	MCM2	chrX	7749	393	219	1231	408.1	517.7	0.0764425463366207	0.0969720809567962
ARS1002	MCM2	chrX	7750	395	400	1446	409.4	580.7	0.0766860535903271	0.108772817097955
ARS1002	MCM2	chrX	7751	395	408	1455	410.45	643.55	0.0768827325260131	0.120545456248302
ARS1002	MCM2	chrX	7752	415	793	2056	411.5	706.6	0.0770794114616991	0.132355558053066
ARS1002	MCM2	chrX	7753	415	802	2067	412.45	770	0.0772573590701769	0.144231219503058
ARS1002	MCM2	chrX	7754	415	817	2087	412.65	834.3	0.0772948217245933	0.156275462897924
ARS1002	MCM2	chrX	7755	417	822	2104	412.75	899.1	0.0773135530518015	0.16841336292883
ARS1002	MCM2	chrX	7756	412	1044	2438	412.85	963.8	0.0773322843790097	0.180532531632529
ARS1002	MCM2	chrX	7757	421	1084	2546	413.4	1027.95	0.0774353066786547	0.192548678036582
ARS1002	MCM2	chrX	7758	427	1348	2931	413.85	1092.1	0.0775195976510916	0.204564824440636
ARS1002	MCM2	chrX	7759	427	1360	2946	414.15	1153.8	0.0775757916327161	0.216122053328089
ARS1002	MCM2	chrX	7760	428	1373	2983	412.8	1206.5	0.0773229187154056	0.225993462766804
ARS1002	MCM2	chrX	7761	428	1375	2989	410.8	1259.45	0.0769482921712418	0.235911700523541
ARS1002	MCM2	chrX	7762	428	1392	3005	407.6	1294	0.0763488897005798	0.24238337407397
ARS1002	MCM2	chrX	7763	427	1401	3013	404.65	1328.15	0.0757963155479382	0.248780122315567
ARS1002	MCM2	chrX	7764	409	1432	3022	401.45	1361.55	0.0751969130772761	0.255036385603102
ARS1002	MCM2	chrX	7765	407	1443	3038	392.05	1395.95	0.0734361683197063	0.261479962162719
ARS1002	MCM2	chrX	7766	407	1443	3039	382.85	1420.75	0.0717128862165529	0.26612533131035
ARS1002	MCM2	chrX	7767	407	1443	3039	371.95	1444.7	0.0696711715508602	0.270611484176711
ARS1002	MCM2	chrX	7768	404	1443	3036	360.8	1455.6	0.0675826285671471	0.272653198842404
ARS1002	MCM2	chrX	7769	399	1453	3033	349.65	1465.9	0.065494085583434	0.274582525544848
ARS1002	MCM2	chrX	7770	368	1454	3000	338.45	1475.55	0.0633961769361168	0.276390098620438
ARS1002	MCM2	chrX	7771	355	1467	3013	327.25	1485.35	0.0612982682887996	0.27822576868684
ARS1002	MCM2	chrX	7772	351	1484	3037	316	1494.3	0.0591909939778783	0.279902222471973
ARS1002	MCM2	chrX	7773	356	1485	3043	304.9	1503.15	0.0571118166577693	0.281559944929898
ARS1002	MCM2	chrX	7774	351	1485	3035	290.25	1511.35	0.0543676772217696	0.28309591376097
ARS1002	MCM2	chrX	7775	229	1510	2912	275.7	1519.2	0.051642269112978	0.284566322946812
ARS1002	MCM2	chrX	7776	228	1540	2954	261	1527.25	0.0488887640133742	0.286074194787072
ARS1002	MCM2	chrX	7777	203	1563	2963	246.45	1535.35	0.0461633559045826	0.287591432290935
ARS1002	MCM2	chrX	7778	204	1566	2982	232.35	1543.45	0.0435222387682279	0.289108669794798
ARS1002	MCM2	chrX	7779	204	1566	2984	218.5	1551.15	0.0409279499498937	0.290550981989829
ARS1002	MCM2	chrX	7780	204	1566	2984	206.2	1558.8	0.0386239967032864	0.291983928521255
ARS1002	MCM2	chrX	7781	204	1571	2992	194.55	1565.8	0.0364417970835324	0.293295121425829
ARS1002	MCM2	chrX	7782	203	1571	2989	184.25	1572.55	0.0345124703810889	0.294559486012381
ARS1002	MCM2	chrX	7783	205	1578	2996	174.05	1579.25	0.0326018750058535	0.29581448493533
ARS1002	MCM2	chrX	7784	116	1596	2909	164.15	1585.95	0.0307474736122428	0.297069483858279
ARS1002	MCM2	chrX	7785	116	1600	2922	160.4	1591.6	0.0300450488419357	0.298127803845541
ARS1002	MCM2	chrX	7786	113	1604	2936	156.7	1595.75	0.0293519897352327	0.298905153924681
ARS1002	MCM2	chrX	7787	116	1605	2970	154.25	1598.9	0.0288930722186321	0.299495190731739
ARS1002	MCM2	chrX	7788	122	1605	2983	151.35	1602.15	0.0283498637295946	0.300103958866005
ARS1002	MCM2	chrX	7789	122	1607	2992	148.65	1605.5	0.0278441178949735	0.30073145832748
ARS1002	MCM2	chrX	7790	122	1607	2992	145.95	1608.85	0.0273383720603523	0.301358957788954
ARS1002	MCM2	chrX	7791	122	1607	2992	143.25	1611.95	0.0268326262257312	0.301939628932408
ARS1002	MCM2	chrX	7792	145	1619	3095	140.6	1615.05	0.0263362460547142	0.302520300075862
ARS1002	MCM2	chrX	7793	152	1619	3112	138.1	1617.85	0.0258679628745095	0.303044777237691
ARS1002	MCM2	chrX	7794	153	1619	3117	140.05	1619.85	0.0262332237550692	0.303419403781855
ARS1002	MCM2	chrX	7795	154	1623	3124	142.4	1621.65	0.0266734099444616	0.303756567671602
ARS1002	MCM2	chrX	7796	154	1623	3124	145.65	1623.6	0.0272821780787278	0.304121828552162
ARS1002	MCM2	chrX	7797	154	1626	3126	148.75	1625.5	0.0278628492221816	0.304477723769118
ARS1002	MCM2	chrX	7798	146	1631	3101	151.55	1627.4	0.0283873263840109	0.304833618986073
ARS1002	MCM2	chrX	7799	150	1633	3117	154.35	1629.25	0.0289118035458402	0.305180148539425
ARS1002	MCM2	chrX	7800	150	1633	3116	157.15	1631.1	0.0294362807076695	0.305526678092776
ARS1002	MCM2	chrX	7801	150	1633	3116	159.95	1632.95	0.0299607578694988	0.305873207646128
ARS1002	MCM2	chrX	7802	150	1633	3107	161.6	1634.2	0.030269824768434	0.30610734923623
ARS1002	MCM2	chrX	7803	155	1634	3116	161.3	1635.45	0.0302136307868094	0.306341490826333
ARS1002	MCM2	chrX	7804	155	1636	3118	160.25	1636.7	0.0300169518511234	0.306575632416435
ARS1002	MCM2	chrX	7805	163	1636	3129	159.15	1637.75	0.0298109072518333	0.306772311352121
ARS1002	MCM2	chrX	7806	178	1643	3203	158.1	1638.8	0.0296142283161473	0.306968990287807
ARS1002	MCM2	chrX	7807	178	1643	3206	157.45	1639.8	0.0294924746892941	0.307156303559889
ARS1002	MCM2	chrX	7808	178	1643	3206	157.2	1640.55	0.0294456463712736	0.30729678851395
ARS1002	MCM2	chrX	7809	178	1644	3208	157.1	1641.25	0.0294269150440654	0.307427907804407
ARS1002	MCM2	chrX	7810	178	1644	3208	157.15	1641.95	0.0294362807076695	0.307559027094865
ARS1002	MCM2	chrX	7811	178	1644	3208	157.2	1642.65	0.0294456463712736	0.307690146385322
ARS1002	MCM2	chrX	7812	178	1644	3210	157.2	1643.35	0.0294456463712736	0.307821265675779
ARS1002	MCM2	chrX	7813	146	1644	3163	156.55	1644	0.0293238927444204	0.307943019302633
ARS1002	MCM2	chrX	7814	132	1644	3141	155.9	1644.55	0.0292021391175672	0.308046041602278
ARS1002	MCM2	chrX	7815	132	1644	3142	154.8	1645.1	0.0289960945182771	0.308149063901923
ARS1002	MCM2	chrX	7816	133	1644	3149	153.05	1645.3	0.0286682962921338	0.308186526556339
ARS1002	MCM2	chrX	7817	141	1646	3173	151.35	1645.5	0.0283498637295946	0.308223989210756
ARS1002	MCM2	chrX	7818	141	1646	3173	149.65	1645.7	0.0280314311670553	0.308261451865172
ARS1002	MCM2	chrX	7819	148	1647	3191	147.95	1645.85	0.0277129986045161	0.308289548855984
ARS1002	MCM2	chrX	7820	151	1647	3197	146.3	1646	0.027403931705581	0.308317645846796
ARS1002	MCM2	chrX	7821	151	1647	3197	144.6	1646.15	0.0270854991430418	0.308345742837609
ARS1002	MCM2	chrX	7822	150	1647	3196	142.9	1646.3	0.0267670665805026	0.308373839828421
ARS1002	MCM2	chrX	7823	142	1647	3191	142.8	1646.45	0.0267483352532944	0.308401936819233
ARS1002	MCM2	chrX	7824	142	1647	3191	143.4	1646.6	0.0268607232165435	0.308430033810046
ARS1002	MCM2	chrX	7825	141	1647	3180	144	1646.75	0.0269731111797926	0.308458130800858
ARS1002	MCM2	chrX	7826	143	1647	3182	144.55	1646.9	0.0270761334794377	0.30848622779167
ARS1002	MCM2	chrX	7827	144	1647	3184	144.7	1646.95	0.02710423047025	0.308495593455274
ARS1002	MCM2	chrX	7828	144	1647	3184	144.85	1647	0.0271323274610623	0.308504959118878
ARS1002	MCM2	chrX	7829	144	1647	3184	144.65	1647	0.0270948648066459	0.308504959118878
ARS1002	MCM2	chrX	7830	145	1647	3185	144.3	1647	0.0270293051614172	0.308504959118878
ARS1002	MCM2	chrX	7831	144	1647	3183	143.95	1647	0.0269637455161886	0.308504959118878
ARS1002	MCM2	chrX	7832	144	1647	3183	143.6	1647	0.0268981858709599	0.308504959118878
ARS1002	MCM2	chrX	7833	144	1647	3183	143.55	1646.95	0.0268888202073558	0.308495593455274
ARS1002	MCM2	chrX	7834	144	1647	3183	143.5	1646.9	0.0268794545437517	0.30848622779167
ARS1002	MCM2	chrX	7835	144	1647	3183	143.5	1646.85	0.0268794545437517	0.308476862128066
ARS1002	MCM2	chrX	7836	144	1647	3183	143.4	1646.8	0.0268607232165435	0.308467496464462
ARS1002	MCM2	chrX	7837	144	1647	3183	143.25	1646.75	0.0268326262257312	0.308458130800858
ARS1002	MCM2	chrX	7838	144	1647	3183	143.1	1646.7	0.0268045292349189	0.308448765137254
ARS1002	MCM2	chrX	7839	144	1647	3183	143	1646.65	0.0267857979077108	0.30843939947365
ARS1002	MCM2	chrX	7840	144	1647	3183	142.5	1646.6	0.0266921412716698	0.308430033810046
ARS1002	MCM2	chrX	7841	144	1647	3183	142.05	1646.55	0.026607850299233	0.308420668146442
ARS1002	MCM2	chrX	7842	143	1647	3182	141.6	1646.5	0.0265235593267961	0.308411302482837
ARS1002	MCM2	chrX	7843	141	1646	3179	141.15	1646.45	0.0264392683543593	0.308401936819233
ARS1002	MCM2	chrX	7844	141	1646	3179	140.8	1646.4	0.0263737087091306	0.308392571155629
ARS1002	MCM2	chrX	7845	141	1646	3179	140.55	1646.35	0.0263268803911101	0.308383205492025
ARS1002	MCM2	chrX	7846	141	1646	3179	140.2	1646.3	0.0262613207458814	0.308373839828421
ARS1002	MCM2	chrX	7847	141	1646	3179	139.85	1646.25	0.0261957611006528	0.308364474164817
ARS1002	MCM2	chrX	7848	141	1646	3179	139.5	1646.1	0.0261302014554241	0.308336377174005
ARS1002	MCM2	chrX	7849	142	1646	3180	139.05	1645.95	0.0260459104829873	0.308308280183192
ARS1002	MCM2	chrX	7850	135	1646	3173	138.6	1645.8	0.0259616195105504	0.30828018319238
ARS1002	MCM2	chrX	7851	135	1646	3173	138.15	1645.65	0.0258773285381136	0.308252086201568
ARS1002	MCM2	chrX	7852	135	1646	3173	137.2	1645.45	0.0256993809296358	0.308214623547151
ARS1002	MCM2	chrX	7853	135	1646	3173	133.4	1645.15	0.0249875904957246	0.308158429565527
ARS1002	MCM2	chrX	7854	137	1646	3176	129.55	1644.85	0.0242664343982093	0.308102235583902
ARS1002	MCM2	chrX	7855	139	1646	3178	126	1644.55	0.0236014722823186	0.308046041602278
ARS1002	MCM2	chrX	7856	137	1646	3176	122.35	1644.25	0.0229177788392197	0.307989847620653
ARS1002	MCM2	chrX	7857	137	1646	3176	118.7	1644	0.0222340853961207	0.307943019302633
ARS1002	MCM2	chrX	7858	137	1644	3174	115.05	1643.75	0.0215503919530218	0.307896190984612
ARS1002	MCM2	chrX	7859	135	1644	3170	111.35	1643.5	0.0208573328463188	0.307849362666592
ARS1002	MCM2	chrX	7860	135	1644	3170	108	1643.25	0.0202298333848445	0.307802534348571
ARS1002	MCM2	chrX	7861	135	1644	3169	104.65	1643	0.0196023339233701	0.307755706030551
ARS1002	MCM2	chrX	7862	124	1643	3142	101.3	1642.75	0.0189748344618958	0.30770887771253
ARS1002	MCM2	chrX	7863	65	1640	3057	97.95	1642.5	0.0183473350004215	0.30766204939451
ARS1002	MCM2	chrX	7864	64	1640	3056	94.5	1642.25	0.0177011042117389	0.307615221076489
ARS1002	MCM2	chrX	7865	70	1640	3064	90.95	1642	0.0170361420958482	0.307568392758469
ARS1002	MCM2	chrX	7866	68	1640	3062	87.5	1641.65	0.0163899113071657	0.30750283311324
ARS1002	MCM2	chrX	7867	68	1641	3063	84.05	1641.3	0.0157436805184831	0.307437273468012
ARS1002	MCM2	chrX	7868	68	1641	3063	80.4	1641.05	0.0150599870753842	0.307390445149991
ARS1002	MCM2	chrX	7869	68	1641	3063	76.8	1640.75	0.0143856592958894	0.307334251168367
ARS1002	MCM2	chrX	7870	68	1641	3063	73.2	1640.45	0.0137113315163946	0.307278057186742
ARS1002	MCM2	chrX	7871	68	1641	3063	69.55	1640.1	0.0130276380732957	0.307212497541513
ARS1002	MCM2	chrX	7872	68	1641	3063	66.45	1639.8	0.0124469669298418	0.307156303559889
ARS1002	MCM2	chrX	7873	68	1641	3060	66.3	1639.65	0.0124188699390295	0.307128206569077
ARS1002	MCM2	chrX	7874	68	1641	3060	65.9	1639.4	0.0123439446301968	0.307081378251056
ARS1002	MCM2	chrX	7875	68	1641	3060	65.2	1639.15	0.0122128253397394	0.307034549933036
ARS1002	MCM2	chrX	7876	68	1639	3055	64.6	1638.9	0.0121004373764903	0.306987721615015
ARS1002	MCM2	chrX	7877	68	1639	3053	64	1638.75	0.0119880494132412	0.306959624624203
ARS1002	MCM2	chrX	7878	64	1639	3045	63.4	1638.6	0.011875661449992	0.30693152763339
ARS1002	MCM2	chrX	7879	63	1638	3042	62.8	1638.45	0.0117632734867429	0.306903430642578
ARS1002	MCM2	chrX	7880	63	1638	3042	62.2	1638.3	0.0116508855234938	0.306875333651766
ARS1002	MCM2	chrX	7881	62	1637	3039	61.6	1638.15	0.0115384975602446	0.306847236660954
ARS1002	MCM2	chrX	7882	62	1637	3033	61	1638	0.0114261095969955	0.306819139670141
ARS1002	MCM2	chrX	7883	62	1637	3033	60.4	1637.85	0.0113137216337464	0.306791042679329
ARS1002	MCM2	chrX	7884	56	1635	3017	59.8	1637.7	0.0112013336704972	0.306762945688517
ARS1002	MCM2	chrX	7885	56	1635	3015	59.2	1637.55	0.0110889457072481	0.306734848697705
ARS1002	MCM2	chrX	7886	56	1635	3015	57.9	1637.45	0.0108454384535416	0.306716117370496
ARS1002	MCM2	chrX	7887	56	1638	3009	56.65	1637.25	0.0106112968634393	0.30667865471608
ARS1002	MCM2	chrX	7888	56	1638	3009	55.6	1637.05	0.0104146179277533	0.306641192061664
ARS1002	MCM2	chrX	7889	56	1638	3010	54.6	1636.95	0.0102273046556714	0.306622460734455
ARS1002	MCM2	chrX	7890	56	1638	3010	53.5	1636.7	0.0100212600563813	0.306575632416435
ARS1002	MCM2	chrX	7891	56	1638	3010	52.45	1636.5	0.00982458112069531	0.306538169762019
ARS1002	MCM2	chrX	7892	56	1638	3010	51.4	1636.25	0.00962790218500932	0.306491341443998
ARS1002	MCM2	chrX	7893	56	1638	3010	50.3	1635.95	0.00942185758571924	0.306435147462373
ARS1002	MCM2	chrX	7894	56	1638	3010	49.45	1635.35	0.00926264130444963	0.306322759499124
ARS1002	MCM2	chrX	7895	56	1638	3007	48.4	1627.95	0.00906596236876364	0.304936641285718
ARS1002	MCM2	chrX	7896	42	1637	2982	47.4	1620.85	0.00887864909668175	0.303606717053937
ARS1002	MCM2	chrX	7897	43	1635	2981	46.4	1613.6	0.00869133582459985	0.302248695831343
ARS1002	MCM2	chrX	7898	43	1635	2979	45.4	1606.4	0.00850402255251796	0.300900040272354
ARS1002	MCM2	chrX	7899	43	1636	2980	44.4	1599.15	0.00831670928043607	0.29954201904976
ARS1002	MCM2	chrX	7900	41	1633	2964	43.45	1591.85	0.00813876167195827	0.298174632163562
ARS1002	MCM2	chrX	7901	41	1633	2964	42.45	1580.7	0.00795144839987637	0.296086089179849
ARS1002	MCM2	chrX	7902	41	1632	2962	41.45	1569.4	0.00776413512779448	0.293969449205323
ARS1002	MCM2	chrX	7903	40	1631	2960	39.9	1544.8	0.00747379955606755	0.289361542712109
ARS1002	MCM2	chrX	7904	39	1623	2947	38.35	1519.3	0.00718346398434061	0.284585054274021
ARS1002	MCM2	chrX	7905	35	1487	2777	36.65	1491.3	0.00686503142180139	0.279340282655728
ARS1002	MCM2	chrX	7906	36	1493	2791	35.65	1463.15	0.0066777181497195	0.274067414046622
ARS1002	MCM2	chrX	7907	36	1493	2791	34.55	1435.4	0.00647167355042942	0.26886947074635
ARS1002	MCM2	chrX	7908	36	1494	2792	33.5	1407.8	0.00627499461474343	0.263699624436889
ARS1002	MCM2	chrX	7909	36	1493	2791	32.45	1380.25	0.00607831567905744	0.258539143791033
ARS1002	MCM2	chrX	7910	37	1492	2791	31.5	1352.8	0.00590036807057964	0.253397394472385
ARS1002	MCM2	chrX	7911	36	1415	2706	30.55	1325.4	0.00572242046210184	0.248265010817342
ARS1002	MCM2	chrX	7912	36	1412	2701	29.65	1296.2	0.00555383851722814	0.24279546327255
ARS1002	MCM2	chrX	7913	25	1146	2358	28.8	1266.95	0.00539462223595853	0.237316550064155
ARS1002	MCM2	chrX	7914	25	1128	2332	28	1238	0.00524477161829301	0.231893830837384
ARS1002	MCM2	chrX	7915	22	1078	2261	27.4	1215.85	0.00513238365504388	0.22774484186077
ARS1002	MCM2	chrX	7916	22	1074	2255	26.6	1192.75	0.00498253303737836	0.223417905275678
ARS1002	MCM2	chrX	7917	21	1080	2261	25.4	1144.4	0.00475775711088009	0.214361308570519
ARS1002	MCM2	chrX	7918	22	1083	2268	24.2	1094.6	0.00453298118438182	0.20503310762084
ARS1002	MCM2	chrX	7919	22	1085	2270	23.05	1033.8	0.00431757092148764	0.193644460678261
ARS1002	MCM2	chrX	7920	22	1084	2269	21.8	971	0.00408342933138528	0.181881187191518
ARS1002	MCM2	chrX	7921	22	1085	2270	20.6	912	0.003858653404887	0.170829704138687
ARS1002	MCM2	chrX	7922	23	1048	2211	19.5	854.45	0.00365260880559692	0.160049825330374
ARS1002	MCM2	chrX	7923	23	1046	2209	18.95	810.3	0.00354958650595188	0.151779944367958
ARS1002	MCM2	chrX	7924	23	1044	2206	18.4	767.05	0.00344656420630684	0.143678645350416
ARS1002	MCM2	chrX	7925	23	1044	2206	18	726.25	0.00337163889747408	0.136036263849475
ARS1002	MCM2	chrX	7926	20	1031	2189	17.6	685.55	0.00329671358864132	0.128412613675742
ARS1002	MCM2	chrX	7927	12	526	1533	17.3	643.85	0.00324051960701676	0.120601650229927
ARS1002	MCM2	chrX	7928	12	498	1496	16.95	602	0.00317495996178809	0.1127625897933
ARS1002	MCM2	chrX	7929	13	277	1242	16.6	560	0.00310940031655943	0.10489543236586
ARS1002	MCM2	chrX	7930	12	236	1192	16.25	517.65	0.00304384067133077	0.0969627152931921
ARS1002	MCM2	chrX	7931	12	235	1192	15.9	475.25	0.00297828102610211	0.0890206325569198
ARS1002	MCM2	chrX	7932	14	261	1253	15.55	434.7	0.00291272138087344	0.0814250793739991
ARS1002	MCM2	chrX	7933	14	263	1260	15.2	394.25	0.00284716173564478	0.0738482575182865
ARS1002	MCM2	chrX	7934	14	263	1260	14.85	353.85	0.00278160209041612	0.066280801326178
ARS1002	MCM2	chrX	7935	14	262	1259	14.5	313.45	0.00271604244518745	0.0587133451340695
ARS1002	MCM2	chrX	7936	14	260	1255	14.3	273.7	0.00267857979077108	0.0512676425688142
ARS1002	MCM2	chrX	7937	15	246	1234	14.5	259.2	0.00271604244518745	0.0485516001236268
ARS1002	MCM2	chrX	7938	15	246	1234	14.7	246.05	0.00275350509960383	0.0460884305957499
ARS1002	MCM2	chrX	7939	15	245	1234	14.85	243.8	0.00278160209041612	0.0456669757335656
ARS1002	MCM2	chrX	7940	15	237	1226	14.95	242.6	0.00280033341762431	0.0454421998070673
ARS1002	MCM2	chrX	7941	15	237	1226	15.1	240.75	0.00282843040843659	0.0450956702537158
ARS1002	MCM2	chrX	7942	16	237	1227	15.1	237.15	0.00282843040843659	0.044421342474221
ARS1002	MCM2	chrX	7943	16	237	1227	15.1	233.35	0.00282843040843659	0.0437095520403098
ARS1002	MCM2	chrX	7944	16	236	1226	15.1	229.55	0.00282843040843659	0.0429977616063986
ARS1002	MCM2	chrX	7945	16	236	1226	15.1	225.8	0.00282843040843659	0.0422953368360915
ARS1002	MCM2	chrX	7946	16	236	1226	15.1	222.15	0.00282843040843659	0.0416116433929926
ARS1002	MCM2	chrX	7947	16	236	1226	15.05	219.2	0.0028190647448325	0.041059069240351
ARS1002	MCM2	chrX	7948	16	235	1225	15.1	216.25	0.00282843040843659	0.0405064950877094
ARS1002	MCM2	chrX	7949	16	232	1222	15.15	213.3	0.00283779607204068	0.0399539209350679
ARS1002	MCM2	chrX	7950	14	212	1198	15.2	210.75	0.00284716173564478	0.039476272091259
ARS1002	MCM2	chrX	7951	15	198	1186	15.2	208	0.00284716173564478	0.0389611605930338
ARS1002	MCM2	chrX	7952	14	189	1173	15.15	204.6	0.00283779607204068	0.0383242954679554
ARS1002	MCM2	chrX	7953	14	187	1169	15.1	201.25	0.00282843040843659	0.037696796006481
ARS1002	MCM2	chrX	7954	14	187	1169	15.05	197.7	0.0028190647448325	0.0370318338905903
ARS1002	MCM2	chrX	7955	14	187	1169	15	194.15	0.0028096990812284	0.0363668717746996
ARS1002	MCM2	chrX	7956	14	187	1169	14.95	190.45	0.00280033341762431	0.0356738126679966
ARS1002	MCM2	chrX	7957	14	187	1169	15	186.3	0.0028096990812284	0.0348964625888567
ARS1002	MCM2	chrX	7958	16	187	1171	15.05	182.2	0.0028190647448325	0.034128478173321
ARS1002	MCM2	chrX	7959	16	186	1170	15.1	178.25	0.00282843040843659	0.0333885907485975
ARS1002	MCM2	chrX	7960	16	186	1169	15.2	175.2	0.00284716173564478	0.0328172852687477
ARS1002	MCM2	chrX	7961	15	182	1162	15.25	172.8	0.00285652739924887	0.0323677334157512
ARS1002	MCM2	chrX	7962	15	169	1139	15.35	170.75	0.00287525872645706	0.0319837412079833
ARS1002	MCM2	chrX	7963	15	170	1140	15.45	168.8	0.00289399005366525	0.0316184803274236
ARS1002	MCM2	chrX	7964	15	165	1130	15.55	166.85	0.00291272138087344	0.0312532194468639
ARS1002	MCM2	chrX	7965	15	165	1130	15.8	164.6	0.00295954969889392	0.0308317645846796
ARS1002	MCM2	chrX	7966	15	162	1127	16.05	162.35	0.00300637801691439	0.0304103097224954
ARS1002	MCM2	chrX	7967	17	153	1122	16.3	160.15	0.00305320633493486	0.0299982205239152
ARS1002	MCM2	chrX	7968	17	153	1122	16.45	157.95	0.00308130332574715	0.0295861313253351
ARS1002	MCM2	chrX	7969	17	153	1122	16.65	155.75	0.00311876598016352	0.0291740421267549
ARS1002	MCM2	chrX	7970	16	151	1111	16.85	153.55	0.0031562286345799	0.0287619529281747
ARS1002	MCM2	chrX	7971	16	150	1110	17.1	151.55	0.00320305695260038	0.0283873263840109
ARS1002	MCM2	chrX	7972	16	148	1107	17.3	150.2	0.00324051960701676	0.0281344534667004
ARS1002	MCM2	chrX	7973	16	148	1104	17.5	148.8	0.00327798226143313	0.0278722148857857
ARS1002	MCM2	chrX	7974	16	148	1105	17.7	147.65	0.00331544491584951	0.0276568046228916
ARS1002	MCM2	chrX	7975	19	142	1101	17.9	146.5	0.00335290757026589	0.0274413943599974
ARS1002	MCM2	chrX	7976	19	142	1101	18.1	145.5	0.00339037022468227	0.0272540810879155
ARS1002	MCM2	chrX	7977	19	143	1102	18.2	144.95	0.00340910155189046	0.0271510587882704
ARS1002	MCM2	chrX	7978	19	143	1102	18.3	144.4	0.00342783287909865	0.0270480364886254
ARS1002	MCM2	chrX	7979	20	142	1099	18.4	143.85	0.00344656420630684	0.0269450141889804
ARS1002	MCM2	chrX	7980	20	142	1092	18.55	143.4	0.00347466119711912	0.0268607232165435
ARS1002	MCM2	chrX	7981	20	142	1093	18.7	143	0.00350275818793141	0.0267857979077108
ARS1002	MCM2	chrX	7982	19	142	1091	18.85	142.7	0.00353085517874369	0.0267296039260862
ARS1002	MCM2	chrX	7983	19	142	1091	19	142.4	0.00355895216955597	0.0266734099444616
ARS1002	MCM2	chrX	7984	19	142	1091	19.4	142	0.00363387747838873	0.0265984846356289
ARS1002	MCM2	chrX	7985	19	142	1091	19.65	141.9	0.0036807057964092	0.0265797533084207
ARS1002	MCM2	chrX	7986	19	142	1092	19.9	141.8	0.00372753411442968	0.0265610219812125
ARS1002	MCM2	chrX	7987	19	142	1092	20.15	141.65	0.00377436243245015	0.0265329249904002
ARS1002	MCM2	chrX	7988	19	142	1091	20.4	141.5	0.00382119075047062	0.0265048279995879
ARS1002	MCM2	chrX	7989	19	142	1089	20.6	141.4	0.003858653404887	0.0264860966723797
ARS1002	MCM2	chrX	7990	19	142	1089	20.8	141.3	0.00389611605930338	0.0264673653451715
ARS1002	MCM2	chrX	7991	19	142	1089	21	141.2	0.00393357871371976	0.0264486340179633
ARS1002	MCM2	chrX	7992	19	142	1089	21.25	141.1	0.00398040703174023	0.0264299026907552
ARS1002	MCM2	chrX	7993	19	142	1088	21.5	141	0.00402723534976071	0.026411171363547
ARS1002	MCM2	chrX	7994	24	140	1065	21.75	140.9	0.00407406366778118	0.0263924400363388
ARS1002	MCM2	chrX	7995	24	140	1065	22	140.8	0.00412089198580165	0.0263737087091306
ARS1002	MCM2	chrX	7996	24	140	1064	22.25	140.7	0.00416772030382213	0.0263549773819224
ARS1002	MCM2	chrX	7997	24	140	1064	22.5	140.6	0.0042145486218426	0.0263362460547142
ARS1002	MCM2	chrX	7998	24	140	1064	22.8	140.5	0.00427074260346717	0.026317514727506
ARS1002	MCM2	chrX	7999	24	140	1064	23.1	140.4	0.00432693658509174	0.0262987834002978
ARS1002	MCM2	chrX	8000	24	140	1064	23.4	140.3	0.0043831305667163	0.0262800520730896
ARS1002	MCM2	chrX	8001	24	140	1064	23.7	140.2	0.00443932454834087	0.0262613207458814
ARS1002	MCM2	chrX	8002	24	140	1064	24	140.1	0.00449551852996544	0.0262425894186733
ARS1002	MCM2	chrX	8003	24	140	1064	24.2	140	0.00453298118438182	0.0262238580914651
ARS1002	MCM2	chrX	8004	24	140	1064	24.15	140	0.00452361552077772	0.0262238580914651
ARS1002	MCM2	chrX	8005	24	140	1064	24.1	140.05	0.00451424985717363	0.0262332237550692
ARS1002	MCM2	chrX	8006	24	140	1064	24.05	140.15	0.00450488419356954	0.0262519550822774
ARS1002	MCM2	chrX	8007	24	140	1064	24.05	140.25	0.00450488419356954	0.0262706864094855
ARS1002	MCM2	chrX	8008	25	140	1066	24.05	140.35	0.00450488419356954	0.0262894177366937
ARS1002	MCM2	chrX	8009	25	140	1066	24.05	140.45	0.00450488419356954	0.0263081490639019
ARS1002	MCM2	chrX	8010	25	140	1065	24.05	140.55	0.00450488419356954	0.0263268803911101
ARS1002	MCM2	chrX	8011	25	140	1066	23.85	140.65	0.00446742153915316	0.0263456117183183
ARS1002	MCM2	chrX	8012	25	140	1065	23.65	140.75	0.00442995888473678	0.0263643430455265
ARS1002	MCM2	chrX	8013	23	140	1046	23.45	140.85	0.0043924962303204	0.0263830743727347
ARS1002	MCM2	chrX	8014	23	140	1040	23.25	140.95	0.00435503357590402	0.0264018056999429
ARS1002	MCM2	chrX	8015	23	141	1036	23.05	141.05	0.00431757092148764	0.0264205370271511
ARS1002	MCM2	chrX	8016	23	142	1037	22.85	141.15	0.00428010826707126	0.0264392683543593
ARS1002	MCM2	chrX	8017	24	142	1038	22.65	141.25	0.00424264561265488	0.0264579996815674
ARS1002	MCM2	chrX	8018	24	142	1038	22.4	141.35	0.00419581729463441	0.0264767310087756
ARS1002	MCM2	chrX	8019	24	142	1037	22.15	141.45	0.00414898897661394	0.0264954623359838
ARS1002	MCM2	chrX	8020	24	142	1037	21.9	141.55	0.00410216065859347	0.026514193663192
ARS1002	MCM2	chrX	8021	20	142	1028	21.65	141.65	0.00405533234057299	0.0265329249904002
ARS1002	MCM2	chrX	8022	20	142	1028	21.4	141.75	0.00400850402255252	0.0265516563176084
ARS1002	MCM2	chrX	8023	20	142	1028	21.25	141.85	0.00398040703174023	0.0265703876448166
ARS1002	MCM2	chrX	8024	20	142	1028	21.1	141.95	0.00395231004092795	0.0265891189720248
ARS1002	MCM2	chrX	8025	20	142	1027	20.95	142	0.00392421305011567	0.0265984846356289
ARS1002	MCM2	chrX	8026	20	142	1028	20.85	142.05	0.00390548172290748	0.026607850299233
ARS1002	MCM2	chrX	8027	20	142	1028	20.7	142.1	0.00387738473209519	0.026617215962837
ARS1002	MCM2	chrX	8028	20	142	1028	20.55	142.15	0.00384928774128291	0.0266265816264411
ARS1002	MCM2	chrX	8029	20	142	1028	20.4	142.2	0.00382119075047062	0.0266359472900452
ARS1002	MCM2	chrX	8030	20	142	1028	20.25	142.25	0.00379309375965834	0.0266453129536493
ARS1002	MCM2	chrX	8031	20	142	1028	20.25	142.3	0.00379309375965834	0.0266546786172534
ARS1002	MCM2	chrX	8032	20	142	1026	20.25	142.35	0.00379309375965834	0.0266640442808575
ARS1002	MCM2	chrX	8033	20	142	1025	20.25	142.4	0.00379309375965834	0.0266734099444616
ARS1002	MCM2	chrX	8034	20	142	1020	20.15	142.65	0.00377436243245015	0.0267202382624821
ARS1002	MCM2	chrX	8035	20	142	1018	20.05	142.9	0.00375563110524196	0.0267670665805026
ARS1002	MCM2	chrX	8036	21	143	1014	19.95	143.15	0.00373689977803377	0.026813894898523
ARS1002	MCM2	chrX	8037	21	143	1014	19.85	143.4	0.00371816845082558	0.0268607232165435
ARS1002	MCM2	chrX	8038	21	143	1014	19.75	143.65	0.00369943712361739	0.026907551534564
ARS1002	MCM2	chrX	8039	21	143	1014	19.65	143.95	0.0036807057964092	0.0269637455161886
ARS1002	MCM2	chrX	8040	21	143	1014	19.55	144.25	0.00366197446920102	0.0270199394978131
ARS1002	MCM2	chrX	8041	20	143	1006	19.35	144.6	0.00362451181478464	0.0270854991430418
ARS1002	MCM2	chrX	8042	20	143	1001	19.15	144.95	0.00358704916036826	0.0271510587882704
ARS1002	MCM2	chrX	8043	20	143	995	18.95	145.3	0.00354958650595188	0.0272166184334991
ARS1002	MCM2	chrX	8044	18	147	951	18.6	145.6	0.00348402686072322	0.0272728124151237
ARS1002	MCM2	chrX	8045	18	147	951	18.25	145.9	0.00341846721549455	0.0273290063967482
ARS1002	MCM2	chrX	8046	18	147	950	17.85	146.15	0.0033435419066618	0.0273758347147687
ARS1002	MCM2	chrX	8047	18	147	950	17.45	146.4	0.00326861659782904	0.0274226630327892
ARS1002	MCM2	chrX	8048	18	147	950	17.1	146.9	0.00320305695260038	0.0275163196688301
ARS1002	MCM2	chrX	8049	18	148	951	16.65	147.35	0.00311876598016352	0.027600610641267
ARS1002	MCM2	chrX	8050	18	148	951	16.2	147.85	0.00303447500772667	0.0276942672773079
ARS1002	MCM2	chrX	8051	16	149	950	15.8	148.4	0.00295954969889392	0.027797289576953
ARS1002	MCM2	chrX	8052	16	149	948	15.4	148.95	0.00288462439006116	0.027900311876598
ARS1002	MCM2	chrX	8053	16	149	948	15	149.5	0.0028096990812284	0.0280033341762431
ARS1002	MCM2	chrX	8054	13	148	930	14.7	149.9	0.00275350509960383	0.0280782594850758
ARS1002	MCM2	chrX	8055	13	148	930	14.4	150.3	0.00269731111797926	0.0281531847939086
ARS1002	MCM2	chrX	8056	13	148	930	14.1	150.75	0.0026411171363547	0.0282374757663454
ARS1002	MCM2	chrX	8057	13	148	924	13.8	151.2	0.00258492315473013	0.0283217667387823
ARS1002	MCM2	chrX	8058	14	153	927	13.5	151.65	0.00252872917310556	0.0284060577112191
ARS1002	MCM2	chrX	8059	12	152	914	13.2	152.05	0.00247253519148099	0.0284809830200519
ARS1002	MCM2	chrX	8060	12	153	906	12.9	152.4	0.00241634120985642	0.0285465426652806
ARS1002	MCM2	chrX	8061	12	154	907	12.35	151.75	0.00231331891021138	0.0284247890384273
ARS1002	MCM2	chrX	8062	12	154	907	11.8	151.15	0.00221029661056634	0.0283124010751782
ARS1002	MCM2	chrX	8063	12	154	907	11.25	150.35	0.0021072743109213	0.0281625504575127
ARS1002	MCM2	chrX	8064	12	155	909	10.85	149.6	0.00203234900208854	0.0280220655034512
ARS1002	MCM2	chrX	8065	12	155	909	10.45	148.85	0.00195742369325579	0.0278815805493898
ARS1002	MCM2	chrX	8066	12	156	909	10.05	148.1	0.00188249838442303	0.0277410955953284
ARS1002	MCM2	chrX	8067	12	156	909	9.65	147.35	0.00180757307559027	0.027600610641267
ARS1002	MCM2	chrX	8068	12	156	909	9.2	146.35	0.00172328210315342	0.0274132973691851
ARS1002	MCM2	chrX	8069	12	156	909	8.85	145.35	0.00165772245792476	0.0272259840971032
ARS1002	MCM2	chrX	8070	12	155	905	8.5	144.3	0.00159216281269609	0.0270293051614172
ARS1002	MCM2	chrX	8071	5	136	634	8.15	143.2	0.00152660316746743	0.0268232605621271
ARS1002	MCM2	chrX	8072	5	137	637	7.8	142	0.00146104352223877	0.0265984846356289
ARS1002	MCM2	chrX	8073	5	133	602	7.45	140.85	0.00139548387701011	0.0263830743727347
ARS1002	MCM2	chrX	8074	5	133	603	7.1	139.65	0.00132992423178144	0.0261582984462364
ARS1002	MCM2	chrX	8075	5	133	608	6.75	138.45	0.00126436458655278	0.0259335225197381
ARS1002	MCM2	chrX	8076	5	133	608	6.4	137.2	0.00119880494132412	0.0256993809296358
ARS1002	MCM2	chrX	8077	5	133	600	6.05	135.9	0.00113324529609545	0.0254558736759293
ARS1002	MCM2	chrX	8078	5	133	598	5.7	134.6	0.00106768565086679	0.0252123664222228
ARS1002	MCM2	chrX	8079	5	132	595	5.8	132.7	0.00108641697807498	0.0248564712052672
ARS1002	MCM2	chrX	8080	5	132	596	5.9	130.8	0.00110514830528317	0.0245005759883117
ARS1002	MCM2	chrX	8081	5	132	592	6.35	129.85	0.00118943927772002	0.0243226283798339
ARS1002	MCM2	chrX	8082	5	130	590	6.8	128.6	0.00127373025015687	0.0240884867897315
ARS1002	MCM2	chrX	8083	5	131	591	7.2	127.6	0.00134865555898963	0.0239011735176496
ARS1002	MCM2	chrX	8084	5	131	590	7.55	125.45	0.00141421520421829	0.0234984499826735
ARS1002	MCM2	chrX	8085	5	131	590	7.9	123.2	0.00147977484944696	0.0230769951204893
ARS1002	MCM2	chrX	8086	5	131	590	8.2	120.95	0.00153596883107153	0.022655540258305
ARS1002	MCM2	chrX	8087	5	130	580	8.5	118.1	0.00159216281269609	0.0221216974328716
ARS1002	MCM2	chrX	8088	5	130	578	8.8	115.2	0.00164835679432066	0.0215784889438341
ARS1002	MCM2	chrX	8089	14	118	559	9.1	112.35	0.00170455077594523	0.0210446461184007
ARS1002	MCM2	chrX	8090	14	117	558	9.4	109.5	0.0017607447575698	0.0205108032929673
ARS1002	MCM2	chrX	8091	14	117	558	9.7	106.65	0.00181693873919437	0.0199769604675339
ARS1002	MCM2	chrX	8092	14	112	540	10	103.9	0.00187313272081893	0.0194618489693087
ARS1002	MCM2	chrX	8093	13	113	540	10.3	101.1	0.0019293267024435	0.0189373718074794
ARS1002	MCM2	chrX	8094	12	90	510	10.6	98.3	0.00198552068406807	0.0184128946456501
ARS1002	MCM2	chrX	8095	12	88	504	10.9	95.45	0.00204171466569264	0.0178790518202167
ARS1002	MCM2	chrX	8096	11	88	503	11.15	91.9	0.00208854298371311	0.017214089704326
ARS1002	MCM2	chrX	8097	11	76	469	11.4	88.35	0.00213537130173358	0.0165491275884353
ARS1002	MCM2	chrX	8098	11	75	468	11.65	84.7	0.00218219961975406	0.0158654341453364
ARS1002	MCM2	chrX	8099	11	75	468	11.5	81.65	0.00215410262894177	0.0152941286654866
ARS1002	MCM2	chrX	8100	11	75	467	11.35	78.65	0.00212600563812949	0.0147321888492409
ARS1002	MCM2	chrX	8101	11	75	468	11.2	75.65	0.00209790864731721	0.0141702490329952
ARS1002	MCM2	chrX	8102	11	75	468	11.05	72.9	0.00206981165650492	0.01365513753477
ARS1002	MCM2	chrX	8103	11	75	468	11.5	70.35	0.00215410262894177	0.0131774886909612
ARS1002	MCM2	chrX	8104	11	75	467	12.2	68.9	0.0022852219193991	0.0129058844464425
ARS1002	MCM2	chrX	8105	11	74	452	12.9	67.55	0.00241634120985642	0.0126530115291319
ARS1002	MCM2	chrX	8106	10	60	426	13.65	66.2	0.00255682616391784	0.0124001386118213
ARS1002	MCM2	chrX	8107	10	59	425	14.4	65.45	0.00269731111797926	0.0122596536577599
ARS1002	MCM2	chrX	8108	10	57	412	15.15	64.75	0.00283779607204068	0.0121285343673026
ARS1002	MCM2	chrX	8109	11	57	405	15.9	64.05	0.00297828102610211	0.0119974150768453
ARS1002	MCM2	chrX	8110	11	57	402	16.9	63.1	0.003165594298184	0.0118194674683675
ARS1002	MCM2	chrX	8111	11	57	406	17.9	62.15	0.00335290757026589	0.0116415198598897
ARS1002	MCM2	chrX	8112	11	57	407	19.2	61.15	0.00359641482397235	0.0114542065878078
ARS1002	MCM2	chrX	8113	22	62	437	20.5	60.15	0.00383992207767881	0.0112668933157259
ARS1002	MCM2	chrX	8114	26	61	445	21.8	59.15	0.00408342933138528	0.011079580043644
ARS1002	MCM2	chrX	8115	26	61	446	23.1	58.2	0.00432693658509174	0.0109016324351662
ARS1002	MCM2	chrX	8116	26	61	445	24.45	57.95	0.00457980950240229	0.0108548041171457
ARS1002	MCM2	chrX	8117	26	61	444	25.8	57.7	0.00483268241971285	0.0108079757991252
ARS1002	MCM2	chrX	8118	26	61	443	27.35	57.55	0.00512301799143978	0.010779878808313
ARS1002	MCM2	chrX	8119	26	61	443	28.85	57.4	0.00540398789956262	0.0107517818175007
ARS1002	MCM2	chrX	8120	31	56	435	30.35	57.25	0.00568495780768546	0.0107236848266884
ARS1002	MCM2	chrX	8121	31	56	435	31.85	57.1	0.0059659277158083	0.0106955878358761
ARS1002	MCM2	chrX	8122	37	55	439	33.35	56.95	0.00624689762393114	0.0106674908450638
ARS1002	MCM2	chrX	8123	37	55	440	34.3	56.55	0.00642484523240894	0.0105925655362311
ARS1002	MCM2	chrX	8124	37	55	444	35.05	56.2	0.00656533018647036	0.0105270058910024
ARS1002	MCM2	chrX	8125	37	55	443	35.85	55.85	0.00671518080413588	0.0104614462457737
ARS1002	MCM2	chrX	8126	37	55	442	36.65	55.5	0.00686503142180139	0.0103958866005451
ARS1002	MCM2	chrX	8127	37	54	438	37.45	55.15	0.00701488203946691	0.0103303269553164
ARS1002	MCM2	chrX	8128	41	54	442	38.3	54.8	0.00717409832073652	0.0102647673100878
ARS1002	MCM2	chrX	8129	41	54	442	39.15	54.45	0.00733331460200613	0.0101992076648591
ARS1002	MCM2	chrX	8130	41	54	443	39.75	54.35	0.00744570256525526	0.0101804763376509
ARS1002	MCM2	chrX	8131	41	54	443	40.35	54.25	0.0075580905285044	0.0101617450104427
ARS1002	MCM2	chrX	8132	41	54	443	40.65	54.2	0.00761428451012897	0.0101523793468386
ARS1002	MCM2	chrX	8133	41	54	442	40.95	54.15	0.00767047849175353	0.0101430136832345
ARS1002	MCM2	chrX	8134	41	54	442	41.3	54.1	0.0077360381369822	0.0101336480196304
ARS1002	MCM2	chrX	8135	42	54	443	41.65	54.05	0.00780159778221086	0.0101242823560263
ARS1002	MCM2	chrX	8136	42	54	443	42	54	0.00786715742743952	0.0101149166924222
ARS1002	MCM2	chrX	8137	42	54	444	42.35	54	0.00793271707266818	0.0101149166924222
ARS1002	MCM2	chrX	8138	43	54	445	42.5	54	0.00796081406348047	0.0101149166924222
ARS1002	MCM2	chrX	8139	43	54	445	42.85	54	0.00802637370870913	0.0101149166924222
ARS1002	MCM2	chrX	8140	43	54	445	43.2	54	0.00809193335393779	0.0101149166924222
ARS1002	MCM2	chrX	8141	43	54	445	43.75	54	0.00819495565358284	0.0101149166924222
ARS1002	MCM2	chrX	8142	43	54	445	44.35	54	0.00830734361683197	0.0101149166924222
ARS1002	MCM2	chrX	8143	43	54	449	45	54	0.0084290972436852	0.0101149166924222
ARS1002	MCM2	chrX	8144	44	54	450	45.75	54	0.00856958219774662	0.0101149166924222
ARS1002	MCM2	chrX	8145	44	54	450	46.45	54	0.00870070148820395	0.0101149166924222
ARS1002	MCM2	chrX	8146	44	54	450	47.15	54	0.00883182077866127	0.0101149166924222
ARS1002	MCM2	chrX	8147	44	54	450	47.85	54	0.0089629400691186	0.0101149166924222
ARS1002	MCM2	chrX	8148	44	54	447	48.5	54	0.00908469369597183	0.0101149166924222
ARS1002	MCM2	chrX	8149	48	54	452	49.15	54	0.00920644732282506	0.0101149166924222
ARS1002	MCM2	chrX	8150	48	54	452	49.8	54	0.00932820094967829	0.0101149166924222
ARS1002	MCM2	chrX	8151	52	54	454	50.45	54	0.00944995457653152	0.0101149166924222
ARS1002	MCM2	chrX	8152	53	54	455	51.1	54	0.00957170820338475	0.0101149166924222
ARS1002	MCM2	chrX	8153	54	54	452	51.75	54	0.00969346183023798	0.0101149166924222
ARS1002	MCM2	chrX	8154	56	54	454	52.35	54	0.00980584979348712	0.0101149166924222
ARS1002	MCM2	chrX	8155	56	54	454	52.95	54	0.00991823775673626	0.0101149166924222
ARS1002	MCM2	chrX	8156	56	54	454	53.55	54.05	0.0100306257199854	0.0101242823560263
ARS1002	MCM2	chrX	8157	56	54	452	54.15	54.1	0.0101430136832345	0.0101336480196304
ARS1002	MCM2	chrX	8158	56	54	452	54.75	54.15	0.0102554016464837	0.0101430136832345
ARS1002	MCM2	chrX	8159	56	54	451	55.15	54.2	0.0103303269553164	0.0101523793468386
ARS1002	MCM2	chrX	8160	56	54	451	55.5	54.25	0.0103958866005451	0.0101617450104427
ARS1002	MCM2	chrX	8161	56	54	451	55.3	54.3	0.0103584239461287	0.0101711106740468
ARS1002	MCM2	chrX	8162	56	54	451	55.05	54.35	0.0103115956281082	0.0101804763376509
ARS1002	MCM2	chrX	8163	56	54	451	54.75	54.4	0.0102554016464837	0.010189842001255
ARS1002	MCM2	chrX	8164	56	54	451	54.35	54.45	0.0101804763376509	0.0101992076648591
ARS1002	MCM2	chrX	8165	56	54	451	53.95	54.45	0.0101055510288181	0.0101992076648591
ARS1002	MCM2	chrX	8166	56	55	452	53.55	54.45	0.0100306257199854	0.0101992076648591
ARS1002	MCM2	chrX	8167	56	55	454	53.15	54.45	0.00995570041115263	0.0101992076648591
ARS1002	MCM2	chrX	8168	56	55	453	52.75	54.45	0.00988077510231988	0.0101992076648591
ARS1002	MCM2	chrX	8169	56	55	451	52.35	54.45	0.00980584979348712	0.0101992076648591
ARS1002	MCM2	chrX	8170	55	55	450	51.95	54.45	0.00973092448465436	0.0101992076648591
ARS1002	MCM2	chrX	8171	48	55	442	51.55	54.45	0.0096559991758216	0.0101992076648591
ARS1002	MCM2	chrX	8172	48	55	441	51.15	54.45	0.00958107386698885	0.0101992076648591
ARS1002	MCM2	chrX	8173	48	55	441	50.75	54.45	0.00950614855815609	0.0101992076648591
ARS1002	MCM2	chrX	8174	48	55	441	50.35	54.45	0.00943122324932333	0.0101992076648591
ARS1002	MCM2	chrX	8175	48	54	439	50.05	54.45	0.00937502926769876	0.0101992076648591
ARS1002	MCM2	chrX	8176	48	54	439	49.7	54.45	0.0093094696224701	0.0101992076648591
ARS1002	MCM2	chrX	8177	48	54	439	49.35	54.45	0.00924390997724144	0.0101992076648591
ARS1002	MCM2	chrX	8178	48	54	439	49	54.45	0.00917835033201277	0.0101992076648591
ARS1002	MCM2	chrX	8179	48	54	439	48.65	54.4	0.00911279068678411	0.010189842001255
ARS1002	MCM2	chrX	8180	48	54	439	48.3	54.35	0.00904723104155545	0.0101804763376509
ARS1002	MCM2	chrX	8181	48	54	439	47.6	54.5	0.00891611175109813	0.0102085733284632
ARS1002	MCM2	chrX	8182	48	54	439	46.9	54.65	0.0087849924606408	0.0102366703192755
ARS1002	MCM2	chrX	8183	48	54	439	46.3	55.05	0.00867260449739166	0.0103115956281082
ARS1002	MCM2	chrX	8184	48	54	439	45.7	55.45	0.00856021653414253	0.010386520936941
ARS1002	MCM2	chrX	8185	50	54	441	45.1	55.9	0.00844782857089339	0.0104708119093778
ARS1002	MCM2	chrX	8186	49	55	444	44.5	56.35	0.00833544060764426	0.0105551028818147
ARS1002	MCM2	chrX	8187	49	55	444	43.9	56.8	0.00822305264439512	0.0106393938542515
ARS1002	MCM2	chrX	8188	49	55	444	43.3	57.25	0.00811066468114598	0.0107236848266884
ARS1002	MCM2	chrX	8189	49	54	440	42.7	57.85	0.00799827671789685	0.0108360727899375
ARS1002	MCM2	chrX	8190	48	54	440	42.1	58.45	0.00788588875464771	0.0109484607531867
ARS1002	MCM2	chrX	8191	34	58	410	41.5	59.05	0.00777350079139858	0.0110608487164358
ARS1002	MCM2	chrX	8192	34	58	407	40.9	59.7	0.00766111282814944	0.011182602343289
[truncated: 998,000+ more rows]
