# Supplementary material for: Chromosomal Mcm2-7 distribution and the genome replication program in species from yeast to humans
Source: PLoS Genet. 2021 Sep 2;17(9):e1009714. doi: 10.1371/journal.pgen.1009714 (PMC8443269; doi:10.1371/journal.pgen.1009714)
Supplement: S6 Source Files — (ZIP) [file pgen.1009714.s028.zip]

Archive with 345 entries (343 files):
- source_files_for_S4Figure_part2_of_2_heat_map_matrices/
- source_files_for_S4Figure_part2_of_2_heat_map_matrices/heat_map_matrix_files_S4_Figure/
- source_files_for_S4Figure_part2_of_2_heat_map_matrices/heat_map_matrix_files_S4_Figure/ARS1321_MCM2ChEC_chrXIII_542929_matrix_for_heat_map_041621_1.txt
- source_files_for_S4Figure_part2_of_2_heat_map_matrices/heat_map_matrix_files_S4_Figure/ARS225_MCM2ChEC_chrII_757552_matrix_for_heat_map_041621_1.txt
- source_files_for_S4Figure_part2_of_2_heat_map_matrices/heat_map_matrix_files_S4_Figure/ARS224_MCM2ChEC_chrII_741739_matrix_for_heat_map_041621_1.txt
- source_files_for_S4Figure_part2_of_2_heat_map_matrices/heat_map_matrix_files_S4_Figure/ARS416_MCM2ChEC_chrIV_462594_matrix_for_heat_map_041621_1.txt
- source_files_for_S4Figure_part2_of_2_heat_map_matrices/heat_map_matrix_files_S4_Figure/ARS307_MCM2ChEC_chrIII_108893_matrix_for_heat_map_041621_1.txt
- source_files_for_S4Figure_part2_of_2_heat_map_matrices/heat_map_matrix_files_S4_Figure/ARS717_MCM2ChEC_chrVII_388774_matrix_for_heat_map_041621_1.txt
- source_files_for_S4Figure_part2_of_2_heat_map_matrices/heat_map_matrix_files_S4_Figure/ARS1305_MCM2ChEC_chrXIII_94340_matrix_for_heat_map_041621_1.txt
- source_files_for_S4Figure_part2_of_2_heat_map_matrices/heat_map_matrix_files_S4_Figure/ARS723_MCM2ChEC_chrVII_575915_matrix_for_heat_map_041621_1.txt
- source_files_for_S4Figure_part2_of_2_heat_map_matrices/heat_map_matrix_files_S4_Figure/ARS510_MCM2ChEC_chrV_145759_matrix_for_heat_map_041621_1.txt
- source_files_for_S4Figure_part2_of_2_heat_map_matrices/heat_map_matrix_files_S4_Figure/ARS453_MCM2ChEC_chrIV_1166139_matrix_for_heat_map_041621_1.txt
- source_files_for_S4Figure_part2_of_2_heat_map_matrices/heat_map_matrix_files_S4_Figure/ARS1513_MCM2ChEC_chrXV_337457_matrix_for_heat_map_041621_1.txt
- source_files_for_S4Figure_part2_of_2_heat_map_matrices/heat_map_matrix_files_S4_Figure/ARS1607_MCM2ChEC_chrXVI_116623_matrix_for_heat_map_041621_1.txt
- source_files_for_S4Figure_part2_of_2_heat_map_matrices/heat_map_matrix_files_S4_Figure/ARS1604_MCM2ChEC_chrXVI_43094_matrix_for_heat_map_041621_1.txt
- source_files_for_S4Figure_part2_of_2_heat_map_matrices/heat_map_matrix_files_S4_Figure/ARS404_MCM2ChEC_chrIV_46211_matrix_for_heat_map_041621_1.txt
- source_files_for_S4Figure_part2_of_2_heat_map_matrices/heat_map_matrix_files_S4_Figure/ARS310_MCM2ChEC_chrIII_166925_matrix_for_heat_map_041621_1.txt
- source_files_for_S4Figure_part2_of_2_heat_map_matrices/heat_map_matrix_files_S4_Figure/ARS1603_MCM2ChEC_chrXVI_18719_matrix_for_heat_map_041621_1.txt
- source_files_for_S4Figure_part2_of_2_heat_map_matrices/heat_map_matrix_files_S4_Figure/ARS1202_MCM2ChEC_chrXII_30796_matrix_for_heat_map_041621_1.txt
- source_files_for_S4Figure_part2_of_2_heat_map_matrices/heat_map_matrix_files_S4_Figure/ARS409_MCM2ChEC_chrIV_212568_matrix_for_heat_map_041621_1.txt
- source_files_for_S4Figure_part2_of_2_heat_map_matrices/heat_map_matrix_files_S4_Figure/ARS1413_MCM2ChEC_chrXIV_250623_matrix_for_heat_map_041621_1.txt
- source_files_for_S4Figure_part2_of_2_heat_map_matrices/heat_map_matrix_files_S4_Figure/ARS802_MCM2ChEC_chrVIII_7734_matrix_for_heat_map_041621_1.txt
- source_files_for_S4Figure_part2_of_2_heat_map_matrices/heat_map_matrix_files_S4_Figure/ARS1009_MCM2ChEC_chrX_228797_matrix_for_heat_map_041621_1.txt
- source_files_for_S4Figure_part2_of_2_heat_map_matrices/heat_map_matrix_files_S4_Figure/ARS1423_MCM2ChEC_chrXIV_568371_matrix_for_heat_map_041621_1.txt
- source_files_for_S4Figure_part2_of_2_heat_map_matrices/heat_map_matrix_files_S4_Figure/ARS511_MCM2ChEC_chrV_173782_matrix_for_heat_map_041621_1.txt
- source_files_for_S4Figure_part2_of_2_heat_map_matrices/heat_map_matrix_files_S4_Figure/ARS1213_MCM2ChEC_chrXII_373293_matrix_for_heat_map_041621_1.txt
- source_files_for_S4Figure_part2_of_2_heat_map_matrices/heat_map_matrix_files_S4_Figure/ARS602_MCM2ChEC_chrVI_32957_matrix_for_heat_map_041621_1.txt
- source_files_for_S4Figure_part2_of_2_heat_map_matrices/heat_map_matrix_files_S4_Figure/ARS112_MCM2ChEC_chrI_223463_matrix_for_heat_map_041621_1.txt
- source_files_for_S4Figure_part2_of_2_heat_map_matrices/heat_map_matrix_files_S4_Figure/ARS440_MCM2ChEC_chrIV_1404407_matrix_for_heat_map_041621_1.txt
- source_files_for_S4Figure_part2_of_2_heat_map_matrices/heat_map_matrix_files_S4_Figure/ARS1410_MCM2ChEC_chrXIV_126702_matrix_for_heat_map_041621_1.txt
- source_files_for_S4Figure_part2_of_2_heat_map_matrices/heat_map_matrix_files_S4_Figure/ARS1630_MCM2ChEC_chrXVI_880984_matrix_for_heat_map_041621_1.txt
- source_files_for_S4Figure_part2_of_2_heat_map_matrices/heat_map_matrix_files_S4_Figure/ARS1004_MCM2ChEC_chrX_23910_matrix_for_heat_map_041621_1.txt
- source_files_for_S4Figure_part2_of_2_heat_map_matrices/heat_map_matrix_files_S4_Figure/ARS1024_MCM2ChEC_chrX_737154_matrix_for_heat_map_041621_1.txt
- source_files_for_S4Figure_part2_of_2_heat_map_matrices/heat_map_matrix_files_S4_Figure/ARS315_MCM2ChEC_chrIII_224938_matrix_for_heat_map_041621_1.txt
- source_files_for_S4Figure_part2_of_2_heat_map_matrices/heat_map_matrix_files_S4_Figure/ARS1112_MCM2ChEC_chrXI_389117_matrix_for_heat_map_041621_1.txt
- source_files_for_S4Figure_part2_of_2_heat_map_matrices/heat_map_matrix_files_S4_Figure/ARS405_MCM2ChEC_chrIV_86060_matrix_for_heat_map_041621_1.txt
- source_files_for_S4Figure_part2_of_2_heat_map_matrices/heat_map_matrix_files_S4_Figure/ARS1612_MCM2ChEC_chrXVI_261329_matrix_for_heat_map_041621_1.txt
- source_files_for_S4Figure_part2_of_2_heat_map_matrices/heat_map_matrix_files_S4_Figure/ARS413_MCM2ChEC_chrIV_329690_matrix_for_heat_map_041621_1.txt
- source_files_for_S4Figure_part2_of_2_heat_map_matrices/heat_map_matrix_files_S4_Figure/ARS1416_MCM2ChEC_chrXIV_325160_matrix_for_heat_map_041621_1.txt
- source_files_for_S4Figure_part2_of_2_heat_map_matrices/heat_map_matrix_files_S4_Figure/ARS1014_MCM2ChEC_chrX_417317_matrix_for_heat_map_041621_1.txt
- source_files_for_S4Figure_part2_of_2_heat_map_matrices/heat_map_matrix_files_S4_Figure/ARS436_MCM2ChEC_chrIV_1306034_matrix_for_heat_map_041621_1.txt
- source_files_for_S4Figure_part2_of_2_heat_map_matrices/heat_map_matrix_files_S4_Figure/ARS521_MCM2ChEC_chrV_520901_matrix_for_heat_map_041621_1.txt
- source_files_for_S4Figure_part2_of_2_heat_map_matrices/heat_map_matrix_files_S4_Figure/ARS1635_MCM2ChEC_chrXVI_777041_matrix_for_heat_map_041621_1.txt
- source_files_for_S4Figure_part2_of_2_heat_map_matrices/heat_map_matrix_files_S4_Figure/ARS443_MCM2ChEC_chrIV_1462017_matrix_for_heat_map_041621_1.txt
- source_files_for_S4Figure_part2_of_2_heat_map_matrices/heat_map_matrix_files_S4_Figure/ARS718_MCM2ChEC_chrVII_421225_matrix_for_heat_map_041621_1.txt
- source_files_for_S4Figure_part2_of_2_heat_map_matrices/heat_map_matrix_files_S4_Figure/ARS1018_MCM2ChEC_chrX_540663_matrix_for_heat_map_041621_1.txt
- source_files_for_S4Figure_part2_of_2_heat_map_matrices/heat_map_matrix_files_S4_Figure/ARS922_MCM2ChEC_chrIX_411973_matrix_for_heat_map_041621_1.txt
- source_files_for_S4Figure_part2_of_2_heat_map_matrices/heat_map_matrix_files_S4_Figure/ARS1221_MCM2ChEC_chrXII_721101_matrix_for_heat_map_041621_1.txt
- source_files_for_S4Figure_part2_of_2_heat_map_matrices/heat_map_matrix_files_S4_Figure/ARS507_MCM2ChEC_chrV_59407_matrix_for_heat_map_041621_1.txt
- source_files_for_S4Figure_part2_of_2_heat_map_matrices/heat_map_matrix_files_S4_Figure/ARS1427_MCM2ChEC_chrXIV_691608_matrix_for_heat_map_041621_1.txt
- source_files_for_S4Figure_part2_of_2_heat_map_matrices/heat_map_matrix_files_S4_Figure/ARS1528_MCM2ChEC_chrXV_908420_matrix_for_heat_map_041621_1.txt
- source_files_for_S4Figure_part2_of_2_heat_map_matrices/heat_map_matrix_files_S4_Figure/ARS417_MCM2ChEC_chrIV_484032_matrix_for_heat_map_041621_1.txt
- source_files_for_S4Figure_part2_of_2_heat_map_matrices/heat_map_matrix_files_S4_Figure/ARS1015_MCM2ChEC_chrX_442760_matrix_for_heat_map_041621_1.txt
- source_files_for_S4Figure_part2_of_2_heat_map_matrices/heat_map_matrix_files_S4_Figure/ARS1200-1_MCM2ChEC_chrXII_459044_matrix_for_heat_map_041621_1.txt
- source_files_for_S4Figure_part2_of_2_heat_map_matrices/heat_map_matrix_files_S4_Figure/ARS1238_MCM2ChEC_chrXII_888690_matrix_for_heat_map_041621_1.txt
- source_files_for_S4Figure_part2_of_2_heat_map_matrices/heat_map_matrix_files_S4_Figure/ARS422_MCM2ChEC_chrIV_703009_matrix_for_heat_map_041621_1.txt
- source_files_for_S4Figure_part2_of_2_heat_map_matrices/heat_map_matrix_files_S4_Figure/ARS609_MCM2ChEC_chrVI_256354_matrix_for_heat_map_041621_1.txt
- source_files_for_S4Figure_part2_of_2_heat_map_matrices/heat_map_matrix_files_S4_Figure/ARS1331_MCM2ChEC_chrXIII_837846_matrix_for_heat_map_041621_1.txt
- source_files_for_S4Figure_part2_of_2_heat_map_matrices/heat_map_matrix_files_S4_Figure/ARS515_MCM2ChEC_chrV_316703_matrix_for_heat_map_041621_1.txt
- source_files_for_S4Figure_part2_of_2_heat_map_matrices/heat_map_matrix_files_S4_Figure/ARS923_MCM2ChEC_chrIX_245840_matrix_for_heat_map_041621_1.txt
- source_files_for_S4Figure_part2_of_2_heat_map_matrices/heat_map_matrix_files_S4_Figure/ARS410_MCM2ChEC_chrIV_253915_matrix_for_heat_map_041621_1.txt
- source_files_for_S4Figure_part2_of_2_heat_map_matrices/heat_map_matrix_files_S4_Figure/ARS105_MCM2ChEC_chrI_42071_matrix_for_heat_map_041621_1.txt
- source_files_for_S4Figure_part2_of_2_heat_map_matrices/heat_map_matrix_files_S4_Figure/ARS203_MCM2ChEC_chrII_93477_matrix_for_heat_map_041621_1.txt
- source_files_for_S4Figure_part2_of_2_heat_map_matrices/heat_map_matrix_files_S4_Figure/ARS1316_MCM2ChEC_chrXIII_468324_matrix_for_heat_map_041621_1.txt
- source_files_for_S4Figure_part2_of_2_heat_map_matrices/heat_map_matrix_files_S4_Figure/ARS603.1_MCM2ChEC_chrVI_104582_matrix_for_heat_map_041621_1.txt
- source_files_for_S4Figure_part2_of_2_heat_map_matrices/heat_map_matrix_files_S4_Figure/ARS221_MCM2ChEC_chrII_632095_matrix_for_heat_map_041621_1.txt
- source_files_for_S4Figure_part2_of_2_heat_map_matrices/heat_map_matrix_files_S4_Figure/ARS1507_MCM2ChEC_chrXV_72718_matrix_for_heat_map_041621_1.txt
- source_files_for_S4Figure_part2_of_2_heat_map_matrices/heat_map_matrix_files_S4_Figure/ARS104_MCM2ChEC_chrI_31064_matrix_for_heat_map_041621_1.txt
- source_files_for_S4Figure_part2_of_2_heat_map_matrices/heat_map_matrix_files_S4_Figure/ARS516_MCM2ChEC_chrV_353607_matrix_for_heat_map_041621_1.txt
- source_files_for_S4Figure_part2_of_2_heat_map_matrices/heat_map_matrix_files_S4_Figure/ARS1524_MCM2ChEC_chrXV_783454_matrix_for_heat_map_041621_1.txt
- source_files_for_S4Figure_part2_of_2_heat_map_matrices/heat_map_matrix_files_S4_Figure/ARS1206_MCM2ChEC_chrXII_91539_matrix_for_heat_map_041621_1.txt
- source_files_for_S4Figure_part2_of_2_heat_map_matrices/heat_map_matrix_files_S4_Figure/ARS1518_MCM2ChEC_chrXV_617093_matrix_for_heat_map_041621_1.txt
- source_files_for_S4Figure_part2_of_2_heat_map_matrices/heat_map_matrix_files_S4_Figure/ARS432_MCM2ChEC_chrIV_1159386_matrix_for_heat_map_041621_1.txt
- source_files_for_S4Figure_part2_of_2_heat_map_matrices/heat_map_matrix_files_S4_Figure/ARS815_MCM2ChEC_chrVIII_297119_matrix_for_heat_map_041621_1.txt
- source_files_for_S4Figure_part2_of_2_heat_map_matrices/heat_map_matrix_files_S4_Figure/ARS712_MCM2ChEC_chrVII_241219_matrix_for_heat_map_041621_1.txt
- source_files_for_S4Figure_part2_of_2_heat_map_matrices/heat_map_matrix_files_S4_Figure/ARS1620_MCM2ChEC_chrXVI_422835_matrix_for_heat_map_041621_1.txt
- source_files_for_S4Figure_part2_of_2_heat_map_matrices/heat_map_matrix_files_S4_Figure/ARS606_MCM2ChEC_chrVI_167674_matrix_for_heat_map_041621_1.txt
- source_files_for_S4Figure_part2_of_2_heat_map_matrices/heat_map_matrix_files_S4_Figure/ARS824_MCM2ChEC_chrVIII_556166_matrix_for_heat_map_041621_1.txt
- source_files_for_S4Figure_part2_of_2_heat_map_matrices/heat_map_matrix_files_S4_Figure/ARS729_MCM2ChEC_chrVII_778090_matrix_for_heat_map_041621_1.txt
- source_files_for_S4Figure_part2_of_2_heat_map_matrices/heat_map_matrix_files_S4_Figure/ARS1412_MCM2ChEC_chrXIV_196183_matrix_for_heat_map_041621_1.txt
- source_files_for_S4Figure_part2_of_2_heat_map_matrices/heat_map_matrix_files_S4_Figure/ARS1519_MCM2ChEC_chrXV_656736_matrix_for_heat_map_041621_1.txt
- source_files_for_S4Figure_part2_of_2_heat_map_matrices/heat_map_matrix_files_S4_Figure/ARS1123_MCM2ChEC_chrXI_642850_matrix_for_heat_map_041621_1.txt
- source_files_for_S4Figure_part2_of_2_heat_map_matrices/heat_map_matrix_files_S4_Figure/ARS915_MCM2ChEC_chrIX_248623_matrix_for_heat_map_041621_1.txt
- source_files_for_S4Figure_part2_of_2_heat_map_matrices/heat_map_matrix_files_S4_Figure/ARS419_MCM2ChEC_chrIV_567647_matrix_for_heat_map_041621_1.txt
- source_files_for_S4Figure_part2_of_2_heat_map_matrices/heat_map_matrix_files_S4_Figure/ARS1502_MCM2ChEC_chrXV_600923_matrix_for_heat_map_041621_1.txt
- source_files_for_S4Figure_part2_of_2_heat_map_matrices/heat_map_matrix_files_S4_Figure/ARS451_MCM2ChEC_chrIV_748514_matrix_for_heat_map_041621_1.txt
- source_files_for_S4Figure_part2_of_2_heat_map_matrices/heat_map_matrix_files_S4_Figure/ARS1223_MCM2ChEC_chrXII_745061_matrix_for_heat_map_041621_1.txt
- source_files_for_S4Figure_part2_of_2_heat_map_matrices/heat_map_matrix_files_S4_Figure/ARS318_MCM2ChEC_chrIII_294860_matrix_for_heat_map_041621_1.txt
- source_files_for_S4Figure_part2_of_2_heat_map_matrices/heat_map_matrix_files_S4_Figure/ARS1005_MCM2ChEC_chrX_67699_matrix_for_heat_map_041621_1.txt
- source_files_for_S4Figure_part2_of_2_heat_map_matrices/heat_map_matrix_files_S4_Figure/ARS801_MCM2ChEC_chrVIII_5936_matrix_for_heat_map_041621_1.txt
- source_files_for_S4Figure_part2_of_2_heat_map_matrices/heat_map_matrix_files_S4_Figure/ARS702_MCM2ChEC_chrVII_64412_matrix_for_heat_map_041621_1.txt
- source_files_for_S4Figure_part2_of_2_heat_map_matrices/heat_map_matrix_files_S4_Figure/ARS1226_MCM2ChEC_chrXII_794165_matrix_for_heat_map_041621_1.txt
- source_files_for_S4Figure_part2_of_2_heat_map_matrices/heat_map_matrix_files_S4_Figure/ARS919_MCM2ChEC_chrIX_342010_matrix_for_heat_map_041621_1.txt
- source_files_for_S4Figure_part2_of_2_heat_map_matrices/heat_map_matrix_files_S4_Figure/ARS704_MCM2ChEC_chrVII_112198_matrix_for_heat_map_041621_1.txt
- source_files_for_S4Figure_part2_of_2_heat_map_matrices/heat_map_matrix_files_S4_Figure/ARS1526_MCM2ChEC_chrXV_874331_matrix_for_heat_map_041621_1.txt
- source_files_for_S4Figure_part2_of_2_heat_map_matrices/heat_map_matrix_files_S4_Figure/ARS1002_MCM2ChEC_chrX_7694_matrix_for_heat_map_041621_1.txt
- source_files_for_S4Figure_part2_of_2_heat_map_matrices/heat_map_matrix_files_S4_Figure/ARS724_MCM2ChEC_chrVII_581824_matrix_for_heat_map_041621_1.txt
- source_files_for_S4Figure_part2_of_2_heat_map_matrices/heat_map_matrix_files_S4_Figure/ARS1200-2_MCM2ChEC_chrXII_468181_matrix_for_heat_map_041621_1.txt
- source_files_for_S4Figure_part2_of_2_heat_map_matrices/heat_map_matrix_files_S4_Figure/ARS1332_MCM2ChEC_chrXIII_897960_matrix_for_heat_map_041621_1.txt
- source_files_for_S4Figure_part2_of_2_heat_map_matrices/heat_map_matrix_files_S4_Figure/ARS909_MCM2ChEC_chrIX_105961_matrix_for_heat_map_041621_1.txt
- source_files_for_S4Figure_part2_of_2_heat_map_matrices/heat_map_matrix_files_S4_Figure/ARS1217_MCM2ChEC_chrXII_512991_matrix_for_heat_map_041621_1.txt
- source_files_for_S4Figure_part2_of_2_heat_map_matrices/heat_map_matrix_files_S4_Figure/ARS220_MCM2ChEC_chrII_622805_matrix_for_heat_map_041621_1.txt
- source_files_for_S4Figure_part2_of_2_heat_map_matrices/heat_map_matrix_files_S4_Figure/ARS1127_MCM2ChEC_chrXI_213591_matrix_for_heat_map_041621_1.txt
- source_files_for_S4Figure_part2_of_2_heat_map_matrices/heat_map_matrix_files_S4_Figure/ARS1619_MCM2ChEC_chrXVI_418251_matrix_for_heat_map_041621_1.txt
- source_files_for_S4Figure_part2_of_2_heat_map_matrices/heat_map_matrix_files_S4_Figure/ARS918_MCM2ChEC_chrIX_313948_matrix_for_heat_map_041621_1.txt
- source_files_for_S4Figure_part2_of_2_heat_map_matrices/heat_map_matrix_files_S4_Figure/ARS1208_MCM2ChEC_chrXII_151168_matrix_for_heat_map_041621_1.txt
- source_files_for_S4Figure_part2_of_2_heat_map_matrices/heat_map_matrix_files_S4_Figure/ARS1230_MCM2ChEC_chrXII_930977_matrix_for_heat_map_041621_1.txt
- source_files_for_S4Figure_part2_of_2_heat_map_matrices/heat_map_matrix_files_S4_Figure/ARS1509_MCM2ChEC_chrXV_113934_matrix_for_heat_map_041621_1.txt
- source_files_for_S4Figure_part2_of_2_heat_map_matrices/heat_map_matrix_files_S4_Figure/ARS508_MCM2ChEC_chrV_94098_matrix_for_heat_map_041621_1.txt
- source_files_for_S4Figure_part2_of_2_heat_map_matrices/heat_map_matrix_files_S4_Figure/ARS107_MCM2ChEC_chrI_124473_matrix_for_heat_map_041621_1.txt
- source_files_for_S4Figure_part2_of_2_heat_map_matrices/heat_map_matrix_files_S4_Figure/ARS1327_MCM2ChEC_chrXIII_758347_matrix_for_heat_map_041621_1.txt
- source_files_for_S4Figure_part2_of_2_heat_map_matrices/heat_map_matrix_files_S4_Figure/ARS715_MCM2ChEC_chrVII_288481_matrix_for_heat_map_041621_1.txt
- source_files_for_S4Figure_part2_of_2_heat_map_matrices/heat_map_matrix_files_S4_Figure/ARS1633_MCM2ChEC_chrXVI_456686_matrix_for_heat_map_041621_1.txt
- source_files_for_S4Figure_part2_of_2_heat_map_matrices/heat_map_matrix_files_S4_Figure/ARS808_MCM2ChEC_chrVIII_140811_matrix_for_heat_map_041621_1.txt
- source_files_for_S4Figure_part2_of_2_heat_map_matrices/heat_map_matrix_files_S4_Figure/ARS1214_MCM2ChEC_chrXII_384629_matrix_for_heat_map_041621_1.txt
- source_files_for_S4Figure_part2_of_2_heat_map_matrices/heat_map_matrix_files_S4_Figure/ARS1414_MCM2ChEC_chrXIV_280026_matrix_for_heat_map_041621_1.txt
- source_files_for_S4Figure_part2_of_2_heat_map_matrices/heat_map_matrix_files_S4_Figure/ARS1333_MCM2ChEC_chrXIII_918131_matrix_for_heat_map_041621_1.txt
- source_files_for_S4Figure_part2_of_2_heat_map_matrices/heat_map_matrix_files_S4_Figure/ARS522_MCM2ChEC_chrV_549690_matrix_for_heat_map_041621_1.txt
- source_files_for_S4Figure_part2_of_2_heat_map_matrices/heat_map_matrix_files_S4_Figure/ARS502_MCM2ChEC_chrV_4141_matrix_for_heat_map_041621_1.txt
- source_files_for_S4Figure_part2_of_2_heat_map_matrices/heat_map_matrix_files_S4_Figure/ARS230_MCM2ChEC_chrII_29051_matrix_for_heat_map_041621_1.txt
- source_files_for_S4Figure_part2_of_2_heat_map_matrices/heat_map_matrix_files_S4_Figure/ARS1115_MCM2ChEC_chrXI_463220_matrix_for_heat_map_041621_1.txt
- source_files_for_S4Figure_part2_of_2_heat_map_matrices/heat_map_matrix_files_S4_Figure/ARS1118_MCM2ChEC_chrXI_581951_matrix_for_heat_map_041621_1.txt
- source_files_for_S4Figure_part2_of_2_heat_map_matrices/heat_map_matrix_files_S4_Figure/ARS1228_MCM2ChEC_chrXII_920397_matrix_for_heat_map_041621_1.txt
- source_files_for_S4Figure_part2_of_2_heat_map_matrices/heat_map_matrix_files_S4_Figure/ARS1421_MCM2ChEC_chrXIV_546121_matrix_for_heat_map_041621_1.txt
- source_files_for_S4Figure_part2_of_2_heat_map_matrices/heat_map_matrix_files_S4_Figure/ARS1631_MCM2ChEC_chrXVI_933106_matrix_for_heat_map_041621_1.txt
- source_files_for_S4Figure_part2_of_2_heat_map_matrices/heat_map_matrix_files_S4_Figure/ARS314_MCM2ChEC_chrIII_197529_matrix_for_heat_map_041621_1.txt
- source_files_for_S4Figure_part2_of_2_heat_map_matrices/heat_map_matrix_files_S4_Figure/ARS1218_MCM2ChEC_chrXII_603078_matrix_for_heat_map_041621_1.txt
- source_files_for_S4Figure_part2_of_2_heat_map_matrices/heat_map_matrix_files_S4_Figure/ARS920_MCM2ChEC_chrIX_357278_matrix_for_heat_map_041621_1.txt
- source_files_for_S4Figure_part2_of_2_heat_map_matrices/heat_map_matrix_files_S4_Figure/ARS720_MCM2ChEC_chrVII_508853_matrix_for_heat_map_041621_1.txt
- source_files_for_S4Figure_part2_of_2_heat_map_matrices/heat_map_matrix_files_S4_Figure/ARS1409_MCM2ChEC_chrXIV_96355_matrix_for_heat_map_041621_1.txt
- source_files_for_S4Figure_part2_of_2_heat_map_matrices/heat_map_matrix_files_S4_Figure/ARS1103_MCM2ChEC_chrXI_55794_matrix_for_heat_map_041621_1.txt
- source_files_for_S4Figure_part2_of_2_heat_map_matrices/heat_map_matrix_files_S4_Figure/ARS1113_MCM2ChEC_chrXI_417301_matrix_for_heat_map_041621_1.txt
- source_files_for_S4Figure_part2_of_2_heat_map_matrices/heat_map_matrix_files_S4_Figure/ARS902_MCM2ChEC_chrIX_8131_matrix_for_heat_map_041621_1.txt
- source_files_for_S4Figure_part2_of_2_heat_map_matrices/heat_map_matrix_files_S4_Figure/ARS714_MCM2ChEC_chrVII_286036_matrix_for_heat_map_041621_1.txt
- source_files_for_S4Figure_part2_of_2_heat_map_matrices/heat_map_matrix_files_S4_Figure/ARS1013_MCM2ChEC_chrX_375966_matrix_for_heat_map_041621_1.txt
- source_files_for_S4Figure_part2_of_2_heat_map_matrices/heat_map_matrix_files_S4_Figure/ARS206_MCM2ChEC_chrII_143701_matrix_for_heat_map_041621_1.txt
- source_files_for_S4Figure_part2_of_2_heat_map_matrices/heat_map_matrix_files_S4_Figure/ARS1425_MCM2ChEC_chrXIV_616718_matrix_for_heat_map_041621_1.txt
- source_files_for_S4Figure_part2_of_2_heat_map_matrices/heat_map_matrix_files_S4_Figure/ARS1420_MCM2ChEC_chrXIV_499062_matrix_for_heat_map_041621_1.txt
- source_files_for_S4Figure_part2_of_2_heat_map_matrices/heat_map_matrix_files_S4_Figure/ARS1621_MCM2ChEC_chrXVI_511714_matrix_for_heat_map_041621_1.txt
- source_files_for_S4Figure_part2_of_2_heat_map_matrices/heat_map_matrix_files_S4_Figure/ARS907_MCM2ChEC_chrIX_73905_matrix_for_heat_map_041621_1.txt
- source_files_for_S4Figure_part2_of_2_heat_map_matrices/heat_map_matrix_files_S4_Figure/ARS921_MCM2ChEC_chrIX_363072_matrix_for_heat_map_041621_1.txt
- source_files_for_S4Figure_part2_of_2_heat_map_matrices/heat_map_matrix_files_S4_Figure/ARS1405_MCM2ChEC_chrXIV_28584_matrix_for_heat_map_041621_1.txt
- source_files_for_S4Figure_part2_of_2_heat_map_matrices/heat_map_matrix_files_S4_Figure/ARS435_MCM2ChEC_chrIV_1302728_matrix_for_heat_map_041621_1.txt
- source_files_for_S4Figure_part2_of_2_heat_map_matrices/heat_map_matrix_files_S4_Figure/ARS731_MCM2ChEC_chrVII_834612_matrix_for_heat_map_041621_1.txt
- source_files_for_S4Figure_part2_of_2_heat_map_matrices/heat_map_matrix_files_S4_Figure/ARS421_MCM2ChEC_chrIV_640039_matrix_for_heat_map_041621_1.txt
- source_files_for_S4Figure_part2_of_2_heat_map_matrices/heat_map_matrix_files_S4_Figure/ARS1623_MCM2ChEC_chrXVI_633998_matrix_for_heat_map_041621_1.txt
- source_files_for_S4Figure_part2_of_2_heat_map_matrices/heat_map_matrix_files_S4_Figure/ARS608_MCM2ChEC_chrVI_216530_matrix_for_heat_map_041621_1.txt
- source_files_for_S4Figure_part2_of_2_heat_map_matrices/heat_map_matrix_files_S4_Figure/ARS211_MCM2ChEC_chrII_326257_matrix_for_heat_map_041621_1.txt
- source_files_for_S4Figure_part2_of_2_heat_map_matrices/heat_map_matrix_files_S4_Figure/ARS431_MCM2ChEC_chrIV_1057896_matrix_for_heat_map_041621_1.txt
- source_files_for_S4Figure_part2_of_2_heat_map_matrices/heat_map_matrix_files_S4_Figure/ARS1328_MCM2ChEC_chrXIII_772755_matrix_for_heat_map_041621_1.txt
- source_files_for_S4Figure_part2_of_2_heat_map_matrices/heat_map_matrix_files_S4_Figure/ARS1622_MCM2ChEC_chrXVI_563909_matrix_for_heat_map_041621_1.txt
- source_files_for_S4Figure_part2_of_2_heat_map_matrices/heat_map_matrix_files_S4_Figure/ARS513.5_MCM2ChEC_chrV_276329_matrix_for_heat_map_041621_1.txt
- source_files_for_S4Figure_part2_of_2_heat_map_matrices/heat_map_matrix_files_S4_Figure/ARS1104_MCM2ChEC_chrXI_89038_matrix_for_heat_map_041621_1.txt
- source_files_for_S4Figure_part2_of_2_heat_map_matrices/heat_map_matrix_files_S4_Figure/ARS1415_MCM2ChEC_chrXIV_322067_matrix_for_heat_map_041621_1.txt
- source_files_for_S4Figure_part2_of_2_heat_map_matrices/heat_map_matrix_files_S4_Figure/ARS109_MCM2ChEC_chrI_160017_matrix_for_heat_map_041621_1.txt
- source_files_for_S4Figure_part2_of_2_heat_map_matrices/heat_map_matrix_files_S4_Figure/ARS904_MCM2ChEC_chrIX_16462_matrix_for_heat_map_041621_1.txt
- source_files_for_S4Figure_part2_of_2_heat_map_matrices/heat_map_matrix_files_S4_Figure/ARS1512_MCM2ChEC_chrXV_309642_matrix_for_heat_map_041621_1.txt
- source_files_for_S4Figure_part2_of_2_heat_map_matrices/heat_map_matrix_files_S4_Figure/ARS810_MCM2ChEC_chrVIII_212952_matrix_for_heat_map_041621_1.txt
- source_files_for_S4Figure_part2_of_2_heat_map_matrices/heat_map_matrix_files_S4_Figure/ARS207_MCM2ChEC_chrII_170226_matrix_for_heat_map_041621_1.txt
- source_files_for_S4Figure_part2_of_2_heat_map_matrices/heat_map_matrix_files_S4_Figure/ARS222_MCM2ChEC_chrII_704431_matrix_for_heat_map_041621_1.txt
- source_files_for_S4Figure_part2_of_2_heat_map_matrices/heat_map_matrix_files_S4_Figure/ARS313_MCM2ChEC_chrIII_194337_matrix_for_heat_map_041621_1.txt
- source_files_for_S4Figure_part2_of_2_heat_map_matrices/heat_map_matrix_files_S4_Figure/ARS429_MCM2ChEC_chrIV_921815_matrix_for_heat_map_041621_1.txt
- source_files_for_S4Figure_part2_of_2_heat_map_matrices/heat_map_matrix_files_S4_Figure/ARS1232_MCM2ChEC_chrXII_1007330_matrix_for_heat_map_041621_1.txt
- source_files_for_S4Figure_part2_of_2_heat_map_matrices/heat_map_matrix_files_S4_Figure/ARS513_MCM2ChEC_chrV_258347_matrix_for_heat_map_041621_1.txt
- source_files_for_S4Figure_part2_of_2_heat_map_matrices/heat_map_matrix_files_S4_Figure/ARS110_MCM2ChEC_chrI_176280_matrix_for_heat_map_041621_1.txt
- source_files_for_S4Figure_part2_of_2_heat_map_matrices/heat_map_matrix_files_S4_Figure/ARS600_MCM2ChEC_chrVI_5477_matrix_for_heat_map_041621_1.txt
- source_files_for_S4Figure_part2_of_2_heat_map_matrices/heat_map_matrix_files_S4_Figure/ARS504_MCM2ChEC_chrV_9402_matrix_for_heat_map_041621_1.txt
- source_files_for_S4Figure_part2_of_2_heat_map_matrices/heat_map_matrix_files_S4_Figure/ARS302_MCM2ChEC_chrIII_14712_matrix_for_heat_map_041621_1.txt
- source_files_for_S4Figure_part2_of_2_heat_map_matrices/heat_map_matrix_files_S4_Figure/ARS1210_MCM2ChEC_chrXII_222448_matrix_for_heat_map_041621_1.txt
- source_files_for_S4Figure_part2_of_2_heat_map_matrices/heat_map_matrix_files_S4_Figure/ARS1003_MCM2ChEC_chrX_16443_matrix_for_heat_map_041621_1.txt
- source_files_for_S4Figure_part2_of_2_heat_map_matrices/heat_map_matrix_files_S4_Figure/ARS709_MCM2ChEC_chrVII_187630_matrix_for_heat_map_041621_1.txt
- source_files_for_S4Figure_part2_of_2_heat_map_matrices/heat_map_matrix_files_S4_Figure/ARS1220_MCM2ChEC_chrXII_659909_matrix_for_heat_map_041621_1.txt
- source_files_for_S4Figure_part2_of_2_heat_map_matrices/heat_map_matrix_files_S4_Figure/ARS309_MCM2ChEC_chrIII_132081_matrix_for_heat_map_041621_1.txt
- source_files_for_S4Figure_part2_of_2_heat_map_matrices/heat_map_matrix_files_S4_Figure/ARS1011_MCM2ChEC_chrX_337405_matrix_for_heat_map_041621_1.txt
- source_files_for_S4Figure_part2_of_2_heat_map_matrices/heat_map_matrix_files_S4_Figure/ARS1523_MCM2ChEC_chrXV_766696_matrix_for_heat_map_041621_1.txt
- source_files_for_S4Figure_part2_of_2_heat_map_matrices/heat_map_matrix_files_S4_Figure/ARS425_MCM2ChEC_chrIV_806164_matrix_for_heat_map_041621_1.txt
- source_files_for_S4Figure_part2_of_2_heat_map_matrices/heat_map_matrix_files_S4_Figure/ARS1510_MCM2ChEC_chrXV_167098_matrix_for_heat_map_041621_1.txt
- source_files_for_S4Figure_part2_of_2_heat_map_matrices/heat_map_matrix_files_S4_Figure/ARS1235_MCM2ChEC_chrXII_1059681_matrix_for_heat_map_041621_1.txt
- source_files_for_S4Figure_part2_of_2_heat_map_matrices/heat_map_matrix_files_S4_Figure/ARS1419_MCM2ChEC_chrXIV_449508_matrix_for_heat_map_041621_1.txt
- source_files_for_S4Figure_part2_of_2_heat_map_matrices/heat_map_matrix_files_S4_Figure/ARS1406_MCM2ChEC_chrXIV_61747_matrix_for_heat_map_041621_1.txt
- source_files_for_S4Figure_part2_of_2_heat_map_matrices/heat_map_matrix_files_S4_Figure/ARS820_MCM2ChEC_chrVIII_447754_matrix_for_heat_map_041621_1.txt
- source_files_for_S4Figure_part2_of_2_heat_map_matrices/heat_map_matrix_files_S4_Figure/ARS1322_MCM2ChEC_chrXIII_553876_matrix_for_heat_map_041621_1.txt
- source_files_for_S4Figure_part2_of_2_heat_map_matrices/heat_map_matrix_files_S4_Figure/ARS1106_MCM2ChEC_chrXI_153077_matrix_for_heat_map_041621_1.txt
- source_files_for_S4Figure_part2_of_2_heat_map_matrices/heat_map_matrix_files_S4_Figure/ARS716_MCM2ChEC_chrVII_352833_matrix_for_heat_map_041621_1.txt
- source_files_for_S4Figure_part2_of_2_heat_map_matrices/heat_map_matrix_files_S4_Figure/ARS1211_MCM2ChEC_chrXII_231300_matrix_for_heat_map_041621_1.txt
- source_files_for_S4Figure_part2_of_2_heat_map_matrices/heat_map_matrix_files_S4_Figure/ARS1325_MCM2ChEC_chrXIII_649430_matrix_for_heat_map_041621_1.txt
- source_files_for_S4Figure_part2_of_2_heat_map_matrices/heat_map_matrix_files_S4_Figure/ARS727_MCM2ChEC_chrVII_659954_matrix_for_heat_map_041621_1.txt
- source_files_for_S4Figure_part2_of_2_heat_map_matrices/heat_map_matrix_files_S4_Figure/ARS811_MCM2ChEC_chrVIII_214950_matrix_for_heat_map_041621_1.txt
- source_files_for_S4Figure_part2_of_2_heat_map_matrices/heat_map_matrix_files_S4_Figure/ARS1608_MCM2ChEC_chrXVI_162486_matrix_for_heat_map_041621_1.txt
- source_files_for_S4Figure_part2_of_2_heat_map_matrices/heat_map_matrix_files_S4_Figure/ARS1627_MCM2ChEC_chrXVI_819279_matrix_for_heat_map_041621_1.txt
- source_files_for_S4Figure_part2_of_2_heat_map_matrices/heat_map_matrix_files_S4_Figure/ARS209_MCM2ChEC_chrII_255040_matrix_for_heat_map_041621_1.txt
- source_files_for_S4Figure_part2_of_2_heat_map_matrices/heat_map_matrix_files_S4_Figure/ARS600.4_MCM2ChEC_chrVI_20801_matrix_for_heat_map_041621_1.txt
- source_files_for_S4Figure_part2_of_2_heat_map_matrices/heat_map_matrix_files_S4_Figure/ARS1629_MCM2ChEC_chrXVI_850570_matrix_for_heat_map_041621_1.txt
- source_files_for_S4Figure_part2_of_2_heat_map_matrices/heat_map_matrix_files_S4_Figure/ARS728_MCM2ChEC_chrVII_715344_matrix_for_heat_map_041621_1.txt
- source_files_for_S4Figure_part2_of_2_heat_map_matrices/heat_map_matrix_files_S4_Figure/ARS306_MCM2ChEC_chrIII_74567_matrix_for_heat_map_041621_1.txt
- source_files_for_S4Figure_part2_of_2_heat_map_matrices/heat_map_matrix_files_S4_Figure/ARS406_MCM2ChEC_chrIV_123759_matrix_for_heat_map_041621_1.txt
- source_files_for_S4Figure_part2_of_2_heat_map_matrices/heat_map_matrix_files_S4_Figure/ARS822_MCM2ChEC_chrVIII_501876_matrix_for_heat_map_041621_1.txt
- source_files_for_S4Figure_part2_of_2_heat_map_matrices/heat_map_matrix_files_S4_Figure/ARS301_MCM2ChEC_chrIII_11273_matrix_for_heat_map_041621_1.txt
- source_files_for_S4Figure_part2_of_2_heat_map_matrices/heat_map_matrix_files_S4_Figure/ARS912_MCM2ChEC_chrIX_175198_matrix_for_heat_map_041621_1.txt
- source_files_for_S4Figure_part2_of_2_heat_map_matrices/heat_map_matrix_files_S4_Figure/ARS1019_MCM2ChEC_chrX_613062_matrix_for_heat_map_041621_1.txt
- source_files_for_S4Figure_part2_of_2_heat_map_matrices/heat_map_matrix_files_S4_Figure/ARS305_MCM2ChEC_chrIII_39551_matrix_for_heat_map_041621_1.txt
- source_files_for_S4Figure_part2_of_2_heat_map_matrices/heat_map_matrix_files_S4_Figure/ARS706_MCM2ChEC_chrVII_117707_matrix_for_heat_map_041621_1.txt
- source_files_for_S4Figure_part2_of_2_heat_map_matrices/heat_map_matrix_files_S4_Figure/ARS601_MCM2ChEC_chrVI_32734_matrix_for_heat_map_041621_1.txt
- source_files_for_S4Figure_part2_of_2_heat_map_matrices/heat_map_matrix_files_S4_Figure/ARS423_MCM2ChEC_chrIV_753314_matrix_for_heat_map_041621_1.txt
- source_files_for_S4Figure_part2_of_2_heat_map_matrices/heat_map_matrix_files_S4_Figure/ARS604_MCM2ChEC_chrVI_127911_matrix_for_heat_map_041621_1.txt
- source_files_for_S4Figure_part2_of_2_heat_map_matrices/heat_map_matrix_files_S4_Figure/ARS1618_MCM2ChEC_chrXVI_384665_matrix_for_heat_map_041621_1.txt
- source_files_for_S4Figure_part2_of_2_heat_map_matrices/heat_map_matrix_files_S4_Figure/ARS1308_MCM2ChEC_chrXIII_183842_matrix_for_heat_map_041621_1.txt
- source_files_for_S4Figure_part2_of_2_heat_map_matrices/heat_map_matrix_files_S4_Figure/ARS427_MCM2ChEC_chrIV_899323_matrix_for_heat_map_041621_1.txt
- source_files_for_S4Figure_part2_of_2_heat_map_matrices/heat_map_matrix_files_S4_Figure/ARS108_MCM2ChEC_chrI_147557_matrix_for_heat_map_041621_1.txt
- source_files_for_S4Figure_part2_of_2_heat_map_matrices/heat_map_matrix_files_S4_Figure/ARS1008_MCM2ChEC_chrX_204473_matrix_for_heat_map_041621_1.txt
- source_files_for_S4Figure_part2_of_2_heat_map_matrices/heat_map_matrix_files_S4_Figure/ARS231_MCM2ChEC_chrII_198393_matrix_for_heat_map_041621_1.txt
- source_files_for_S4Figure_part2_of_2_heat_map_matrices/heat_map_matrix_files_S4_Figure/ARS1212_MCM2ChEC_chrXII_289379_matrix_for_heat_map_041621_1.txt
- source_files_for_S4Figure_part2_of_2_heat_map_matrices/heat_map_matrix_files_S4_Figure/ARS1109_MCM2ChEC_chrXI_329806_matrix_for_heat_map_041621_1.txt
- source_files_for_S4Figure_part2_of_2_heat_map_matrices/heat_map_matrix_files_S4_Figure/ARS403_MCM2ChEC_chrIV_15616_matrix_for_heat_map_041621_1.txt
- source_files_for_S4Figure_part2_of_2_heat_map_matrices/heat_map_matrix_files_S4_Figure/ARS1120_MCM2ChEC_chrXI_612420_matrix_for_heat_map_041621_1.txt
- source_files_for_S4Figure_part2_of_2_heat_map_matrices/heat_map_matrix_files_S4_Figure/ARS428_MCM2ChEC_chrIV_913914_matrix_for_heat_map_041621_1.txt
- source_files_for_S4Figure_part2_of_2_heat_map_matrices/heat_map_matrix_files_S4_Figure/ARS910_MCM2ChEC_chrIX_113521_matrix_for_heat_map_041621_1.txt
- source_files_for_S4Figure_part2_of_2_heat_map_matrices/heat_map_matrix_files_S4_Figure/ARS1521_MCM2ChEC_chrXV_729854_matrix_for_heat_map_041621_1.txt
- source_files_for_S4Figure_part2_of_2_heat_map_matrices/heat_map_matrix_files_S4_Figure/ARS446_MCM2ChEC_chrIV_1487039_matrix_for_heat_map_041621_1.txt
- source_files_for_S4Figure_part2_of_2_heat_map_matrices/heat_map_matrix_files_S4_Figure/ARS813_MCM2ChEC_chrVIII_245810_matrix_for_heat_map_041621_1.txt
- source_files_for_S4Figure_part2_of_2_heat_map_matrices/heat_map_matrix_files_S4_Figure/ARS710_MCM2ChEC_chrVII_204034_matrix_for_heat_map_041621_1.txt
- source_files_for_S4Figure_part2_of_2_heat_map_matrices/heat_map_matrix_files_S4_Figure/ARS914_MCM2ChEC_chrIX_247732_matrix_for_heat_map_041621_1.txt
- source_files_for_S4Figure_part2_of_2_heat_map_matrices/heat_map_matrix_files_S4_Figure/ARS409.5_MCM2ChEC_chrIV_236061_matrix_for_heat_map_041621_1.txt
- source_files_for_S4Figure_part2_of_2_heat_map_matrices/heat_map_matrix_files_S4_Figure/ARS1626_MCM2ChEC_chrXVI_749222_matrix_for_heat_map_041621_1.txt
- source_files_for_S4Figure_part2_of_2_heat_map_matrices/heat_map_matrix_files_S4_Figure/ARS1012_MCM2ChEC_chrX_375001_matrix_for_heat_map_041621_1.txt
- source_files_for_S4Figure_part2_of_2_heat_map_matrices/heat_map_matrix_files_S4_Figure/ARS1511_MCM2ChEC_chrXV_277654_matrix_for_heat_map_041621_1.txt
- source_files_for_S4Figure_part2_of_2_heat_map_matrices/heat_map_matrix_files_S4_Figure/ARS1632_MCM2ChEC_chrXVI_942558_matrix_for_heat_map_041621_1.txt
- source_files_for_S4Figure_part2_of_2_heat_map_matrices/heat_map_matrix_files_S4_Figure/ARS1304_MCM2ChEC_chrXIII_40005_matrix_for_heat_map_041621_1.txt
- source_files_for_S4Figure_part2_of_2_heat_map_matrices/heat_map_matrix_files_S4_Figure/ARS1324_MCM2ChEC_chrXIII_634544_matrix_for_heat_map_041621_1.txt
- source_files_for_S4Figure_part2_of_2_heat_map_matrices/heat_map_matrix_files_S4_Figure/ARS1102_MCM2ChEC_chrXI_7918_matrix_for_heat_map_041621_1.txt
- source_files_for_S4Figure_part2_of_2_heat_map_matrices/heat_map_matrix_files_S4_Figure/ARS1617_MCM2ChEC_chrXVI_331899_matrix_for_heat_map_041621_1.txt
- source_files_for_S4Figure_part2_of_2_heat_map_matrices/heat_map_matrix_files_S4_Figure/ARS215_MCM2ChEC_chrII_417931_matrix_for_heat_map_041621_1.txt
- source_files_for_S4Figure_part2_of_2_heat_map_matrices/heat_map_matrix_files_S4_Figure/ARS809_MCM2ChEC_chrVIII_168636_matrix_for_heat_map_041621_1.txt
- source_files_for_S4Figure_part2_of_2_heat_map_matrices/heat_map_matrix_files_S4_Figure/ARS603_MCM2ChEC_chrVI_68810_matrix_for_heat_map_041621_1.txt
- source_files_for_S4Figure_part2_of_2_heat_map_matrices/heat_map_matrix_files_S4_Figure/ARS719_MCM2ChEC_chrVII_485043_matrix_for_heat_map_041621_1.txt
- source_files_for_S4Figure_part2_of_2_heat_map_matrices/heat_map_matrix_files_S4_Figure/ARS1611_MCM2ChEC_chrXVI_220127_matrix_for_heat_map_041621_1.txt
- source_files_for_S4Figure_part2_of_2_heat_map_matrices/heat_map_matrix_files_S4_Figure/ARS503_MCM2ChEC_chrV_6415_matrix_for_heat_map_041621_1.txt
- source_files_for_S4Figure_part2_of_2_heat_map_matrices/heat_map_matrix_files_S4_Figure/ARS442_MCM2ChEC_chrIV_1454798_matrix_for_heat_map_041621_1.txt
- source_files_for_S4Figure_part2_of_2_heat_map_matrices/heat_map_matrix_files_S4_Figure/ARS814_MCM2ChEC_chrVIII_286949_matrix_for_heat_map_041621_1.txt
- source_files_for_S4Figure_part2_of_2_heat_map_matrices/heat_map_matrix_files_S4_Figure/ARS1605_MCM2ChEC_chrXVI_73129_matrix_for_heat_map_041621_1.txt
- source_files_for_S4Figure_part2_of_2_heat_map_matrices/heat_map_matrix_files_S4_Figure/ARS1329_MCM2ChEC_chrXIII_805217_matrix_for_heat_map_041621_1.txt
- source_files_for_S4Figure_part2_of_2_heat_map_matrices/heat_map_matrix_files_S4_Figure/ARS303_MCM2ChEC_chrIII_15042_matrix_for_heat_map_041621_1.txt
- source_files_for_S4Figure_part2_of_2_heat_map_matrices/heat_map_matrix_files_S4_Figure/ARS513.7_MCM2ChEC_chrV_278216_matrix_for_heat_map_041621_1.txt
- source_files_for_S4Figure_part2_of_2_heat_map_matrices/heat_map_matrix_files_S4_Figure/ARS411_MCM2ChEC_chrIV_256581_matrix_for_heat_map_041621_1.txt
- source_files_for_S4Figure_part2_of_2_heat_map_matrices/heat_map_matrix_files_S4_Figure/ARS316_MCM2ChEC_chrIII_272973_matrix_for_heat_map_041621_1.txt
- source_files_for_S4Figure_part2_of_2_heat_map_matrices/heat_map_matrix_files_S4_Figure/ARS735_MCM2ChEC_chrVII_1002380_matrix_for_heat_map_041621_1.txt
- source_files_for_S4Figure_part2_of_2_heat_map_matrices/heat_map_matrix_files_S4_Figure/ARS1531_MCM2ChEC_chrXV_35786_matrix_for_heat_map_041621_1.txt
- source_files_for_S4Figure_part2_of_2_heat_map_matrices/heat_map_matrix_files_S4_Figure/ARS1424_MCM2ChEC_chrXIV_609563_matrix_for_heat_map_041621_1.txt
- source_files_for_S4Figure_part2_of_2_heat_map_matrices/heat_map_matrix_files_S4_Figure/ARS1323_MCM2ChEC_chrXIII_611382_matrix_for_heat_map_041621_1.txt
- source_files_for_S4Figure_part2_of_2_heat_map_matrices/heat_map_matrix_files_S4_Figure/ARS733_MCM2ChEC_chrVII_977852_matrix_for_heat_map_041621_1.txt
- source_files_for_S4Figure_part2_of_2_heat_map_matrices/heat_map_matrix_files_S4_Figure/ARS707_MCM2ChEC_chrVII_163268_matrix_for_heat_map_041621_1.txt
- source_files_for_S4Figure_part2_of_2_heat_map_matrices/heat_map_matrix_files_S4_Figure/ARS517_MCM2ChEC_chrV_406852_matrix_for_heat_map_041621_1.txt
- source_files_for_S4Figure_part2_of_2_heat_map_matrices/heat_map_matrix_files_S4_Figure/ARS216_MCM2ChEC_chrII_486830_matrix_for_heat_map_041621_1.txt
- source_files_for_S4Figure_part2_of_2_heat_map_matrices/heat_map_matrix_files_S4_Figure/ARS1614_MCM2ChEC_chrXVI_289595_matrix_for_heat_map_041621_1.txt
- source_files_for_S4Figure_part2_of_2_heat_map_matrices/heat_map_matrix_files_S4_Figure/ARS519_MCM2ChEC_chrV_442575_matrix_for_heat_map_041621_1.txt
- source_files_for_S4Figure_part2_of_2_heat_map_matrices/heat_map_matrix_files_S4_Figure/ARS1426_MCM2ChEC_chrXIV_635784_matrix_for_heat_map_041621_1.txt
- source_files_for_S4Figure_part2_of_2_heat_map_matrices/heat_map_matrix_files_S4_Figure/ARS1501_MCM2ChEC_chrXV_489812_matrix_for_heat_map_041621_1.txt
- source_files_for_S4Figure_part2_of_2_heat_map_matrices/heat_map_matrix_files_S4_Figure/ARS1411_MCM2ChEC_chrXIV_169714_matrix_for_heat_map_041621_1.txt
- source_files_for_S4Figure_part2_of_2_heat_map_matrices/heat_map_matrix_files_S4_Figure/ARS1126_MCM2ChEC_chrXI_196164_matrix_for_heat_map_041621_1.txt
- source_files_for_S4Figure_part2_of_2_heat_map_matrices/heat_map_matrix_files_S4_Figure/ARS106_MCM2ChEC_chrI_70384_matrix_for_heat_map_041621_1.txt
- source_files_for_S4Figure_part2_of_2_heat_map_matrices/heat_map_matrix_files_S4_Figure/ARS1125_MCM2ChEC_chrXI_98443_matrix_for_heat_map_041621_1.txt
- source_files_for_S4Figure_part2_of_2_heat_map_matrices/heat_map_matrix_files_S4_Figure/ARS807_MCM2ChEC_chrVIII_133488_matrix_for_heat_map_041621_1.txt
- source_files_for_S4Figure_part2_of_2_heat_map_matrices/heat_map_matrix_files_S4_Figure/ARS1116_MCM2ChEC_chrXI_517141_matrix_for_heat_map_041621_1.txt
- source_files_for_S4Figure_part2_of_2_heat_map_matrices/heat_map_matrix_files_S4_Figure/ARS420_MCM2ChEC_chrIV_629260_matrix_for_heat_map_041621_1.txt
- source_files_for_S4Figure_part2_of_2_heat_map_matrices/heat_map_matrix_files_S4_Figure/ARS418_MCM2ChEC_chrIV_555322_matrix_for_heat_map_041621_1.txt
- source_files_for_S4Figure_part2_of_2_heat_map_matrices/heat_map_matrix_files_S4_Figure/ARS214_MCM2ChEC_chrII_408010_matrix_for_heat_map_041621_1.txt
- source_files_for_S4Figure_part2_of_2_heat_map_matrices/heat_map_matrix_files_S4_Figure/ARS217_MCM2ChEC_chrII_517285_matrix_for_heat_map_041621_1.txt
- source_files_for_S4Figure_part2_of_2_heat_map_matrices/heat_map_matrix_files_S4_Figure/ARS433_MCM2ChEC_chrIV_1240996_matrix_for_heat_map_041621_1.txt
- source_files_for_S4Figure_part2_of_2_heat_map_matrices/heat_map_matrix_files_S4_Figure/ARS1114_MCM2ChEC_chrXI_448137_matrix_for_heat_map_041621_1.txt
- source_files_for_S4Figure_part2_of_2_heat_map_matrices/heat_map_matrix_files_S4_Figure/ARS1234_MCM2ChEC_chrXII_1024106_matrix_for_heat_map_041621_1.txt
- source_files_for_S4Figure_part2_of_2_heat_map_matrices/heat_map_matrix_files_S4_Figure/ARS430_MCM2ChEC_chrIV_1016790_matrix_for_heat_map_041621_1.txt
- source_files_for_S4Figure_part2_of_2_heat_map_matrices/heat_map_matrix_files_S4_Figure/ARS308_MCM2ChEC_chrIII_114630_matrix_for_heat_map_041621_1.txt
- source_files_for_S4Figure_part2_of_2_heat_map_matrices/heat_map_matrix_files_S4_Figure/ARS734_MCM2ChEC_chrVII_999516_matrix_for_heat_map_041621_1.txt
- source_files_for_S4Figure_part2_of_2_heat_map_matrices/heat_map_matrix_files_S4_Figure/ARS1219_MCM2ChEC_chrXII_623529_matrix_for_heat_map_041621_1.txt
- source_files_for_S4Figure_part2_of_2_heat_map_matrices/heat_map_matrix_files_S4_Figure/ARS1207_MCM2ChEC_chrXII_138674_matrix_for_heat_map_041621_1.txt
- source_files_for_S4Figure_part2_of_2_heat_map_matrices/heat_map_matrix_files_S4_Figure/ARS1508_MCM2ChEC_chrXV_85315_matrix_for_heat_map_041621_1.txt
- source_files_for_S4Figure_part2_of_2_heat_map_matrices/heat_map_matrix_files_S4_Figure/ARS1628_MCM2ChEC_chrXVI_842776_matrix_for_heat_map_041621_1.txt
- source_files_for_S4Figure_part2_of_2_heat_map_matrices/heat_map_matrix_files_S4_Figure/ARS1625_MCM2ChEC_chrXVI_695517_matrix_for_heat_map_041621_1.txt
- source_files_for_S4Figure_part2_of_2_heat_map_matrices/heat_map_matrix_files_S4_Figure/ARS518_MCM2ChEC_chrV_439058_matrix_for_heat_map_041621_1.txt
- source_files_for_S4Figure_part2_of_2_heat_map_matrices/heat_map_matrix_files_S4_Figure/ARS414_MCM2ChEC_chrIV_408195_matrix_for_heat_map_041621_1.txt
- source_files_for_S4Figure_part2_of_2_heat_map_matrices/heat_map_matrix_files_S4_Figure/ARS1216_MCM2ChEC_chrXII_450605_matrix_for_heat_map_041621_1.txt
- source_files_for_S4Figure_part2_of_2_heat_map_matrices/heat_map_matrix_files_S4_Figure/ARS1006_MCM2ChEC_chrX_99568_matrix_for_heat_map_041621_1.txt
- source_files_for_S4Figure_part2_of_2_heat_map_matrices/heat_map_matrix_files_S4_Figure/ARS1310_MCM2ChEC_chrXIII_286893_matrix_for_heat_map_041621_1.txt
- source_files_for_S4Figure_part2_of_2_heat_map_matrices/heat_map_matrix_files_S4_Figure/ARS737_MCM2ChEC_chrVII_888453_matrix_for_heat_map_041621_1.txt
- source_files_for_S4Figure_part2_of_2_heat_map_matrices/heat_map_matrix_files_S4_Figure/ARS1023_MCM2ChEC_chrX_730248_matrix_for_heat_map_041621_1.txt
- source_files_for_S4Figure_part2_of_2_heat_map_matrices/heat_map_matrix_files_S4_Figure/ARS722_MCM2ChEC_chrVII_574768_matrix_for_heat_map_041621_1.txt
- source_files_for_S4Figure_part2_of_2_heat_map_matrices/heat_map_matrix_files_S4_Figure/ARS1312_MCM2ChEC_chrXIII_371053_matrix_for_heat_map_041621_1.txt
- source_files_for_S4Figure_part2_of_2_heat_map_matrices/heat_map_matrix_files_S4_Figure/ARS320_MCM2ChEC_chrIII_15744_matrix_for_heat_map_041621_1.txt
- source_files_for_S4Figure_part2_of_2_heat_map_matrices/heat_map_matrix_files_S4_Figure/ARS701_MCM2ChEC_chrVII_231944_matrix_for_heat_map_041621_1.txt
- source_files_for_S4Figure_part2_of_2_heat_map_matrices/heat_map_matrix_files_S4_Figure/ARS1422_MCM2ChEC_chrXIV_561249_matrix_for_heat_map_041621_1.txt
- source_files_for_S4Figure_part2_of_2_heat_map_matrices/heat_map_matrix_files_S4_Figure/ARS1320_MCM2ChEC_chrXIII_535720_matrix_for_heat_map_041621_1.txt
- source_files_for_S4Figure_part2_of_2_heat_map_matrices/heat_map_matrix_files_S4_Figure/ARS103_MCM2ChEC_chrI_8272_matrix_for_heat_map_041621_1.txt
- source_files_for_S4Figure_part2_of_2_heat_map_matrices/heat_map_matrix_files_S4_Figure/ARS1209_MCM2ChEC_chrXII_156766_matrix_for_heat_map_041621_1.txt
- source_files_for_S4Figure_part2_of_2_heat_map_matrices/heat_map_matrix_files_S4_Figure/ARS605_MCM2ChEC_chrVI_136035_matrix_for_heat_map_041621_1.txt
- source_files_for_S4Figure_part2_of_2_heat_map_matrices/heat_map_matrix_files_S4_Figure/ARS1016_MCM2ChEC_chrX_455069_matrix_for_heat_map_041621_1.txt
- source_files_for_S4Figure_part2_of_2_heat_map_matrices/heat_map_matrix_files_S4_Figure/ARS1407_MCM2ChEC_chrXIV_89667_matrix_for_heat_map_041621_1.txt
- source_files_for_S4Figure_part2_of_2_heat_map_matrices/heat_map_matrix_files_S4_Figure/ARS1010_MCM2ChEC_chrX_299113_matrix_for_heat_map_041621_1.txt
- source_files_for_S4Figure_part2_of_2_heat_map_matrices/heat_map_matrix_files_S4_Figure/ARS1233_MCM2ChEC_chrXII_1013908_matrix_for_heat_map_041621_1.txt
- source_files_for_S4Figure_part2_of_2_heat_map_matrices/heat_map_matrix_files_S4_Figure/ARS1417_MCM2ChEC_chrXIV_412381_matrix_for_heat_map_041621_1.txt
- source_files_for_S4Figure_part2_of_2_heat_map_matrices/heat_map_matrix_files_S4_Figure/ARS607_MCM2ChEC_chrVI_199450_matrix_for_heat_map_041621_1.txt
[truncated: 45 more entries]
