# Supplementary material for: Chromosomal Mcm2-7 distribution and the genome replication program in species from yeast to humans
Source: PLoS Genet. 2021 Sep 2;17(9):e1009714. doi: 10.1371/journal.pgen.1009714 (PMC8443269; doi:10.1371/journal.pgen.1009714)
Supplement: S7 Source Files — (ZIP) [file pgen.1009714.s029.zip]

Archive with 163 entries (154 files):
- source_files_for_S5Figure_to_S12Figure/
- source_files_for_S5Figure_to_S12Figure/S7_Figure/
- source_files_for_S5Figure_to_S12Figure/S7_Figure/numbers_for_S7_Figure_050521_1.txt
- source_files_for_S5Figure_to_S12Figure/S5_Figure/
- source_files_for_S5Figure_to_S12Figure/S5_Figure/numbers_for_traces_in_S5_Figure_052621_1.txt
- source_files_for_S5Figure_to_S12Figure/S5_Figure/ARS430_exogenous_MNase_G1_chrIV_1016790_3001x500_heat_map_matrix_050821_1.txt
- source_files_for_S5Figure_to_S12Figure/S5_Figure/ARS435_chrIV_1302728_G1_51to100bp_lwd3_050921_1.tiff
- source_files_for_S5Figure_to_S12Figure/S5_Figure/ARS434_chrIV_1276338_G1_51to100bp_lwd3_050921_1.tiff
- source_files_for_S5Figure_to_S12Figure/S5_Figure/ARS453_chrIV_1166139_MCM4_51to100bp_lwd3_050921_1.tiff
- source_files_for_S5Figure_to_S12Figure/S5_Figure/ARS429_chrIV_921815_MCM2_51to100bp_lwd3_050921_1.tiff
- source_files_for_S5Figure_to_S12Figure/S5_Figure/ARS452_chrIV_1110084_G1_51to100bp_lwd3_050921_1.tiff
- source_files_for_S5Figure_to_S12Figure/S5_Figure/ARS432_chrIV_1159386_G1_51to100bp_lwd3_050921_1.tiff
- source_files_for_S5Figure_to_S12Figure/S5_Figure/ARS432_chrIV_1159386_MCM4_51to100bp_lwd3_050921_1.tiff
- source_files_for_S5Figure_to_S12Figure/S5_Figure/ARS430_chrIV_1016790_MCM2_51to100bp_lwd3_050921_1.tiff
- source_files_for_S5Figure_to_S12Figure/S5_Figure/ARS434_exogenous_MNase_G1_chrIV_1276338_3001x500_heat_map_matrix_050821_1.txt
- source_files_for_S5Figure_to_S12Figure/S5_Figure/ARS430_chrIV_1016790_MCM4ChEC_heat_map_numbers_050521_1.txt
- source_files_for_S5Figure_to_S12Figure/S5_Figure/ARS440_chrIV_1404407_MCM6ChEC_heat_map_numbers_050521_1.txt
- source_files_for_S5Figure_to_S12Figure/S5_Figure/ARS432_chrIV_1159386_MCM4ChEC_heat_map_numbers_050521_1.txt
- source_files_for_S5Figure_to_S12Figure/S5_Figure/ARS439_chrIV_1379870_MCM4ChEC_heat_map_numbers_050521_1.txt
- source_files_for_S5Figure_to_S12Figure/S5_Figure/ARS435_chrIV_1302728_MCM4_51to100bp_lwd3_050921_1.tiff
- source_files_for_S5Figure_to_S12Figure/S5_Figure/ARS436_chrIV_1306034_MCM2_51to100bp_lwd3_050921_1.tiff
- source_files_for_S5Figure_to_S12Figure/S5_Figure/ARS453_exogenous_MNase_G1_chrIV_1166139_3001x500_heat_map_matrix_050821_1.txt
- source_files_for_S5Figure_to_S12Figure/S5_Figure/ARS439_chrIV_1379870_MCM6ChEC_heat_map_numbers_050521_1.txt
- source_files_for_S5Figure_to_S12Figure/S5_Figure/ARS429_chrIV_921815_MCM2ChEC_heat_map_numbers_050521_1.txt
- source_files_for_S5Figure_to_S12Figure/S5_Figure/ARS430_chrIV_1016790_MCM6ChEC_heat_map_numbers_050521_1.txt
- source_files_for_S5Figure_to_S12Figure/S5_Figure/ARS432_chrIV_1159386_MCM6ChEC_heat_map_numbers_050521_1.txt
- source_files_for_S5Figure_to_S12Figure/S5_Figure/ARS440_chrIV_1404407_MCM4ChEC_heat_map_numbers_050521_1.txt
- source_files_for_S5Figure_to_S12Figure/S5_Figure/ARS436_chrIV_1306034_MCM2ChEC_heat_map_numbers_050521_1.txt
- source_files_for_S5Figure_to_S12Figure/S5_Figure/ARS434_chrIV_1276338_MCM2ChEC_heat_map_numbers_050521_1.txt
- source_files_for_S5Figure_to_S12Figure/S5_Figure/ARS439_exogenous_MNase_G1_chrIV_1379870_3001x500_heat_map_matrix_050821_1.txt
- source_files_for_S5Figure_to_S12Figure/S5_Figure/ARS430_chrIV_1016790_G1_51to100bp_lwd3_050921_1.tiff
- source_files_for_S5Figure_to_S12Figure/S5_Figure/ARS436_chrIV_1306034_G1_51to100bp_lwd3_050921_1.tiff
- source_files_for_S5Figure_to_S12Figure/S5_Figure/ARS440_chrIV_1404407_MCM6_51to100bp_lwd3_050921_1.tiff
- source_files_for_S5Figure_to_S12Figure/S5_Figure/ARS429_exogenous_MNase_G1_chrIV_921815_3001x500_heat_map_matrix_050821_1.txt
- source_files_for_S5Figure_to_S12Figure/S5_Figure/ARS431_exogenous_MNase_G1_chrIV_1057896_3001x500_heat_map_matrix_050821_1.txt
- source_files_for_S5Figure_to_S12Figure/S5_Figure/ARS431_chrIV_1057896_MCM6ChEC_heat_map_numbers_050521_1.txt
- source_files_for_S5Figure_to_S12Figure/S5_Figure/ARS452_chrIV_1110084_MCM4ChEC_heat_map_numbers_050521_1.txt
- source_files_for_S5Figure_to_S12Figure/S5_Figure/ARS453_chrIV_1166139_MCM4ChEC_heat_map_numbers_050521_1.txt
- source_files_for_S5Figure_to_S12Figure/S5_Figure/ARS435_chrIV_1302728_MCM2ChEC_heat_map_numbers_050521_1.txt
- source_files_for_S5Figure_to_S12Figure/S5_Figure/ARS431_chrIV_1057896_MCM6_51to100bp_lwd3_050921_1.tiff
- source_files_for_S5Figure_to_S12Figure/S5_Figure/ARS452_chrIV_1110084_MCM6_51to100bp_lwd3_050921_1.tiff
- source_files_for_S5Figure_to_S12Figure/S5_Figure/ARS436_exogenous_MNase_G1_chrIV_1306034_3001x500_heat_map_matrix_050821_1.txt
- source_files_for_S5Figure_to_S12Figure/S5_Figure/ARS439_chrIV_1379870_MCM6_51to100bp_lwd3_050921_1.tiff
- source_files_for_S5Figure_to_S12Figure/S5_Figure/ARS433_chrIV_1240996_MCM6ChEC_heat_map_numbers_050521_1.txt
- source_files_for_S5Figure_to_S12Figure/S5_Figure/ARS432_chrIV_1159386_MCM2_51to100bp_lwd3_050921_1.tiff
- source_files_for_S5Figure_to_S12Figure/S5_Figure/ARS433_chrIV_1240996_MCM4ChEC_heat_map_numbers_050521_1.txt
- source_files_for_S5Figure_to_S12Figure/S5_Figure/ARS453_chrIV_1166139_MCM2_51to100bp_lwd3_050921_1.tiff
- source_files_for_S5Figure_to_S12Figure/S5_Figure/ARS429_chrIV_921815_MCM4_51to100bp_lwd3_050921_1.tiff
- source_files_for_S5Figure_to_S12Figure/S5_Figure/ARS434_chrIV_1276338_MCM6_51to100bp_lwd3_050921_1.tiff
- source_files_for_S5Figure_to_S12Figure/S5_Figure/ARS433_chrIV_1240996_MCM6_51to100bp_lwd3_050921_1.tiff
- source_files_for_S5Figure_to_S12Figure/S5_Figure/ARS453_chrIV_1166139_MCM6ChEC_heat_map_numbers_050521_1.txt
- source_files_for_S5Figure_to_S12Figure/S5_Figure/ARS452_chrIV_1110084_MCM6ChEC_heat_map_numbers_050521_1.txt
- source_files_for_S5Figure_to_S12Figure/S5_Figure/ARS439_chrIV_1379870_G1_51to100bp_lwd3_050921_1.tiff
- source_files_for_S5Figure_to_S12Figure/S5_Figure/ARS436_chrIV_1306034_MCM4_51to100bp_lwd3_050921_1.tiff
- source_files_for_S5Figure_to_S12Figure/S5_Figure/ARS435_chrIV_1302728_MCM2_51to100bp_lwd3_050921_1.tiff
- source_files_for_S5Figure_to_S12Figure/S5_Figure/ARS431_chrIV_1057896_MCM4ChEC_heat_map_numbers_050521_1.txt
- source_files_for_S5Figure_to_S12Figure/S5_Figure/ARS430_chrIV_1016790_MCM4_51to100bp_lwd3_050921_1.tiff
- source_files_for_S5Figure_to_S12Figure/S5_Figure/ARS433_exogenous_MNase_G1_chrIV_1240996_3001x500_heat_map_matrix_050821_1.txt
- source_files_for_S5Figure_to_S12Figure/S5_Figure/ARS452_chrIV_1110084_MCM4_51to100bp_lwd3_050921_1.tiff
- source_files_for_S5Figure_to_S12Figure/S5_Figure/ARS431_chrIV_1057896_MCM4_51to100bp_lwd3_050921_1.tiff
- source_files_for_S5Figure_to_S12Figure/S5_Figure/ARS452_exogenous_MNase_G1_chrIV_1110084_3001x500_heat_map_matrix_050821_1.txt
- source_files_for_S5Figure_to_S12Figure/S5_Figure/ARS439_chrIV_1379870_MCM4_51to100bp_lwd3_050921_1.tiff
- source_files_for_S5Figure_to_S12Figure/S5_Figure/ARS429_chrIV_921815_G1_51to100bp_lwd3_050921_1.tiff
- source_files_for_S5Figure_to_S12Figure/S5_Figure/ARS440_chrIV_1404407_MCM2_51to100bp_lwd3_050921_1.tiff
- source_files_for_S5Figure_to_S12Figure/S5_Figure/ARS431_chrIV_1057896_MCM2ChEC_heat_map_numbers_050521_1.txt
- source_files_for_S5Figure_to_S12Figure/S5_Figure/ARS433_chrIV_1240996_MCM2ChEC_heat_map_numbers_050521_1.txt
- source_files_for_S5Figure_to_S12Figure/S5_Figure/ARS435_chrIV_1302728_MCM6ChEC_heat_map_numbers_050521_1.txt
- source_files_for_S5Figure_to_S12Figure/S5_Figure/ARS435_chrIV_1302728_MCM4ChEC_heat_map_numbers_050521_1.txt
- source_files_for_S5Figure_to_S12Figure/S5_Figure/ARS452_chrIV_1110084_MCM2ChEC_heat_map_numbers_050521_1.txt
- source_files_for_S5Figure_to_S12Figure/S5_Figure/ARS453_chrIV_1166139_MCM2ChEC_heat_map_numbers_050521_1.txt
- source_files_for_S5Figure_to_S12Figure/S5_Figure/ARS430_chrIV_1016790_MCM6_51to100bp_lwd3_050921_1.tiff
- source_files_for_S5Figure_to_S12Figure/S5_Figure/ARS436_chrIV_1306034_MCM6_51to100bp_lwd3_050921_1.tiff
- source_files_for_S5Figure_to_S12Figure/S5_Figure/ARS432_exogenous_MNase_G1_chrIV_1159386_3001x500_heat_map_matrix_050821_1.txt
- source_files_for_S5Figure_to_S12Figure/S5_Figure/ARS435_exogenous_MNase_G1_chrIV_1302728_3001x500_heat_map_matrix_050821_1.txt
- source_files_for_S5Figure_to_S12Figure/S5_Figure/ARS433_chrIV_1240996_MCM4_51to100bp_lwd3_050921_1.tiff
- source_files_for_S5Figure_to_S12Figure/S5_Figure/ARS434_chrIV_1276338_MCM4_51to100bp_lwd3_050921_1.tiff
- source_files_for_S5Figure_to_S12Figure/S5_Figure/ARS429_chrIV_921815_MCM6_51to100bp_lwd3_050921_1.tiff
- source_files_for_S5Figure_to_S12Figure/S5_Figure/ARS435_chrIV_1302728_MCM6_51to100bp_lwd3_050921_1.tiff
- source_files_for_S5Figure_to_S12Figure/S5_Figure/ARS433_chrIV_1240996_MCM2_51to100bp_lwd3_050921_1.tiff
- source_files_for_S5Figure_to_S12Figure/S5_Figure/ARS440_chrIV_1404407_MCM2ChEC_heat_map_numbers_050521_1.txt
- source_files_for_S5Figure_to_S12Figure/S5_Figure/ARS453_chrIV_1166139_MCM6_51to100bp_lwd3_050921_1.tiff
- source_files_for_S5Figure_to_S12Figure/S5_Figure/ARS434_chrIV_1276338_MCM2_51to100bp_lwd3_050921_1.tiff
- source_files_for_S5Figure_to_S12Figure/S5_Figure/ARS429_chrIV_921815_MCM4ChEC_heat_map_numbers_050521_1.txt
- source_files_for_S5Figure_to_S12Figure/S5_Figure/ARS432_chrIV_1159386_MCM6_51to100bp_lwd3_050921_1.tiff
- source_files_for_S5Figure_to_S12Figure/S5_Figure/ARS434_chrIV_1276338_MCM4ChEC_heat_map_numbers_050521_1.txt
- source_files_for_S5Figure_to_S12Figure/S5_Figure/ARS436_chrIV_1306034_MCM4ChEC_heat_map_numbers_050521_1.txt
- source_files_for_S5Figure_to_S12Figure/S5_Figure/ARS434_chrIV_1276338_MCM6ChEC_heat_map_numbers_050521_1.txt
- source_files_for_S5Figure_to_S12Figure/S5_Figure/ARS436_chrIV_1306034_MCM6ChEC_heat_map_numbers_050521_1.txt
- source_files_for_S5Figure_to_S12Figure/S5_Figure/ARS440_chrIV_1404407_MCM4_51to100bp_lwd3_050921_1.tiff
- source_files_for_S5Figure_to_S12Figure/S5_Figure/ARS439_chrIV_1379870_MCM2_51to100bp_lwd3_050921_1.tiff
- source_files_for_S5Figure_to_S12Figure/S5_Figure/ARS429_chrIV_921815_MCM6ChEC_heat_map_numbers_050521_1.txt
- source_files_for_S5Figure_to_S12Figure/S5_Figure/ARS439_chrIV_1379870_MCM2ChEC_heat_map_numbers_050521_1.txt
- source_files_for_S5Figure_to_S12Figure/S5_Figure/ARS452_chrIV_1110084_MCM2_51to100bp_lwd3_050921_1.tiff
- source_files_for_S5Figure_to_S12Figure/S5_Figure/ARS432_chrIV_1159386_MCM2ChEC_heat_map_numbers_050521_1.txt
- source_files_for_S5Figure_to_S12Figure/S5_Figure/ARS440_chrIV_1404407_G1_51to100bp_lwd3_050921_1.tiff
- source_files_for_S5Figure_to_S12Figure/S5_Figure/ARS430_chrIV_1016790_MCM2ChEC_heat_map_numbers_050521_1.txt
- source_files_for_S5Figure_to_S12Figure/S5_Figure/ARS431_chrIV_1057896_G1_51to100bp_lwd3_050921_1.tiff
- source_files_for_S5Figure_to_S12Figure/S5_Figure/ARS431_chrIV_1057896_MCM2_51to100bp_lwd3_050921_1.tiff
- source_files_for_S5Figure_to_S12Figure/S5_Figure/ARS453_chrIV_1166139_G1_51to100bp_lwd3_050921_1.tiff
- source_files_for_S5Figure_to_S12Figure/S5_Figure/ARS433_chrIV_1240996_G1_51to100bp_lwd3_050921_1.tiff
- source_files_for_S5Figure_to_S12Figure/S5_Figure/ARS440_exogenous_MNase_G1_chrIV_1404407_3001x500_heat_map_matrix_050821_1.txt
- source_files_for_S5Figure_to_S12Figure/S9_Figure/
- source_files_for_S5Figure_to_S12Figure/S9_Figure/bwa_04_16747_HU_5m_AA02_KLP19829_CGATGT_L002_cleaned_sorted_fixmate_AORRG_chrXI_55794_3001_customMacAlpine_TO500_050621_2.txt
- source_files_for_S5Figure_to_S12Figure/S9_Figure/bwa_TG05_SpombeAT_G1_10m_AA05_ACAGTG_L002_withdashn1_cleaned_sorted_fixmate_AORRG_chrI_4254830_3001_customMacAlpine_TO500_050621_1.txt
- source_files_for_S5Figure_to_S12Figure/S10_Figure/
- source_files_for_S5Figure_to_S12Figure/S10_Figure/S10A_Figure/
- source_files_for_S5Figure_to_S12Figure/S10_Figure/S10A_Figure/numbers_for_S10A_Figure_middle_panel_Puseq_050621_1.txt
- source_files_for_S5Figure_to_S12Figure/S10_Figure/S10A_Figure/numbers_for_S10A_Figure_lower_panel_Puseq_050621_1.txt
- source_files_for_S5Figure_to_S12Figure/S10_Figure/S10A_Figure/numbers_for_S10A_Figure_middle_panel_MCMChEC_AMENDED_062321_1.txt
- source_files_for_S5Figure_to_S12Figure/S10_Figure/S10A_Figure/numbers_for_S10A_Figure_lower_panel_free_MNase_AMENDED_062321_1.txt
- source_files_for_S5Figure_to_S12Figure/S10_Figure/S10B_Figure/
- source_files_for_S5Figure_to_S12Figure/S10_Figure/S10B_Figure/numbers_for_S10B_Figure_050621_1.txt
- source_files_for_S5Figure_to_S12Figure/S12_Figure/
- source_files_for_S5Figure_to_S12Figure/S12_Figure/numbers_for_S12_Figure_and_S17_Figure_050621_1.txt
- source_files_for_S5Figure_to_S12Figure/S8_Figure/
- source_files_for_S5Figure_to_S12Figure/S8_Figure/heat_map_pombe_confirmed_ori_chrII_31591_S8_Figure_050521_1.txt
- source_files_for_S5Figure_to_S12Figure/S8_Figure/heat_map_pombe_confirmed_ori_chrII_2187470_S8_Figure_050521_1.txt
- source_files_for_S5Figure_to_S12Figure/S8_Figure/heat_map_pombe_confirmed_ori_chrII_1625285_S8_Figure_050521_1.txt
- source_files_for_S5Figure_to_S12Figure/S8_Figure/heat_map_pombe_confirmed_ori_chrIII_1823925_S8_Figure_050521_1.txt
- source_files_for_S5Figure_to_S12Figure/S8_Figure/heat_map_pombe_confirmed_ori_chrI_3059510_S8_Figure_050521_1.txt
- source_files_for_S5Figure_to_S12Figure/S8_Figure/heat_map_pombe_confirmed_ori_chrII_3374145_S8_Figure_050521_1.txt
- source_files_for_S5Figure_to_S12Figure/S8_Figure/heat_map_pombe_confirmed_ori_chrIII_123404_S8_Figure_050521_1.txt
- source_files_for_S5Figure_to_S12Figure/S8_Figure/heat_map_pombe_confirmed_ori_chrI_327080_S8_Figure_050521_1.txt
- source_files_for_S5Figure_to_S12Figure/S8_Figure/heat_map_pombe_confirmed_ori_chrII_2800137_S8_Figure_050521_1.txt
- source_files_for_S5Figure_to_S12Figure/S8_Figure/heat_map_pombe_confirmed_ori_chrII_4141200_S8_Figure_050521_1.txt
- source_files_for_S5Figure_to_S12Figure/S8_Figure/heat_map_pombe_confirmed_ori_chrIII_1838655_S8_Figure_050521_1.txt
- source_files_for_S5Figure_to_S12Figure/S8_Figure/heat_map_pombe_confirmed_ori_chrIII_1719145_S8_Figure_050521_1.txt
- source_files_for_S5Figure_to_S12Figure/S8_Figure/heat_map_pombe_confirmed_ori_chrII_3357660_S8_Figure_050521_1.txt
- source_files_for_S5Figure_to_S12Figure/S8_Figure/heat_map_pombe_confirmed_ori_chrII_2582435_S8_Figure_050521_1.txt
- source_files_for_S5Figure_to_S12Figure/S8_Figure/heat_map_pombe_confirmed_ori_chrII_3334855_S8_Figure_050521_1.txt
- source_files_for_S5Figure_to_S12Figure/S8_Figure/heat_map_pombe_confirmed_ori_chrI_712465_S8_Figure_050521_1.txt
- source_files_for_S5Figure_to_S12Figure/S8_Figure/heat_map_pombe_confirmed_ori_chrI_1252175_S8_Figure_050521_1.txt
- source_files_for_S5Figure_to_S12Figure/S8_Figure/heat_map_pombe_confirmed_ori_chrI_5025445_S8_Figure_050521_1.txt
- source_files_for_S5Figure_to_S12Figure/S8_Figure/heat_map_pombe_confirmed_ori_chrI_1149805_S8_Figure_050521_1.txt
- source_files_for_S5Figure_to_S12Figure/S8_Figure/heat_map_pombe_confirmed_ori_chrI_3247323_S8_Figure_050521_1.txt
- source_files_for_S5Figure_to_S12Figure/S8_Figure/heat_map_pombe_confirmed_ori_chrI_2438581_S8_Figure_050521_1.txt
- source_files_for_S5Figure_to_S12Figure/S8_Figure/heat_map_pombe_confirmed_ori_chrI_2225555_S8_Figure_050521_1.txt
- source_files_for_S5Figure_to_S12Figure/S8_Figure/heat_map_pombe_confirmed_ori_chrII_3362660_S8_Figure_050521_1.txt
- source_files_for_S5Figure_to_S12Figure/S8_Figure/heat_map_pombe_confirmed_ori_chrII_1254200_S8_Figure_050521_1.txt
- source_files_for_S5Figure_to_S12Figure/S8_Figure/heat_map_pombe_confirmed_ori_chrII_448341_S8_Figure_050521_1.txt
- source_files_for_S5Figure_to_S12Figure/S8_Figure/heat_map_pombe_confirmed_ori_chrII_3398460_S8_Figure_050521_1.txt
- source_files_for_S5Figure_to_S12Figure/S8_Figure/heat_map_pombe_confirmed_ori_chrI_1094953_S8_Figure_050521_1.txt
- source_files_for_S5Figure_to_S12Figure/S8_Figure/heat_map_pombe_confirmed_ori_chrII_1547425_S8_Figure_050521_1.txt
- source_files_for_S5Figure_to_S12Figure/S8_Figure/heat_map_pombe_confirmed_ori_chrIII_1411610_S8_Figure_050521_1.txt
- source_files_for_S5Figure_to_S12Figure/S8_Figure/heat_map_pombe_confirmed_ori_chrI_3954285_S8_Figure_050521_1.txt
- source_files_for_S5Figure_to_S12Figure/S8_Figure/heat_map_pombe_confirmed_ori_chrII_24041_S8_Figure_050521_1.txt
- source_files_for_S5Figure_to_S12Figure/S8_Figure/heat_map_pombe_confirmed_ori_chrII_603722_S8_Figure_050521_1.txt
- source_files_for_S5Figure_to_S12Figure/S8_Figure/heat_map_pombe_confirmed_ori_chrII_2105805_S8_Figure_050521_1.txt
- source_files_for_S5Figure_to_S12Figure/S8_Figure/heat_map_pombe_confirmed_ori_chrIII_120001_S8_Figure_050521_1.txt
- source_files_for_S5Figure_to_S12Figure/S8_Figure/heat_map_pombe_confirmed_ori_chrIII_3479_S8_Figure_050521_1.txt
- source_files_for_S5Figure_to_S12Figure/S8_Figure/heat_map_pombe_confirmed_ori_chrIII_1844225_S8_Figure_050521_1.txt
- source_files_for_S5Figure_to_S12Figure/S8_Figure/heat_map_pombe_confirmed_ori_chrI_4072925_S8_Figure_050521_1.txt
- source_files_for_S5Figure_to_S12Figure/S8_Figure/heat_map_pombe_confirmed_ori_chrII_3344900_S8_Figure_050521_1.txt
- source_files_for_S5Figure_to_S12Figure/S8_Figure/heat_map_pombe_confirmed_ori_chrI_113108_S8_Figure_050521_1.txt
- source_files_for_S5Figure_to_S12Figure/S8_Figure/heat_map_pombe_confirmed_ori_chrI_1028000_S8_Figure_050521_1.txt
- source_files_for_S5Figure_to_S12Figure/S8_Figure/heat_map_pombe_confirmed_ori_chrI_5046440_S8_Figure_050521_1.txt
- source_files_for_S5Figure_to_S12Figure/S8_Figure/heat_map_pombe_confirmed_ori_chrII_1278060_S8_Figure_050521_1.txt
- source_files_for_S5Figure_to_S12Figure/S8_Figure/heat_map_pombe_confirmed_ori_chrIII_1417150_S8_Figure_050521_1.txt
- source_files_for_S5Figure_to_S12Figure/S8_Figure/heat_map_pombe_confirmed_ori_chrI_3500690_S8_Figure_050521_1.txt
- source_files_for_S5Figure_to_S12Figure/S8_Figure/heat_map_pombe_confirmed_ori_chrII_3154425_S8_Figure_050521_1.txt
- source_files_for_S5Figure_to_S12Figure/S8_Figure/heat_map_pombe_confirmed_ori_chrI_4254830_S8_Figure_050521_1.txt
- source_files_for_S5Figure_to_S12Figure/S8_Figure/heat_map_pombe_confirmed_ori_chrII_2118500_S8_Figure_050521_1.txt
- source_files_for_S5Figure_to_S12Figure/S8_Figure/heat_map_pombe_confirmed_ori_chrII_2790759_S8_Figure_050521_1.txt
