# Supplementary material for: Chromosomal Mcm2-7 distribution and the genome replication program in species from yeast to humans
Source: PLoS Genet. 2021 Sep 2;17(9):e1009714. doi: 10.1371/journal.pgen.1009714 (PMC8443269; doi:10.1371/journal.pgen.1009714)
Supplement: S7 Source Files — (ZIP) [file pgen.1009714.s029.zip › source_files_for_S5Figure_to_S12Figure/S7_Figure/numbers_for_S7_Figure_050521_1.txt]

TLEN	counts_for_flags_99_163_355_419_TG02_17000_SHU3h_5m_AA04_TGACCA_L002_sorted_AORRG.sam
1	232
2	273
3	282
4	395
5	370
6	427
7	359
8	474
9	461
10	553
11	498
12	575
13	495
14	858
15	567
16	659
17	559
18	682
19	608
20	744
21	723
22	669
23	1009
24	912
25	744
26	914
27	806
28	1025
29	1143
30	1153
31	1317
32	1549
33	1615
34	1992
35	1799
36	2099
37	2104
38	2115
39	2690
40	2787
41	2807
42	3723
43	3659
44	4109
45	4651
46	8637
47	15337
48	26951
49	30932
50	37347
51	33432
52	41172
53	39515
54	39698
55	42028
56	45521
57	49611
58	50923
59	51776
60	53738
61	57009
62	60346
63	62288
64	61069
65	63639
66	66279
67	67529
68	72875
69	72122
70	71924
71	72147
72	74445
73	74004
74	74069
75	73545
76	71287
77	69387
78	69537
79	67442
80	65873
81	63757
82	63156
83	61528
84	61131
85	58983
86	65696
87	56758
88	53386
89	52143
90	53400
91	56238
92	52454
93	51173
94	50027
95	47993
96	45882
97	45156
98	45232
99	42788
100	41639
101	40382
102	40677
103	39865
104	41324
105	39397
106	39006
107	38359
108	36691
109	35656
110	34610
111	34921
112	32941
113	32414
114	32701
115	32296
116	31552
117	31889
118	31665
119	29934
120	30188
121	30052
122	29893
123	30727
124	31482
125	32880
126	32786
127	32809
128	31965
129	33448
130	33085
131	33695
132	33944
133	35224
134	36942
135	38202
136	36421
137	37160
138	36454
139	35382
140	34213
141	33385
142	33463
143	33140
144	34603
145	35988
146	36621
147	36100
148	34886
149	33993
150	33955
151	33448
152	33981
153	35005
154	35285
155	35666
156	36478
157	35503
158	35684
159	35481
160	35079
161	34246
162	33856
163	33420
164	33419
165	33293
166	36170
167	34241
168	35258
169	32512
170	32235
171	30546
172	29408
173	29128
174	28028
175	27181
176	27450
177	26666
178	26206
179	25130
180	24928
181	24066
182	23922
183	24342
184	22887
185	22578
186	22587
187	23337
188	23451
189	22668
190	22515
191	21291
192	19829
193	19110
194	18562
195	19178
196	19690
197	19695
198	18582
199	17723
200	17084
201	17349
202	15843
203	16192
204	15954
205	16328
206	15932
207	15993
208	15857
209	15648
210	17044
211	15568
212	15305
213	15667
214	15711
215	15274
216	15987
217	15749
218	15224
219	16234
220	15986
221	15406
222	15353
223	15098
224	15239
225	15389
226	15386
227	15154
228	15737
229	15149
230	16402
231	15421
232	14499
233	14724
234	14742
235	13633
236	14402
237	14347
238	14747
239	14864
240	14179
241	13796
242	13650
243	12997
244	12556
245	13363
246	13000
247	12202
248	12373
249	12671
250	12230
251	11547
252	11756
253	11728
254	11178
255	11395
256	11441
257	11163
258	10865
259	11131
260	10731
261	10125
262	9993
263	10017
264	10408
265	9622
266	9739
267	9428
268	9376
269	9293
270	9437
271	9426
272	8996
273	8967
274	8785
275	8923
276	8925
277	8492
278	8336
279	8579
280	8288
281	8678
282	8444
283	8115
284	7950
285	8527
286	8039
287	7557
288	7925
289	7763
290	7789
291	7643
292	8053
293	7606
294	7569
295	7488
296	7718
297	7288
298	7180
299	7287
300	6991
301	7452
302	7316
303	7197
304	7216
305	7201
306	7236
307	7269
308	7297
309	7022
310	6902
311	6927
312	7099
313	6545
314	6910
315	6936
316	6766
317	6450
318	6711
319	6330
320	6519
321	6428
322	6249
323	6130
324	6491
325	6155
326	6029
327	5988
328	5997
329	5688
330	6096
331	5685
332	5970
333	5585
334	5537
335	5263
336	5412
337	5225
338	5451
339	5248
340	5172
341	5070
342	4926
343	5115
344	4848
345	4809
346	4609
347	4633
348	4914
349	4613
350	4513
351	4784
352	4554
353	4465
354	4611
355	4390
356	4514
357	4353
358	4243
359	4253
360	4188
361	4074
362	4129
363	4125
364	3975
365	4021
366	3936
367	3948
368	3780
369	3878
370	3909
371	3697
372	3883
373	3820
374	3776
375	3879
376	3726
377	3630
378	3530
379	3827
380	3700
381	3628
382	3498
383	3446
384	3455
385	3544
386	3442
387	3400
388	3406
389	3219
390	3369
391	3308
392	3273
393	3189
394	3254
395	3140
396	3322
397	3203
398	3200
399	3134
400	2917
401	3015
402	3115
403	2930
404	2909
405	3084
406	2923
407	2922
408	2737
409	2872
410	2868
411	2804
412	2755
413	2736
414	2620
415	2773
416	2691
417	2826
418	2705
419	2572
420	2484
421	2721
422	2648
423	2486
424	2455
425	2564
426	2432
427	2318
428	2324
429	2501
430	2305
431	2364
432	2381
433	2332
434	2344
435	2260
436	2309
437	2218
438	2355
439	2262
440	2379
441	2198
442	2278
443	2207
444	2160
445	2309
446	2158
447	2231
448	2099
449	2089
450	2061
451	2102
452	2083
453	2020
454	1920
455	2053
456	1850
457	2039
458	1797
459	1865
460	1977
461	1828
462	1909
463	1788
464	1884
465	1773
466	1741
467	1852
468	1753
469	1667
470	1881
471	1642
472	1893
473	1706
474	1650
475	1687
476	1648
477	1758
478	1654
479	1582
480	1648
481	1533
482	1426
483	1616
484	1653
485	1481
486	1667
487	1516
488	1487
489	1451
490	1523
491	1481
492	1462
493	1479
494	1480
495	1422
496	1407
497	1340
498	1439
499	1347
500	1288
501	1378
502	1268
503	1387
504	1400
505	1361
506	1398
507	1258
508	1386
509	1303
510	1276
511	1171
512	1251
513	1195
514	1350
515	1165
516	1211
517	1178
518	1225
519	1093
520	1146
521	1241
522	1235
523	1207
524	1099
525	1147
526	1149
527	1135
528	1052
529	1083
530	1091
531	1103
532	1140
533	1139
534	1009
535	1065
536	1083
537	1032
538	1025
539	1029
540	989
541	1026
542	1010
543	996
544	921
545	949
546	964
547	978
548	925
549	913
550	891
551	826
552	889
553	818
554	892
555	790
556	815
557	796
558	783
559	847
560	864
561	915
562	864
563	836
564	961
565	817
566	846
567	754
568	736
569	823
570	787
571	770
572	729
573	751
574	770
575	850
576	782
577	827
578	785
579	822
580	693
581	656
582	747
583	779
584	741
585	715
586	682
587	760
588	697
589	706
590	693
591	658
592	713
593	681
594	690
595	734
596	702
597	636
598	713
599	643
600	631
601	662
602	600
603	693
604	641
605	706
606	604
607	612
608	613
609	557
610	641
611	560
612	598
613	550
614	642
615	568
616	572
617	534
618	532
619	581
620	573
621	577
622	518
623	515
624	556
625	527
626	530
627	504
628	507
629	491
630	511
631	443
632	518
633	507
634	527
635	501
636	519
637	510
638	436
639	518
640	452
641	467
642	514
643	437
644	467
645	405
646	411
647	479
648	422
649	463
650	415
651	406
652	414
653	415
654	489
655	462
656	449
657	390
658	460
659	383
660	406
661	447
662	447
663	425
664	430
665	348
666	344
667	448
668	375
669	399
670	375
671	371
672	387
673	361
674	381
675	388
676	354
677	377
678	334
679	381
680	419
681	340
682	349
683	387
684	381
685	263
686	348
687	323
688	315
689	328
690	280
691	299
692	340
693	343
694	384
695	309
696	324
697	343
698	365
699	308
700	302
701	343
702	366
703	294
704	315
705	292
706	281
707	270
708	267
709	278
710	286
711	290
712	268
713	267
714	285
715	281
716	264
717	244
718	312
719	292
720	280
721	270
722	289
723	283
724	280
725	247
726	300
727	325
728	269
729	239
730	235
731	274
732	259
733	270
734	216
735	253
736	263
737	220
738	195
739	248
740	225
741	281
742	221
743	230
744	254
745	218
746	206
747	245
748	261
749	239
750	205
751	220
752	188
753	217
754	203
755	205
756	174
757	200
758	215
759	241
760	216
761	186
762	166
763	223
764	188
765	168
766	169
767	176
768	187
769	179
770	188
771	223
772	202
773	233
774	219
775	235
776	166
777	258
778	186
779	231
780	165
781	181
782	172
783	172
784	175
785	228
786	161
787	196
788	165
789	184
790	191
791	166
792	154
793	134
794	166
795	157
796	153
797	141
798	170
799	117
800	163
801	135
802	154
803	139
804	171
805	181
806	136
807	160
808	136
809	147
810	143
811	118
812	155
813	134
814	123
815	150
816	143
817	125
818	152
819	140
820	132
821	152
822	136
823	152
824	133
825	135
826	126
827	134
828	142
829	145
830	130
831	155
832	149
833	90
834	113
835	112
836	116
837	123
838	119
839	98
840	132
841	126
842	110
843	142
844	111
845	117
846	111
847	110
848	105
849	126
850	126
851	93
852	103
853	114
854	120
855	127
856	118
857	119
858	125
859	106
860	93
861	165
862	99
863	116
864	129
865	110
866	135
867	131
868	92
869	67
870	97
871	101
872	80
873	76
874	103
875	108
876	101
877	72
878	99
879	79
880	107
881	92
882	79
883	87
884	80
885	83
886	79
887	99
888	119
889	82
890	71
891	94
892	81
893	82
894	72
895	76
896	88
897	75
898	71
899	87
900	87
901	61
902	82
903	87
904	91
905	86
906	78
907	62
908	59
909	67
910	65
911	64
912	66
913	81
914	60
915	79
916	65
917	80
918	56
919	53
920	98
921	79
922	71
923	61
924	79
925	84
926	77
927	66
928	61
929	69
930	72
931	60
932	72
933	69
934	72
935	64
936	64
937	57
938	57
939	67
940	53
941	77
942	41
943	73
944	53
945	50
946	41
947	55
948	56
949	66
950	58
951	55
952	68
953	50
954	54
955	58
956	70
957	63
958	63
959	61
960	63
961	58
962	54
963	55
964	34
965	52
966	47
967	47
968	36
969	49
970	52
971	57
972	64
973	84
974	96
975	77
976	80
977	71
978	120
979	99
980	100
981	109
982	97
983	141
984	147
985	123
986	109
987	103
988	112
989	140
990	157
991	97
992	136
993	149
994	117
995	124
996	143
997	127
998	179
999	272
1000	203
1001	0
1002	0
1003	0
1004	0
1005	0
1006	0
1007	0
1008	0
1009	0
1010	0
1011	0
1012	0
1013	0
1014	0
1015	0
1016	0
1017	0
1018	0
1019	0
1020	0
1021	0
1022	0
1023	0
1024	0
1025	0
1026	0
1027	0
1028	0
1029	0
1030	0
1031	0
1032	0
1033	0
1034	0
1035	0
1036	0
1037	0
1038	0
1039	0
1040	0
1041	0
1042	0
1043	0
1044	0
1045	0
1046	0
1047	0
1048	0
1049	0
1050	0
1051	0
1052	0
1053	0
1054	0
1055	0
1056	0
1057	0
1058	0
1059	0
1060	0
1061	0
1062	0
1063	0
1064	0
1065	0
1066	0
1067	0
1068	0
1069	0
1070	0
1071	0
1072	0
1073	0
1074	0
1075	0
1076	0
1077	0
1078	0
1079	0
1080	0
1081	0
1082	0
1083	0
1084	0
1085	0
1086	0
1087	0
1088	0
1089	0
1090	0
1091	0
1092	0
1093	0
1094	0
1095	0
1096	0
1097	0
1098	0
1099	0
1100	0
1101	9
1102	9
1103	14
1104	11
1105	7
1106	8
1107	11
1108	10
1109	7
1110	5
1111	11
1112	9
1113	11
1114	7
1115	5
1116	7
1117	12
1118	4
1119	3
1120	10
1121	8
1122	11
1123	12
1124	7
1125	7
1126	8
1127	8
1128	10
1129	7
1130	10
1131	10
1132	7
1133	2
1134	3
1135	3
1136	5
1137	7
1138	8
1139	10
1140	6
1141	5
1142	10
1143	7
1144	6
1145	5
1146	10
1147	3
1148	5
1149	5
1150	10
1151	7
1152	3
1153	5
1154	8
1155	6
1156	7
1157	7
1158	2
1159	2
1160	9
1161	2
1162	6
1163	7
1164	1
1165	5
1166	2
1167	5
1168	3
1169	5
1170	7
1171	6
1172	4
1173	1
1174	1
1175	4
1176	6
1177	4
1178	2
1179	3
1180	4
1181	6
1182	9
1183	3
1184	2
1185	4
1186	6
1187	1
1188	5
1189	3
1190	5
1191	6
1192	2
1193	9
1194	2
1195	4
1196	7
1197	3
1198	2
1199	4
1200	1
1201	0
1202	0
1203	2
1204	2
1205	2
1206	2
1207	2
1208	1
1209	2
1210	4
1211	2
1212	1
1213	6
1214	3
1215	4
1216	7
1217	2
1218	3
1219	0
1220	3
1221	3
1222	2
1223	3
1224	3
1225	6
1226	3
1227	3
1228	1
1229	2
1230	5
1231	1
1232	3
1233	2
1234	1
1235	1
1236	1
1237	2
1238	2
1239	2
1240	5
1241	3
1242	2
1243	0
1244	3
1245	1
1246	2
1247	1
1248	3
1249	2
1250	3
1251	0
1252	0
1253	0
1254	0
1255	3
1256	1
1257	5
1258	0
1259	1
1260	1
1261	1
1262	4
1263	1
1264	2
1265	2
1266	1
1267	0
1268	0
1269	3
1270	0
1271	3
1272	0
1273	0
1274	0
1275	1
1276	1
1277	1
1278	3
1279	1
1280	2
1281	1
1282	0
1283	3
1284	2
1285	2
1286	1
1287	0
1288	2
1289	1
1290	2
1291	1
1292	0
1293	1
1294	1
1295	0
1296	5
1297	0
1298	2
1299	2
1300	2
1301	1
1302	2
1303	2
1304	3
1305	4
1306	0
1307	0
1308	0
1309	0
1310	1
1311	0
1312	0
1313	3
1314	0
1315	1
1316	4
1317	3
1318	1
1319	0
1320	1
1321	1
1322	0
1323	2
1324	1
1325	0
1326	0
1327	1
1328	1
1329	1
1330	1
1331	0
1332	0
1333	1
1334	0
1335	1
1336	0
1337	0
1338	1
1339	0
1340	0
1341	0
1342	1
1343	1
1344	0
1345	0
1346	1
1347	1
1348	1
1349	0
1350	0
1351	0
1352	0
1353	1
1354	1
1355	1
1356	0
1357	0
1358	0
1359	0
1360	0
1361	0
1362	1
1363	0
1364	0
1365	0
1366	0
1367	1
1368	0
1369	1
1370	0
1371	1
1372	1
1373	0
1374	0
1375	0
1376	0
1377	1
1378	0
1379	0
1380	0
1381	0
1382	0
1383	0
1384	0
1385	0
1386	0
1387	0
1388	1
1389	0
1390	0
1391	0
1392	0
1393	0
1394	1
1395	0
1396	0
1397	0
1398	0
1399	3
1400	0
1401	1
1402	0
1403	0
1404	1
1405	0
1406	0
1407	0
1408	0
1409	1
1410	1
1411	0
1412	0
1413	0
1414	1
1415	0
1416	0
1417	2
1418	2
1419	0
1420	0
1421	1
1422	0
1423	0
1424	0
1425	0
1426	0
1427	0
1428	0
1429	0
1430	0
1431	0
1432	0
1433	0
1434	0
1435	0
1436	0
1437	0
1438	0
1439	0
1440	0
1441	0
1442	0
1443	0
1444	0
1445	0
1446	1
1447	0
1448	0
1449	0
1450	0
1451	0
1452	0
1453	0
1454	0
1455	0
1456	2
1457	0
1458	0
1459	0
1460	0
1461	0
1462	0
1463	1
1464	0
1465	0
1466	0
1467	0
1468	0
1469	0
1470	0
1471	0
1472	0
1473	0
1474	0
1475	0
1476	0
1477	0
1478	0
1479	0
1480	0
1481	0
1482	0
1483	0
1484	0
1485	0
1486	0
1487	0
1488	0
1489	0
1490	0
1491	0
1492	0
1493	1
1494	0
1495	0
1496	0
1497	0
1498	0
1499	0
1500	0
1501	0
1502	0
1503	0
1504	1
1505	0
1506	0
1507	0
1508	0
1509	0
1510	1
1511	0
1512	2
1513	0
1514	0
1515	0
1516	0
1517	0
1518	0
1519	0
1520	2
1521	0
1522	0
1523	0
1524	0
1525	0
1526	0
1527	0
1528	0
1529	0
1530	1
1531	0
1532	0
1533	0
1534	0
1535	0
1536	0
1537	0
1538	0
1539	0
1540	0
1541	0
1542	0
1543	0
1544	0
1545	0
1546	0
1547	0
1548	0
1549	0
1550	1
1551	0
1552	0
1553	0
1554	0
1555	0
1556	0
1557	0
1558	0
1559	0
1560	0
1561	0
1562	0
1563	0
1564	0
1565	0
1566	0
1567	0
1568	0
1569	0
1570	0
1571	0
1572	0
1573	0
1574	0
1575	0
1576	0
1577	0
1578	0
1579	0
1580	0
1581	0
1582	0
1583	0
1584	0
1585	0
1586	0
1587	1
1588	0
1589	0
1590	0
1591	0
1592	0
1593	0
1594	1
1595	0
1596	0
1597	0
1598	0
1599	0
1600	0
1601	0
1602	0
1603	0
1604	0
1605	0
1606	0
1607	0
1608	0
1609	1
1610	1
1611	1
1612	0
1613	0
1614	0
1615	0
1616	0
1617	0
1618	0
1619	0
1620	0
1621	0
1622	0
1623	0
1624	0
1625	1
1626	0
1627	0
1628	0
1629	0
1630	0
1631	0
1632	0
1633	0
1634	0
1635	0
1636	0
1637	0
1638	0
1639	0
1640	0
1641	0
1642	0
1643	0
1644	0
1645	0
1646	0
1647	0
1648	0
1649	0
1650	0
1651	0
1652	0
1653	0
1654	0
1655	0
1656	0
1657	0
1658	0
1659	0
1660	0
1661	0
1662	0
1663	0
1664	0
1665	0
1666	0
1667	0
1668	0
1669	1
1670	0
1671	0
1672	0
1673	0
1674	1
1675	0
1676	0
1677	1
1678	1
1679	0
1680	0
1681	0
1682	1
1683	0
1684	0
1685	0
1686	0
1687	0
1688	0
1689	0
1690	0
1691	0
1692	0
1693	0
1694	0
1695	2
1696	0
1697	0
1698	0
1699	0
1700	0
1701	0
1702	0
1703	0
1704	0
1705	0
1706	0
1707	0
1708	0
1709	0
1710	0
1711	0
1712	0
1713	0
1714	0
1715	0
1716	0
1717	0
1718	0
1719	0
1720	0
1721	0
1722	0
1723	0
1724	0
1725	0
1726	0
1727	0
1728	0
1729	0
1730	0
1731	0
1732	0
1733	0
1734	0
1735	0
1736	0
1737	0
1738	0
1739	1
1740	0
1741	0
1742	0
1743	0
1744	0
1745	0
1746	0
1747	0
1748	0
1749	0
1750	0
1751	0
1752	0
1753	0
1754	0
1755	0
1756	0
1757	0
1758	1
1759	0
1760	0
1761	0
1762	0
1763	0
1764	0
1765	0
1766	0
1767	0
1768	0
1769	0
1770	0
1771	0
1772	0
1773	0
1774	0
1775	0
1776	0
1777	1
1778	0
1779	0
1780	0
1781	1
1782	0
1783	0
1784	0
1785	0
1786	0
1787	0
1788	0
1789	1
1790	0
1791	0
1792	0
1793	0
1794	0
1795	0
1796	1
1797	0
1798	0
1799	0
1800	0
1801	0
1802	0
1803	0
1804	0
1805	0
1806	0
1807	0
1808	0
1809	0
1810	0
1811	0
1812	0
1813	0
1814	0
1815	0
1816	0
1817	0
1818	0
1819	0
1820	0
1821	0
1822	0
1823	0
1824	0
1825	0
1826	0
1827	0
1828	0
1829	0
1830	0
1831	0
1832	0
1833	0
1834	0
1835	0
1836	0
1837	0
1838	0
1839	0
1840	0
1841	0
1842	0
1843	0
1844	0
1845	0
1846	0
1847	0
1848	0
1849	0
1850	0
1851	0
1852	0
1853	0
1854	0
1855	0
1856	0
1857	0
1858	0
1859	0
1860	0
1861	0
1862	0
1863	0
1864	0
1865	0
1866	0
1867	0
1868	0
1869	0
1870	0
1871	0
1872	0
1873	0
1874	0
1875	0
1876	0
1877	0
1878	0
1879	0
1880	0
1881	0
1882	0
1883	0
1884	0
1885	0
1886	0
1887	1
1888	0
1889	0
1890	0
1891	0
1892	0
1893	0
1894	0
1895	0
1896	0
1897	0
1898	0
1899	0
1900	0
1901	0
1902	0
1903	0
1904	0
1905	0
1906	0
1907	0
1908	0
1909	0
1910	1
1911	0
1912	0
1913	0
1914	0
1915	0
1916	0
1917	0
1918	0
1919	0
1920	0
1921	0
1922	0
1923	0
1924	0
1925	0
1926	0
1927	0
1928	0
1929	0
1930	0
1931	0
1932	0
1933	0
1934	0
1935	0
1936	0
1937	0
1938	0
1939	0
1940	0
1941	0
1942	0
1943	0
1944	0
1945	0
1946	0
1947	0
1948	0
1949	0
1950	0
1951	0
1952	0
1953	0
1954	0
1955	0
1956	0
1957	0
1958	0
1959	0
1960	0
1961	0
1962	0
1963	0
1964	0
1965	0
1966	0
1967	0
1968	1
1969	0
1970	0
1971	0
1972	0
1973	0
1974	0
1975	0
1976	0
1977	0
1978	0
1979	0
1980	0
1981	0
1982	0
1983	0
1984	0
1985	0
1986	0
1987	0
1988	0
1989	0
1990	0
1991	0
1992	1
1993	0
1994	0
1995	0
1996	0
1997	0
1998	0
1999	0
[truncated: 1,001 more rows]
