# Supplementary material for: Chromosomal Mcm2-7 distribution and the genome replication program in species from yeast to humans
Source: PLoS Genet. 2021 Sep 2;17(9):e1009714. doi: 10.1371/journal.pgen.1009714 (PMC8443269; doi:10.1371/journal.pgen.1009714)
Supplement: S7 Source Files — (ZIP) [file pgen.1009714.s029.zip › source_files_for_S5Figure_to_S12Figure/S5_Figure/numbers_for_traces_in_S5_Figure_052621_1.txt]

ARS_name	chr	coord	MCM2ChEC_51bpto100bp_read_depth	MCM4ChEC_51bpto100bp_read_depth	MCM6ChEC_51bpto100bp_read_depth	free_MNase_G1_51bpto100bp_read_depth
ARS440	chrIV	1402907	12	1	1	14
ARS440	chrIV	1402908	11	1	1	14
ARS440	chrIV	1402909	11	1	1	15
ARS440	chrIV	1402910	11	2	1	15
ARS440	chrIV	1402911	13	2	1	16
ARS440	chrIV	1402912	13	2	2	16
ARS440	chrIV	1402913	13	2	2	16
ARS440	chrIV	1402914	13	2	2	16
ARS440	chrIV	1402915	13	2	2	16
ARS440	chrIV	1402916	13	2	2	16
ARS440	chrIV	1402917	13	2	2	16
ARS440	chrIV	1402918	13	2	2	16
ARS440	chrIV	1402919	13	2	2	17
ARS440	chrIV	1402920	12	2	2	17
ARS440	chrIV	1402921	10	2	2	17
ARS440	chrIV	1402922	10	2	2	17
ARS440	chrIV	1402923	10	2	2	17
ARS440	chrIV	1402924	10	2	2	17
ARS440	chrIV	1402925	10	2	2	17
ARS440	chrIV	1402926	10	2	2	17
ARS440	chrIV	1402927	10	2	2	17
ARS440	chrIV	1402928	10	2	2	17
ARS440	chrIV	1402929	10	2	2	17
ARS440	chrIV	1402930	10	2	2	17
ARS440	chrIV	1402931	10	2	2	17
ARS440	chrIV	1402932	10	2	2	16
ARS440	chrIV	1402933	10	2	2	16
ARS440	chrIV	1402934	8	2	2	17
ARS440	chrIV	1402935	5	2	2	16
ARS440	chrIV	1402936	6	2	2	16
ARS440	chrIV	1402937	6	2	2	16
ARS440	chrIV	1402938	6	2	2	15
ARS440	chrIV	1402939	8	2	2	18
ARS440	chrIV	1402940	9	2	3	27
ARS440	chrIV	1402941	10	2	3	35
ARS440	chrIV	1402942	10	2	3	37
ARS440	chrIV	1402943	10	2	3	38
ARS440	chrIV	1402944	10	2	3	39
ARS440	chrIV	1402945	10	2	3	39
ARS440	chrIV	1402946	10	2	3	39
ARS440	chrIV	1402947	10	2	3	39
ARS440	chrIV	1402948	10	2	3	40
ARS440	chrIV	1402949	11	2	4	48
ARS440	chrIV	1402950	11	2	4	49
ARS440	chrIV	1402951	11	2	4	49
ARS440	chrIV	1402952	13	2	4	50
ARS440	chrIV	1402953	13	2	4	50
ARS440	chrIV	1402954	13	2	4	50
ARS440	chrIV	1402955	13	2	4	50
ARS440	chrIV	1402956	13	2	4	50
ARS440	chrIV	1402957	13	2	4	50
ARS440	chrIV	1402958	13	2	4	50
ARS440	chrIV	1402959	14	2	4	50
ARS440	chrIV	1402960	14	2	4	51
ARS440	chrIV	1402961	14	2	4	51
ARS440	chrIV	1402962	14	2	4	51
ARS440	chrIV	1402963	14	2	4	51
ARS440	chrIV	1402964	14	2	4	51
ARS440	chrIV	1402965	14	2	4	51
ARS440	chrIV	1402966	14	2	4	51
ARS440	chrIV	1402967	14	2	4	52
ARS440	chrIV	1402968	14	2	4	52
ARS440	chrIV	1402969	14	2	4	52
ARS440	chrIV	1402970	13	2	4	52
ARS440	chrIV	1402971	13	2	4	52
ARS440	chrIV	1402972	13	2	4	52
ARS440	chrIV	1402973	13	2	4	52
ARS440	chrIV	1402974	13	2	4	52
ARS440	chrIV	1402975	13	2	4	52
ARS440	chrIV	1402976	11	2	4	53
ARS440	chrIV	1402977	11	1	4	53
ARS440	chrIV	1402978	11	1	4	52
ARS440	chrIV	1402979	11	1	4	52
ARS440	chrIV	1402980	11	1	4	52
ARS440	chrIV	1402981	11	1	4	52
ARS440	chrIV	1402982	11	0	4	51
ARS440	chrIV	1402983	11	0	4	49
ARS440	chrIV	1402984	11	0	3	48
ARS440	chrIV	1402985	11	0	3	49
ARS440	chrIV	1402986	11	0	3	49
ARS440	chrIV	1402987	11	0	3	49
ARS440	chrIV	1402988	11	0	3	49
ARS440	chrIV	1402989	12	1	3	49
ARS440	chrIV	1402990	12	1	3	50
ARS440	chrIV	1402991	12	2	3	50
ARS440	chrIV	1402992	12	2	3	50
ARS440	chrIV	1402993	12	2	3	52
ARS440	chrIV	1402994	13	2	3	51
ARS440	chrIV	1402995	13	2	3	51
ARS440	chrIV	1402996	9	2	2	44
ARS440	chrIV	1402997	9	2	2	42
ARS440	chrIV	1402998	9	2	2	42
ARS440	chrIV	1402999	9	2	2	42
ARS440	chrIV	1403000	9	2	2	42
ARS440	chrIV	1403001	9	2	2	42
ARS440	chrIV	1403002	9	2	2	41
ARS440	chrIV	1403003	9	2	2	41
ARS440	chrIV	1403004	9	2	2	41
ARS440	chrIV	1403005	9	2	2	41
ARS440	chrIV	1403006	9	2	2	41
ARS440	chrIV	1403007	9	2	2	40
ARS440	chrIV	1403008	9	2	2	39
ARS440	chrIV	1403009	9	2	2	39
ARS440	chrIV	1403010	9	2	2	39
ARS440	chrIV	1403011	9	2	2	39
ARS440	chrIV	1403012	9	2	2	39
ARS440	chrIV	1403013	9	2	2	38
ARS440	chrIV	1403014	9	2	2	38
ARS440	chrIV	1403015	8	2	2	37
ARS440	chrIV	1403016	8	2	2	37
ARS440	chrIV	1403017	8	2	2	37
ARS440	chrIV	1403018	8	2	2	37
ARS440	chrIV	1403019	8	2	2	37
ARS440	chrIV	1403020	8	2	2	37
ARS440	chrIV	1403021	8	2	2	37
ARS440	chrIV	1403022	8	2	2	37
ARS440	chrIV	1403023	6	2	1	33
ARS440	chrIV	1403024	5	2	1	31
ARS440	chrIV	1403025	3	2	1	31
ARS440	chrIV	1403026	3	2	1	31
ARS440	chrIV	1403027	3	2	1	31
ARS440	chrIV	1403028	3	2	1	31
ARS440	chrIV	1403029	3	2	1	30
ARS440	chrIV	1403030	3	2	1	30
ARS440	chrIV	1403031	3	2	1	30
ARS440	chrIV	1403032	3	2	1	21
ARS440	chrIV	1403033	3	2	1	20
ARS440	chrIV	1403034	6	2	1	16
ARS440	chrIV	1403035	7	2	1	13
ARS440	chrIV	1403036	7	2	1	13
ARS440	chrIV	1403037	7	2	1	13
ARS440	chrIV	1403038	7	2	1	13
ARS440	chrIV	1403039	7	2	0	13
ARS440	chrIV	1403040	7	2	0	13
ARS440	chrIV	1403041	7	2	0	13
ARS440	chrIV	1403042	7	2	0	13
ARS440	chrIV	1403043	7	2	0	13
ARS440	chrIV	1403044	7	2	0	12
ARS440	chrIV	1403045	7	2	0	12
ARS440	chrIV	1403046	7	2	0	11
ARS440	chrIV	1403047	7	2	0	9
ARS440	chrIV	1403048	7	2	0	9
ARS440	chrIV	1403049	7	2	0	9
ARS440	chrIV	1403050	7	2	0	9
ARS440	chrIV	1403051	7	2	0	9
ARS440	chrIV	1403052	7	2	0	9
ARS440	chrIV	1403053	7	2	0	9
ARS440	chrIV	1403054	7	2	0	9
ARS440	chrIV	1403055	7	2	0	9
ARS440	chrIV	1403056	7	2	0	9
ARS440	chrIV	1403057	7	2	0	9
ARS440	chrIV	1403058	7	1	0	8
ARS440	chrIV	1403059	7	1	0	8
ARS440	chrIV	1403060	7	1	0	8
ARS440	chrIV	1403061	7	1	0	8
ARS440	chrIV	1403062	7	1	0	8
ARS440	chrIV	1403063	7	1	0	8
ARS440	chrIV	1403064	7	1	0	8
ARS440	chrIV	1403065	7	1	0	8
ARS440	chrIV	1403066	7	1	0	8
ARS440	chrIV	1403067	6	1	0	7
ARS440	chrIV	1403068	5	1	0	8
ARS440	chrIV	1403069	5	1	0	6
ARS440	chrIV	1403070	5	1	0	6
ARS440	chrIV	1403071	5	1	0	6
ARS440	chrIV	1403072	5	1	0	8
ARS440	chrIV	1403073	5	1	0	8
ARS440	chrIV	1403074	5	1	0	8
ARS440	chrIV	1403075	5	1	0	8
ARS440	chrIV	1403076	5	1	0	8
ARS440	chrIV	1403077	5	1	1	8
ARS440	chrIV	1403078	5	1	1	8
ARS440	chrIV	1403079	5	1	1	7
ARS440	chrIV	1403080	6	0	2	7
ARS440	chrIV	1403081	7	0	2	10
ARS440	chrIV	1403082	7	0	2	11
ARS440	chrIV	1403083	7	0	2	10
ARS440	chrIV	1403084	7	0	2	9
ARS440	chrIV	1403085	7	0	3	13
ARS440	chrIV	1403086	8	0	3	13
ARS440	chrIV	1403087	8	0	3	13
ARS440	chrIV	1403088	13	0	3	13
ARS440	chrIV	1403089	13	0	3	14
ARS440	chrIV	1403090	13	0	3	14
ARS440	chrIV	1403091	13	0	3	14
ARS440	chrIV	1403092	13	0	3	14
ARS440	chrIV	1403093	13	0	3	14
ARS440	chrIV	1403094	13	0	3	14
ARS440	chrIV	1403095	13	0	3	14
ARS440	chrIV	1403096	13	0	3	14
ARS440	chrIV	1403097	13	0	3	14
ARS440	chrIV	1403098	13	0	3	14
ARS440	chrIV	1403099	13	0	3	14
ARS440	chrIV	1403100	13	0	3	14
ARS440	chrIV	1403101	12	0	3	14
ARS440	chrIV	1403102	12	1	3	14
ARS440	chrIV	1403103	10	1	3	13
ARS440	chrIV	1403104	10	1	3	13
ARS440	chrIV	1403105	10	1	3	13
ARS440	chrIV	1403106	10	1	3	13
ARS440	chrIV	1403107	11	1	3	13
ARS440	chrIV	1403108	12	1	3	13
ARS440	chrIV	1403109	12	1	3	13
ARS440	chrIV	1403110	12	1	3	14
ARS440	chrIV	1403111	12	1	3	14
ARS440	chrIV	1403112	12	1	3	14
ARS440	chrIV	1403113	12	1	3	14
ARS440	chrIV	1403114	12	1	3	14
ARS440	chrIV	1403115	12	1	3	14
ARS440	chrIV	1403116	12	1	3	14
ARS440	chrIV	1403117	13	1	3	14
ARS440	chrIV	1403118	13	1	3	14
ARS440	chrIV	1403119	13	1	3	14
ARS440	chrIV	1403120	13	1	3	14
ARS440	chrIV	1403121	13	1	3	14
ARS440	chrIV	1403122	13	1	3	14
ARS440	chrIV	1403123	13	1	3	14
ARS440	chrIV	1403124	13	1	3	14
ARS440	chrIV	1403125	13	1	3	14
ARS440	chrIV	1403126	13	1	3	14
ARS440	chrIV	1403127	13	1	3	14
ARS440	chrIV	1403128	13	1	3	14
ARS440	chrIV	1403129	13	1	3	14
ARS440	chrIV	1403130	13	2	3	14
ARS440	chrIV	1403131	16	2	3	14
ARS440	chrIV	1403132	16	2	3	15
ARS440	chrIV	1403133	17	3	5	16
ARS440	chrIV	1403134	17	3	5	16
ARS440	chrIV	1403135	17	3	5	16
ARS440	chrIV	1403136	18	3	5	16
ARS440	chrIV	1403137	18	3	5	16
ARS440	chrIV	1403138	18	3	5	16
ARS440	chrIV	1403139	19	3	5	16
ARS440	chrIV	1403140	30	3	5	19
ARS440	chrIV	1403141	30	3	5	19
ARS440	chrIV	1403142	30	3	5	19
ARS440	chrIV	1403143	32	3	5	19
ARS440	chrIV	1403144	32	3	5	19
ARS440	chrIV	1403145	32	3	5	19
ARS440	chrIV	1403146	32	3	5	19
ARS440	chrIV	1403147	32	3	5	19
ARS440	chrIV	1403148	32	3	5	19
ARS440	chrIV	1403149	32	3	5	19
ARS440	chrIV	1403150	32	3	5	19
ARS440	chrIV	1403151	32	3	5	19
ARS440	chrIV	1403152	32	3	5	19
ARS440	chrIV	1403153	32	3	5	19
ARS440	chrIV	1403154	32	3	5	19
ARS440	chrIV	1403155	32	3	5	19
ARS440	chrIV	1403156	32	3	5	19
ARS440	chrIV	1403157	32	3	5	19
ARS440	chrIV	1403158	30	3	5	19
ARS440	chrIV	1403159	30	3	5	19
ARS440	chrIV	1403160	30	3	5	19
ARS440	chrIV	1403161	30	3	5	18
ARS440	chrIV	1403162	30	3	5	18
ARS440	chrIV	1403163	29	3	5	18
ARS440	chrIV	1403164	29	3	5	17
ARS440	chrIV	1403165	28	3	5	17
ARS440	chrIV	1403166	28	3	5	14
ARS440	chrIV	1403167	28	3	5	14
ARS440	chrIV	1403168	27	3	5	14
ARS440	chrIV	1403169	27	3	5	13
ARS440	chrIV	1403170	27	3	5	13
ARS440	chrIV	1403171	28	3	5	13
ARS440	chrIV	1403172	28	3	5	12
ARS440	chrIV	1403173	28	3	5	12
ARS440	chrIV	1403174	28	3	5	12
ARS440	chrIV	1403175	28	3	5	12
ARS440	chrIV	1403176	28	3	5	12
ARS440	chrIV	1403177	25	2	3	11
ARS440	chrIV	1403178	25	2	3	10
ARS440	chrIV	1403179	24	2	2	6
ARS440	chrIV	1403180	23	2	2	5
ARS440	chrIV	1403181	23	2	2	5
ARS440	chrIV	1403182	23	2	2	6
ARS440	chrIV	1403183	23	2	2	7
ARS440	chrIV	1403184	23	2	2	7
ARS440	chrIV	1403185	23	2	2	7
ARS440	chrIV	1403186	21	2	2	7
ARS440	chrIV	1403187	21	2	2	7
ARS440	chrIV	1403188	21	2	2	7
ARS440	chrIV	1403189	21	2	2	7
ARS440	chrIV	1403190	21	2	2	7
ARS440	chrIV	1403191	21	2	2	7
ARS440	chrIV	1403192	21	2	2	7
ARS440	chrIV	1403193	21	2	2	7
ARS440	chrIV	1403194	21	2	2	7
ARS440	chrIV	1403195	21	2	2	7
ARS440	chrIV	1403196	21	2	2	7
ARS440	chrIV	1403197	21	2	2	7
ARS440	chrIV	1403198	21	2	2	7
ARS440	chrIV	1403199	21	2	2	7
ARS440	chrIV	1403200	21	2	2	7
ARS440	chrIV	1403201	21	2	2	7
ARS440	chrIV	1403202	21	2	2	7
ARS440	chrIV	1403203	21	2	2	7
ARS440	chrIV	1403204	21	2	2	7
ARS440	chrIV	1403205	21	2	2	7
ARS440	chrIV	1403206	22	2	2	7
ARS440	chrIV	1403207	21	2	2	7
ARS440	chrIV	1403208	22	2	2	7
ARS440	chrIV	1403209	22	2	2	7
ARS440	chrIV	1403210	22	2	2	7
ARS440	chrIV	1403211	22	2	2	7
ARS440	chrIV	1403212	22	1	2	7
ARS440	chrIV	1403213	22	1	2	7
ARS440	chrIV	1403214	22	1	2	7
ARS440	chrIV	1403215	20	1	2	7
ARS440	chrIV	1403216	20	1	2	7
ARS440	chrIV	1403217	20	1	2	7
ARS440	chrIV	1403218	9	1	0	7
ARS440	chrIV	1403219	10	0	0	8
ARS440	chrIV	1403220	10	0	0	8
ARS440	chrIV	1403221	10	0	0	8
ARS440	chrIV	1403222	10	0	0	8
ARS440	chrIV	1403223	10	0	0	8
ARS440	chrIV	1403224	7	0	0	8
ARS440	chrIV	1403225	7	0	0	8
ARS440	chrIV	1403226	7	0	0	10
ARS440	chrIV	1403227	7	0	0	10
ARS440	chrIV	1403228	7	0	0	9
ARS440	chrIV	1403229	7	0	0	9
ARS440	chrIV	1403230	7	0	0	10
ARS440	chrIV	1403231	6	0	0	10
ARS440	chrIV	1403232	6	0	0	9
ARS440	chrIV	1403233	6	0	0	8
ARS440	chrIV	1403234	6	0	0	7
ARS440	chrIV	1403235	6	0	0	7
ARS440	chrIV	1403236	6	0	0	9
ARS440	chrIV	1403237	6	0	0	10
ARS440	chrIV	1403238	6	0	0	13
ARS440	chrIV	1403239	6	0	0	15
ARS440	chrIV	1403240	6	0	0	15
ARS440	chrIV	1403241	6	0	0	15
ARS440	chrIV	1403242	6	0	0	15
ARS440	chrIV	1403243	10	0	0	16
ARS440	chrIV	1403244	12	0	0	17
ARS440	chrIV	1403245	11	0	0	22
ARS440	chrIV	1403246	11	0	0	22
ARS440	chrIV	1403247	11	0	0	22
ARS440	chrIV	1403248	11	0	0	22
ARS440	chrIV	1403249	11	0	0	22
ARS440	chrIV	1403250	11	0	0	23
ARS440	chrIV	1403251	11	0	0	23
ARS440	chrIV	1403252	14	0	0	24
ARS440	chrIV	1403253	14	0	0	24
ARS440	chrIV	1403254	14	0	0	24
ARS440	chrIV	1403255	14	0	0	24
ARS440	chrIV	1403256	14	0	0	24
ARS440	chrIV	1403257	14	0	0	24
ARS440	chrIV	1403258	14	0	0	24
ARS440	chrIV	1403259	14	0	0	24
ARS440	chrIV	1403260	14	0	0	24
ARS440	chrIV	1403261	14	0	0	24
ARS440	chrIV	1403262	14	0	0	24
ARS440	chrIV	1403263	14	0	0	24
ARS440	chrIV	1403264	14	0	0	24
ARS440	chrIV	1403265	14	0	0	24
ARS440	chrIV	1403266	14	0	0	24
ARS440	chrIV	1403267	14	0	0	24
ARS440	chrIV	1403268	14	0	0	24
ARS440	chrIV	1403269	14	0	0	24
ARS440	chrIV	1403270	14	0	0	24
ARS440	chrIV	1403271	14	0	0	24
ARS440	chrIV	1403272	14	0	0	24
ARS440	chrIV	1403273	14	0	0	24
ARS440	chrIV	1403274	14	0	0	24
ARS440	chrIV	1403275	14	0	0	24
ARS440	chrIV	1403276	14	0	0	24
ARS440	chrIV	1403277	14	0	0	24
ARS440	chrIV	1403278	14	0	0	24
ARS440	chrIV	1403279	14	0	0	24
ARS440	chrIV	1403280	14	0	0	24
ARS440	chrIV	1403281	14	0	0	24
ARS440	chrIV	1403282	14	0	0	24
ARS440	chrIV	1403283	14	0	0	24
ARS440	chrIV	1403284	14	0	0	24
ARS440	chrIV	1403285	14	0	0	24
ARS440	chrIV	1403286	14	0	0	24
ARS440	chrIV	1403287	14	0	0	24
ARS440	chrIV	1403288	14	0	0	24
ARS440	chrIV	1403289	14	0	0	24
ARS440	chrIV	1403290	13	0	0	24
ARS440	chrIV	1403291	13	0	0	24
ARS440	chrIV	1403292	11	0	0	24
ARS440	chrIV	1403293	12	0	0	16
ARS440	chrIV	1403294	12	0	0	16
ARS440	chrIV	1403295	12	0	0	16
ARS440	chrIV	1403296	12	0	0	16
ARS440	chrIV	1403297	12	0	0	16
ARS440	chrIV	1403298	12	0	0	16
ARS440	chrIV	1403299	12	0	0	16
ARS440	chrIV	1403300	12	0	0	16
ARS440	chrIV	1403301	12	0	0	15
ARS440	chrIV	1403302	12	0	0	15
ARS440	chrIV	1403303	12	0	0	14
ARS440	chrIV	1403304	12	0	0	14
ARS440	chrIV	1403305	11	0	0	12
ARS440	chrIV	1403306	11	0	0	12
ARS440	chrIV	1403307	11	0	0	12
ARS440	chrIV	1403308	13	0	0	13
ARS440	chrIV	1403309	13	0	0	13
ARS440	chrIV	1403310	13	0	0	12
ARS440	chrIV	1403311	13	0	0	10
ARS440	chrIV	1403312	13	0	0	10
ARS440	chrIV	1403313	13	0	0	10
ARS440	chrIV	1403314	13	0	0	10
ARS440	chrIV	1403315	13	0	0	10
ARS440	chrIV	1403316	11	0	0	9
ARS440	chrIV	1403317	11	0	0	9
ARS440	chrIV	1403318	11	0	0	9
ARS440	chrIV	1403319	11	0	0	9
ARS440	chrIV	1403320	8	0	0	9
ARS440	chrIV	1403321	9	0	0	7
ARS440	chrIV	1403322	7	0	0	8
ARS440	chrIV	1403323	7	0	0	9
ARS440	chrIV	1403324	7	0	0	9
ARS440	chrIV	1403325	7	0	0	9
ARS440	chrIV	1403326	7	0	0	9
ARS440	chrIV	1403327	7	0	0	9
ARS440	chrIV	1403328	7	0	0	9
ARS440	chrIV	1403329	7	0	0	9
ARS440	chrIV	1403330	7	0	0	9
ARS440	chrIV	1403331	8	0	0	9
ARS440	chrIV	1403332	8	0	0	9
ARS440	chrIV	1403333	7	0	0	9
ARS440	chrIV	1403334	6	0	0	9
ARS440	chrIV	1403335	6	0	0	9
ARS440	chrIV	1403336	6	0	0	9
ARS440	chrIV	1403337	6	0	0	9
ARS440	chrIV	1403338	6	0	0	9
ARS440	chrIV	1403339	6	0	0	10
ARS440	chrIV	1403340	6	0	0	10
ARS440	chrIV	1403341	6	0	1	10
ARS440	chrIV	1403342	6	0	1	10
ARS440	chrIV	1403343	6	0	1	10
ARS440	chrIV	1403344	6	0	1	10
ARS440	chrIV	1403345	6	0	1	10
ARS440	chrIV	1403346	6	0	1	10
ARS440	chrIV	1403347	6	0	1	10
ARS440	chrIV	1403348	6	0	1	10
ARS440	chrIV	1403349	6	0	1	10
ARS440	chrIV	1403350	6	0	1	10
ARS440	chrIV	1403351	6	0	1	10
ARS440	chrIV	1403352	6	0	1	10
ARS440	chrIV	1403353	6	0	1	10
ARS440	chrIV	1403354	6	0	1	10
ARS440	chrIV	1403355	6	0	1	10
ARS440	chrIV	1403356	6	0	1	10
ARS440	chrIV	1403357	6	0	1	10
ARS440	chrIV	1403358	6	0	1	10
ARS440	chrIV	1403359	6	0	1	10
ARS440	chrIV	1403360	6	0	1	10
ARS440	chrIV	1403361	6	0	1	10
ARS440	chrIV	1403362	6	0	1	10
ARS440	chrIV	1403363	6	0	1	8
ARS440	chrIV	1403364	6	0	1	8
ARS440	chrIV	1403365	6	0	1	9
ARS440	chrIV	1403366	6	0	1	9
ARS440	chrIV	1403367	6	0	1	9
ARS440	chrIV	1403368	6	0	1	9
ARS440	chrIV	1403369	8	0	1	9
ARS440	chrIV	1403370	8	0	1	9
ARS440	chrIV	1403371	8	0	1	9
ARS440	chrIV	1403372	8	0	1	9
ARS440	chrIV	1403373	8	0	1	9
ARS440	chrIV	1403374	8	0	1	9
ARS440	chrIV	1403375	8	0	1	9
ARS440	chrIV	1403376	8	0	1	9
ARS440	chrIV	1403377	8	0	1	10
ARS440	chrIV	1403378	8	0	1	10
ARS440	chrIV	1403379	8	0	1	10
ARS440	chrIV	1403380	8	0	1	10
ARS440	chrIV	1403381	8	0	1	10
ARS440	chrIV	1403382	8	0	1	10
ARS440	chrIV	1403383	8	0	1	10
ARS440	chrIV	1403384	8	0	1	9
ARS440	chrIV	1403385	8	0	1	9
ARS440	chrIV	1403386	8	0	1	9
ARS440	chrIV	1403387	7	0	1	9
ARS440	chrIV	1403388	7	0	1	9
ARS440	chrIV	1403389	7	0	1	9
ARS440	chrIV	1403390	6	0	1	8
ARS440	chrIV	1403391	6	0	1	8
ARS440	chrIV	1403392	5	0	1	6
ARS440	chrIV	1403393	5	0	1	6
ARS440	chrIV	1403394	7	0	1	4
ARS440	chrIV	1403395	7	0	1	4
ARS440	chrIV	1403396	7	0	1	5
ARS440	chrIV	1403397	7	0	1	5
ARS440	chrIV	1403398	7	0	1	5
ARS440	chrIV	1403399	7	1	1	5
ARS440	chrIV	1403400	7	1	1	5
ARS440	chrIV	1403401	7	1	1	5
ARS440	chrIV	1403402	7	1	1	5
ARS440	chrIV	1403403	7	1	1	5
ARS440	chrIV	1403404	7	1	1	5
ARS440	chrIV	1403405	7	1	1	5
ARS440	chrIV	1403406	6	1	1	4
ARS440	chrIV	1403407	5	1	1	4
ARS440	chrIV	1403408	5	1	1	4
ARS440	chrIV	1403409	5	1	1	4
ARS440	chrIV	1403410	5	1	1	4
ARS440	chrIV	1403411	5	1	1	4
ARS440	chrIV	1403412	5	1	1	4
ARS440	chrIV	1403413	5	1	1	4
ARS440	chrIV	1403414	5	1	1	4
ARS440	chrIV	1403415	5	1	1	4
ARS440	chrIV	1403416	5	1	1	4
ARS440	chrIV	1403417	5	1	1	3
ARS440	chrIV	1403418	5	1	1	3
ARS440	chrIV	1403419	5	1	1	3
ARS440	chrIV	1403420	5	1	1	3
ARS440	chrIV	1403421	5	1	1	3
ARS440	chrIV	1403422	5	1	1	3
ARS440	chrIV	1403423	5	1	1	3
ARS440	chrIV	1403424	5	1	1	3
ARS440	chrIV	1403425	5	1	1	3
ARS440	chrIV	1403426	5	1	1	3
ARS440	chrIV	1403427	5	1	1	3
ARS440	chrIV	1403428	5	1	1	3
ARS440	chrIV	1403429	5	1	1	3
ARS440	chrIV	1403430	5	1	1	3
ARS440	chrIV	1403431	5	1	1	3
ARS440	chrIV	1403432	5	1	0	3
ARS440	chrIV	1403433	5	1	0	3
ARS440	chrIV	1403434	5	1	0	3
ARS440	chrIV	1403435	5	1	0	3
ARS440	chrIV	1403436	5	1	0	3
ARS440	chrIV	1403437	5	1	0	3
ARS440	chrIV	1403438	5	1	0	3
ARS440	chrIV	1403439	5	1	0	3
ARS440	chrIV	1403440	4	1	0	4
ARS440	chrIV	1403441	4	1	0	4
ARS440	chrIV	1403442	4	1	0	3
ARS440	chrIV	1403443	4	1	0	3
ARS440	chrIV	1403444	4	1	0	3
ARS440	chrIV	1403445	4	1	0	3
ARS440	chrIV	1403446	4	1	0	3
ARS440	chrIV	1403447	4	1	0	3
ARS440	chrIV	1403448	4	1	0	3
ARS440	chrIV	1403449	4	1	0	3
ARS440	chrIV	1403450	4	1	0	3
ARS440	chrIV	1403451	2	1	0	3
ARS440	chrIV	1403452	2	1	0	3
ARS440	chrIV	1403453	3	1	0	3
ARS440	chrIV	1403454	3	1	0	2
ARS440	chrIV	1403455	3	1	0	2
ARS440	chrIV	1403456	4	1	0	3
ARS440	chrIV	1403457	4	1	0	3
ARS440	chrIV	1403458	2	1	0	5
ARS440	chrIV	1403459	2	1	0	5
ARS440	chrIV	1403460	2	1	0	5
ARS440	chrIV	1403461	2	1	0	5
ARS440	chrIV	1403462	2	1	0	6
ARS440	chrIV	1403463	2	1	0	6
ARS440	chrIV	1403464	3	1	0	6
ARS440	chrIV	1403465	3	1	0	6
ARS440	chrIV	1403466	3	1	0	6
ARS440	chrIV	1403467	3	0	0	6
ARS440	chrIV	1403468	3	0	0	6
ARS440	chrIV	1403469	3	0	0	6
ARS440	chrIV	1403470	3	0	0	6
ARS440	chrIV	1403471	3	0	0	6
ARS440	chrIV	1403472	3	0	0	6
ARS440	chrIV	1403473	3	0	0	6
ARS440	chrIV	1403474	3	0	0	6
ARS440	chrIV	1403475	3	0	0	6
ARS440	chrIV	1403476	4	0	0	6
ARS440	chrIV	1403477	4	0	0	6
ARS440	chrIV	1403478	4	0	0	6
ARS440	chrIV	1403479	5	0	0	6
ARS440	chrIV	1403480	5	0	0	6
ARS440	chrIV	1403481	5	0	0	7
ARS440	chrIV	1403482	5	0	0	7
ARS440	chrIV	1403483	5	0	0	7
ARS440	chrIV	1403484	5	0	0	7
ARS440	chrIV	1403485	5	0	0	7
ARS440	chrIV	1403486	5	0	0	7
ARS440	chrIV	1403487	5	0	0	7
ARS440	chrIV	1403488	5	0	0	7
ARS440	chrIV	1403489	5	0	0	7
ARS440	chrIV	1403490	5	0	0	7
ARS440	chrIV	1403491	5	0	0	7
ARS440	chrIV	1403492	5	0	0	7
ARS440	chrIV	1403493	5	0	0	7
ARS440	chrIV	1403494	5	0	0	7
ARS440	chrIV	1403495	5	0	0	7
ARS440	chrIV	1403496	5	0	0	7
ARS440	chrIV	1403497	5	0	0	7
ARS440	chrIV	1403498	8	0	0	7
ARS440	chrIV	1403499	8	0	0	7
ARS440	chrIV	1403500	8	0	0	7
ARS440	chrIV	1403501	8	0	0	7
ARS440	chrIV	1403502	8	0	0	7
ARS440	chrIV	1403503	8	0	0	7
ARS440	chrIV	1403504	8	0	0	7
ARS440	chrIV	1403505	8	0	0	8
ARS440	chrIV	1403506	8	0	0	8
ARS440	chrIV	1403507	9	0	0	8
ARS440	chrIV	1403508	9	0	0	8
ARS440	chrIV	1403509	9	0	0	8
ARS440	chrIV	1403510	9	0	0	8
ARS440	chrIV	1403511	9	0	0	8
ARS440	chrIV	1403512	9	0	0	8
ARS440	chrIV	1403513	9	0	0	8
ARS440	chrIV	1403514	9	0	0	8
ARS440	chrIV	1403515	9	0	0	8
ARS440	chrIV	1403516	9	0	0	8
ARS440	chrIV	1403517	9	0	0	8
ARS440	chrIV	1403518	8	0	0	8
ARS440	chrIV	1403519	8	0	0	8
ARS440	chrIV	1403520	8	0	0	8
ARS440	chrIV	1403521	8	0	0	8
ARS440	chrIV	1403522	8	0	0	7
ARS440	chrIV	1403523	8	0	0	7
ARS440	chrIV	1403524	8	0	0	7
ARS440	chrIV	1403525	8	0	0	7
ARS440	chrIV	1403526	8	0	0	7
ARS440	chrIV	1403527	8	0	0	7
ARS440	chrIV	1403528	8	0	0	7
ARS440	chrIV	1403529	8	0	0	7
ARS440	chrIV	1403530	8	0	0	7
ARS440	chrIV	1403531	7	0	0	7
ARS440	chrIV	1403532	7	0	0	7
ARS440	chrIV	1403533	7	0	0	7
ARS440	chrIV	1403534	7	0	0	6
ARS440	chrIV	1403535	7	0	0	6
ARS440	chrIV	1403536	9	0	0	6
ARS440	chrIV	1403537	9	0	0	6
ARS440	chrIV	1403538	9	0	0	6
ARS440	chrIV	1403539	9	0	0	6
ARS440	chrIV	1403540	9	0	0	6
ARS440	chrIV	1403541	9	0	0	6
ARS440	chrIV	1403542	8	0	0	6
ARS440	chrIV	1403543	8	0	0	7
ARS440	chrIV	1403544	7	0	0	6
ARS440	chrIV	1403545	8	0	0	6
ARS440	chrIV	1403546	8	0	0	6
ARS440	chrIV	1403547	8	0	0	7
ARS440	chrIV	1403548	8	0	0	7
ARS440	chrIV	1403549	8	0	0	6
ARS440	chrIV	1403550	8	0	0	6
ARS440	chrIV	1403551	8	0	0	6
ARS440	chrIV	1403552	7	0	0	6
ARS440	chrIV	1403553	7	0	0	4
ARS440	chrIV	1403554	7	0	0	4
ARS440	chrIV	1403555	7	0	0	4
ARS440	chrIV	1403556	7	0	0	4
ARS440	chrIV	1403557	7	0	0	4
ARS440	chrIV	1403558	7	0	0	4
ARS440	chrIV	1403559	7	0	0	4
ARS440	chrIV	1403560	7	0	0	4
ARS440	chrIV	1403561	7	0	0	4
ARS440	chrIV	1403562	7	0	0	4
ARS440	chrIV	1403563	7	0	0	4
ARS440	chrIV	1403564	7	0	0	4
ARS440	chrIV	1403565	7	0	0	4
ARS440	chrIV	1403566	7	0	0	4
ARS440	chrIV	1403567	7	0	0	4
ARS440	chrIV	1403568	7	0	0	4
ARS440	chrIV	1403569	7	0	0	4
ARS440	chrIV	1403570	8	0	0	4
ARS440	chrIV	1403571	8	0	0	4
ARS440	chrIV	1403572	8	0	0	4
ARS440	chrIV	1403573	8	0	0	4
ARS440	chrIV	1403574	8	0	0	4
ARS440	chrIV	1403575	8	0	0	4
ARS440	chrIV	1403576	8	0	0	4
ARS440	chrIV	1403577	7	0	0	4
ARS440	chrIV	1403578	7	0	0	4
ARS440	chrIV	1403579	7	0	0	4
ARS440	chrIV	1403580	7	0	0	4
ARS440	chrIV	1403581	7	0	0	4
ARS440	chrIV	1403582	7	0	0	4
ARS440	chrIV	1403583	7	0	0	4
ARS440	chrIV	1403584	8	0	0	4
ARS440	chrIV	1403585	8	0	0	4
ARS440	chrIV	1403586	8	0	0	4
ARS440	chrIV	1403587	8	0	0	4
ARS440	chrIV	1403588	8	0	0	4
ARS440	chrIV	1403589	8	0	1	4
ARS440	chrIV	1403590	7	0	1	5
ARS440	chrIV	1403591	7	0	1	6
ARS440	chrIV	1403592	7	0	1	6
ARS440	chrIV	1403593	7	0	1	6
ARS440	chrIV	1403594	7	0	1	6
ARS440	chrIV	1403595	7	0	1	6
ARS440	chrIV	1403596	7	0	1	6
ARS440	chrIV	1403597	7	0	1	6
ARS440	chrIV	1403598	7	0	1	6
ARS440	chrIV	1403599	7	0	1	5
ARS440	chrIV	1403600	7	0	1	5
ARS440	chrIV	1403601	5	0	1	5
ARS440	chrIV	1403602	5	0	1	5
ARS440	chrIV	1403603	5	0	1	5
ARS440	chrIV	1403604	6	0	1	5
ARS440	chrIV	1403605	6	0	1	5
ARS440	chrIV	1403606	6	0	1	5
ARS440	chrIV	1403607	6	0	1	5
ARS440	chrIV	1403608	6	0	1	5
ARS440	chrIV	1403609	6	0	1	5
ARS440	chrIV	1403610	6	0	1	5
ARS440	chrIV	1403611	6	0	1	5
ARS440	chrIV	1403612	6	0	1	5
ARS440	chrIV	1403613	6	0	1	5
ARS440	chrIV	1403614	6	0	1	5
ARS440	chrIV	1403615	5	0	1	5
ARS440	chrIV	1403616	5	0	1	5
ARS440	chrIV	1403617	5	0	1	5
ARS440	chrIV	1403618	5	0	1	8
ARS440	chrIV	1403619	5	0	1	8
ARS440	chrIV	1403620	5	0	1	8
ARS440	chrIV	1403621	5	0	1	8
ARS440	chrIV	1403622	9	0	1	8
ARS440	chrIV	1403623	9	0	1	8
ARS440	chrIV	1403624	9	0	1	8
ARS440	chrIV	1403625	9	0	1	8
ARS440	chrIV	1403626	9	0	1	8
ARS440	chrIV	1403627	9	0	1	8
ARS440	chrIV	1403628	9	0	1	8
ARS440	chrIV	1403629	9	0	1	8
ARS440	chrIV	1403630	9	0	1	8
ARS440	chrIV	1403631	9	0	1	8
ARS440	chrIV	1403632	9	0	1	8
ARS440	chrIV	1403633	9	0	1	8
ARS440	chrIV	1403634	9	0	1	8
ARS440	chrIV	1403635	9	0	1	8
ARS440	chrIV	1403636	12	0	1	8
ARS440	chrIV	1403637	12	0	1	8
ARS440	chrIV	1403638	12	0	1	8
ARS440	chrIV	1403639	12	0	1	8
ARS440	chrIV	1403640	12	0	1	8
ARS440	chrIV	1403641	12	0	1	8
ARS440	chrIV	1403642	12	0	1	8
ARS440	chrIV	1403643	12	0	1	6
ARS440	chrIV	1403644	12	0	1	6
ARS440	chrIV	1403645	9	0	1	6
ARS440	chrIV	1403646	9	0	1	6
ARS440	chrIV	1403647	9	0	1	6
ARS440	chrIV	1403648	9	0	1	6
ARS440	chrIV	1403649	9	0	1	6
ARS440	chrIV	1403650	8	0	1	6
ARS440	chrIV	1403651	8	0	1	6
ARS440	chrIV	1403652	8	0	1	6
ARS440	chrIV	1403653	9	0	1	6
ARS440	chrIV	1403654	9	0	1	6
ARS440	chrIV	1403655	9	0	1	6
ARS440	chrIV	1403656	9	0	1	6
ARS440	chrIV	1403657	9	0	1	6
ARS440	chrIV	1403658	9	0	1	6
ARS440	chrIV	1403659	9	0	1	6
ARS440	chrIV	1403660	9	0	1	6
ARS440	chrIV	1403661	9	0	1	6
ARS440	chrIV	1403662	9	0	1	6
ARS440	chrIV	1403663	9	0	1	6
ARS440	chrIV	1403664	11	0	1	6
ARS440	chrIV	1403665	11	0	1	6
ARS440	chrIV	1403666	11	0	1	6
ARS440	chrIV	1403667	11	0	1	6
ARS440	chrIV	1403668	11	0	1	6
ARS440	chrIV	1403669	12	0	1	6
ARS440	chrIV	1403670	12	0	1	6
ARS440	chrIV	1403671	12	0	1	6
ARS440	chrIV	1403672	12	0	1	6
ARS440	chrIV	1403673	12	0	1	6
ARS440	chrIV	1403674	12	0	1	6
ARS440	chrIV	1403675	12	0	1	6
ARS440	chrIV	1403676	12	0	1	6
ARS440	chrIV	1403677	12	0	1	6
ARS440	chrIV	1403678	12	0	1	6
ARS440	chrIV	1403679	12	0	1	6
ARS440	chrIV	1403680	12	0	1	6
ARS440	chrIV	1403681	12	0	1	4
ARS440	chrIV	1403682	12	0	1	4
ARS440	chrIV	1403683	12	0	0	4
ARS440	chrIV	1403684	12	0	0	4
ARS440	chrIV	1403685	12	0	0	4
ARS440	chrIV	1403686	13	0	0	4
ARS440	chrIV	1403687	13	0	0	3
ARS440	chrIV	1403688	12	0	0	3
ARS440	chrIV	1403689	12	0	0	3
ARS440	chrIV	1403690	12	0	0	3
ARS440	chrIV	1403691	12	0	0	2
ARS440	chrIV	1403692	12	0	0	2
ARS440	chrIV	1403693	12	0	0	1
ARS440	chrIV	1403694	12	0	0	1
ARS440	chrIV	1403695	12	0	0	1
ARS440	chrIV	1403696	12	0	0	1
ARS440	chrIV	1403697	12	0	0	1
ARS440	chrIV	1403698	11	0	0	1
ARS440	chrIV	1403699	11	0	0	1
ARS440	chrIV	1403700	10	0	0	1
ARS440	chrIV	1403701	10	0	0	2
ARS440	chrIV	1403702	6	0	0	2
ARS440	chrIV	1403703	6	0	0	2
ARS440	chrIV	1403704	6	0	0	2
ARS440	chrIV	1403705	6	0	0	2
ARS440	chrIV	1403706	6	0	0	2
ARS440	chrIV	1403707	6	0	0	2
ARS440	chrIV	1403708	6	0	0	2
ARS440	chrIV	1403709	6	0	0	2
ARS440	chrIV	1403710	6	0	0	2
ARS440	chrIV	1403711	6	0	0	2
ARS440	chrIV	1403712	6	0	0	3
ARS440	chrIV	1403713	6	0	0	3
ARS440	chrIV	1403714	6	0	0	3
ARS440	chrIV	1403715	6	0	0	3
ARS440	chrIV	1403716	6	0	0	3
ARS440	chrIV	1403717	6	0	0	3
ARS440	chrIV	1403718	6	0	0	3
ARS440	chrIV	1403719	6	0	0	3
ARS440	chrIV	1403720	6	0	0	3
ARS440	chrIV	1403721	6	0	0	3
ARS440	chrIV	1403722	6	0	0	3
ARS440	chrIV	1403723	6	0	0	3
ARS440	chrIV	1403724	6	0	0	3
ARS440	chrIV	1403725	5	0	0	3
ARS440	chrIV	1403726	4	0	0	3
ARS440	chrIV	1403727	4	0	0	3
ARS440	chrIV	1403728	4	0	0	3
ARS440	chrIV	1403729	4	0	0	3
ARS440	chrIV	1403730	4	0	0	3
ARS440	chrIV	1403731	4	0	0	3
ARS440	chrIV	1403732	4	0	0	3
ARS440	chrIV	1403733	4	0	0	3
ARS440	chrIV	1403734	4	0	0	3
ARS440	chrIV	1403735	4	0	0	3
ARS440	chrIV	1403736	4	0	0	3
ARS440	chrIV	1403737	2	0	0	3
ARS440	chrIV	1403738	2	0	0	3
ARS440	chrIV	1403739	1	0	0	3
ARS440	chrIV	1403740	1	0	0	3
ARS440	chrIV	1403741	1	0	0	3
ARS440	chrIV	1403742	0	0	0	3
ARS440	chrIV	1403743	0	0	0	3
ARS440	chrIV	1403744	0	0	0	3
ARS440	chrIV	1403745	0	0	0	3
ARS440	chrIV	1403746	0	0	0	3
ARS440	chrIV	1403747	0	0	0	3
ARS440	chrIV	1403748	0	0	0	3
ARS440	chrIV	1403749	0	0	0	3
ARS440	chrIV	1403750	0	0	0	3
ARS440	chrIV	1403751	0	0	0	3
ARS440	chrIV	1403752	0	0	0	3
ARS440	chrIV	1403753	0	0	0	3
ARS440	chrIV	1403754	0	0	0	3
ARS440	chrIV	1403755	0	0	0	3
ARS440	chrIV	1403756	0	0	0	3
ARS440	chrIV	1403757	0	0	0	3
ARS440	chrIV	1403758	0	0	0	3
ARS440	chrIV	1403759	0	0	0	3
ARS440	chrIV	1403760	0	0	0	2
ARS440	chrIV	1403761	0	0	0	2
ARS440	chrIV	1403762	0	0	0	2
ARS440	chrIV	1403763	0	0	0	1
ARS440	chrIV	1403764	0	0	0	1
ARS440	chrIV	1403765	0	0	0	1
ARS440	chrIV	1403766	0	0	0	1
ARS440	chrIV	1403767	0	0	0	1
ARS440	chrIV	1403768	0	0	0	1
ARS440	chrIV	1403769	0	0	0	1
ARS440	chrIV	1403770	0	0	0	1
ARS440	chrIV	1403771	0	0	0	1
ARS440	chrIV	1403772	0	0	0	2
ARS440	chrIV	1403773	0	0	0	3
ARS440	chrIV	1403774	0	0	0	3
ARS440	chrIV	1403775	0	0	0	3
ARS440	chrIV	1403776	0	0	0	3
ARS440	chrIV	1403777	0	0	0	3
ARS440	chrIV	1403778	0	0	0	3
ARS440	chrIV	1403779	0	0	0	3
ARS440	chrIV	1403780	0	0	0	3
ARS440	chrIV	1403781	0	0	0	3
ARS440	chrIV	1403782	0	0	0	3
ARS440	chrIV	1403783	0	0	0	3
ARS440	chrIV	1403784	0	0	0	3
ARS440	chrIV	1403785	0	0	0	3
ARS440	chrIV	1403786	0	0	0	3
ARS440	chrIV	1403787	0	0	0	3
ARS440	chrIV	1403788	0	0	0	3
ARS440	chrIV	1403789	0	0	0	3
ARS440	chrIV	1403790	0	1	0	4
ARS440	chrIV	1403791	0	1	0	4
ARS440	chrIV	1403792	1	1	0	4
ARS440	chrIV	1403793	1	1	0	4
ARS440	chrIV	1403794	1	1	0	4
ARS440	chrIV	1403795	1	1	0	4
ARS440	chrIV	1403796	1	1	0	4
ARS440	chrIV	1403797	1	1	0	3
ARS440	chrIV	1403798	1	1	0	3
ARS440	chrIV	1403799	1	1	0	3
ARS440	chrIV	1403800	1	1	0	3
ARS440	chrIV	1403801	1	1	0	3
ARS440	chrIV	1403802	1	1	0	3
ARS440	chrIV	1403803	1	1	0	3
ARS440	chrIV	1403804	3	1	0	3
ARS440	chrIV	1403805	3	1	0	3
ARS440	chrIV	1403806	3	1	0	3
ARS440	chrIV	1403807	3	1	0	3
ARS440	chrIV	1403808	3	1	0	3
ARS440	chrIV	1403809	3	1	0	3
ARS440	chrIV	1403810	3	1	0	3
ARS440	chrIV	1403811	3	1	0	4
ARS440	chrIV	1403812	3	1	0	4
ARS440	chrIV	1403813	3	1	0	4
ARS440	chrIV	1403814	3	1	0	4
ARS440	chrIV	1403815	3	1	0	4
ARS440	chrIV	1403816	3	1	0	4
ARS440	chrIV	1403817	3	1	0	4
ARS440	chrIV	1403818	3	1	0	4
ARS440	chrIV	1403819	3	1	0	4
ARS440	chrIV	1403820	4	1	0	4
ARS440	chrIV	1403821	4	1	0	4
ARS440	chrIV	1403822	4	1	0	4
ARS440	chrIV	1403823	4	1	0	4
ARS440	chrIV	1403824	5	1	1	5
ARS440	chrIV	1403825	7	1	1	5
ARS440	chrIV	1403826	7	1	1	5
ARS440	chrIV	1403827	7	1	1	5
ARS440	chrIV	1403828	7	1	1	5
ARS440	chrIV	1403829	7	1	1	5
ARS440	chrIV	1403830	7	1	1	5
ARS440	chrIV	1403831	7	1	1	5
ARS440	chrIV	1403832	7	1	1	5
ARS440	chrIV	1403833	7	1	1	5
ARS440	chrIV	1403834	7	1	1	5
ARS440	chrIV	1403835	7	1	1	5
ARS440	chrIV	1403836	7	1	1	5
ARS440	chrIV	1403837	7	1	1	5
ARS440	chrIV	1403838	7	1	1	5
ARS440	chrIV	1403839	7	1	1	5
ARS440	chrIV	1403840	7	1	1	5
ARS440	chrIV	1403841	7	1	1	5
ARS440	chrIV	1403842	7	1	1	5
ARS440	chrIV	1403843	7	1	1	5
ARS440	chrIV	1403844	7	1	1	5
ARS440	chrIV	1403845	7	1	1	5
ARS440	chrIV	1403846	7	1	1	5
ARS440	chrIV	1403847	7	1	1	5
ARS440	chrIV	1403848	7	1	1	5
ARS440	chrIV	1403849	7	1	1	5
ARS440	chrIV	1403850	7	1	1	5
ARS440	chrIV	1403851	7	1	1	5
ARS440	chrIV	1403852	7	1	1	5
ARS440	chrIV	1403853	7	1	1	5
ARS440	chrIV	1403854	7	1	1	5
ARS440	chrIV	1403855	7	1	1	5
ARS440	chrIV	1403856	6	1	1	4
ARS440	chrIV	1403857	6	2	1	4
ARS440	chrIV	1403858	10	3	1	8
ARS440	chrIV	1403859	10	3	1	8
ARS440	chrIV	1403860	10	3	1	8
ARS440	chrIV	1403861	10	3	1	8
ARS440	chrIV	1403862	10	3	1	8
ARS440	chrIV	1403863	10	3	1	8
ARS440	chrIV	1403864	10	3	1	8
ARS440	chrIV	1403865	10	3	1	8
ARS440	chrIV	1403866	10	3	1	7
ARS440	chrIV	1403867	10	2	1	7
ARS440	chrIV	1403868	10	2	1	7
ARS440	chrIV	1403869	10	2	1	7
ARS440	chrIV	1403870	10	2	1	7
ARS440	chrIV	1403871	10	2	1	7
ARS440	chrIV	1403872	10	2	1	7
ARS440	chrIV	1403873	10	2	1	7
ARS440	chrIV	1403874	10	2	1	7
ARS440	chrIV	1403875	10	2	1	7
ARS440	chrIV	1403876	10	2	1	7
ARS440	chrIV	1403877	10	2	1	7
ARS440	chrIV	1403878	10	2	1	7
ARS440	chrIV	1403879	10	2	1	7
ARS440	chrIV	1403880	8	2	1	7
ARS440	chrIV	1403881	8	2	1	7
ARS440	chrIV	1403882	10	2	3	6
ARS440	chrIV	1403883	10	2	3	6
ARS440	chrIV	1403884	10	2	3	6
ARS440	chrIV	1403885	10	2	3	6
ARS440	chrIV	1403886	10	2	3	6
ARS440	chrIV	1403887	10	2	3	6
ARS440	chrIV	1403888	10	2	3	6
ARS440	chrIV	1403889	10	2	3	6
ARS440	chrIV	1403890	9	2	3	5
ARS440	chrIV	1403891	9	2	3	5
ARS440	chrIV	1403892	9	2	3	5
ARS440	chrIV	1403893	9	2	3	5
ARS440	chrIV	1403894	7	2	3	5
ARS440	chrIV	1403895	7	2	2	5
ARS440	chrIV	1403896	7	2	2	5
ARS440	chrIV	1403897	7	2	2	5
ARS440	chrIV	1403898	7	2	2	5
ARS440	chrIV	1403899	7	2	2	5
ARS440	chrIV	1403900	7	2	2	5
ARS440	chrIV	1403901	7	2	2	5
ARS440	chrIV	1403902	7	2	2	5
ARS440	chrIV	1403903	7	2	2	5
ARS440	chrIV	1403904	7	2	2	5
ARS440	chrIV	1403905	7	2	2	5
ARS440	chrIV	1403906	7	3	2	5
ARS440	chrIV	1403907	7	3	2	5
ARS440	chrIV	1403908	7	3	2	5
ARS440	chrIV	1403909	7	3	2	5
ARS440	chrIV	1403910	7	3	2	5
ARS440	chrIV	1403911	7	3	2	5
ARS440	chrIV	1403912	7	3	2	5
ARS440	chrIV	1403913	7	3	2	5
ARS440	chrIV	1403914	7	3	2	5
ARS440	chrIV	1403915	7	3	2	5
ARS440	chrIV	1403916	7	3	2	5
ARS440	chrIV	1403917	7	4	2	5
ARS440	chrIV	1403918	7	4	2	5
ARS440	chrIV	1403919	7	4	2	5
ARS440	chrIV	1403920	7	4	2	5
ARS440	chrIV	1403921	7	4	2	5
ARS440	chrIV	1403922	7	3	2	5
ARS440	chrIV	1403923	7	3	2	5
ARS440	chrIV	1403924	7	3	2	5
ARS440	chrIV	1403925	7	3	2	5
ARS440	chrIV	1403926	7	3	2	5
ARS440	chrIV	1403927	7	3	2	5
ARS440	chrIV	1403928	7	3	2	5
ARS440	chrIV	1403929	7	3	2	5
ARS440	chrIV	1403930	7	3	2	5
ARS440	chrIV	1403931	7	3	2	5
ARS440	chrIV	1403932	7	3	2	5
ARS440	chrIV	1403933	7	3	2	5
ARS440	chrIV	1403934	7	3	2	5
ARS440	chrIV	1403935	7	3	2	5
ARS440	chrIV	1403936	7	3	2	5
ARS440	chrIV	1403937	7	3	2	5
ARS440	chrIV	1403938	7	3	2	5
ARS440	chrIV	1403939	7	3	2	5
ARS440	chrIV	1403940	7	3	2	5
ARS440	chrIV	1403941	5	3	2	5
ARS440	chrIV	1403942	5	3	2	5
ARS440	chrIV	1403943	5	3	2	5
ARS440	chrIV	1403944	4	3	2	5
ARS440	chrIV	1403945	4	3	2	3
ARS440	chrIV	1403946	4	3	2	3
ARS440	chrIV	1403947	2	3	2	3
ARS440	chrIV	1403948	2	3	2	3
ARS440	chrIV	1403949	2	3	0	4
ARS440	chrIV	1403950	2	3	0	4
ARS440	chrIV	1403951	2	2	0	4
ARS440	chrIV	1403952	1	2	0	4
ARS440	chrIV	1403953	1	2	0	3
ARS440	chrIV	1403954	1	2	0	2
ARS440	chrIV	1403955	1	2	0	2
ARS440	chrIV	1403956	1	2	0	2
ARS440	chrIV	1403957	3	3	0	2
ARS440	chrIV	1403958	3	3	0	2
ARS440	chrIV	1403959	3	3	0	2
ARS440	chrIV	1403960	3	3	0	2
ARS440	chrIV	1403961	5	3	0	2
ARS440	chrIV	1403962	5	3	0	2
ARS440	chrIV	1403963	5	3	0	2
ARS440	chrIV	1403964	5	3	0	2
ARS440	chrIV	1403965	5	3	0	2
ARS440	chrIV	1403966	5	3	0	2
ARS440	chrIV	1403967	5	3	0	2
ARS440	chrIV	1403968	5	3	0	2
ARS440	chrIV	1403969	5	3	0	2
ARS440	chrIV	1403970	5	3	0	2
ARS440	chrIV	1403971	5	3	0	2
ARS440	chrIV	1403972	5	3	0	2
ARS440	chrIV	1403973	5	3	0	2
ARS440	chrIV	1403974	5	3	0	2
ARS440	chrIV	1403975	5	4	0	2
ARS440	chrIV	1403976	5	4	0	2
ARS440	chrIV	1403977	5	4	0	2
ARS440	chrIV	1403978	5	4	0	2
ARS440	chrIV	1403979	5	4	0	2
ARS440	chrIV	1403980	5	3	0	2
ARS440	chrIV	1403981	4	3	0	2
ARS440	chrIV	1403982	4	3	0	2
ARS440	chrIV	1403983	4	3	0	2
ARS440	chrIV	1403984	4	3	0	2
ARS440	chrIV	1403985	4	3	1	2
ARS440	chrIV	1403986	4	3	1	2
ARS440	chrIV	1403987	4	3	1	2
ARS440	chrIV	1403988	4	3	1	2
ARS440	chrIV	1403989	5	3	1	2
ARS440	chrIV	1403990	5	3	1	2
ARS440	chrIV	1403991	5	3	1	2
ARS440	chrIV	1403992	5	3	1	2
ARS440	chrIV	1403993	5	3	1	2
ARS440	chrIV	1403994	5	3	1	2
ARS440	chrIV	1403995	5	3	1	2
ARS440	chrIV	1403996	5	3	1	2
ARS440	chrIV	1403997	5	3	1	2
ARS440	chrIV	1403998	5	3	1	2
ARS440	chrIV	1403999	5	3	1	2
ARS440	chrIV	1404000	5	3	1	2
ARS440	chrIV	1404001	5	3	1	2
ARS440	chrIV	1404002	5	3	1	2
ARS440	chrIV	1404003	5	3	1	2
ARS440	chrIV	1404004	5	3	1	2
ARS440	chrIV	1404005	5	3	1	2
ARS440	chrIV	1404006	5	2	1	2
ARS440	chrIV	1404007	5	2	1	2
ARS440	chrIV	1404008	5	2	1	2
ARS440	chrIV	1404009	5	2	1	2
ARS440	chrIV	1404010	5	2	1	2
ARS440	chrIV	1404011	5	2	1	2
ARS440	chrIV	1404012	5	2	1	2
ARS440	chrIV	1404013	5	2	1	2
ARS440	chrIV	1404014	5	2	1	2
ARS440	chrIV	1404015	5	2	1	2
ARS440	chrIV	1404016	5	2	1	2
ARS440	chrIV	1404017	5	2	1	2
ARS440	chrIV	1404018	5	2	1	2
ARS440	chrIV	1404019	4	2	1	2
ARS440	chrIV	1404020	4	1	1	2
ARS440	chrIV	1404021	4	1	1	2
ARS440	chrIV	1404022	4	1	1	2
ARS440	chrIV	1404023	4	1	1	2
ARS440	chrIV	1404024	4	1	1	2
ARS440	chrIV	1404025	4	1	1	2
ARS440	chrIV	1404026	4	1	1	2
ARS440	chrIV	1404027	3	1	1	2
ARS440	chrIV	1404028	3	1	1	2
ARS440	chrIV	1404029	3	0	1	1
ARS440	chrIV	1404030	1	0	2	1
ARS440	chrIV	1404031	1	0	2	3
ARS440	chrIV	1404032	1	0	2	3
ARS440	chrIV	1404033	1	0	2	4
ARS440	chrIV	1404034	3	0	2	4
ARS440	chrIV	1404035	3	0	3	4
ARS440	chrIV	1404036	3	0	3	4
ARS440	chrIV	1404037	6	0	3	4
ARS440	chrIV	1404038	6	0	3	4
ARS440	chrIV	1404039	6	0	3	4
ARS440	chrIV	1404040	6	0	3	4
ARS440	chrIV	1404041	6	0	3	4
ARS440	chrIV	1404042	6	0	3	4
ARS440	chrIV	1404043	5	0	3	4
ARS440	chrIV	1404044	5	0	3	4
ARS440	chrIV	1404045	5	0	3	4
ARS440	chrIV	1404046	5	0	4	3
ARS440	chrIV	1404047	6	0	4	3
ARS440	chrIV	1404048	6	0	4	4
ARS440	chrIV	1404049	10	0	4	4
ARS440	chrIV	1404050	10	0	4	4
ARS440	chrIV	1404051	10	0	4	4
ARS440	chrIV	1404052	10	0	4	4
ARS440	chrIV	1404053	10	0	5	4
ARS440	chrIV	1404054	10	0	5	4
ARS440	chrIV	1404055	10	0	5	4
ARS440	chrIV	1404056	10	0	5	4
ARS440	chrIV	1404057	10	0	5	4
ARS440	chrIV	1404058	10	0	5	4
ARS440	chrIV	1404059	10	0	5	4
ARS440	chrIV	1404060	10	0	5	4
ARS440	chrIV	1404061	10	0	5	4
ARS440	chrIV	1404062	10	0	5	4
ARS440	chrIV	1404063	10	0	5	4
ARS440	chrIV	1404064	10	0	4	4
ARS440	chrIV	1404065	10	0	4	4
ARS440	chrIV	1404066	10	0	4	4
ARS440	chrIV	1404067	10	0	4	4
ARS440	chrIV	1404068	10	0	4	4
ARS440	chrIV	1404069	10	0	4	4
ARS440	chrIV	1404070	10	0	4	4
ARS440	chrIV	1404071	10	0	4	4
ARS440	chrIV	1404072	11	0	4	4
ARS440	chrIV	1404073	11	0	4	4
ARS440	chrIV	1404074	11	0	4	4
ARS440	chrIV	1404075	11	0	4	4
ARS440	chrIV	1404076	11	0	4	4
ARS440	chrIV	1404077	11	0	4	4
ARS440	chrIV	1404078	11	0	4	4
ARS440	chrIV	1404079	11	0	4	4
ARS440	chrIV	1404080	11	0	4	4
ARS440	chrIV	1404081	11	0	4	4
ARS440	chrIV	1404082	11	0	4	4
ARS440	chrIV	1404083	11	0	4	4
ARS440	chrIV	1404084	11	0	5	4
ARS440	chrIV	1404085	11	0	5	4
ARS440	chrIV	1404086	11	0	5	4
ARS440	chrIV	1404087	11	0	5	4
ARS440	chrIV	1404088	11	0	5	4
ARS440	chrIV	1404089	9	0	5	4
ARS440	chrIV	1404090	8	0	5	4
ARS440	chrIV	1404091	9	1	8	4
ARS440	chrIV	1404092	13	1	10	5
ARS440	chrIV	1404093	13	1	10	5
ARS440	chrIV	1404094	13	1	10	5
ARS440	chrIV	1404095	13	1	10	5
ARS440	chrIV	1404096	13	1	10	5
ARS440	chrIV	1404097	13	1	10	5
ARS440	chrIV	1404098	13	1	10	6
ARS440	chrIV	1404099	13	1	10	6
ARS440	chrIV	1404100	13	1	11	6
ARS440	chrIV	1404101	13	1	11	7
ARS440	chrIV	1404102	19	2	13	4
ARS440	chrIV	1404103	19	2	13	4
ARS440	chrIV	1404104	19	2	13	4
ARS440	chrIV	1404105	19	2	13	5
ARS440	chrIV	1404106	20	3	13	5
ARS440	chrIV	1404107	20	3	13	5
ARS440	chrIV	1404108	20	3	13	5
ARS440	chrIV	1404109	20	4	13	5
ARS440	chrIV	1404110	20	4	13	5
ARS440	chrIV	1404111	20	4	14	5
ARS440	chrIV	1404112	20	4	14	5
ARS440	chrIV	1404113	20	4	14	5
ARS440	chrIV	1404114	20	4	14	5
ARS440	chrIV	1404115	20	4	14	5
ARS440	chrIV	1404116	20	4	14	5
ARS440	chrIV	1404117	20	4	14	6
ARS440	chrIV	1404118	20	4	13	6
ARS440	chrIV	1404119	20	4	12	6
ARS440	chrIV	1404120	21	5	14	6
ARS440	chrIV	1404121	22	7	20	6
ARS440	chrIV	1404122	23	8	23	6
ARS440	chrIV	1404123	24	8	24	6
ARS440	chrIV	1404124	25	8	24	6
ARS440	chrIV	1404125	25	8	24	6
ARS440	chrIV	1404126	25	8	24	6
ARS440	chrIV	1404127	24	8	24	6
ARS440	chrIV	1404128	24	8	23	6
ARS440	chrIV	1404129	24	8	23	6
ARS440	chrIV	1404130	24	9	25	6
ARS440	chrIV	1404131	28	10	29	6
ARS440	chrIV	1404132	30	10	29	6
ARS440	chrIV	1404133	32	11	31	6
ARS440	chrIV	1404134	33	11	31	6
ARS440	chrIV	1404135	43	11	32	6
ARS440	chrIV	1404136	43	11	32	6
ARS440	chrIV	1404137	43	11	32	6
ARS440	chrIV	1404138	43	11	32	6
ARS440	chrIV	1404139	43	11	33	6
ARS440	chrIV	1404140	53	13	34	7
ARS440	chrIV	1404141	54	13	34	7
ARS440	chrIV	1404142	54	13	34	7
ARS440	chrIV	1404143	54	13	34	7
ARS440	chrIV	1404144	54	13	34	7
ARS440	chrIV	1404145	54	13	34	7
ARS440	chrIV	1404146	58	13	36	7
ARS440	chrIV	1404147	58	13	35	7
ARS440	chrIV	1404148	62	13	35	7
ARS440	chrIV	1404149	62	12	35	7
ARS440	chrIV	1404150	84	12	36	7
ARS440	chrIV	1404151	84	12	36	7
ARS440	chrIV	1404152	84	12	36	7
ARS440	chrIV	1404153	84	12	36	7
ARS440	chrIV	1404154	85	12	36	7
ARS440	chrIV	1404155	87	12	36	6
ARS440	chrIV	1404156	87	12	36	6
ARS440	chrIV	1404157	87	12	36	6
ARS440	chrIV	1404158	87	12	36	6
ARS440	chrIV	1404159	87	12	36	6
ARS440	chrIV	1404160	87	11	36	5
ARS440	chrIV	1404161	86	11	35	5
ARS440	chrIV	1404162	86	10	35	5
ARS440	chrIV	1404163	86	10	34	5
ARS440	chrIV	1404164	85	10	34	5
ARS440	chrIV	1404165	85	10	33	5
ARS440	chrIV	1404166	84	10	33	5
ARS440	chrIV	1404167	87	10	33	5
ARS440	chrIV	1404168	87	10	34	5
ARS440	chrIV	1404169	87	10	34	5
ARS440	chrIV	1404170	87	10	34	5
ARS440	chrIV	1404171	87	10	34	5
ARS440	chrIV	1404172	86	10	33	4
ARS440	chrIV	1404173	85	10	29	3
ARS440	chrIV	1404174	84	10	26	3
ARS440	chrIV	1404175	90	8	26	2
ARS440	chrIV	1404176	90	8	26	2
ARS440	chrIV	1404177	90	8	26	2
ARS440	chrIV	1404178	90	8	28	2
ARS440	chrIV	1404179	90	7	28	2
ARS440	chrIV	1404180	90	7	28	2
ARS440	chrIV	1404181	90	7	28	2
ARS440	chrIV	1404182	89	7	28	2
ARS440	chrIV	1404183	89	7	28	2
ARS440	chrIV	1404184	87	7	28	2
ARS440	chrIV	1404185	87	7	26	2
ARS440	chrIV	1404186	87	7	26	2
ARS440	chrIV	1404187	87	7	26	2
ARS440	chrIV	1404188	87	7	26	2
ARS440	chrIV	1404189	87	7	26	2
ARS440	chrIV	1404190	87	7	26	2
ARS440	chrIV	1404191	87	7	26	2
ARS440	chrIV	1404192	87	7	26	2
ARS440	chrIV	1404193	85	7	26	2
ARS440	chrIV	1404194	66	5	21	2
ARS440	chrIV	1404195	63	3	16	2
ARS440	chrIV	1404196	63	3	16	2
ARS440	chrIV	1404197	63	3	16	2
ARS440	chrIV	1404198	63	3	16	2
ARS440	chrIV	1404199	63	3	16	2
ARS440	chrIV	1404200	63	3	16	2
ARS440	chrIV	1404201	63	3	16	2
ARS440	chrIV	1404202	43	3	12	2
ARS440	chrIV	1404203	41	2	12	2
ARS440	chrIV	1404204	41	2	12	2
ARS440	chrIV	1404205	41	2	12	2
ARS440	chrIV	1404206	41	2	12	2
ARS440	chrIV	1404207	41	2	12	2
ARS440	chrIV	1404208	40	2	12	2
ARS440	chrIV	1404209	39	0	12	2
ARS440	chrIV	1404210	39	0	12	2
ARS440	chrIV	1404211	38	0	12	2
ARS440	chrIV	1404212	33	0	11	1
ARS440	chrIV	1404213	32	0	10	1
ARS440	chrIV	1404214	35	0	8	1
ARS440	chrIV	1404215	35	0	8	1
ARS440	chrIV	1404216	35	0	8	1
ARS440	chrIV	1404217	32	0	8	1
ARS440	chrIV	1404218	31	0	7	1
ARS440	chrIV	1404219	26	0	7	1
ARS440	chrIV	1404220	24	0	5	1
ARS440	chrIV	1404221	24	0	5	1
ARS440	chrIV	1404222	24	0	5	1
ARS440	chrIV	1404223	24	0	5	1
ARS440	chrIV	1404224	24	0	6	1
ARS440	chrIV	1404225	24	0	6	1
ARS440	chrIV	1404226	21	0	6	1
ARS440	chrIV	1404227	21	2	6	1
ARS440	chrIV	1404228	21	2	6	1
ARS440	chrIV	1404229	21	2	6	1
ARS440	chrIV	1404230	20	2	6	1
ARS440	chrIV	1404231	20	2	6	1
ARS440	chrIV	1404232	19	2	5	1
ARS440	chrIV	1404233	19	2	5	1
ARS440	chrIV	1404234	19	2	5	1
ARS440	chrIV	1404235	23	2	5	1
ARS440	chrIV	1404236	35	4	5	1
ARS440	chrIV	1404237	36	4	5	1
ARS440	chrIV	1404238	37	4	5	1
ARS440	chrIV	1404239	37	4	5	1
ARS440	chrIV	1404240	37	4	5	0
ARS440	chrIV	1404241	37	4	5	0
ARS440	chrIV	1404242	37	4	5	0
ARS440	chrIV	1404243	36	4	5	0
ARS440	chrIV	1404244	36	4	5	0
ARS440	chrIV	1404245	36	4	5	0
ARS440	chrIV	1404246	36	4	5	0
ARS440	chrIV	1404247	37	4	4	0
ARS440	chrIV	1404248	38	4	4	0
ARS440	chrIV	1404249	42	4	4	0
ARS440	chrIV	1404250	42	4	4	0
ARS440	chrIV	1404251	42	4	4	0
ARS440	chrIV	1404252	42	4	4	0
ARS440	chrIV	1404253	42	4	4	0
ARS440	chrIV	1404254	41	4	4	0
ARS440	chrIV	1404255	37	4	2	0
ARS440	chrIV	1404256	36	4	2	0
ARS440	chrIV	1404257	36	4	2	0
ARS440	chrIV	1404258	36	4	2	0
ARS440	chrIV	1404259	36	4	2	0
ARS440	chrIV	1404260	36	4	2	0
ARS440	chrIV	1404261	36	4	2	0
ARS440	chrIV	1404262	36	4	2	0
ARS440	chrIV	1404263	36	4	2	0
ARS440	chrIV	1404264	36	4	3	0
ARS440	chrIV	1404265	32	4	3	0
ARS440	chrIV	1404266	32	4	3	0
ARS440	chrIV	1404267	32	4	3	1
ARS440	chrIV	1404268	32	4	3	1
ARS440	chrIV	1404269	32	4	3	1
ARS440	chrIV	1404270	32	4	4	1
ARS440	chrIV	1404271	32	4	4	1
ARS440	chrIV	1404272	36	7	8	1
ARS440	chrIV	1404273	38	8	9	1
ARS440	chrIV	1404274	38	8	9	1
ARS440	chrIV	1404275	39	8	9	1
ARS440	chrIV	1404276	41	8	10	1
ARS440	chrIV	1404277	41	8	12	1
ARS440	chrIV	1404278	41	8	12	1
ARS440	chrIV	1404279	41	12	12	2
ARS440	chrIV	1404280	41	13	12	2
ARS440	chrIV	1404281	42	13	12	2
ARS440	chrIV	1404282	42	13	12	2
ARS440	chrIV	1404283	42	13	12	2
ARS440	chrIV	1404284	42	13	12	2
ARS440	chrIV	1404285	42	13	12	2
ARS440	chrIV	1404286	42	13	12	2
ARS440	chrIV	1404287	42	13	12	2
ARS440	chrIV	1404288	42	13	12	2
ARS440	chrIV	1404289	42	13	13	2
ARS440	chrIV	1404290	42	13	13	2
ARS440	chrIV	1404291	43	13	13	2
ARS440	chrIV	1404292	44	13	13	2
ARS440	chrIV	1404293	44	14	15	2
ARS440	chrIV	1404294	45	15	15	2
ARS440	chrIV	1404295	45	15	15	2
ARS440	chrIV	1404296	45	15	15	2
ARS440	chrIV	1404297	45	15	15	2
ARS440	chrIV	1404298	45	15	15	2
ARS440	chrIV	1404299	45	15	15	2
ARS440	chrIV	1404300	45	15	14	2
ARS440	chrIV	1404301	45	15	14	2
ARS440	chrIV	1404302	45	15	14	2
ARS440	chrIV	1404303	45	15	14	2
ARS440	chrIV	1404304	45	15	14	2
ARS440	chrIV	1404305	45	15	14	2
ARS440	chrIV	1404306	44	15	14	2
ARS440	chrIV	1404307	46	15	14	2
ARS440	chrIV	1404308	50	16	16	2
ARS440	chrIV	1404309	50	16	16	2
ARS440	chrIV	1404310	50	16	16	2
ARS440	chrIV	1404311	48	16	16	2
ARS440	chrIV	1404312	48	16	16	2
ARS440	chrIV	1404313	49	16	16	2
ARS440	chrIV	1404314	49	16	16	2
ARS440	chrIV	1404315	50	16	16	2
ARS440	chrIV	1404316	53	16	16	2
ARS440	chrIV	1404317	43	16	16	2
ARS440	chrIV	1404318	46	15	15	2
ARS440	chrIV	1404319	46	15	15	2
ARS440	chrIV	1404320	46	15	15	2
ARS440	chrIV	1404321	47	15	15	3
ARS440	chrIV	1404322	41	14	16	3
ARS440	chrIV	1404323	41	13	16	3
ARS440	chrIV	1404324	44	13	19	3
ARS440	chrIV	1404325	44	14	20	4
ARS440	chrIV	1404326	47	15	20	5
ARS440	chrIV	1404327	51	16	23	5
ARS440	chrIV	1404328	52	16	23	5
ARS440	chrIV	1404329	52	16	26	7
ARS440	chrIV	1404330	53	16	26	7
ARS440	chrIV	1404331	53	15	26	7
ARS440	chrIV	1404332	53	11	26	6
ARS440	chrIV	1404333	53	11	26	6
ARS440	chrIV	1404334	54	11	24	6
ARS440	chrIV	1404335	54	11	24	6
ARS440	chrIV	1404336	56	11	23	6
ARS440	chrIV	1404337	56	11	21	6
ARS440	chrIV	1404338	54	7	17	6
ARS440	chrIV	1404339	54	7	18	6
ARS440	chrIV	1404340	55	8	17	6
ARS440	chrIV	1404341	55	8	18	6
ARS440	chrIV	1404342	59	8	18	6
ARS440	chrIV	1404343	63	9	21	7
ARS440	chrIV	1404344	63	9	21	7
ARS440	chrIV	1404345	64	11	23	7
ARS440	chrIV	1404346	66	13	23	7
ARS440	chrIV	1404347	85	14	24	7
ARS440	chrIV	1404348	92	14	26	7
ARS440	chrIV	1404349	92	14	26	7
ARS440	chrIV	1404350	92	14	26	7
ARS440	chrIV	1404351	104	15	27	7
ARS440	chrIV	1404352	109	23	30	7
ARS440	chrIV	1404353	110	23	32	7
ARS440	chrIV	1404354	110	23	32	7
ARS440	chrIV	1404355	110	23	32	7
ARS440	chrIV	1404356	110	23	32	7
ARS440	chrIV	1404357	110	23	32	7
ARS440	chrIV	1404358	110	24	32	7
ARS440	chrIV	1404359	112	24	32	7
ARS440	chrIV	1404360	112	24	32	7
ARS440	chrIV	1404361	112	24	32	7
ARS440	chrIV	1404362	112	24	32	7
ARS440	chrIV	1404363	112	24	32	7
ARS440	chrIV	1404364	103	23	31	6
ARS440	chrIV	1404365	103	23	30	6
ARS440	chrIV	1404366	103	23	30	6
ARS440	chrIV	1404367	105	23	30	6
ARS440	chrIV	1404368	105	23	30	6
ARS440	chrIV	1404369	106	23	30	6
ARS440	chrIV	1404370	106	23	30	6
ARS440	chrIV	1404371	106	23	30	6
ARS440	chrIV	1404372	106	23	30	6
ARS440	chrIV	1404373	106	23	30	6
ARS440	chrIV	1404374	106	23	30	6
ARS440	chrIV	1404375	107	24	31	6
ARS440	chrIV	1404376	108	24	32	6
ARS440	chrIV	1404377	108	24	32	6
ARS440	chrIV	1404378	110	25	36	6
ARS440	chrIV	1404379	115	25	38	7
ARS440	chrIV	1404380	117	29	39	7
ARS440	chrIV	1404381	117	30	39	7
ARS440	chrIV	1404382	117	30	39	7
ARS440	chrIV	1404383	117	30	39	7
ARS440	chrIV	1404384	117	30	39	7
ARS440	chrIV	1404385	117	30	39	7
ARS440	chrIV	1404386	117	30	40	7
ARS440	chrIV	1404387	117	30	40	7
ARS440	chrIV	1404388	116	30	40	7
ARS440	chrIV	1404389	116	32	38	7
ARS440	chrIV	1404390	134	33	42	7
ARS440	chrIV	1404391	135	33	42	7
ARS440	chrIV	1404392	140	33	43	7
ARS440	chrIV	1404393	140	32	42	7
ARS440	chrIV	1404394	140	32	42	7
ARS440	chrIV	1404395	120	32	42	7
ARS440	chrIV	1404396	120	32	42	7
ARS440	chrIV	1404397	120	32	42	7
ARS440	chrIV	1404398	120	32	43	7
ARS440	chrIV	1404399	120	32	43	7
ARS440	chrIV	1404400	118	32	40	7
ARS440	chrIV	1404401	114	32	36	5
ARS440	chrIV	1404402	114	32	38	5
ARS440	chrIV	1404403	125	32	39	7
ARS440	chrIV	1404404	125	32	39	6
ARS440	chrIV	1404405	123	33	41	6
ARS440	chrIV	1404406	124	35	40	6
ARS440	chrIV	1404407	130	35	43	6
ARS440	chrIV	1404408	137	35	43	8
ARS440	chrIV	1404409	146	37	45	8
ARS440	chrIV	1404410	214	60	74	13
ARS440	chrIV	1404411	220	68	85	12
ARS440	chrIV	1404412	230	69	85	12
ARS440	chrIV	1404413	238	71	87	12
ARS440	chrIV	1404414	266	79	94	12
ARS440	chrIV	1404415	284	83	96	12
ARS440	chrIV	1404416	293	82	96	12
ARS440	chrIV	1404417	319	85	99	12
ARS440	chrIV	1404418	411	89	100	13
ARS440	chrIV	1404419	549	116	112	13
ARS440	chrIV	1404420	557	116	111	13
ARS440	chrIV	1404421	557	116	111	13
ARS440	chrIV	1404422	557	116	110	13
ARS440	chrIV	1404423	562	116	112	13
ARS440	chrIV	1404424	577	111	133	13
ARS440	chrIV	1404425	577	112	140	13
ARS440	chrIV	1404426	580	113	141	14
ARS440	chrIV	1404427	580	113	141	14
ARS440	chrIV	1404428	577	113	141	14
ARS440	chrIV	1404429	577	113	141	14
ARS440	chrIV	1404430	578	113	143	14
ARS440	chrIV	1404431	584	117	157	14
ARS440	chrIV	1404432	588	117	161	14
ARS440	chrIV	1404433	588	122	179	14
ARS440	chrIV	1404434	645	149	249	17
ARS440	chrIV	1404435	655	150	249	17
ARS440	chrIV	1404436	659	152	251	17
ARS440	chrIV	1404437	659	152	251	17
ARS440	chrIV	1404438	672	153	256	17
ARS440	chrIV	1404439	675	153	256	17
ARS440	chrIV	1404440	675	153	256	17
ARS440	chrIV	1404441	675	153	256	17
ARS440	chrIV	1404442	678	153	256	17
ARS440	chrIV	1404443	678	153	257	17
ARS440	chrIV	1404444	713	162	269	17
ARS440	chrIV	1404445	718	173	283	17
ARS440	chrIV	1404446	722	176	288	17
ARS440	chrIV	1404447	745	182	310	17
ARS440	chrIV	1404448	747	183	311	17
ARS440	chrIV	1404449	747	183	311	17
ARS440	chrIV	1404450	747	183	311	17
ARS440	chrIV	1404451	745	183	311	17
ARS440	chrIV	1404452	748	188	316	17
ARS440	chrIV	1404453	755	189	316	17
ARS440	chrIV	1404454	753	192	320	17
ARS440	chrIV	1404455	763	206	325	17
ARS440	chrIV	1404456	765	206	325	17
ARS440	chrIV	1404457	839	212	327	17
ARS440	chrIV	1404458	842	212	326	17
ARS440	chrIV	1404459	842	212	326	17
ARS440	chrIV	1404460	844	212	326	17
ARS440	chrIV	1404461	835	211	326	17
ARS440	chrIV	1404462	806	210	325	17
ARS440	chrIV	1404463	770	209	322	17
ARS440	chrIV	1404464	769	212	322	17
ARS440	chrIV	1404465	752	212	322	16
ARS440	chrIV	1404466	750	209	322	16
ARS440	chrIV	1404467	756	209	323	16
ARS440	chrIV	1404468	767	209	323	16
ARS440	chrIV	1404469	772	211	323	16
ARS440	chrIV	1404470	771	213	324	16
ARS440	chrIV	1404471	772	214	324	16
ARS440	chrIV	1404472	772	214	324	16
ARS440	chrIV	1404473	770	214	324	16
ARS440	chrIV	1404474	744	212	324	16
ARS440	chrIV	1404475	731	212	324	16
ARS440	chrIV	1404476	436	168	322	16
ARS440	chrIV	1404477	394	164	322	16
ARS440	chrIV	1404478	381	147	319	16
ARS440	chrIV	1404479	381	146	319	16
ARS440	chrIV	1404480	380	146	319	16
ARS440	chrIV	1404481	376	145	320	16
ARS440	chrIV	1404482	372	133	311	16
ARS440	chrIV	1404483	373	133	311	16
ARS440	chrIV	1404484	373	133	311	16
ARS440	chrIV	1404485	372	133	311	16
ARS440	chrIV	1404486	340	131	300	15
ARS440	chrIV	1404487	340	131	299	15
ARS440	chrIV	1404488	339	131	299	15
ARS440	chrIV	1404489	339	131	299	15
ARS440	chrIV	1404490	339	131	299	15
ARS440	chrIV	1404491	336	129	299	14
ARS440	chrIV	1404492	334	124	297	14
ARS440	chrIV	1404493	334	124	297	14
ARS440	chrIV	1404494	334	124	297	14
ARS440	chrIV	1404495	327	124	297	14
ARS440	chrIV	1404496	314	120	265	14
ARS440	chrIV	1404497	310	119	265	14
ARS440	chrIV	1404498	310	119	265	14
ARS440	chrIV	1404499	305	116	263	13
ARS440	chrIV	1404500	197	78	181	4
ARS440	chrIV	1404501	194	63	118	4
ARS440	chrIV	1404502	193	60	116	4
ARS440	chrIV	1404503	177	60	103	4
ARS440	chrIV	1404504	173	57	99	5
ARS440	chrIV	1404505	173	57	100	5
ARS440	chrIV	1404506	173	57	100	5
ARS440	chrIV	1404507	173	56	100	6
ARS440	chrIV	1404508	172	56	99	6
ARS440	chrIV	1404509	172	56	99	6
ARS440	chrIV	1404510	171	56	99	5
ARS440	chrIV	1404511	170	56	99	5
ARS440	chrIV	1404512	163	57	99	5
ARS440	chrIV	1404513	122	51	92	4
ARS440	chrIV	1404514	121	50	91	4
ARS440	chrIV	1404515	119	49	89	4
ARS440	chrIV	1404516	114	48	89	4
ARS440	chrIV	1404517	114	47	88	3
ARS440	chrIV	1404518	111	43	78	3
ARS440	chrIV	1404519	53	33	62	3
ARS440	chrIV	1404520	49	32	60	3
ARS440	chrIV	1404521	49	32	60	3
ARS440	chrIV	1404522	44	32	58	3
ARS440	chrIV	1404523	44	24	42	3
ARS440	chrIV	1404524	30	18	31	3
ARS440	chrIV	1404525	29	18	31	3
ARS440	chrIV	1404526	29	18	31	3
ARS440	chrIV	1404527	27	18	24	3
ARS440	chrIV	1404528	26	18	21	3
ARS440	chrIV	1404529	25	17	19	3
ARS440	chrIV	1404530	25	17	18	3
ARS440	chrIV	1404531	25	12	16	3
ARS440	chrIV	1404532	23	5	13	3
ARS440	chrIV	1404533	23	5	10	3
ARS440	chrIV	1404534	23	5	10	3
ARS440	chrIV	1404535	23	5	10	3
ARS440	chrIV	1404536	23	5	10	3
ARS440	chrIV	1404537	23	5	10	3
ARS440	chrIV	1404538	23	5	10	3
ARS440	chrIV	1404539	23	5	10	3
ARS440	chrIV	1404540	24	5	10	3
ARS440	chrIV	1404541	23	5	10	3
ARS440	chrIV	1404542	19	5	10	3
ARS440	chrIV	1404543	17	5	7	3
ARS440	chrIV	1404544	17	5	7	3
ARS440	chrIV	1404545	16	5	7	3
ARS440	chrIV	1404546	15	5	7	3
ARS440	chrIV	1404547	15	4	7	3
ARS440	chrIV	1404548	15	4	7	3
ARS440	chrIV	1404549	15	4	7	3
ARS440	chrIV	1404550	15	4	7	3
ARS440	chrIV	1404551	15	4	7	3
ARS440	chrIV	1404552	15	4	7	3
ARS440	chrIV	1404553	15	4	6	3
ARS440	chrIV	1404554	15	4	6	3
ARS440	chrIV	1404555	15	4	6	3
ARS440	chrIV	1404556	15	4	6	3
ARS440	chrIV	1404557	15	4	6	3
ARS440	chrIV	1404558	15	4	6	3
ARS440	chrIV	1404559	15	4	6	3
ARS440	chrIV	1404560	13	3	4	3
ARS440	chrIV	1404561	12	3	4	3
ARS440	chrIV	1404562	12	3	5	3
ARS440	chrIV	1404563	12	3	5	3
ARS440	chrIV	1404564	12	3	8	6
ARS440	chrIV	1404565	12	3	8	6
ARS440	chrIV	1404566	12	3	8	6
ARS440	chrIV	1404567	12	3	8	6
ARS440	chrIV	1404568	12	3	8	6
ARS440	chrIV	1404569	12	3	8	6
ARS440	chrIV	1404570	12	3	8	6
ARS440	chrIV	1404571	12	3	8	6
ARS440	chrIV	1404572	12	3	8	6
ARS440	chrIV	1404573	11	3	8	6
ARS440	chrIV	1404574	11	2	8	6
ARS440	chrIV	1404575	11	2	8	6
ARS440	chrIV	1404576	11	2	8	6
ARS440	chrIV	1404577	10	2	8	6
ARS440	chrIV	1404578	10	2	8	6
ARS440	chrIV	1404579	10	2	8	6
ARS440	chrIV	1404580	10	2	8	6
ARS440	chrIV	1404581	10	2	8	6
ARS440	chrIV	1404582	10	2	8	6
ARS440	chrIV	1404583	10	2	8	6
ARS440	chrIV	1404584	10	1	8	6
ARS440	chrIV	1404585	10	1	8	6
ARS440	chrIV	1404586	10	1	8	6
ARS440	chrIV	1404587	10	1	9	6
ARS440	chrIV	1404588	10	0	9	6
ARS440	chrIV	1404589	9	0	8	5
ARS440	chrIV	1404590	9	0	7	5
ARS440	chrIV	1404591	9	0	7	5
ARS440	chrIV	1404592	6	0	7	5
ARS440	chrIV	1404593	6	0	7	4
ARS440	chrIV	1404594	6	0	7	5
ARS440	chrIV	1404595	8	1	7	6
ARS440	chrIV	1404596	8	2	6	5
ARS440	chrIV	1404597	9	2	6	5
ARS440	chrIV	1404598	9	2	6	5
ARS440	chrIV	1404599	9	2	6	5
ARS440	chrIV	1404600	10	2	6	5
ARS440	chrIV	1404601	10	2	6	5
ARS440	chrIV	1404602	10	2	6	5
ARS440	chrIV	1404603	10	2	6	5
ARS440	chrIV	1404604	10	2	6	5
ARS440	chrIV	1404605	10	2	6	5
ARS440	chrIV	1404606	10	2	6	5
ARS440	chrIV	1404607	8	2	6	5
ARS440	chrIV	1404608	8	2	6	5
ARS440	chrIV	1404609	8	2	6	5
ARS440	chrIV	1404610	8	2	6	5
ARS440	chrIV	1404611	8	2	6	5
ARS440	chrIV	1404612	10	2	6	5
ARS440	chrIV	1404613	9	2	6	8
ARS440	chrIV	1404614	10	3	6	9
ARS440	chrIV	1404615	12	3	6	9
ARS440	chrIV	1404616	12	3	6	9
ARS440	chrIV	1404617	12	3	6	9
ARS440	chrIV	1404618	12	3	6	9
ARS440	chrIV	1404619	18	3	6	9
ARS440	chrIV	1404620	18	3	6	9
ARS440	chrIV	1404621	18	3	6	9
ARS440	chrIV	1404622	18	3	6	9
ARS440	chrIV	1404623	18	3	6	9
ARS440	chrIV	1404624	18	3	6	9
ARS440	chrIV	1404625	18	4	6	9
ARS440	chrIV	1404626	18	4	6	9
ARS440	chrIV	1404627	18	4	7	9
ARS440	chrIV	1404628	18	4	7	9
ARS440	chrIV	1404629	18	4	7	9
ARS440	chrIV	1404630	18	4	7	9
ARS440	chrIV	1404631	18	4	7	9
ARS440	chrIV	1404632	18	4	7	9
ARS440	chrIV	1404633	18	4	7	9
ARS440	chrIV	1404634	18	4	7	9
ARS440	chrIV	1404635	18	4	7	9
ARS440	chrIV	1404636	18	4	7	9
ARS440	chrIV	1404637	17	4	7	9
ARS440	chrIV	1404638	17	4	7	9
ARS440	chrIV	1404639	17	4	7	9
ARS440	chrIV	1404640	17	4	7	9
ARS440	chrIV	1404641	17	4	7	9
ARS440	chrIV	1404642	17	4	7	9
ARS440	chrIV	1404643	17	4	7	9
ARS440	chrIV	1404644	17	4	6	9
ARS440	chrIV	1404645	17	4	6	9
ARS440	chrIV	1404646	17	4	6	9
ARS440	chrIV	1404647	17	4	5	9
ARS440	chrIV	1404648	19	4	5	9
ARS440	chrIV	1404649	19	4	5	9
ARS440	chrIV	1404650	19	4	5	9
ARS440	chrIV	1404651	19	4	5	9
ARS440	chrIV	1404652	19	4	4	9
ARS440	chrIV	1404653	19	3	4	8
ARS440	chrIV	1404654	18	3	4	7
ARS440	chrIV	1404655	18	3	4	7
ARS440	chrIV	1404656	18	3	4	7
ARS440	chrIV	1404657	18	4	4	7
ARS440	chrIV	1404658	18	4	4	7
ARS440	chrIV	1404659	18	4	4	7
ARS440	chrIV	1404660	18	4	4	7
ARS440	chrIV	1404661	17	3	4	7
ARS440	chrIV	1404662	17	3	4	7
ARS440	chrIV	1404663	17	3	3	7
ARS440	chrIV	1404664	17	3	3	6
ARS440	chrIV	1404665	17	3	3	6
ARS440	chrIV	1404666	19	3	3	6
ARS440	chrIV	1404667	19	3	4	7
ARS440	chrIV	1404668	19	3	4	7
ARS440	chrIV	1404669	19	3	4	7
ARS440	chrIV	1404670	19	3	4	7
ARS440	chrIV	1404671	19	3	4	7
ARS440	chrIV	1404672	18	3	2	7
ARS440	chrIV	1404673	18	3	2	7
ARS440	chrIV	1404674	18	3	2	7
ARS440	chrIV	1404675	18	3	2	7
ARS440	chrIV	1404676	18	3	2	7
ARS440	chrIV	1404677	18	3	2	7
ARS440	chrIV	1404678	17	3	2	7
ARS440	chrIV	1404679	16	3	2	7
ARS440	chrIV	1404680	13	3	2	6
ARS440	chrIV	1404681	12	3	2	5
ARS440	chrIV	1404682	12	3	2	5
ARS440	chrIV	1404683	12	3	2	5
ARS440	chrIV	1404684	12	3	2	6
ARS440	chrIV	1404685	12	3	2	6
ARS440	chrIV	1404686	12	3	2	6
ARS440	chrIV	1404687	12	3	2	6
ARS440	chrIV	1404688	12	3	2	6
ARS440	chrIV	1404689	12	3	2	6
ARS440	chrIV	1404690	12	3	2	6
ARS440	chrIV	1404691	12	3	2	6
ARS440	chrIV	1404692	11	3	2	8
ARS440	chrIV	1404693	11	3	2	8
ARS440	chrIV	1404694	11	3	2	8
ARS440	chrIV	1404695	13	3	2	9
ARS440	chrIV	1404696	13	3	2	9
ARS440	chrIV	1404697	13	3	2	9
ARS440	chrIV	1404698	14	3	2	9
ARS440	chrIV	1404699	14	3	2	9
ARS440	chrIV	1404700	14	3	2	9
ARS440	chrIV	1404701	14	3	2	9
ARS440	chrIV	1404702	14	3	2	10
ARS440	chrIV	1404703	14	4	2	14
ARS440	chrIV	1404704	14	4	2	14
ARS440	chrIV	1404705	14	4	2	14
ARS440	chrIV	1404706	14	4	2	14
ARS440	chrIV	1404707	14	4	2	14
ARS440	chrIV	1404708	14	4	2	14
ARS440	chrIV	1404709	14	4	2	14
ARS440	chrIV	1404710	14	4	2	14
ARS440	chrIV	1404711	14	4	2	14
ARS440	chrIV	1404712	14	4	2	14
ARS440	chrIV	1404713	12	3	1	11
ARS440	chrIV	1404714	12	3	1	10
ARS440	chrIV	1404715	6	3	1	10
ARS440	chrIV	1404716	6	3	1	10
ARS440	chrIV	1404717	6	3	1	10
ARS440	chrIV	1404718	7	3	1	11
ARS440	chrIV	1404719	10	3	1	12
ARS440	chrIV	1404720	10	3	1	12
ARS440	chrIV	1404721	10	3	1	12
ARS440	chrIV	1404722	10	3	1	12
ARS440	chrIV	1404723	10	3	1	12
ARS440	chrIV	1404724	10	3	1	12
ARS440	chrIV	1404725	10	3	1	12
ARS440	chrIV	1404726	10	3	1	12
ARS440	chrIV	1404727	10	3	1	12
ARS440	chrIV	1404728	10	3	1	12
ARS440	chrIV	1404729	10	3	1	12
ARS440	chrIV	1404730	10	3	1	12
ARS440	chrIV	1404731	10	3	1	12
ARS440	chrIV	1404732	8	3	1	12
ARS440	chrIV	1404733	8	3	1	12
ARS440	chrIV	1404734	8	3	1	12
ARS440	chrIV	1404735	8	3	1	12
ARS440	chrIV	1404736	8	3	1	12
ARS440	chrIV	1404737	8	3	1	12
ARS440	chrIV	1404738	8	3	1	12
ARS440	chrIV	1404739	8	3	1	12
ARS440	chrIV	1404740	8	2	0	12
ARS440	chrIV	1404741	9	2	0	12
ARS440	chrIV	1404742	10	1	0	11
ARS440	chrIV	1404743	10	1	0	11
ARS440	chrIV	1404744	10	1	0	11
ARS440	chrIV	1404745	10	1	0	11
ARS440	chrIV	1404746	10	1	0	11
ARS440	chrIV	1404747	10	1	0	11
ARS440	chrIV	1404748	10	1	0	11
ARS440	chrIV	1404749	10	1	0	11
ARS440	chrIV	1404750	10	1	0	11
ARS440	chrIV	1404751	10	1	0	11
ARS440	chrIV	1404752	10	1	0	11
ARS440	chrIV	1404753	10	1	0	11
ARS440	chrIV	1404754	10	1	0	11
ARS440	chrIV	1404755	10	1	0	11
ARS440	chrIV	1404756	10	1	0	11
ARS440	chrIV	1404757	10	1	0	11
ARS440	chrIV	1404758	10	1	0	11
ARS440	chrIV	1404759	10	1	0	11
ARS440	chrIV	1404760	9	1	0	11
ARS440	chrIV	1404761	8	1	0	11
ARS440	chrIV	1404762	8	1	0	11
ARS440	chrIV	1404763	8	1	0	11
ARS440	chrIV	1404764	8	1	0	11
ARS440	chrIV	1404765	8	1	0	11
ARS440	chrIV	1404766	8	1	0	11
ARS440	chrIV	1404767	8	1	0	12
ARS440	chrIV	1404768	8	1	0	12
ARS440	chrIV	1404769	8	1	0	12
ARS440	chrIV	1404770	8	1	0	12
ARS440	chrIV	1404771	8	1	0	12
ARS440	chrIV	1404772	8	1	0	12
ARS440	chrIV	1404773	8	0	0	11
ARS440	chrIV	1404774	8	0	0	11
ARS440	chrIV	1404775	10	0	0	11
ARS440	chrIV	1404776	10	0	0	10
ARS440	chrIV	1404777	10	0	0	10
ARS440	chrIV	1404778	8	0	0	10
ARS440	chrIV	1404779	8	0	0	8
ARS440	chrIV	1404780	7	0	0	5
ARS440	chrIV	1404781	7	0	0	5
ARS440	chrIV	1404782	7	0	0	5
ARS440	chrIV	1404783	7	0	0	5
ARS440	chrIV	1404784	7	0	0	5
ARS440	chrIV	1404785	7	0	0	5
ARS440	chrIV	1404786	7	0	0	6
ARS440	chrIV	1404787	7	0	0	6
ARS440	chrIV	1404788	7	0	0	6
ARS440	chrIV	1404789	8	0	0	6
ARS440	chrIV	1404790	8	0	0	6
ARS440	chrIV	1404791	8	0	0	6
ARS440	chrIV	1404792	8	0	0	4
ARS440	chrIV	1404793	8	0	0	4
ARS440	chrIV	1404794	8	0	0	3
ARS440	chrIV	1404795	8	0	0	3
ARS440	chrIV	1404796	8	0	0	4
ARS440	chrIV	1404797	8	0	0	4
ARS440	chrIV	1404798	8	0	0	4
ARS440	chrIV	1404799	7	0	0	4
ARS440	chrIV	1404800	7	0	0	4
ARS440	chrIV	1404801	7	0	0	4
ARS440	chrIV	1404802	7	0	0	4
ARS440	chrIV	1404803	9	0	0	4
ARS440	chrIV	1404804	9	0	0	4
ARS440	chrIV	1404805	9	0	0	5
ARS440	chrIV	1404806	9	0	0	5
ARS440	chrIV	1404807	9	0	0	5
ARS440	chrIV	1404808	9	0	0	5
ARS440	chrIV	1404809	9	0	0	5
ARS440	chrIV	1404810	9	0	0	5
ARS440	chrIV	1404811	9	0	0	5
ARS440	chrIV	1404812	9	0	0	5
ARS440	chrIV	1404813	9	0	0	5
ARS440	chrIV	1404814	9	0	0	5
ARS440	chrIV	1404815	8	0	0	5
ARS440	chrIV	1404816	8	0	0	6
ARS440	chrIV	1404817	9	0	0	6
ARS440	chrIV	1404818	9	0	0	6
ARS440	chrIV	1404819	9	0	0	6
ARS440	chrIV	1404820	9	0	0	6
ARS440	chrIV	1404821	9	0	0	6
ARS440	chrIV	1404822	10	0	0	6
ARS440	chrIV	1404823	10	0	0	6
ARS440	chrIV	1404824	10	0	0	6
ARS440	chrIV	1404825	12	0	0	6
ARS440	chrIV	1404826	12	0	0	6
ARS440	chrIV	1404827	12	0	0	6
ARS440	chrIV	1404828	12	0	0	6
ARS440	chrIV	1404829	12	0	0	6
ARS440	chrIV	1404830	12	0	0	6
ARS440	chrIV	1404831	12	0	0	6
ARS440	chrIV	1404832	12	0	0	6
ARS440	chrIV	1404833	12	0	0	6
ARS440	chrIV	1404834	12	0	0	6
ARS440	chrIV	1404835	12	0	0	6
ARS440	chrIV	1404836	12	0	0	6
ARS440	chrIV	1404837	12	0	0	6
ARS440	chrIV	1404838	12	0	0	6
ARS440	chrIV	1404839	12	0	0	6
ARS440	chrIV	1404840	12	0	0	6
ARS440	chrIV	1404841	12	0	0	6
ARS440	chrIV	1404842	12	0	0	7
ARS440	chrIV	1404843	12	0	0	7
ARS440	chrIV	1404844	12	0	0	7
ARS440	chrIV	1404845	12	0	0	7
ARS440	chrIV	1404846	11	0	0	7
ARS440	chrIV	1404847	11	0	0	7
ARS440	chrIV	1404848	12	0	0	7
ARS440	chrIV	1404849	12	0	0	7
ARS440	chrIV	1404850	12	0	0	7
ARS440	chrIV	1404851	12	0	0	7
ARS440	chrIV	1404852	12	0	0	7
ARS440	chrIV	1404853	12	0	0	7
ARS440	chrIV	1404854	12	0	0	7
ARS440	chrIV	1404855	12	0	0	7
ARS440	chrIV	1404856	12	0	0	7
ARS440	chrIV	1404857	12	0	0	7
ARS440	chrIV	1404858	12	0	0	7
ARS440	chrIV	1404859	12	0	0	7
ARS440	chrIV	1404860	12	0	0	7
ARS440	chrIV	1404861	12	0	0	7
ARS440	chrIV	1404862	12	0	0	7
ARS440	chrIV	1404863	12	0	0	7
ARS440	chrIV	1404864	12	0	0	7
ARS440	chrIV	1404865	12	0	0	7
ARS440	chrIV	1404866	12	0	0	7
ARS440	chrIV	1404867	12	0	0	6
ARS440	chrIV	1404868	12	0	0	6
ARS440	chrIV	1404869	12	0	0	6
ARS440	chrIV	1404870	12	0	0	6
ARS440	chrIV	1404871	9	0	0	5
ARS440	chrIV	1404872	9	0	0	5
ARS440	chrIV	1404873	9	0	0	5
ARS440	chrIV	1404874	9	0	0	5
ARS440	chrIV	1404875	9	0	0	5
ARS440	chrIV	1404876	9	0	0	5
ARS440	chrIV	1404877	9	0	0	5
ARS440	chrIV	1404878	9	0	0	5
ARS440	chrIV	1404879	9	0	0	5
ARS440	chrIV	1404880	9	0	0	5
ARS440	chrIV	1404881	9	0	0	5
ARS440	chrIV	1404882	8	0	0	5
ARS440	chrIV	1404883	8	0	0	5
ARS440	chrIV	1404884	8	0	0	5
ARS440	chrIV	1404885	8	0	0	5
ARS440	chrIV	1404886	8	0	0	5
ARS440	chrIV	1404887	8	0	0	5
ARS440	chrIV	1404888	5	0	0	5
ARS440	chrIV	1404889	5	0	0	5
ARS440	chrIV	1404890	5	0	0	5
ARS440	chrIV	1404891	5	0	0	5
ARS440	chrIV	1404892	5	0	0	3
ARS440	chrIV	1404893	5	0	0	3
ARS440	chrIV	1404894	5	0	0	3
ARS440	chrIV	1404895	5	0	0	3
ARS440	chrIV	1404896	5	0	0	3
ARS440	chrIV	1404897	5	1	0	3
ARS440	chrIV	1404898	4	2	1	4
ARS440	chrIV	1404899	4	2	1	4
ARS440	chrIV	1404900	4	2	1	4
ARS440	chrIV	1404901	4	2	1	4
ARS440	chrIV	1404902	4	2	1	4
ARS440	chrIV	1404903	4	2	1	4
ARS440	chrIV	1404904	4	2	1	4
ARS440	chrIV	1404905	3	2	1	4
[truncated: 34,013 more rows]
