# Supplementary material for: Chromosomal Mcm2-7 distribution and the genome replication program in species from yeast to humans
Source: PLoS Genet. 2021 Sep 2;17(9):e1009714. doi: 10.1371/journal.pgen.1009714 (PMC8443269; doi:10.1371/journal.pgen.1009714)
Supplement: S7 Source Files — (ZIP) [file pgen.1009714.s029.zip › source_files_for_S5Figure_to_S12Figure/S10_Figure/S10A_Figure/numbers_for_S10A_Figure_middle_panel_Puseq_050621_1.txt]

chr	bedstart	bedend	Pu_seq_delta_Watson	NA	Pu_seq_epsilon_Watson
chrII	4100100	4100400	id-32266	0.6581	0.3299
chrII	4100400	4100700	id-32267	0.6603	0.3275
chrII	4100700	4101000	id-32268	0.6658	0.3216
chrII	4101000	4101300	id-32269	0.6708	0.3163
chrII	4101300	4101600	id-32270	0.6592	0.3287
chrII	4101600	4101900	id-32271	0.6612	0.3266
chrII	4101900	4102200	id-32272	0.6659	0.3216
chrII	4102200	4102500	id-32273	0.6581	0.3299
chrII	4102500	4102800	id-32274	0.6489	0.3398
chrII	4102800	4103100	id-32275	0.6597	0.3282
chrII	4103100	4103400	id-32276	0.6693	0.3179
chrII	4103400	4103700	id-32277	0.681	0.3052
chrII	4103700	4104000	id-32278	0.7134	0.2704
chrII	4104000	4104300	id-32279	0.729	0.2536
chrII	4104300	4104600	id-32280	0.7509	0.2301
chrII	4104600	4104900	id-32281	0.756	0.2246
chrII	4104900	4105200	id-32282	0.7562	0.2243
chrII	4105200	4105500	id-32283	0.7633	0.2168
chrII	4105500	4105800	id-32284	0.7798	0.199
chrII	4105800	4106100	id-32285	0.7575	0.223
chrII	4106100	4106400	id-32286	0.7271	0.2557
chrII	4106400	4106700	id-32287	0.6572	0.3309
chrII	4106700	4107000	id-32288	0.6111	0.3805
chrII	4107000	4107300	id-32289	0.5439	0.4527
chrII	4107300	4107600	id-32290	0.4753	0.5266
chrII	4107600	4107900	id-32291	0.3819	0.6271
chrII	4107900	4108200	id-32292	0.325	0.6882
chrII	4108200	4108500	id-32293	0.2729	0.7443
chrII	4108500	4108800	id-32294	0.2502	0.7688
chrII	4108800	4109100	id-32295	0.241	0.7786
chrII	4109100	4109400	id-32296	0.2458	0.7735
chrII	4109400	4109700	id-32297	0.2328	0.7875
chrII	4109700	4110000	id-32298	0.2481	0.771
chrII	4110000	4110300	id-32299	0.2058	0.8166
chrII	4110300	4110600	id-32300	0.1857	0.8381
chrII	4110600	4110900	id-32301	0.2018	0.8209
chrII	4110900	4111200	id-32302	0.1956	0.8275
chrII	4111200	4111500	id-32303	0.1835	0.8405
chrII	4111500	4111800	id-32304	0.1904	0.8331
chrII	4111800	4112100	id-32305	0.1841	0.8399
chrII	4112100	4112400	id-32306	0.2155	0.806
chrII	4112400	4112700	id-32307	0.2505	0.7685
chrII	4112700	4113000	id-32308	0.2493	0.7697
chrII	4113000	4113300	id-32309	0.2577	0.7607
chrII	4113300	4113600	id-32310	0.2684	0.7491
chrII	4113600	4113900	id-32311	0.2857	0.7305
chrII	4113900	4114200	id-32312	0.3128	0.7014
chrII	4114200	4114500	id-32313	0.3264	0.6867
chrII	4114500	4114800	id-32314	0.3269	0.6862
chrII	4114800	4115100	id-32315	0.3359	0.6765
chrII	4115100	4115400	id-32316	0.3563	0.6546
chrII	4115400	4115700	id-32317	0.3663	0.6439
chrII	4115700	4116000	id-32318	0.3704	0.6394
chrII	4116000	4116300	id-32319	0.3563	0.6546
chrII	4116300	4116600	id-32320	0.3702	0.6397
chrII	4116600	4116900	id-32321	0.3861	0.6225
chrII	4116900	4117200	id-32322	0.4029	0.6045
chrII	4117200	4117500	id-32323	0.3962	0.6117
chrII	4117500	4117800	id-32324	0.4058	0.6014
chrII	4117800	4118100	id-32325	0.4209	0.5851
chrII	4118100	4118400	id-32326	0.4427	0.5617
chrII	4118400	4118700	id-32327	0.4599	0.5432
chrII	4118700	4119000	id-32328	0.4896	0.5112
chrII	4119000	4119300	id-32329	0.4944	0.5061
chrII	4119300	4119600	id-32330	0.528	0.4699
chrII	4119600	4119900	id-32331	0.5481	0.4483
chrII	4119900	4120200	id-32332	0.571	0.4236
chrII	4120200	4120500	id-32333	0.5918	0.4012
chrII	4120500	4120800	id-32334	0.601	0.3913
chrII	4120800	4121100	id-32335	0.5994	0.393
chrII	4121100	4121400	id-32336	0.6309	0.3592
chrII	4121400	4121700	id-32337	0.6354	0.3543
chrII	4121700	4122000	id-32338	0.6638	0.3237
chrII	4122000	4122300	id-32339	0.6717	0.3153
chrII	4122300	4122600	id-32340	0.6689	0.3182
chrII	4122600	4122900	id-32341	0.6794	0.307
chrII	4122900	4123200	id-32342	0.7028	0.2818
chrII	4123200	4123500	id-32343	0.7181	0.2654
chrII	4123500	4123800	id-32344	0.7429	0.2387
chrII	4123800	4124100	id-32345	0.7541	0.2267
chrII	4124100	4124400	id-32346	0.7645	0.2154
chrII	4124400	4124700	id-32347	0.7808	0.1979
chrII	4124700	4125000	id-32348	0.8035	0.1735
chrII	4125000	4125300	id-32349	0.8032	0.1738
chrII	4125300	4125600	id-32350	0.8011	0.1761
chrII	4125600	4125900	id-32351	0.8012	0.176
chrII	4125900	4126200	id-32352	0.7991	0.1782
chrII	4126200	4126500	id-32353	0.8075	0.1691
chrII	4126500	4126800	id-32354	0.8123	0.164
chrII	4126800	4127100	id-32355	0.8184	0.1574
chrII	4127100	4127400	id-32356	0.8275	0.1476
chrII	4127400	4127700	id-32357	0.8311	0.1438
chrII	4127700	4128000	id-32358	0.8225	0.1531
chrII	4128000	4128300	id-32359	0.8194	0.1563
chrII	4128300	4128600	id-32360	0.8115	0.1649
chrII	4128600	4128900	id-32361	0.8131	0.1631
chrII	4128900	4129200	id-32362	0.7935	0.1843
chrII	4129200	4129500	id-32363	0.7886	0.1895
chrII	4129500	4129800	id-32364	0.7899	0.1881
chrII	4129800	4130100	id-32365	0.7988	0.1786
chrII	4130100	4130400	id-32366	0.8131	0.1632
chrII	4130400	4130700	id-32367	0.7743	0.2049
chrII	4130700	4131000	id-32368	0.7812	0.1975
chrII	4131000	4131300	id-32369	0.7883	0.1899
chrII	4131300	4131600	id-32370	0.7845	0.1939
chrII	4131600	4131900	id-32371	0.7768	0.2022
chrII	4131900	4132200	id-32372	0.7711	0.2083
chrII	4132200	4132500	id-32373	0.7503	0.2307
chrII	4132500	4132800	id-32374	0.7983	0.1791
chrII	4132800	4133100	id-32375	0.7991	0.1782
chrII	4133100	4133400	id-32376	0.8116	0.1647
chrII	4133400	4133700	id-32377	0.8253	0.15
chrII	4133700	4134000	id-32378	0.8367	0.1378
chrII	4134000	4134300	id-32379	0.8479	0.1257
chrII	4134300	4134600	id-32380	0.8644	0.108
chrII	4134600	4134900	id-32381	0.8698	0.1021
chrII	4134900	4135200	id-32382	0.8716	0.1002
chrII	4135200	4135500	id-32383	0.8665	0.1057
chrII	4135500	4135800	id-32384	0.875	0.0965
chrII	4135800	4136100	id-32385	0.875	0.0966
chrII	4136100	4136400	id-32386	0.876	0.0954
chrII	4136400	4136700	id-32387	0.8772	0.0942
chrII	4136700	4137000	id-32388	0.8695	0.1025
chrII	4137000	4137300	id-32389	0.8695	0.1024
chrII	4137300	4137600	id-32390	0.8764	0.095
chrII	4137600	4137900	id-32391	0.873	0.0987
chrII	4137900	4138200	id-32392	0.8728	0.099
chrII	4138200	4138500	id-32393	0.8702	0.1017
chrII	4138500	4138800	id-32394	0.8514	0.1219
chrII	4138800	4139100	id-32395	0.7994	0.1779
chrII	4139100	4139400	id-32396	0.7375	0.2445
chrII	4139400	4139700	id-32397	0.6578	0.3302
chrII	4139700	4140000	id-32398	0.5667	0.4282
chrII	4140000	4140300	id-32399	0.4896	0.5112
chrII	4140300	4140600	id-32400	0.4229	0.5829
chrII	4140600	4140900	id-32401	0.3631	0.6473
chrII	4140900	4141200	id-32402	0.3656	0.6445
chrII	4141200	4141500	id-32403	0.3553	0.6556
chrII	4141500	4141800	id-32404	0.3634	0.6469
chrII	4141800	4142100	id-32405	0.4133	0.5932
chrII	4142100	4142400	id-32406	0.4344	0.5706
chrII	4142400	4142700	id-32407	0.4486	0.5553
chrII	4142700	4143000	id-32408	0.4652	0.5374
chrII	4143000	4143300	id-32409	0.4776	0.5241
chrII	4143300	4143600	id-32410	0.4997	0.5003
chrII	4143600	4143900	id-32411	0.4932	0.5073
chrII	4143900	4144200	id-32412	0.4444	0.5598
chrII	4144200	4144500	id-32413	0.4205	0.5855
chrII	4144500	4144800	id-32414	0.3932	0.6149
chrII	4144800	4145100	id-32415	0.3794	0.6298
chrII	4145100	4145400	id-32416	0.3256	0.6877
chrII	4145400	4145700	id-32417	0.293	0.7227
chrII	4145700	4146000	id-32418	0.2729	0.7443
chrII	4146000	4146300	id-32419	0.2668	0.7509
chrII	4146300	4146600	id-32420	0.2656	0.7522
chrII	4146600	4146900	id-32421	0.251	0.7679
chrII	4146900	4147200	id-32422	0.2451	0.7742
chrII	4147200	4147500	id-32423	0.2601	0.758
chrII	4147500	4147800	id-32424	0.266	0.7518
chrII	4147800	4148100	id-32425	0.277	0.7399
chrII	4148100	4148400	id-32426	0.2916	0.7242
chrII	4148400	4148700	id-32427	0.2912	0.7246
chrII	4148700	4149000	id-32428	0.3031	0.7119
chrII	4149000	4149300	id-32429	0.3	0.7152
chrII	4149300	4149600	id-32430	0.2861	0.7301
chrII	4149600	4149900	id-32431	0.2735	0.7437
chrII	4149900	4150200	id-32432	0.2607	0.7574
chrII	4150200	4150500	id-32433	0.2457	0.7736
chrII	4150500	4150800	id-32434	0.2172	0.8042
chrII	4150800	4151100	id-32435	0.1922	0.8311
chrII	4151100	4151400	id-32436	0.1695	0.8555
chrII	4151400	4151700	id-32437	0.1627	0.8629
chrII	4151700	4152000	id-32438	0.145	0.8819
chrII	4152000	4152300	id-32439	0.1432	0.8838
chrII	4152300	4152600	id-32440	0.1293	0.8988
chrII	4152600	4152900	id-32441	0.1339	0.8939
chrII	4152900	4153200	id-32442	0.1342	0.8936
chrII	4153200	4153500	id-32443	0.1373	0.8902
chrII	4153500	4153800	id-32444	0.1354	0.8923
chrII	4153800	4154100	id-32445	0.1412	0.886
chrII	4154100	4154400	id-32446	0.1373	0.8902
chrII	4154400	4154700	id-32447	0.1408	0.8864
chrII	4154700	4155000	id-32448	0.1461	0.8808
chrII	4155000	4155300	id-32449	0.1517	0.8747
chrII	4155300	4155600	id-32450	0.153	0.8733
chrII	4155600	4155900	id-32451	0.1443	0.8826
chrII	4155900	4156200	id-32452	0.1478	0.8789
chrII	4156200	4156500	id-32453	0.1561	0.87
chrII	4156500	4156800	id-32454	0.1661	0.8592
chrII	4156800	4157100	id-32455	0.1793	0.845
chrII	4157100	4157400	id-32456	0.1783	0.8461
chrII	4157400	4157700	id-32457	0.1822	0.8419
chrII	4157700	4158000	id-32458	0.1976	0.8254
chrII	4158000	4158300	id-32459	0.2013	0.8213
chrII	4158300	4158600	id-32460	0.211	0.8109
chrII	4158600	4158900	id-32461	0.2253	0.7955
chrII	4158900	4159200	id-32462	0.2417	0.7779
chrII	4159200	4159500	id-32463	0.2627	0.7553
chrII	4159500	4159800	id-32464	0.2918	0.724
chrII	4159800	4160100	id-32465	0.31	0.7044
chrII	4160100	4160400	id-32466	0.3365	0.6759
chrII	4160400	4160700	id-32467	0.3451	0.6667
chrII	4160700	4161000	id-32468	0.35	0.6614
chrII	4161000	4161300	id-32469	0.349	0.6624
chrII	4161300	4161600	id-32470	0.3518	0.6595
chrII	4161600	4161900	id-32471	0.3399	0.6723
chrII	4161900	4162200	id-32472	0.3348	0.6777
chrII	4162200	4162500	id-32473	0.3271	0.686
chrII	4162500	4162800	id-32474	0.3368	0.6755
chrII	4162800	4163100	id-32475	0.3471	0.6645
chrII	4163100	4163400	id-32476	0.3608	0.6498
chrII	4163400	4163700	id-32477	0.3785	0.6307
chrII	4163700	4164000	id-32478	0.3961	0.6118
chrII	4164000	4164300	id-32479	0.4176	0.5887
chrII	4164300	4164600	id-32480	0.4451	0.559
chrII	4164600	4164900	id-32481	0.465	0.5376
chrII	4164900	4165200	id-32482	0.4677	0.5348
chrII	4165200	4165500	id-32483	0.467	0.5355
chrII	4165500	4165800	id-32484	0.47	0.5322
chrII	4165800	4166100	id-32485	0.4953	0.505
chrII	4166100	4166400	id-32486	0.4979	0.5023
chrII	4166400	4166700	id-32487	0.4987	0.5014
chrII	4166700	4167000	id-32488	0.5068	0.4927
chrII	4167000	4167300	id-32489	0.5251	0.473
chrII	4167300	4167600	id-32490	0.5229	0.4754
chrII	4167600	4167900	id-32491	0.5231	0.4752
chrII	4167900	4168200	id-32492	0.5109	0.4883
chrII	4168200	4168500	id-32493	0.5333	0.4642
chrII	4168500	4168800	id-32494	0.5431	0.4537
chrII	4168800	4169100	id-32495	0.5407	0.4562
chrII	4169100	4169400	id-32496	0.5469	0.4496
chrII	4169400	4169700	id-32497	0.5636	0.4316
chrII	4169700	4170000	id-32498	0.5712	0.4234
chrII	4170000	4170300	id-32499	0.5775	0.4166
chrII	4170300	4170600	id-32500	0.5919	0.4011
chrII	4170600	4170900	id-32501	0.5952	0.3976
chrII	4170900	4171200	id-32502	0.5785	0.4155
chrII	4171200	4171500	id-32503	0.545	0.4516
chrII	4171500	4171800	id-32504	0.5312	0.4664
chrII	4171800	4172100	id-32505	0.5221	0.4762
chrII	4172100	4172400	id-32506	0.5109	0.4883
chrII	4172400	4172700	id-32507	0.477	0.5247
chrII	4172700	4173000	id-32508	0.4558	0.5476
chrII	4173000	4173300	id-32509	0.458	0.5452
chrII	4173300	4173600	id-32510	0.4673	0.5352
chrII	4173600	4173900	id-32511	0.471	0.5312
chrII	4173900	4174200	id-32512	0.4729	0.5291
chrII	4174200	4174500	id-32513	0.4814	0.52
chrII	4174500	4174800	id-32514	0.4892	0.5116
chrII	4174800	4175100	id-32515	0.4866	0.5144
chrII	4175100	4175400	id-32516	0.4963	0.504
chrII	4175400	4175700	id-32517	0.5184	0.4802
chrII	4175700	4176000	id-32518	0.5371	0.4601
chrII	4176000	4176300	id-32519	0.5501	0.4461
chrII	4176300	4176600	id-32520	0.5607	0.4347
chrII	4176600	4176900	id-32521	0.5645	0.4307
chrII	4176900	4177200	id-32522	0.5798	0.4142
chrII	4177200	4177500	id-32523	0.5686	0.4262
chrII	4177500	4177800	id-32524	0.545	0.4516
chrII	4177800	4178100	id-32525	0.5284	0.4694
chrII	4178100	4178400	id-32526	0.5015	0.4984
chrII	4178400	4178700	id-32527	0.482	0.5193
chrII	4178700	4179000	id-32528	0.4755	0.5264
chrII	4179000	4179300	id-32529	0.4581	0.5451
chrII	4179300	4179600	id-32530	0.4579	0.5453
chrII	4179600	4179900	id-32531	0.4733	0.5287
chrII	4179900	4180200	id-32532	0.4802	0.5213
chrII	4180200	4180500	id-32533	0.5031	0.4967
chrII	4180500	4180800	id-32534	0.5049	0.4948
chrII	4180800	4181100	id-32535	0.5048	0.4948
chrII	4181100	4181400	id-32536	0.5245	0.4737
chrII	4181400	4181700	id-32537	0.5174	0.4812
chrII	4181700	4182000	id-32538	0.4969	0.5034
chrII	4182000	4182300	id-32539	0.4871	0.5138
chrII	4182300	4182600	id-32540	0.4846	0.5166
chrII	4182600	4182900	id-32541	0.4907	0.51
chrII	4182900	4183200	id-32542	0.494	0.5065
chrII	4183200	4183500	id-32543	0.4888	0.5121
chrII	4183500	4183800	id-32544	0.5113	0.4878
chrII	4183800	4184100	id-32545	0.5307	0.4669
chrII	4184100	4184400	id-32546	0.5519	0.4441
chrII	4184400	4184700	id-32547	0.5622	0.4331
chrII	4184700	4185000	id-32548	0.5605	0.4349
chrII	4185000	4185300	id-32549	0.5729	0.4215
chrII	4185300	4185600	id-32550	0.5815	0.4123
chrII	4185600	4185900	id-32551	0.5947	0.3982
chrII	4185900	4186200	id-32552	0.6027	0.3895
chrII	4186200	4186500	id-32553	0.6082	0.3836
chrII	4186500	4186800	id-32554	0.6075	0.3843
chrII	4186800	4187100	id-32555	0.6192	0.3718
chrII	4187100	4187400	id-32556	0.6315	0.3586
chrII	4187400	4187700	id-32557	0.64	0.3494
chrII	4187700	4188000	id-32558	0.6376	0.3519
chrII	4188000	4188300	id-32559	0.6645	0.323
chrII	4188300	4188600	id-32560	0.6874	0.2984
chrII	4188600	4188900	id-32561	0.6942	0.2911
chrII	4188900	4189200	id-32562	0.7087	0.2755
chrII	4189200	4189500	id-32563	0.7152	0.2685
chrII	4189500	4189800	id-32564	0.7224	0.2607
chrII	4189800	4190100	id-32565	0.7339	0.2484
chrII	4190100	4190400	id-32566	0.7374	0.2446
chrII	4190400	4190700	id-32567	0.7366	0.2455
chrII	4190700	4191000	id-32568	0.76	0.2202
chrII	4191000	4191300	id-32569	0.7618	0.2183
chrII	4191300	4191600	id-32570	0.7703	0.2092
chrII	4191600	4191900	id-32571	0.7806	0.1981
chrII	4191900	4192200	id-32572	0.7991	0.1783
chrII	4192200	4192500	id-32573	0.8054	0.1714
chrII	4192500	4192800	id-32574	0.8173	0.1586
chrII	4192800	4193100	id-32575	0.8181	0.1577
chrII	4193100	4193400	id-32576	0.8331	0.1416
chrII	4193400	4193700	id-32577	0.8379	0.1364
chrII	4193700	4194000	id-32578	0.8192	0.1566
chrII	4194000	4194300	id-32579	0.7943	0.1834
chrII	4194300	4194600	id-32580	0.7779	0.201
chrII	4194600	4194900	id-32581	0.7522	0.2287
chrII	4194900	4195200	id-32582	0.7419	0.2397
chrII	4195200	4195500	id-32583	0.7256	0.2573
chrII	4195500	4195800	id-32584	0.7117	0.2723
chrII	4195800	4196100	id-32585	0.7305	0.252
chrII	4196100	4196400	id-32586	0.7387	0.2432
chrII	4196400	4196700	id-32587	0.7335	0.2488
chrII	4196700	4197000	id-32588	0.737	0.245
chrII	4197000	4197300	id-32589	0.7369	0.2451
chrII	4197300	4197600	id-32590	0.7509	0.2301
chrII	4197600	4197900	id-32591	0.762	0.2181
chrII	4197900	4198200	id-32592	0.7606	0.2196
chrII	4198200	4198500	id-32593	0.7704	0.209
chrII	4198500	4198800	id-32594	0.7845	0.1939
chrII	4198800	4199100	id-32595	0.8021	0.175
chrII	4199100	4199400	id-32596	0.818	0.1578
chrII	4199400	4199700	id-32597	0.8136	0.1626
chrII	4199700	4200000	id-32598	0.8148	0.1613
chrII	4200000	4200300	id-32599	0.8189	0.1569
chrII	4200300	4200600	id-32600	0.8256	0.1497
chrII	4200600	4200900	id-32601	0.83	0.145
chrII	4200900	4201200	id-32602	0.8223	0.1533
chrII	4201200	4201500	id-32603	0.7988	0.1785
chrII	4201500	4201800	id-32604	0.8114	0.165
chrII	4201800	4202100	id-32605	0.7478	0.2334
chrII	4202100	4202400	id-32606	0.6715	0.3155
chrII	4202400	4202700	id-32607	0.5734	0.421
chrII	4202700	4203000	id-32608	0.4719	0.5302
chrII	4203000	4203300	id-32609	0.3715	0.6383
chrII	4203300	4203600	id-32610	0.2968	0.7186
chrII	4203600	4203900	id-32611	0.1922	0.8312
chrII	4203900	4204200	id-32612	0.1639	0.8616
chrII	4204200	4204500	id-32613	0.1479	0.8788
chrII	4204500	4204800	id-32614	0.1452	0.8817
chrII	4204800	4205100	id-32615	0.1447	0.8822
chrII	4205100	4205400	id-32616	0.1514	0.875
chrII	4205400	4205700	id-32617	0.1516	0.8748
chrII	4205700	4206000	id-32618	0.1508	0.8757
chrII	4206000	4206300	id-32619	0.1534	0.8729
chrII	4206300	4206600	id-32620	0.1643	0.8612
chrII	4206600	4206900	id-32621	0.1706	0.8544
chrII	4206900	4207200	id-32622	0.1918	0.8316
chrII	4207200	4207500	id-32623	0.1945	0.8287
chrII	4207500	4207800	id-32624	0.1994	0.8234
chrII	4207800	4208100	id-32625	0.2095	0.8126
chrII	4208100	4208400	id-32626	0.216	0.8056
chrII	4208400	4208700	id-32627	0.2344	0.7858
chrII	4208700	4209000	id-32628	0.2554	0.7632
chrII	4209000	4209300	id-32629	0.2619	0.7561
chrII	4209300	4209600	id-32630	0.2736	0.7436
chrII	4209600	4209900	id-32631	0.2981	0.7172
chrII	4209900	4210200	id-32632	0.3144	0.6997
chrII	4210200	4210500	id-32633	0.3143	0.6998
chrII	4210500	4210800	id-32634	0.3176	0.6962
chrII	4210800	4211100	id-32635	0.3164	0.6975
chrII	4211100	4211400	id-32636	0.3221	0.6914
chrII	4211400	4211700	id-32637	0.3419	0.6701
chrII	4211700	4212000	id-32638	0.3437	0.6682
chrII	4212000	4212300	id-32639	0.3548	0.6563
chrII	4212300	4212600	id-32640	0.385	0.6237
chrII	4212600	4212900	id-32641	0.3927	0.6155
chrII	4212900	4213200	id-32642	0.4153	0.5911
chrII	4213200	4213500	id-32643	0.4359	0.569
chrII	4213500	4213800	id-32644	0.4325	0.5726
chrII	4213800	4214100	id-32645	0.4483	0.5556
chrII	4214100	4214400	id-32646	0.4611	0.5419
chrII	4214400	4214700	id-32647	0.464	0.5387
chrII	4214700	4215000	id-32648	0.4775	0.5242
chrII	4215000	4215300	id-32649	0.4835	0.5177
chrII	4215300	4215600	id-32650	0.5005	0.4995
chrII	4215600	4215900	id-32651	0.5392	0.4578
chrII	4215900	4216200	id-32652	0.5551	0.4407
chrII	4216200	4216500	id-32653	0.5655	0.4295
chrII	4216500	4216800	id-32654	0.5989	0.3936
chrII	4216800	4217100	id-32655	0.6076	0.3842
chrII	4217100	4217400	id-32656	0.624	0.3666
chrII	4217400	4217700	id-32657	0.6202	0.3707
chrII	4217700	4218000	id-32658	0.6044	0.3876
chrII	4218000	4218300	id-32659	0.6087	0.3831
chrII	4218300	4218600	id-32660	0.6195	0.3714
chrII	4218600	4218900	id-32661	0.6037	0.3884
chrII	4218900	4219200	id-32662	0.6087	0.3831
chrII	4219200	4219500	id-32663	0.6129	0.3785
chrII	4219500	4219800	id-32664	0.62	0.3709
chrII	4219800	4220100	id-32665	0.6432	0.346
chrII	4220100	4220400	id-32666	0.6521	0.3363
chrII	4220400	4220700	id-32667	0.6637	0.3239
chrII	4220700	4221000	id-32668	0.6824	0.3038
chrII	4221000	4221300	id-32669	0.6884	0.2973
chrII	4221300	4221600	id-32670	0.694	0.2913
chrII	4221600	4221900	id-32671	0.7003	0.2846
chrII	4221900	4222200	id-32672	0.7071	0.2772
chrII	4222200	4222500	id-32673	0.7334	0.2489
chrII	4222500	4222800	id-32674	0.7467	0.2346
chrII	4222800	4223100	id-32675	0.7551	0.2255
chrII	4223100	4223400	id-32676	0.7728	0.2065
chrII	4223400	4223700	id-32677	0.7958	0.1817
chrII	4223700	4224000	id-32678	0.8166	0.1594
chrII	4224000	4224300	id-32679	0.8283	0.1468
chrII	4224300	4224600	id-32680	0.8283	0.1468
chrII	4224600	4224900	id-32681	0.8257	0.1496
chrII	4224900	4225200	id-32682	0.8145	0.1617
chrII	4225200	4225500	id-32683	0.7596	0.2207
chrII	4225500	4225800	id-32684	0.6724	0.3145
chrII	4225800	4226100	id-32685	0.6549	0.3333
chrII	4226100	4226400	id-32686	0.5686	0.4262
chrII	4226400	4226700	id-32687	0.481	0.5204
chrII	4226700	4227000	id-32688	0.4145	0.5919
chrII	4227000	4227300	id-32689	0.3661	0.6441
chrII	4227300	4227600	id-32690	0.3669	0.6432
chrII	4227600	4227900	id-32691	0.3812	0.6279
chrII	4227900	4228200	id-32692	0.3318	0.6809
chrII	4228200	4228500	id-32693	0.3537	0.6574
chrII	4228500	4228800	id-32694	0.3648	0.6454
chrII	4228800	4229100	id-32695	0.3735	0.6361
chrII	4229100	4229400	id-32696	0.394	0.614
chrII	4229400	4229700	id-32697	0.4271	0.5785
chrII	4229700	4230000	id-32698	0.4396	0.565
chrII	4230000	4230300	id-32699	0.4669	0.5356
chrII	4230300	4230600	id-32700	0.4911	0.5096
chrII	4230600	4230900	id-32701	0.5105	0.4887
chrII	4230900	4231200	id-32702	0.5488	0.4475
chrII	4231200	4231500	id-32703	0.5634	0.4318
chrII	4231500	4231800	id-32704	0.5558	0.44
chrII	4231800	4232100	id-32705	0.5804	0.4135
chrII	4232100	4232400	id-32706	0.6035	0.3887
chrII	4232400	4232700	id-32707	0.6348	0.355
chrII	4232700	4233000	id-32708	0.6687	0.3186
chrII	4233000	4233300	id-32709	0.68	0.3063
chrII	4233300	4233600	id-32710	0.7005	0.2843
chrII	4233600	4233900	id-32711	0.7312	0.2513
chrII	4233900	4234200	id-32712	0.7508	0.2301
chrII	4234200	4234500	id-32713	0.761	0.2192
chrII	4234500	4234800	id-32714	0.772	0.2074
chrII	4234800	4235100	id-32715	0.7846	0.1938
chrII	4235100	4235400	id-32716	0.8004	0.1768
chrII	4235400	4235700	id-32717	0.7815	0.1972
chrII	4235700	4236000	id-32718	0.6927	0.2927
chrII	4236000	4236300	id-32719	0.6135	0.3779
chrII	4236300	4236600	id-32720	0.5332	0.4643
chrII	4236600	4236900	id-32721	0.4165	0.5898
chrII	4236900	4237200	id-32722	0.3178	0.696
chrII	4237200	4237500	id-32723	0.2138	0.8079
chrII	4237500	4237800	id-32724	0.1387	0.8887
chrII	4237800	4238100	id-32725	0.127	0.9013
chrII	4238100	4238400	id-32726	0.1129	0.9164
chrII	4238400	4238700	id-32727	0.1092	0.9204
chrII	4238700	4239000	id-32728	0.1282	0.9
chrII	4239000	4239300	id-32729	0.1385	0.8889
chrII	4239300	4239600	id-32730	0.147	0.8798
chrII	4239600	4239900	id-32731	0.155	0.8712
chrII	4239900	4240200	id-32732	0.1706	0.8544
chrII	4240200	4240500	id-32733	0.1806	0.8436
chrII	4240500	4240800	id-32734	0.182	0.8422
chrII	4240800	4241100	id-32735	0.1837	0.8403
chrII	4241100	4241400	id-32736	0.2044	0.818
chrII	4241400	4241700	id-32737	0.2231	0.7979
chrII	4241700	4242000	id-32738	0.2251	0.7957
chrII	4242000	4242300	id-32739	0.2186	0.8027
chrII	4242300	4242600	id-32740	0.208	0.8141
chrII	4242600	4242900	id-32741	0.1926	0.8308
chrII	4242900	4243200	id-32742	0.1871	0.8367
chrII	4243200	4243500	id-32743	0.1639	0.8616
chrII	4243500	4243800	id-32744	0.1363	0.8913
chrII	4243800	4244100	id-32745	0.1363	0.8913
chrII	4244100	4244400	id-32746	0.1472	0.8795
chrII	4244400	4244700	id-32747	0.1485	0.8782
chrII	4244700	4245000	id-32748	0.1512	0.8752
chrII	4245000	4245300	id-32749	0.1532	0.8731
chrII	4245300	4245600	id-32750	0.1617	0.864
chrII	4245600	4245900	id-32751	0.1769	0.8477
chrII	4245900	4246200	id-32752	0.188	0.8356
chrII	4246200	4246500	id-32753	0.1795	0.8448
chrII	4246500	4246800	id-32754	0.1952	0.8279
chrII	4246800	4247100	id-32755	0.2068	0.8155
chrII	4247100	4247400	id-32756	0.203	0.8195
chrII	4247400	4247700	id-32757	0.2082	0.814
chrII	4247700	4248000	id-32758	0.2169	0.8045
chrII	4248000	4248300	id-32759	0.2349	0.7852
chrII	4248300	4248600	id-32760	0.2695	0.748
chrII	4248600	4248900	id-32761	0.2917	0.7241
chrII	4248900	4249200	id-32762	0.3144	0.6997
chrII	4249200	4249500	id-32763	0.3442	0.6676
chrII	4249500	4249800	id-32764	0.3494	0.6621
