# Supplementary material for: Chromosomal Mcm2-7 distribution and the genome replication program in species from yeast to humans
Source: PLoS Genet. 2021 Sep 2;17(9):e1009714. doi: 10.1371/journal.pgen.1009714 (PMC8443269; doi:10.1371/journal.pgen.1009714)
Supplement: S7 Source Files — (ZIP) [file pgen.1009714.s029.zip › source_files_for_S5Figure_to_S12Figure/S10_Figure/S10A_Figure/numbers_for_S10A_Figure_lower_panel_Puseq_050621_1.txt]

chr	bedstart	bedend	Pu_seq_delta_Watson	Pu_seq_epsilon_Watson
chrII	4100100	4100400	0.6581	0.3299
chrII	4100400	4100700	0.6603	0.3275
chrII	4100700	4101000	0.6658	0.3216
chrII	4101000	4101300	0.6708	0.3163
chrII	4101300	4101600	0.6592	0.3287
chrII	4101600	4101900	0.6612	0.3266
chrII	4101900	4102200	0.6659	0.3216
chrII	4102200	4102500	0.6581	0.3299
chrII	4102500	4102800	0.6489	0.3398
chrII	4102800	4103100	0.6597	0.3282
chrII	4103100	4103400	0.6693	0.3179
chrII	4103400	4103700	0.681	0.3052
chrII	4103700	4104000	0.7134	0.2704
chrII	4104000	4104300	0.729	0.2536
chrII	4104300	4104600	0.7509	0.2301
chrII	4104600	4104900	0.756	0.2246
chrII	4104900	4105200	0.7562	0.2243
chrII	4105200	4105500	0.7633	0.2168
chrII	4105500	4105800	0.7798	0.199
chrII	4105800	4106100	0.7575	0.223
chrII	4106100	4106400	0.7271	0.2557
chrII	4106400	4106700	0.6572	0.3309
chrII	4106700	4107000	0.6111	0.3805
chrII	4107000	4107300	0.5439	0.4527
chrII	4107300	4107600	0.4753	0.5266
chrII	4107600	4107900	0.3819	0.6271
chrII	4107900	4108200	0.325	0.6882
chrII	4108200	4108500	0.2729	0.7443
chrII	4108500	4108800	0.2502	0.7688
chrII	4108800	4109100	0.241	0.7786
chrII	4109100	4109400	0.2458	0.7735
chrII	4109400	4109700	0.2328	0.7875
chrII	4109700	4110000	0.2481	0.771
chrII	4110000	4110300	0.2058	0.8166
chrII	4110300	4110600	0.1857	0.8381
chrII	4110600	4110900	0.2018	0.8209
chrII	4110900	4111200	0.1956	0.8275
chrII	4111200	4111500	0.1835	0.8405
chrII	4111500	4111800	0.1904	0.8331
chrII	4111800	4112100	0.1841	0.8399
chrII	4112100	4112400	0.2155	0.806
chrII	4112400	4112700	0.2505	0.7685
chrII	4112700	4113000	0.2493	0.7697
chrII	4113000	4113300	0.2577	0.7607
chrII	4113300	4113600	0.2684	0.7491
chrII	4113600	4113900	0.2857	0.7305
chrII	4113900	4114200	0.3128	0.7014
chrII	4114200	4114500	0.3264	0.6867
chrII	4114500	4114800	0.3269	0.6862
chrII	4114800	4115100	0.3359	0.6765
chrII	4115100	4115400	0.3563	0.6546
chrII	4115400	4115700	0.3663	0.6439
chrII	4115700	4116000	0.3704	0.6394
chrII	4116000	4116300	0.3563	0.6546
chrII	4116300	4116600	0.3702	0.6397
chrII	4116600	4116900	0.3861	0.6225
chrII	4116900	4117200	0.4029	0.6045
chrII	4117200	4117500	0.3962	0.6117
chrII	4117500	4117800	0.4058	0.6014
chrII	4117800	4118100	0.4209	0.5851
chrII	4118100	4118400	0.4427	0.5617
chrII	4118400	4118700	0.4599	0.5432
chrII	4118700	4119000	0.4896	0.5112
chrII	4119000	4119300	0.4944	0.5061
chrII	4119300	4119600	0.528	0.4699
chrII	4119600	4119900	0.5481	0.4483
chrII	4119900	4120200	0.571	0.4236
chrII	4120200	4120500	0.5918	0.4012
chrII	4120500	4120800	0.601	0.3913
chrII	4120800	4121100	0.5994	0.393
chrII	4121100	4121400	0.6309	0.3592
chrII	4121400	4121700	0.6354	0.3543
chrII	4121700	4122000	0.6638	0.3237
chrII	4122000	4122300	0.6717	0.3153
chrII	4122300	4122600	0.6689	0.3182
chrII	4122600	4122900	0.6794	0.307
chrII	4122900	4123200	0.7028	0.2818
chrII	4123200	4123500	0.7181	0.2654
chrII	4123500	4123800	0.7429	0.2387
chrII	4123800	4124100	0.7541	0.2267
chrII	4124100	4124400	0.7645	0.2154
chrII	4124400	4124700	0.7808	0.1979
chrII	4124700	4125000	0.8035	0.1735
chrII	4125000	4125300	0.8032	0.1738
chrII	4125300	4125600	0.8011	0.1761
chrII	4125600	4125900	0.8012	0.176
chrII	4125900	4126200	0.7991	0.1782
chrII	4126200	4126500	0.8075	0.1691
chrII	4126500	4126800	0.8123	0.164
chrII	4126800	4127100	0.8184	0.1574
chrII	4127100	4127400	0.8275	0.1476
chrII	4127400	4127700	0.8311	0.1438
chrII	4127700	4128000	0.8225	0.1531
chrII	4128000	4128300	0.8194	0.1563
chrII	4128300	4128600	0.8115	0.1649
chrII	4128600	4128900	0.8131	0.1631
chrII	4128900	4129200	0.7935	0.1843
chrII	4129200	4129500	0.7886	0.1895
chrII	4129500	4129800	0.7899	0.1881
chrII	4129800	4130100	0.7988	0.1786
chrII	4130100	4130400	0.8131	0.1632
chrII	4130400	4130700	0.7743	0.2049
chrII	4130700	4131000	0.7812	0.1975
chrII	4131000	4131300	0.7883	0.1899
chrII	4131300	4131600	0.7845	0.1939
chrII	4131600	4131900	0.7768	0.2022
chrII	4131900	4132200	0.7711	0.2083
chrII	4132200	4132500	0.7503	0.2307
chrII	4132500	4132800	0.7983	0.1791
chrII	4132800	4133100	0.7991	0.1782
chrII	4133100	4133400	0.8116	0.1647
chrII	4133400	4133700	0.8253	0.15
chrII	4133700	4134000	0.8367	0.1378
chrII	4134000	4134300	0.8479	0.1257
chrII	4134300	4134600	0.8644	0.108
chrII	4134600	4134900	0.8698	0.1021
chrII	4134900	4135200	0.8716	0.1002
chrII	4135200	4135500	0.8665	0.1057
chrII	4135500	4135800	0.875	0.0965
chrII	4135800	4136100	0.875	0.0966
chrII	4136100	4136400	0.876	0.0954
chrII	4136400	4136700	0.8772	0.0942
chrII	4136700	4137000	0.8695	0.1025
chrII	4137000	4137300	0.8695	0.1024
chrII	4137300	4137600	0.8764	0.095
chrII	4137600	4137900	0.873	0.0987
chrII	4137900	4138200	0.8728	0.099
chrII	4138200	4138500	0.8702	0.1017
chrII	4138500	4138800	0.8514	0.1219
chrII	4138800	4139100	0.7994	0.1779
chrII	4139100	4139400	0.7375	0.2445
chrII	4139400	4139700	0.6578	0.3302
chrII	4139700	4140000	0.5667	0.4282
chrII	4140000	4140300	0.4896	0.5112
chrII	4140300	4140600	0.4229	0.5829
chrII	4140600	4140900	0.3631	0.6473
chrII	4140900	4141200	0.3656	0.6445
chrII	4141200	4141500	0.3553	0.6556
chrII	4141500	4141800	0.3634	0.6469
chrII	4141800	4142100	0.4133	0.5932
chrII	4142100	4142400	0.4344	0.5706
chrII	4142400	4142700	0.4486	0.5553
chrII	4142700	4143000	0.4652	0.5374
chrII	4143000	4143300	0.4776	0.5241
chrII	4143300	4143600	0.4997	0.5003
chrII	4143600	4143900	0.4932	0.5073
chrII	4143900	4144200	0.4444	0.5598
chrII	4144200	4144500	0.4205	0.5855
chrII	4144500	4144800	0.3932	0.6149
chrII	4144800	4145100	0.3794	0.6298
chrII	4145100	4145400	0.3256	0.6877
chrII	4145400	4145700	0.293	0.7227
chrII	4145700	4146000	0.2729	0.7443
chrII	4146000	4146300	0.2668	0.7509
chrII	4146300	4146600	0.2656	0.7522
chrII	4146600	4146900	0.251	0.7679
chrII	4146900	4147200	0.2451	0.7742
chrII	4147200	4147500	0.2601	0.758
chrII	4147500	4147800	0.266	0.7518
chrII	4147800	4148100	0.277	0.7399
chrII	4148100	4148400	0.2916	0.7242
chrII	4148400	4148700	0.2912	0.7246
chrII	4148700	4149000	0.3031	0.7119
chrII	4149000	4149300	0.3	0.7152
chrII	4149300	4149600	0.2861	0.7301
chrII	4149600	4149900	0.2735	0.7437
chrII	4149900	4150200	0.2607	0.7574
chrII	4150200	4150500	0.2457	0.7736
chrII	4150500	4150800	0.2172	0.8042
chrII	4150800	4151100	0.1922	0.8311
chrII	4151100	4151400	0.1695	0.8555
chrII	4151400	4151700	0.1627	0.8629
chrII	4151700	4152000	0.145	0.8819
chrII	4152000	4152300	0.1432	0.8838
chrII	4152300	4152600	0.1293	0.8988
chrII	4152600	4152900	0.1339	0.8939
chrII	4152900	4153200	0.1342	0.8936
chrII	4153200	4153500	0.1373	0.8902
chrII	4153500	4153800	0.1354	0.8923
chrII	4153800	4154100	0.1412	0.886
chrII	4154100	4154400	0.1373	0.8902
chrII	4154400	4154700	0.1408	0.8864
chrII	4154700	4155000	0.1461	0.8808
chrII	4155000	4155300	0.1517	0.8747
chrII	4155300	4155600	0.153	0.8733
chrII	4155600	4155900	0.1443	0.8826
chrII	4155900	4156200	0.1478	0.8789
chrII	4156200	4156500	0.1561	0.87
chrII	4156500	4156800	0.1661	0.8592
chrII	4156800	4157100	0.1793	0.845
chrII	4157100	4157400	0.1783	0.8461
chrII	4157400	4157700	0.1822	0.8419
chrII	4157700	4158000	0.1976	0.8254
chrII	4158000	4158300	0.2013	0.8213
chrII	4158300	4158600	0.211	0.8109
chrII	4158600	4158900	0.2253	0.7955
chrII	4158900	4159200	0.2417	0.7779
chrII	4159200	4159500	0.2627	0.7553
chrII	4159500	4159800	0.2918	0.724
chrII	4159800	4160100	0.31	0.7044
chrII	4160100	4160400	0.3365	0.6759
chrII	4160400	4160700	0.3451	0.6667
chrII	4160700	4161000	0.35	0.6614
chrII	4161000	4161300	0.349	0.6624
chrII	4161300	4161600	0.3518	0.6595
chrII	4161600	4161900	0.3399	0.6723
chrII	4161900	4162200	0.3348	0.6777
chrII	4162200	4162500	0.3271	0.686
chrII	4162500	4162800	0.3368	0.6755
chrII	4162800	4163100	0.3471	0.6645
chrII	4163100	4163400	0.3608	0.6498
chrII	4163400	4163700	0.3785	0.6307
chrII	4163700	4164000	0.3961	0.6118
chrII	4164000	4164300	0.4176	0.5887
chrII	4164300	4164600	0.4451	0.559
chrII	4164600	4164900	0.465	0.5376
chrII	4164900	4165200	0.4677	0.5348
chrII	4165200	4165500	0.467	0.5355
chrII	4165500	4165800	0.47	0.5322
chrII	4165800	4166100	0.4953	0.505
chrII	4166100	4166400	0.4979	0.5023
chrII	4166400	4166700	0.4987	0.5014
chrII	4166700	4167000	0.5068	0.4927
chrII	4167000	4167300	0.5251	0.473
chrII	4167300	4167600	0.5229	0.4754
chrII	4167600	4167900	0.5231	0.4752
chrII	4167900	4168200	0.5109	0.4883
chrII	4168200	4168500	0.5333	0.4642
chrII	4168500	4168800	0.5431	0.4537
chrII	4168800	4169100	0.5407	0.4562
chrII	4169100	4169400	0.5469	0.4496
chrII	4169400	4169700	0.5636	0.4316
chrII	4169700	4170000	0.5712	0.4234
chrII	4170000	4170300	0.5775	0.4166
chrII	4170300	4170600	0.5919	0.4011
chrII	4170600	4170900	0.5952	0.3976
chrII	4170900	4171200	0.5785	0.4155
chrII	4171200	4171500	0.545	0.4516
chrII	4171500	4171800	0.5312	0.4664
chrII	4171800	4172100	0.5221	0.4762
chrII	4172100	4172400	0.5109	0.4883
chrII	4172400	4172700	0.477	0.5247
chrII	4172700	4173000	0.4558	0.5476
chrII	4173000	4173300	0.458	0.5452
chrII	4173300	4173600	0.4673	0.5352
chrII	4173600	4173900	0.471	0.5312
chrII	4173900	4174200	0.4729	0.5291
chrII	4174200	4174500	0.4814	0.52
chrII	4174500	4174800	0.4892	0.5116
chrII	4174800	4175100	0.4866	0.5144
chrII	4175100	4175400	0.4963	0.504
chrII	4175400	4175700	0.5184	0.4802
chrII	4175700	4176000	0.5371	0.4601
chrII	4176000	4176300	0.5501	0.4461
chrII	4176300	4176600	0.5607	0.4347
chrII	4176600	4176900	0.5645	0.4307
chrII	4176900	4177200	0.5798	0.4142
chrII	4177200	4177500	0.5686	0.4262
chrII	4177500	4177800	0.545	0.4516
chrII	4177800	4178100	0.5284	0.4694
chrII	4178100	4178400	0.5015	0.4984
chrII	4178400	4178700	0.482	0.5193
chrII	4178700	4179000	0.4755	0.5264
chrII	4179000	4179300	0.4581	0.5451
chrII	4179300	4179600	0.4579	0.5453
chrII	4179600	4179900	0.4733	0.5287
chrII	4179900	4180200	0.4802	0.5213
chrII	4180200	4180500	0.5031	0.4967
chrII	4180500	4180800	0.5049	0.4948
chrII	4180800	4181100	0.5048	0.4948
chrII	4181100	4181400	0.5245	0.4737
chrII	4181400	4181700	0.5174	0.4812
chrII	4181700	4182000	0.4969	0.5034
chrII	4182000	4182300	0.4871	0.5138
chrII	4182300	4182600	0.4846	0.5166
chrII	4182600	4182900	0.4907	0.51
chrII	4182900	4183200	0.494	0.5065
chrII	4183200	4183500	0.4888	0.5121
chrII	4183500	4183800	0.5113	0.4878
chrII	4183800	4184100	0.5307	0.4669
chrII	4184100	4184400	0.5519	0.4441
chrII	4184400	4184700	0.5622	0.4331
chrII	4184700	4185000	0.5605	0.4349
chrII	4185000	4185300	0.5729	0.4215
chrII	4185300	4185600	0.5815	0.4123
chrII	4185600	4185900	0.5947	0.3982
chrII	4185900	4186200	0.6027	0.3895
chrII	4186200	4186500	0.6082	0.3836
chrII	4186500	4186800	0.6075	0.3843
chrII	4186800	4187100	0.6192	0.3718
chrII	4187100	4187400	0.6315	0.3586
chrII	4187400	4187700	0.64	0.3494
chrII	4187700	4188000	0.6376	0.3519
chrII	4188000	4188300	0.6645	0.323
chrII	4188300	4188600	0.6874	0.2984
chrII	4188600	4188900	0.6942	0.2911
chrII	4188900	4189200	0.7087	0.2755
chrII	4189200	4189500	0.7152	0.2685
chrII	4189500	4189800	0.7224	0.2607
chrII	4189800	4190100	0.7339	0.2484
chrII	4190100	4190400	0.7374	0.2446
chrII	4190400	4190700	0.7366	0.2455
chrII	4190700	4191000	0.76	0.2202
chrII	4191000	4191300	0.7618	0.2183
chrII	4191300	4191600	0.7703	0.2092
chrII	4191600	4191900	0.7806	0.1981
chrII	4191900	4192200	0.7991	0.1783
chrII	4192200	4192500	0.8054	0.1714
chrII	4192500	4192800	0.8173	0.1586
chrII	4192800	4193100	0.8181	0.1577
chrII	4193100	4193400	0.8331	0.1416
chrII	4193400	4193700	0.8379	0.1364
chrII	4193700	4194000	0.8192	0.1566
chrII	4194000	4194300	0.7943	0.1834
chrII	4194300	4194600	0.7779	0.201
chrII	4194600	4194900	0.7522	0.2287
chrII	4194900	4195200	0.7419	0.2397
chrII	4195200	4195500	0.7256	0.2573
chrII	4195500	4195800	0.7117	0.2723
chrII	4195800	4196100	0.7305	0.252
chrII	4196100	4196400	0.7387	0.2432
chrII	4196400	4196700	0.7335	0.2488
chrII	4196700	4197000	0.737	0.245
chrII	4197000	4197300	0.7369	0.2451
chrII	4197300	4197600	0.7509	0.2301
chrII	4197600	4197900	0.762	0.2181
chrII	4197900	4198200	0.7606	0.2196
chrII	4198200	4198500	0.7704	0.209
chrII	4198500	4198800	0.7845	0.1939
chrII	4198800	4199100	0.8021	0.175
chrII	4199100	4199400	0.818	0.1578
chrII	4199400	4199700	0.8136	0.1626
chrII	4199700	4200000	0.8148	0.1613
chrII	4200000	4200300	0.8189	0.1569
chrII	4200300	4200600	0.8256	0.1497
chrII	4200600	4200900	0.83	0.145
chrII	4200900	4201200	0.8223	0.1533
chrII	4201200	4201500	0.7988	0.1785
chrII	4201500	4201800	0.8114	0.165
chrII	4201800	4202100	0.7478	0.2334
chrII	4202100	4202400	0.6715	0.3155
chrII	4202400	4202700	0.5734	0.421
chrII	4202700	4203000	0.4719	0.5302
chrII	4203000	4203300	0.3715	0.6383
chrII	4203300	4203600	0.2968	0.7186
chrII	4203600	4203900	0.1922	0.8312
chrII	4203900	4204200	0.1639	0.8616
chrII	4204200	4204500	0.1479	0.8788
chrII	4204500	4204800	0.1452	0.8817
chrII	4204800	4205100	0.1447	0.8822
chrII	4205100	4205400	0.1514	0.875
chrII	4205400	4205700	0.1516	0.8748
chrII	4205700	4206000	0.1508	0.8757
chrII	4206000	4206300	0.1534	0.8729
chrII	4206300	4206600	0.1643	0.8612
chrII	4206600	4206900	0.1706	0.8544
chrII	4206900	4207200	0.1918	0.8316
chrII	4207200	4207500	0.1945	0.8287
chrII	4207500	4207800	0.1994	0.8234
chrII	4207800	4208100	0.2095	0.8126
chrII	4208100	4208400	0.216	0.8056
chrII	4208400	4208700	0.2344	0.7858
chrII	4208700	4209000	0.2554	0.7632
chrII	4209000	4209300	0.2619	0.7561
chrII	4209300	4209600	0.2736	0.7436
chrII	4209600	4209900	0.2981	0.7172
chrII	4209900	4210200	0.3144	0.6997
chrII	4210200	4210500	0.3143	0.6998
chrII	4210500	4210800	0.3176	0.6962
chrII	4210800	4211100	0.3164	0.6975
chrII	4211100	4211400	0.3221	0.6914
chrII	4211400	4211700	0.3419	0.6701
chrII	4211700	4212000	0.3437	0.6682
chrII	4212000	4212300	0.3548	0.6563
chrII	4212300	4212600	0.385	0.6237
chrII	4212600	4212900	0.3927	0.6155
chrII	4212900	4213200	0.4153	0.5911
chrII	4213200	4213500	0.4359	0.569
chrII	4213500	4213800	0.4325	0.5726
chrII	4213800	4214100	0.4483	0.5556
chrII	4214100	4214400	0.4611	0.5419
chrII	4214400	4214700	0.464	0.5387
chrII	4214700	4215000	0.4775	0.5242
chrII	4215000	4215300	0.4835	0.5177
chrII	4215300	4215600	0.5005	0.4995
chrII	4215600	4215900	0.5392	0.4578
chrII	4215900	4216200	0.5551	0.4407
chrII	4216200	4216500	0.5655	0.4295
chrII	4216500	4216800	0.5989	0.3936
chrII	4216800	4217100	0.6076	0.3842
chrII	4217100	4217400	0.624	0.3666
chrII	4217400	4217700	0.6202	0.3707
chrII	4217700	4218000	0.6044	0.3876
chrII	4218000	4218300	0.6087	0.3831
chrII	4218300	4218600	0.6195	0.3714
chrII	4218600	4218900	0.6037	0.3884
chrII	4218900	4219200	0.6087	0.3831
chrII	4219200	4219500	0.6129	0.3785
chrII	4219500	4219800	0.62	0.3709
chrII	4219800	4220100	0.6432	0.346
chrII	4220100	4220400	0.6521	0.3363
chrII	4220400	4220700	0.6637	0.3239
chrII	4220700	4221000	0.6824	0.3038
chrII	4221000	4221300	0.6884	0.2973
chrII	4221300	4221600	0.694	0.2913
chrII	4221600	4221900	0.7003	0.2846
chrII	4221900	4222200	0.7071	0.2772
chrII	4222200	4222500	0.7334	0.2489
chrII	4222500	4222800	0.7467	0.2346
chrII	4222800	4223100	0.7551	0.2255
chrII	4223100	4223400	0.7728	0.2065
chrII	4223400	4223700	0.7958	0.1817
chrII	4223700	4224000	0.8166	0.1594
chrII	4224000	4224300	0.8283	0.1468
chrII	4224300	4224600	0.8283	0.1468
chrII	4224600	4224900	0.8257	0.1496
chrII	4224900	4225200	0.8145	0.1617
chrII	4225200	4225500	0.7596	0.2207
chrII	4225500	4225800	0.6724	0.3145
chrII	4225800	4226100	0.6549	0.3333
chrII	4226100	4226400	0.5686	0.4262
chrII	4226400	4226700	0.481	0.5204
chrII	4226700	4227000	0.4145	0.5919
chrII	4227000	4227300	0.3661	0.6441
chrII	4227300	4227600	0.3669	0.6432
chrII	4227600	4227900	0.3812	0.6279
chrII	4227900	4228200	0.3318	0.6809
chrII	4228200	4228500	0.3537	0.6574
chrII	4228500	4228800	0.3648	0.6454
chrII	4228800	4229100	0.3735	0.6361
chrII	4229100	4229400	0.394	0.614
chrII	4229400	4229700	0.4271	0.5785
chrII	4229700	4230000	0.4396	0.565
chrII	4230000	4230300	0.4669	0.5356
chrII	4230300	4230600	0.4911	0.5096
chrII	4230600	4230900	0.5105	0.4887
chrII	4230900	4231200	0.5488	0.4475
chrII	4231200	4231500	0.5634	0.4318
chrII	4231500	4231800	0.5558	0.44
chrII	4231800	4232100	0.5804	0.4135
chrII	4232100	4232400	0.6035	0.3887
chrII	4232400	4232700	0.6348	0.355
chrII	4232700	4233000	0.6687	0.3186
chrII	4233000	4233300	0.68	0.3063
chrII	4233300	4233600	0.7005	0.2843
chrII	4233600	4233900	0.7312	0.2513
chrII	4233900	4234200	0.7508	0.2301
chrII	4234200	4234500	0.761	0.2192
chrII	4234500	4234800	0.772	0.2074
chrII	4234800	4235100	0.7846	0.1938
chrII	4235100	4235400	0.8004	0.1768
chrII	4235400	4235700	0.7815	0.1972
chrII	4235700	4236000	0.6927	0.2927
chrII	4236000	4236300	0.6135	0.3779
chrII	4236300	4236600	0.5332	0.4643
chrII	4236600	4236900	0.4165	0.5898
chrII	4236900	4237200	0.3178	0.696
chrII	4237200	4237500	0.2138	0.8079
chrII	4237500	4237800	0.1387	0.8887
chrII	4237800	4238100	0.127	0.9013
chrII	4238100	4238400	0.1129	0.9164
chrII	4238400	4238700	0.1092	0.9204
chrII	4238700	4239000	0.1282	0.9
chrII	4239000	4239300	0.1385	0.8889
chrII	4239300	4239600	0.147	0.8798
chrII	4239600	4239900	0.155	0.8712
chrII	4239900	4240200	0.1706	0.8544
chrII	4240200	4240500	0.1806	0.8436
chrII	4240500	4240800	0.182	0.8422
chrII	4240800	4241100	0.1837	0.8403
chrII	4241100	4241400	0.2044	0.818
chrII	4241400	4241700	0.2231	0.7979
chrII	4241700	4242000	0.2251	0.7957
chrII	4242000	4242300	0.2186	0.8027
chrII	4242300	4242600	0.208	0.8141
chrII	4242600	4242900	0.1926	0.8308
chrII	4242900	4243200	0.1871	0.8367
chrII	4243200	4243500	0.1639	0.8616
chrII	4243500	4243800	0.1363	0.8913
chrII	4243800	4244100	0.1363	0.8913
chrII	4244100	4244400	0.1472	0.8795
chrII	4244400	4244700	0.1485	0.8782
chrII	4244700	4245000	0.1512	0.8752
chrII	4245000	4245300	0.1532	0.8731
chrII	4245300	4245600	0.1617	0.864
chrII	4245600	4245900	0.1769	0.8477
chrII	4245900	4246200	0.188	0.8356
chrII	4246200	4246500	0.1795	0.8448
chrII	4246500	4246800	0.1952	0.8279
chrII	4246800	4247100	0.2068	0.8155
chrII	4247100	4247400	0.203	0.8195
chrII	4247400	4247700	0.2082	0.814
chrII	4247700	4248000	0.2169	0.8045
chrII	4248000	4248300	0.2349	0.7852
chrII	4248300	4248600	0.2695	0.748
chrII	4248600	4248900	0.2917	0.7241
chrII	4248900	4249200	0.3144	0.6997
chrII	4249200	4249500	0.3442	0.6676
chrII	4249500	4249800	0.3494	0.6621
