# Supplementary material for: Chromosomal Mcm2-7 distribution and the genome replication program in species from yeast to humans
Source: PLoS Genet. 2021 Sep 2;17(9):e1009714. doi: 10.1371/journal.pgen.1009714 (PMC8443269; doi:10.1371/journal.pgen.1009714)
Supplement: S7 Source Files — (ZIP) [file pgen.1009714.s029.zip › source_files_for_S5Figure_to_S12Figure/S10_Figure/S10A_Figure/numbers_for_S10A_Figure_middle_panel_MCMChEC_AMENDED_062321_1.txt]

chr	bedstart	bedend	MCM	smooth20_MCM
chrII	4100000	4100050	5593	7407.63636363636
chrII	4100050	4100100	6447	7218.75
chrII	4100100	4100150	8762	7148.69230769231
chrII	4100150	4100200	9622	6988.78571428571
chrII	4100200	4100250	9909	6848.8
chrII	4100250	4100300	8431	6700.375
chrII	4100300	4100350	7555	6588.17647058824
chrII	4100350	4100400	6881	6509.38888888889
chrII	4100400	4100450	6553	6433
chrII	4100450	4100500	6086	6338.05
chrII	4100500	4100550	5645	6320.05
chrII	4100550	4100600	5141	6304.25
chrII	4100600	4100650	6308	6066.4
chrII	4100650	4100700	4910	5775.15
chrII	4100700	4100750	4889	5488.55
chrII	4100750	4100800	4474	5281.95
chrII	4100800	4100850	4793	5118.6
chrII	4100850	4100900	5170	5035.95
chrII	4100900	4100950	5058	4964.85
chrII	4100950	4101000	4534	4966.4
chrII	4101000	4101050	5233	4952
chrII	4101050	4101100	6131	5012.55
chrII	4101100	4101150	4005	4987.85
chrII	4101150	4101200	3797	5010.2
chrII	4101200	4101250	4177	5016.5
chrII	4101250	4101300	4299	5057.25
chrII	4101300	4101350	4288	5115.8
chrII	4101350	4101400	5228	5160.15
chrII	4101400	4101450	5131	5231.3
chrII	4101450	4101500	6117	5337.8
chrII	4101500	4101550	5357	5348.6
chrII	4101550	4101600	6352	5309.3
chrII	4101600	4101650	5814	5398.15
chrII	4101650	4101700	5357	5445.85
chrII	4101700	4101750	5015	5493.85
chrII	4101750	4101800	5289	5570.55
chrII	4101800	4101850	5964	5584.85
chrII	4101850	4101900	6057	5576.25
chrII	4101900	4101950	6481	5593.5
chrII	4101950	4102000	6664	5587.4
chrII	4102000	4102050	5449	5579.85
chrII	4102050	4102100	5345	5534.6
chrII	4102100	4102150	5782	5543.4
chrII	4102150	4102200	4751	5542.8
chrII	4102200	4102250	5137	5539.7
chrII	4102250	4102300	5833	5523.5
chrII	4102300	4102350	4574	5516
chrII	4102350	4102400	5056	5515.35
chrII	4102400	4102450	5476	5501.85
chrII	4102450	4102500	5995	5433.15
chrII	4102500	4102550	5206	5390.1
chrII	4102550	4102600	5447	5360.6
chrII	4102600	4102650	5990	5404.8
chrII	4102650	4102700	5345	5478.4
chrII	4102700	4102750	4953	5468.8
chrII	4102750	4102800	4965	5347.8
chrII	4102800	4102850	5814	5397.2
chrII	4102850	4102900	6044	5422.75
chrII	4102900	4102950	6211	5432.9
chrII	4102950	4103000	5290	5411.1
chrII	4103000	4103050	4588	5451.95
chrII	4103050	4103100	4755	5434.95
chrII	4103100	4103150	6666	5412.3
chrII	4103150	4103200	6223	5438.4
chrII	4103200	4103250	4945	5505.45
chrII	4103250	4103300	3413	5583.15
chrII	4103300	4103350	5562	5707.35
chrII	4103350	4103400	5567	5734.55
chrII	4103400	4103450	5679	5889.85
chrII	4103450	4103500	5559	6006.95
chrII	4103500	4103550	6023	6095.6
chrII	4103550	4103600	5107	6125.95
chrII	4103600	4103650	5537	6047.95
chrII	4103650	4103700	5867	6044.5
chrII	4103700	4103750	6294	6238.5
chrII	4103750	4103800	6519	6442.8
chrII	4103800	4103850	8298	6554.75
chrII	4103850	4103900	6588	6679.95
chrII	4103900	4103950	9317	6669.3
chrII	4103950	4104000	7632	6675.15
chrII	4104000	4104050	6361	6718.55
chrII	4104050	4104100	5362	6771.15
chrII	4104100	4104150	5106	6789.8
chrII	4104150	4104200	6154	6739.7
chrII	4104200	4104250	8825	6643.15
chrII	4104250	4104300	7499	6540.95
chrII	4104300	4104350	7801	6388.4
chrII	4104350	4104400	8071	6339.85
chrII	4104400	4104450	5466	6147.75
chrII	4104450	4104500	5676	6036.05
chrII	4104500	4104550	6891	6045.5
chrII	4104550	4104600	6159	6090.45
chrII	4104600	4104650	5910	6168.05
chrII	4104650	4104700	4865	6165.55
chrII	4104700	4104750	4363	5996.3
chrII	4104750	4104800	4475	5895.85
chrII	4104800	4104850	5247	5838.35
chrII	4104850	4104900	5617	5746.6
chrII	4104900	4104950	5475	5720.1
chrII	4104950	4105000	5398	5660.4
chrII	4105000	4105050	6550	5527.55
chrII	4105050	4105100	6261	5460.7
chrII	4105100	4105150	6658	5385.3
chrII	4105150	4105200	6104	5419.9
chrII	4105200	4105250	5440	5533
chrII	4105250	4105300	5490	5620.5
chrII	4105300	4105350	6651	5671.7
chrII	4105350	4105400	6236	5671.6
chrII	4105400	4105450	4936	5712.55
chrII	4105450	4105500	4482	5853.15
chrII	4105500	4105550	4234	5981.1
chrII	4105550	4105600	4822	6112.2
chrII	4105600	4105650	4402	6299.4
chrII	4105650	4105700	5557	6678.85
chrII	4105700	4105750	6625	7040.05
chrII	4105750	4105800	6225	7193.25
chrII	4105800	4105850	6271	7239.65
chrII	4105850	4105900	5615	7286.8
chrII	4105900	4105950	6294	7376.25
chrII	4105950	4106000	8210	7455.7
chrII	4106000	4106050	9109	7568.6
chrII	4106050	4106100	8883	7672.5
chrII	4106100	4106150	10402	7834.75
chrII	4106150	4106200	13693	7864.2
chrII	4106200	4106250	12664	7825.2
chrII	4106250	4106300	8554	7963.65
chrII	4106300	4106350	7579	8186.1
chrII	4106350	4106400	7179	8573.95
chrII	4106400	4106450	6725	9395.35
chrII	4106450	4106500	6071	9768.5
chrII	4106500	4106550	6492	10488.65
chrII	4106550	4106600	6900	11249.85
chrII	4106600	4106650	7647	11817.45
chrII	4106650	4106700	6146	12253.1
chrII	4106700	4106750	5845	12505.7
chrII	4106750	4106800	8994	13086.55
chrII	4106800	4106850	10720	16145.85
chrII	4106850	4106900	13372	19893.35
chrII	4106900	4106950	22722	22190.3
chrII	4106950	4107000	15673	23631.75
chrII	4107000	4107050	23512	26740.4
chrII	4107050	4107100	24107	28197.85
chrII	4107100	4107150	21754	28803.3
chrII	4107150	4107200	22406	29322.45
chrII	4107200	4107250	17716	29867.5
chrII	4107250	4107300	20171	30096.35
chrII	4107300	4107350	68765	30003.8
chrII	4107350	4107400	82129	29765.9
chrII	4107400	4107450	52664	29130.4
chrII	4107450	4107500	34900	28861.45
chrII	4107500	4107550	68665	28103.05
chrII	4107550	4107600	36049	27279.6
chrII	4107600	4107650	19756	26736.5
chrII	4107650	4107700	16529	26239.05
chrII	4107700	4107750	16746	25886.55
chrII	4107750	4107800	13571	25391.65
chrII	4107800	4107850	8869	22385
chrII	4107850	4107900	8614	18832.35
chrII	4107900	4107950	10012	16603.65
chrII	4107950	4108000	10294	15367.05
chrII	4108000	4108050	8344	12622.55
chrII	4108050	4108100	7638	11492.9
chrII	4108100	4108150	10892	11245.15
chrII	4108150	4108200	12457	11200.65
chrII	4108200	4108250	10666	11083.85
chrII	4108250	4108300	10273	11053.35
chrII	4108300	4108350	8632	11066.8
chrII	4108350	4108400	11076	11337
chrII	4108400	4108450	8090	11676.95
chrII	4108450	4108500	10168	11707.95
chrII	4108500	4108550	13775	11899.15
chrII	4108550	4108600	13456	12166.35
chrII	4108600	4108650	14801	12164.7
chrII	4108650	4108700	15639	12000.55
chrII	4108700	4108750	14410	11864.95
chrII	4108750	4108800	12961	11786.1
chrII	4108800	4108850	9138	11871.35
chrII	4108850	4108900	14018	11821.6
chrII	4108900	4108950	16811	11829.1
chrII	4108950	4109000	10914	11725.9
chrII	4109000	4109050	12168	11460.2
chrII	4109050	4109100	12982	11196.65
chrII	4109100	4109150	10859	10838.65
chrII	4109150	4109200	9174	10390.2
chrII	4109200	4109250	7954	9980.5
chrII	4109250	4109300	8696	9851.85
chrII	4109300	4109350	10337	9816.95
chrII	4109350	4109400	10081	9588.9
chrII	4109400	4109450	8240	9136.1
chrII	4109450	4109500	8104	8874.25
chrII	4109500	4109550	8461	8592.3
chrII	4109550	4109600	8185	8203.3
chrII	4109600	4109650	7641	7928.3
chrII	4109650	4109700	6670	7746.1
chrII	4109700	4109750	6216	7617.7
chrII	4109750	4109800	10388	7539.25
chrII	4109800	4109850	8440	7370.3
chrII	4109850	4109900	9457	7193.4
chrII	4109900	4109950	7755	7028.4
chrII	4109950	4110000	5677	6882.25
chrII	4110000	4110050	6529	6757.35
chrII	4110050	4110100	5202	6662.3
chrII	4110100	4110150	5359	6472.65
chrII	4110150	4110200	5530	6335.2
chrII	4110200	4110250	5386	6256.7
chrII	4110250	4110300	7127	6031.6
chrII	4110300	4110350	6958	5854.15
chrII	4110350	4110400	6543	5631.95
chrII	4110400	4110450	4940	5513.7
chrII	4110450	4110500	5181	5494.3
chrII	4110500	4110550	5963	5411.35
chrII	4110550	4110600	6284	5396.35
chrII	4110600	4110650	3848	5403.3
chrII	4110650	4110700	3921	5402.2
chrII	4110700	4110750	4646	5391.8
chrII	4110750	4110800	5886	5298.55
chrII	4110800	4110850	4891	5246.9
chrII	4110850	4110900	5013	5171.8
chrII	4110900	4110950	5390	5142.5
chrII	4110950	4111000	5289	5115.4
chrII	4111000	4111050	4870	5069.9
chrII	4111050	4111100	4902	5030.45
chrII	4111100	4111150	5498	5081.6
chrII	4111150	4111200	5508	5163.55
chrII	4111200	4111250	5178	5178.65
chrII	4111250	4111300	5262	5167.65
chrII	4111300	4111350	5925	5222.55
chrII	4111350	4111400	5041	5289.2
chrII	4111400	4111450	4354	5339.35
chrII	4111450	4111500	4639	5352.2
chrII	4111500	4111550	5053	5355.6
chrII	4111550	4111600	5495	5400.15
chrII	4111600	4111650	4871	5384.9
chrII	4111650	4111700	5560	5343.65
chrII	4111700	4111750	4948	5326.25
chrII	4111750	4111800	5666	5308.15
chrII	4111800	4111850	5989	5251.1
chrII	4111850	4111900	6346	5275.1
chrII	4111900	4111950	6393	5347.25
chrII	4111950	4112000	5546	5459.8
chrII	4112000	4112050	4938	5500.6
chrII	4112050	4112100	5793	5548.95
chrII	4112100	4112150	5193	5583.05
chrII	4112150	4112200	4683	5624.3
chrII	4112200	4112250	4830	5660.95
chrII	4112250	4112300	4900	5678.2
chrII	4112300	4112350	4784	5568.6
chrII	4112350	4112400	5521	5442.95
chrII	4112400	4112450	5797	5378.55
chrII	4112450	4112500	6890	5405.8
chrII	4112500	4112550	5869	5377.8
chrII	4112550	4112600	6462	5336.75
chrII	4112600	4112650	5553	5350.7
chrII	4112650	4112700	6385	5418.2
chrII	4112700	4112750	5681	5463.2
chrII	4112750	4112800	6011	5508.15
chrII	4112800	4112850	3797	5587.35
chrII	4112850	4112900	3833	5550.5
chrII	4112900	4112950	5105	5542.9
chrII	4112950	4113000	6091	5434.85
chrII	4113000	4113050	4378	5367.6
chrII	4113050	4113100	4972	5266.1
chrII	4113100	4113150	5472	5273.1
chrII	4113150	4113200	6033	5192.85
chrII	4113200	4113250	5730	5175.7
chrII	4113250	4113300	5799	5132.8
chrII	4113300	4113350	6368	5195.5
chrII	4113350	4113400	4784	5299
chrII	4113400	4113450	5645	5317.8
chrII	4113450	4113500	4729	5256.55
chrII	4113500	4113550	4524	5268.75
chrII	4113550	4113600	4432	5269.9
chrII	4113600	4113650	5693	5241.3
chrII	4113650	4113700	4780	5190.7
chrII	4113700	4113750	5338	5159.7
chrII	4113750	4113800	5153	5136.45
chrII	4113800	4113850	5051	5082.8
chrII	4113850	4113900	5903	5110.7
chrII	4113900	4113950	5481	5065.3
chrII	4113950	4114000	4866	5067.2
chrII	4114000	4114050	4622	5114.15
chrII	4114050	4114100	4995	5123.8
chrII	4114100	4114150	4900	5029.35
chrII	4114150	4114200	5021	5048.85
chrII	4114200	4114250	5110	5062.5
chrII	4114250	4114300	5334	5133.7
chrII	4114300	4114350	5295	5208.75
chrII	4114350	4114400	5342	5193.7
chrII	4114400	4114450	4737	5201.7
chrII	4114450	4114500	4767	5215.2
chrII	4114500	4114550	5463	5219.6
chrII	4114550	4114600	4625	5262.8
chrII	4114600	4114650	3804	5280.4
chrII	4114650	4114700	5170	5250.9
chrII	4114700	4114750	5611	5245.35
chrII	4114750	4114800	6577	5253.5
chrII	4114800	4114850	6552	5203
chrII	4114850	4114900	5602	5163.55
chrII	4114900	4114950	5641	5149.3
chrII	4114950	4115000	5136	5162.7
chrII	4115000	4115050	4710	5138.4
chrII	4115050	4115100	5859	5134.15
chrII	4115100	4115150	5252	5228.05
chrII	4115150	4115200	4431	5244.35
chrII	4115200	4115250	4999	5260.45
chrII	4115250	4115300	5497	5240.7
chrII	4115300	4115350	4285	5198.95
chrII	4115350	4115400	4553	5189.7
chrII	4115400	4115450	4452	5216.95
chrII	4115450	4115500	5035	5264.1
chrII	4115500	4115550	4977	5301.85
chrII	4115550	4115600	4540	5230.5
chrII	4115600	4115650	5682	5212.55
chrII	4115650	4115700	5496	5218.45
chrII	4115700	4115750	5933	5230.05
chrII	4115750	4115800	6182	5141.75
chrII	4115800	4115850	5717	5155.75
chrII	4115850	4115900	5417	5170.3
chrII	4115900	4115950	6186	5176.2
chrII	4115950	4116000	6079	5185.8
chrII	4116000	4116050	5465	5210.55
chrII	4116050	4116100	4432	5210.5
chrII	4116100	4116150	4893	5148.9
chrII	4116150	4116200	4549	5198.7
chrII	4116200	4116250	5231	5122.15
chrII	4116250	4116300	3731	5016.95
chrII	4116300	4116350	4565	4970.75
chrII	4116350	4116400	4844	4966.45
chrII	4116400	4116450	4570	4954.15
chrII	4116450	4116500	5227	4931.55
chrII	4116500	4116550	5472	4950.7
chrII	4116550	4116600	4539	5018.4
chrII	4116600	4116650	4450	5109.2
chrII	4116650	4116700	6492	5167.65
chrII	4116700	4116750	4402	5204.1
chrII	4116750	4116800	4078	5284.75
chrII	4116800	4116850	4793	5300.25
chrII	4116850	4116900	5331	5331.85
chrII	4116900	4116950	5940	5437.5
chrII	4116950	4117000	5627	5452.4
chrII	4117000	4117050	5848	5452.4
chrII	4117050	4117100	5786	5486.7
chrII	4117100	4117150	6709	5536.75
chrII	4117150	4117200	5718	5433.1
chrII	4117200	4117250	5960	5517.6
chrII	4117250	4117300	5344	5541.45
chrII	4117300	4117350	4875	5570.15
chrII	4117350	4117400	5476	5549.55
chrII	4117400	4117450	6683	5519.15
chrII	4117450	4117500	5525	5495.15
chrII	4117500	4117550	5472	5483.4
chrII	4117550	4117600	5225	5465.95
chrII	4117600	4117650	5451	5345.95
chrII	4117650	4117700	4419	5287.1
chrII	4117700	4117750	6092	5238.55
chrII	4117750	4117800	4555	5214.35
chrII	4117800	4117850	5367	5208.35
chrII	4117850	4117900	4919	5191.7
chrII	4117900	4117950	5332	5095.95
chrII	4117950	4118000	5147	5077.5
chrII	4118000	4118050	5613	5046.3
chrII	4118050	4118100	5437	5071.3
chrII	4118100	4118150	4309	5089.25
chrII	4118150	4118200	4541	5143.65
chrII	4118200	4118250	4989	5113.35
chrII	4118250	4118300	4860	5195.45
chrII	4118300	4118350	4755	5216.7
chrII	4118350	4118400	5143	5280.4
chrII	4118400	4118450	4768	5346.9
chrII	4118450	4118500	5156	5327.4
chrII	4118500	4118550	4848	5293.2
chrII	4118550	4118600	5725	5255.15
chrII	4118600	4118650	5810	5246.45
chrII	4118650	4118700	5507	5280.9
chrII	4118700	4118750	5486	5368
chrII	4118750	4118800	6197	5446.15
chrII	4118800	4118850	5792	5451.9
chrII	4118850	4118900	6193	5459.8
chrII	4118900	4118950	6662	5482.4
chrII	4118950	4119000	4757	5481.2
chrII	4119000	4119050	4929	5485.9
chrII	4119050	4119100	4676	5536.05
chrII	4119100	4119150	4135	5456.4
chrII	4119150	4119200	5230	5386.25
chrII	4119200	4119250	6731	5390.95
chrII	4119250	4119300	6423	5339.9
chrII	4119300	4119350	4870	5255.5
chrII	4119350	4119400	5301	5230.95
chrII	4119400	4119450	5220	5182.25
chrII	4119450	4119500	5132	5227.65
chrII	4119500	4119550	4942	5167.15
chrII	4119550	4119600	6728	5210.85
chrII	4119600	4119650	4217	5343
chrII	4119650	4119700	4104	5371.9
chrII	4119700	4119750	5580	5333.7
chrII	4119750	4119800	5176	5215.85
chrII	4119800	4119850	4104	5198.15
chrII	4119850	4119900	5702	5179.6
chrII	4119900	4119950	5688	5156.35
chrII	4119950	4120000	5665	5191.8
chrII	4120000	4120050	3719	5175.25
chrII	4120050	4120100	5550	5086.15
chrII	4120100	4120150	6778	5116.9
chrII	4120150	4120200	5808	5268
chrII	4120200	4120250	5967	5376.95
chrII	4120250	4120300	4066	5436.2
chrII	4120300	4120350	4516	5514.6
chrII	4120350	4120400	4930	5522.6
chrII	4120400	4120450	4755	5548.8
chrII	4120450	4120500	5841	5623.7
chrII	4120500	4120550	4611	5766.2
chrII	4120550	4120600	4946	5788.75
chrII	4120600	4120650	4832	5726.3
chrII	4120650	4120700	7126	5716.8
chrII	4120700	4120750	7759	5691.8
chrII	4120750	4120800	6361	5710.5
chrII	4120800	4120850	5672	5777.35
chrII	4120850	4120900	5862	5813.7
chrII	4120900	4120950	6212	5822.2
chrII	4120950	4121000	7163	5790.15
chrII	4121000	4121050	6569	5817.2
chrII	4121050	4121100	6001	5831.35
chrII	4121100	4121150	5529	5848.25
chrII	4121150	4121200	5618	5775.05
chrII	4121200	4121250	5467	5626.8
chrII	4121250	4121300	4440	5557.85
chrII	4121300	4121350	5853	5550.25
chrII	4121350	4121400	5657	5570.3
chrII	4121400	4121450	4925	5560.1
chrII	4121450	4121500	5200	5460.25
chrII	4121500	4121550	5152	5459.8
chrII	4121550	4121600	5229	5447.5
chrII	4121600	4121650	5170	5423
chrII	4121650	4121700	5662	5352.9
chrII	4121700	4121750	4794	5297.2
chrII	4121750	4121800	4982	5337
chrII	4121800	4121850	5520	5282.05
chrII	4121850	4121900	6263	5245.9
chrII	4121900	4121950	6008	5254.65
chrII	4121950	4122000	5166	5236.05
chrII	4122000	4122050	6560	5289.3
chrII	4122050	4122100	5755	5317.4
chrII	4122100	4122150	5039	5360.15
chrII	4122150	4122200	4216	5334.35
chrII	4122200	4122250	4353	5344.25
chrII	4122250	4122300	5236	5307.35
chrII	4122300	4122350	4754	5326.55
chrII	4122350	4122400	4934	5330.55
chrII	4122400	4122450	5100	5253.2
chrII	4122450	4122500	4828	5279.3
chrII	4122500	4122550	6217	5270.75
chrII	4122550	4122600	5791	5266
chrII	4122600	4122650	6025	5216.25
chrII	4122650	4122700	5146	5294.15
chrII	4122700	4122750	4992	5390.8
chrII	4122750	4122800	4244	5398.9
chrII	4122800	4122850	5904	5427.05
chrII	4122850	4122900	6343	5461.2
chrII	4122900	4122950	4461	5471.2
chrII	4122950	4123000	5688	5487.8
chrII	4123000	4123050	6389	5431.9
chrII	4123050	4123100	5660	5443.2
chrII	4123100	4123150	4044	5416.1
chrII	4123150	4123200	5774	5376.7
chrII	4123200	4123250	6286	5370.35
chrII	4123250	4123300	5398	5544.5
chrII	4123300	4123350	5317	5662.1
chrII	4123350	4123400	5617	5679.2
chrII	4123400	4123450	5300	5732.55
chrII	4123450	4123500	5160	5826.1
chrII	4123500	4123550	5099	5852.7
chrII	4123550	4123600	6017	5794.6
chrII	4123600	4123650	5483	5781.35
chrII	4123650	4123700	4358	5748.85
chrII	4123700	4123750	4865	5691.65
chrII	4123750	4123800	7727	5713.35
chrII	4123800	4123850	8256	5716.8
chrII	4123850	4123900	6685	5643.55
chrII	4123900	4123950	5528	5578.7
chrII	4123950	4124000	7559	5552.4
chrII	4124000	4124050	6921	5578.5
chrII	4124050	4124100	4498	5550.35
chrII	4124100	4124150	3779	5541.1
chrII	4124150	4124200	5124	5563.15
chrII	4124200	4124250	5142	5545.6
chrII	4124250	4124300	5832	5385.5
chrII	4124300	4124350	5386	5174.3
chrII	4124350	4124400	4152	5047.6
chrII	4124400	4124450	4003	5029.35
chrII	4124450	4124500	4634	4885.05
chrII	4124500	4124550	5621	4741.9
chrII	4124550	4124600	5454	4760.6
chrII	4124600	4124650	5298	4822.5
chrII	4124650	4124700	4799	4880.75
chrII	4124700	4124750	4514	4850.85
chrII	4124750	4124800	4525	4793.25
chrII	4124800	4124850	4032	4806.75
chrII	4124850	4124900	4151	4847.9
chrII	4124900	4124950	5163	4893.95
chrII	4124950	4125000	4673	4933.1
chrII	4125000	4125050	4058	4889.35
chrII	4125050	4125100	4872	4889.25
chrII	4125100	4125150	5017	4964.55
chrII	4125150	4125200	6289	5049.35
chrII	4125200	4125250	4544	5204
chrII	4125250	4125300	4680	5351
chrII	4125300	4125350	5656	5400.3
chrII	4125350	4125400	4975	5448.8
chrII	4125400	4125450	4924	5466.3
chrII	4125450	4125500	5417	5519.95
chrII	4125500	4125550	4746	5600.7
chrII	4125550	4125600	5452	5663.15
chrII	4125600	4125650	6804	5699.15
chrII	4125650	4125700	6495	5649.75
chrII	4125700	4125750	7607	5656.65
chrII	4125750	4125800	7465	5602.5
chrII	4125800	4125850	5018	5563.75
chrII	4125850	4125900	5121	5613.15
chrII	4125900	4125950	5513	5668.4
chrII	4125950	4126000	5746	5711.7
chrII	4126000	4126050	5673	5811.6
chrII	4126050	4126100	6121	5818.3
chrII	4126100	4126150	5737	5816.3
chrII	4126150	4126200	5301	5785.6
chrII	4126200	4126250	4682	5704.25
chrII	4126250	4126300	3597	5615.55
chrII	4126300	4126350	4881	5584.3
chrII	4126350	4126400	5963	5556.55
chrII	4126400	4126450	6029	5544.85
chrII	4126450	4126500	6283	5511
chrII	4126500	4126550	6744	5492.6
chrII	4126550	4126600	5586	5459.25
chrII	4126600	4126650	6764	5438.9
chrII	4126650	4126700	5881	5410.7
chrII	4126700	4126750	5980	5394.1
chrII	4126750	4126800	5691	5456.1
chrII	4126800	4126850	4393	5479.25
chrII	4126850	4126900	4566	5438.35
chrII	4126900	4126950	5279	5340.45
chrII	4126950	4127000	5069	5279.6
chrII	4127000	4127050	5305	5238.7
chrII	4127050	4127100	5454	5223.45
chrII	4127100	4127150	5330	5148.15
chrII	4127150	4127200	4737	5116.5
chrII	4127200	4127250	4350	5070.3
chrII	4127250	4127300	4837	5038.5
chrII	4127300	4127350	5344	5051.05
chrII	4127350	4127400	5145	5058
chrII	4127400	4127450	4071	5055.25
chrII	4127450	4127500	5066	5053.2
chrII	4127500	4127550	5926	4959.05
chrII	4127550	4127600	5281	4931.85
chrII	4127600	4127650	5258	4988.45
chrII	4127650	4127700	5248	5043.55
chrII	4127700	4127750	5056	5115.65
chrII	4127750	4127800	5055	5162.7
chrII	4127800	4127850	4644	5161
chrII	4127850	4127900	4705	5136.5
chrII	4127900	4127950	5224	5127
chrII	4127950	4128000	5028	5131.1
chrII	4128000	4128050	3422	5168.65
chrII	4128050	4128100	4910	5135.75
chrII	4128100	4128150	6462	5248.95
chrII	4128150	4128200	5839	5458.15
chrII	4128200	4128250	5792	5668.1
chrII	4128250	4128300	5778	5805.75
chrII	4128300	4128350	5310	5999
chrII	4128350	4128400	4655	6226.65
chrII	4128400	4128450	3881	6490.65
chrII	4128450	4128500	5148	6734.7
chrII	4128500	4128550	6677	7071.9
chrII	4128550	4128600	4623	7122.5
chrII	4128600	4128650	7522	7249.7
chrII	4128650	4128700	9432	7467.9
chrII	4128700	4128750	9255	7813.4
chrII	4128750	4128800	7808	8246.3
chrII	4128800	4128850	8509	8814.3
chrII	4128850	4128900	9258	9156.85
chrII	4128900	4128950	10504	9321.3
chrII	4128950	4129000	9909	9516.95
chrII	4129000	4129050	10166	9924.95
chrII	4129050	4129100	5922	10465.7
chrII	4129100	4129150	9006	10750.4
chrII	4129150	4129200	10203	11080.75
chrII	4129200	4129250	12702	11379.65
chrII	4129250	4129300	14436	11644.15
chrII	4129300	4129350	16670	11704.05
chrII	4129350	4129400	11506	11778.2
chrII	4129400	4129450	7170	11809.15
chrII	4129450	4129500	9061	11766.25
chrII	4129500	4129550	14837	11618.55
chrII	4129550	4129600	15438	11650.65
chrII	4129600	4129650	13216	11517.5
chrII	4129650	4129700	16039	11326.25
chrII	4129700	4129750	15233	11021
chrII	4129750	4129800	13098	10706.2
chrII	4129800	4129850	9707	10228.75
chrII	4129850	4129900	10741	10053.5
chrII	4129900	4129950	11123	10234.95
chrII	4129950	4130000	9051	10289.95
chrII	4130000	4130050	7212	9897.15
chrII	4130050	4130100	6564	9486.9
chrII	4130100	4130150	6343	9269.4
chrII	4130150	4130200	6378	8881.05
chrII	4130200	4130250	6597	8622.25
chrII	4130250	4130300	8140	8469.65
chrII	4130300	4130350	7121	8419.55
chrII	4130350	4130400	8001	8175.65
chrII	4130400	4130450	10799	7977.75
chrII	4130450	4130500	10161	7822.35
chrII	4130500	4130550	6981	7755.05
chrII	4130550	4130600	7233	7697.55
chrII	4130600	4130650	8866	7726.9
chrII	4130650	4130700	8272	7728.95
chrII	4130700	4130750	10057	7697.25
chrII	4130750	4130800	10046	7562.15
chrII	4130800	4130850	8705	7458.05
chrII	4130850	4130900	5863	7304.7
chrII	4130900	4130950	7165	7005.65
chrII	4130950	4131000	5943	6766.1
chrII	4131000	4131050	5866	6722.3
chrII	4131050	4131100	5414	6576
chrII	4131100	4131150	6930	6363.6
chrII	4131150	4131200	6419	6152.9
chrII	4131200	4131250	5963	5878.5
chrII	4131250	4131300	5438	5657.15
chrII	4131300	4131350	5039	5522.45
chrII	4131350	4131400	4934	5523
chrII	4131400	4131450	4818	5455.8
chrII	4131450	4131500	5370	5444.05
chrII	4131500	4131550	6105	5396.25
chrII	4131550	4131600	4307	5401.25
chrII	4131600	4131650	4618	5309.3
chrII	4131650	4131700	4058	5236.65
chrII	4131700	4131750	4569	5255.1
chrII	4131750	4131800	5619	5287.1
chrII	4131800	4131850	6011	5287.8
chrII	4131850	4131900	5874	5427.05
chrII	4131900	4131950	5821	5541.9
chrII	4131950	4132000	5708	5593.05
chrII	4132000	4132050	4910	5581.25
chrII	4132050	4132100	5514	5698.7
chrII	4132100	4132150	5091	5748.1
chrII	4132150	4132200	4966	5845.9
chrII	4132200	4132250	6332	5889.45
chrII	4132250	4132300	6078	5893.3
chrII	4132300	4132350	5053	5895.5
chrII	4132350	4132400	7719	5868.25
chrII	4132400	4132450	7115	5895.1
chrII	4132450	4132500	6393	5910.2
chrII	4132500	4132550	5869	6032.85
chrII	4132550	4132600	6656	6132.8
chrII	4132600	4132650	5606	6302.95
chrII	4132650	4132700	6014	6363.45
chrII	4132700	4132750	5440	6276.35
chrII	4132750	4132800	5696	6213.65
chrII	4132800	4132850	6055	6247.75
chrII	4132850	4132900	5329	6138.45
chrII	4132900	4132950	6358	6007.65
chrII	4132950	4133000	6010	5966.1
chrII	4133000	4133050	7363	5907.8
chrII	4133050	4133100	7513	5825.6
chrII	4133100	4133150	8494	5947.75
chrII	4133150	4133200	6176	6017.25
chrII	4133200	4133250	4590	6093.4
chrII	4133250	4133300	4824	6125.7
chrII	4133300	4133350	5735	6184.8
chrII	4133350	4133400	5533	6216.65
chrII	4133400	4133450	4499	6151.45
chrII	4133450	4133500	5562	6135.35
chrII	4133500	4133550	4703	6081.7
chrII	4133550	4133600	5012	6016.1
chrII	4133600	4133650	8049	5956.6
chrII	4133650	4133700	7404	5942.95
chrII	4133700	4133750	6963	5984.05
chrII	4133750	4133800	6342	6066.45
chrII	4133800	4133850	7237	6062.95
chrII	4133850	4133900	5966	6052.65
chrII	4133900	4133950	5054	6115.45
chrII	4133950	4134000	5688	6139.8
chrII	4134000	4134050	6290	6234.95
chrII	4134050	4134100	6201	6253.4
chrII	4134100	4134150	7304	6154.25
chrII	4134150	4134200	5903	6096.1
chrII	4134200	4134250	5412	6066.6
chrII	4134250	4134300	6472	6102.2
chrII	4134300	4134350	5665	6058.75
chrII	4134350	4134400	5327	6104.85
chrII	4134400	4134450	5755	6176.15
chrII	4134450	4134500	6049	6227.65
chrII	4134500	4134550	6606	6228.2
chrII	4134550	4134600	5381	6229.65
chrII	4134600	4134650	6066	6185.1
chrII	4134650	4134700	6241	6196
chrII	4134700	4134750	6373	6240.75
chrII	4134750	4134800	7054	6236.7
chrII	4134800	4134850	6368	6282.55
chrII	4134850	4134900	6888	6341.35
chrII	4134900	4134950	6480	6359.35
chrII	4134950	4135000	6718	6385.3
chrII	4135000	4135050	6301	6319.55
chrII	4135050	4135100	6230	6384.8
chrII	4135100	4135150	6413	6359.25
chrII	4135150	4135200	6121	6278.45
chrII	4135200	4135250	6307	6229.85
chrII	4135250	4135300	6391	6179.5
chrII	4135300	4135350	6582	6129
chrII	4135350	4135400	6503	6099.75
chrII	4135400	4135450	6115	6030.05
chrII	4135450	4135500	6568	5912.95
chrII	4135500	4135550	5291	5852.2
chrII	4135550	4135600	6686	5834
chrII	4135600	4135650	5555	5845.4
chrII	4135650	4135700	4625	5826.95
chrII	4135700	4135750	5401	5807.2
chrII	4135750	4135800	6047	5722.5
chrII	4135800	4135850	5358	5706.65
chrII	4135850	4135900	6303	5723.5
chrII	4135900	4135950	5086	5721.05
chrII	4135950	4136000	4376	5664.65
chrII	4136000	4136050	5086	5802.05
chrII	4136050	4136100	5866	5783.95
chrII	4136100	4136150	6641	5772.7
chrII	4136150	4136200	5752	5818.1
chrII	4136200	4136250	5912	5807.15
chrII	4136250	4136300	4697	5828
chrII	4136300	4136350	6265	5918.25
chrII	4136350	4136400	6840	5970.5
chrII	4136400	4136450	6066	6068.1
chrII	4136450	4136500	5440	6161.35
chrII	4136500	4136550	8039	6228.65
chrII	4136550	4136600	6324	6250.9
chrII	4136600	4136650	5330	6315.95
chrII	4136650	4136700	5533	6331.65
chrII	4136700	4136750	5182	6339.55
chrII	4136750	4136800	6464	6464.95
chrII	4136800	4136850	7163	6533.35
chrII	4136850	4136900	7348	6461.85
chrII	4136900	4136950	7038	6444.85
chrII	4136950	4137000	6241	6476.3
chrII	4137000	4137050	6432	6385.2
chrII	4137050	4137100	6311	6375.8
chrII	4137100	4137150	7942	6337.25
chrII	4137150	4137200	6066	6312.45
chrII	4137200	4137250	6070	6327
chrII	4137250	4137300	7205	6309.3
chrII	4137300	4137350	7633	6268.15
chrII	4137350	4137400	5410	6231.05
chrII	4137400	4137450	5726	6177.9
chrII	4137450	4137500	6069	6245.1
chrII	4137500	4137550	6217	6259.15
chrII	4137550	4137600	6136	6333.15
chrII	4137600	4137650	4559	6289.35
chrII	4137650	4137700	5037	6385.05
chrII	4137700	4137750	5473	6431
chrII	4137750	4137800	6110	6387.55
chrII	4137800	4137850	6340	6287.4
chrII	4137850	4137900	6606	6305.85
chrII	4137900	4137950	5975	6273.1
chrII	4137950	4138000	7585	6241
chrII	4138000	4138050	6713	6157.2
chrII	4138050	4138100	7791	6107.6
chrII	4138100	4138150	7066	6172.6
chrII	4138150	4138200	7980	6217.25
chrII	4138200	4138250	6989	6216.6
chrII	4138250	4138300	6336	6248.05
chrII	4138300	4138350	5630	6310.35
chrII	4138350	4138400	5779	6254.65
chrII	4138400	4138450	5071	6317.6
chrII	4138450	4138500	5427	6329.6
chrII	4138500	4138550	4541	6378.1
chrII	4138550	4138600	5144	6338.05
chrII	4138600	4138650	5859	6405.05
chrII	4138650	4138700	5930	6338.35
chrII	4138700	4138750	5460	6488.25
chrII	4138750	4138800	6739	6661.7
chrII	4138800	4138850	7586	6801.25
chrII	4138850	4138900	5492	6971.2
chrII	4138900	4138950	7234	7295.9
chrII	4138950	4139000	7825	7624.95
chrII	4139000	4139050	7683	8130.15
chrII	4139050	4139100	6990	8594.05
chrII	4139100	4139150	8406	9015.5
chrII	4139150	4139200	6646	9723.3
chrII	4139200	4139250	9987	10480
chrII	4139250	4139300	9805	11146.85
chrII	4139300	4139350	8421	12237.55
chrII	4139350	4139400	9178	13399.25
chrII	4139400	4139450	11565	14288.65
chrII	4139450	4139500	12008	15036.5
chrII	4139500	4139550	14645	15837.5
chrII	4139550	4139600	14422	16293.55
chrII	4139600	4139650	14288	16936.35
chrII	4139650	4139700	20086	17370.45
chrII	4139700	4139750	20594	17690.8
chrII	4139750	4139800	20076	17728.3
chrII	4139800	4139850	29400	17816.05
chrII	4139850	4139900	28726	17726.9
chrII	4139900	4139950	25022	17502.95
chrII	4139950	4140000	22782	17236.8
chrII	4140000	4140050	23703	16777.8
chrII	4140050	4140100	16111	16394.9
chrII	4140100	4140150	21262	16029.4
chrII	4140150	4140200	15328	15294.95
chrII	4140200	4140250	16394	14566
chrII	4140250	4140300	10555	13894.95
chrII	4140300	4140350	10176	12747.6
chrII	4140350	4140400	7395	11627.65
chrII	4140400	4140450	7086	10683.3
chrII	4140450	4140500	6685	9795.15
chrII	4140500	4140550	5465	8878.25
chrII	4140550	4140600	6764	8377.75
chrII	4140600	4140650	6978	7595.05
chrII	4140650	4140700	5397	7186.1
chrII	4140700	4140750	6015	6754.2
chrII	4140750	4140800	6655	6587.1
chrII	4140800	4140850	6453	6457.65
chrII	4140850	4140900	6327	6417.8
chrII	4140900	4140950	6135	6333.65
chrII	4140950	4141000	5019	6295.4
chrII	4141000	4141050	5365	6323.2
chrII	4141050	4141100	6101	6283.6
chrII	4141100	4141150	5608	6212.05
chrII	4141150	4141200	7149	6194.75
chrII	4141200	4141250	7756	6128.1
chrII	4141250	4141300	7213	6096.75
chrII	4141300	4141350	7587	6062.75
chrII	4141350	4141400	6598	6059
chrII	4141400	4141450	5403	6012.7
chrII	4141450	4141500	5920	6076.3
chrII	4141500	4141550	6021	6120.95
chrII	4141550	4141600	5972	6137.8
chrII	4141600	4141650	5547	6142.75
chrII	4141650	4141700	5051	6049.75
chrII	4141700	4141750	4682	5972.55
chrII	4141750	4141800	6028	5886.65
chrII	4141800	4141850	5773	5893
chrII	4141850	4141900	6252	5868.35
chrII	4141900	4141950	5209	5838.8
chrII	4141950	4142000	6291	5743.65
chrII	4142000	4142050	6258	5740.65
chrII	4142050	4142100	6438	5742.5
chrII	4142100	4142150	5707	5760.6
chrII	4142150	4142200	5289	5830.2
chrII	4142200	4142250	6212	5901.6
chrII	4142250	4142300	5495	5900.6
chrII	4142300	4142350	7714	5860.65
chrII	4142350	4142400	6105	5801.85
chrII	4142400	4142450	4812	5861.5
chrII	4142450	4142500	4017	5821.8
chrII	4142500	4142550	5961	5717.05
chrII	4142550	4142600	6009	5653.1
chrII	4142600	4142650	5909	5678.65
chrII	4142650	4142700	6443	5730.25
chrII	4142700	4142750	6110	5684.55
chrII	4142750	4142800	6008	5683.4
chrII	4142800	4142850	4974	5568.4
chrII	4142850	4142900	5076	5550.35
chrII	4142900	4142950	6402	5596.65
chrII	4142950	4143000	5497	5666.1
chrII	4143000	4143050	4163	5632.75
chrII	4143050	4143100	5159	5668.5
chrII	4143100	4143150	6218	5656.45
chrII	4143150	4143200	6321	5683.6
chrII	4143200	4143250	5298	5703.7
chrII	4143250	4143300	5472	5704.65
chrII	4143300	4143350	5414	5746.5
chrII	4143350	4143400	5744	5804.25
chrII	4143400	4143450	5738	5835.45
chrII	4143450	4143500	5406	5900.55
chrII	4143500	4143550	5294	5995.4
chrII	4143550	4143600	6724	6101.75
chrII	4143600	4143650	5668	6132.5
chrII	4143650	4143700	6986	6025.65
chrII	4143700	4143750	6512	6075.45
chrII	4143750	4143800	6027	6203.75
chrII	4143800	4143850	5811	6397.85
chrII	4143850	4143900	6231	6550.7
chrII	4143900	4143950	7026	6690.9
chrII	4143950	4144000	6799	6929.8
chrII	4144000	4144050	6060	7302
chrII	4144050	4144100	7286	8146.35
chrII	4144100	4144150	6833	8761.55
chrII	4144150	4144200	4184	9234.3
chrII	4144200	4144250	6294	9808.45
chrII	4144250	4144300	8038	10322.15
chrII	4144300	4144350	9296	10610.5
chrII	4144350	4144400	8801	10906.6
chrII	4144400	4144450	8542	11136.65
chrII	4144450	4144500	10184	11203.65
chrII	4144500	4144550	12738	11304.15
chrII	4144550	4144600	23611	11328.35
chrII	4144600	4144650	17972	11383.3
chrII	4144650	4144700	16441	11536.9
chrII	4144700	4144750	17995	11573.1
chrII	4144750	4144800	16301	11570.4
chrII	4144800	4144850	11578	11498.35
chrII	4144850	4144900	12153	11400.8
chrII	4144900	4144950	11627	11355.7
chrII	4144950	4145000	8139	11200.9
chrII	4145000	4145050	8070	10919.8
chrII	4145050	4145100	7770	10030.3
chrII	4145100	4145150	7932	9364.6
chrII	4145150	4145200	7256	8823.25
chrII	4145200	4145250	7018	8261.05
chrII	4145250	4145300	7984	7793.35
chrII	4145300	4145350	7855	7546.25
chrII	4145350	4145400	6850	7209.3
chrII	4145400	4145450	7640	6918.3
chrII	4145450	4145500	7088	6773.75
chrII	4145500	4145550	7116	6659.95
chrII	4145550	4145600	5821	6630
chrII	4145600	4145650	4658	6571.3
chrII	4145650	4145700	5614	6467.5
chrII	4145700	4145750	6751	6465.9
chrII	4145750	4145800	6947	6391.65
chrII	4145800	4145850	6636	6331.2
chrII	4145850	4145900	5414	6262
chrII	4145900	4145950	5807	6237
chrII	4145950	4146000	5248	6209.9
chrII	4146000	4146050	5794	6158.05
chrII	4146050	4146100	7171	6251.1
chrII	4146100	4146150	6758	6435.8
chrII	4146150	4146200	5180	6558.25
chrII	4146200	4146250	6986	6639.65
chrII	4146250	4146300	6499	6665.7
chrII	4146300	4146350	6646	6677.7
chrII	4146350	4146400	5466	6700.5
chrII	4146400	4146450	7140	6705.9
chrII	4146450	4146500	6546	6814.8
chrII	4146500	4146550	6079	6979
chrII	4146550	4146600	7682	6982.3
chrII	4146600	4146650	8352	7066.05
chrII	4146650	4146700	8063	7253.55
chrII	4146700	4146750	8379	7269.75
chrII	4146750	4146800	7468	7327.2
chrII	4146800	4146850	6876	7479.4
chrII	4146850	4146900	5870	7604.6
chrII	4146900	4146950	5915	7615.9
chrII	4146950	4147000	7426	7629.4
chrII	4147000	4147050	9078	7655.85
chrII	4147050	4147100	7237	7597.15
chrII	4147100	4147150	8433	7493.75
chrII	4147150	4147200	8930	7389.55
chrII	4147200	4147250	7310	7331.2
chrII	4147250	4147300	7648	7319.05
chrII	4147300	4147350	9690	7252.6
chrII	4147350	4147400	7970	7230.15
chrII	4147400	4147450	7366	7220.35
chrII	4147450	4147500	6816	7140.4
chrII	4147500	4147550	6608	6976.25
chrII	4147550	4147600	6508	6898.9
chrII	4147600	4147650	6284	6785.85
chrII	4147650	4147700	5979	6684.3
chrII	4147700	4147750	7212	6617.3
chrII	4147750	4147800	7225	6497.2
chrII	4147800	4147850	5547	6275.75
chrII	4147850	4147900	5421	6196.75
chrII	4147900	4147950	5719	6108.85
chrII	4147950	4148000	5827	6068.2
chrII	4148000	4148050	5795	5998.8
chrII	4148050	4148100	5690	5971.3
chrII	4148100	4148150	6172	5890.25
chrII	4148150	4148200	6899	5863.5
chrII	4148200	4148250	5970	5837.3
chrII	4148250	4148300	5246	5778.9
chrII	4148300	4148350	5261	5780.5
chrII	4148350	4148400	6390	5813.1
chrII	4148400	4148450	5608	5850.45
chrII	4148450	4148500	6003	5837.8
chrII	4148500	4148550	5220	5848.6
chrII	4148550	4148600	5958	5863.55
chrII	4148600	4148650	4663	5856.75
chrII	4148650	4148700	5444	5836.45
chrII	4148700	4148750	6688	5864.6
chrII	4148750	4148800	6057	5932.8
chrII	4148800	4148850	5579	5924.85
chrII	4148850	4148900	6073	5896
chrII	4148900	4148950	6466	5950.5
chrII	4148950	4149000	5574	5983.25
chrII	4149000	4149050	6011	6080
chrII	4149050	4149100	5989	6121.6
chrII	4149100	4149150	6036	6296.9
chrII	4149150	4149200	6493	6434.9
chrII	4149200	4149250	6533	6360.05
chrII	4149250	4149300	6610	6317.25
chrII	4149300	4149350	5102	6350.6
chrII	4149350	4149400	5813	6369.4
chrII	4149400	4149450	6698	6429.15
chrII	4149450	4149500	6658	6527.15
chrII	4149500	4149550	7155	6566.15
chrII	4149550	4149600	6790	6564.4
chrII	4149600	4149650	8169	6612.75
chrII	4149650	4149700	8204	6588.8
chrII	4149700	4149750	5191	6587.05
chrII	4149750	4149800	5201	6512.7
chrII	4149800	4149850	6246	6577.2
chrII	4149850	4149900	6449	6564.15
chrII	4149900	4149950	7661	6558.8
chrII	4149950	4150000	7534	6566.25
chrII	4150000	4150050	6791	6522.6
chrII	4150050	4150100	5954	6499.7
chrII	4150100	4150150	7003	6388.4
chrII	4150150	4150200	6014	6301.6
chrII	4150200	4150250	6498	6316.3
chrII	4150250	4150300	5123	6323.55
chrII	4150300	4150350	6392	6264.15
chrII	4150350	4150400	5552	6307.75
chrII	4150400	4150450	6591	6385.35
chrII	4150450	4150500	6807	6459.35
chrII	4150500	4150550	6282	6645.55
chrII	4150550	4150600	6332	7111.1
chrII	4150600	4150650	5943	7182.05
chrII	4150650	4150700	6468	7222.75
chrII	4150700	4150750	5485	7249.3
chrII	4150750	4150800	5346	7450.85
chrII	4150800	4150850	5058	7592.75
chrII	4150850	4150900	7321	7683.05
chrII	4150900	4150950	9213	7809.35
chrII	4150950	4151000	9014	7966.8
chrII	4151000	4151050	10515	7995.7
chrII	4151050	4151100	15265	7927.55
chrII	4151100	4151150	8422	7957.75
chrII	4151150	4151200	6828	7912.9
chrII	4151200	4151250	7029	7914.95
chrII	4151250	4151300	9154	7953.35
chrII	4151300	4151350	9230	7984.45
chrII	4151350	4151400	7358	7883.05
chrII	4151400	4151450	9117	7687.5
chrII	4151450	4151500	9956	7488.5
chrII	4151500	4151550	6860	7205.65
chrII	4151550	4151600	4969	6719.6
chrII	4151600	4151650	6547	6594.75
chrII	4151650	4151700	5571	6481.95
chrII	4151700	4151750	5526	6424.15
chrII	4151750	4151800	6114	6251.9
chrII	4151800	4151850	5680	6097.7
chrII	4151850	4151900	5293	6020.25
chrII	4151900	4151950	5302	5847.8
chrII	4151950	4152000	5034	5671.2
chrII	4152000	4152050	4858	5606.8
chrII	4152050	4152100	5544	5626.05
chrII	4152100	4152150	5925	5608.35
chrII	4152150	4152200	4572	5606.2
chrII	4152200	4152250	5873	5586.9
chrII	4152250	4152300	5709	5564.55
chrII	4152300	4152350	6146	5567.55
chrII	4152350	4152400	5809	5614.55
chrII	4152400	4152450	5668	5666.75
chrII	4152450	4152500	6424	5708.9
chrII	4152500	4152550	5572	5773.65
chrII	4152550	4152600	5354	5805.75
chrII	4152600	4152650	6193	5857.7
chrII	4152650	4152700	5528	5931.8
chrII	4152700	4152750	5140	5908.1
chrII	4152750	4152800	5667	5873.8
chrII	4152800	4152850	5740	5836.15
chrII	4152850	4152900	6233	5812.8
chrII	4152900	4152950	6346	5779.65
chrII	4152950	4153000	5877	5738.05
chrII	4153000	4153050	6153	5734.2
chrII	4153050	4153100	6186	5723.9
chrII	4153100	4153150	6964	5655.95
chrII	4153150	4153200	6054	5691.2
chrII	4153200	4153250	5399	5749.65
chrII	4153250	4153300	5023	5785.1
chrII	4153300	4153350	5393	5844.35
chrII	4153350	4153400	5342	5835.75
chrII	4153400	4153450	5005	5766.75
chrII	4153450	4153500	5592	5717.4
chrII	4153500	4153550	5495	5597.6
chrII	4153550	4153600	5148	5550.95
chrII	4153600	4153650	4834	5432.65
chrII	4153650	4153700	6233	5376.65
chrII	4153700	4153750	6309	5397.15
chrII	4153750	4153800	6376	5432.95
chrII	4153800	4153850	6925	5430.8
chrII	4153850	4153900	6061	5400.15
chrII	4153900	4153950	4966	5433.45
chrII	4153950	4154000	4890	5388.15
chrII	4154000	4154050	3757	5373.9
chrII	4154050	4154100	5253	5415.15
chrII	4154100	4154150	4598	5505.1
chrII	4154150	4154200	4934	5519.5
chrII	4154200	4154250	5809	5505.95
chrII	4154250	4154300	5739	5464.7
chrII	4154300	4154350	5350	5416.8
chrII	4154350	4154400	4729	5399.75
chrII	4154400	4154450	5671	5414.55
chrII	4154450	4154500	4686	5456.35
chrII	4154500	4154550	5210	5520
chrII	4154550	4154600	5973	5501.95
chrII	4154600	4154650	6633	5537.15
chrII	4154650	4154700	6521	5588.5
chrII	4154700	4154750	6038	5586.65
chrII	4154750	4154800	5551	5592.6
chrII	4154800	4154850	5967	5620.85
chrII	4154850	4154900	5720	5687.75
chrII	4154900	4154950	5262	5614.35
chrII	4154950	4155000	5726	5623.1
chrII	4155000	4155050	5030	5607.7
chrII	4155050	4155100	4892	5553.75
chrII	4155100	4155150	5302	5492
chrII	4155150	4155200	5961	5462.15
chrII	4155200	4155250	5772	5475.65
chrII	4155250	4155300	5858	5461.35
chrII	4155300	4155350	5915	5405.95
chrII	4155350	4155400	6067	5380.85
chrII	4155400	4155450	4203	5383.4
chrII	4155450	4155500	4861	5276.45
chrII	4155500	4155550	4902	5241.65
chrII	4155550	4155600	4894	5237.7
chrII	4155600	4155650	5398	5208.4
chrII	4155650	4155700	5924	5156.75
chrII	4155700	4155750	6308	5115.7
chrII	4155750	4155800	5265	5077.4
chrII	4155800	4155850	4859	4991.95
chrII	4155850	4155900	5218	4946.55
chrII	4155900	4155950	5313	4997.15
chrII	4155950	4156000	3587	5016.85
chrII	4156000	4156050	4334	5007.4
chrII	4156050	4156100	4813	4973.45
chrII	4156100	4156150	4716	4879.05
chrII	4156150	4156200	4928	4827.4
chrII	4156200	4156250	4951	4761.05
chrII	4156250	4156300	5092	4706.9
chrII	4156300	4156350	4206	4604.5
chrII	4156350	4156400	5159	4550.05
chrII	4156400	4156450	5215	4543.6
chrII	4156450	4156500	5255	4608.9
chrII	4156500	4156550	4713	4611.7
chrII	4156550	4156600	4215	4552.05
chrII	4156600	4156650	3510	4625.65
chrII	4156650	4156700	4891	4725.05
chrII	4156700	4156750	4981	4802.05
chrII	4156750	4156800	4182	4944.7
chrII	4156800	4156850	2811	5058.05
chrII	4156850	4156900	4129	5163.5
chrII	4156900	4156950	5184	5291.2
chrII	4156950	4157000	4893	5526.3
chrII	4157000	4157050	4390	5739.3
chrII	4157050	4157100	3620	5978.8
chrII	4157100	4157150	6188	6252.2
chrII	4157150	4157200	6916	6369.35
chrII	4157200	4157250	6491	6564.25
chrII	4157250	4157300	7945	6818.6
chrII	4157300	4157350	6473	7185.05
chrII	4157350	4157400	7268	7265
chrII	4157400	4157450	7769	7327.1
chrII	4157450	4157500	9957	7485.95
chrII	4157500	4157550	8973	7637.9
chrII	4157550	4157600	9005	7840.4
chrII	4157600	4157650	8978	7866.05
chrII	4157650	4157700	7234	7883.95
chrII	4157700	4157750	8879	7891
chrII	4157750	4157800	9269	7815.25
chrII	4157800	4157850	10140	7830.2
chrII	4157850	4157900	5728	7845.75
chrII	4157900	4157950	6426	7837.7
chrII	4157950	4158000	8070	7671.95
chrII	4158000	4158050	7429	7531.35
chrII	4158050	4158100	7670	7373.95
chrII	4158100	4158150	6701	7236.55
chrII	4158150	4158200	7274	7224.65
chrII	4158200	4158250	6632	7157.55
chrII	4158250	4158300	6430	7050.35
chrII	4158300	4158350	6772	6921.85
chrII	4158350	4158400	7579	7020.25
chrII	4158400	4158450	7608	7097.2
chrII	4158450	4158500	6642	7087.75
chrII	4158500	4158550	6161	7070.15
chrII	4158550	4158600	5857	7122.45
chrII	4158600	4158650	6230	7136.55
chrII	4158650	4158700	6996	7124.55
chrII	4158700	4158750	7537	7146.15
chrII	4158750	4158800	7125	7206.2
chrII	4158800	4158850	7570	7216.8
chrII	4158850	4158900	7696	7242.95
chrII	4158900	4158950	7965	7223.5
chrII	4158950	4159000	7881	7330.5
chrII	4159000	4159050	7077	7538.75
chrII	4159050	4159100	8716	7598.9
chrII	4159100	4159150	6983	7680.55
chrII	4159150	4159200	7034	7763.2
chrII	4159200	4159250	7064	7779.55
chrII	4159250	4159300	7631	7903
chrII	4159300	4159350	6984	7960.15
chrII	4159350	4159400	8102	8127.65
chrII	4159400	4159450	7219	8159.65
chrII	4159450	4159500	8782	8173.6
chrII	4159500	4159550	10326	8222.95
chrII	4159550	4159600	7060	8143.95
chrII	4159600	4159650	7863	8282
chrII	4159650	4159700	8649	8364.85
chrII	4159700	4159750	7864	8392.55
chrII	4159750	4159800	9594	8302.1
chrII	4159800	4159850	8713	8276.5
chrII	4159850	4159900	11046	8155.45
chrII	4159900	4159950	8605	8099.3
chrII	4159950	4160000	8160	7951.25
chrII	4160000	4160050	8064	7714.95
chrII	4160050	4160100	7136	7642.25
chrII	4160100	4160150	9744	7581.75
chrII	4160150	4160200	8691	7475.35
chrII	4160200	4160250	7618	7359.6
chrII	4160250	4160300	5822	7250.35
chrII	4160300	4160350	6472	7158.8
chrII	4160350	4160400	5681	6973.95
chrII	4160400	4160450	6096	6950.15
chrII	4160450	4160500	5821	6838.35
chrII	4160500	4160550	5600	6804.8
chrII	4160550	4160600	5606	6795.4
chrII	4160600	4160650	6653	6708.25
chrII	4160650	4160700	6521	6544.95
chrII	4160700	4160750	5549	6509.85
chrII	4160750	4160800	7409	6521.4
chrII	4160800	4160850	6882	6579
chrII	4160850	4160900	7349	6687.55
chrII	4160900	4160950	8129	6767.85
chrII	4160950	4161000	5924	6772.3
chrII	4161000	4161050	7393	6787.85
chrII	4161050	4161100	6948	6813.7
chrII	4161100	4161150	8001	6886.25
chrII	4161150	4161200	5425	6985.6
chrII	4161200	4161250	6916	7106.25
chrII	4161250	4161300	6053	7200.6
chrII	4161300	4161350	7624	7249.15
chrII	4161350	4161400	7852	7223.6
chrII	4161400	4161450	7702	7127.5
chrII	4161450	4161500	5910	7111.95
chrII	4161500	4161550	5911	7107.55
chrII	4161550	4161600	6123	7031
chrII	4161600	4161650	8104	6861.5
chrII	4161650	4161700	8508	6841.75
chrII	4161700	4161750	7962	6823.85
chrII	4161750	4161800	9296	6817.6
chrII	4161800	4161850	7853	6700.35
chrII	4161850	4161900	6838	6584.65
chrII	4161900	4161950	6207	6486.7
chrII	4161950	4162000	5613	6522.9
chrII	4162000	4162050	7305	6543.6
chrII	4162050	4162100	5417	6579.85
chrII	4162100	4162150	4611	6499.25
chrII	4162150	4162200	5030	6406.25
chrII	4162200	4162250	6558	6310.55
chrII	4162250	4162300	5928	6187.45
chrII	4162300	4162350	5279	6155.55
chrII	4162350	4162400	5538	6122.05
chrII	4162400	4162450	5743	6058.45
chrII	4162450	4162500	6634	6118
chrII	4162500	4162550	6325	6045.95
chrII	4162550	4162600	6848	6119.85
chrII	4162600	4162650	6492	6156.4
chrII	4162650	4162700	6648	6237.65
chrII	4162700	4162750	6048	6195.85
chrII	4162750	4162800	6834	6185.85
chrII	4162800	4162850	7215	6243.2
chrII	4162850	4162900	6168	6230.8
chrII	4162900	4162950	4935	6166.45
chrII	4162950	4163000	6804	6100
chrII	4163000	4163050	5864	6072.15
chrII	4163050	4163100	6895	6017.2
chrII	4163100	4163150	5342	5943.65
chrII	4163150	4163200	6655	5862.25
chrII	4163200	4163250	5722	5844.2
chrII	4163250	4163300	5728	5742.75
chrII	4163300	4163350	6426	5706.25
chrII	4163350	4163400	5290	5816.8
chrII	4163400	4163450	4456	5996.35
chrII	4163450	4163500	5305	5986.5
chrII	4163500	4163550	5768	5978.45
chrII	4163550	4163600	5749	5983.1
chrII	4163600	4163650	5021	6039.6
chrII	4163650	4163700	5020	6024.8
chrII	4163700	4163750	5687	6099.55
chrII	4163750	4163800	4805	6139.25
chrII	4163800	4163850	6485	6131.35
chrII	4163850	4163900	8379	6150.45
chrII	4163900	4163950	8526	6274.5
chrII	4163950	4164000	6607	6359.95
chrII	4164000	4164050	5703	6344.85
chrII	4164050	4164100	6988	6373.45
chrII	4164100	4164150	6472	6521.6
chrII	4164150	4164200	6359	6569.85
chrII	4164200	4164250	7217	6519.65
chrII	4164250	4164300	6522	6488.8
chrII	4164300	4164350	6268	6377.1
chrII	4164350	4164400	5672	6147.85
chrII	4164400	4164450	6937	5995.5
chrII	4164450	4164500	7014	5945.15
chrII	4164500	4164550	5466	5940.05
chrII	4164550	4164600	6321	5805.85
chrII	4164600	4164650	7984	5716.85
chrII	4164650	4164700	5985	5740.5
chrII	4164700	4164750	4683	5689.2
chrII	4164750	4164800	4188	5614.05
chrII	4164800	4164850	4251	5513.85
chrII	4164850	4164900	3794	5530.4
chrII	4164900	4164950	5479	5479.65
chrII	4164950	4165000	5600	5422
chrII	4165000	4165050	5601	5366.8
chrII	4165050	4165100	4304	5329.3
chrII	4165100	4165150	4692	5235.5
chrII	4165150	4165200	6832	5197
chrII	4165200	4165250	6191	5227.85
chrII	4165250	4165300	5019	5277.5
chrII	4165300	4165350	4264	5313.8
chrII	4165350	4165400	6003	5418.6
chrII	4165400	4165450	5922	5446.4
chrII	4165450	4165500	5861	5424
chrII	4165500	4165550	4362	5385.7
chrII	4165550	4165600	5571	5394.6
chrII	4165600	4165650	6108	5386.3
chrII	4165650	4165700	5215	5305.15
chrII	4165700	4165750	5300	5236.9
chrII	4165750	4165800	5181	5242.45
chrII	4165800	4165850	4977	5288.85
chrII	4165850	4165900	5890	5229.95
chrII	4165900	4165950	6035	5205.3
chrII	4165950	4166000	5152	5189.2
chrII	4166000	4166050	4835	5223.3
chrII	4166050	4166100	4482	5271
chrII	4166100	4166150	4526	5247.6
chrII	4166150	4166200	5209	5296.85
chrII	4166200	4166250	4826	5283.1
chrII	4166250	4166300	5130	5309.85
chrII	4166300	4166350	5192	5300.95
chrII	4166350	4166400	4825	5261
chrII	4166400	4166450	5429	5228.05
chrII	4166450	4166500	5539	5274.65
chrII	4166500	4166550	5044	5254.8
chrII	4166550	4166600	6525	5260.8
chrII	4166600	4166650	5640	5221.05
chrII	4166650	4166700	6200	5228.95
chrII	4166700	4166750	5025	5293.6
chrII	4166750	4166800	5716	5304.85
chrII	4166800	4166850	4799	5286.7
chrII	4166850	4166900	5091	5265.4
chrII	4166900	4166950	5376	5306.95
chrII	4166950	4167000	6084	5371.9
chrII	4167000	4167050	4438	5459.35
chrII	4167050	4167100	4602	5396
chrII	4167100	4167150	3731	5379.65
chrII	4167150	4167200	5367	5282.95
chrII	4167200	4167250	6119	5258.55
chrII	4167250	4167300	5355	5211.9
chrII	4167300	4167350	4829	5221.95
chrII	4167350	4167400	4399	5241.8
chrII	4167400	4167450	6260	5191.55
chrII	4167450	4167500	6838	5106.4
chrII	4167500	4167550	6793	5182.35
chrII	4167550	4167600	5258	5202.95
chrII	4167600	4167650	5313	5302
chrII	4167650	4167700	4266	5340.5
chrII	4167700	4167750	4537	5320.15
chrII	4167750	4167800	4783	5351.85
chrII	4167800	4167850	5000	5421.3
chrII	4167850	4167900	5488	5494.5
chrII	4167900	4167950	4371	5450.2
chrII	4167950	4168000	4381	5370.3
chrII	4168000	4168050	5957	5302.6
chrII	4168050	4168100	5014	5216.75
chrII	4168100	4168150	5712	5243.85
chrII	4168150	4168200	6137	5261.4
chrII	4168200	4168250	5712	5253.4
chrII	4168250	4168300	5989	5276.55
chrII	4168300	4168350	6218	5323.8
chrII	4168350	4168400	5863	5269.7
chrII	4168400	4168450	5374	5286.6
chrII	4168450	4168500	5240	5338.95
chrII	4168500	4168550	5439	5299.25
chrII	4168550	4168600	3541	5322
chrII	4168600	4168650	5855	5357.1
chrII	4168650	4168700	4617	5309
chrII	4168700	4168750	4377	5289.6
chrII	4168750	4168800	5246	5198.45
chrII	4168800	4168850	5945	5113.1
chrII	4168850	4168900	4406	5046.85
chrII	4168900	4168950	4709	4977.05
chrII	4168950	4169000	5428	4961.5
chrII	4169000	4169050	5163	4931.05
chrII	4169050	4169100	5469	4977.8
chrII	4169100	4169150	6414	4919.25
chrII	4169150	4169200	5175	4904.95
chrII	4169200	4169250	5324	4939.15
chrII	4169250	4169300	4166	4893.55
chrII	4169300	4169350	4511	4845.8
chrII	4169350	4169400	4538	4899.1
chrII	4169400	4169450	3978	4954.7
chrII	4169450	4169500	4929	4922.7
chrII	4169500	4169550	4830	4917.4
chrII	4169550	4169600	4476	4888.95
chrII	4169600	4169650	4684	4839.45
chrII	4169650	4169700	4331	4841.95
chrII	4169700	4169750	5061	4794.45
chrII	4169750	4169800	4334	4886.95
chrII	4169800	4169850	4990	4882.8
chrII	4169850	4169900	5472	4928.2
chrII	4169900	4169950	5821	4994.95
chrII	4169950	4170000	4788	5079.75
chrII	4170000	4170050	5057	5110.8
chrII	4170050	4170100	4900	5208.35
chrII	4170100	4170150	5424	5207.15
chrII	4170150	4170200	5225	5197.8
chrII	4170200	4170250	4374	5203.8
chrII	4170250	4170300	6016	5231.45
chrII	4170300	4170350	4428	5255.8
chrII	4170350	4170400	5446	5223.05
chrII	4170400	4170450	5313	5162.85
chrII	4170450	4170500	6625	5207.05
chrII	4170500	4170550	5451	5260.45
chrII	4170550	4170600	6427	5271.8
chrII	4170600	4170650	4660	5237.75
chrII	4170650	4170700	4144	5236.25
chrII	4170700	4170750	5181	5261.05
chrII	4170750	4170800	4887	5205.35
chrII	4170800	4170850	5477	5246.95
chrII	4170850	4170900	4817	5246
chrII	4170900	4170950	4617	5231.6
chrII	4170950	4171000	5672	5184.95
chrII	4171000	4171050	6125	5184.8
chrII	4171050	4171100	5127	5073.85
chrII	4171100	4171150	4743	5039.2
chrII	4171150	4171200	5195	5044.25
chrII	4171200	4171250	4870	4968.05
chrII	4171250	4171300	4902	4943.9
chrII	4171300	4171350	5260	4893.5
chrII	4171350	4171400	5427	4885.8
chrII	4171400	4171450	5025	4866
chrII	4171450	4171500	5692	4847.9
chrII	4171500	4171550	5448	4937.4
chrII	4171550	4171600	4208	5116.75
chrII	4171600	4171650	3967	5492.85
chrII	4171650	4171700	4245	5651.75
chrII	4171700	4171750	3657	5756.4
chrII	4171750	4171800	4404	5825.9
chrII	4171800	4171850	4469	5958.6
chrII	4171850	4171900	4663	6092.55
chrII	4171900	4171950	4221	6194.65
chrII	4171950	4172000	5310	6254.35
chrII	4172000	4172050	7915	6208.2
chrII	4172050	4172100	8714	6217.5
chrII	4172100	4172150	12265	6262.75
chrII	4172150	4172200	8373	6343.8
chrII	4172200	4172250	6963	6388
chrII	4172250	4172300	6292	6470.7
chrII	4172300	4172350	7914	6608.15
chrII	4172350	4172400	8106	6679.05
chrII	4172400	4172450	7067	6711.1
chrII	4172450	4172500	6886	6686.45
chrII	4172500	4172550	4525	6502.7
chrII	4172550	4172600	4394	6336.2
chrII	4172600	4172650	4872	6047.45
chrII	4172650	4172700	5866	5923.1
chrII	4172700	4172750	4541	5863.1
chrII	4172750	4172800	6058	5825.2
chrII	4172800	4172850	7218	5697.65
chrII	4172850	4172900	6081	5554.35
chrII	4172900	4172950	4862	5470.25
chrII	4172950	4173000	4817	5415.6
chrII	4173000	4173050	4240	5427.75
chrII	4173050	4173100	5384	5439.7
chrII	4173100	4173150	6490	5480.25
chrII	4173150	4173200	5886	5443.8
chrII	4173200	4173250	5763	5522.95
chrII	4173250	4173300	5534	5484.6
chrII	4173300	4173350	5363	5367.3
chrII	4173350	4173400	5240	5260.95
chrII	4173400	4173450	5385	5210.9
chrII	4173450	4173500	5793	5219.05
chrII	4173500	4173550	4768	5293.95
chrII	4173550	4173600	4633	5284.05
chrII	4173600	4173650	5683	5206.4
chrII	4173650	4173700	5137	5180.1
chrII	4173700	4173750	6124	5216.1
chrII	4173750	4173800	5291	5213.05
chrII	4173800	4173850	4872	5280.45
chrII	4173850	4173900	3954	5299.7
chrII	4173900	4173950	3861	5361.8
chrII	4173950	4174000	4980	5397.05
chrII	4174000	4174050	5738	5462.7
chrII	4174050	4174100	5186	5541.9
chrII	4174100	4174150	4937	5522.4
chrII	4174150	4174200	5360	5553.15
chrII	4174200	4174250	6483	5523.45
chrII	4174250	4174300	5473	5563.1
chrII	4174300	4174350	6711	5624.05
chrII	4174350	4174400	5625	5694.4
chrII	4174400	4174450	6627	5762.9
chrII	4174450	4174500	6498	5769.7
chrII	4174500	4174550	6081	5747.2
chrII	4174550	4174600	6217	5772.85
chrII	4174600	4174650	5293	5881.2
chrII	4174650	4174700	5752	5851
chrII	4174700	4174750	5530	5822.3
chrII	4174750	4174800	6084	5835.05
chrII	4174800	4174850	6091	5807.35
chrII	4174850	4174900	5361	5806.3
chrII	4174900	4174950	5231	5793.5
chrII	4174950	4175000	5116	5790.1
chrII	4175000	4175050	5288	5784.35
chrII	4175050	4175100	5699	5812.55
chrII	4175100	4175150	7104	5945.75
chrII	4175150	4175200	4756	6057.3
chrII	4175200	4175250	5909	6186.95
chrII	4175250	4175300	5728	6208.45
chrII	4175300	4175350	6157	6182.8
chrII	4175350	4175400	5604	6217.85
chrII	4175400	4175450	6371	6225.85
chrII	4175450	4175500	6430	6165.55
chrII	4175500	4175550	5966	6122.25
chrII	4175550	4175600	6781	6141.25
chrII	4175600	4175650	7957	6052.4
chrII	4175650	4175700	7983	6097.35
chrII	4175700	4175750	8123	6123.25
chrII	4175750	4175800	6514	6114.35
chrII	4175800	4175850	5578	6135.4
chrII	4175850	4175900	6062	6149.9
chrII	4175900	4175950	5391	6096.9
chrII	4175950	4176000	3910	6045.45
chrII	4176000	4176050	4422	5980.85
chrII	4176050	4176100	6079	5885.95
chrII	4176100	4176150	5327	5763.95
chrII	4176150	4176200	5655	5603.05
chrII	4176200	4176250	6427	5439.65
chrII	4176250	4176300	5550	5362.55
chrII	4176300	4176350	6578	5319.1
chrII	4176350	4176400	5894	5307.95
chrII	4176400	4176450	5311	5329.55
chrII	4176450	4176500	5401	5423.05
chrII	4176500	4176550	4674	5403.85
chrII	4176550	4176600	4883	5379.3
chrII	4176600	4176650	5517	5431.45
chrII	4176650	4176700	4765	5448.8
chrII	4176700	4176750	4855	5414.85
chrII	4176750	4176800	4972	5372.3
chrII	4176800	4176850	4709	5338.4
chrII	4176850	4176900	5839	5326.35
chrII	4176900	4176950	5823	5287.35
chrII	4176950	4177000	5780	5253.45
chrII	4177000	4177050	4038	5320.95
chrII	4177050	4177100	5588	5388.5
chrII	4177100	4177150	6370	5420.95
chrII	4177150	4177200	6002	5467.65
chrII	4177200	4177250	5748	5465.9
chrII	4177250	4177300	4699	5425.3
chrII	4177300	4177350	5900	5413.3
chrII	4177350	4177400	5653	5405.45
chrII	4177400	4177450	4531	5442.7
chrII	4177450	4177500	4723	5430.2
chrII	4177500	4177550	6024	5666.5
chrII	4177550	4177600	6234	5819.7
chrII	4177600	4177650	6166	5935.1
chrII	4177650	4177700	5699	5957.45
chrII	4177700	4177750	4820	6232.1
chrII	4177750	4177800	4160	6565.4
chrII	4177800	4177850	4469	6595.05
chrII	4177850	4177900	5682	6530.95
chrII	4177900	4177950	6568	6632.2
chrII	4177950	4178000	5530	6730.65
chrII	4178000	4178050	8764	6742.7
chrII	4178050	4178100	8652	6736.9
chrII	4178100	4178150	8678	6675.25
chrII	4178150	4178200	6449	6645.7
chrII	4178200	4178250	11241	6625.7
chrII	4178250	4178300	11365	6726.95
chrII	4178300	4178350	6493	6844.05
chrII	4178350	4178400	4371	6841.2
chrII	4178400	4178450	6556	6754.65
chrII	4178450	4178500	6692	6742.4
chrII	4178500	4178550	6265	6548.65
chrII	4178550	4178600	6118	6372.15
chrII	4178600	4178650	4933	6189.3
chrII	4178650	4178700	5108	6119.45
chrII	4178700	4178750	4420	5790
chrII	4178750	4178800	6185	5494.65
chrII	4178800	4178850	6811	5386.9
chrII	4178850	4178900	5625	5434.9
chrII	4178900	4178950	4837	5365.05
chrII	4178950	4179000	5285	5284.95
chrII	4179000	4179050	4889	5216.45
chrII	4179050	4179100	5122	5190.6
chrII	4179100	4179150	5021	5159.95
chrII	4179150	4179200	5052	5140.95
chrII	4179200	4179250	4652	5182.5
chrII	4179250	4179300	5458	5128.95
chrII	4179300	4179350	4338	5051.05
chrII	4179350	4179400	5331	5029.55
chrII	4179400	4179450	5159	5062.9
chrII	4179450	4179500	5090	4997.15
chrII	4179500	4179550	4895	4982.1
chrII	4179550	4179600	5601	5002.25
chrII	4179600	4179650	4320	4971.95
chrII	4179650	4179700	4728	4986.55
chrII	4179700	4179750	5251	5029.35
chrII	4179750	4179800	5114	5105.75
chrII	4179800	4179850	5253	5149.7
chrII	4179850	4179900	5195	5193.85
chrII	4179900	4179950	5504	5239.65
chrII	4179950	4180000	3970	5219.2
chrII	4180000	4180050	4588	5276.85
chrII	4180050	4180100	5525	5281.75
chrII	4180100	4180150	4415	5347.15
chrII	4180150	4180200	5344	5364.15
chrII	4180200	4180250	5508	5414.65
chrII	4180250	4180300	6986	5391.6
chrII	4180300	4180350	5217	5319.5
chrII	4180350	4180400	6214	5344.4
chrII	4180400	4180450	6075	5311.25
chrII	4180450	4180500	4681	5319.2
chrII	4180500	4180550	6048	5366.9
chrII	4180550	4180600	5699	5365.85
chrII	4180600	4180650	5628	5407.3
chrII	4180650	4180700	5068	5385.65
chrII	4180700	4180750	6261	5377.2
chrII	4180750	4180800	4653	5329.75
chrII	4180800	4180850	3811	5373.45
chrII	4180850	4180900	5693	5337
chrII	4180900	4180950	4841	5260.1
chrII	4180950	4181000	4129	5261.3
chrII	4181000	4181050	5542	5215.45
chrII	4181050	4181100	5504	5172.45
chrII	4181100	4181150	5244	5131.85
chrII	4181150	4181200	4911	5111.65
chrII	4181200	4181250	5339	5063.6
chrII	4181250	4181300	6037	5106.6
chrII	4181300	4181350	6091	5179.2
chrII	4181350	4181400	5485	5169.25
chrII	4181400	4181450	4537	5191.65
chrII	4181450	4181500	4705	5268.35
chrII	4181500	4181550	5131	5287.3
chrII	4181550	4181600	4839	5268.6
chrII	4181600	4181650	4816	5281.7
chrII	4181650	4181700	4664	5289.3
chrII	4181700	4181750	5300	5282.5
chrII	4181750	4181800	5513	5193.35
chrII	4181800	4181850	5263	5149.15
chrII	4181850	4181900	5494	5187.45
chrII	4181900	4181950	5289	5311.2
chrII	4181950	4182000	5663	5365.75
chrII	4182000	4182050	5921	5286.2
chrII	4182050	4182100	5130	5262.5
chrII	4182100	4182150	5506	5319.1
chrII	4182150	4182200	5063	5313.35
chrII	4182200	4182250	5203	5269.5
chrII	4182250	4182300	4254	5195.25
chrII	4182300	4182350	5207	5238.6
chrII	4182350	4182400	6251	5234.2
chrII	4182400	4182450	7012	5248.15
chrII	4182450	4182500	5796	5278
chrII	4182500	4182550	3540	5265.9
chrII	4182550	4182600	4365	5283.95
chrII	4182600	4182650	5948	5290.4
chrII	4182650	4182700	4549	5302.05
chrII	4182700	4182750	4423	5349.6
chrII	4182750	4182800	4028	5401.25
chrII	4182800	4182850	6130	5394.85
chrII	4182850	4182900	5406	5415.25
chrII	4182900	4182950	5568	5345.65
chrII	4182950	4183000	6260	5292.6
chrII	4183000	4183050	5679	5380.5
chrII	4183050	4183100	5491	5391.8
chrII	4183100	4183150	5635	5379.05
chrII	4183150	4183200	5296	5408.65
chrII	4183200	4183250	6154	5464.3
chrII	4183250	4183300	5287	5554.5
chrII	4183300	4183350	5079	5535.35
chrII	4183350	4183400	6659	5582.25
chrII	4183400	4183450	5620	5615.4
chrII	4183450	4183500	4735	5630.05
chrII	4183500	4183550	5298	5590.15
chrII	4183550	4183600	4591	5591.6
chrII	4183600	4183650	5693	5621.7
chrII	4183650	4183700	5141	5627.85
chrII	4183700	4183750	5536	5595.9
chrII	4183750	4183800	5832	5602.2
chrII	4183800	4183850	5747	5629.6
chrII	4183850	4183900	6344	5554.65
chrII	4183900	4183950	6231	5473.55
chrII	4183950	4184000	6553	5456.2
chrII	4184000	4184050	4881	5463.3
chrII	4184050	4184100	5520	5499.9
chrII	4184100	4184150	6237	5505.6
chrII	4184150	4184200	5419	5678.9
chrII	4184200	4184250	5515	5707.35
chrII	4184250	4184300	5413	5787.1
chrII	4184300	4184350	5627	5727.5
chrII	4184350	4184400	5160	5706
chrII	4184400	4184450	3998	5613.25
chrII	4184450	4184500	4388	5517.05
chrII	4184500	4184550	5440	5546.35
chrII	4184550	4184600	5323	5512.25
chrII	4184600	4184650	5807	5396.55
chrII	4184650	4184700	8607	5286.15
chrII	4184700	4184750	6105	5276.05
chrII	4184750	4184800	7427	5264.1
chrII	4184800	4184850	4555	5242.15
chrII	4184850	4184900	5914	5207.9
chrII	4184900	4184950	4376	5234.5
chrII	4184950	4185000	4629	5225.05
chrII	4185000	4185050	5467	5195.55
chrII	4185050	4185100	4838	5250.3
chrII	4185100	4185150	3923	5217.6
chrII	4185150	4185200	3211	5095.1
chrII	4185200	4185250	5313	5105
chrII	4185250	4185300	5174	4996.15
chrII	4185300	4185350	5188	5026.45
chrII	4185350	4185400	4475	5006.75
chrII	4185400	4185450	4530	5053.35
chrII	4185450	4185500	4199	5122.45
chrII	4185500	4185550	4850	5084.5
chrII	4185550	4185600	6418	5050.2
chrII	4185600	4185650	5153	5104.65
chrII	4185650	4185700	6157	5165.6
chrII	4185700	4185750	6303	5169
chrII	4185750	4185800	5250	5188.9
chrII	4185800	4185850	5161	5188.7
chrII	4185850	4185900	5520	5235.4
chrII	4185900	4185950	5308	5255.55
chrII	4185950	4186000	6011	5311.45
chrII	4186000	4186050	4708	5346.3
chrII	4186050	4186100	4152	5358.45
chrII	4186100	4186150	5012	5367.05
chrII	4186150	4186200	4430	5321.95
chrII	4186200	4186250	5381	5246.95
chrII	4186250	4186300	5572	5243.25
chrII	4186300	4186350	5184	5175.4
chrII	4186350	4186400	5409	5115.6
chrII	4186400	4186450	4933	5099.05
chrII	4186450	4186500	5317	5123.9
chrII	4186500	4186550	5547	5176.1
chrII	4186550	4186600	6661	5241.6
chrII	4186600	4186650	5325	5260.35
chrII	4186650	4186700	5255	5337
chrII	4186700	4186750	4803	5367.25
chrII	4186750	4186800	5176	5362.55
chrII	4186800	4186850	3804	5369.4
chrII	4186850	4186900	4324	5397.05
chrII	4186900	4186950	4977	5449.2
chrII	4186950	4187000	6508	5368.8
chrII	4187000	4187050	5752	5311
chrII	4187050	4187100	5462	5245.25
chrII	4187100	4187150	5387	5197.9
chrII	4187150	4187200	5963	5124.9
chrII	4187200	4187250	5986	5134.15
chrII	4187250	4187300	5478	5126.95
chrII	4187300	4187350	5321	5227.15
chrII	4187350	4187400	5962	5257.25
chrII	4187400	4187450	5976	5309.2
chrII	4187450	4187500	3709	5322.95
chrII	4187500	4187550	4391	5316.5
chrII	4187550	4187600	5346	5361.95
chrII	4187600	4187650	4378	5368
chrII	4187650	4187700	3795	5331.55
chrII	4187700	4187750	4988	5281.6
chrII	4187750	4187800	5032	5337.4
chrII	4187800	4187850	5808	5335.65
chrII	4187850	4187900	4926	5392.5
chrII	4187900	4187950	6016	5349.6
chrII	4187950	4188000	6783	5337.95
chrII	4188000	4188050	5623	5372.65
chrII	4188050	4188100	6371	5365.55
chrII	4188100	4188150	5508	5431.25
chrII	4188150	4188200	5234	5503.2
chrII	4188200	4188250	4987	5555.1
chrII	4188250	4188300	6594	5640
chrII	4188300	4188350	5286	5770.45
chrII	4188350	4188400	7099	5976.15
chrII	4188400	4188450	5118	6079.75
chrII	4188450	4188500	3476	6081.25
chrII	4188500	4188550	5085	6309.75
chrII	4188550	4188600	5204	6458.4
chrII	4188600	4188650	5692	6527.95
chrII	4188650	4188700	5234	6547.4
chrII	4188700	4188750	6026	6626.15
chrII	4188750	4188800	6730	6686
chrII	4188800	4188850	8417	6707.75
chrII	4188850	4188900	9040	6711.2
chrII	4188900	4188950	8088	6937.05
chrII	4188950	4189000	6813	7086.2
chrII	4189000	4189050	10193	7270.55
chrII	4189050	4189100	9344	7587.4
chrII	4189100	4189150	6899	7835.3
chrII	4189150	4189200	5623	8059.6
chrII	4189200	4189250	6562	8249.4
chrII	4189250	4189300	7791	8323.2
chrII	4189300	4189350	5721	8284.5
chrII	4189350	4189400	7168	8149.25
chrII	4189400	4189450	9635	8002.9
chrII	4189450	4189500	6459	7930.3
chrII	4189500	4189550	8772	7716.85
chrII	4189550	4189600	11541	7483.85
chrII	4189600	4189650	10650	7401.95
chrII	4189650	4189700	9720	7428.95
chrII	4189700	4189750	9822	7390.95
chrII	4189750	4189800	8206	7336.2
chrII	4189800	4189850	7643	7378.05
chrII	4189850	4189900	6335	7355.55
chrII	4189900	4189950	5161	7177.5
chrII	4189950	4190000	5361	7163.4
chrII	4190000	4190050	5924	7005.6
chrII	4190050	4190100	4684	6716.9
chrII	4190100	4190150	5261	6476.85
chrII	4190150	4190200	6163	6286.7
chrII	4190200	4190250	5802	6125.45
chrII	4190250	4190300	6696	5937.2
chrII	4190300	4190350	6558	5844.35
chrII	4190350	4190400	6718	5802.15
chrII	4190400	4190450	6074	5783.95
chrII	4190450	4190500	6177	5766.6
chrII	4190500	4190550	5616	5707.65
chrII	4190550	4190600	5767	5750.65
chrII	4190600	4190650	5849	5842.3
chrII	4190650	4190700	5917	5843.5
chrII	4190700	4190750	6597	5828.5
chrII	4190750	4190800	4441	5761.45
chrII	4190800	4190850	5786	5681.2
chrII	4190850	4190900	5491	5551.4
chrII	4190900	4190950	4797	5551.85
chrII	4190950	4191000	5014	5460.4
chrII	4191000	4191050	4745	5500.7
chrII	4191050	4191100	5544	5504.5
chrII	4191100	4191150	7094	5464.05
chrII	4191150	4191200	6187	5473.25
chrII	4191200	4191250	5502	5389.8
chrII	4191250	4191300	5355	5461.3
chrII	4191300	4191350	4953	5524.45
chrII	4191350	4191400	4122	5549.35
chrII	4191400	4191450	6083	5610.65
chrII	4191450	4191500	4348	5670.15
chrII	4191500	4191550	6422	5692.35
chrII	4191550	4191600	5843	5673.85
chrII	4191600	4191650	5040	5605.35
chrII	4191650	4191700	6101	5594.85
chrII	4191700	4191750	4928	5599.35
chrII	4191750	4191800	5871	5561.15
chrII	4191800	4191850	7049	5593.65
chrII	4191850	4191900	5989	5694.75
chrII	4191900	4191950	6023	5674.9
chrII	4191950	4192000	6204	5705.2
chrII	4192000	4192050	5189	5651.15
chrII	4192050	4192100	5174	5655
chrII	4192100	4192150	5724	5750.25
chrII	4192150	4192200	5977	5832.35
chrII	4192200	4192250	5592	5891.95
chrII	4192250	4192300	4591	5954.8
chrII	4192300	4192350	5603	5971.8
chrII	4192350	4192400	6144	5968.35
chrII	4192400	4192450	5686	5968.15
chrII	4192450	4192500	4954	5921.05
chrII	4192500	4192550	5341	5873.2
chrII	4192550	4192600	5920	5887.55
chrII	4192600	4192650	6945	5862.05
chrII	4192650	4192700	7743	5837.8
chrII	4192700	4192750	6120	5867.05
chrII	4192750	4192800	7128	5913.65
chrII	4192800	4192850	7389	5865.75
chrII	4192850	4192900	5920	5843.75
chrII	4192900	4192950	6019	5825.95
chrII	4192950	4193000	5262	5854.6
chrII	4193000	4193050	4232	5874.7
chrII	4193050	4193100	5461	5880.9
chrII	4193100	4193150	5214	5800.85
chrII	4193150	4193200	5492	5705.7
chrII	4193200	4193250	6177	5689.95
chrII	4193250	4193300	5523	5601.4
chrII	4193300	4193350	4645	5576.9
chrII	4193350	4193400	5704	5518.4
chrII	4193400	4193450	5330	5499.6
chrII	4193450	4193500	5527	5462.7
chrII	4193500	4193550	5743	5524.25
chrII	4193550	4193600	6044	5556
chrII	4193600	4193650	5344	5606.3
chrII	4193650	4193700	5840	5663.35
chrII	4193700	4193750	5805	5640.8
chrII	4193750	4193800	5357	5661.15
chrII	4193800	4193850	6899	5775.15
chrII	4193850	4193900	4750	5824.35
chrII	4193900	4193950	5643	5874.2
chrII	4193950	4194000	4524	5952.85
chrII	4194000	4194050	5463	5967.45
chrII	4194050	4194100	6096	6105.1
chrII	4194100	4194150	6220	6420.45
chrII	4194150	4194200	6633	6701.75
chrII	4194200	4194250	5726	6823
chrII	4194250	4194300	5930	7007.2
chrII	4194300	4194350	6925	7137.85
chrII	4194350	4194400	6688	7296.25
chrII	4194400	4194450	6327	7372.75
chrII	4194450	4194500	7100	7405.4
chrII	4194500	4194550	6035	7365.45
chrII	4194550	4194600	8797	7327.2
chrII	4194600	4194650	11651	7328.5
chrII	4194650	4194700	11466	7319.4
chrII	4194700	4194750	8230	7353.4
chrII	4194750	4194800	9041	7406.5
chrII	4194800	4194850	9512	7466
chrII	4194850	4194900	7918	7446.15
chrII	4194900	4194950	7173	7357.5
chrII	4194950	4195000	5177	7193.1
chrII	4195000	4195050	4664	7164.15
chrII	4195050	4195100	5331	7021.4
chrII	4195100	4195150	6246	6711.75
chrII	4195150	4195200	6451	6394.2
chrII	4195200	4195250	6406	6289.35
chrII	4195250	4195300	6992	6190.2
chrII	4195300	4195350	8115	5951.85
chrII	4195350	4195400	6291	5793.5
chrII	4195400	4195450	4554	5774.25
chrII	4195450	4195500	3812	5937.75
chrII	4195500	4195550	5456	6090.8
chrII	4195550	4195600	5942	6175.55
chrII	4195600	4195650	5458	6137.6
chrII	4195650	4195700	5115	6070.2
chrII	4195700	4195750	6133	6043.5
chrII	4195750	4195800	7058	6028
chrII	4195800	4195850	4745	5927.1
chrII	4195850	4195900	4751	5850.05
chrII	4195900	4195950	6788	5828.55
chrII	4195950	4196000	8447	5889.05
chrII	4196000	4196050	7725	5929.3
chrII	4196050	4196100	7026	5954.05
chrII	4196100	4196150	5487	5984.9
chrII	4196150	4196200	5103	6011.6
chrII	4196200	4196250	5872	5979.65
chrII	4196250	4196300	6682	5874.05
chrII	4196300	4196350	6097	5950.3
chrII	4196350	4196400	4750	5992.15
chrII	4196400	4196450	4124	5907.55
chrII	4196450	4196500	5022	5768.85
chrII	4196500	4196550	6261	5650.95
chrII	4196550	4196600	6437	5546
chrII	4196600	4196650	6075	5540.4
chrII	4196650	4196700	5649	5585.2
chrII	4196700	4196750	5494	5494.45
chrII	4196750	4196800	4946	5351.4
chrII	4196800	4196850	6270	5263.05
chrII	4196850	4196900	5588	5267.8
chrII	4196900	4196950	5096	5358
chrII	4196950	4197000	5673	5421.85
chrII	4197000	4197050	5367	5396.05
chrII	4197050	4197100	4927	5366.2
chrII	4197100	4197150	5375	5318.8
chrII	4197150	4197200	5999	5371.6
chrII	4197200	4197250	4057	5380.75
chrII	4197250	4197300	3821	5453.95
chrII	4197300	4197350	4330	5394
chrII	4197350	4197400	4845	5411.85
chrII	4197400	4197450	5928	5405.85
chrII	4197450	4197500	6299	5420.9
chrII	4197500	4197550	5745	5423.4
chrII	4197550	4197600	5840	5424
chrII	4197600	4197650	5127	5431.3
chrII	4197650	4197700	6705	5413.8
chrII	4197700	4197750	5677	5511
chrII	4197750	4197800	6410	5593.7
chrII	4197800	4197850	5071	5649.55
chrII	4197850	4197900	5945	5701.05
chrII	4197900	4197950	4976	5660.9
chrII	4197950	4198000	5974	5611.35
chrII	4198000	4198050	5417	5614.5
chrII	4198050	4198100	4939	5625.95
chrII	4198100	4198150	5521	5630.85
chrII	4198150	4198200	5649	5571.05
chrII	4198200	4198250	6001	5569.7
chrII	4198250	4198300	5475	5581.85
chrII	4198300	4198350	5447	5616.95
chrII	4198350	4198400	5875	5630.3
chrII	4198400	4198450	5125	5641.35
chrII	4198450	4198500	5308	5671.5
chrII	4198500	4198550	5808	5735.75
chrII	4198550	4198600	6069	5824.3
chrII	4198600	4198650	5225	5907.3
chrII	4198650	4198700	5509	6000.85
chrII	4198700	4198750	5650	6031.8
chrII	4198750	4198800	6653	6055.5
chrII	4198800	4198850	5773	6072.8
chrII	4198850	4198900	6212	6056.7
chrII	4198900	4198950	5197	6061
chrII	4198950	4199000	6577	6045.25
chrII	4199000	4199050	6702	6071.75
chrII	4199050	4199100	6710	6055.45
chrII	4199100	4199150	7181	6132.85
chrII	4199150	4199200	7520	6116.25
chrII	4199200	4199250	6620	6109.9
chrII	4199250	4199300	5949	6058.5
chrII	4199300	4199350	5793	6009.4
chrII	4199350	4199400	5553	5992.4
chrII	4199400	4199450	5211	5929.2
chrII	4199450	4199500	4993	5823.1
chrII	4199500	4199550	6338	5693.2
chrII	4199550	4199600	5743	5609.9
chrII	4199600	4199650	6773	5602.35
chrII	4199650	4199700	5177	5607.3
chrII	4199700	4199750	5523	5647.35
chrII	4199750	4199800	5625	5713.25
chrII	4199800	4199850	4791	5730.6
chrII	4199850	4199900	5872	5787.15
chrII	4199900	4199950	3933	5825.7
[truncated: 1,001 more rows]
