# Supplementary material for: Chromosomal Mcm2-7 distribution and the genome replication program in species from yeast to humans
Source: PLoS Genet. 2021 Sep 2;17(9):e1009714. doi: 10.1371/journal.pgen.1009714 (PMC8443269; doi:10.1371/journal.pgen.1009714)
Supplement: S7 Source Files — (ZIP) [file pgen.1009714.s029.zip › source_files_for_S5Figure_to_S12Figure/S10_Figure/S10A_Figure/numbers_for_S10A_Figure_lower_panel_free_MNase_AMENDED_062321_1.txt]

chr	bedstart	bedend	free_MNase	smooth20_free_MNase
chrII	4100000	4100050	2069	2318.54545454545
chrII	4100050	4100100	2393	2316.25
chrII	4100100	4100150	2394	2369.76923076923
chrII	4100150	4100200	2382	2375.14285714286
chrII	4100200	4100250	3267	2396.33333333333
chrII	4100250	4100300	2556	2393.875
chrII	4100300	4100350	2550	2428.23529411765
chrII	4100350	4100400	1809	2442.83333333333
chrII	4100400	4100450	1757	2470.89473684211
chrII	4100450	4100500	1973	2457.8
chrII	4100500	4100550	2354	2473.95
chrII	4100550	4100600	2291	2492.45
chrII	4100600	4100650	3012	2488.65
chrII	4100650	4100700	2445	2488.15
chrII	4100700	4100750	2693	2487.65
chrII	4100750	4100800	2357	2463.75
chrII	4100800	4100850	2978	2444.65
chrII	4100850	4100900	2691	2475.4
chrII	4100900	4100950	2976	2499
chrII	4100950	4101000	2209	2533.65
chrII	4101000	4101050	2392	2524.05
chrII	4101050	4101100	2763	2540.95
chrII	4101100	4101150	2318	2524.05
chrII	4101150	4101200	2372	2574.85
chrII	4101200	4101250	3257	2601.8
chrII	4101250	4101300	2078	2634.25
chrII	4101300	4101350	2168	2644.3
chrII	4101350	4101400	2424	2620.3
chrII	4101400	4101450	2229	2629.4
chrII	4101450	4101500	2666	2657.5
chrII	4101500	4101550	2162	2660.55
chrII	4101550	4101600	2629	2650.6
chrII	4101600	4101650	2674	2671.35
chrII	4101650	4101700	3461	2663.4
chrII	4101700	4101750	3232	2628.4
chrII	4101750	4101800	3006	2682.15
chrII	4101800	4101850	3179	2744.3
chrII	4101850	4101900	2211	2764.85
chrII	4101900	4101950	3158	2799.1
chrII	4101950	4102000	2771	2820.75
chrII	4102000	4102050	2453	2855.5
chrII	4102050	4102100	2564	2878.8
chrII	4102100	4102150	2733	2904.2
chrII	4102150	4102200	2213	2887.35
chrII	4102200	4102250	2557	2869.6
chrII	4102250	4102300	3153	2857.85
chrII	4102300	4102350	3411	2840.05
chrII	4102350	4102400	2835	2868.55
chrII	4102400	4102450	2914	2874.15
chrII	4102450	4102500	3099	2887.55
chrII	4102500	4102550	2857	2862.15
chrII	4102550	4102600	3095	2827.1
chrII	4102600	4102650	3182	2825.4
chrII	4102650	4102700	3124	2889.25
chrII	4102700	4102750	2877	2897.2
chrII	4102750	4102800	2771	2844.65
chrII	4102800	4102850	2823	2791.85
chrII	4102850	4102900	2781	2772.25
chrII	4102900	4102950	3270	2773.4
chrII	4102950	4103000	3039	2764.75
chrII	4103000	4103050	1945	2747.4
chrII	4103050	4103100	1863	2713.05
chrII	4103100	4103150	2699	2703.05
chrII	4103150	4103200	3490	2690.85
chrII	4103200	4103250	2716	2691.5
chrII	4103250	4103300	2102	2674.75
chrII	4103300	4103350	2355	2675.45
chrII	4103350	4103400	2443	2665
chrII	4103400	4103450	2937	2647.85
chrII	4103450	4103500	2926	2638
chrII	4103500	4103550	2510	2693.35
chrII	4103550	4103600	2408	2724.8
chrII	4103600	4103650	2982	2707.2
chrII	4103650	4103700	2880	2655.25
chrII	4103700	4103750	2890	2681.5
chrII	4103750	4103800	2436	2722.1
chrII	4103800	4103850	2837	2768
chrII	4103850	4103900	2572	2757.3
chrII	4103900	4103950	2927	2757.15
chrII	4103950	4104000	2842	2747.65
chrII	4104000	4104050	3052	2730.45
chrII	4104050	4104100	2492	2754.15
chrII	4104100	4104150	2347	2747.7
chrII	4104150	4104200	2451	2732.95
chrII	4104200	4104250	3241	2717.8
chrII	4104250	4104300	2914	2719.65
chrII	4104300	4104350	3273	2721.55
chrII	4104350	4104400	2229	2745.45
chrII	4104400	4104450	2934	2759.7
chrII	4104450	4104500	2736	2751.15
chrII	4104500	4104550	2166	2741.45
chrII	4104550	4104600	2882	2792.9
chrII	4104600	4104650	2853	2839.7
chrII	4104650	4104700	2585	2847.05
chrII	4104700	4104750	2587	2822.65
chrII	4104750	4104800	2473	2833.55
chrII	4104800	4104850	2875	2861.7
chrII	4104850	4104900	3050	2911.5
chrII	4104900	4104950	3212	2916.05
chrII	4104950	4105000	2671	2903.45
chrII	4105000	4105050	2858	2910.65
chrII	4105050	4105100	3521	2888.7
chrII	4105100	4105150	3283	2886.45
chrII	4105150	4105200	2598	2846.8
chrII	4105200	4105250	2753	2839.6
chrII	4105250	4105300	3132	2884.6
chrII	4105300	4105350	3836	2908
chrII	4105350	4105400	3225	2896.7
chrII	4105400	4105450	3025	2881.4
chrII	4105450	4105500	2484	2884.55
chrII	4105500	4105550	2310	2895.75
chrII	4105550	4105600	2443	2885
chrII	4105600	4105650	2808	2892.2
chrII	4105650	4105700	1792	2905.5
chrII	4105700	4105750	2443	2891
chrII	4105750	4105800	3373	2867
chrII	4105800	4105850	3343	2821.55
chrII	4105850	4105900	2824	2827.75
chrII	4105900	4105950	2906	2847.65
chrII	4105950	4106000	2734	2861.55
chrII	4106000	4106050	3082	2917.05
chrII	4106050	4106100	3306	2947.15
chrII	4106100	4106150	3427	2944.2
chrII	4106150	4106200	2864	3012.45
chrII	4106200	4106250	2463	3043.35
chrII	4106250	4106300	2652	3026.8
chrII	4106300	4106350	2927	3002
chrII	4106350	4106400	3349	3012.75
chrII	4106400	4106450	3423	3051.8
chrII	4106450	4106500	2762	3061.95
chrII	4106500	4106550	3420	3029.85
chrII	4106550	4106600	3045	2999.15
chrII	4106600	4106650	2749	2960.4
chrII	4106650	4106700	3157	2946.25
chrII	4106700	4106750	3061	2954.35
chrII	4106750	4106800	3042	2933.25
chrII	4106800	4106850	2847	2907.55
chrII	4106850	4106900	3039	2879.45
chrII	4106900	4106950	3687	2841.15
chrII	4106950	4107000	2937	2819.8
chrII	4107000	4107050	2440	2798.7
chrII	4107050	4107100	2692	2831.95
chrII	4107100	4107150	2652	2829.95
chrII	4107150	4107200	2581	2762
chrII	4107200	4107250	2625	2753.75
chrII	4107250	4107300	2230	2750
chrII	4107300	4107350	2413	2735.5
chrII	4107350	4107400	2787	2734.5
chrII	4107400	4107450	2657	2675.7
chrII	4107450	4107500	2335	2688.1
chrII	4107500	4107550	2998	2695.9
chrII	4107550	4107600	3710	2697.95
chrII	4107600	4107650	2709	2695.75
chrII	4107650	4107700	1798	2677.7
chrII	4107700	4107750	2896	2664.05
chrII	4107750	4107800	2967	2678.15
chrII	4107800	4107850	2557	2669.9
chrII	4107850	4107900	3019	2671
chrII	4107900	4107950	2511	2644.4
chrII	4107950	4108000	3185	2632.15
chrII	4108000	4108050	2596	2602.9
chrII	4108050	4108100	2733	2539.8
chrII	4108100	4108150	2608	2520.9
chrII	4108150	4108200	2220	2572.8
chrII	4108200	4108250	2352	2586.35
chrII	4108250	4108300	2512	2541.75
chrII	4108300	4108350	2248	2497.05
chrII	4108350	4108400	2809	2447.15
chrII	4108400	4108450	2125	2444.5
chrII	4108450	4108500	2090	2389.8
chrII	4108500	4108550	2413	2395.2
chrII	4108550	4108600	2448	2365.2
chrII	4108600	4108650	2331	2349
chrII	4108650	4108700	2836	2378.6
chrII	4108700	4108750	3167	2358.3
chrII	4108750	4108800	2075	2377.1
chrII	4108800	4108850	1663	2425.45
chrII	4108850	4108900	2021	2436.85
chrII	4108900	4108950	2458	2458.25
chrII	4108950	4109000	2091	2503.6
chrII	4109000	4109050	2704	2512.1
chrII	4109050	4109100	2133	2532.9
chrII	4109100	4109150	2284	2535.45
chrII	4109150	4109200	2812	2533.05
chrII	4109200	4109250	1946	2541.4
chrII	4109250	4109300	2888	2577.2
chrII	4109300	4109350	3215	2627.9
chrII	4109350	4109400	3037	2666.4
chrII	4109400	4109450	2553	2699.25
chrII	4109450	4109500	2997	2750
chrII	4109500	4109550	2583	2809.45
chrII	4109550	4109600	2864	2837.7
chrII	4109600	4109650	2382	2909.3
chrII	4109650	4109700	2788	2901.9
chrII	4109700	4109750	3334	2960.35
chrII	4109750	4109800	2791	2975.95
chrII	4109800	4109850	2677	2937.25
chrII	4109850	4109900	2791	2918.6
chrII	4109900	4109950	3115	2886.35
chrII	4109950	4110000	3106	2890.25
chrII	4110000	4110050	3893	2870.05
chrII	4110050	4110100	2698	2831.4
chrII	4110100	4110150	3716	2832.15
chrII	4110150	4110200	2664	2812.55
chrII	4110200	4110250	3115	2789.15
chrII	4110250	4110300	3200	2810.9
chrII	4110300	4110350	2441	2799.9
chrII	4110350	4110400	2664	2785.25
chrII	4110400	4110450	1908	2770.6
chrII	4110450	4110500	3075	2773.55
chrII	4110500	4110550	2179	2722.45
chrII	4110550	4110600	2091	2759.45
chrII	4110600	4110650	2397	2724.15
chrII	4110650	4110700	2396	2753.85
chrII	4110700	4110750	2866	2742.15
chrII	4110750	4110800	3226	2717.65
chrII	4110800	4110850	2457	2742.5
chrII	4110850	4110900	2498	2758.85
chrII	4110900	4110950	2822	2798
chrII	4110950	4111000	3165	2765.2
chrII	4111000	4111050	2871	2787.85
chrII	4111050	4111100	3438	2790.9
chrII	4111100	4111150	3010	2791.9
chrII	4111150	4111200	3258	2813.8
chrII	4111200	4111250	2881	2818.85
chrII	4111250	4111300	2710	2816.75
chrII	4111300	4111350	2938	2828.75
chrII	4111350	4111400	2991	2851.25
chrII	4111400	4111450	2691	2838.4
chrII	4111450	4111500	2419	2800.9
chrII	4111500	4111550	2632	2797.8
chrII	4111550	4111600	2152	2792.75
chrII	4111600	4111650	2417	2810.2
chrII	4111650	4111700	2834	2815.7
chrII	4111700	4111750	2967	2830.8
chrII	4111750	4111800	3184	2868.8
chrII	4111800	4111850	2697	2860.9
chrII	4111850	4111900	2948	2846.45
chrII	4111900	4111950	2565	2811.45
chrII	4111950	4112000	2415	2814.3
chrII	4112000	4112050	2809	2784.1
chrII	4112050	4112100	3337	2772.9
chrII	4112100	4112150	3359	2786.05
chrII	4112150	4112200	3368	2762.45
chrII	4112200	4112250	3183	2725.65
chrII	4112250	4112300	3470	2686.65
chrII	4112300	4112350	2780	2657.75
chrII	4112350	4112400	2702	2602.4
chrII	4112400	4112450	1991	2591.55
chrII	4112450	4112500	2476	2591.15
chrII	4112500	4112550	2028	2591.2
chrII	4112550	4112600	1928	2561.65
chrII	4112600	4112650	2680	2581.25
chrII	4112650	4112700	2362	2562.5
chrII	4112700	4112750	2231	2585.9
chrII	4112750	4112800	2404	2580.25
chrII	4112800	4112850	2119	2580.95
chrII	4112850	4112900	1841	2588.3
chrII	4112900	4112950	2348	2618.75
chrII	4112950	4113000	2407	2656.15
chrII	4113000	4113050	2810	2719.95
chrII	4113050	4113100	2746	2775.5
chrII	4113100	4113150	3751	2797.45
chrII	4113150	4113200	2993	2822.9
chrII	4113200	4113250	3651	2876.15
chrII	4113250	4113300	3357	2899.7
chrII	4113300	4113350	2794	2955.5
chrII	4113350	4113400	2849	2995.85
chrII	4113400	4113450	2600	2987.8
chrII	4113450	4113500	3224	2998.75
chrII	4113500	4113550	3304	2979.15
chrII	4113550	4113600	3039	2974.7
chrII	4113600	4113650	3119	2911.45
chrII	4113650	4113700	2871	2908.65
chrII	4113700	4113750	3296	2828.6
chrII	4113750	4113800	2875	2777
chrII	4113800	4113850	3235	2765.35
chrII	4113850	4113900	2648	2746.1
chrII	4113900	4113950	2187	2779.9
chrII	4113950	4114000	2626	2769.65
chrII	4114000	4114050	2418	2767.45
chrII	4114050	4114100	2657	2742.9
chrII	4114100	4114150	2486	2715.75
chrII	4114150	4114200	2937	2731.7
chrII	4114200	4114250	2050	2707.3
chrII	4114250	4114300	2325	2742.7
chrII	4114300	4114350	2561	2750.85
chrII	4114350	4114400	2464	2736.1
chrII	4114400	4114450	3276	2745.3
chrII	4114450	4114500	3019	2764.15
chrII	4114500	4114550	3260	2780.4
chrII	4114550	4114600	2548	2790.05
chrII	4114600	4114650	2576	2821.2
chrII	4114650	4114700	3190	2810.8
chrII	4114700	4114750	2808	2849.1
chrII	4114750	4114800	3583	2854.65
chrII	4114800	4114850	3398	2825.75
chrII	4114850	4114900	2353	2813.2
chrII	4114900	4114950	2371	2739.1
chrII	4114950	4115000	3003	2720
chrII	4115000	4115050	2743	2685.45
chrII	4115050	4115100	2850	2663.7
chrII	4115100	4115150	3109	2698.2
chrII	4115150	4115200	2729	2655.55
chrII	4115200	4115250	2816	2635.45
chrII	4115250	4115300	2436	2584.55
chrII	4115300	4115350	1983	2568.4
chrII	4115350	4115400	2213	2585.95
chrII	4115400	4115450	1794	2632.35
chrII	4115450	4115500	2637	2643.3
chrII	4115500	4115550	2569	2635.05
chrII	4115550	4115600	2113	2653.05
chrII	4115600	4115650	3266	2655.2
chrII	4115650	4115700	2337	2687.2
chrII	4115700	4115750	2406	2718.4
chrII	4115750	4115800	2565	2749.1
chrII	4115800	4115850	3075	2791.05
chrII	4115850	4115900	2704	2795.05
chrII	4115900	4115950	3299	2837.5
chrII	4115950	4116000	3222	2825.55
chrII	4116000	4116050	2578	2851.1
chrII	4116050	4116100	3210	2915.25
chrII	4116100	4116150	3152	2874.15
chrII	4116150	4116200	3369	2906.05
chrII	4116200	4116250	3440	2917.5
chrII	4116250	4116300	3050	2943.4
chrII	4116300	4116350	2822	2934.8
chrII	4116350	4116400	2293	2929.9
chrII	4116400	4116450	2643	2884.4
chrII	4116450	4116500	2398	2883.7
chrII	4116500	4116550	3080	2881.8
chrII	4116550	4116600	3396	2853.9
chrII	4116600	4116650	2444	2832.3
chrII	4116650	4116700	2975	2799.45
chrII	4116700	4116750	2635	2792.4
chrII	4116750	4116800	3083	2820.55
chrII	4116800	4116850	2903	2841.6
chrII	4116850	4116900	2606	2890.6
chrII	4116900	4116950	2389	2925.15
chrII	4116950	4117000	3208	2956.65
chrII	4117000	4117050	2540	2975.55
chrII	4117050	4117100	2652	2969.6
chrII	4117100	4117150	2720	2983.2
chrII	4117150	4117200	2712	2964.85
chrII	4117200	4117250	3299	2982.65
chrII	4117250	4117300	3613	2957.25
chrII	4117300	4117350	3243	2937.75
chrII	4117350	4117400	3273	2932.05
chrII	4117400	4117450	3334	2920.95
chrII	4117450	4117500	3028	2898.65
chrII	4117500	4117550	3458	2928.15
chrII	4117550	4117600	3277	2917.3
chrII	4117600	4117650	2716	2919.1
chrII	4117650	4117700	2608	2920.05
chrII	4117700	4117750	2991	2901.1
chrII	4117750	4117800	2575	2851.75
chrII	4117800	4117850	2513	2821.85
chrII	4117850	4117900	2492	2836.55
chrII	4117900	4117950	2167	2851.75
chrII	4117950	4118000	2762	2879.1
chrII	4118000	4118050	3130	2846.25
chrII	4118050	4118100	2435	2834.45
chrII	4118100	4118150	2756	2867.05
chrII	4118150	4118200	2731	2871.55
chrII	4118200	4118250	2920	2867.05
chrII	4118250	4118300	2626	2883.45
chrII	4118300	4118350	2645	2885.2
chrII	4118350	4118400	3567	2900.4
chrII	4118400	4118450	3638	2939.5
chrII	4118450	4118500	3575	2961.2
chrII	4118500	4118550	2801	2972.85
chrII	4118550	4118600	3041	2989.7
chrII	4118600	4118650	3368	2980.5
chrII	4118650	4118700	2698	3029.8
chrII	4118700	4118750	2901	3043.15
chrII	4118750	4118800	2903	3055.25
chrII	4118800	4118850	2548	3070.7
chrII	4118850	4118900	2796	3046.3
chrII	4118900	4118950	2949	3010.4
chrII	4118950	4119000	3196	2980.45
chrII	4119000	4119050	3363	2963.6
chrII	4119050	4119100	2772	2933.35
chrII	4119100	4119150	2572	2896.35
chrII	4119150	4119200	3717	2876.7
chrII	4119200	4119250	3187	2844
chrII	4119250	4119300	2868	2830.45
chrII	4119300	4119350	2954	2842.3
chrII	4119350	4119400	3079	2846.3
chrII	4119400	4119450	2920	2839.75
chrII	4119450	4119500	2976	2818.15
chrII	4119500	4119550	2464	2749.4
chrII	4119550	4119600	2436	2742.05
chrII	4119600	4119650	2628	2746.3
chrII	4119650	4119700	2305	2707.55
chrII	4119700	4119750	2247	2680.15
chrII	4119750	4119800	2632	2661
chrII	4119800	4119850	2785	2637.05
chrII	4119850	4119900	2876	2620.5
chrII	4119900	4119950	2818	2591.2
chrII	4119950	4120000	2764	2592.45
chrII	4120000	4120050	1988	2597.1
chrII	4120050	4120100	2625	2622.4
chrII	4120100	4120150	2657	2637
chrII	4120150	4120200	2942	2663.9
chrII	4120200	4120250	2639	2680.9
chrII	4120250	4120300	2485	2654.1
chrII	4120300	4120350	2475	2645.15
chrII	4120350	4120400	2748	2629.15
chrII	4120400	4120450	2334	2596.55
chrII	4120450	4120500	3001	2599.35
chrII	4120500	4120550	2557	2623.4
chrII	4120550	4120600	2942	2647.5
chrII	4120600	4120650	2920	2658.1
chrII	4120650	4120700	2843	2644.8
chrII	4120700	4120750	2587	2648.35
chrII	4120750	4120800	2096	2665.75
chrII	4120800	4120850	2606	2694.65
chrII	4120850	4120900	2556	2678.55
chrII	4120900	4120950	2166	2673.15
chrII	4120950	4121000	2820	2672.55
chrII	4121000	4121050	2469	2686.15
chrII	4121050	4121100	3107	2700.85
chrII	4121100	4121150	2869	2705.85
chrII	4121150	4121200	2676	2697.5
chrII	4121200	4121250	2710	2710.3
chrII	4121250	4121300	2833	2763.55
chrII	4121300	4121350	3053	2787
chrII	4121350	4121400	2426	2780.6
chrII	4121400	4121450	2226	2815.75
chrII	4121450	4121500	2989	2814
chrII	4121500	4121550	2829	2857.9
chrII	4121550	4121600	3236	2865.25
chrII	4121600	4121650	3020	2857.7
chrII	4121650	4121700	2676	2841.25
chrII	4121700	4121750	2843	2836
chrII	4121750	4121800	3161	2845.1
chrII	4121800	4121850	3075	2869.15
chrII	4121850	4121900	2428	2892.95
chrII	4121900	4121950	2869	2908.5
chrII	4121950	4122000	2785	2893.3
chrII	4122000	4122050	3347	2872.4
chrII	4122050	4122100	3254	2871.7
chrII	4122100	4122150	2718	2851.75
chrII	4122150	4122200	2347	2831.9
chrII	4122200	4122250	2605	2799.75
chrII	4122250	4122300	3015	2781.05
chrII	4122300	4122350	3534	2772
chrII	4122350	4122400	2902	2803.1
chrII	4122400	4122450	2537	2784.5
chrII	4122450	4122500	2685	2782.7
chrII	4122500	4122550	2411	2798.95
chrII	4122550	4122600	3222	2819.5
chrII	4122600	4122650	2621	2844.25
chrII	4122650	4122700	2279	2884.55
chrII	4122700	4122750	2200	2901.75
chrII	4122750	4122800	2787	2877.8
chrII	4122800	4122850	2894	2828.4
chrII	4122850	4122900	3050	2818
chrII	4122900	4122950	2497	2811.45
chrII	4122950	4123000	2749	2802.85
chrII	4123000	4123050	3672	2800.7
chrII	4123050	4123100	3665	2793.7
chrII	4123100	4123150	3213	2803.3
chrII	4123150	4123200	3153	2845.7
chrII	4123200	4123250	2949	2871.9
chrII	4123250	4123300	2536	2881.8
chrII	4123300	4123350	2546	2885.75
chrII	4123350	4123400	2694	2848.75
chrII	4123400	4123450	2406	2827.15
chrII	4123450	4123500	2513	2819.65
chrII	4123500	4123550	2368	2738.2
chrII	4123550	4123600	3082	2652.55
chrII	4123600	4123650	2813	2571.55
chrII	4123650	4123700	3127	2537.95
chrII	4123700	4123750	2724	2510.15
chrII	4123750	4123800	2985	2539.5
chrII	4123800	4123850	2973	2551
chrII	4123850	4123900	2310	2559.4
chrII	4123900	4123950	2065	2576.2
chrII	4123950	4124000	2599	2596.85
chrII	4124000	4124050	2043	2610.25
chrII	4124050	4124100	1952	2597.75
chrII	4124100	4124150	1593	2612.6
chrII	4124150	4124200	2481	2612.35
chrII	4124200	4124250	2393	2639.05
chrII	4124250	4124300	3123	2665.8
chrII	4124300	4124350	2776	2664.2
chrII	4124350	4124400	2862	2700.7
chrII	4124400	4124450	2742	2772.3
chrII	4124450	4124500	2926	2798.75
chrII	4124500	4124550	2636	2840.9
chrII	4124550	4124600	2832	2867.7
chrII	4124600	4124650	3110	2951.85
chrII	4124650	4124700	3122	3013.45
chrII	4124700	4124750	3258	3031.65
chrII	4124750	4124800	3520	3049.8
chrII	4124800	4124850	2941	3100.2
chrII	4124850	4124900	3040	3100.1
chrII	4124900	4124950	3497	3115.1
chrII	4124950	4125000	3128	3141
chrII	4125000	4125050	2886	3186.3
chrII	4125050	4125100	2488	3228.45
chrII	4125100	4125150	3276	3256.75
chrII	4125150	4125200	3713	3269.8
chrII	4125200	4125250	2757	3252.2
chrII	4125250	4125300	3486	3195.2
chrII	4125300	4125350	3784	3153.4
chrII	4125350	4125400	2860	3111.55
chrII	4125400	4125450	3042	3098
chrII	4125450	4125500	3444	3099.8
chrII	4125500	4125550	3542	3107.4
chrII	4125550	4125600	3675	3123.35
chrII	4125600	4125650	3676	3115.3
chrII	4125650	4125700	3383	3087
chrII	4125700	4125750	2906	3081.5
chrII	4125750	4125800	2380	3013.15
chrII	4125800	4125850	2105	2957.7
chrII	4125850	4125900	2203	2934.95
chrII	4125900	4125950	3226	2912.4
chrII	4125950	4126000	3164	2864.35
chrII	4126000	4126050	3038	2816.65
chrII	4126050	4126100	2807	2728.5
chrII	4126100	4126150	3115	2668.1
chrII	4126150	4126200	3147	2648.45
chrII	4126200	4126250	2647	2659.9
chrII	4126250	4126300	2119	2667.45
chrII	4126300	4126350	2675	2702.5
chrII	4126350	4126400	2405	2737.15
chrII	4126400	4126450	2591	2763.3
chrII	4126450	4126500	2483	2741.85
chrII	4126500	4126550	2588	2712.7
chrII	4126550	4126600	1912	2710.75
chrII	4126600	4126650	2468	2711.7
chrII	4126650	4126700	2990	2697.1
chrII	4126700	4126750	3135	2704.35
chrII	4126750	4126800	2531	2759.3
chrII	4126800	4126850	2806	2781.15
chrII	4126850	4126900	2896	2802.85
chrII	4126900	4126950	3749	2779.25
chrII	4126950	4127000	2735	2791.05
chrII	4127000	4127050	2455	2804.4
chrII	4127050	4127100	2768	2825.35
chrII	4127100	4127150	3134	2835.85
chrII	4127150	4127200	2855	2781.5
chrII	4127200	4127250	2792	2729.75
chrII	4127250	4127300	3218	2739.1
chrII	4127300	4127350	3112	2756.5
chrII	4127350	4127400	2839	2776.8
chrII	4127400	4127450	2119	2760.65
chrII	4127450	4127500	2719	2764.35
chrII	4127500	4127550	2855	2757.1
chrII	4127550	4127600	2331	2728.9
chrII	4127600	4127650	2678	2694.2
chrII	4127650	4127700	1903	2699.25
chrII	4127700	4127750	2100	2715.95
chrII	4127750	4127800	2718	2704.45
chrII	4127800	4127850	3154	2710.6
chrII	4127850	4127900	3302	2686.85
chrII	4127900	4127950	3426	2697.1
chrII	4127950	4128000	2809	2718.4
chrII	4128000	4128050	2310	2779.65
chrII	4128050	4128100	2204	2790.35
chrII	4128100	4128150	2440	2793.65
chrII	4128150	4128200	2956	2830.15
chrII	4128200	4128250	3126	2870.65
chrII	4128250	4128300	2988	2857.35
chrII	4128300	4128350	3235	2820.55
chrII	4128350	4128400	2364	2757.8
chrII	4128400	4128450	2324	2715.45
chrII	4128450	4128500	3145	2705.8
chrII	4128500	4128550	4080	2796.8
chrII	4128550	4128600	2545	2833.45
chrII	4128600	4128650	2744	2842.55
chrII	4128650	4128700	2633	2828.7
chrII	4128700	4128750	2910	2834.75
chrII	4128750	4128800	2452	2830.95
chrII	4128800	4128850	2418	2797.25
chrII	4128850	4128900	2047	2792.2
chrII	4128900	4128950	2579	2772.25
chrII	4128950	4129000	2616	2721.55
chrII	4129000	4129050	4130	2631.3
chrII	4129050	4129100	2937	2678.95
chrII	4129100	4129150	2622	2696.8
chrII	4129150	4129200	2679	2688.9
chrII	4129200	4129250	3247	2674.8
chrII	4129250	4129300	2912	2678.55
chrII	4129300	4129350	2561	2695.25
chrII	4129350	4129400	2263	2748.5
chrII	4129400	4129450	1925	2755.55
chrII	4129450	4129500	2131	2760.5
chrII	4129500	4129550	2275	2682.65
chrII	4129550	4129600	3498	2672.15
chrII	4129600	4129650	3101	2688.65
chrII	4129650	4129700	2475	2697.4
chrII	4129700	4129750	2628	2704.25
chrII	4129750	4129800	2527	2720.55
chrII	4129800	4129850	2752	2719.9
chrII	4129850	4129900	3112	2745.05
chrII	4129900	4129950	2720	2806
chrII	4129950	4130000	2715	2816.55
chrII	4130000	4130050	2573	2837
chrII	4130050	4130100	2727	2780.2
chrII	4130100	4130150	2952	2760.1
chrII	4130150	4130200	2854	2765
chrII	4130200	4130250	3384	2766.25
chrII	4130250	4130300	3238	2759.85
chrII	4130300	4130350	2548	2743.5
chrII	4130350	4130400	2766	2721
chrII	4130400	4130450	3144	2781.5
chrII	4130450	4130500	2342	2811.5
chrII	4130500	4130550	2684	2825.55
chrII	4130550	4130600	2362	2841.9
chrII	4130600	4130650	2699	2869.6
chrII	4130650	4130700	2573	2861.5
chrII	4130700	4130750	2653	2829.65
chrII	4130750	4130800	2399	2802.75
chrII	4130800	4130850	2425	2799.7
chrII	4130850	4130900	2662	2780.3
chrII	4130900	4130950	3930	2752.95
chrII	4130950	4131000	3315	2817.3
chrII	4131000	4131050	2854	2856.1
chrII	4131050	4131100	3054	2877.35
chrII	4131100	4131150	3506	2855.5
chrII	4131150	4131200	2692	2859.45
chrII	4131200	4131250	2747	2833.75
chrII	4131250	4131300	2700	2830.6
chrII	4131300	4131350	2487	2864.15
chrII	4131350	4131400	2378	2846.6
chrII	4131400	4131450	2597	2768.25
chrII	4131450	4131500	3629	2771.4
chrII	4131500	4131550	3460	2766.65
chrII	4131550	4131600	2787	2786.25
chrII	4131600	4131650	2262	2783.4
chrII	4131650	4131700	2652	2793.85
chrII	4131700	4131750	2139	2800.05
chrII	4131750	4131800	2336	2837
chrII	4131800	4131850	3096	2862.8
chrII	4131850	4131900	2311	2922.9
chrII	4131900	4131950	2363	2931.15
chrII	4131950	4132000	3378	2873.85
chrII	4132000	4132050	2759	2873.75
chrII	4132050	4132100	3446	2888.15
chrII	4132100	4132150	3449	2907.75
chrII	4132150	4132200	2901	2919
chrII	4132200	4132250	2871	2942.15
chrII	4132250	4132300	3439	2981.15
chrII	4132300	4132350	3003	2961.65
chrII	4132350	4132400	3580	2992.25
chrII	4132400	4132450	2762	2998
chrII	4132450	4132500	2483	2959.4
chrII	4132500	4132550	3458	2936.35
chrII	4132550	4132600	3075	2904.95
chrII	4132600	4132650	2654	2865.15
chrII	4132650	4132700	2877	2878
chrII	4132700	4132750	2602	2874.05
chrII	4132750	4132800	3116	2858.95
chrII	4132800	4132850	2706	2849.65
chrII	4132850	4132900	2923	2795.7
chrII	4132900	4132950	2478	2798.95
chrII	4132950	4133000	2606	2770.75
chrII	4133000	4133050	2298	2732.2
chrII	4133050	4133100	2818	2699.65
chrII	4133100	4133150	2653	2717.45
chrII	4133150	4133200	3158	2677.05
chrII	4133200	4133250	2792	2679.35
chrII	4133250	4133300	3137	2641.55
chrII	4133300	4133350	2817	2634.35
chrII	4133350	4133400	2501	2647.2
chrII	4133400	4133450	2827	2694.45
chrII	4133450	4133500	1919	2733
chrII	4133500	4133550	2687	2788
chrII	4133550	4133600	2424	2790.8
chrII	4133600	4133650	3010	2829.7
chrII	4133650	4133700	2069	2830
chrII	4133700	4133750	2648	2844.9
chrII	4133750	4133800	2360	2825.6
chrII	4133800	4133850	2562	2822.7
chrII	4133850	4133900	3180	2862.5
chrII	4133900	4133950	3423	2850.65
chrII	4133950	4134000	3377	2889.5
chrII	4134000	4134050	3398	2883.2
chrII	4134050	4134100	2874	2919.35
chrII	4134100	4134150	3431	2958.15
chrII	4134150	4134200	3164	3022.6
chrII	4134200	4134250	3090	3002.75
chrII	4134250	4134300	2751	3057.35
chrII	4134300	4134350	2759	3062.6
chrII	4134350	4134400	3297	3013.6
chrII	4134400	4134450	2590	2989.9
chrII	4134450	4134500	2696	2970.75
chrII	4134500	4134550	2561	2960
chrII	4134550	4134600	3147	2941.3
chrII	4134600	4134650	3786	2911.6
chrII	4134650	4134700	3358	2907.55
chrII	4134700	4134750	2251	2918.6
chrII	4134750	4134800	3452	2935.1
chrII	4134800	4134850	2667	2937.05
chrII	4134850	4134900	2200	2897.3
chrII	4134900	4134950	2949	2891.45
chrII	4134950	4135000	2994	2891.45
chrII	4135000	4135050	3183	2911.6
chrII	4135050	4135100	2500	2898.85
chrII	4135100	4135150	2837	2863
chrII	4135150	4135200	3083	2806.9
chrII	4135200	4135250	3311	2830.2
chrII	4135250	4135300	3081	2796.85
chrII	4135300	4135350	2798	2812.1
chrII	4135350	4135400	2502	2853.7
chrII	4135400	4135450	2473	2845.85
chrII	4135450	4135500	2696	2811.9
chrII	4135500	4135550	2964	2762.1
chrII	4135550	4135600	2892	2772.35
chrII	4135600	4135650	3069	2790.75
chrII	4135650	4135700	2236	2799.1
chrII	4135700	4135750	2717	2786.75
chrII	4135750	4135800	2785	2778.55
chrII	4135800	4135850	2972	2764.65
chrII	4135850	4135900	3032	2762.95
chrII	4135900	4135950	2792	2804.25
chrII	4135950	4136000	2315	2823.2
chrII	4136000	4136050	2187	2865.55
chrII	4136050	4136100	2705	2882.15
chrII	4136100	4136150	3205	2871.2
chrII	4136150	4136200	3250	2905.2
chrII	4136200	4136250	3064	2909
chrII	4136250	4136300	2917	2899.15
chrII	4136300	4136350	2520	2889.5
chrII	4136350	4136400	2468	2870.9
chrII	4136400	4136450	3299	2864.25
chrII	4136450	4136500	3075	2922.4
chrII	4136500	4136550	3811	2993.85
chrII	4136550	4136600	3224	2996.75
chrII	4136600	4136650	2850	2971.45
chrII	4136650	4136700	2916	2937.05
chrII	4136700	4136750	2793	2904.25
chrII	4136750	4136800	2588	2898.85
chrII	4136800	4136850	2779	2916.85
chrII	4136850	4136900	2660	2900.05
chrII	4136900	4136950	2659	2905.1
chrII	4136950	4137000	3478	2891.75
chrII	4137000	4137050	3616	2845.35
chrII	4137050	4137100	2763	2845.7
chrII	4137100	4137150	2699	2837.9
chrII	4137150	4137200	2562	2854.8
chrII	4137200	4137250	2408	2865.5
chrII	4137250	4137300	2809	2884.85
chrII	4137300	4137350	2880	2890.35
chrII	4137350	4137400	2132	2918.85
chrII	4137400	4137450	3400	2936.85
chrII	4137450	4137500	2808	2922.05
chrII	4137500	4137550	2883	2893.3
chrII	4137550	4137600	3231	2898.5
chrII	4137600	4137650	2694	2876.6
chrII	4137650	4137700	3254	2920.15
chrII	4137700	4137750	3007	2929.35
chrII	4137750	4137800	2975	2895.75
chrII	4137800	4137850	2889	2864.1
chrII	4137850	4137900	3230	2869.6
chrII	4137900	4137950	3019	2843.8
chrII	4137950	4138000	3182	2827.95
chrII	4138000	4138050	3041	2827.35
chrII	4138050	4138100	2867	2810.2
chrII	4138100	4138150	2261	2797.75
chrII	4138150	4138200	3433	2762.45
chrII	4138200	4138250	2592	2724.85
chrII	4138250	4138300	2137	2710.9
chrII	4138300	4138350	2247	2691.1
chrII	4138350	4138400	2242	2649.5
chrII	4138400	4138450	2884	2649.5
chrII	4138450	4138500	2491	2639.2
chrII	4138500	4138550	2871	2667.3
chrII	4138550	4138600	2888	2638.45
chrII	4138600	4138650	2445	2667.65
chrII	4138650	4138700	2548	2646.8
chrII	4138700	4138750	2255	2678.1
chrII	4138750	4138800	2696	2684.15
chrII	4138800	4138850	2493	2676.95
chrII	4138850	4138900	2398	2663.55
chrII	4138900	4138950	3019	2628.75
chrII	4138950	4139000	2976	2632.05
chrII	4139000	4139050	3603	2650.1
chrII	4139050	4139100	2290	2624.85
chrII	4139100	4139150	2845	2614
chrII	4139150	4139200	3016	2597.75
chrII	4139200	4139250	3218	2626.9
chrII	4139250	4139300	2258	2617.55
chrII	4139300	4139350	2103	2621.65
chrII	4139350	4139400	1974	2631.9
chrII	4139400	4139450	2188	2615.95
chrII	4139450	4139500	2557	2601.75
chrII	4139500	4139550	3232	2542.6
chrII	4139550	4139600	2383	2560.6
chrII	4139600	4139650	2228	2582.55
chrII	4139650	4139700	2223	2551.8
chrII	4139700	4139750	2838	2531.65
chrII	4139750	4139800	2509	2536.25
chrII	4139800	4139850	2575	2564.35
chrII	4139850	4139900	2603	2592.05
chrII	4139900	4139950	2700	2604.35
chrII	4139950	4140000	2692	2591.05
chrII	4140000	4140050	2420	2546.45
chrII	4140050	4140100	2650	2536.85
chrII	4140100	4140150	3284	2561.1
chrII	4140150	4140200	2401	2591.6
chrII	4140200	4140250	2815	2576.4
chrII	4140250	4140300	2350	2581.6
chrII	4140300	4140350	2665	2572.1
chrII	4140350	4140400	2528	2584.95
chrII	4140400	4140450	2434	2589.25
chrII	4140450	4140500	2291	2601.2
chrII	4140500	4140550	2340	2617.65
chrII	4140550	4140600	2191	2637.65
chrII	4140600	4140650	2713	2622.15
chrII	4140650	4140700	2833	2663.3
chrII	4140700	4140750	2534	2693.45
chrII	4140750	4140800	2613	2747
chrII	4140800	4140850	2385	2762.3
chrII	4140850	4140900	2860	2791.8
chrII	4140900	4140950	2786	2809.8
chrII	4140950	4141000	2931	2826.55
chrII	4141000	4141050	2749	2816.85
chrII	4141050	4141100	3050	2821.25
chrII	4141100	4141150	2974	2822.8
chrII	4141150	4141200	3224	2856.25
chrII	4141200	4141250	3418	2885.7
chrII	4141250	4141300	3421	2914.35
chrII	4141300	4141350	2971	2941.35
chrII	4141350	4141400	3118	2965.05
chrII	4141400	4141450	2794	2945.35
chrII	4141450	4141500	2626	2932.65
chrII	4141500	4141550	2146	2917
chrII	4141550	4141600	2279	2895.65
chrII	4141600	4141650	2744	2862.5
chrII	4141650	4141700	3502	2813.2
chrII	4141700	4141750	3123	2777
chrII	4141750	4141800	3186	2748.75
chrII	4141800	4141850	2925	2740.3
chrII	4141850	4141900	3334	2730.2
chrII	4141900	4141950	2392	2768.1
chrII	4141950	4142000	2677	2763.8
chrII	4142000	4142050	2436	2810.05
chrII	4142050	4142100	2623	2833.95
chrII	4142100	4142150	2311	2857.45
chrII	4142150	4142200	2238	2826.2
chrII	4142200	4142250	2694	2804.85
chrII	4142250	4142300	2856	2793.7
chrII	4142300	4142350	2802	2797.2
chrII	4142350	4142400	2916	2785.8
chrII	4142400	4142450	3552	2790.85
chrII	4142450	4142500	2540	2808.85
chrII	4142500	4142550	3071	2835.4
chrII	4142550	4142600	2757	2860.9
chrII	4142600	4142650	3214	2904
chrII	4142650	4142700	2877	2936.7
chrII	4142700	4142750	2696	2943.95
chrII	4142750	4142800	2963	2944.1
chrII	4142800	4142850	2995	2966.75
chrII	4142850	4142900	3106	2951.8
chrII	4142900	4142950	2493	2960.25
chrII	4142950	4143000	3037	2986.7
chrII	4143000	4143050	2967	2985.5
chrII	4143050	4143100	3133	3071.2
chrII	4143100	4143150	3173	3060.6
chrII	4143150	4143200	2892	3084.1
chrII	4143200	4143250	2839	3113.45
chrII	4143250	4143300	2859	3129.65
chrII	4143300	4143350	3255	3133.3
chrII	4143350	4143400	2617	3130.1
chrII	4143400	4143450	3721	3178.25
chrII	4143450	4143500	3069	3203.7
chrII	4143500	4143550	3047	3227.8
chrII	4143550	4143600	4471	3226.95
chrII	4143600	4143650	3002	3202.7
chrII	4143650	4143700	3347	3148.45
chrII	4143700	4143750	3283	3111.05
chrII	4143750	4143800	3287	3069.2
chrII	4143800	4143850	3068	3030.15
chrII	4143850	4143900	3042	3025.85
chrII	4143900	4143950	3456	2946.95
chrII	4143950	4144000	3546	2893.95
chrII	4144000	4144050	3449	2845.45
chrII	4144050	4144100	3116	2732.75
chrII	4144100	4144150	2688	2687.35
chrII	4144150	4144200	1807	2634.05
chrII	4144200	4144250	2091	2612.8
chrII	4144250	4144300	2022	2563.45
chrII	4144300	4144350	2474	2556.05
chrII	4144350	4144400	2531	2567.5
chrII	4144400	4144450	2143	2553.45
chrII	4144450	4144500	2009	2530.05
chrII	4144500	4144550	2077	2483.4
chrII	4144550	4144600	2217	2451.4
chrII	4144600	4144650	2094	2430.15
chrII	4144650	4144700	2281	2445.85
chrII	4144700	4144750	2858	2449
chrII	4144750	4144800	2300	2477
chrII	4144800	4144850	2920	2471.6
chrII	4144850	4144900	3271	2493.9
chrII	4144900	4144950	3175	2559.65
chrII	4144950	4145000	3078	2602.9
chrII	4145000	4145050	2516	2631.8
chrII	4145050	4145100	2476	2635.7
chrII	4145100	4145150	2263	2647.95
chrII	4145150	4145200	2121	2659.2
chrII	4145200	4145250	2154	2660
chrII	4145250	4145300	2582	2680.75
chrII	4145300	4145350	2366	2695.4
chrII	4145350	4145400	2977	2676.35
chrII	4145400	4145450	3458	2665.35
chrII	4145450	4145500	2874	2630.5
chrII	4145500	4145550	2655	2640.05
chrII	4145550	4145600	2295	2650.4
chrII	4145600	4145650	2339	2668.7
chrII	4145650	4145700	2506	2664.85
chrII	4145700	4145750	2874	2687.25
chrII	4145750	4145800	2715	2683
chrII	4145800	4145850	3213	2709.7
chrII	4145850	4145900	2890	2718.25
chrII	4145900	4145950	2955	2680.7
chrII	4145950	4146000	2381	2666.15
chrII	4146000	4146050	2707	2650
chrII	4146050	4146100	2683	2647.85
chrII	4146100	4146150	2629	2680.7
chrII	4146150	4146200	2044	2697.3
chrII	4146200	4146250	2602	2689.5
chrII	4146250	4146300	2497	2670.65
chrII	4146300	4146350	2900	2626.3
chrII	4146350	4146400	3148	2598.6
chrII	4146400	4146450	2707	2576.35
chrII	4146450	4146500	2583	2616.2
chrII	4146500	4146550	2332	2618.35
chrII	4146550	4146600	2252	2630.6
chrII	4146600	4146650	2996	2662.5
chrII	4146650	4146700	2838	2690.35
chrII	4146700	4146750	2718	2708.65
chrII	4146750	4146800	2338	2727.2
chrII	4146800	4146850	2326	2720.35
chrII	4146850	4146900	2336	2712.35
chrII	4146900	4146950	2510	2710.85
chrII	4146950	4147000	3178	2702.2
chrII	4147000	4147050	2750	2753.25
chrII	4147050	4147100	2928	2775.95
chrII	4147100	4147150	3267	2766.4
chrII	4147150	4147200	2601	2811.8
chrII	4147200	4147250	2968	2833.5
chrII	4147250	4147300	2868	2865.6
chrII	4147300	4147350	2763	2848.15
chrII	4147350	4147400	2988	2835.75
chrII	4147400	4147450	2677	2865.3
chrII	4147450	4147500	2410	2885.75
chrII	4147500	4147550	3353	2890
chrII	4147550	4147600	2706	2887.05
chrII	4147600	4147650	2805	2865.95
chrII	4147650	4147700	3746	2851.8
chrII	4147700	4147750	3152	2834.05
chrII	4147750	4147800	2980	2807.5
chrII	4147800	4147850	1977	2779.15
chrII	4147850	4147900	2088	2809.1
chrII	4147900	4147950	3101	2821.85
chrII	4147950	4148000	3587	2825.2
chrII	4148000	4148050	2835	2816.8
chrII	4148050	4148100	2869	2818.7
chrII	4148100	4148150	2845	2810.9
chrII	4148150	4148200	2318	2796.9
chrII	4148200	4148250	2613	2773.6
chrII	4148250	4148300	2337	2758.3
chrII	4148300	4148350	2196	2781.05
chrII	4148350	4148400	3587	2773.9
chrII	4148400	4148450	2932	2763.15
chrII	4148450	4148500	2477	2707.05
chrII	4148500	4148550	3185	2674.45
chrII	4148550	4148600	2744	2649.85
chrII	4148600	4148650	2649	2667.15
chrII	4148650	4148700	3466	2705.45
chrII	4148700	4148750	2686	2730.1
chrII	4148750	4148800	2674	2752.75
chrII	4148800	4148850	2432	2753
chrII	4148850	4148900	1945	2678
chrII	4148900	4148950	2886	2631.3
chrII	4148950	4149000	2465	2598.8
chrII	4149000	4149050	2183	2535.4
chrII	4149050	4149100	2377	2474.15
chrII	4149100	4149150	3191	2453.2
chrII	4149150	4149200	3084	2395.7
chrII	4149200	4149250	3106	2378.15
chrII	4149250	4149300	2790	2348.5
chrII	4149300	4149350	2201	2355.95
chrII	4149350	4149400	2087	2450.5
chrII	4149400	4149450	1998	2494
chrII	4149450	4149500	1827	2496.75
chrII	4149500	4149550	1917	2523.6
chrII	4149550	4149600	1519	2542.6
chrII	4149600	4149650	2230	2542.8
chrII	4149650	4149700	2316	2534.8
chrII	4149700	4149750	2335	2512.75
chrII	4149750	4149800	2081	2487
chrII	4149800	4149850	2581	2518.8
chrII	4149850	4149900	3836	2532
chrII	4149900	4149950	3756	2578.2
chrII	4149950	4150000	2520	2624.35
chrII	4150000	4150050	2720	2698.25
chrII	4150050	4150100	2757	2764.7
chrII	4150100	4150150	3195	2812.8
chrII	4150150	4150200	2924	2844.55
chrII	4150200	4150250	2665	2848.75
chrII	4150250	4150300	2275	2848.3
chrII	4150300	4150350	2837	2817.95
chrII	4150350	4150400	2351	2746.15
chrII	4150400	4150450	2922	2706.95
chrII	4150450	4150500	2750	2729.45
chrII	4150500	4150550	3395	2707.2
chrII	4150550	4150600	2848	2709.95
chrII	4150600	4150650	3192	2656.4
chrII	4150650	4150700	2951	2630.1
chrII	4150700	4150750	2419	2656.2
chrII	4150750	4150800	2072	2692.3
chrII	4150800	4150850	1974	2691.4
chrII	4150850	4150900	2400	2710.1
chrII	4150900	4150950	2972	2704.6
chrII	4150950	4151000	2970	2715.8
chrII	4151000	4151050	2275	2682.15
chrII	4151050	4151100	2812	2689.35
chrII	4151100	4151150	2124	2652.35
chrII	4151150	4151200	2398	2633.65
chrII	4151200	4151250	3187	2636.95
chrII	4151250	4151300	2997	2663.3
chrII	4151300	4151350	2819	2710.95
chrII	4151350	4151400	2725	2720.55
chrII	4151400	4151450	2812	2718.8
chrII	4151450	4151500	2974	2712.3
chrII	4151500	4151550	2722	2723.25
chrII	4151550	4151600	2992	2709.2
chrII	4151600	4151650	2452	2765.25
chrII	4151650	4151700	2577	2792.25
chrII	4151700	4151750	2485	2795.3
chrII	4151750	4151800	2599	2813.5
chrII	4151800	4151850	2927	2841.3
chrII	4151850	4151900	2592	2834.35
chrII	4151900	4151950	2937	2833.1
chrII	4151950	4152000	2840	2878.7
chrII	4152000	4152050	2494	2884.6
chrII	4152050	4152100	2531	2862.8
chrII	4152100	4152150	3245	2871
chrII	4152150	4152200	2938	2897.9
chrII	4152200	4152250	3248	2915.55
chrII	4152250	4152300	3361	2925.1
chrII	4152300	4152350	3375	2913.55
chrII	4152350	4152400	2586	2933.65
chrII	4152400	4152450	2787	2927.8
chrII	4152450	4152500	3886	2937.25
chrII	4152500	4152550	2840	2950.5
chrII	4152550	4152600	2556	2980.25
chrII	4152600	4152650	2616	2974.8
chrII	4152650	4152700	3115	3014.15
chrII	4152700	4152750	2838	3012
chrII	4152750	4152800	2790	2967.25
chrII	4152800	4152850	2696	2924.25
chrII	4152850	4152900	2994	2928.65
chrII	4152900	4152950	2820	2919.35
chrII	4152950	4153000	3029	2858.9
chrII	4153000	4153050	2759	2845.05
chrII	4153050	4153100	3126	2874.05
chrII	4153100	4153150	3136	2897.95
chrII	4153150	4153200	3725	2927.55
chrII	4153200	4153250	3205	2945.4
chrII	4153250	4153300	2466	2952.8
chrII	4153300	4153350	2515	2973.15
chrII	4153350	4153400	2674	2952.65
chrII	4153400	4153450	2601	2971.7
chrII	4153450	4153500	2677	3013.65
chrII	4153500	4153550	2563	3039.8
chrII	4153550	4153600	3136	3045
chrII	4153600	4153650	3094	3030.2
chrII	4153650	4153700	3707	2992.4
chrII	4153700	4153750	3195	2967.4
chrII	4153750	4153800	2938	2988.55
chrII	4153800	4153850	3103	3012.4
chrII	4153850	4153900	2584	3026.65
chrII	4153900	4153950	3201	3041.75
chrII	4153950	4154000	3868	3087.15
chrII	4154000	4154050	3282	3163.6
chrII	4154050	4154100	3230	3175.55
chrII	4154100	4154150	2840	3163.5
chrII	4154150	4154200	2969	3116.25
chrII	4154200	4154250	2705	3098.45
chrII	4154250	4154300	2889	3091.75
chrII	4154300	4154350	2992	3106.45
chrII	4154350	4154400	2959	3122
chrII	4154400	4154450	2903	3083.85
chrII	4154450	4154500	3585	3059.25
chrII	4154500	4154550	4092	3030.15
chrII	4154550	4154600	3375	3013.95
chrII	4154600	4154650	2853	3045.25
chrII	4154650	4154700	2762	3004.6
chrII	4154700	4154750	2839	3000.25
chrII	4154750	4154800	2804	2999.75
chrII	4154800	4154850	3397	3002
chrII	4154850	4154900	2895	3016.7
chrII	4154900	4154950	2438	2992.45
chrII	4154950	4155000	3376	2952.3
chrII	4155000	4155050	2700	2889.65
chrII	4155050	4155100	2906	2845.3
chrII	4155100	4155150	3466	2850.35
chrII	4155150	4155200	2156	2858
chrII	4155200	4155250	2618	2858.2
chrII	4155250	4155300	2879	2856.25
chrII	4155300	4155350	3037	2805.45
chrII	4155350	4155400	3253	2793.95
chrII	4155400	4155450	2418	2811.1
chrII	4155450	4155500	2782	2831.55
chrII	4155500	4155550	2839	2873.25
chrII	4155550	4155600	2488	2869.55
chrII	4155600	4155650	2954	2821.4
chrII	4155650	4155700	2915	2873.8
chrII	4155700	4155750	2843	2899
chrII	4155750	4155800	2765	2883.8
chrII	4155800	4155850	2381	2847.5
chrII	4155850	4155900	2665	2805.95
chrII	4155900	4155950	2781	2812.35
chrII	4155950	4156000	3785	2815.65
chrII	4156000	4156050	3534	2821.6
chrII	4156050	4156100	2832	2842.55
chrII	4156100	4156150	2503	2810.15
chrII	4156150	4156200	3204	2792.5
chrII	4156200	4156250	3122	2759.3
chrII	4156250	4156300	2575	2733.6
chrII	4156300	4156350	2311	2728.95
chrII	4156350	4156400	2422	2706.3
chrII	4156400	4156450	2546	2707.8
chrII	4156450	4156500	2848	2618.5
chrII	4156500	4156550	2958	2571.4
chrII	4156550	4156600	2907	2532.55
chrII	4156600	4156650	2306	2543.5
chrII	4156650	4156700	2562	2500.85
chrII	4156700	4156750	2179	2434.35
chrII	4156750	4156800	2251	2413.55
chrII	4156800	4156850	2288	2408.9
chrII	4156850	4156900	2212	2433.85
chrII	4156900	4156950	2811	2431.8
chrII	4156950	4157000	1999	2380
chrII	4157000	4157050	2592	2324.75
chrII	4157050	4157100	2055	2288.35
chrII	4157100	4157150	2722	2278.2
chrII	4157150	4157200	2351	2247.3
chrII	4157200	4157250	1792	2231.25
chrII	4157250	4157300	2159	2217.65
chrII	4157300	4157350	2218	2247.35
chrII	4157350	4157400	2921	2234.8
chrII	4157400	4157450	2505	2239.85
chrII	4157450	4157500	1812	2274.85
chrII	4157500	4157550	1853	2248.1
chrII	4157550	4157600	2179	2251.3
chrII	4157600	4157650	2103	2216.45
chrII	4157650	4157700	1944	2240.7
chrII	4157700	4157750	1858	2272.15
chrII	4157750	4157800	1979	2266.55
chrII	4157800	4157850	2882	2244.2
chrII	4157850	4157900	1961	2178.45
chrII	4157900	4157950	2912	2160.25
chrII	4157950	4158000	2699	2170.45
chrII	4158000	4158050	2057	2196
chrII	4158050	4158100	2119	2239.85
chrII	4158100	4158150	2025	2251.05
chrII	4158150	4158200	2836	2302.55
chrII	4158200	4158250	2421	2340.75
chrII	4158250	4158300	2047	2359.8
chrII	4158300	4158350	1771	2345.6
chrII	4158350	4158400	1606	2356.45
chrII	4158400	4158450	2141	2331.65
chrII	4158450	4158500	2016	2327.1
chrII	4158500	4158550	2364	2340.1
chrII	4158550	4158600	3056	2353.8
chrII	4158600	4158650	2327	2370.4
chrII	4158650	4158700	2974	2332.4
chrII	4158700	4158750	2622	2342.55
chrII	4158750	4158800	2360	2355.75
chrII	4158800	4158850	2598	2359.95
chrII	4158850	4158900	2178	2391.75
chrII	4158900	4158950	2416	2414.55
chrII	4158950	4159000	2608	2416.2
chrII	4159000	4159050	2317	2415.6
chrII	4159050	4159100	2393	2362.1
chrII	4159100	4159150	2357	2370.5
chrII	4159150	4159200	2076	2355.9
chrII	4159200	4159250	2624	2346
chrII	4159250	4159300	2311	2332.45
chrII	4159300	4159350	1855	2307
chrII	4159350	4159400	2242	2335.6
chrII	4159400	4159450	2597	2295.85
chrII	4159450	4159500	2049	2286.65
chrII	4159500	4159550	2352	2301.25
chrII	4159550	4159600	1986	2283.6
chrII	4159600	4159650	2495	2250.05
chrII	4159650	4159700	2682	2287
chrII	4159700	4159750	2424	2292.5
chrII	4159750	4159800	2089	2315.95
chrII	4159800	4159850	2089	2363.6
chrII	4159850	4159900	2750	2403
chrII	4159900	4159950	1621	2405.85
chrII	4159950	4160000	2424	2455.05
chrII	4160000	4160050	2609	2504.7
chrII	4160050	4160100	2040	2569.45
chrII	4160100	4160150	1686	2641.95
chrII	4160150	4160200	2815	2649.55
chrII	4160200	4160250	2734	2638.05
chrII	4160250	4160300	2780	2654.8
chrII	4160300	4160350	2808	2669.6
chrII	4160350	4160400	3030	2618.45
chrII	4160400	4160450	2654	2613.65
chrII	4160450	4160500	3033	2618.25
chrII	4160500	4160550	3345	2594.55
chrII	4160550	4160600	3281	2583.8
chrII	4160600	4160650	3945	2612.5
chrII	4160650	4160700	2834	2584.15
chrII	4160700	4160750	2194	2558.55
chrII	4160750	4160800	2424	2529.4
chrII	4160800	4160850	2385	2510.25
chrII	4160850	4160900	1727	2497.8
chrII	4160900	4160950	1525	2488.95
chrII	4160950	4161000	2516	2496.8
chrII	4161000	4161050	2135	2444.45
chrII	4161050	4161100	1825	2431.6
chrII	4161100	4161150	2260	2366.6
chrII	4161150	4161200	2248	2315.8
chrII	4161200	4161250	2222	2286.25
chrII	4161250	4161300	2197	2268.6
chrII	4161300	4161350	2425	2260.65
chrII	4161350	4161400	2781	2271.4
chrII	4161400	4161450	2477	2312
chrII	4161450	4161500	3190	2315.75
chrII	4161500	4161550	2298	2356.2
chrII	4161550	4161600	3024	2390.6
chrII	4161600	4161650	2645	2411.45
chrII	4161650	4161700	1818	2414.3
chrII	4161700	4161750	1603	2469.6
chrII	4161750	4161800	2071	2529.4
chrII	4161800	4161850	2226	2526.4
chrII	4161850	4161900	1942	2492.9
chrII	4161900	4161950	2337	2474.45
chrII	4161950	4162000	2591	2439.9
chrII	4162000	4162050	2944	2453.6
chrII	4162050	4162100	2513	2432.35
chrII	4162100	4162150	2677	2433.6
chrII	4162150	4162200	2305	2457.3
chrII	4162200	4162250	3328	2501.9
chrII	4162250	4162300	3393	2519
chrII	4162300	4162350	2365	2518.05
chrII	4162350	4162400	2111	2526.85
chrII	4162400	4162450	2108	2523.3
chrII	4162450	4162500	2499	2523.45
chrII	4162500	4162550	2572	2518.95
chrII	4162550	4162600	2599	2531.65
chrII	4162600	4162650	2670	2530.6
chrII	4162650	4162700	2292	2551.65
chrII	4162700	4162750	2495	2506.85
chrII	4162750	4162800	2413	2496.35
chrII	4162800	4162850	2207	2510.8
chrII	4162850	4162900	2118	2523.8
chrII	4162900	4162950	2266	2535.1
chrII	4162950	4163000	2594	2526.75
chrII	4163000	4163050	2854	2527.9
chrII	4163050	4163100	2767	2508.65
chrII	4163100	4163150	2656	2495.1
chrII	4163150	4163200	2726	2490
chrII	4163200	4163250	2432	2494.6
chrII	4163250	4163300	3183	2496.2
chrII	4163300	4163350	2654	2508.6
chrII	4163350	4163400	2371	2531
chrII	4163400	4163450	2334	2579.4
chrII	4163450	4163500	2332	2569.15
chrII	4163500	4163550	2595	2525.5
chrII	4163550	4163600	2214	2490.9
chrII	4163600	4163650	2399	2479.85
chrII	4163650	4163700	2190	2445.25
chrII	4163700	4163750	2587	2444.75
chrII	4163750	4163800	2445	2381.25
chrII	4163800	4163850	2455	2405.95
chrII	4163850	4163900	2566	2429.2
chrII	4163900	4163950	3234	2451.35
chrII	4163950	4164000	2389	2462.15
chrII	4164000	4164050	1981	2427.3
chrII	4164050	4164100	2075	2421.7
chrII	4164100	4164150	2435	2462.3
chrII	4164150	4164200	2034	2465.2
chrII	4164200	4164250	2422	2463.2
chrII	4164250	4164300	1913	2449.6
chrII	4164300	4164350	3148	2474.8
chrII	4164350	4164400	2836	2492.2
chrII	4164400	4164450	2777	2484.15
chrII	4164450	4164500	2548	2479
chrII	4164500	4164550	1898	2515.8
chrII	4164550	4164600	2102	2537.75
chrII	4164600	4164650	3211	2569.1
chrII	4164650	4164700	2248	2593.35
chrII	4164700	4164750	2547	2611.5
chrII	4164750	4164800	2173	2638.3
chrII	4164800	4164850	2959	2595.9
chrII	4164850	4164900	2914	2586.9
chrII	4164900	4164950	3073	2567.3
chrII	4164950	4165000	2286	2593.4
chrII	4165000	4165050	2717	2615.8
chrII	4165050	4165100	2514	2657.5
chrII	4165100	4165150	3062	2658.1
chrII	4165150	4165200	2519	2670.35
chrII	4165200	4165250	2785	2677.2
chrII	4165250	4165300	2449	2720.55
chrII	4165300	4165350	2300	2723
chrII	4165350	4165400	2656	2743.45
chrII	4165400	4165450	2385	2755.7
chrII	4165450	4165500	3070	2793.9
chrII	4165500	4165550	2346	2795.6
chrII	4165550	4165600	2936	2796.7
chrII	4165600	4165650	3223	2803.7
chrII	4165650	4165700	2493	2804.3
chrII	4165700	4165750	2684	2783.05
chrII	4165750	4165800	3040	2804.4
chrII	4165800	4165850	3008	2860.65
chrII	4165850	4165900	3323	2918.7
chrII	4165900	4165950	3318	2930.25
chrII	4165950	4166000	3050	2932.95
chrII	4166000	4166050	2751	2982.3
chrII	4166050	4166100	2536	3010.75
chrII	4166100	4166150	3202	2993.3
chrII	4166150	4166200	2531	3049.35
chrII	4166200	4166250	2360	3073.25
chrII	4166250	4166300	2876	3079.1
chrII	4166300	4166350	3425	3044.25
chrII	4166350	4166400	3817	3047.05
chrII	4166400	4166450	2616	3005.95
chrII	4166450	4166500	3124	3002.15
chrII	4166500	4166550	3333	2966.85
chrII	4166550	4166600	3505	2973.8
chrII	4166600	4166650	2874	2941.45
chrII	4166650	4166700	3614	2940.5
chrII	4166700	4166750	3162	2978.05
chrII	4166750	4166800	3157	2934.35
chrII	4166800	4166850	2311	2893.8
chrII	4166850	4166900	3379	2807.7
chrII	4166900	4166950	2496	2794
chrII	4166950	4167000	2974	2761.95
chrII	4167000	4167050	2045	2745.8
chrII	4167050	4167100	2675	2695.1
chrII	4167100	4167150	2555	2687
chrII	4167150	4167200	2512	2659.3
chrII	4167200	4167250	3111	2603
chrII	4167250	4167300	2002	2557.8
chrII	4167300	4167350	2614	2544.1
chrII	4167350	4167400	2095	2504.25
chrII	4167400	4167450	2342	2518.2
chrII	4167450	4167500	2483	2511.25
chrII	4167500	4167550	3010	2582.2
chrII	4167550	4167600	2491	2592.2
chrII	4167600	4167650	2712	2605.95
chrII	4167650	4167700	3060	2612.7
chrII	4167700	4167750	2036	2603.5
chrII	4167750	4167800	2253	2686.65
chrII	4167800	4167850	2037	2705.45
chrII	4167850	4167900	2582	2744.35
chrII	4167900	4167950	2775	2760.05
chrII	4167950	4168000	2835	2786.55
chrII	4168000	4168050	3464	2791.7
chrII	4168050	4168100	2875	2817.85
chrII	4168100	4168150	2830	2809.4
chrII	4168150	4168200	2647	2771.85
chrII	4168200	4168250	2927	2784.45
chrII	4168250	4168300	3665	2811.1
chrII	4168300	4168350	2990	2838.3
chrII	4168350	4168400	2873	2811.3
chrII	4168400	4168450	2656	2795.95
chrII	4168450	4168500	3013	2796.1
chrII	4168500	4168550	3113	2776.55
chrII	4168550	4168600	3014	2787.25
chrII	4168600	4168650	2543	2771.4
chrII	4168650	4168700	2309	2778.4
chrII	4168700	4168750	2288	2750.25
chrII	4168750	4168800	2786	2660.1
chrII	4168800	4168850	2581	2629.6
chrII	4168850	4168900	2042	2602.75
chrII	4168900	4168950	2468	2581.85
chrII	4168950	4169000	2838	2558.45
chrII	4169000	4169050	3073	2560.3
chrII	4169050	4169100	3089	2546.1
chrII	4169100	4169150	2513	2533.6
chrII	4169150	4169200	2787	2563.3
chrII	4169200	4169250	2364	2578.25
chrII	4169250	4169300	1862	2572.1
chrII	4169300	4169350	2380	2577.8
chrII	4169350	4169400	2336	2638.9
chrII	4169400	4169450	2238	2670
chrII	4169450	4169500	2545	2674.9
chrII	4169500	4169550	3150	2674.15
chrII	4169550	4169600	2730	2658.25
chrII	4169600	4169650	2293	2674.9
chrII	4169650	4169700	2903	2702.95
chrII	4169700	4169750	2587	2739.4
chrII	4169750	4169800	2663	2809.95
chrII	4169800	4169850	2695	2827.25
chrII	4169850	4169900	3264	2804.4
chrII	4169900	4169950	3090	2820.2
chrII	4169950	4170000	2936	2839.1
chrII	4170000	4170050	3058	2807.55
chrII	4170050	4170100	2771	2851.85
chrII	4170100	4170150	2846	2890.5
chrII	4170150	4170200	3348	2861.3
chrII	4170200	4170250	3093	2846.85
chrII	4170250	4170300	3273	2893.6
chrII	4170300	4170350	2726	2876.05
chrII	4170350	4170400	1879	2855.1
chrII	4170400	4170450	2554	2816.95
chrII	4170450	4170500	2923	2774.65
chrII	4170500	4170550	2519	2753.3
chrII	4170550	4170600	3616	2734.35
chrII	4170600	4170650	3066	2719.5
chrII	4170650	4170700	2319	2690.6
chrII	4170700	4170750	2298	2651
chrII	4170750	4170800	3598	2596
chrII	4170800	4170850	2344	2575.35
chrII	4170850	4170900	2845	2632.85
chrII	4170900	4170950	2327	2682.35
chrII	4170950	4171000	2090	2691.25
chrII	4171000	4171050	2631	2708.6
chrII	4171050	4171100	2392	2644.2
chrII	4171100	4171150	2549	2621.4
chrII	4171150	4171200	2770	2630
chrII	4171200	4171250	2301	2628.15
chrII	4171250	4171300	2173	2559.55
chrII	4171300	4171350	2313	2572.75
chrII	4171350	4171400	3029	2545.85
chrII	4171400	4171450	3544	2560.45
chrII	4171450	4171500	3101	2569.9
chrII	4171500	4171550	2866	2556.75
chrII	4171550	4171600	2328	2543.6
chrII	4171600	4171650	2610	2535.9
chrII	4171650	4171700	2491	2505.4
chrII	4171700	4171750	2261	2511.45
chrII	4171750	4171800	2226	2505.1
chrII	4171800	4171850	2608	2524.8
chrII	4171850	4171900	2307	2501.6
chrII	4171900	4171950	2619	2467.9
chrII	4171950	4172000	2279	2437.15
chrII	4172000	4172050	2368	2430.75
chrII	4172050	4172100	2129	2424
chrII	4172100	4172150	2395	2410.65
chrII	4172150	4172200	2160	2389.1
chrII	4172200	4172250	2422	2395.7
chrII	4172250	4172300	2046	2429.05
chrII	4172300	4172350	2707	2421.35
chrII	4172350	4172400	2565	2427.5
chrII	4172400	4172450	2870	2439.5
chrII	4172450	4172500	2486	2455.05
chrII	4172500	4172550	2738	2466.4
chrII	4172550	4172600	2193	2494.6
chrII	4172600	4172650	2343	2538.85
chrII	4172650	4172700	2060	2563.8
chrII	4172700	4172750	2393	2568.95
chrII	4172750	4172800	2893	2595.95
chrII	4172800	4172850	2454	2590.65
chrII	4172850	4172900	2430	2626.35
chrII	4172900	4172950	2859	2637.6
chrII	4172950	4173000	2590	2671.2
chrII	4173000	4173050	2595	2698
chrII	4173050	4173100	2693	2755.4
chrII	4173100	4173150	3280	2778.95
chrII	4173150	4173200	2659	2812.65
chrII	4173200	4173250	2525	2875.35
chrII	4173250	4173300	2586	2884.5
chrII	4173300	4173350	2601	2901.25
chrII	4173350	4173400	3279	2928.4
chrII	4173400	4173450	3095	2895.9
chrII	4173450	4173500	3158	2901.75
chrII	4173500	4173550	3274	2923.95
chrII	4173550	4173600	3341	2929.3
chrII	4173600	4173650	2814	2885.95
chrII	4173650	4173700	2734	2908.35
chrII	4173700	4173750	3647	2941.65
chrII	4173750	4173800	3076	2957.95
chrII	4173800	4173850	2789	2971.1
chrII	4173850	4173900	2973	2945.2
chrII	4173900	4173950	2209	2928.55
chrII	4173950	4174000	2707	2932.5
chrII	4174000	4174050	3039	2923.4
chrII	4174050	4174100	2800	2874.6
chrII	4174100	4174150	2413	2860.8
chrII	4174150	4174200	3107	2876.45
chrII	4174200	4174250	3191	2821.55
chrII	4174250	4174300	2912	2818.15
chrII	4174300	4174350	2864	2835.45
chrII	4174350	4174400	2761	2816.8
chrII	4174400	4174450	2762	2865.7
chrII	4174450	4174500	3237	2848.8
chrII	4174500	4174550	3092	2850.8
chrII	4174550	4174600	2365	2874.55
chrII	4174600	4174650	2538	2924.45
chrII	4174650	4174700	3047	2894.15
chrII	4174700	4174750	2549	2889.6
chrII	4174750	4174800	3008	2887.35
chrII	4174800	4174850	3135	2865.3
chrII	4174850	4174900	2600	2846.65
chrII	4174900	4174950	3187	2823
chrII	4174950	4175000	2369	2780
chrII	4175000	4175050	3079	2730.2
chrII	4175050	4175100	3275	2721.35
chrII	4175100	4175150	3411	2704.95
chrII	4175150	4175200	2501	2671.65
chrII	4175200	4175250	3100	2675.25
chrII	4175250	4175300	2867	2657.45
chrII	4175300	4175350	2423	2617.3
chrII	4175350	4175400	2388	2627.45
chrII	4175400	4175450	2289	2585.65
chrII	4175450	4175500	2377	2554.05
chrII	4175500	4175550	2096	2507.8
chrII	4175550	4175600	2188	2501.9
chrII	4175600	4175650	2210	2449.2
chrII	4175650	4175700	2381	2469.65
chrII	4175700	4175750	2621	2454.4
chrII	4175750	4175800	2652	2463.7
chrII	4175800	4175850	2332	2498.3
chrII	4175850	4175900	2803	2502.9
chrII	4175900	4175950	2351	2530.65
chrII	4175950	4176000	1737	2533.75
chrII	4176000	4176050	2154	2571.7
chrII	4176050	4176100	3157	2573.7
chrII	4176100	4176150	2357	2641.3
chrII	4176150	4176200	2910	2684.7
chrII	4176200	4176250	2795	2680.85
chrII	4176250	4176300	3053	2693.1
chrII	4176300	4176350	3115	2719.2
chrII	4176350	4176400	2480	2712.45
chrII	4176400	4176450	2844	2730.45
chrII	4176450	4176500	2439	2795.55
chrII	4176500	4176550	2855	2818.2
chrII	4176550	4176600	2228	2787.25
chrII	4176600	4176650	3562	2811.2
chrII	4176650	4176700	3249	2802.25
chrII	4176700	4176750	2544	2780.15
chrII	4176750	4176800	2897	2726.6
chrII	4176800	4176850	2854	2703.35
chrII	4176850	4176900	2668	2712.15
chrII	4176900	4176950	2711	2698.8
chrII	4176950	4177000	3039	2752.7
chrII	4177000	4177050	2607	2756.95
chrII	4177050	4177100	2538	2795.35
chrII	4177100	4177150	2836	2765.8
chrII	4177150	4177200	2731	2736.75
chrII	4177200	4177250	2353	2750.3
chrII	4177250	4177300	1982	2723.4
chrII	4177300	4177350	2650	2691.9
chrII	4177350	4177400	2656	2696.7
chrII	4177400	4177450	2577	2688.5
chrII	4177450	4177500	3517	2661.55
chrII	4177500	4177550	2940	2651.05
chrII	4177550	4177600	2996	2625.4
chrII	4177600	4177650	2971	2605
chrII	4177650	4177700	2668	2564.6
chrII	4177700	4177750	2815	2561.5
chrII	4177750	4177800	2359	2598.8
chrII	4177800	4177850	2224	2564.35
chrII	4177850	4177900	2764	2528.7
chrII	4177900	4177950	2547	2515.75
chrII	4177950	4178000	2500	2461.9
chrII	4178000	4178050	2397	2445.35
chrII	4178050	4178100	2025	2433.2
chrII	4178100	4178150	2428	2392.5
chrII	4178150	4178200	1923	2349.7
chrII	4178200	4178250	2291	2334.6
chrII	4178250	4178300	2728	2326.45
chrII	4178300	4178350	1961	2335.45
chrII	4178350	4178400	1943	2321
chrII	4178400	4178450	2318	2322.95
chrII	4178450	4178500	2440	2354.1
chrII	4178500	4178550	2609	2418.5
chrII	4178550	4178600	2753	2431.1
chrII	4178600	4178650	2157	2447.8
chrII	4178650	4178700	1812	2483.8
chrII	4178700	4178750	2513	2480.2
chrII	4178750	4178800	2196	2515.45
chrII	4178800	4178850	2404	2548.95
chrII	4178850	4178900	2475	2605.8
chrII	4178900	4178950	2586	2655.65
chrII	4178950	4179000	3123	2666.75
chrII	4179000	4179050	3685	2659.25
chrII	4179050	4179100	2277	2685.85
chrII	4179100	4179150	2762	2721.75
chrII	4179150	4179200	2643	2783.8
chrII	4179200	4179250	2219	2815.95
chrII	4179250	4179300	3433	2846.7
chrII	4179300	4179350	2631	2857.4
chrII	4179350	4179400	3080	2872.95
chrII	4179400	4179450	3315	2909.6
chrII	4179450	4179500	2662	2906.1
chrII	4179500	4179550	2459	2899.1
chrII	4179550	4179600	3285	2909.5
chrII	4179600	4179650	2875	2900.35
chrII	4179650	4179700	3053	2893.4
chrII	4179700	4179750	3156	2909.15
chrII	4179750	4179800	2811	2855.35
chrII	4179800	4179850	2618	2815.75
chrII	4179850	4179900	2786	2781.35
chrII	4179900	4179950	3319	2769.85
chrII	4179950	4180000	3053	2786.55
chrII	4180000	4180050	3545	2820.3
chrII	4180050	4180100	2485	2788.7
chrII	4180100	4180150	2579	2792.05
chrII	4180150	4180200	2504	2756.05
chrII	4180200	4180250	2534	2716.8
chrII	4180250	4180300	2357	2643.6
chrII	4180300	4180350	1839	2628.45
chrII	4180350	4180400	2392	2636.45
chrII	4180400	4180450	3085	2592.4
chrII	4180450	4180500	2996	2561.85
chrII	4180500	4180550	3134	2504.4
chrII	4180550	4180600	2653	2496.15
chrII	4180600	4180650	2942	2495
chrII	4180650	4180700	2333	2490.75
chrII	4180700	4180750	2371	2500.6
chrII	4180750	4180800	1347	2513.2
chrII	4180800	4180850	2315	2565.85
chrII	4180850	4180900	2946	2590.8
chrII	4180900	4180950	2438	2580.35
chrII	4180950	4181000	2442	2561.7
chrII	4181000	4181050	2396	2520.9
chrII	4181050	4181100	2320	2517.45
chrII	4181100	4181150	2556	2517.65
chrII	4181150	4181200	2419	2527.65
chrII	4181200	4181250	2731	2532.3
chrII	4181250	4181300	2609	2594.75
chrII	4181300	4181350	2892	2608.9
chrII	4181350	4181400	2891	2562.15
chrII	4181400	4181450	2876	2550.3
chrII	4181450	4181500	2623	2560.6
chrII	4181500	4181550	2318	2601
chrII	4181550	4181600	2584	2650.2
chrII	4181600	4181650	2946	2678.95
chrII	4181650	4181700	2533	2702.2
chrII	4181700	4181750	2464	2698.9
chrII	4181750	4181800	2596	2715.45
chrII	4181800	4181850	2598	2758.2
chrII	4181850	4181900	2011	2789.55
chrII	4181900	4181950	2201	2767.05
chrII	4181950	4182000	2648	2752.25
chrII	4182000	4182050	3204	2746
chrII	4182050	4182100	3304	2719.45
chrII	4182100	4182150	3131	2693.85
chrII	4182150	4182200	2884	2673.35
chrII	4182200	4182250	2665	2649
chrII	4182250	4182300	2940	2628.9
chrII	4182300	4182350	3747	2660.9
chrII	4182350	4182400	3518	2681.95
chrII	4182400	4182450	2426	2710.85
chrII	4182450	4182500	2327	2729.05
chrII	4182500	4182550	2193	2686.45
chrII	4182550	4182600	2053	2659.15
chrII	4182600	4182650	2434	2620.15
chrII	4182650	4182700	2123	2592.4
chrII	4182700	4182750	1977	2604.9
chrII	4182750	4182800	2194	2607.95
chrII	4182800	4182850	3238	2527.65
chrII	4182850	4182900	2432	2466.85
chrII	4182900	4182950	2779	2465.8
chrII	4182950	4183000	3012	2462.1
chrII	4183000	4183050	2352	2506.05
chrII	4183050	4183100	2758	2572.85
chrII	4183100	4183150	2351	2598.6
chrII	4183150	4183200	2329	2610
chrII	4183200	4183250	2915	2645.55
chrII	4183250	4183300	3001	2693.05
chrII	4183300	4183350	2141	2664.5
chrII	4183350	4183400	2302	2701.05
chrII	4183400	4183450	2405	2747.25
chrII	4183450	4183500	2253	2759.15
chrII	4183500	4183550	3072	2806.45
chrII	4183550	4183600	3389	2822.35
chrII	4183600	4183650	2949	2868.3
chrII	4183650	4183700	2351	2885.05
chrII	4183700	4183750	2688	2858.1
chrII	4183750	4183800	3144	2864.3
chrII	4183800	4183850	2667	2870.05
chrII	4183850	4183900	3163	2867.6
chrII	4183900	4183950	3703	2882.05
chrII	4183950	4184000	3250	2911.25
chrII	4184000	4184050	3298	2900.8
chrII	4184050	4184100	3076	2866.15
chrII	4184100	4184150	3270	2875.8
chrII	4184150	4184200	2664	2941.9
chrII	4184200	4184250	2376	2933.9
chrII	4184250	4184300	3125	2906.1
chrII	4184300	4184350	2256	2889.45
chrII	4184350	4184400	2253	2878.45
chrII	4184400	4184450	2694	2836.6
chrII	4184450	4184500	2837	2803.55
chrII	4184500	4184550	2863	2755.5
chrII	4184550	4184600	2696	2725.25
chrII	4184600	4184650	3142	2669.85
chrII	4184650	4184700	3673	2632.9
chrII	4184700	4184750	2528	2665.7
chrII	4184750	4184800	2588	2662.7
chrII	4184800	4184850	2334	2713.85
chrII	4184850	4184900	2943	2727.6
chrII	4184900	4184950	2866	2745.7
chrII	4184950	4185000	2589	2737.9
chrII	4185000	4185050	2337	2741.75
chrII	4185050	4185100	2471	2766.25
chrII	4185100	4185150	2162	2756.3
chrII	4185150	4185200	1925	2725.9
chrII	4185200	4185250	3032	2757.55
chrII	4185250	4185300	3065	2769.25
chrII	4185300	4185350	3279	2800.35
chrII	4185350	4185400	2528	2787.6
chrII	4185400	4185450	3056	2776.15
chrII	4185450	4185500	2681	2827.45
chrII	4185500	4185550	2940	2856.75
chrII	4185550	4185600	3186	2888.1
chrII	4185600	4185650	2943	2925.85
chrII	4185650	4185700	3065	2959.5
chrII	4185700	4185750	3161	2933.65
chrII	4185750	4185800	2822	2888.1
chrII	4185800	4185850	2956	2845.05
chrII	4185850	4185900	2688	2899.75
chrII	4185900	4185950	2637	2913.05
chrII	4185950	4186000	3615	2917.25
chrII	4186000	4186050	2923	2957.4
chrII	4186050	4186100	3098	2968.9
chrII	4186100	4186150	2917	2956.85
chrII	4186150	4186200	2598	2941.5
chrII	4186200	4186250	2515	2899.25
chrII	4186250	4186300	2154	2890.4
chrII	4186300	4186350	2418	2863.5
chrII	4186350	4186400	3622	2901.3
chrII	4186400	4186450	3322	2898.65
chrII	4186450	4186500	2765	2856.85
chrII	4186500	4186550	3743	2824.95
chrII	4186550	4186600	3416	2783.2
chrII	4186600	4186650	2702	2747.8
chrII	4186650	4186700	2758	2752.45
chrII	4186700	4186750	2316	2793.85
chrII	4186750	4186800	2645	2826.3
chrII	4186800	4186850	2418	2848
chrII	4186850	4186900	3444	2796.1
chrII	4186900	4186950	2584	2773.1
chrII	4186950	4187000	2779	2778.7
chrII	4187000	4187050	2285	2751.3
chrII	4187050	4187100	2263	2744.75
chrII	4187100	4187150	2209	2768.15
chrII	4187150	4187200	2691	2801.05
chrII	4187200	4187250	3343	2857.5
chrII	4187250	4187300	2803	2832.9
chrII	4187300	4187350	2852	2842.6
chrII	4187350	4187400	2584	2815.75
chrII	4187400	4187450	2862	2798.75
chrII	4187450	4187500	2877	2809.9
chrII	4187500	4187550	3195	2825.2
chrII	4187550	4187600	3285	2840.75
chrII	4187600	4187650	3170	2853.95
chrII	4187650	4187700	3416	2846
chrII	4187700	4187750	3445	2839.85
chrII	4187750	4187800	2153	2848.9
chrII	4187800	4187850	2612	2847.8
chrII	4187850	4187900	2907	2861.8
chrII	4187900	4187950	2244	2900.35
chrII	4187950	4188000	3002	2896.6
chrII	4188000	4188050	2591	2916.7
chrII	4188050	4188100	2574	2926.65
chrII	4188100	4188150	2473	2917.4
chrII	4188150	4188200	2532	2909.15
chrII	4188200	4188250	3220	2887.45
chrII	4188250	4188300	2984	2911.2
chrII	4188300	4188350	2830	2907.3
chrII	4188350	4188400	2864	2908.45
chrII	4188400	4188450	3633	2927.85
chrII	4188450	4188500	2802	2917.55
chrII	4188500	4188550	3597	2892.15
chrII	4188550	4188600	3484	2883.6
chrII	4188600	4188650	2985	2849.4
chrII	4188650	4188700	3251	2813.05
chrII	4188700	4188750	3011	2768.9
chrII	4188750	4188800	2628	2766.7
chrII	4188800	4188850	2534	2773.15
chrII	4188850	4188900	2930	2796.75
chrII	4188900	4188950	2632	2775.85
chrII	4188950	4189000	2796	2786.1
chrII	4189000	4189050	2083	2749.6
chrII	4189050	4189100	2403	2712.45
chrII	4189100	4189150	1789	2678.5
chrII	4189150	4189200	1805	2640.45
chrII	4189200	4189250	2337	2639.75
chrII	4189250	4189300	2940	2638.4
chrII	4189300	4189350	2959	2637
chrII	4189350	4189400	3336	2597.85
chrII	4189400	4189450	3215	2575.55
chrII	4189450	4189500	3007	2573.95
chrII	4189500	4189550	2867	2617.55
chrII	4189550	4189600	2741	2641.8
chrII	4189600	4189650	2306	2695.95
chrII	4189650	4189700	2490	2734.6
chrII	4189700	4189750	2997	2756.8
chrII	4189750	4189800	2601	2748.4
chrII	4189800	4189850	2506	2746.3
chrII	4189850	4189900	2147	2757.85
chrII	4189900	4189950	2186	2728.65
chrII	4189950	4190000	2764	2722
chrII	4190000	4190050	2955	2765.1
chrII	4190050	4190100	2888	2754.7
chrII	4190100	4190150	2872	2742
chrII	4190150	4190200	2578	2714.4
chrII	4190200	4190250	2781	2707.65
chrII	4190250	4190300	2772	2756.4
chrII	4190300	4190350	2917	2776.3
chrII	4190350	4190400	3567	2806.55
chrII	4190400	4190450	2631	2848.95
chrII	4190450	4190500	2874	2843.2
chrII	4190500	4190550	3729	2820.85
chrII	4190550	4190600	2533	2850.9
chrII	4190600	4190650	2052	2866.7
chrII	4190650	4190700	1938	2880.95
chrII	4190700	4190750	2862	2886.3
chrII	4190750	4190800	3576	2895.9
chrII	4190800	4190850	2904	2851.75
chrII	4190850	4190900	2752	2794.2
chrII	4190900	4190950	3034	2791.75
chrII	4190950	4191000	2649	2753.85
chrII	4191000	4191050	2508	2693.95
chrII	4191050	4191100	3489	2685.5
chrII	4191100	4191150	3188	2727.7
chrII	4191150	4191200	2863	2765
chrII	4191200	4191250	2888	2762.4
chrII	4191250	4191300	2964	2711.65
chrII	4191300	4191350	2034	2654
chrII	4191350	4191400	2416	2640.45
chrII	4191400	4191450	2582	2648.05
chrII	4191450	4191500	2116	2649.5
chrII	4191500	4191550	2531	2677.3
chrII	4191550	4191600	2364	2650.85
chrII	4191600	4191650	2896	2620.45
chrII	4191650	4191700	2684	2613
chrII	4191700	4191750	2810	2633.8
chrII	4191750	4191800	2561	2596.75
chrII	4191800	4191850	1751	2630.35
chrII	4191850	4191900	2481	2692.65
chrII	4191900	4191950	3186	2711.9
chrII	4191950	4192000	2678	2734.3
chrII	4192000	4192050	3064	2762.5
chrII	4192050	4192100	2960	2802.5
chrII	4192100	4192150	2580	2783.7
chrII	4192150	4192200	2714	2793.95
chrII	4192200	4192250	3304	2782.1
chrII	4192250	4192300	2223	2802.7
chrII	4192300	4192350	2706	2878.65
chrII	4192350	4192400	3662	2916.8
chrII	4192400	4192450	2967	2989.9
chrII	4192450	4192500	2564	3017.9
chrII	4192500	4192550	3095	3010.2
chrII	4192550	4192600	3164	3028.85
chrII	4192600	4192650	2520	3056.2
chrII	4192650	4192700	2889	3090.05
chrII	4192700	4192750	2573	3056.2
chrII	4192750	4192800	2973	3081
chrII	4192800	4192850	3270	3096.7
chrII	4192850	4192900	3244	3117.6
chrII	4192900	4192950	4648	3154.5
chrII	4192950	4193000	3238	3205.5
chrII	4193000	4193050	2910	3241.5
chrII	4193050	4193100	3333	3243.4
chrII	4193100	4193150	3127	3245.9
chrII	4193150	4193200	3391	3243.3
chrII	4193200	4193250	2627	3236.4
chrII	4193250	4193300	2719	3228.7
chrII	4193300	4193350	3020	3250.7
chrII	4193350	4193400	4080	3217.25
chrII	4193400	4193450	3705	3118.75
chrII	4193450	4193500	3584	3072.75
chrII	4193500	4193550	3815	3062.75
chrII	4193550	4193600	3202	3034.4
chrII	4193600	4193650	2570	3041.45
chrII	4193650	4193700	2837	2999.95
chrII	4193700	4193750	2435	2970.35
chrII	4193750	4193800	2819	2950
chrII	4193800	4193850	3710	2923.4
chrII	4193850	4193900	2575	2842.9
chrII	4193900	4193950	2678	2776.7
chrII	4193950	4194000	2318	2773.85
chrII	4194000	4194050	2710	2718.15
chrII	4194050	4194100	2766	2692.95
chrII	4194100	4194150	3268	2690.85
chrII	4194150	4194200	2561	2675.4
chrII	4194200	4194250	2035	2653.4
chrII	4194250	4194300	2312	2644.95
chrII	4194300	4194350	2488	2591.9
chrII	4194350	4194400	2470	2584.15
chrII	4194400	4194450	2381	2559.35
chrII	4194450	4194500	3527	2576.7
chrII	4194500	4194550	2701	2566.7
chrII	4194550	4194600	2698	2551.2
chrII	4194600	4194650	2528	2529.8
chrII	4194650	4194700	2528	2538
chrII	4194700	4194750	1995	2570.6
chrII	4194750	4194800	2650	2588.9
chrII	4194800	4194850	2649	2667.25
chrII	4194850	4194900	2420	2717.3
chrII	4194900	4194950	2182	2701.15
chrII	4194950	4195000	2665	2606.15
chrII	4195000	4195050	2510	2574.8
chrII	4195050	4195100	2456	2560.7
chrII	4195100	4195150	2840	2585.45
chrII	4195150	4195200	2725	2589.35
chrII	4195200	4195250	2687	2624.9
chrII	4195250	4195300	2678	2619.5
chrII	4195300	4195350	4055	2605
chrII	4195350	4195400	3471	2591.2
chrII	4195400	4195450	2058	2629.15
chrII	4195450	4195500	1627	2619.55
chrII	4195500	4195550	2074	2638.1
chrII	4195550	4195600	2416	2675
chrII	4195600	4195650	3023	2677.45
chrII	4195650	4195700	2606	2694.75
chrII	4195700	4195750	2706	2696.4
chrII	4195750	4195800	2542	2689.55
chrII	4195800	4195850	2359	2623.15
chrII	4195850	4195900	2144	2633.25
chrII	4195900	4195950	2941	2693.35
chrII	4195950	4196000	2473	2719.75
chrII	4196000	4196050	2881	2752.35
chrII	4196050	4196100	3194	2787.2
chrII	4196100	4196150	2889	2775.55
chrII	4196150	4196200	3071	2761.4
chrII	4196200	4196250	2720	2787.1
chrII	4196250	4196300	2541	2777.35
chrII	4196300	4196350	2727	2806.05
chrII	4196350	4196400	3673	2808
chrII	4196400	4196450	3260	2789.35
chrII	4196450	4196500	2155	2798.65
chrII	4196500	4196550	2726	2827.2
chrII	4196550	4196600	3113	2847.45
chrII	4196600	4196650	2790	2897.1
chrII	4196650	4196700	2323	2910.5
chrII	4196700	4196750	3220	2936.15
chrII	4196750	4196800	2347	2950.3
chrII	4196800	4196850	2933	2980.05
chrII	4196850	4196900	2183	2923.65
chrII	4196900	4196950	2568	2894.7
chrII	4196950	4197000	2659	2940.25
chrII	4197000	4197050	3452	2974.75
chrII	4197050	4197100	3599	2942.85
chrII	4197100	4197150	3882	2945.95
chrII	4197150	4197200	3339	2936.85
chrII	4197200	4197250	3233	2900.5
chrII	4197250	4197300	2824	2935.75
chrII	4197300	4197350	3322	2903.4
chrII	4197350	4197400	2545	2992
chrII	4197400	4197450	2681	3011.75
chrII	4197450	4197500	3066	3040.55
chrII	4197500	4197550	3416	3008.8
chrII	4197550	4197600	2475	2951.85
chrII	4197600	4197650	2852	2926.35
chrII	4197650	4197700	2141	2929.1
chrII	4197700	4197750	2493	2899.1
chrII	4197750	4197800	3052	2913.3
chrII	4197800	4197850	2286	2884.55
chrII	4197850	4197900	3955	2888.15
chrII	4197900	4197950	2963	2919.55
chrII	4197950	4198000	3235	2913.2
chrII	4198000	4198050	2817	2884.7
chrII	4198050	4198100	2460	2898.75
chrII	4198100	4198150	3372	2886.75
chrII	4198150	4198200	3394	2899.35
chrII	4198200	4198250	2633	2925.45
chrII	4198250	4198300	3108	2929.05
chrII	4198300	4198350	2747	2957.75
chrII	4198350	4198400	2617	2875.9
chrII	4198400	4198450	3309	2845.45
chrII	4198450	4198500	2939	2814.05
chrII	4198500	4198550	2846	2855.65
chrII	4198550	4198600	2756	2883.7
chrII	4198600	4198650	2612	2874.4
chrII	4198650	4198700	2393	2848.35
chrII	4198700	4198750	3015	2853.55
chrII	4198750	4198800	3124	2841.35
chrII	4198800	4198850	2860	2855.35
chrII	4198850	4198900	2318	2889.05
chrII	4198900	4198950	2354	2865.6
chrII	4198950	4199000	2607	2831.7
chrII	4199000	4199050	3649	2848
chrII	4199050	4199100	3021	2858.3
chrII	4199100	4199150	3186	2897
chrII	4199150	4199200	2873	2934.45
chrII	4199200	4199250	2737	2923.8
chrII	4199250	4199300	2864	2904.15
chrII	4199300	4199350	3027	2886.3
chrII	4199350	4199400	3291	2899.2
chrII	4199400	4199450	2840	2908.5
chrII	4199450	4199500	2261	2893.2
chrII	4199500	4199550	3172	2850.5
chrII	4199550	4199600	2962	2838.85
chrII	4199600	4199650	3386	2814.5
chrII	4199650	4199700	3142	2804.75
chrII	4199700	4199750	2802	2810.05
chrII	4199750	4199800	2731	2786.05
chrII	4199800	4199850	2503	2766.95
chrII	4199850	4199900	2576	2736.75
chrII	4199900	4199950	2540	2720.55
[truncated: 1,001 more rows]
