# Supplementary material for: Chromosomal Mcm2-7 distribution and the genome replication program in species from yeast to humans
Source: PLoS Genet. 2021 Sep 2;17(9):e1009714. doi: 10.1371/journal.pgen.1009714 (PMC8443269; doi:10.1371/journal.pgen.1009714)
Supplement: S7 Source Files — (ZIP) [file pgen.1009714.s029.zip › source_files_for_S5Figure_to_S12Figure/S10_Figure/S10B_Figure/numbers_for_S10B_Figure_050621_1.txt]

site_type	AT_fraction	distance_to_site_of_opposite_type	free_MNase
watson_initiation	0.7	13800	16187
watson_initiation	0.586666666666667	5700	15554
watson_initiation	0.733333333333333	5700	16306
watson_initiation	0.626666666666667	5400	17885
watson_initiation	0.716666666666667	26700	17683
watson_initiation	0.696666666666667	14700	15546
watson_initiation	0.773333333333333	11400	15936
watson_initiation	0.77	16800	16538
watson_initiation	0.793333333333333	21600	15255
watson_initiation	0.716666666666667	6600	13120
watson_initiation	0.726666666666667	16200	16221
watson_initiation	0.74	7800	13030
watson_initiation	0.77	8100	12806
watson_initiation	0.673333333333333	9300	15087
watson_initiation	0.743333333333333	23700	13543
watson_initiation	0.726666666666667	9300	15552
watson_initiation	0.726666666666667	23100	14096
watson_initiation	0.686666666666667	30300	16181
watson_initiation	0.74	12000	15634
watson_initiation	0.76	12900	14496
watson_initiation	0.563333333333333	17700	17425
watson_initiation	0.636666666666667	9000	13898
watson_initiation	0.733333333333333	16800	13138
watson_initiation	0.766666666666667	23400	12590
watson_initiation	0.746666666666667	18000	15985
watson_initiation	0.73	7800	15647
watson_initiation	0.583333333333333	6000	15151
watson_initiation	0.703333333333333	8100	14147
watson_initiation	0.71	14100	15711
watson_initiation	0.683333333333333	6600	16431
watson_initiation	0.69	7200	16060
watson_initiation	0.61	6600	18061
watson_initiation	0.72	6900	15683
watson_initiation	0.756666666666667	15300	15775
watson_initiation	0.676666666666667	7200	15657
watson_initiation	0.776666666666667	13500	12673
watson_initiation	0.666666666666667	8100	15917
watson_initiation	0.633333333333333	13500	17184
watson_initiation	0.736666666666667	5700	15979
watson_initiation	0.78	10800	12003
watson_initiation	0.706666666666667	12300	15432
watson_initiation	0.733333333333333	26100	14212
watson_initiation	0.763333333333333	6900	12575
watson_initiation	0.69	10200	14180
watson_initiation	0.736666666666667	9000	13059
watson_initiation	0.77	13200	13573
watson_initiation	0.746666666666667	18900	15593
watson_initiation	0.66	7200	16189
watson_initiation	0.756666666666667	10200	14172
watson_initiation	0.683333333333333	6600	14345
watson_initiation	0.686666666666667	17100	15435
watson_initiation	0.736666666666667	7800	20789
watson_initiation	0.716666666666667	6300	17257
watson_initiation	0.696666666666667	9000	17588
watson_initiation	0.633333333333333	10200	18257
watson_initiation	0.69	13500	15083
watson_initiation	0.733333333333333	8400	14959
watson_initiation	0.633333333333333	6600	18280
watson_initiation	0.753333333333333	10800	15445
watson_initiation	0.696666666666667	14100	17503
watson_initiation	0.746666666666667	16500	16713
watson_initiation	0.676666666666667	13800	19247
watson_initiation	0.71	12600	16533
watson_initiation	0.673333333333333	8100	16743
watson_initiation	0.706666666666667	15900	12106
watson_initiation	0.746666666666667	10800	13099
watson_initiation	0.606666666666667	7200	17233
watson_initiation	0.606666666666667	7200	16719
watson_initiation	0.806666666666667	18600	15743
watson_initiation	0.67	8700	14504
watson_initiation	0.683333333333333	7800	14863
watson_initiation	0.773333333333333	15300	14390
watson_initiation	0.686666666666667	7500	15557
watson_initiation	0.7	11400	16946
watson_initiation	0.673333333333333	12600	16486
watson_initiation	0.75	7800	13171
watson_initiation	0.74	12600	14492
watson_initiation	0.743333333333333	11400	12532
watson_initiation	0.663333333333333	7500	16373
watson_initiation	0.73	17100	18610
watson_initiation	0.786666666666667	8100	14119
watson_initiation	0.69	8100	13598
watson_initiation	0.7	6300	14705
watson_initiation	0.676666666666667	17400	16058
watson_initiation	0.77	17400	12562
watson_initiation	0.81	6000	11366
watson_initiation	0.67	6000	16728
watson_initiation	0.76	5700	14129
watson_initiation	0.73	21300	14512
watson_initiation	0.74	7800	15578
watson_initiation	0.753333333333333	8700	16610
watson_initiation	0.67	7500	14748
watson_initiation	0.63	6600	18175
watson_initiation	0.77	8100	13775
watson_initiation	0.753333333333333	12300	13793
watson_initiation	0.633333333333333	16200	15644
watson_initiation	0.7	11700	14088
watson_initiation	0.673333333333333	11400	16132
watson_initiation	0.75	9000	14824
watson_initiation	0.66	18600	16994
watson_initiation	0.6	15600	16573
watson_initiation	0.696666666666667	13500	15753
watson_initiation	0.67	12300	16887
watson_initiation	0.583333333333333	5100	17464
watson_initiation	0.773333333333333	24000	15370
watson_initiation	0.85	11100	10950
watson_initiation	0.75	12900	13374
watson_initiation	0.756666666666667	12600	14914
watson_initiation	0.73	12000	13301
watson_initiation	0.7	10800	16004
watson_initiation	0.776666666666667	9900	16215
watson_initiation	0.75	14700	14496
watson_initiation	0.663333333333333	12000	13137
watson_initiation	0.706666666666667	9600	19185
watson_initiation	0.7	14700	13212
watson_initiation	0.636666666666667	5700	15700
watson_initiation	0.72	7500	15272
watson_initiation	0.736666666666667	14400	14296
watson_initiation	0.763333333333333	6000	13120
watson_initiation	0.74	5700	15951
watson_initiation	0.75	6900	13699
watson_initiation	0.776666666666667	6300	12051
watson_initiation	0.753333333333333	13500	14828
watson_initiation	0.683333333333333	9900	15874
watson_initiation	0.723333333333333	7500	15029
watson_initiation	0.686666666666667	7800	16218
watson_initiation	0.7	9300	15884
watson_initiation	0.77	26100	13209
watson_initiation	0.66	26400	13961
watson_initiation	0.773333333333333	14700	14468
watson_initiation	0.72	18600	15221
watson_initiation	0.75	9000	13501
watson_initiation	0.61	5400	18039
watson_initiation	0.69	10500	16528
watson_initiation	0.69	12300	17904
watson_initiation	0.7	7800	15975
watson_initiation	0.72	6600	17515
watson_initiation	0.71	14700	15618
watson_initiation	0.646666666666667	5400	13668
watson_initiation	0.703333333333333	17700	15249
watson_initiation	0.726666666666667	18600	15819
watson_initiation	0.76	8700	15119
watson_initiation	0.593333333333333	6300	13254
watson_initiation	0.69	5700	14203
watson_initiation	0.693333333333333	16500	20790
watson_initiation	0.74	22500	13614
watson_initiation	0.78	6000	14941
watson_initiation	0.703333333333333	7200	14486
watson_initiation	0.7	5100	14527
watson_initiation	0.72	6600	14166
watson_initiation	0.643333333333333	5100	14081
watson_initiation	0.683333333333333	6900	14515
watson_initiation	0.783333333333333	9300	12841
watson_initiation	0.746666666666667	8700	17652
watson_initiation	0.723333333333333	9000	11500
watson_initiation	0.69	5400	13763
watson_initiation	0.706666666666667	5400	14537
watson_initiation	0.613333333333333	10800	15294
watson_initiation	0.686666666666667	6900	16642
watson_initiation	0.666666666666667	14700	14299
watson_initiation	0.71	14400	14277
watson_initiation	0.73	12600	13975
watson_initiation	0.75	23700	15870
watson_initiation	0.756666666666667	7800	16200
watson_initiation	0.743333333333333	24900	15866
watson_initiation	0.71	7200	17950
watson_initiation	0.72	16200	15470
watson_initiation	0.626666666666667	13200	17214
watson_initiation	0.763333333333333	9600	14148
watson_initiation	0.716666666666667	7200	16795
watson_initiation	0.743333333333333	13800	14592
watson_initiation	0.696666666666667	21300	17550
watson_initiation	0.646666666666667	5400	14861
watson_initiation	0.586666666666667	7200	17439
watson_initiation	0.843333333333333	18900	10494
watson_initiation	0.716666666666667	19800	16255
watson_initiation	0.77	16500	14047
watson_initiation	0.7	12300	13458
watson_initiation	0.683333333333333	18300	16655
watson_initiation	0.69	5700	17900
watson_initiation	0.756666666666667	18000	15390
watson_initiation	0.77	5400	15992
watson_initiation	0.74	27600	15795
watson_initiation	0.75	22200	15843
watson_initiation	0.63	8400	14563
watson_initiation	0.656666666666667	20100	16508
watson_initiation	0.603333333333333	13200	17814
watson_initiation	0.77	8400	13723
watson_initiation	0.763333333333333	13200	14145
watson_initiation	0.76	14700	13954
watson_initiation	0.673333333333333	5400	16175
watson_initiation	0.72	14100	16982
watson_initiation	0.743333333333333	10200	13240
watson_initiation	0.716666666666667	18000	16059
watson_initiation	0.703333333333333	20400	14996
watson_initiation	0.77	9300	12872
watson_initiation	0.7	7800	15871
watson_initiation	0.66	6600	18416
watson_initiation	0.783333333333333	6000	14551
watson_initiation	0.713333333333333	5400	16062
watson_initiation	0.71	5400	16415
watson_initiation	0.693333333333333	5700	14417
watson_initiation	0.72	12000	16900
watson_initiation	0.68	20700	15920
watson_initiation	0.743333333333333	12600	13135
watson_initiation	0.73	6000	15806
watson_initiation	0.686666666666667	18600	16806
watson_initiation	0.766666666666667	9000	12721
watson_initiation	0.75	6000	13895
watson_initiation	0.76	8100	16149
watson_initiation	0.686666666666667	12000	13767
watson_initiation	0.77	10200	14813
watson_initiation	0.796666666666667	25500	14117
watson_initiation	0.813333333333333	15300	11789
watson_initiation	0.793333333333333	9600	12544
watson_initiation	0.76	10800	13223
watson_initiation	0.686666666666667	9000	13627
watson_initiation	0.686666666666667	7500	15923
watson_initiation	0.756666666666667	14700	15532
watson_initiation	0.746666666666667	13800	14982
watson_initiation	0.7	18000	12431
watson_initiation	0.676666666666667	5400	15863
watson_initiation	0.733333333333333	7500	17627
watson_initiation	0.65	5100	14613
watson_initiation	0.746666666666667	14400	15565
watson_initiation	0.686666666666667	19500	16720
watson_initiation	0.633333333333333	21600	15342
watson_initiation	0.816666666666667	14400	11227
watson_initiation	0.68	5100	17710
watson_initiation	0.806666666666667	15000	13607
watson_initiation	0.656666666666667	10200	14095
watson_initiation	0.683333333333333	18600	14392
watson_initiation	0.756666666666667	6600	14172
watson_initiation	0.763333333333333	7200	11314
watson_initiation	0.736666666666667	19500	13208
watson_initiation	0.74	29400	16332
watson_initiation	0.74	10800	16077
watson_initiation	0.743333333333333	8400	15425
watson_initiation	0.756666666666667	12900	16013
watson_initiation	0.746666666666667	5100	12104
watson_initiation	0.766666666666667	14700	16118
watson_initiation	0.77	9900	12375
watson_initiation	0.776666666666667	10500	13283
watson_initiation	0.69	9900	16808
watson_initiation	0.756666666666667	9600	14500
watson_initiation	0.643333333333333	6000	14460
watson_initiation	0.773333333333333	7800	16775
watson_initiation	0.6	16500	16650
watson_initiation	0.703333333333333	15900	13114
watson_initiation	0.693333333333333	8400	17756
watson_initiation	0.79	12300	14523
watson_initiation	0.703333333333333	10800	17624
watson_initiation	0.73	21600	14568
watson_initiation	0.716666666666667	17700	14542
watson_initiation	0.706666666666667	5400	16160
watson_initiation	0.753333333333333	13500	16412
watson_initiation	0.723333333333333	18600	14630
watson_initiation	0.713333333333333	9000	12413
watson_initiation	0.753333333333333	17700	16351
watson_initiation	0.71	13200	13402
watson_initiation	0.666666666666667	5400	17289
watson_initiation	0.73	14700	15577
watson_initiation	0.763333333333333	5400	11713
watson_initiation	0.81	12600	14492
watson_initiation	0.72	5700	14312
watson_termination	0.646666666666667	5700	16050
watson_termination	0.613333333333333	6600	16250
watson_termination	0.643333333333333	5400	15068
watson_termination	0.6	7500	17482
watson_termination	0.63	14700	17484
watson_termination	0.62	11400	17969
watson_termination	0.676666666666667	16800	17344
watson_termination	0.62	8700	16215
watson_termination	0.576666666666667	6600	16520
watson_termination	0.673333333333333	16200	13321
watson_termination	0.676666666666667	7800	18290
watson_termination	0.706666666666667	7500	15100
watson_termination	0.663333333333333	19200	16702
watson_termination	0.616666666666667	25500	18601
watson_termination	0.64	5700	17405
watson_termination	0.696666666666667	21600	17760
watson_termination	0.636666666666667	15300	18532
watson_termination	0.69	9000	14886
watson_termination	0.633333333333333	30300	16467
watson_termination	0.563333333333333	5400	15449
watson_termination	0.59	12300	17707
watson_termination	0.61	11700	17473
watson_termination	0.716666666666667	9300	16497
watson_termination	0.6	6600	18342
watson_termination	0.62	16200	17973
watson_termination	0.636666666666667	6900	16048
watson_termination	0.616666666666667	7500	17337
watson_termination	0.59	6300	20095
watson_termination	0.633333333333333	6900	13825
watson_termination	0.666666666666667	9300	15026
watson_termination	0.733333333333333	12300	15831
watson_termination	0.67	12900	13515
watson_termination	0.69	6900	14751
watson_termination	0.653333333333333	21300	18058
watson_termination	0.63	5400	16932
watson_termination	0.606666666666667	7200	20595
watson_termination	0.666666666666667	6600	15875
watson_termination	0.61	17100	16315
watson_termination	0.74	7800	16205
watson_termination	0.586666666666667	7500	16322
watson_termination	0.666666666666667	10200	16056
watson_termination	0.706666666666667	21300	14464
watson_termination	0.613333333333333	8400	16675
watson_termination	0.73	6600	13068
watson_termination	0.646666666666667	10800	16652
watson_termination	0.586666666666667	6900	17638
watson_termination	0.576666666666667	23400	16036
watson_termination	0.703333333333333	14100	15174
watson_termination	0.64	9000	17171
watson_termination	0.65	8100	15281
watson_termination	0.663333333333333	12000	16329
watson_termination	0.57	7200	17378
watson_termination	0.71	14100	15229
watson_termination	0.643333333333333	11100	15583
watson_termination	0.516666666666667	7800	18190
watson_termination	0.7	18000	16312
watson_termination	0.57	7500	17134
watson_termination	0.623333333333333	11400	17226
watson_termination	0.56	9600	15250
watson_termination	0.593333333333333	7800	17308
watson_termination	0.586666666666667	7500	17882
watson_termination	0.59	12000	16247
watson_termination	0.686666666666667	10200	15631
watson_termination	0.673333333333333	5400	17375
watson_termination	0.576666666666667	6300	17795
watson_termination	0.6	6900	16403
watson_termination	0.616666666666667	30000	14600
watson_termination	0.63	17400	16242
watson_termination	0.55	6000	18648
watson_termination	0.713333333333333	10200	9375
watson_termination	0.61	5700	16498
watson_termination	0.593333333333333	5700	16216
watson_termination	0.633333333333333	9600	16613
watson_termination	0.67	24900	16535
watson_termination	0.686666666666667	21300	17935
watson_termination	0.726666666666667	8400	14047
watson_termination	0.663333333333333	17700	20292
watson_termination	0.566666666666667	7800	16372
watson_termination	0.68	24300	17039
watson_termination	0.6	6300	16135
watson_termination	0.606666666666667	15600	16601
watson_termination	0.57	16800	17422
watson_termination	0.613333333333333	5100	17821
watson_termination	0.603333333333333	8400	19146
watson_termination	0.596666666666667	16200	15240
watson_termination	0.693333333333333	11700	15188
watson_termination	0.55	14700	16109
watson_termination	0.59	11400	17338
watson_termination	0.723333333333333	9000	13244
watson_termination	0.663333333333333	14400	15927
watson_termination	0.646666666666667	13500	15109
watson_termination	0.643333333333333	9300	16128
watson_termination	0.623333333333333	5100	18231
watson_termination	0.65	15300	14895
watson_termination	0.55	11100	17418
watson_termination	0.613333333333333	17400	17725
watson_termination	0.633333333333333	9300	16497
watson_termination	0.603333333333333	10800	17106
watson_termination	0.626666666666667	13200	17442
watson_termination	0.59	15900	18598
watson_termination	0.563333333333333	9900	17507
watson_termination	0.646666666666667	14700	16029
watson_termination	0.633333333333333	9600	16772
watson_termination	0.673333333333333	21600	19601
watson_termination	0.683333333333333	7500	16323
watson_termination	0.646666666666667	6000	16570
watson_termination	0.616666666666667	7800	16916
watson_termination	0.6	5700	16289
watson_termination	0.683333333333333	12300	15538
watson_termination	0.666666666666667	7500	16911
watson_termination	0.673333333333333	16800	14434
watson_termination	0.623333333333333	9300	19775
watson_termination	0.656666666666667	9300	16474
watson_termination	0.556666666666667	9300	17224
watson_termination	0.673333333333333	13800	16093
watson_termination	0.69	21300	17750
watson_termination	0.633333333333333	23100	16510
watson_termination	0.61	14700	18534
watson_termination	0.706666666666667	13800	14416
watson_termination	0.603333333333333	5700	17243
watson_termination	0.596666666666667	19200	18719
watson_termination	0.626666666666667	10500	15495
watson_termination	0.643333333333333	28200	15917
watson_termination	0.55	7800	17390
watson_termination	0.576666666666667	6600	15432
watson_termination	0.67	7200	18431
watson_termination	0.63	25200	15488
watson_termination	0.63	5400	13512
watson_termination	0.656666666666667	17700	15326
watson_termination	0.656666666666667	41700	15121
watson_termination	0.573333333333333	5700	17830
watson_termination	0.733333333333333	16500	15410
watson_termination	0.626666666666667	17700	15279
watson_termination	0.606666666666667	6000	16934
watson_termination	0.683333333333333	5700	16305
watson_termination	0.62	16500	16333
watson_termination	0.74	6600	10270
watson_termination	0.606666666666667	5100	19426
watson_termination	0.503333333333333	16200	15259
watson_termination	0.593333333333333	6900	16966
watson_termination	0.596666666666667	13200	15600
watson_termination	0.623333333333333	26100	14794
watson_termination	0.616666666666667	7800	19465
watson_termination	0.693333333333333	5400	18015
watson_termination	0.583333333333333	27300	15991
watson_termination	0.563333333333333	9900	16855
watson_termination	0.676666666666667	6900	15950
watson_termination	0.613333333333333	11700	17106
watson_termination	0.57	24900	15219
watson_termination	0.56	8100	18438
watson_termination	0.706666666666667	7800	15731
watson_termination	0.596666666666667	7200	14946
watson_termination	0.613333333333333	13200	16270
watson_termination	0.616666666666667	6900	15611
watson_termination	0.656666666666667	12300	14728
watson_termination	0.573333333333333	11100	17080
watson_termination	0.576666666666667	13800	17297
watson_termination	0.59	21300	20058
watson_termination	0.65	7200	15901
watson_termination	0.713333333333333	35700	14505
watson_termination	0.65	18900	15570
watson_termination	0.603333333333333	29100	15258
watson_termination	0.596666666666667	11400	17276
watson_termination	0.646666666666667	5700	15672
watson_termination	0.63	5400	16170
watson_termination	0.646666666666667	5400	17755
watson_termination	0.53	8100	17669
watson_termination	0.593333333333333	22200	15917
watson_termination	0.663333333333333	19500	16137
watson_termination	0.66	8400	15915
watson_termination	0.59	29100	15594
watson_termination	0.593333333333333	20100	14128
watson_termination	0.586666666666667	11100	18425
watson_termination	0.496666666666667	8400	17043
watson_termination	0.643333333333333	14700	16619
watson_termination	0.716666666666667	18600	15610
watson_termination	0.666666666666667	5100	18377
watson_termination	0.673333333333333	10200	16396
watson_termination	0.723333333333333	18000	18549
watson_termination	0.613333333333333	19800	17990
watson_termination	0.6	5100	19671
watson_termination	0.623333333333333	34200	20954
watson_termination	0.65	6000	17116
watson_termination	0.62	20100	15694
watson_termination	0.6	5400	19287
watson_termination	0.576666666666667	5700	17576
watson_termination	0.646666666666667	12000	16829
watson_termination	0.643333333333333	5700	17479
watson_termination	0.63	11100	15558
watson_termination	0.486666666666667	18600	15299
watson_termination	0.593333333333333	6000	16896
watson_termination	0.633333333333333	8100	17225
watson_termination	0.613333333333333	5400	17372
watson_termination	0.566666666666667	8400	20575
watson_termination	0.573333333333333	21000	16544
watson_termination	0.623333333333333	38100	18407
watson_termination	0.696666666666667	9600	16251
watson_termination	0.65	10800	15402
watson_termination	0.52	15300	16485
watson_termination	0.62	7500	19024
watson_termination	0.566666666666667	18300	15884
watson_termination	0.656666666666667	13800	17148
watson_termination	0.683333333333333	33600	14095
watson_termination	0.64	14700	19818
watson_termination	0.663333333333333	5400	16812
watson_termination	0.58	21300	20452
watson_termination	0.6	14400	18105
watson_termination	0.57	15600	16435
watson_termination	0.633333333333333	17400	16520
watson_termination	0.633333333333333	21600	14375
watson_termination	0.583333333333333	14700	17608
watson_termination	0.6	11700	17575
watson_termination	0.71	17400	15881
watson_termination	0.716666666666667	10200	13468
watson_termination	0.65	17100	14943
watson_termination	0.596666666666667	6600	17397
watson_termination	0.71	8700	8990
watson_termination	0.59	6300	16144
watson_termination	0.676666666666667	29400	16225
watson_termination	0.556666666666667	32700	18056
watson_termination	0.576666666666667	8400	19382
watson_termination	0.633333333333333	12600	15489
watson_termination	0.716666666666667	12000	13990
watson_termination	0.703333333333333	5100	13971
watson_termination	0.56	14700	18971
watson_termination	0.553333333333333	27000	13844
watson_termination	0.583333333333333	9900	15063
watson_termination	0.673333333333333	10500	16884
watson_termination	0.673333333333333	9900	15940
watson_termination	0.606666666666667	9000	16071
watson_termination	0.63	6000	15874
watson_termination	0.593333333333333	33900	16794
watson_termination	0.653333333333333	15900	12203
watson_termination	0.553333333333333	8400	17487
watson_termination	0.586666666666667	10800	16782
watson_termination	0.613333333333333	25800	18024
watson_termination	0.516666666666667	17700	17036
watson_termination	0.646666666666667	11700	18196
watson_termination	0.646666666666667	18600	18412
watson_termination	0.72	20100	15623
watson_termination	0.643333333333333	13200	17800
watson_termination	0.706666666666667	5400	17508
watson_termination	0.563333333333333	5700	18245
watson_termination	0.596666666666667	12900	20454
watson_termination	0.566666666666667	5400	17820
watson_termination	0.633333333333333	15000	16961
