# Supplementary material for: Chromosomal Mcm2-7 distribution and the genome replication program in species from yeast to humans
Source: PLoS Genet. 2021 Sep 2;17(9):e1009714. doi: 10.1371/journal.pgen.1009714 (PMC8443269; doi:10.1371/journal.pgen.1009714)
Supplement: S7 Source Files — (ZIP) [file pgen.1009714.s029.zip › source_files_for_S5Figure_to_S12Figure/S12_Figure/numbers_for_S12_Figure_and_S17_Figure_050621_1.txt]

TLEN	cerevisiae_MCM2	cerevisiae_MCM4	mouse_MCM2	pombe_MCM2	human_MCM2	cerevisiae_MCM6	norm100_cerevisiae_MCM2	norm100_cerevisiae_MCM4	norm100_mouse_MCM2	norm100_pombe_MCM2	norm100_human_MCM2	norm100_cerevisiae_MCM6
1	80	129	0	232	1521	296	0.01	0.11	0	0.31	0.25	0.22
2	66	106	0	273	1804	296	0.01	0.09	0	0.37	0.29	0.22
3	44	98	0	282	1816	353	0.01	0.08	0	0.38	0.29	0.26
4	60	146	0	395	2148	441	0.01	0.12	0	0.53	0.35	0.32
5	97	178	0	370	2354	563	0.02	0.15	0	0.5	0.38	0.41
6	128	216	0	427	2582	539	0.02	0.18	0	0.57	0.42	0.39
7	85	129	0	359	2658	461	0.01	0.11	0	0.48	0.43	0.34
8	89	264	0	474	3353	603	0.02	0.22	0	0.64	0.54	0.44
9	225	191	0	461	3594	563	0.04	0.16	0	0.62	0.58	0.41
10	66	310	0	553	3825	631	0.01	0.25	0	0.74	0.62	0.46
11	62	244	0	498	3757	653	0.01	0.2	0	0.67	0.61	0.48
12	68	243	0	575	3710	709	0.01	0.2	0	0.77	0.6	0.52
13	22	206	0	495	3545	672	0	0.17	0	0.66	0.57	0.49
14	25	256	0	858	3975	825	0	0.21	0	1.15	0.64	0.6
15	62	218	0	567	3858	820	0.01	0.18	0	0.76	0.62	0.6
16	77	325	0	659	4334	876	0.01	0.27	0	0.89	0.7	0.64
17	122	264	0	559	3998	894	0.02	0.22	0	0.75	0.65	0.65
18	211	330	0	682	4770	1015	0.04	0.27	0	0.92	0.77	0.74
19	257	323	0	608	4706	1026	0.05	0.27	0	0.82	0.76	0.75
20	213	567	0	744	5864	1091	0.04	0.47	0	1	0.95	0.79
21	295	374	0	723	5404	1121	0.05	0.31	0	0.97	0.87	0.82
22	245	462	0	669	6217	1290	0.04	0.38	0	0.9	1.01	0.94
23	188	405	0	1009	5589	1207	0.03	0.33	0	1.36	0.9	0.88
24	167	645	0	912	7539	1490	0.03	0.53	0	1.23	1.22	1.08
25	193	652	0	744	6834	1611	0.03	0.54	0	1	1.11	1.17
26	261	12680	0	914	17314	1941	0.05	10.42	0	1.23	2.8	1.41
27	254	926	0	806	8093	1992	0.04	0.76	0	1.08	1.31	1.45
28	433	1603	0	1025	21839	2760	0.08	1.32	0	1.38	3.53	2.01
29	296	1612	0	1143	9453	2924	0.05	1.32	0	1.54	1.53	2.13
30	427	1952	0	1153	15144	3359	0.07	1.6	0	1.55	2.45	2.45
31	275	5610	0	1317	12204	4226	0.05	4.61	0	1.77	1.97	3.08
32	230	3411	0	1549	13963	4043	0.04	2.8	0	2.08	2.26	2.94
33	65	2335	0	1615	13260	4104	0.01	1.92	0	2.17	2.14	2.99
34	96	2966	0	1992	19918	4612	0.02	2.44	0	2.68	3.22	3.36
35	148	2766	0	1799	15978	4317	0.03	2.27	0	2.42	2.58	3.14
36	173	4783	0	2099	19909	5214	0.03	3.93	0	2.82	3.22	3.8
37	334	3266	0	2104	18900	5175	0.06	2.68	0	2.83	3.06	3.77
38	380	9580	0	2115	23723	5915	0.07	7.87	0	2.84	3.84	4.31
39	200	3837	0	2690	23902	5868	0.04	3.15	0	3.61	3.87	4.27
40	301	17687	0	2787	27279	6714	0.05	14.53	0	3.74	4.41	4.89
41	233	8331	0	2807	28585	7630	0.04	6.85	0	3.77	4.62	5.55
42	374	52293	0	3723	35815	7545	0.07	42.97	0	5	5.79	5.49
43	531	5601	0	3659	33247	7909	0.09	4.6	0	4.92	5.38	5.76
44	4715	9334	0	4109	49292	7947	0.83	7.67	0	5.52	7.97	5.78
45	3321	11892	0	4651	51692	13109	0.58	9.77	0	6.25	8.36	9.54
46	12570	44239	0	8637	100358	10030	2.2	36.35	0	11.6	16.23	7.3
47	53764	14892	10	15337	201469	13245	9.43	12.24	0	20.6	32.59	9.64
48	139401	118397	103	26951	341607	16084	24.44	97.28	0	36.2	55.25	11.71
49	370127	29789	2205	30932	517398	19229	64.89	24.48	0.04	41.55	83.68	14
50	330249	121707	13693	37347	529525	24346	57.9	100	0.26	50.17	85.64	17.72
51	319047	20660	1878997	33432	489708	21045	55.93	16.98	35.75	44.91	79.2	15.32
52	305659	21777	2038117	41172	496692	22446	53.59	17.89	38.77	55.31	80.33	16.34
53	331153	30418	2197644	39515	501475	31423	58.06	24.99	41.81	53.08	81.11	22.87
54	302324	32561	2393169	39698	510203	41988	53	26.75	45.53	53.33	82.52	30.56
55	286329	36769	2617483	42028	513504	44720	50.2	30.21	49.8	56.46	83.05	32.55
56	292762	37708	2848559	45521	521607	43100	51.32	30.98	54.19	61.15	84.36	31.37
57	438385	43970	3160986	49611	539498	58139	76.85	36.13	60.14	66.64	87.26	42.32
58	570409	48832	3425418	50923	554975	84926	100	40.12	65.17	68.4	89.76	61.82
59	313949	36137	3505054	51776	585114	76139	55.04	29.69	66.68	69.55	94.64	55.42
60	254657	28669	3423588	53738	618282	64779	44.64	23.56	65.13	72.18	100	47.15
61	263853	24099	3336434	57009	601873	58307	46.26	19.8	63.47	76.58	97.35	42.44
62	471065	28162	3337612	60346	558044	137376	82.58	23.14	63.5	81.06	90.26	100
63	197240	24507	3423338	62288	542594	105516	34.58	20.14	65.13	83.67	87.76	76.81
64	181066	23791	3539403	61069	539010	85770	31.74	19.55	67.33	82.03	87.18	62.43
65	159099	24426	3642013	63639	531645	87653	27.89	20.07	69.29	85.48	85.99	63.81
66	143009	23219	3815928	66279	531465	70597	25.07	19.08	72.6	89.03	85.96	51.39
67	222151	32988	4071977	67529	535029	94555	38.95	27.1	77.47	90.71	86.53	68.83
68	136979	25014	4448995	72875	552876	72863	24.01	20.55	84.64	97.89	89.42	53.04
69	115727	22238	5076777	72122	571562	65389	20.29	18.27	96.58	96.88	92.44	47.6
70	116397	18630	5256422	71924	558999	52217	20.41	15.31	100	96.61	90.41	38.01
71	135592	21922	4740838	72147	512797	77810	23.77	18.01	90.19	96.91	82.94	56.64
72	108644	19204	4730486	74445	497149	68614	19.05	15.78	89.99	100	80.41	49.95
73	111230	18228	4811778	74004	478715	79159	19.5	14.98	91.54	99.41	77.43	57.62
74	108900	16595	4814427	74069	459362	60518	19.09	13.64	91.59	99.49	74.3	44.05
75	96182	16891	4716838	73545	433385	56882	16.86	13.88	89.73	98.79	70.1	41.41
76	111262	18632	4616780	71287	420030	58346	19.51	15.31	87.83	95.76	67.94	42.47
77	90695	18980	4573876	69387	403504	60549	15.9	15.59	87.02	93.21	65.26	44.08
78	112180	19688	4765743	69537	403314	67097	19.67	16.18	90.67	93.41	65.23	48.84
79	93409	19962	4983684	67442	407918	58510	16.38	16.4	94.81	90.59	65.98	42.59
80	83985	19939	4895474	65873	398307	58694	14.72	16.38	93.13	88.49	64.42	42.73
81	75945	15216	4025148	63757	378113	46627	13.31	12.5	76.58	85.64	61.16	33.94
82	90095	20106	3636109	63156	356836	56290	15.79	16.52	69.17	84.84	57.71	40.98
83	102821	16402	3461594	61528	340067	71231	18.03	13.48	65.85	82.65	55	51.85
84	78934	12464	3356814	61131	330284	54363	13.84	10.24	63.86	82.12	53.42	39.57
85	82691	12359	3271086	58983	321665	50543	14.5	10.15	62.23	79.23	52.03	36.79
86	67653	11924	3180883	65696	315487	46789	11.86	9.8	60.51	88.25	51.03	34.06
87	69999	11336	3098656	56758	311143	40958	12.27	9.31	58.95	76.24	50.32	29.81
88	71636	11182	3080583	53386	312541	46201	12.56	9.19	58.61	71.71	50.55	33.63
89	70917	10830	3113564	52143	328881	41321	12.43	8.9	59.23	70.04	53.19	30.08
90	62028	10588	3125620	53400	337694	35423	10.87	8.7	59.46	71.73	54.62	25.79
91	74248	10901	3030055	56238	317262	40554	13.02	8.96	57.64	75.54	51.31	29.52
92	57797	10110	2866953	52454	296378	33069	10.13	8.31	54.54	70.46	47.94	24.07
93	57172	9193	2701805	51173	282636	28786	10.02	7.55	51.4	68.74	45.71	20.95
94	62077	9382	2585738	50027	269126	29423	10.88	7.71	49.19	67.2	43.53	21.42
95	77905	9828	2518061	47993	263454	36416	13.66	8.08	47.9	64.47	42.61	26.51
96	62613	9420	2514192	45882	254834	29356	10.98	7.74	47.83	61.63	41.22	21.37
97	58502	8721	2516985	45156	245998	26727	10.26	7.17	47.88	60.66	39.79	19.46
98	45550	8334	2550964	45232	240122	22875	7.99	6.85	48.53	60.76	38.84	16.65
99	59230	9188	2566895	42788	237264	29033	10.38	7.55	48.83	57.48	38.37	21.13
100	40999	7763	2495807	41639	235467	23106	7.19	6.38	47.48	55.93	38.08	16.82
101	42207	7893	2348664	40382	228801	23771	7.4	6.49	44.68	54.24	37.01	17.3
102	42084	7863	2198047	40677	229864	20646	7.38	6.46	41.82	54.64	37.18	15.03
103	45734	7044	2044771	39865	223209	21075	8.02	5.79	38.9	53.55	36.1	15.34
104	49377	7522	1948514	41324	220040	22487	8.66	6.18	37.07	55.51	35.59	16.37
105	44448	7121	1870629	39397	214280	27056	7.79	5.85	35.59	52.92	34.66	19.69
106	45547	7014	1832132	39006	209622	27046	7.98	5.76	34.86	52.4	33.9	19.69
107	44469	7524	1805684	38359	205321	21737	7.8	6.18	34.35	51.53	33.21	15.82
108	36762	7272	1830481	36691	201801	18389	6.44	5.98	34.82	49.29	32.64	13.39
109	35051	6731	1866079	35656	200330	17345	6.14	5.53	35.5	47.9	32.4	12.63
110	34911	6702	1916597	34610	200683	16718	6.12	5.51	36.46	46.49	32.46	12.17
111	35800	6347	1902399	34921	195246	15696	6.28	5.21	36.19	46.91	31.58	11.43
112	34673	6074	1764083	32941	189103	16310	6.08	4.99	33.56	44.25	30.59	11.87
113	37904	6272	1678755	32414	183913	15603	6.65	5.15	31.94	43.54	29.75	11.36
114	34804	6484	1634614	32701	179847	14397	6.1	5.33	31.1	43.93	29.09	10.48
115	35530	6270	1634905	32296	173351	15537	6.23	5.15	31.1	43.38	28.04	11.31
116	32433	5770	1651102	31552	167955	14312	5.69	4.74	31.41	42.38	27.16	10.42
117	28435	5780	1664471	31889	162673	13989	4.99	4.75	31.67	42.84	26.31	10.18
118	28190	5697	1689756	31665	162308	13553	4.94	4.68	32.15	42.53	26.25	9.87
119	26229	5445	1720083	29934	159652	12687	4.6	4.47	32.72	40.21	25.82	9.24
120	28124	5170	1739374	30188	159506	12461	4.93	4.25	33.09	40.55	25.8	9.07
121	25819	5357	1712301	30052	157047	12297	4.53	4.4	32.58	40.37	25.4	8.95
122	27141	5263	1619221	29893	157751	13207	4.76	4.32	30.8	40.15	25.51	9.61
123	27503	5107	1531641	30727	157156	13169	4.82	4.2	29.14	41.27	25.42	9.59
124	28076	5342	1480828	31482	157750	12845	4.92	4.39	28.17	42.29	25.51	9.35
125	26767	5272	1464382	32880	159222	12142	4.69	4.33	27.86	44.17	25.75	8.84
126	28032	5496	1471077	32786	159838	12684	4.91	4.52	27.99	44.04	25.85	9.23
127	28432	5112	1505402	32809	162200	12170	4.98	4.2	28.64	44.07	26.23	8.86
128	30806	5586	1530567	31965	161993	12704	5.4	4.59	29.12	42.94	26.2	9.25
129	30170	5468	1580645	33448	161243	12965	5.29	4.49	30.07	44.93	26.08	9.44
130	32281	5776	1642676	33085	160556	12577	5.66	4.75	31.25	44.44	25.97	9.16
131	34628	5938	1690568	33695	159965	12422	6.07	4.88	32.16	45.26	25.87	9.04
132	38954	6002	1707179	33944	157731	12675	6.83	4.93	32.48	45.6	25.51	9.23
133	39842	6917	1687431	35224	156265	14765	6.98	5.68	32.1	47.32	25.27	10.75
134	45047	6923	1647061	36942	152598	15673	7.9	5.69	31.33	49.62	24.68	11.41
135	40445	6591	1604329	38202	149648	15979	7.09	5.42	30.52	51.32	24.2	11.63
136	38333	6541	1600864	36421	148874	14782	6.72	5.37	30.46	48.92	24.08	10.76
137	34531	6045	1603737	37160	147513	13820	6.05	4.97	30.51	49.92	23.86	10.06
138	34323	6179	1643640	36454	145547	13466	6.02	5.08	31.27	48.97	23.54	9.8
139	35060	5602	1679108	35382	143102	12993	6.15	4.6	31.94	47.53	23.15	9.46
140	40043	6275	1700432	34213	142004	13258	7.02	5.16	32.35	45.96	22.97	9.65
141	49062	6915	1692675	33385	140064	15726	8.6	5.68	32.2	44.85	22.65	11.45
142	46475	6839	1663248	33463	141039	16810	8.15	5.62	31.64	44.95	22.81	12.24
143	84194	7144	1633004	33140	143763	19182	14.76	5.87	31.07	44.52	23.25	13.96
144	45446	6943	1603273	34603	148022	16535	7.97	5.7	30.5	46.48	23.94	12.04
145	40687	5787	1576033	35988	155608	14213	7.13	4.75	29.98	48.34	25.17	10.35
146	50150	7036	1544647	36621	163913	16289	8.79	5.78	29.39	49.19	26.51	11.86
147	43741	6946	1511913	36100	171600	14910	7.67	5.71	28.76	48.49	27.75	10.85
148	50467	7312	1501589	34886	177998	14741	8.85	6.01	28.57	46.86	28.79	10.73
149	58447	7535	1507069	33993	182177	17596	10.25	6.19	28.67	45.66	29.47	12.81
150	65794	7301	1518105	33955	185529	18927	11.53	6	28.88	45.61	30.01	13.78
151	84265	8754	1531282	33448	188630	22145	14.77	7.19	29.13	44.93	30.51	16.12
152	92153	9433	1531059	33981	187658	25005	16.16	7.75	29.13	45.65	30.35	18.2
153	95313	9322	1529048	35005	189076	25499	16.71	7.66	29.09	47.02	30.58	18.56
154	101566	11101	1510467	35285	191393	31999	17.81	9.12	28.74	47.4	30.96	23.29
155	102725	10554	1511152	35666	193440	28708	18.01	8.67	28.75	47.91	31.29	20.9
156	103517	11538	1495412	36478	197660	33654	18.15	9.48	28.45	49	31.97	24.5
157	109396	11953	1475558	35503	206503	34492	19.18	9.82	28.07	47.69	33.4	25.11
158	116856	12897	1473142	35684	205108	35715	20.49	10.6	28.03	47.93	33.17	26
159	125133	13976	1455939	35481	203844	42572	21.94	11.48	27.7	47.66	32.97	30.99
160	124492	14149	1451016	35079	199855	39792	21.83	11.63	27.6	47.12	32.32	28.97
161	121807	14662	1433323	34246	195375	40607	21.35	12.05	27.27	46	31.6	29.56
162	186540	16789	1427413	33856	190934	52334	32.7	13.79	27.16	45.48	30.88	38.1
163	121823	13645	1415603	33420	189855	44027	21.36	11.21	26.93	44.89	30.71	32.05
164	133455	13692	1398707	33419	188420	45651	23.4	11.25	26.61	44.89	30.47	33.23
165	99508	12851	1366967	33293	188024	41111	17.45	10.56	26.01	44.72	30.41	29.93
166	98450	12467	1355064	36170	188804	38850	17.26	10.24	25.78	48.59	30.54	28.28
167	107339	12171	1317605	34241	189921	38776	18.82	10	25.07	46	30.72	28.23
168	99126	11630	1296584	35258	192203	36337	17.38	9.56	24.67	47.36	31.09	26.45
169	89043	11484	1271052	32512	189499	34047	15.61	9.44	24.18	43.67	30.65	24.78
170	100064	11919	1246317	32235	187017	40129	17.54	9.79	23.71	43.3	30.25	29.21
171	89081	10870	1214485	30546	184541	37983	15.62	8.93	23.1	41.03	29.85	27.65
172	79188	9770	1190161	29408	179967	31833	13.88	8.03	22.64	39.5	29.11	23.17
173	81397	10487	1174407	29128	173523	32675	14.27	8.62	22.34	39.13	28.07	23.79
174	85831	11195	1150739	28028	168931	34359	15.05	9.2	21.89	37.65	27.32	25.01
175	113687	11609	1135459	27181	163915	38827	19.93	9.54	21.6	36.51	26.51	28.26
176	81046	10554	1113105	27450	163545	34473	14.21	8.67	21.18	36.87	26.45	25.09
177	72221	9481	1087680	26666	162042	31186	12.66	7.79	20.69	35.82	26.21	22.7
178	75004	9814	1074091	26206	159571	32175	13.15	8.06	20.43	35.2	25.81	23.42
179	81214	9788	1047076	25130	160093	31144	14.24	8.04	19.92	33.76	25.89	22.67
180	68001	9426	1022695	24928	156608	30347	11.92	7.74	19.46	33.49	25.33	22.09
181	71705	8851	1000761	24066	153335	26741	12.57	7.27	19.04	32.33	24.8	19.47
182	59516	8199	974672	23922	149956	24573	10.43	6.74	18.54	32.13	24.25	17.89
183	58613	7727	958797	24342	145462	23031	10.28	6.35	18.24	32.7	23.53	16.76
184	69745	8686	938231	22887	139239	27839	12.23	7.14	17.85	30.74	22.52	20.26
185	57290	8141	924119	22578	134694	28313	10.04	6.69	17.58	30.33	21.79	20.61
186	86746	8043	922415	22587	129640	28955	15.21	6.61	17.55	30.34	20.97	21.08
187	48296	6780	897254	23337	128374	23994	8.47	5.57	17.07	31.35	20.76	17.47
188	47266	6604	883073	23451	126331	21257	8.29	5.43	16.8	31.5	20.43	15.47
189	45752	6764	864232	22668	123468	21092	8.02	5.56	16.44	30.45	19.97	15.35
190	43742	6566	842069	22515	121184	20029	7.67	5.39	16.02	30.24	19.6	14.58
191	43865	6322	815959	21291	120267	20244	7.69	5.19	15.52	28.6	19.45	14.74
192	42402	5868	799233	19829	117144	18123	7.43	4.82	15.2	26.64	18.95	13.19
193	51763	5959	779149	19110	111841	23285	9.07	4.9	14.82	25.67	18.09	16.95
194	43541	5674	758734	18562	108639	21377	7.63	4.66	14.43	24.93	17.57	15.56
195	38912	4948	736487	19178	103794	16057	6.82	4.07	14.01	25.76	16.79	11.69
196	32154	4969	721066	19690	99417	13530	5.64	4.08	13.72	26.45	16.08	9.85
197	34956	4805	712100	19695	96661	14115	6.13	3.95	13.55	26.46	15.63	10.27
198	32425	4778	695464	18582	95394	14566	5.68	3.93	13.23	24.96	15.43	10.6
199	30732	4585	681589	17723	93470	14791	5.39	3.77	12.97	23.81	15.12	10.77
200	30237	4222	670409	17084	92718	12413	5.3	3.47	12.75	22.95	15	9.04
201	30841	4030	648234	17349	90089	12737	5.41	3.31	12.33	23.3	14.57	9.27
202	31338	4559	635999	15843	87669	14921	5.49	3.75	12.1	21.28	14.18	10.86
203	31624	4991	612253	16192	85769	15788	5.54	4.1	11.65	21.75	13.87	11.49
204	29891	4286	591772	15954	81499	14035	5.24	3.52	11.26	21.43	13.18	10.22
205	31650	4245	581054	16328	79681	13806	5.55	3.49	11.05	21.93	12.89	10.05
206	24753	3759	568996	15932	76617	11845	4.34	3.09	10.82	21.4	12.39	8.62
207	23542	3352	556691	15993	73756	10839	4.13	2.75	10.59	21.48	11.93	7.89
208	21543	3361	542874	15857	71983	9155	3.78	2.76	10.33	21.3	11.64	6.66
209	23671	3344	530956	15648	69688	10400	4.15	2.75	10.1	21.02	11.27	7.57
210	28685	5267	522629	17044	69713	15086	5.03	4.33	9.94	22.89	11.28	10.98
211	24301	4206	500586	15568	67306	12597	4.26	3.46	9.52	20.91	10.89	9.17
212	29006	4465	491072	15305	66243	13474	5.09	3.67	9.34	20.56	10.71	9.81
213	20184	3904	473639	15667	64769	10081	3.54	3.21	9.01	21.05	10.48	7.34
214	23203	4466	461059	15711	62722	10944	4.07	3.67	8.77	21.1	10.14	7.97
215	21795	4418	447007	15274	60718	10654	3.82	3.63	8.5	20.52	9.82	7.76
216	25245	4159	438206	15987	59254	12359	4.43	3.42	8.34	21.47	9.58	9
217	20826	3674	425522	15749	56290	10981	3.65	3.02	8.1	21.16	9.1	7.99
218	20265	3883	417755	15224	55202	12772	3.55	3.19	7.95	20.45	8.93	9.3
219	20240	3587	407937	16234	54464	11656	3.55	2.95	7.76	21.81	8.81	8.48
220	19376	3468	396677	15986	53428	11856	3.4	2.85	7.55	21.47	8.64	8.63
221	19486	3453	387017	15406	52297	11718	3.42	2.84	7.36	20.69	8.46	8.53
222	21244	3742	375184	15353	51293	12637	3.72	3.07	7.14	20.62	8.3	9.2
223	19431	3940	363766	15098	50099	13038	3.41	3.24	6.92	20.28	8.1	9.49
224	20532	3797	352819	15239	49604	12574	3.6	3.12	6.71	20.47	8.02	9.15
225	19558	3704	342596	15389	48078	12661	3.43	3.04	6.52	20.67	7.78	9.22
226	19407	4314	333436	15386	46800	13204	3.4	3.54	6.34	20.67	7.57	9.61
227	20037	4509	321364	15154	45833	13585	3.51	3.7	6.11	20.36	7.41	9.89
228	25421	4763	315358	15737	44387	14256	4.46	3.91	6	21.14	7.18	10.38
229	20885	3773	309220	15149	44134	13786	3.66	3.1	5.88	20.35	7.14	10.04
230	27075	3812	304305	16402	43670	14494	4.75	3.13	5.79	22.03	7.06	10.55
231	25799	5778	298059	15421	42390	21693	4.52	4.75	5.67	20.71	6.86	15.79
232	21046	5433	292124	14499	41774	18593	3.69	4.46	5.56	19.48	6.76	13.53
233	27334	5069	285406	14724	40989	18702	4.79	4.16	5.43	19.78	6.63	13.61
234	19840	4485	286218	14742	41019	18513	3.48	3.69	5.45	19.8	6.63	13.48
235	17780	3988	276509	13633	40020	17151	3.12	3.28	5.26	18.31	6.47	12.48
236	19896	3572	265171	14402	38989	14175	3.49	2.93	5.04	19.35	6.31	10.32
237	18030	3315	260810	14347	38153	14279	3.16	2.72	4.96	19.27	6.17	10.39
238	17027	3230	257499	14747	37921	14054	2.99	2.65	4.9	19.81	6.13	10.23
239	17148	3067	245910	14864	37708	13780	3.01	2.52	4.68	19.97	6.1	10.03
240	14730	4361	242457	14179	36774	13085	2.58	3.58	4.61	19.05	5.95	9.52
241	15710	5214	235283	13796	35873	13070	2.75	4.28	4.48	18.53	5.8	9.51
242	28820	4708	233994	13650	35820	13750	5.05	3.87	4.45	18.34	5.79	10.01
243	28209	4175	230682	12997	35577	16054	4.95	3.43	4.39	17.46	5.75	11.69
244	17833	2731	222832	12556	34873	13242	3.13	2.24	4.24	16.87	5.64	9.64
245	17294	2843	219862	13363	34053	12564	3.03	2.34	4.18	17.95	5.51	9.15
246	27547	3114	213835	13000	33990	13866	4.83	2.56	4.07	17.46	5.5	10.09
247	23094	3632	212702	12202	33139	17053	4.05	2.98	4.05	16.39	5.36	12.41
248	24880	3395	208802	12373	32660	14383	4.36	2.79	3.97	16.62	5.28	10.47
249	36142	3423	204853	12671	31542	17515	6.34	2.81	3.9	17.02	5.1	12.75
250	14478	2693	202934	12230	31539	11844	2.54	2.21	3.86	16.43	5.1	8.62
251	14843	2684	198622	11547	30824	12424	2.6	2.21	3.78	15.51	4.99	9.04
252	19961	3770	196608	11756	31054	15888	3.5	3.1	3.74	15.79	5.02	11.57
253	15445	3296	193740	11728	30409	13454	2.71	2.71	3.69	15.75	4.92	9.79
254	14551	2559	190893	11178	30677	10826	2.55	2.1	3.63	15.02	4.96	7.88
255	18658	3137	188174	11395	29904	13110	3.27	2.58	3.58	15.31	4.84	9.54
256	12277	2551	184920	11441	29698	9680	2.15	2.1	3.52	15.37	4.8	7.05
257	10982	2633	182535	11163	28992	8977	1.93	2.16	3.47	14.99	4.69	6.53
258	10857	2107	179279	10865	28678	9046	1.9	1.73	3.41	14.59	4.64	6.58
259	10782	2213	177480	11131	28161	8538	1.89	1.82	3.38	14.95	4.55	6.22
260	12961	2283	177604	10731	28470	9608	2.27	1.88	3.38	14.41	4.6	6.99
261	12532	2607	177177	10125	27658	9571	2.2	2.14	3.37	13.6	4.47	6.97
262	11916	2542	175400	9993	27274	9202	2.09	2.09	3.34	13.42	4.41	6.7
263	11963	2243	171578	10017	27171	7812	2.1	1.84	3.26	13.46	4.39	5.69
264	11426	2077	168462	10408	26261	7479	2	1.71	3.2	13.98	4.25	5.44
265	13064	2459	169038	9622	26315	8765	2.29	2.02	3.22	12.92	4.26	6.38
266	10751	2541	165236	9739	25978	7893	1.88	2.09	3.14	13.08	4.2	5.75
267	10758	1917	164613	9428	26112	7155	1.89	1.58	3.13	12.66	4.22	5.21
268	12376	1929	164353	9376	25221	7753	2.17	1.58	3.13	12.59	4.08	5.64
269	11782	2409	162228	9293	25346	8174	2.07	1.98	3.09	12.48	4.1	5.95
270	10454	2136	162174	9437	25051	6919	1.83	1.76	3.09	12.68	4.05	5.04
271	14099	2056	161442	9426	25532	7488	2.47	1.69	3.07	12.66	4.13	5.45
272	9252	1913	162828	8996	24868	6281	1.62	1.57	3.1	12.08	4.02	4.57
273	13407	1811	162259	8967	24521	5758	2.35	1.49	3.09	12.05	3.97	4.19
274	11853	2216	160128	8785	24853	7895	2.08	1.82	3.05	11.8	4.02	5.75
275	9227	2076	159210	8923	23988	6404	1.62	1.71	3.03	11.99	3.88	4.66
276	14736	1966	159035	8925	23983	8047	2.58	1.62	3.03	11.99	3.88	5.86
277	8917	1552	156525	8492	23968	5269	1.56	1.28	2.98	11.41	3.88	3.84
278	10266	1859	157552	8336	23938	5986	1.8	1.53	3	11.2	3.87	4.36
279	8955	1595	157832	8579	23527	5236	1.57	1.31	3	11.52	3.81	3.81
280	9555	1419	160094	8288	23527	4661	1.68	1.17	3.05	11.13	3.81	3.39
281	9041	1236	165772	8678	23649	4411	1.59	1.02	3.15	11.66	3.82	3.21
282	11535	1375	178644	8444	23060	4715	2.02	1.13	3.4	11.34	3.73	3.43
283	8935	1965	186543	8115	23094	6918	1.57	1.61	3.55	10.9	3.74	5.04
284	10308	2086	173839	7950	23013	5986	1.81	1.71	3.31	10.68	3.72	4.36
285	10366	1892	150508	8527	22741	6160	1.82	1.55	2.86	11.45	3.68	4.48
286	8089	1687	151805	8039	22602	4738	1.42	1.39	2.89	10.8	3.66	3.45
287	8543	1419	149828	7557	22152	4807	1.5	1.17	2.85	10.15	3.58	3.5
288	8847	1243	151831	7925	22600	4467	1.55	1.02	2.89	10.65	3.66	3.25
289	9924	1398	155324	7763	22795	4892	1.74	1.15	2.95	10.43	3.69	3.56
290	11713	1446	159101	7789	22423	5183	2.05	1.19	3.03	10.46	3.63	3.77
291	10064	1216	162477	7643	22252	4242	1.76	1	3.09	10.27	3.6	3.09
292	16537	1807	164697	8053	22503	7591	2.9	1.48	3.13	10.82	3.64	5.53
293	8179	1541	166569	7606	22216	4873	1.43	1.27	3.17	10.22	3.59	3.55
294	9710	1529	165196	7569	22207	4823	1.7	1.26	3.14	10.17	3.59	3.51
295	7820	1444	163533	7488	22016	4218	1.37	1.19	3.11	10.06	3.56	3.07
296	9336	1348	160886	7718	22022	4364	1.64	1.11	3.06	10.37	3.56	3.18
297	8057	1200	160914	7288	21936	3924	1.41	0.99	3.06	9.79	3.55	2.86
298	10106	1197	158998	7180	21780	4123	1.77	0.98	3.02	9.64	3.52	3
299	9312	1395	161384	7287	21883	5259	1.63	1.15	3.07	9.79	3.54	3.83
300	8454	1227	163967	6991	21512	3966	1.48	1.01	3.12	9.39	3.48	2.89
301	9354	1589	167103	7452	21988	4891	1.64	1.31	3.18	10.01	3.56	3.56
302	7287	1502	165189	7316	21613	4697	1.28	1.23	3.14	9.83	3.5	3.42
303	9191	1414	161047	7197	21374	4269	1.61	1.16	3.06	9.67	3.46	3.11
304	8270	1211	165023	7216	21690	3786	1.45	1	3.14	9.69	3.51	2.76
305	9145	1257	162557	7201	21610	4433	1.6	1.03	3.09	9.67	3.5	3.23
306	8675	1231	158122	7236	21718	3821	1.52	1.01	3.01	9.72	3.51	2.78
307	9243	1428	156970	7269	21637	3917	1.62	1.17	2.99	9.76	3.5	2.85
308	9024	1516	154542	7297	21695	4750	1.58	1.25	2.94	9.8	3.51	3.46
309	8652	1559	155348	7022	21913	3947	1.52	1.28	2.96	9.43	3.54	2.87
310	11457	1217	152470	6902	22071	3727	2.01	1	2.9	9.27	3.57	2.71
311	7855	1269	149852	6927	21577	3575	1.38	1.04	2.85	9.3	3.49	2.6
312	8384	1138	149862	7099	21346	3605	1.47	0.94	2.85	9.54	3.45	2.62
313	8170	1137	149506	6545	21495	3552	1.43	0.93	2.84	8.79	3.48	2.59
314	8632	1175	147805	6910	21580	3718	1.51	0.97	2.81	9.28	3.49	2.71
315	9095	1409	147588	6936	21044	4026	1.59	1.16	2.81	9.32	3.4	2.93
316	9968	1221	140742	6766	21765	3988	1.75	1	2.68	9.09	3.52	2.9
317	8250	1249	136342	6450	21863	3528	1.45	1.03	2.59	8.66	3.54	2.57
318	8189	1182	136058	6711	21193	3483	1.44	0.97	2.59	9.01	3.43	2.54
319	8935	1397	135517	6330	21703	3976	1.57	1.15	2.58	8.5	3.51	2.89
320	8136	1216	135056	6519	22051	3751	1.43	1	2.57	8.76	3.57	2.73
321	9361	1414	134558	6428	21686	4297	1.64	1.16	2.56	8.63	3.51	3.13
322	9425	1299	132024	6249	21769	4216	1.65	1.07	2.51	8.39	3.52	3.07
323	7879	1509	131031	6130	21619	3774	1.38	1.24	2.49	8.23	3.5	2.75
324	8851	1378	131917	6491	21512	3711	1.55	1.13	2.51	8.72	3.48	2.7
325	8193	1394	132550	6155	21419	3672	1.44	1.15	2.52	8.27	3.46	2.67
326	8297	1297	128924	6029	21668	3686	1.45	1.07	2.45	8.1	3.5	2.68
327	9021	1401	126957	5988	21470	3644	1.58	1.15	2.42	8.04	3.47	2.65
328	10301	1524	130640	5997	21631	4732	1.81	1.25	2.49	8.06	3.5	3.44
329	8510	1500	130310	5688	21919	4240	1.49	1.23	2.48	7.64	3.55	3.09
330	9611	1664	127384	6096	21410	4411	1.68	1.37	2.42	8.19	3.46	3.21
331	10509	1581	127729	5685	21318	4913	1.84	1.3	2.43	7.64	3.45	3.58
332	8827	1591	129925	5970	21351	4715	1.55	1.31	2.47	8.02	3.45	3.43
333	11649	1600	129639	5585	21942	4388	2.04	1.31	2.47	7.5	3.55	3.19
334	9805	1523	130326	5537	21803	4619	1.72	1.25	2.48	7.44	3.53	3.36
335	9239	1353	129192	5263	21566	3861	1.62	1.11	2.46	7.07	3.49	2.81
336	11237	1592	127959	5412	20662	5152	1.97	1.31	2.43	7.27	3.34	3.75
337	8364	1570	128182	5225	20885	4846	1.47	1.29	2.44	7.02	3.38	3.53
338	9822	1581	126487	5451	21303	5211	1.72	1.3	2.41	7.32	3.45	3.79
339	8062	1281	127711	5248	20867	3864	1.41	1.05	2.43	7.05	3.37	2.81
340	9290	1147	126016	5172	21759	3685	1.63	0.94	2.4	6.95	3.52	2.68
341	9826	1202	128056	5070	21005	3919	1.72	0.99	2.44	6.81	3.4	2.85
342	8878	1120	127300	4926	20850	3595	1.56	0.92	2.42	6.62	3.37	2.62
343	9550	1375	125792	5115	21320	4295	1.67	1.13	2.39	6.87	3.45	3.13
344	8880	1358	126939	4848	21075	4185	1.56	1.12	2.41	6.51	3.41	3.05
345	7939	1554	126045	4809	21030	4110	1.39	1.28	2.4	6.46	3.4	2.99
346	8941	1477	125846	4609	20808	4626	1.57	1.21	2.39	6.19	3.37	3.37
347	7903	1144	125263	4633	20229	3740	1.39	0.94	2.38	6.22	3.27	2.72
348	6862	1154	125235	4914	20920	3269	1.2	0.95	2.38	6.6	3.38	2.38
349	7136	949	124614	4613	20868	3297	1.25	0.78	2.37	6.2	3.38	2.4
350	7230	950	124972	4513	20262	3277	1.27	0.78	2.38	6.06	3.28	2.39
351	7672	1000	123421	4784	20295	3387	1.34	0.82	2.35	6.43	3.28	2.47
352	12225	1303	122328	4554	20527	4793	2.14	1.07	2.33	6.12	3.32	3.49
353	7436	1104	119745	4465	20526	4095	1.3	0.91	2.28	6	3.32	2.98
354	6480	856	119919	4611	20181	3158	1.14	0.7	2.28	6.19	3.26	2.3
355	6781	1065	118475	4390	19625	3521	1.19	0.88	2.25	5.9	3.17	2.56
356	5116	902	120600	4514	19775	2839	0.9	0.74	2.29	6.06	3.2	2.07
357	6680	888	117865	4353	19698	3187	1.17	0.73	2.24	5.85	3.19	2.32
358	7350	998	116022	4243	19461	3548	1.29	0.82	2.21	5.7	3.15	2.58
359	7060	944	116282	4253	19401	3785	1.24	0.78	2.21	5.71	3.14	2.76
360	5904	818	114173	4188	19440	2819	1.04	0.67	2.17	5.63	3.14	2.05
361	5099	749	113382	4074	19099	2587	0.89	0.62	2.16	5.47	3.09	1.88
362	6125	820	112929	4129	18883	2874	1.07	0.67	2.15	5.55	3.05	2.09
363	5037	777	111976	4125	18937	2417	0.88	0.64	2.13	5.54	3.06	1.76
364	5242	777	108928	3975	18518	2504	0.92	0.64	2.07	5.34	3	1.82
365	5432	777	106644	4021	18543	2771	0.95	0.64	2.03	5.4	3	2.02
366	6199	845	106243	3936	17593	2956	1.09	0.69	2.02	5.29	2.85	2.15
367	5553	859	104401	3948	17698	2724	0.97	0.71	1.99	5.3	2.86	1.98
368	5052	746	103975	3780	17460	2522	0.89	0.61	1.98	5.08	2.82	1.84
369	4932	800	101945	3878	17266	2446	0.86	0.66	1.94	5.21	2.79	1.78
370	4141	711	100770	3909	16891	2237	0.73	0.58	1.92	5.25	2.73	1.63
371	3935	715	100973	3697	16868	2254	0.69	0.59	1.92	4.97	2.73	1.64
372	4677	847	98638	3883	17050	2399	0.82	0.7	1.88	5.22	2.76	1.75
373	4670	792	97321	3820	16458	2486	0.82	0.65	1.85	5.13	2.66	1.81
374	4157	868	96085	3776	16775	2503	0.73	0.71	1.83	5.07	2.71	1.82
375	4138	889	95221	3879	16362	2415	0.73	0.73	1.81	5.21	2.65	1.76
376	4061	748	94269	3726	15836	2335	0.71	0.61	1.79	5.01	2.56	1.7
377	3710	721	92584	3630	15383	2107	0.65	0.59	1.76	4.88	2.49	1.53
378	3948	775	90534	3530	15657	2363	0.69	0.64	1.72	4.74	2.53	1.72
379	3577	787	90075	3827	15476	2422	0.63	0.65	1.71	5.14	2.5	1.76
380	3231	704	88371	3700	15380	2396	0.57	0.58	1.68	4.97	2.49	1.74
381	3747	866	87063	3628	15266	2393	0.66	0.71	1.66	4.87	2.47	1.74
382	3400	814	85827	3498	15452	2382	0.6	0.67	1.63	4.7	2.5	1.73
383	3530	689	84070	3446	14508	1997	0.62	0.57	1.6	4.63	2.35	1.45
384	3377	655	83456	3455	14729	2054	0.59	0.54	1.59	4.64	2.38	1.5
385	3025	605	81507	3544	14407	2037	0.53	0.5	1.55	4.76	2.33	1.48
386	2838	671	79310	3442	14614	1869	0.5	0.55	1.51	4.62	2.36	1.36
387	3163	653	79449	3400	13825	2127	0.55	0.54	1.51	4.57	2.24	1.55
388	4868	931	77430	3406	13776	2945	0.85	0.76	1.47	4.58	2.23	2.14
389	4334	773	76550	3219	13171	2292	0.76	0.64	1.46	4.32	2.13	1.67
390	3425	628	74156	3369	13128	2060	0.6	0.52	1.41	4.53	2.12	1.5
391	2913	557	73735	3308	12934	1856	0.51	0.46	1.4	4.44	2.09	1.35
392	3146	521	72425	3273	12385	2024	0.55	0.43	1.38	4.4	2	1.47
393	2910	563	70803	3189	12116	2016	0.51	0.46	1.35	4.28	1.96	1.47
394	3817	620	68781	3254	12350	2499	0.67	0.51	1.31	4.37	2	1.82
395	3906	661	67388	3140	12485	2529	0.68	0.54	1.28	4.22	2.02	1.84
396	3768	580	65817	3322	12100	2463	0.66	0.48	1.25	4.46	1.96	1.79
397	2764	499	63790	3203	12434	2034	0.48	0.41	1.21	4.3	2.01	1.48
398	2695	627	64624	3200	11487	2031	0.47	0.52	1.23	4.3	1.86	1.48
399	2765	505	61978	3134	11463	1826	0.48	0.41	1.18	4.21	1.85	1.33
400	4211	573	60391	2917	11085	2017	0.74	0.47	1.15	3.92	1.79	1.47
401	2935	446	60331	3015	10712	1979	0.51	0.37	1.15	4.05	1.73	1.44
402	5654	489	58353	3115	10731	2065	0.99	0.4	1.11	4.18	1.74	1.5
403	2598	414	57763	2930	10833	1612	0.46	0.34	1.1	3.94	1.75	1.17
404	3154	518	56164	2909	11006	1804	0.55	0.43	1.07	3.91	1.78	1.31
405	2535	518	55027	3084	10574	1984	0.44	0.43	1.05	4.14	1.71	1.44
406	3526	530	56201	2923	10286	1920	0.62	0.44	1.07	3.93	1.66	1.4
407	2468	513	53701	2922	10467	1831	0.43	0.42	1.02	3.93	1.69	1.33
408	3959	564	52371	2737	9723	1961	0.69	0.46	1	3.68	1.57	1.43
409	2586	468	51294	2872	9932	1898	0.45	0.38	0.98	3.86	1.61	1.38
410	2698	605	51633	2868	9652	1916	0.47	0.5	0.98	3.85	1.56	1.39
411	2616	543	49781	2804	9384	2138	0.46	0.45	0.95	3.77	1.52	1.56
412	3105	584	48310	2755	9229	1937	0.54	0.48	0.92	3.7	1.49	1.41
413	5050	551	47120	2736	8953	2178	0.89	0.45	0.9	3.68	1.45	1.59
414	2870	506	46954	2620	8773	1923	0.5	0.42	0.89	3.52	1.42	1.4
415	2244	550	45994	2773	8824	1732	0.39	0.45	0.88	3.72	1.43	1.26
416	2477	637	44809	2691	8854	1709	0.43	0.52	0.85	3.61	1.43	1.24
417	2388	725	43491	2826	8709	1994	0.42	0.6	0.83	3.8	1.41	1.45
418	2359	667	42781	2705	8667	2035	0.41	0.55	0.81	3.63	1.4	1.48
419	3420	1134	42004	2572	8648	3189	0.6	0.93	0.8	3.45	1.4	2.32
420	2341	795	41394	2484	8537	2486	0.41	0.65	0.79	3.34	1.38	1.81
421	2140	954	40697	2721	7975	2812	0.38	0.78	0.77	3.66	1.29	2.05
422	1981	500	40606	2648	8156	1556	0.35	0.41	0.77	3.56	1.32	1.13
423	2244	449	38832	2486	8134	1525	0.39	0.37	0.74	3.34	1.32	1.11
424	2858	478	39001	2455	8089	1670	0.5	0.39	0.74	3.3	1.31	1.22
425	2230	471	38269	2564	7899	1759	0.39	0.39	0.73	3.44	1.28	1.28
426	2232	614	37564	2432	7961	1741	0.39	0.5	0.71	3.27	1.29	1.27
427	2081	469	36676	2318	7843	1654	0.36	0.39	0.7	3.11	1.27	1.2
428	2147	584	36691	2324	7627	1754	0.38	0.48	0.7	3.12	1.23	1.28
429	2028	411	36186	2501	7767	1424	0.36	0.34	0.69	3.36	1.26	1.04
430	2485	676	35620	2305	7594	1577	0.44	0.56	0.68	3.1	1.23	1.15
431	1846	396	35613	2364	7181	1335	0.32	0.33	0.68	3.18	1.16	0.97
432	1847	417	34636	2381	7396	1368	0.32	0.34	0.66	3.2	1.2	1
433	1918	369	34455	2332	7539	1231	0.34	0.3	0.66	3.13	1.22	0.9
434	2081	394	33125	2344	7492	1361	0.36	0.32	0.63	3.15	1.21	0.99
435	1904	392	33301	2260	7068	1471	0.33	0.32	0.63	3.04	1.14	1.07
436	1972	354	32837	2309	7382	1261	0.35	0.29	0.62	3.1	1.19	0.92
437	1768	385	34044	2218	6973	1291	0.31	0.32	0.65	2.98	1.13	0.94
438	1850	369	33964	2355	7079	1292	0.32	0.3	0.65	3.16	1.14	0.94
439	1919	348	31749	2262	7055	1221	0.34	0.29	0.6	3.04	1.14	0.89
440	1706	421	32239	2379	6864	1274	0.3	0.35	0.61	3.2	1.11	0.93
441	1893	394	31595	2198	6939	1221	0.33	0.32	0.6	2.95	1.12	0.89
442	1566	357	30568	2278	6796	1130	0.27	0.29	0.58	3.06	1.1	0.82
443	1821	324	31215	2207	6669	1086	0.32	0.27	0.59	2.96	1.08	0.79
444	2146	369	29969	2160	6752	1220	0.38	0.3	0.57	2.9	1.09	0.89
445	1856	335	30144	2309	6976	1114	0.33	0.28	0.57	3.1	1.13	0.81
446	1927	393	29961	2158	6665	1137	0.34	0.32	0.57	2.9	1.08	0.83
447	1765	324	29651	2231	6548	1035	0.31	0.27	0.56	3	1.06	0.75
448	1797	351	29222	2099	6510	1050	0.32	0.29	0.56	2.82	1.05	0.76
449	2080	342	29110	2089	6443	1118	0.36	0.28	0.55	2.81	1.04	0.81
450	1879	355	28938	2061	6589	1154	0.33	0.29	0.55	2.77	1.07	0.84
451	1757	385	28128	2102	6585	1088	0.31	0.32	0.54	2.82	1.07	0.79
452	1512	387	28478	2083	6240	1028	0.27	0.32	0.54	2.8	1.01	0.75
453	1705	378	28190	2020	6300	1017	0.3	0.31	0.54	2.71	1.02	0.74
454	1810	394	28885	1920	6444	1039	0.32	0.32	0.55	2.58	1.04	0.76
455	1521	338	28454	2053	6362	1125	0.27	0.28	0.54	2.76	1.03	0.82
456	1736	397	27442	1850	6068	1171	0.3	0.33	0.52	2.49	0.98	0.85
457	1729	378	28144	2039	6294	1010	0.3	0.31	0.54	2.74	1.02	0.74
458	1562	311	27857	1797	6032	966	0.27	0.26	0.53	2.41	0.98	0.7
459	1539	329	27384	1865	5858	1018	0.27	0.27	0.52	2.51	0.95	0.74
460	1543	358	27127	1977	5976	1025	0.27	0.29	0.52	2.66	0.97	0.75
461	1627	294	27204	1828	6079	949	0.29	0.24	0.52	2.46	0.98	0.69
462	1574	340	27019	1909	6209	991	0.28	0.28	0.51	2.56	1	0.72
463	1552	351	26856	1788	5834	951	0.27	0.29	0.51	2.4	0.94	0.69
464	1427	342	26560	1884	6003	1008	0.25	0.28	0.51	2.53	0.97	0.73
465	1538	328	27193	1773	6153	899	0.27	0.27	0.52	2.38	1	0.65
466	1614	305	26102	1741	6209	934	0.28	0.25	0.5	2.34	1	0.68
467	1578	290	27146	1852	6212	948	0.28	0.24	0.52	2.49	1	0.69
468	1459	313	26715	1753	6030	963	0.26	0.26	0.51	2.35	0.98	0.7
469	2041	333	26137	1667	5880	948	0.36	0.27	0.5	2.24	0.95	0.69
470	1923	320	25549	1881	5970	1101	0.34	0.26	0.49	2.53	0.97	0.8
471	1560	336	26299	1642	6040	1051	0.27	0.28	0.5	2.21	0.98	0.77
472	1456	305	25083	1893	5837	973	0.26	0.25	0.48	2.54	0.94	0.71
473	1468	255	24904	1706	5888	932	0.26	0.21	0.47	2.29	0.95	0.68
474	1528	324	25075	1650	5815	958	0.27	0.27	0.48	2.22	0.94	0.7
475	1518	297	25276	1687	5610	978	0.27	0.24	0.48	2.27	0.91	0.71
476	1564	313	24562	1648	5850	926	0.27	0.26	0.47	2.21	0.95	0.67
477	1316	270	23658	1758	5354	952	0.23	0.22	0.45	2.36	0.87	0.69
478	1400	335	23612	1654	5924	883	0.25	0.28	0.45	2.22	0.96	0.64
479	1499	270	23735	1582	5921	856	0.26	0.22	0.45	2.13	0.96	0.62
480	1385	325	24041	1648	5922	845	0.24	0.27	0.46	2.21	0.96	0.62
481	1349	299	23174	1533	5763	933	0.24	0.25	0.44	2.06	0.93	0.68
482	1219	238	23745	1426	5651	787	0.21	0.2	0.45	1.92	0.91	0.57
483	1290	320	22502	1616	5636	810	0.23	0.26	0.43	2.17	0.91	0.59
484	1299	409	21918	1653	5736	921	0.23	0.34	0.42	2.22	0.93	0.67
485	1324	441	21760	1481	5722	852	0.23	0.36	0.41	1.99	0.93	0.62
486	1361	455	21145	1667	5571	899	0.24	0.37	0.4	2.24	0.9	0.65
487	1493	505	20670	1516	5566	1096	0.26	0.41	0.39	2.04	0.9	0.8
488	1419	780	20247	1487	5458	1824	0.25	0.64	0.39	2	0.88	1.33
489	1195	534	20200	1451	5485	1316	0.21	0.44	0.38	1.95	0.89	0.96
490	1331	831	20213	1523	5656	1975	0.23	0.68	0.38	2.05	0.91	1.44
491	1385	469	19941	1481	5467	977	0.24	0.39	0.38	1.99	0.88	0.71
492	1389	364	19620	1462	5582	1014	0.24	0.3	0.37	1.96	0.9	0.74
493	1626	373	18864	1479	5539	900	0.29	0.31	0.36	1.99	0.9	0.66
494	1376	377	19073	1480	5504	960	0.24	0.31	0.36	1.99	0.89	0.7
495	1450	398	18596	1422	5322	1027	0.25	0.33	0.35	1.91	0.86	0.75
496	1336	299	18199	1407	5456	798	0.23	0.25	0.35	1.89	0.88	0.58
497	1212	371	17169	1340	5522	958	0.21	0.3	0.33	1.8	0.89	0.7
498	1162	291	16723	1439	5419	745	0.2	0.24	0.32	1.93	0.88	0.54
499	1265	527	16349	1347	5757	915	0.22	0.43	0.31	1.81	0.93	0.67
500	1166	363	15906	1288	5457	783	0.2	0.3	0.3	1.73	0.88	0.57
501	1241	308	14736	1378	5605	751	0.22	0.25	0.28	1.85	0.91	0.55
502	1205	272	14232	1268	5496	832	0.21	0.22	0.27	1.7	0.89	0.61
503	1189	298	13189	1387	5579	772	0.21	0.24	0.25	1.86	0.9	0.56
504	1281	289	13114	1400	5607	780	0.22	0.24	0.25	1.88	0.91	0.57
505	1165	311	12831	1361	5696	762	0.2	0.26	0.24	1.83	0.92	0.55
506	1356	295	12388	1398	5644	785	0.24	0.24	0.24	1.88	0.91	0.57
507	1220	306	11218	1258	5589	790	0.21	0.25	0.21	1.69	0.9	0.58
508	1197	238	10373	1386	5222	817	0.21	0.2	0.2	1.86	0.84	0.59
509	1255	254	10362	1303	5457	769	0.22	0.21	0.2	1.75	0.88	0.56
510	1911	225	9610	1276	4999	760	0.34	0.18	0.18	1.71	0.81	0.55
511	1370	296	9353	1171	5518	874	0.24	0.24	0.18	1.57	0.89	0.64
512	1335	243	8782	1251	5323	922	0.23	0.2	0.17	1.68	0.86	0.67
513	1380	231	7879	1195	5474	884	0.24	0.19	0.15	1.61	0.89	0.64
514	1209	300	7046	1350	5466	731	0.21	0.25	0.13	1.81	0.88	0.53
515	1169	249	6946	1165	5372	808	0.2	0.2	0.13	1.56	0.87	0.59
516	1513	317	6997	1211	5360	917	0.27	0.26	0.13	1.63	0.87	0.67
517	1392	291	6619	1178	5570	891	0.24	0.24	0.13	1.58	0.9	0.65
518	1164	219	5555	1225	5233	820	0.2	0.18	0.11	1.65	0.85	0.6
519	1143	217	4497	1093	5122	830	0.2	0.18	0.09	1.47	0.83	0.6
520	1164	242	3980	1146	5471	764	0.2	0.2	0.08	1.54	0.88	0.56
521	1313	277	3642	1241	5228	695	0.23	0.23	0.07	1.67	0.85	0.51
522	1212	273	3576	1235	5322	723	0.21	0.22	0.07	1.66	0.86	0.53
523	1296	306	3574	1207	5119	802	0.23	0.25	0.07	1.62	0.83	0.58
524	1196	253	3129	1099	5380	744	0.21	0.21	0.06	1.48	0.87	0.54
525	1130	336	2607	1147	5211	838	0.2	0.28	0.05	1.54	0.84	0.61
526	1169	295	2221	1149	5013	909	0.2	0.24	0.04	1.54	0.81	0.66
527	1133	327	2182	1135	4991	866	0.2	0.27	0.04	1.52	0.81	0.63
528	1117	294	2018	1052	4843	801	0.2	0.24	0.04	1.41	0.78	0.58
529	921	222	2035	1083	5064	765	0.16	0.18	0.04	1.45	0.82	0.56
530	1044	223	1677	1091	4839	705	0.18	0.18	0.03	1.47	0.78	0.51
531	1135	254	1288	1103	4816	762	0.2	0.21	0.02	1.48	0.78	0.55
532	1199	206	951	1140	4892	866	0.21	0.17	0.02	1.53	0.79	0.63
533	1074	227	556	1139	4984	895	0.19	0.19	0.01	1.53	0.81	0.65
534	998	196	447	1009	4904	680	0.17	0.16	0.01	1.36	0.79	0.49
535	1166	270	498	1065	4672	908	0.2	0.22	0.01	1.43	0.76	0.66
536	1146	218	403	1083	4796	884	0.2	0.18	0.01	1.45	0.78	0.64
537	1428	275	179	1032	4821	1018	0.25	0.23	0	1.39	0.78	0.74
538	1009	268	102	1025	4810	909	0.18	0.22	0	1.38	0.78	0.66
539	912	225	54	1029	4965	825	0.16	0.18	0	1.38	0.8	0.6
540	932	246	51	989	4864	744	0.16	0.2	0	1.33	0.79	0.54
541	1421	253	65	1026	4833	828	0.25	0.21	0	1.38	0.78	0.6
542	965	217	31	1010	4827	748	0.17	0.18	0	1.36	0.78	0.54
543	1017	201	22	996	4869	710	0.18	0.17	0	1.34	0.79	0.52
544	816	241	26	921	4774	744	0.14	0.2	0	1.24	0.77	0.54
545	840	232	3	949	4579	686	0.15	0.19	0	1.27	0.74	0.5
546	904	216	4	964	4610	647	0.16	0.18	0	1.29	0.75	0.47
547	991	218	5	978	4386	775	0.17	0.18	0	1.31	0.71	0.56
548	884	236	4	925	4496	748	0.15	0.19	0	1.24	0.73	0.54
549	954	216	0	913	4184	712	0.17	0.18	0	1.23	0.68	0.52
550	753	198	1	891	4512	615	0.13	0.16	0	1.2	0.73	0.45
551	841	229	1	826	4335	719	0.15	0.19	0	1.11	0.7	0.52
552	679	169	1	889	4328	613	0.12	0.14	0	1.19	0.7	0.45
553	747	219	1	818	4600	682	0.13	0.18	0	1.1	0.74	0.5
554	760	191	2	892	4185	613	0.13	0.16	0	1.2	0.68	0.45
555	785	224	2	790	4222	671	0.14	0.18	0	1.06	0.68	0.49
556	846	190	2	815	4273	752	0.15	0.16	0	1.09	0.69	0.55
557	788	200	1	796	4223	743	0.14	0.16	0	1.07	0.68	0.54
558	798	192	0	783	4168	689	0.14	0.16	0	1.05	0.67	0.5
559	788	200	1	847	4118	621	0.14	0.16	0	1.14	0.67	0.45
560	617	186	0	864	4197	682	0.11	0.15	0	1.16	0.68	0.5
561	622	157	1	915	4041	577	0.11	0.13	0	1.23	0.65	0.42
562	798	241	0	864	3720	655	0.14	0.2	0	1.16	0.6	0.48
563	758	215	1	836	4047	602	0.13	0.18	0	1.12	0.65	0.44
564	660	181	1	961	4052	585	0.12	0.15	0	1.29	0.66	0.43
565	721	180	1	817	3911	556	0.13	0.15	0	1.1	0.63	0.4
566	628	169	1	846	3776	638	0.11	0.14	0	1.14	0.61	0.46
567	622	200	1	754	3564	631	0.11	0.16	0	1.01	0.58	0.46
568	647	210	4	736	3973	698	0.11	0.17	0	0.99	0.64	0.51
569	908	178	0	823	3761	685	0.16	0.15	0	1.11	0.61	0.5
570	680	202	0	787	3697	682	0.12	0.17	0	1.06	0.6	0.5
571	664	165	2	770	3475	524	0.12	0.14	0	1.03	0.56	0.38
572	652	196	0	729	3472	690	0.11	0.16	0	0.98	0.56	0.5
573	589	207	0	751	3545	574	0.1	0.17	0	1.01	0.57	0.42
574	653	192	1	770	3576	604	0.11	0.16	0	1.03	0.58	0.44
575	603	184	1	850	3491	599	0.11	0.15	0	1.14	0.56	0.44
576	599	188	0	782	3301	536	0.11	0.15	0	1.05	0.53	0.39
577	639	172	1	827	3356	615	0.11	0.14	0	1.11	0.54	0.45
578	686	181	1	785	3402	643	0.12	0.15	0	1.05	0.55	0.47
579	578	182	2	822	3207	547	0.1	0.15	0	1.1	0.52	0.4
580	486	192	3	693	3286	512	0.09	0.16	0	0.93	0.53	0.37
581	501	131	1	656	3107	523	0.09	0.11	0	0.88	0.5	0.38
582	690	210	0	747	3204	540	0.12	0.17	0	1	0.52	0.39
583	669	180	2	779	3154	635	0.12	0.15	0	1.05	0.51	0.46
584	1071	187	1	741	3034	719	0.19	0.15	0	1	0.49	0.52
585	665	175	1	715	3059	569	0.12	0.14	0	0.96	0.49	0.41
586	615	186	2	682	3132	556	0.11	0.15	0	0.92	0.51	0.4
587	576	188	2	760	3140	560	0.1	0.15	0	1.02	0.51	0.41
588	552	203	1	697	2919	593	0.1	0.17	0	0.94	0.47	0.43
589	568	182	0	706	2847	636	0.1	0.15	0	0.95	0.46	0.46
590	753	182	1	693	3012	716	0.13	0.15	0	0.93	0.49	0.52
591	606	211	0	658	2851	647	0.11	0.17	0	0.88	0.46	0.47
592	629	195	1	713	2797	669	0.11	0.16	0	0.96	0.45	0.49
593	1025	157	1	681	2918	572	0.18	0.13	0	0.91	0.47	0.42
594	685	161	0	690	2897	547	0.12	0.13	0	0.93	0.47	0.4
595	653	197	1	734	2961	578	0.11	0.16	0	0.99	0.48	0.42
596	555	164	0	702	2833	584	0.1	0.13	0	0.94	0.46	0.43
597	593	217	0	636	2696	661	0.1	0.18	0	0.85	0.44	0.48
598	764	218	0	713	2556	741	0.13	0.18	0	0.96	0.41	0.54
599	768	205	1	643	2658	754	0.13	0.17	0	0.86	0.43	0.55
600	593	206	2	631	2747	564	0.1	0.17	0	0.85	0.44	0.41
601	543	184	0	662	2681	664	0.1	0.15	0	0.89	0.43	0.48
602	595	197	2	600	2583	641	0.1	0.16	0	0.81	0.42	0.47
603	703	185	0	693	2633	604	0.12	0.15	0	0.93	0.43	0.44
604	1267	192	0	641	2631	820	0.22	0.16	0	0.86	0.43	0.6
605	653	169	2	706	2658	606	0.11	0.14	0	0.95	0.43	0.44
606	523	149	0	604	2525	675	0.09	0.12	0	0.81	0.41	0.49
607	612	192	1	612	2550	650	0.11	0.16	0	0.82	0.41	0.47
608	588	181	1	613	2552	634	0.1	0.15	0	0.82	0.41	0.46
609	598	186	2	557	2426	571	0.1	0.15	0	0.75	0.39	0.42
610	989	291	1	641	2373	941	0.17	0.24	0	0.86	0.38	0.68
611	651	174	0	560	2453	630	0.11	0.14	0	0.75	0.4	0.46
612	541	183	0	598	2303	577	0.09	0.15	0	0.8	0.37	0.42
613	550	154	0	550	2467	513	0.1	0.13	0	0.74	0.4	0.37
614	547	208	0	642	2526	656	0.1	0.17	0	0.86	0.41	0.48
615	550	154	0	568	2418	532	0.1	0.13	0	0.76	0.39	0.39
616	495	146	0	572	2253	525	0.09	0.12	0	0.77	0.36	0.38
617	614	146	1	534	2324	555	0.11	0.12	0	0.72	0.38	0.4
618	563	150	3	532	2227	500	0.1	0.12	0	0.71	0.36	0.36
619	504	201	0	581	2389	581	0.09	0.17	0	0.78	0.39	0.42
620	687	195	0	573	2205	660	0.12	0.16	0	0.77	0.36	0.48
621	515	183	0	577	2327	538	0.09	0.15	0	0.78	0.38	0.39
622	504	144	0	518	2191	553	0.09	0.12	0	0.7	0.35	0.4
623	525	159	0	515	2276	511	0.09	0.13	0	0.69	0.37	0.37
624	500	185	0	556	2272	505	0.09	0.15	0	0.75	0.37	0.37
625	476	155	1	527	2133	478	0.08	0.13	0	0.71	0.34	0.35
626	573	151	1	530	2178	442	0.1	0.12	0	0.71	0.35	0.32
627	465	149	0	504	2169	492	0.08	0.12	0	0.68	0.35	0.36
628	531	136	0	507	2038	529	0.09	0.11	0	0.68	0.33	0.39
629	534	175	0	491	2201	532	0.09	0.14	0	0.66	0.36	0.39
630	470	152	0	511	2132	443	0.08	0.12	0	0.69	0.34	0.32
631	489	151	0	443	2138	434	0.09	0.12	0	0.6	0.35	0.32
632	466	169	0	518	2052	489	0.08	0.14	0	0.7	0.33	0.36
633	435	177	0	507	2065	497	0.08	0.15	0	0.68	0.33	0.36
634	500	149	0	527	2008	510	0.09	0.12	0	0.71	0.32	0.37
635	542	198	0	501	2058	567	0.1	0.16	0	0.67	0.33	0.41
636	446	151	0	519	1937	518	0.08	0.12	0	0.7	0.31	0.38
637	659	141	0	510	1943	611	0.12	0.12	0	0.69	0.31	0.44
638	619	191	2	436	1964	620	0.11	0.16	0	0.59	0.32	0.45
639	461	207	0	518	2089	486	0.08	0.17	0	0.7	0.34	0.35
640	509	161	1	452	1952	568	0.09	0.13	0	0.61	0.32	0.41
641	510	160	0	467	1968	454	0.09	0.13	0	0.63	0.32	0.33
642	397	148	0	514	2062	447	0.07	0.12	0	0.69	0.33	0.33
643	469	179	0	437	2011	434	0.08	0.15	0	0.59	0.33	0.32
644	417	153	0	467	1987	433	0.07	0.13	0	0.63	0.32	0.32
645	524	171	0	405	2068	478	0.09	0.14	0	0.54	0.33	0.35
646	399	170	0	411	1998	440	0.07	0.14	0	0.55	0.32	0.32
647	498	147	0	479	1924	447	0.09	0.12	0	0.64	0.31	0.33
648	470	145	0	422	2011	403	0.08	0.12	0	0.57	0.33	0.29
649	451	143	0	463	1885	418	0.08	0.12	0	0.62	0.3	0.3
650	435	136	0	415	1820	391	0.08	0.11	0	0.56	0.29	0.28
651	398	128	0	406	1946	464	0.07	0.11	0	0.55	0.31	0.34
652	359	123	0	414	2034	408	0.06	0.1	0	0.56	0.33	0.3
653	427	160	0	415	1964	454	0.07	0.13	0	0.56	0.32	0.33
654	382	155	0	489	1901	429	0.07	0.13	0	0.66	0.31	0.31
655	407	157	0	462	1791	399	0.07	0.13	0	0.62	0.29	0.29
656	402	109	0	449	1847	363	0.07	0.09	0	0.6	0.3	0.26
657	331	106	0	390	1925	462	0.06	0.09	0	0.52	0.31	0.34
658	345	130	0	460	1887	436	0.06	0.11	0	0.62	0.31	0.32
659	371	129	0	383	1922	419	0.07	0.11	0	0.51	0.31	0.31
660	439	181	0	406	1852	560	0.08	0.15	0	0.55	0.3	0.41
661	426	141	0	447	1801	442	0.07	0.12	0	0.6	0.29	0.32
662	475	181	0	447	1878	507	0.08	0.15	0	0.6	0.3	0.37
663	418	135	0	425	1924	500	0.07	0.11	0	0.57	0.31	0.36
664	336	109	0	430	2069	414	0.06	0.09	0	0.58	0.33	0.3
665	378	110	0	348	1967	388	0.07	0.09	0	0.47	0.32	0.28
666	368	94	0	344	1819	422	0.06	0.08	0	0.46	0.29	0.31
667	364	109	0	448	1866	428	0.06	0.09	0	0.6	0.3	0.31
668	325	126	0	375	1878	411	0.06	0.1	0	0.5	0.3	0.3
669	439	148	0	399	1984	451	0.08	0.12	0	0.54	0.32	0.33
670	530	115	0	375	1819	409	0.09	0.09	0	0.5	0.29	0.3
671	333	161	0	371	1851	466	0.06	0.13	0	0.5	0.3	0.34
672	397	175	0	387	1859	490	0.07	0.14	0	0.52	0.3	0.36
673	337	201	0	361	1748	405	0.06	0.17	0	0.48	0.28	0.29
674	350	339	0	381	1783	500	0.06	0.28	0	0.51	0.29	0.36
675	327	271	0	388	1779	461	0.06	0.22	0	0.52	0.29	0.34
676	377	360	0	354	1798	666	0.07	0.3	0	0.48	0.29	0.48
677	388	655	0	377	1802	1328	0.07	0.54	0	0.51	0.29	0.97
678	374	390	0	334	1879	871	0.07	0.32	0	0.45	0.3	0.63
679	342	654	0	381	1868	1549	0.06	0.54	0	0.51	0.3	1.13
680	317	270	0	419	1878	584	0.06	0.22	0	0.56	0.3	0.43
681	375	229	0	340	1714	596	0.07	0.19	0	0.46	0.28	0.43
682	277	181	0	349	1806	522	0.05	0.15	0	0.47	0.29	0.38
683	328	150	0	387	1748	495	0.06	0.12	0	0.52	0.28	0.36
684	334	277	0	381	1735	567	0.06	0.23	0	0.51	0.28	0.41
685	330	139	0	263	1770	470	0.06	0.11	0	0.35	0.29	0.34
686	311	280	0	348	1711	588	0.05	0.23	0	0.47	0.28	0.43
687	332	141	0	323	1662	475	0.06	0.12	0	0.43	0.27	0.35
688	403	395	0	315	1762	606	0.07	0.32	0	0.42	0.28	0.44
689	345	130	0	328	1803	464	0.06	0.11	0	0.44	0.29	0.34
690	338	151	0	280	1690	509	0.06	0.12	0	0.38	0.27	0.37
691	323	143	0	299	1619	483	0.06	0.12	0	0.4	0.26	0.35
692	428	169	0	340	1563	464	0.08	0.14	0	0.46	0.25	0.34
693	308	121	0	343	1630	494	0.05	0.1	0	0.46	0.26	0.36
694	312	104	0	384	1825	441	0.05	0.09	0	0.52	0.3	0.32
695	296	116	0	309	1571	415	0.05	0.1	0	0.42	0.25	0.3
696	289	109	0	324	1700	370	0.05	0.09	0	0.44	0.27	0.27
697	338	114	0	343	1651	498	0.06	0.09	0	0.46	0.27	0.36
698	350	128	0	365	1646	408	0.06	0.11	0	0.49	0.27	0.3
699	324	131	0	308	1759	471	0.06	0.11	0	0.41	0.28	0.34
700	261	128	0	302	1623	461	0.05	0.11	0	0.41	0.26	0.34
701	298	119	0	343	1544	429	0.05	0.1	0	0.46	0.25	0.31
702	313	110	0	366	1658	465	0.05	0.09	0	0.49	0.27	0.34
703	309	105	0	294	1483	426	0.05	0.09	0	0.39	0.24	0.31
704	326	122	0	315	1605	433	0.06	0.1	0	0.42	0.26	0.32
705	269	113	0	292	1637	584	0.05	0.09	0	0.39	0.26	0.43
706	352	162	0	281	1624	460	0.06	0.13	0	0.38	0.26	0.33
707	278	122	0	270	1587	442	0.05	0.1	0	0.36	0.26	0.32
708	393	140	0	267	1564	518	0.07	0.12	0	0.36	0.25	0.38
709	337	175	0	278	1731	565	0.06	0.14	0	0.37	0.28	0.41
710	242	123	0	286	1584	544	0.04	0.1	0	0.38	0.26	0.4
711	268	105	0	290	1633	533	0.05	0.09	0	0.39	0.26	0.39
712	282	108	0	268	1549	490	0.05	0.09	0	0.36	0.25	0.36
713	322	149	0	267	1596	457	0.06	0.12	0	0.36	0.26	0.33
714	282	99	0	285	1671	399	0.05	0.08	0	0.38	0.27	0.29
715	291	95	0	281	1635	370	0.05	0.08	0	0.38	0.26	0.27
716	269	97	0	264	1673	445	0.05	0.08	0	0.35	0.27	0.32
717	260	130	0	244	1838	449	0.05	0.11	0	0.33	0.3	0.33
718	316	127	0	312	1756	428	0.06	0.1	0	0.42	0.28	0.31
719	313	142	0	292	1902	510	0.05	0.12	0	0.39	0.31	0.37
720	316	132	0	280	1918	376	0.06	0.11	0	0.38	0.31	0.27
721	263	101	0	270	1950	405	0.05	0.08	0	0.36	0.32	0.29
722	212	103	0	289	1851	431	0.04	0.08	0	0.39	0.3	0.31
723	195	117	0	283	2012	382	0.03	0.1	0	0.38	0.33	0.28
724	262	109	0	280	1873	325	0.05	0.09	0	0.38	0.3	0.24
725	364	110	0	247	2150	456	0.06	0.09	0	0.33	0.35	0.33
726	212	104	0	300	1945	427	0.04	0.09	0	0.4	0.31	0.31
727	276	107	0	325	1887	394	0.05	0.09	0	0.44	0.31	0.29
728	224	92	0	269	1742	395	0.04	0.08	0	0.36	0.28	0.29
729	199	107	0	239	1667	335	0.03	0.09	0	0.32	0.27	0.24
730	243	137	0	235	1573	344	0.04	0.11	0	0.32	0.25	0.25
731	225	109	0	274	1390	358	0.04	0.09	0	0.37	0.22	0.26
732	245	97	0	259	1714	358	0.04	0.08	0	0.35	0.28	0.26
733	189	107	0	270	1569	373	0.03	0.09	0	0.36	0.25	0.27
734	247	121	0	216	1580	322	0.04	0.1	0	0.29	0.26	0.23
735	213	99	0	253	1459	337	0.04	0.08	0	0.34	0.24	0.25
736	237	93	0	263	1415	373	0.04	0.08	0	0.35	0.23	0.27
737	221	99	0	220	1408	350	0.04	0.08	0	0.3	0.23	0.25
738	228	96	0	195	1564	357	0.04	0.08	0	0.26	0.25	0.26
739	219	120	0	248	1428	312	0.04	0.1	0	0.33	0.23	0.23
740	284	95	0	225	1373	408	0.05	0.08	0	0.3	0.22	0.3
741	219	105	0	281	1432	363	0.04	0.09	0	0.38	0.23	0.26
742	226	88	0	221	1333	367	0.04	0.07	0	0.3	0.22	0.27
743	240	115	0	230	1370	366	0.04	0.09	0	0.31	0.22	0.27
744	189	86	0	254	1301	343	0.03	0.07	0	0.34	0.21	0.25
745	238	108	0	218	1382	342	0.04	0.09	0	0.29	0.22	0.25
746	204	90	0	206	1408	352	0.04	0.07	0	0.28	0.23	0.26
747	311	98	0	245	1346	345	0.05	0.08	0	0.33	0.22	0.25
748	171	71	0	261	1392	292	0.03	0.06	0	0.35	0.23	0.21
749	185	92	0	239	1317	355	0.03	0.08	0	0.32	0.21	0.26
750	198	80	0	205	1287	306	0.03	0.07	0	0.28	0.21	0.22
751	208	89	0	220	1326	295	0.04	0.07	0	0.3	0.21	0.21
752	196	87	0	188	1354	344	0.03	0.07	0	0.25	0.22	0.25
753	181	73	0	217	1340	351	0.03	0.06	0	0.29	0.22	0.26
754	207	104	0	203	1301	364	0.04	0.09	0	0.27	0.21	0.26
755	199	98	0	205	1259	330	0.03	0.08	0	0.28	0.2	0.24
756	197	88	0	174	1199	283	0.03	0.07	0	0.23	0.19	0.21
757	199	81	0	200	1166	315	0.03	0.07	0	0.27	0.19	0.23
758	218	91	0	215	1187	333	0.04	0.07	0	0.29	0.19	0.24
759	226	101	0	241	1158	349	0.04	0.08	0	0.32	0.19	0.25
760	214	81	0	216	1188	333	0.04	0.07	0	0.29	0.19	0.24
761	182	76	0	186	1184	361	0.03	0.06	0	0.25	0.19	0.26
762	176	72	0	166	1121	279	0.03	0.06	0	0.22	0.18	0.2
763	179	78	0	223	1220	309	0.03	0.06	0	0.3	0.2	0.22
764	217	70	0	188	1211	340	0.04	0.06	0	0.25	0.2	0.25
765	180	83	0	168	1198	323	0.03	0.07	0	0.23	0.19	0.24
766	231	92	0	169	1115	377	0.04	0.08	0	0.23	0.18	0.27
767	166	62	0	176	1175	294	0.03	0.05	0	0.24	0.19	0.21
768	165	95	0	187	1203	311	0.03	0.08	0	0.25	0.19	0.23
769	172	83	0	179	1197	279	0.03	0.07	0	0.24	0.19	0.2
770	183	76	0	188	1152	294	0.03	0.06	0	0.25	0.19	0.21
771	235	93	0	223	1168	296	0.04	0.08	0	0.3	0.19	0.22
772	196	81	0	202	1027	317	0.03	0.07	0	0.27	0.17	0.23
773	199	75	0	233	1074	347	0.03	0.06	0	0.31	0.17	0.25
774	182	122	0	219	1178	295	0.03	0.1	0	0.29	0.19	0.21
775	179	68	0	235	1179	294	0.03	0.06	0	0.32	0.19	0.21
776	206	72	0	166	1143	285	0.04	0.06	0	0.22	0.18	0.21
777	156	115	0	258	1143	285	0.03	0.09	0	0.35	0.18	0.21
778	236	86	0	186	1042	256	0.04	0.07	0	0.25	0.17	0.19
779	172	85	0	231	1040	288	0.03	0.07	0	0.31	0.17	0.21
780	223	120	0	165	1089	304	0.04	0.1	0	0.22	0.18	0.22
781	166	107	0	181	989	292	0.03	0.09	0	0.24	0.16	0.21
782	187	95	0	172	1000	272	0.03	0.08	0	0.23	0.16	0.2
783	181	67	0	172	976	288	0.03	0.06	0	0.23	0.16	0.21
784	175	94	0	175	1067	314	0.03	0.08	0	0.24	0.17	0.23
785	157	109	0	228	941	292	0.03	0.09	0	0.31	0.15	0.21
786	164	81	0	161	931	290	0.03	0.07	0	0.22	0.15	0.21
787	164	91	0	196	979	333	0.03	0.07	0	0.26	0.16	0.24
788	152	70	0	165	925	290	0.03	0.06	0	0.22	0.15	0.21
789	156	84	0	184	1017	285	0.03	0.07	0	0.25	0.16	0.21
790	161	87	0	191	836	237	0.03	0.07	0	0.26	0.14	0.17
791	218	97	0	166	947	278	0.04	0.08	0	0.22	0.15	0.2
792	172	92	0	154	977	274	0.03	0.08	0	0.21	0.16	0.2
793	145	69	0	134	924	303	0.03	0.06	0	0.18	0.15	0.22
794	139	82	0	166	953	319	0.02	0.07	0	0.22	0.15	0.23
795	140	83	0	157	953	304	0.02	0.07	0	0.21	0.15	0.22
796	193	88	0	153	831	291	0.03	0.07	0	0.21	0.13	0.21
797	123	70	0	141	995	296	0.02	0.06	0	0.19	0.16	0.22
798	118	101	0	170	853	339	0.02	0.08	0	0.23	0.14	0.25
799	171	74	0	117	917	274	0.03	0.06	0	0.16	0.15	0.2
800	147	80	0	163	861	288	0.03	0.07	0	0.22	0.14	0.21
801	155	99	0	135	818	316	0.03	0.08	0	0.18	0.13	0.23
802	141	49	0	154	851	271	0.02	0.04	0	0.21	0.14	0.2
803	149	88	0	139	895	237	0.03	0.07	0	0.19	0.14	0.17
804	155	68	0	171	915	289	0.03	0.06	0	0.23	0.15	0.21
805	143	84	0	181	863	290	0.03	0.07	0	0.24	0.14	0.21
806	110	85	0	136	980	255	0.02	0.07	0	0.18	0.16	0.19
807	153	68	0	160	871	284	0.03	0.06	0	0.21	0.14	0.21
808	147	64	0	136	906	225	0.03	0.05	0	0.18	0.15	0.16
809	108	80	0	147	988	245	0.02	0.07	0	0.2	0.16	0.18
810	151	60	0	143	967	270	0.03	0.05	0	0.19	0.16	0.2
811	114	86	0	118	895	250	0.02	0.07	0	0.16	0.14	0.18
812	160	87	0	155	925	216	0.03	0.07	0	0.21	0.15	0.16
813	117	66	0	134	781	221	0.02	0.05	0	0.18	0.13	0.16
814	169	80	0	123	846	197	0.03	0.07	0	0.17	0.14	0.14
815	136	100	0	150	817	224	0.02	0.08	0	0.2	0.13	0.16
816	123	96	0	143	792	221	0.02	0.08	0	0.19	0.13	0.16
817	164	53	0	125	874	238	0.03	0.04	0	0.17	0.14	0.17
818	127	51	0	152	847	274	0.02	0.04	0	0.2	0.14	0.2
819	180	91	0	140	864	233	0.03	0.07	0	0.19	0.14	0.17
820	144	96	0	132	823	257	0.03	0.08	0	0.18	0.13	0.19
821	123	171	0	152	850	240	0.02	0.14	0	0.2	0.14	0.17
822	126	262	0	136	842	276	0.02	0.22	0	0.18	0.14	0.2
823	114	236	0	152	773	312	0.02	0.19	0	0.2	0.13	0.23
824	126	304	0	133	805	468	0.02	0.25	0	0.18	0.13	0.34
825	138	596	0	135	875	1136	0.02	0.49	0	0.18	0.14	0.83
826	179	353	0	126	757	721	0.03	0.29	0	0.17	0.12	0.52
827	105	636	0	134	744	1373	0.02	0.52	0	0.18	0.12	1
828	122	226	0	142	751	506	0.02	0.19	0	0.19	0.12	0.37
829	118	130	0	145	827	312	0.02	0.11	0	0.19	0.13	0.23
830	129	156	0	130	821	323	0.02	0.13	0	0.17	0.13	0.24
831	161	123	0	155	700	351	0.03	0.1	0	0.21	0.11	0.26
832	122	199	0	149	790	388	0.02	0.16	0	0.2	0.13	0.28
833	175	113	0	90	772	280	0.03	0.09	0	0.12	0.12	0.2
834	126	216	0	113	854	410	0.02	0.18	0	0.15	0.14	0.3
835	121	73	0	112	839	262	0.02	0.06	0	0.15	0.14	0.19
836	99	354	0	116	810	368	0.02	0.29	0	0.16	0.13	0.27
837	127	75	0	123	832	246	0.02	0.06	0	0.17	0.13	0.18
838	123	114	0	119	761	295	0.02	0.09	0	0.16	0.12	0.21
839	110	90	0	98	715	292	0.02	0.07	0	0.13	0.12	0.21
840	173	107	0	132	778	326	0.03	0.09	0	0.18	0.13	0.24
841	146	93	0	126	776	297	0.03	0.08	0	0.17	0.13	0.22
842	156	66	0	110	712	243	0.03	0.05	0	0.15	0.12	0.18
843	116	72	0	142	812	265	0.02	0.06	0	0.19	0.13	0.19
844	104	87	0	111	788	252	0.02	0.07	0	0.15	0.13	0.18
845	116	78	0	117	811	234	0.02	0.06	0	0.16	0.13	0.17
846	147	49	0	111	785	252	0.03	0.04	0	0.15	0.13	0.18
847	114	47	0	110	742	226	0.02	0.04	0	0.15	0.12	0.16
848	106	52	0	105	724	199	0.02	0.04	0	0.14	0.12	0.14
849	129	65	0	126	685	252	0.02	0.05	0	0.17	0.11	0.18
850	102	61	0	126	742	251	0.02	0.05	0	0.17	0.12	0.18
851	96	77	0	93	694	231	0.02	0.06	0	0.12	0.11	0.17
852	112	103	0	103	708	248	0.02	0.08	0	0.14	0.11	0.18
853	122	93	0	114	657	231	0.02	0.08	0	0.15	0.11	0.17
854	140	78	0	120	734	249	0.02	0.06	0	0.16	0.12	0.18
855	113	60	0	127	718	208	0.02	0.05	0	0.17	0.12	0.15
856	121	58	0	118	642	303	0.02	0.05	0	0.16	0.1	0.22
857	139	59	0	119	679	219	0.02	0.05	0	0.16	0.11	0.16
858	119	48	0	125	666	216	0.02	0.04	0	0.17	0.11	0.16
859	118	39	0	106	781	191	0.02	0.03	0	0.14	0.13	0.14
860	119	74	0	93	693	227	0.02	0.06	0	0.12	0.11	0.17
861	117	65	0	165	645	255	0.02	0.05	0	0.22	0.1	0.19
862	114	61	0	99	605	212	0.02	0.05	0	0.13	0.1	0.15
863	120	87	0	116	676	234	0.02	0.07	0	0.16	0.11	0.17
864	121	83	0	129	640	235	0.02	0.07	0	0.17	0.1	0.17
865	106	99	0	110	618	233	0.02	0.08	0	0.15	0.1	0.17
866	84	105	0	135	707	192	0.01	0.09	0	0.18	0.11	0.14
867	146	63	0	131	625	239	0.03	0.05	0	0.18	0.1	0.17
868	131	75	0	92	650	214	0.02	0.06	0	0.12	0.11	0.16
869	117	70	0	67	629	193	0.02	0.06	0	0.09	0.1	0.14
870	130	67	0	97	665	238	0.02	0.06	0	0.13	0.11	0.17
871	115	70	0	101	567	256	0.02	0.06	0	0.14	0.09	0.19
872	112	76	0	80	657	266	0.02	0.06	0	0.11	0.11	0.19
873	108	69	0	76	641	208	0.02	0.06	0	0.1	0.1	0.15
874	93	55	0	103	660	231	0.02	0.05	0	0.14	0.11	0.17
875	89	45	0	108	647	204	0.02	0.04	0	0.15	0.1	0.15
876	143	47	0	101	655	201	0.03	0.04	0	0.14	0.11	0.15
877	65	64	0	72	592	212	0.01	0.05	0	0.1	0.1	0.15
878	107	56	0	99	579	191	0.02	0.05	0	0.13	0.09	0.14
879	83	70	0	79	634	230	0.01	0.06	0	0.11	0.1	0.17
880	81	62	0	107	656	212	0.01	0.05	0	0.14	0.11	0.15
881	93	52	0	92	666	169	0.02	0.04	0	0.12	0.11	0.12
882	79	44	0	79	654	180	0.01	0.04	0	0.11	0.11	0.13
883	100	65	0	87	569	212	0.02	0.05	0	0.12	0.09	0.15
884	79	94	0	80	745	170	0.01	0.08	0	0.11	0.12	0.12
885	124	50	0	83	758	178	0.02	0.04	0	0.11	0.12	0.13
886	76	53	0	79	641	191	0.01	0.04	0	0.11	0.1	0.14
887	98	79	0	99	641	213	0.02	0.06	0	0.13	0.1	0.16
888	70	61	0	119	824	180	0.01	0.05	0	0.16	0.13	0.13
889	88	44	0	82	766	159	0.02	0.04	0	0.11	0.12	0.12
890	91	50	0	71	914	202	0.02	0.04	0	0.1	0.15	0.15
891	80	68	0	94	834	229	0.01	0.06	0	0.13	0.13	0.17
892	85	51	0	81	898	211	0.01	0.04	0	0.11	0.15	0.15
893	79	59	0	82	935	206	0.01	0.05	0	0.11	0.15	0.15
894	99	46	0	72	820	209	0.02	0.04	0	0.1	0.13	0.15
895	67	56	0	76	905	193	0.01	0.05	0	0.1	0.15	0.14
896	66	59	0	88	802	230	0.01	0.05	0	0.12	0.13	0.17
897	81	51	0	75	928	187	0.01	0.04	0	0.1	0.15	0.14
898	95	45	0	71	774	177	0.02	0.04	0	0.1	0.13	0.13
899	77	44	0	87	674	198	0.01	0.04	0	0.12	0.11	0.14
900	61	43	0	87	662	208	0.01	0.04	0	0.12	0.11	0.15
901	53	72	0	61	576	206	0.01	0.06	0	0.08	0.09	0.15
902	54	77	0	82	658	211	0.01	0.06	0	0.11	0.11	0.15
903	92	59	0	87	608	205	0.02	0.05	0	0.12	0.1	0.15
904	69	57	0	91	512	175	0.01	0.05	0	0.12	0.08	0.13
905	147	50	0	86	531	178	0.03	0.04	0	0.12	0.09	0.13
906	67	61	0	78	595	160	0.01	0.05	0	0.1	0.1	0.12
907	79	47	0	62	507	152	0.01	0.04	0	0.08	0.08	0.11
908	98	71	0	59	580	174	0.02	0.06	0	0.08	0.09	0.13
909	71	55	0	67	583	174	0.01	0.05	0	0.09	0.09	0.13
910	75	85	0	65	597	191	0.01	0.07	0	0.09	0.1	0.14
911	78	61	0	64	529	204	0.01	0.05	0	0.09	0.09	0.15
912	59	56	0	66	557	221	0.01	0.05	0	0.09	0.09	0.16
913	90	55	0	81	536	173	0.02	0.05	0	0.11	0.09	0.13
914	87	50	0	60	580	178	0.02	0.04	0	0.08	0.09	0.13
915	78	65	0	79	607	192	0.01	0.05	0	0.11	0.1	0.14
916	76	55	0	65	603	212	0.01	0.05	0	0.09	0.1	0.15
917	70	39	0	80	568	207	0.01	0.03	0	0.11	0.09	0.15
918	68	56	0	56	575	191	0.01	0.05	0	0.08	0.09	0.14
919	57	56	0	53	562	201	0.01	0.05	0	0.07	0.09	0.15
920	70	39	0	98	585	168	0.01	0.03	0	0.13	0.09	0.12
921	46	58	0	79	513	203	0.01	0.05	0	0.11	0.08	0.15
922	46	66	0	71	560	167	0.01	0.05	0	0.1	0.09	0.12
923	56	41	0	61	562	179	0.01	0.03	0	0.08	0.09	0.13
924	73	43	0	79	517	155	0.01	0.04	0	0.11	0.08	0.11
925	50	81	0	84	486	174	0.01	0.07	0	0.11	0.08	0.13
926	38	123	0	77	490	134	0.01	0.1	0	0.1	0.08	0.1
927	59	176	0	66	468	184	0.01	0.14	0	0.09	0.08	0.13
928	53	141	0	61	524	207	0.01	0.12	0	0.08	0.08	0.15
929	71	212	0	69	470	354	0.01	0.17	0	0.09	0.08	0.26
930	57	535	0	72	506	997	0.01	0.44	0	0.1	0.08	0.73
931	70	308	0	60	541	588	0.01	0.25	0	0.08	0.09	0.43
932	70	600	0	72	466	1304	0.01	0.49	0	0.1	0.08	0.95
933	50	154	0	69	529	286	0.01	0.13	0	0.09	0.09	0.21
934	61	71	0	72	524	168	0.01	0.06	0	0.1	0.08	0.12
935	41	68	0	64	424	173	0.01	0.06	0	0.09	0.07	0.13
936	72	69	0	64	426	201	0.01	0.06	0	0.09	0.07	0.15
937	40	96	0	57	483	217	0.01	0.08	0	0.08	0.08	0.16
938	63	70	0	57	447	165	0.01	0.06	0	0.08	0.07	0.12
939	46	79	0	67	456	170	0.01	0.06	0	0.09	0.07	0.12
940	53	64	0	53	506	181	0.01	0.05	0	0.07	0.08	0.13
941	68	81	0	77	460	211	0.01	0.07	0	0.1	0.07	0.15
942	37	52	0	41	455	166	0.01	0.04	0	0.06	0.07	0.12
943	76	61	0	73	573	189	0.01	0.05	0	0.1	0.09	0.14
944	41	33	0	53	463	148	0.01	0.03	0	0.07	0.07	0.11
945	74	66	0	50	492	201	0.01	0.05	0	0.07	0.08	0.15
946	54	42	0	41	396	135	0.01	0.03	0	0.06	0.06	0.1
947	39	65	0	55	417	149	0.01	0.05	0	0.07	0.07	0.11
948	60	48	0	56	404	147	0.01	0.04	0	0.08	0.07	0.11
949	39	57	0	66	465	164	0.01	0.05	0	0.09	0.08	0.12
950	51	46	0	58	456	139	0.01	0.04	0	0.08	0.07	0.1
951	40	46	0	55	398	157	0.01	0.04	0	0.07	0.06	0.11
952	71	36	0	68	482	160	0.01	0.03	0	0.09	0.08	0.12
953	44	38	0	50	433	165	0.01	0.03	0	0.07	0.07	0.12
954	57	44	0	54	468	140	0.01	0.04	0	0.07	0.08	0.1
955	52	40	0	58	413	130	0.01	0.03	0	0.08	0.07	0.09
956	85	44	0	70	420	207	0.01	0.04	0	0.09	0.07	0.15
957	46	38	0	63	371	134	0.01	0.03	0	0.08	0.06	0.1
958	59	37	0	63	417	172	0.01	0.03	0	0.08	0.07	0.13
959	44	55	0	61	465	165	0.01	0.05	0	0.08	0.08	0.12
960	50	49	0	63	401	163	0.01	0.04	0	0.08	0.06	0.12
961	48	57	0	58	406	144	0.01	0.05	0	0.08	0.07	0.1
962	51	32	0	54	354	142	0.01	0.03	0	0.07	0.06	0.1
963	57	50	0	55	387	138	0.01	0.04	0	0.07	0.06	0.1
964	47	47	0	34	399	146	0.01	0.04	0	0.05	0.06	0.11
965	44	37	0	52	415	141	0.01	0.03	0	0.07	0.07	0.1
966	60	30	0	47	414	159	0.01	0.02	0	0.06	0.07	0.12
967	31	35	0	47	378	144	0.01	0.03	0	0.06	0.06	0.1
968	30	39	0	36	455	170	0.01	0.03	0	0.05	0.07	0.12
969	38	36	0	49	364	136	0.01	0.03	0	0.07	0.06	0.1
970	31	44	0	52	353	139	0.01	0.04	0	0.07	0.06	0.1
971	41	44	0	57	387	148	0.01	0.04	0	0.08	0.06	0.11
972	58	52	0	64	396	154	0.01	0.04	0	0.09	0.06	0.11
973	43	37	0	84	447	121	0.01	0.03	0	0.11	0.07	0.09
974	50	44	0	96	447	123	0.01	0.04	0	0.13	0.07	0.09
975	41	31	0	77	435	138	0.01	0.03	0	0.1	0.07	0.1
976	43	38	0	80	414	137	0.01	0.03	0	0.11	0.07	0.1
977	46	37	0	71	346	118	0.01	0.03	0	0.1	0.06	0.09
978	52	50	0	120	371	145	0.01	0.04	0	0.16	0.06	0.11
979	39	47	0	99	420	116	0.01	0.04	0	0.13	0.07	0.08
980	44	40	0	100	400	124	0.01	0.03	0	0.13	0.06	0.09
981	42	37	0	109	380	110	0.01	0.03	0	0.15	0.06	0.08
982	42	41	0	97	389	102	0.01	0.03	0	0.13	0.06	0.07
983	34	42	0	141	471	154	0.01	0.03	0	0.19	0.08	0.11
984	36	35	0	147	470	96	0.01	0.03	0	0.2	0.08	0.07
985	46	37	0	123	414	115	0.01	0.03	0	0.17	0.07	0.08
986	63	37	0	109	385	124	0.01	0.03	0	0.15	0.06	0.09
987	51	37	0	103	400	143	0.01	0.03	0	0.14	0.06	0.1
988	53	35	0	112	362	127	0.01	0.03	0	0.15	0.06	0.09
989	31	78	0	140	432	147	0.01	0.06	0	0.19	0.07	0.11
990	49	116	0	157	341	140	0.01	0.1	0	0.21	0.06	0.1
991	38	180	0	97	388	160	0.01	0.15	0	0.13	0.06	0.12
992	39	150	0	136	420	209	0.01	0.12	0	0.18	0.07	0.15
993	38	220	0	149	368	330	0.01	0.18	0	0.2	0.06	0.24
994	38	542	0	117	403	1015	0.01	0.45	0	0.16	0.07	0.74
995	28	260	0	124	380	595	0	0.21	0	0.17	0.06	0.43
996	40	524	0	143	385	1229	0.01	0.43	0	0.19	0.06	0.89
997	40	139	0	127	397	283	0.01	0.11	0	0.17	0.06	0.21
998	27	81	0	179	350	208	0	0.07	0	0.24	0.06	0.15
999	31	74	0	272	392	144	0.01	0.06	0	0.37	0.06	0.1
1000	38	76	0	203	439	146	0.01	0.06	0	0.27	0.07	0.11
1001	0	0	0	0	0	0	0	0	0	0	0	0
1002	0	0	0	0	0	0	0	0	0	0	0	0
1003	0	1	0	0	0	2	0	0	0	0	0	0
1004	0	0	0	0	0	0	0	0	0	0	0	0
1005	0	0	0	0	0	0	0	0	0	0	0	0
1006	0	0	0	0	0	0	0	0	0	0	0	0
1007	0	0	0	0	0	0	0	0	0	0	0	0
1008	0	0	0	0	0	0	0	0	0	0	0	0
1009	0	0	0	0	0	0	0	0	0	0	0	0
1010	0	0	0	0	0	0	0	0	0	0	0	0
1011	0	0	0	0	0	0	0	0	0	0	0	0
1012	0	0	0	0	0	0	0	0	0	0	0	0
1013	0	0	0	0	0	0	0	0	0	0	0	0
1014	0	0	0	0	0	0	0	0	0	0	0	0
1015	0	0	0	0	0	0	0	0	0	0	0	0
1016	0	0	0	0	0	0	0	0	0	0	0	0
1017	0	0	0	0	0	0	0	0	0	0	0	0
1018	0	0	0	0	0	0	0	0	0	0	0	0
1019	0	0	0	0	0	0	0	0	0	0	0	0
1020	0	0	0	0	0	0	0	0	0	0	0	0
1021	0	0	0	0	0	0	0	0	0	0	0	0
1022	0	0	0	0	0	0	0	0	0	0	0	0
1023	0	0	0	0	0	0	0	0	0	0	0	0
1024	0	0	0	0	0	0	0	0	0	0	0	0
1025	0	0	0	0	0	0	0	0	0	0	0	0
1026	0	0	0	0	0	0	0	0	0	0	0	0
1027	0	0	0	0	0	0	0	0	0	0	0	0
1028	0	0	0	0	0	0	0	0	0	0	0	0
1029	0	0	0	0	0	0	0	0	0	0	0	0
1030	0	0	0	0	0	0	0	0	0	0	0	0
1031	0	0	0	0	0	0	0	0	0	0	0	0
1032	0	0	0	0	0	0	0	0	0	0	0	0
1033	0	0	0	0	0	0	0	0	0	0	0	0
1034	0	0	0	0	0	0	0	0	0	0	0	0
1035	0	0	0	0	0	0	0	0	0	0	0	0
1036	0	0	0	0	0	0	0	0	0	0	0	0
1037	0	0	0	0	0	0	0	0	0	0	0	0
1038	0	0	0	0	0	0	0	0	0	0	0	0
1039	0	0	0	0	0	0	0	0	0	0	0	0
1040	0	0	0	0	0	0	0	0	0	0	0	0
1041	0	0	0	0	0	0	0	0	0	0	0	0
1042	0	0	0	0	0	0	0	0	0	0	0	0
1043	0	0	0	0	0	0	0	0	0	0	0	0
1044	0	0	0	0	0	0	0	0	0	0	0	0
1045	0	0	0	0	0	0	0	0	0	0	0	0
1046	0	0	0	0	0	0	0	0	0	0	0	0
1047	0	0	0	0	0	0	0	0	0	0	0	0
1048	0	0	0	0	0	0	0	0	0	0	0	0
1049	0	0	0	0	0	0	0	0	0	0	0	0
1050	0	0	0	0	0	0	0	0	0	0	0	0
1051	0	0	0	0	0	0	0	0	0	0	0	0
1052	0	0	0	0	0	0	0	0	0	0	0	0
1053	0	0	0	0	0	0	0	0	0	0	0	0
1054	0	0	0	0	0	0	0	0	0	0	0	0
1055	0	0	0	0	0	0	0	0	0	0	0	0
1056	0	0	0	0	0	0	0	0	0	0	0	0
1057	0	0	0	0	0	0	0	0	0	0	0	0
1058	0	0	0	0	0	0	0	0	0	0	0	0
1059	0	0	0	0	0	0	0	0	0	0	0	0
1060	0	0	0	0	0	0	0	0	0	0	0	0
1061	0	0	0	0	0	0	0	0	0	0	0	0
1062	0	0	0	0	0	0	0	0	0	0	0	0
1063	0	0	0	0	0	0	0	0	0	0	0	0
1064	0	0	0	0	0	0	0	0	0	0	0	0
1065	0	0	0	0	0	0	0	0	0	0	0	0
1066	0	0	0	0	0	0	0	0	0	0	0	0
1067	0	0	0	0	0	0	0	0	0	0	0	0
1068	0	0	0	0	0	0	0	0	0	0	0	0
1069	0	0	0	0	0	0	0	0	0	0	0	0
1070	0	0	0	0	0	0	0	0	0	0	0	0
1071	0	0	0	0	0	0	0	0	0	0	0	0
1072	0	0	0	0	0	0	0	0	0	0	0	0
1073	0	0	0	0	0	0	0	0	0	0	0	0
1074	0	0	0	0	0	0	0	0	0	0	0	0
1075	0	0	0	0	0	0	0	0	0	0	0	0
1076	0	0	0	0	0	0	0	0	0	0	0	0
1077	0	0	0	0	0	0	0	0	0	0	0	0
1078	0	0	0	0	0	0	0	0	0	0	0	0
1079	0	0	0	0	0	0	0	0	0	0	0	0
1080	0	0	0	0	0	0	0	0	0	0	0	0
1081	0	0	0	0	0	0	0	0	0	0	0	0
1082	0	0	0	0	0	0	0	0	0	0	0	0
1083	0	0	0	0	0	0	0	0	0	0	0	0
1084	0	0	0	0	0	0	0	0	0	0	0	0
1085	0	0	0	0	0	0	0	0	0	0	0	0
1086	0	0	0	0	0	0	0	0	0	0	0	0
1087	0	0	0	0	0	0	0	0	0	0	0	0
1088	0	0	0	0	0	0	0	0	0	0	0	0
1089	0	0	0	0	0	0	0	0	0	0	0	0
1090	0	0	0	0	0	0	0	0	0	0	0	0
1091	0	0	0	0	0	0	0	0	0	0	0	0
1092	0	0	0	0	0	0	0	0	0	0	0	0
1093	0	0	0	0	0	0	0	0	0	0	0	0
1094	0	0	0	0	0	0	0	0	0	0	0	0
1095	0	0	0	0	0	0	0	0	0	0	0	0
1096	0	0	0	0	0	0	0	0	0	0	0	0
1097	0	0	0	0	0	0	0	0	0	0	0	0
1098	0	0	0	0	0	0	0	0	0	0	0	0
1099	0	0	0	0	0	0	0	0	0	0	0	0
1100	0	0	0	0	0	0	0	0	0	0	0	0
1101	6	5	0	9	49	25	0	0	0	0.01	0.01	0.02
1102	13	7	0	9	45	24	0	0.01	0	0.01	0.01	0.02
1103	11	6	0	14	43	21	0	0	0	0.02	0.01	0.02
1104	13	12	0	11	43	15	0	0.01	0	0.01	0.01	0.01
1105	7	2	0	7	40	19	0	0	0	0.01	0.01	0.01
1106	5	6	0	8	50	27	0	0	0	0.01	0.01	0.02
1107	6	5	0	11	31	23	0	0	0	0.01	0.01	0.02
1108	13	4	0	10	36	23	0	0	0	0.01	0.01	0.02
1109	10	10	0	7	31	20	0	0.01	0	0.01	0.01	0.01
1110	10	9	0	5	44	25	0	0.01	0	0.01	0.01	0.02
1111	11	7	0	11	43	22	0	0.01	0	0.01	0.01	0.02
1112	7	6	0	9	49	22	0	0	0	0.01	0.01	0.02
1113	11	7	0	11	42	22	0	0.01	0	0.01	0.01	0.02
1114	5	9	0	7	46	21	0	0.01	0	0.01	0.01	0.02
1115	4	8	0	5	40	22	0	0.01	0	0.01	0.01	0.02
1116	7	13	0	7	50	23	0	0.01	0	0.01	0.01	0.02
1117	8	2	0	12	35	23	0	0	0	0.02	0.01	0.02
1118	4	9	0	4	31	19	0	0.01	0	0.01	0.01	0.01
1119	11	8	0	3	30	20	0	0.01	0	0	0	0.01
1120	7	3	0	10	41	28	0	0	0	0.01	0.01	0.02
1121	8	6	0	8	32	20	0	0	0	0.01	0.01	0.01
1122	12	6	0	11	36	22	0	0	0	0.01	0.01	0.02
1123	7	4	0	12	30	24	0	0	0	0.02	0	0.02
1124	5	6	0	7	21	17	0	0	0	0.01	0	0.01
1125	15	8	0	7	53	25	0	0.01	0	0.01	0.01	0.02
1126	9	7	0	8	36	25	0	0.01	0	0.01	0.01	0.02
1127	9	9	0	8	34	24	0	0.01	0	0.01	0.01	0.02
1128	4	7	0	10	36	19	0	0.01	0	0.01	0.01	0.01
1129	6	7	0	7	35	28	0	0.01	0	0.01	0.01	0.02
1130	13	5	0	10	36	25	0	0	0	0.01	0.01	0.02
1131	6	7	0	10	35	15	0	0.01	0	0.01	0.01	0.01
1132	5	9	0	7	28	25	0	0.01	0	0.01	0	0.02
1133	6	6	0	2	34	14	0	0	0	0	0.01	0.01
1134	6	8	0	3	30	14	0	0.01	0	0	0	0.01
1135	1	7	0	3	24	29	0	0.01	0	0	0	0.02
1136	8	6	0	5	30	24	0	0	0	0.01	0	0.02
1137	3	8	0	7	32	18	0	0.01	0	0.01	0.01	0.01
1138	7	7	0	8	29	23	0	0.01	0	0.01	0	0.02
1139	1	11	0	10	33	15	0	0.01	0	0.01	0.01	0.01
1140	5	9	0	6	31	20	0	0.01	0	0.01	0.01	0.01
1141	6	7	0	5	25	24	0	0.01	0	0.01	0	0.02
1142	5	3	0	10	35	17	0	0	0	0.01	0.01	0.01
1143	2	4	0	7	42	16	0	0	0	0.01	0.01	0.01
1144	4	7	0	6	20	22	0	0.01	0	0.01	0	0.02
1145	9	2	0	5	29	11	0	0	0	0.01	0	0.01
1146	4	9	0	10	29	18	0	0.01	0	0.01	0	0.01
1147	4	10	0	3	33	13	0	0.01	0	0	0.01	0.01
1148	9	6	0	5	30	24	0	0	0	0.01	0	0.02
1149	4	2	0	5	31	15	0	0	0	0.01	0.01	0.01
1150	3	7	0	10	28	19	0	0.01	0	0.01	0	0.01
1151	6	8	0	7	37	16	0	0.01	0	0.01	0.01	0.01
1152	5	5	0	3	22	17	0	0	0	0	0	0.01
1153	8	6	0	5	31	16	0	0	0	0.01	0.01	0.01
1154	2	6	0	8	31	21	0	0	0	0.01	0.01	0.02
1155	8	4	0	6	31	13	0	0	0	0.01	0.01	0.01
1156	3	5	0	7	26	23	0	0	0	0.01	0	0.02
1157	5	4	0	7	20	13	0	0	0	0.01	0	0.01
1158	7	11	0	2	25	19	0	0.01	0	0	0	0.01
1159	9	2	0	2	16	16	0	0	0	0	0	0.01
1160	6	5	0	9	29	21	0	0	0	0.01	0	0.02
1161	4	9	0	2	20	14	0	0.01	0	0	0	0.01
1162	7	4	0	6	23	17	0	0	0	0.01	0	0.01
1163	2	3	0	7	25	27	0	0	0	0.01	0	0.02
1164	4	6	0	1	15	19	0	0	0	0	0	0.01
1165	6	3	0	5	21	18	0	0	0	0.01	0	0.01
1166	4	7	0	2	19	22	0	0.01	0	0	0	0.02
1167	5	6	0	5	26	18	0	0	0	0.01	0	0.01
1168	8	3	0	3	19	17	0	0	0	0	0	0.01
1169	8	8	0	5	15	14	0	0.01	0	0.01	0	0.01
1170	9	4	0	7	21	20	0	0	0	0.01	0	0.01
1171	3	2	0	6	17	17	0	0	0	0.01	0	0.01
1172	5	6	0	4	26	8	0	0	0	0.01	0	0.01
1173	3	6	0	1	23	17	0	0	0	0	0	0.01
1174	2	6	0	1	22	18	0	0	0	0	0	0.01
1175	5	7	0	4	16	13	0	0.01	0	0.01	0	0.01
1176	4	3	0	6	19	16	0	0	0	0.01	0	0.01
1177	1	8	0	4	16	21	0	0.01	0	0.01	0	0.02
1178	4	10	0	2	29	17	0	0.01	0	0	0	0.01
1179	3	4	0	3	15	13	0	0	0	0	0	0.01
1180	5	4	0	4	21	22	0	0	0	0.01	0	0.02
1181	2	8	0	6	23	12	0	0.01	0	0.01	0	0.01
1182	4	3	0	9	19	16	0	0	0	0.01	0	0.01
1183	4	10	0	3	17	18	0	0.01	0	0	0	0.01
1184	2	5	0	2	15	16	0	0	0	0	0	0.01
1185	1	4	0	4	14	15	0	0	0	0.01	0	0.01
1186	1	0	0	6	18	14	0	0	0	0.01	0	0.01
1187	4	7	0	1	15	21	0	0.01	0	0	0	0.02
1188	2	3	0	5	19	10	0	0	0	0.01	0	0.01
1189	4	3	0	3	22	13	0	0	0	0	0	0.01
1190	3	2	0	5	24	17	0	0	0	0.01	0	0.01
1191	2	3	0	6	20	17	0	0	0	0.01	0	0.01
1192	3	10	0	2	14	16	0	0.01	0	0	0	0.01
1193	4	4	0	9	15	15	0	0	0	0.01	0	0.01
1194	0	2	0	2	15	18	0	0	0	0	0	0.01
1195	4	6	0	4	14	10	0	0	0	0.01	0	0.01
1196	2	7	0	7	14	18	0	0.01	0	0.01	0	0.01
1197	3	4	0	3	8	15	0	0	0	0	0	0.01
1198	1	3	0	2	20	10	0	0	0	0	0	0.01
1199	1	4	0	4	19	13	0	0	0	0.01	0	0.01
1200	2	2	0	1	10	10	0	0	0	0	0	0.01
1201	3	6	0	0	12	12	0	0	0	0	0	0.01
1202	1	4	0	0	21	14	0	0	0	0	0	0.01
1203	5	6	0	2	7	18	0	0	0	0	0	0.01
1204	4	7	0	2	15	12	0	0.01	0	0	0	0.01
1205	2	6	0	2	12	18	0	0	0	0	0	0.01
1206	2	6	0	2	21	13	0	0	0	0	0	0.01
1207	4	5	0	2	13	15	0	0	0	0	0	0.01
1208	3	2	0	1	15	17	0	0	0	0	0	0.01
1209	4	3	0	2	9	11	0	0	0	0	0	0.01
1210	3	7	0	4	14	13	0	0.01	0	0.01	0	0.01
1211	2	8	0	2	12	8	0	0.01	0	0	0	0.01
1212	1	4	0	1	20	13	0	0	0	0	0	0.01
1213	4	5	0	6	15	15	0	0	0	0.01	0	0.01
1214	3	2	0	3	15	6	0	0	0	0	0	0
1215	1	1	0	4	12	14	0	0	0	0.01	0	0.01
1216	2	4	0	7	19	23	0	0	0	0.01	0	0.02
1217	1	3	0	2	16	6	0	0	0	0	0	0
1218	4	8	0	3	9	18	0	0.01	0	0	0	0.01
1219	5	7	0	0	14	21	0	0.01	0	0	0	0.02
1220	2	5	0	3	14	16	0	0	0	0	0	0.01
1221	1	5	0	3	9	19	0	0	0	0	0	0.01
1222	3	3	0	2	10	9	0	0	0	0	0	0.01
1223	6	3	0	3	8	8	0	0	0	0	0	0.01
1224	0	4	0	3	11	16	0	0	0	0	0	0.01
1225	2	4	0	6	11	6	0	0	0	0.01	0	0
1226	4	6	0	3	11	13	0	0	0	0	0	0.01
1227	7	5	0	3	8	14	0	0	0	0	0	0.01
1228	2	5	0	1	8	15	0	0	0	0	0	0.01
1229	2	4	0	2	12	15	0	0	0	0	0	0.01
1230	2	3	0	5	10	9	0	0	0	0.01	0	0.01
1231	0	1	0	1	19	11	0	0	0	0	0	0.01
1232	6	7	0	3	9	16	0	0.01	0	0	0	0.01
1233	4	5	0	2	18	9	0	0	0	0	0	0.01
1234	1	4	0	1	10	16	0	0	0	0	0	0.01
1235	0	4	0	1	10	14	0	0	0	0	0	0.01
1236	1	5	0	1	13	9	0	0	0	0	0	0.01
1237	2	3	0	2	9	9	0	0	0	0	0	0.01
1238	2	3	0	2	11	16	0	0	0	0	0	0.01
1239	3	1	0	2	5	12	0	0	0	0	0	0.01
1240	3	3	0	5	10	10	0	0	0	0.01	0	0.01
1241	3	5	0	3	13	13	0	0	0	0	0	0.01
1242	0	4	0	2	7	12	0	0	0	0	0	0.01
1243	1	5	0	0	10	9	0	0	0	0	0	0.01
1244	2	5	0	3	8	12	0	0	0	0	0	0.01
1245	2	2	0	1	12	17	0	0	0	0	0	0.01
1246	1	8	0	2	7	13	0	0.01	0	0	0	0.01
1247	2	2	0	1	14	10	0	0	0	0	0	0.01
1248	3	2	0	3	11	17	0	0	0	0	0	0.01
1249	2	0	0	2	8	4	0	0	0	0	0	0
1250	1	7	0	3	11	10	0	0.01	0	0	0	0.01
1251	2	4	0	0	7	14	0	0	0	0	0	0.01
1252	1	3	0	0	11	12	0	0	0	0	0	0.01
1253	3	6	0	0	3	18	0	0	0	0	0	0.01
1254	4	8	0	0	13	7	0	0.01	0	0	0	0.01
1255	0	4	0	3	7	16	0	0	0	0	0	0.01
1256	2	5	0	1	7	14	0	0	0	0	0	0.01
1257	2	4	0	5	6	8	0	0	0	0.01	0	0.01
1258	1	4	0	0	4	9	0	0	0	0	0	0.01
1259	1	3	0	1	6	12	0	0	0	0	0	0.01
1260	4	4	0	1	7	9	0	0	0	0	0	0.01
1261	1	1	0	1	6	7	0	0	0	0	0	0.01
1262	2	3	0	4	1	15	0	0	0	0.01	0	0.01
1263	3	3	0	1	5	8	0	0	0	0	0	0.01
1264	2	2	0	2	4	11	0	0	0	0	0	0.01
1265	2	0	0	2	8	7	0	0	0	0	0	0.01
1266	0	1	0	1	8	9	0	0	0	0	0	0.01
1267	2	1	0	0	7	9	0	0	0	0	0	0.01
1268	1	2	0	0	12	7	0	0	0	0	0	0.01
1269	0	3	0	3	13	9	0	0	0	0	0	0.01
1270	4	5	0	0	14	7	0	0	0	0	0	0.01
1271	0	4	0	3	6	4	0	0	0	0	0	0
1272	0	8	0	0	6	10	0	0.01	0	0	0	0.01
1273	2	2	0	0	7	9	0	0	0	0	0	0.01
1274	2	3	0	0	5	9	0	0	0	0	0	0.01
1275	4	3	0	1	8	10	0	0	0	0	0	0.01
1276	1	3	0	1	11	12	0	0	0	0	0	0.01
1277	1	4	0	1	5	6	0	0	0	0	0	0
1278	3	1	0	3	7	8	0	0	0	0	0	0.01
1279	0	1	0	1	6	13	0	0	0	0	0	0.01
1280	2	4	0	2	4	5	0	0	0	0	0	0
1281	0	2	0	1	2	11	0	0	0	0	0	0.01
1282	3	2	0	0	6	5	0	0	0	0	0	0
1283	1	3	0	3	4	7	0	0	0	0	0	0.01
1284	0	4	0	2	6	11	0	0	0	0	0	0.01
1285	1	2	0	2	8	12	0	0	0	0	0	0.01
1286	1	1	0	1	1	9	0	0	0	0	0	0.01
1287	0	0	0	0	2	8	0	0	0	0	0	0.01
1288	2	1	0	2	5	2	0	0	0	0	0	0
1289	0	0	0	1	8	10	0	0	0	0	0	0.01
1290	2	1	0	2	5	9	0	0	0	0	0	0.01
1291	1	1	0	1	1	11	0	0	0	0	0	0.01
1292	0	3	0	0	7	2	0	0	0	0	0	0
1293	0	1	0	1	7	4	0	0	0	0	0	0
1294	2	6	0	1	2	4	0	0	0	0	0	0
1295	0	5	0	0	2	9	0	0	0	0	0	0.01
1296	3	4	0	5	7	10	0	0	0	0.01	0	0.01
1297	2	4	0	0	9	9	0	0	0	0	0	0.01
1298	1	0	0	2	3	12	0	0	0	0	0	0.01
1299	1	1	0	2	2	13	0	0	0	0	0	0.01
1300	0	2	0	2	10	6	0	0	0	0	0	0
1301	0	2	0	1	3	7	0	0	0	0	0	0.01
1302	1	2	0	2	4	8	0	0	0	0	0	0.01
1303	1	2	0	2	5	12	0	0	0	0	0	0.01
1304	1	6	0	3	6	9	0	0	0	0	0	0.01
1305	0	1	0	4	4	4	0	0	0	0.01	0	0
1306	2	3	0	0	4	9	0	0	0	0	0	0.01
1307	2	1	0	0	6	6	0	0	0	0	0	0
1308	3	3	0	0	2	6	0	0	0	0	0	0
1309	1	3	0	0	6	6	0	0	0	0	0	0
1310	0	1	0	1	4	7	0	0	0	0	0	0.01
1311	1	5	0	0	0	3	0	0	0	0	0	0
1312	4	2	0	0	6	7	0	0	0	0	0	0.01
1313	0	1	0	3	2	11	0	0	0	0	0	0.01
1314	0	2	0	0	2	8	0	0	0	0	0	0.01
1315	0	1	0	1	6	8	0	0	0	0	0	0.01
1316	0	4	0	4	6	6	0	0	0	0.01	0	0
1317	0	1	0	3	4	8	0	0	0	0	0	0.01
1318	0	1	0	1	2	6	0	0	0	0	0	0
1319	4	1	0	0	6	8	0	0	0	0	0	0.01
1320	0	1	0	1	6	6	0	0	0	0	0	0
1321	1	7	0	1	1	5	0	0.01	0	0	0	0
1322	0	1	0	0	1	7	0	0	0	0	0	0.01
1323	1	2	0	2	3	5	0	0	0	0	0	0
1324	1	1	0	1	5	9	0	0	0	0	0	0.01
1325	0	2	0	0	1	8	0	0	0	0	0	0.01
1326	0	3	0	0	5	8	0	0	0	0	0	0.01
1327	0	4	0	1	5	12	0	0	0	0	0	0.01
1328	0	1	0	1	2	5	0	0	0	0	0	0
1329	0	1	0	1	4	10	0	0	0	0	0	0.01
1330	1	2	0	1	2	6	0	0	0	0	0	0
1331	0	4	0	0	0	10	0	0	0	0	0	0.01
1332	1	1	0	0	6	3	0	0	0	0	0	0
1333	0	5	0	1	9	4	0	0	0	0	0	0
1334	0	0	0	0	4	8	0	0	0	0	0	0.01
1335	1	2	0	1	2	5	0	0	0	0	0	0
1336	0	1	0	0	2	4	0	0	0	0	0	0
1337	1	3	0	0	1	5	0	0	0	0	0	0
1338	0	3	0	1	7	6	0	0	0	0	0	0
1339	0	5	0	0	4	2	0	0	0	0	0	0
1340	1	1	0	0	5	9	0	0	0	0	0	0.01
1341	1	1	0	0	5	4	0	0	0	0	0	0
1342	0	2	0	1	4	9	0	0	0	0	0	0.01
1343	0	2	0	1	4	3	0	0	0	0	0	0
1344	0	4	0	0	1	7	0	0	0	0	0	0.01
1345	0	0	0	0	2	11	0	0	0	0	0	0.01
1346	1	1	0	1	2	7	0	0	0	0	0	0.01
1347	2	2	0	1	5	4	0	0	0	0	0	0
1348	1	2	0	1	2	5	0	0	0	0	0	0
1349	1	2	0	0	6	3	0	0	0	0	0	0
1350	0	3	0	0	4	10	0	0	0	0	0	0.01
1351	1	2	0	0	0	6	0	0	0	0	0	0
1352	1	2	0	0	4	3	0	0	0	0	0	0
1353	1	3	0	1	2	7	0	0	0	0	0	0.01
1354	1	3	0	1	1	16	0	0	0	0	0	0.01
1355	0	3	0	1	1	6	0	0	0	0	0	0
1356	0	2	0	0	2	5	0	0	0	0	0	0
1357	0	3	0	0	2	5	0	0	0	0	0	0
1358	0	1	0	0	0	7	0	0	0	0	0	0.01
1359	1	0	0	0	2	3	0	0	0	0	0	0
1360	0	4	0	0	3	8	0	0	0	0	0	0.01
1361	1	1	0	0	0	8	0	0	0	0	0	0.01
1362	1	1	0	1	0	7	0	0	0	0	0	0.01
1363	1	3	0	0	0	7	0	0	0	0	0	0.01
1364	0	3	0	0	1	5	0	0	0	0	0	0
1365	2	4	0	0	2	6	0	0	0	0	0	0
1366	2	2	0	0	0	10	0	0	0	0	0	0.01
1367	0	2	0	1	5	6	0	0	0	0	0	0
1368	1	0	0	0	0	1	0	0	0	0	0	0
1369	1	1	0	1	0	6	0	0	0	0	0	0
1370	0	2	0	0	3	3	0	0	0	0	0	0
1371	1	1	0	1	1	8	0	0	0	0	0	0.01
1372	0	2	0	1	0	5	0	0	0	0	0	0
1373	0	3	0	0	1	2	0	0	0	0	0	0
1374	2	3	0	0	1	7	0	0	0	0	0	0.01
1375	2	3	0	0	2	3	0	0	0	0	0	0
1376	1	3	0	0	4	5	0	0	0	0	0	0
1377	1	2	0	1	2	7	0	0	0	0	0	0.01
1378	2	1	0	0	4	1	0	0	0	0	0	0
1379	0	0	0	0	3	13	0	0	0	0	0	0.01
1380	0	3	0	0	1	2	0	0	0	0	0	0
1381	1	3	0	0	1	6	0	0	0	0	0	0
1382	1	1	0	0	1	11	0	0	0	0	0	0.01
1383	0	3	0	0	1	16	0	0	0	0	0	0.01
1384	0	2	0	0	2	3	0	0	0	0	0	0
1385	0	1	0	0	0	8	0	0	0	0	0	0.01
1386	0	1	0	0	0	4	0	0	0	0	0	0
1387	1	1	0	0	1	4	0	0	0	0	0	0
1388	1	2	0	1	2	0	0	0	0	0	0	0
1389	0	1	0	0	1	2	0	0	0	0	0	0
1390	1	2	0	0	1	3	0	0	0	0	0	0
1391	0	0	0	0	1	3	0	0	0	0	0	0
1392	0	0	0	0	1	4	0	0	0	0	0	0
1393	0	3	0	0	2	6	0	0	0	0	0	0
1394	0	2	0	1	1	9	0	0	0	0	0	0.01
1395	1	3	0	0	1	2	0	0	0	0	0	0
1396	1	2	0	0	0	5	0	0	0	0	0	0
1397	1	1	0	0	2	8	0	0	0	0	0	0.01
1398	0	3	0	0	0	4	0	0	0	0	0	0
1399	1	4	0	3	0	1	0	0	0	0	0	0
1400	0	2	0	0	0	5	0	0	0	0	0	0
1401	0	2	0	1	0	2	0	0	0	0	0	0
1402	0	2	0	0	1	5	0	0	0	0	0	0
1403	0	2	0	0	0	3	0	0	0	0	0	0
1404	1	1	0	1	0	3	0	0	0	0	0	0
1405	0	0	0	0	0	4	0	0	0	0	0	0
1406	0	0	0	0	0	2	0	0	0	0	0	0
1407	0	0	0	0	0	1	0	0	0	0	0	0
1408	0	3	0	0	0	2	0	0	0	0	0	0
1409	0	2	0	1	0	5	0	0	0	0	0	0
1410	0	0	0	1	1	0	0	0	0	0	0	0
1411	0	2	0	0	2	8	0	0	0	0	0	0.01
1412	0	0	0	0	0	0	0	0	0	0	0	0
1413	0	0	0	0	1	3	0	0	0	0	0	0
1414	0	0	0	1	1	1	0	0	0	0	0	0
1415	0	0	0	0	2	6	0	0	0	0	0	0
1416	0	2	0	0	0	4	0	0	0	0	0	0
1417	0	1	0	2	1	4	0	0	0	0	0	0
1418	1	1	0	2	2	0	0	0	0	0	0	0
1419	0	2	0	0	0	3	0	0	0	0	0	0
1420	0	4	0	0	1	2	0	0	0	0	0	0
1421	0	1	0	1	0	1	0	0	0	0	0	0
1422	0	1	0	0	2	9	0	0	0	0	0	0.01
1423	0	1	0	0	2	5	0	0	0	0	0	0
1424	0	4	0	0	2	5	0	0	0	0	0	0
1425	0	1	0	0	0	2	0	0	0	0	0	0
1426	0	2	0	0	0	6	0	0	0	0	0	0
1427	0	1	0	0	1	1	0	0	0	0	0	0
1428	0	0	0	0	0	3	0	0	0	0	0	0
1429	0	1	0	0	1	3	0	0	0	0	0	0
1430	0	1	0	0	0	3	0	0	0	0	0	0
1431	0	2	0	0	1	4	0	0	0	0	0	0
1432	0	0	0	0	1	4	0	0	0	0	0	0
1433	0	2	0	0	1	2	0	0	0	0	0	0
1434	2	0	0	0	1	3	0	0	0	0	0	0
1435	0	1	0	0	1	3	0	0	0	0	0	0
1436	0	1	0	0	7	1	0	0	0	0	0	0
1437	1	2	0	0	0	2	0	0	0	0	0	0
1438	0	3	0	0	4	2	0	0	0	0	0	0
1439	0	1	0	0	3	1	0	0	0	0	0	0
1440	0	0	0	0	1	2	0	0	0	0	0	0
1441	0	0	0	0	1	5	0	0	0	0	0	0
1442	0	1	0	0	1	4	0	0	0	0	0	0
1443	0	2	0	0	0	1	0	0	0	0	0	0
1444	0	0	0	0	0	5	0	0	0	0	0	0
1445	0	2	0	0	0	2	0	0	0	0	0	0
1446	0	2	0	1	0	3	0	0	0	0	0	0
1447	0	0	0	0	0	2	0	0	0	0	0	0
1448	0	2	0	0	3	7	0	0	0	0	0	0.01
1449	2	0	0	0	1	1	0	0	0	0	0	0
1450	0	0	0	0	0	2	0	0	0	0	0	0
1451	0	2	0	0	0	5	0	0	0	0	0	0
1452	0	1	0	0	1	2	0	0	0	0	0	0
1453	1	0	0	0	2	4	0	0	0	0	0	0
1454	0	0	0	0	1	2	0	0	0	0	0	0
1455	0	0	0	0	0	2	0	0	0	0	0	0
1456	0	0	0	2	1	1	0	0	0	0	0	0
1457	0	1	0	0	0	3	0	0	0	0	0	0
1458	0	2	0	0	0	4	0	0	0	0	0	0
1459	0	1	0	0	0	2	0	0	0	0	0	0
1460	1	1	0	0	1	1	0	0	0	0	0	0
1461	0	1	0	0	0	5	0	0	0	0	0	0
1462	0	2	0	0	0	1	0	0	0	0	0	0
1463	0	1	0	1	0	1	0	0	0	0	0	0
1464	0	0	0	0	1	1	0	0	0	0	0	0
1465	0	1	0	0	0	2	0	0	0	0	0	0
1466	0	3	0	0	0	4	0	0	0	0	0	0
1467	0	0	0	0	0	4	0	0	0	0	0	0
1468	0	0	0	0	2	4	0	0	0	0	0	0
1469	0	2	0	0	0	4	0	0	0	0	0	0
1470	0	3	0	0	2	4	0	0	0	0	0	0
1471	0	2	0	0	0	1	0	0	0	0	0	0
1472	0	2	0	0	0	2	0	0	0	0	0	0
1473	0	0	0	0	0	2	0	0	0	0	0	0
1474	0	1	0	0	0	2	0	0	0	0	0	0
1475	0	0	0	0	0	2	0	0	0	0	0	0
1476	0	0	0	0	0	3	0	0	0	0	0	0
1477	1	2	0	0	0	2	0	0	0	0	0	0
1478	1	0	0	0	0	3	0	0	0	0	0	0
1479	1	0	0	0	1	2	0	0	0	0	0	0
1480	0	1	0	0	0	4	0	0	0	0	0	0
1481	0	1	0	0	2	3	0	0	0	0	0	0
1482	0	2	0	0	1	4	0	0	0	0	0	0
1483	0	0	0	0	0	0	0	0	0	0	0	0
1484	0	0	0	0	0	5	0	0	0	0	0	0
1485	0	0	0	0	1	3	0	0	0	0	0	0
1486	0	0	0	0	0	4	0	0	0	0	0	0
1487	0	0	0	0	0	2	0	0	0	0	0	0
1488	0	0	0	0	0	1	0	0	0	0	0	0
1489	0	1	0	0	0	3	0	0	0	0	0	0
1490	0	0	0	0	0	1	0	0	0	0	0	0
1491	0	1	0	0	2	1	0	0	0	0	0	0
1492	0	0	0	0	0	1	0	0	0	0	0	0
1493	0	1	0	1	1	2	0	0	0	0	0	0
1494	0	0	0	0	0	1	0	0	0	0	0	0
1495	0	0	0	0	0	0	0	0	0	0	0	0
1496	0	1	0	0	0	1	0	0	0	0	0	0
1497	0	1	0	0	2	2	0	0	0	0	0	0
1498	0	1	0	0	1	0	0	0	0	0	0	0
1499	0	0	0	0	0	0	0	0	0	0	0	0
1500	1	0	0	0	0	2	0	0	0	0	0	0
1501	0	1	0	0	0	1	0	0	0	0	0	0
1502	0	1	0	0	0	1	0	0	0	0	0	0
1503	0	0	0	0	1	2	0	0	0	0	0	0
1504	0	1	0	1	0	2	0	0	0	0	0	0
1505	0	1	0	0	0	1	0	0	0	0	0	0
1506	0	0	0	0	1	3	0	0	0	0	0	0
1507	0	2	0	0	0	1	0	0	0	0	0	0
1508	1	1	0	0	0	5	0	0	0	0	0	0
1509	0	1	0	0	1	2	0	0	0	0	0	0
1510	0	1	0	1	0	3	0	0	0	0	0	0
1511	0	0	0	0	0	5	0	0	0	0	0	0
1512	0	0	0	2	0	1	0	0	0	0	0	0
1513	0	1	0	0	1	2	0	0	0	0	0	0
1514	0	0	0	0	0	5	0	0	0	0	0	0
1515	0	4	0	0	1	0	0	0	0	0	0	0
1516	0	2	0	0	0	2	0	0	0	0	0	0
1517	0	0	0	0	4	2	0	0	0	0	0	0
1518	0	1	0	0	1	2	0	0	0	0	0	0
1519	0	1	0	0	0	2	0	0	0	0	0	0
1520	0	0	0	2	0	2	0	0	0	0	0	0
1521	0	1	0	0	0	1	0	0	0	0	0	0
1522	0	0	0	0	0	1	0	0	0	0	0	0
1523	0	1	0	0	0	4	0	0	0	0	0	0
1524	0	0	0	0	0	1	0	0	0	0	0	0
1525	0	0	0	0	0	2	0	0	0	0	0	0
1526	0	0	0	0	1	2	0	0	0	0	0	0
1527	0	0	0	0	0	0	0	0	0	0	0	0
1528	0	1	0	0	1	0	0	0	0	0	0	0
1529	0	1	0	0	0	0	0	0	0	0	0	0
1530	0	1	0	1	1	1	0	0	0	0	0	0
1531	1	1	0	0	0	0	0	0	0	0	0	0
1532	0	0	0	0	0	1	0	0	0	0	0	0
1533	0	0	0	0	1	0	0	0	0	0	0	0
1534	0	0	0	0	0	1	0	0	0	0	0	0
1535	0	0	0	0	0	2	0	0	0	0	0	0
1536	0	0	0	0	0	0	0	0	0	0	0	0
1537	0	0	0	0	0	0	0	0	0	0	0	0
1538	0	0	0	0	0	2	0	0	0	0	0	0
1539	0	0	0	0	0	2	0	0	0	0	0	0
1540	0	1	0	0	0	0	0	0	0	0	0	0
1541	0	0	0	0	0	0	0	0	0	0	0	0
1542	0	1	0	0	0	2	0	0	0	0	0	0
1543	0	0	0	0	0	2	0	0	0	0	0	0
1544	0	0	0	0	0	1	0	0	0	0	0	0
1545	0	0	0	0	0	2	0	0	0	0	0	0
1546	0	0	0	0	0	4	0	0	0	0	0	0
1547	0	1	0	0	0	3	0	0	0	0	0	0
1548	0	0	0	0	0	0	0	0	0	0	0	0
1549	0	0	0	0	0	1	0	0	0	0	0	0
1550	0	1	0	1	0	0	0	0	0	0	0	0
1551	0	0	0	0	0	2	0	0	0	0	0	0
1552	0	0	0	0	1	1	0	0	0	0	0	0
1553	1	1	0	0	0	3	0	0	0	0	0	0
1554	0	0	0	0	1	0	0	0	0	0	0	0
1555	0	0	0	0	0	0	0	0	0	0	0	0
1556	0	2	0	0	0	0	0	0	0	0	0	0
1557	0	1	0	0	3	3	0	0	0	0	0	0
1558	0	0	0	0	0	0	0	0	0	0	0	0
1559	0	0	0	0	1	0	0	0	0	0	0	0
1560	0	2	0	0	0	0	0	0	0	0	0	0
1561	0	1	0	0	0	2	0	0	0	0	0	0
1562	0	0	0	0	0	1	0	0	0	0	0	0
1563	0	0	0	0	0	1	0	0	0	0	0	0
1564	0	0	0	0	0	2	0	0	0	0	0	0
1565	0	1	0	0	0	0	0	0	0	0	0	0
1566	0	0	0	0	0	0	0	0	0	0	0	0
1567	0	0	0	0	0	2	0	0	0	0	0	0
1568	0	0	0	0	0	1	0	0	0	0	0	0
1569	0	2	0	0	0	0	0	0	0	0	0	0
1570	0	0	0	0	0	1	0	0	0	0	0	0
1571	0	0	0	0	0	2	0	0	0	0	0	0
1572	0	0	0	0	0	0	0	0	0	0	0	0
1573	0	0	0	0	0	1	0	0	0	0	0	0
1574	0	0	0	0	0	0	0	0	0	0	0	0
1575	0	0	0	0	1	0	0	0	0	0	0	0
1576	0	0	0	0	0	4	0	0	0	0	0	0
1577	0	1	0	0	0	0	0	0	0	0	0	0
1578	0	0	0	0	0	0	0	0	0	0	0	0
1579	0	0	0	0	6	1	0	0	0	0	0	0
1580	0	0	0	0	0	0	0	0	0	0	0	0
1581	0	0	0	0	1	1	0	0	0	0	0	0
1582	0	0	0	0	0	1	0	0	0	0	0	0
1583	0	0	0	0	0	2	0	0	0	0	0	0
1584	0	0	0	0	0	0	0	0	0	0	0	0
1585	0	0	0	0	0	0	0	0	0	0	0	0
1586	0	0	0	0	0	0	0	0	0	0	0	0
1587	0	0	0	1	1	1	0	0	0	0	0	0
1588	0	0	0	0	0	2	0	0	0	0	0	0
1589	0	1	0	0	0	0	0	0	0	0	0	0
1590	0	1	0	0	0	0	0	0	0	0	0	0
1591	0	0	0	0	0	0	0	0	0	0	0	0
1592	0	2	0	0	0	0	0	0	0	0	0	0
1593	0	1	0	0	0	1	0	0	0	0	0	0
1594	0	0	0	1	0	1	0	0	0	0	0	0
1595	0	0	0	0	0	1	0	0	0	0	0	0
1596	0	0	0	0	0	1	0	0	0	0	0	0
1597	0	0	0	0	0	0	0	0	0	0	0	0
1598	0	1	0	0	0	1	0	0	0	0	0	0
1599	0	0	0	0	0	1	0	0	0	0	0	0
1600	0	0	0	0	0	2	0	0	0	0	0	0
1601	0	0	0	0	0	0	0	0	0	0	0	0
1602	0	0	0	0	1	0	0	0	0	0	0	0
1603	0	1	0	0	0	0	0	0	0	0	0	0
1604	0	0	0	0	3	0	0	0	0	0	0	0
1605	0	0	0	0	0	0	0	0	0	0	0	0
1606	0	0	0	0	0	0	0	0	0	0	0	0
1607	0	0	0	0	0	1	0	0	0	0	0	0
1608	0	0	0	0	0	1	0	0	0	0	0	0
1609	0	0	0	1	0	1	0	0	0	0	0	0
1610	0	0	0	1	0	0	0	0	0	0	0	0
1611	0	0	0	1	1	0	0	0	0	0	0	0
1612	0	0	0	0	1	0	0	0	0	0	0	0
1613	0	0	0	0	1	1	0	0	0	0	0	0
1614	0	0	0	0	0	0	0	0	0	0	0	0
1615	0	1	0	0	0	0	0	0	0	0	0	0
1616	0	0	0	0	0	0	0	0	0	0	0	0
1617	0	0	0	0	0	1	0	0	0	0	0	0
1618	0	1	0	0	0	0	0	0	0	0	0	0
1619	0	0	0	0	0	0	0	0	0	0	0	0
1620	0	0	0	0	0	3	0	0	0	0	0	0
1621	0	1	0	0	0	1	0	0	0	0	0	0
1622	0	1	0	0	5	0	0	0	0	0	0	0
1623	0	0	0	0	0	0	0	0	0	0	0	0
1624	0	0	0	0	0	0	0	0	0	0	0	0
1625	0	1	0	1	0	0	0	0	0	0	0	0
1626	0	0	0	0	0	1	0	0	0	0	0	0
1627	0	0	0	0	0	0	0	0	0	0	0	0
1628	0	1	0	0	6	0	0	0	0	0	0	0
1629	0	0	0	0	0	0	0	0	0	0	0	0
1630	0	0	0	0	0	0	0	0	0	0	0	0
1631	0	1	0	0	0	0	0	0	0	0	0	0
1632	0	0	0	0	0	0	0	0	0	0	0	0
1633	0	0	0	0	0	0	0	0	0	0	0	0
1634	0	0	0	0	0	2	0	0	0	0	0	0
1635	0	0	0	0	0	0	0	0	0	0	0	0
1636	0	0	0	0	1	1	0	0	0	0	0	0
1637	0	0	0	0	2	0	0	0	0	0	0	0
1638	0	0	0	0	0	0	0	0	0	0	0	0
1639	0	0	0	0	0	1	0	0	0	0	0	0
1640	0	0	0	0	0	0	0	0	0	0	0	0
1641	0	0	0	0	0	1	0	0	0	0	0	0
1642	0	0	0	0	0	0	0	0	0	0	0	0
1643	0	0	0	0	0	0	0	0	0	0	0	0
1644	0	0	0	0	1	0	0	0	0	0	0	0
1645	0	1	0	0	0	1	0	0	0	0	0	0
1646	0	0	0	0	0	0	0	0	0	0	0	0
1647	0	0	0	0	0	0	0	0	0	0	0	0
1648	0	0	0	0	2	1	0	0	0	0	0	0
1649	0	1	0	0	0	1	0	0	0	0	0	0
1650	0	0	0	0	0	1	0	0	0	0	0	0
1651	0	0	0	0	0	0	0	0	0	0	0	0
1652	0	1	0	0	0	0	0	0	0	0	0	0
1653	0	0	0	0	0	0	0	0	0	0	0	0
1654	0	1	0	0	0	1	0	0	0	0	0	0
1655	0	0	0	0	0	0	0	0	0	0	0	0
1656	0	0	0	0	0	0	0	0	0	0	0	0
1657	0	0	0	0	0	0	0	0	0	0	0	0
1658	0	0	0	0	0	0	0	0	0	0	0	0
1659	0	0	0	0	0	0	0	0	0	0	0	0
1660	0	0	0	0	2	0	0	0	0	0	0	0
1661	0	0	0	0	0	0	0	0	0	0	0	0
1662	0	0	0	0	0	0	0	0	0	0	0	0
1663	0	0	0	0	0	1	0	0	0	0	0	0
1664	0	0	0	0	0	0	0	0	0	0	0	0
1665	0	0	0	0	0	0	0	0	0	0	0	0
1666	0	1	0	0	0	0	0	0	0	0	0	0
1667	0	0	0	0	0	0	0	0	0	0	0	0
1668	0	1	0	0	0	0	0	0	0	0	0	0
1669	0	0	0	1	0	0	0	0	0	0	0	0
1670	0	1	0	0	0	0	0	0	0	0	0	0
1671	0	0	0	0	0	0	0	0	0	0	0	0
1672	0	0	0	0	1	0	0	0	0	0	0	0
1673	0	0	0	0	0	0	0	0	0	0	0	0
1674	0	0	0	1	0	0	0	0	0	0	0	0
1675	0	0	0	0	0	0	0	0	0	0	0	0
1676	0	0	0	0	0	0	0	0	0	0	0	0
1677	0	0	0	1	0	0	0	0	0	0	0	0
1678	0	0	0	1	0	0	0	0	0	0	0	0
1679	0	0	0	0	0	0	0	0	0	0	0	0
1680	0	0	0	0	1	0	0	0	0	0	0	0
1681	0	0	0	0	1	0	0	0	0	0	0	0
1682	0	0	0	1	0	1	0	0	0	0	0	0
1683	0	0	0	0	0	0	0	0	0	0	0	0
1684	0	0	0	0	1	1	0	0	0	0	0	0
1685	0	0	0	0	0	0	0	0	0	0	0	0
1686	0	0	0	0	0	0	0	0	0	0	0	0
1687	0	0	0	0	0	0	0	0	0	0	0	0
1688	0	1	0	0	0	0	0	0	0	0	0	0
1689	0	0	0	0	0	1	0	0	0	0	0	0
1690	0	0	0	0	1	0	0	0	0	0	0	0
1691	0	0	0	0	0	0	0	0	0	0	0	0
1692	0	0	0	0	0	0	0	0	0	0	0	0
1693	0	0	0	0	0	0	0	0	0	0	0	0
1694	0	1	0	0	0	0	0	0	0	0	0	0
1695	0	0	0	2	1	0	0	0	0	0	0	0
1696	0	0	0	0	0	0	0	0	0	0	0	0
1697	0	0	0	0	0	0	0	0	0	0	0	0
1698	0	0	0	0	1	1	0	0	0	0	0	0
1699	0	0	0	0	0	0	0	0	0	0	0	0
1700	0	0	0	0	0	0	0	0	0	0	0	0
1701	0	0	0	0	0	0	0	0	0	0	0	0
1702	0	0	0	0	1	0	0	0	0	0	0	0
1703	0	0	0	0	1	1	0	0	0	0	0	0
1704	0	0	0	0	0	0	0	0	0	0	0	0
1705	0	0	0	0	0	0	0	0	0	0	0	0
1706	0	0	0	0	0	0	0	0	0	0	0	0
1707	0	0	0	0	2	0	0	0	0	0	0	0
1708	0	0	0	0	0	0	0	0	0	0	0	0
1709	0	0	0	0	0	0	0	0	0	0	0	0
1710	0	0	0	0	0	0	0	0	0	0	0	0
1711	0	0	0	0	0	0	0	0	0	0	0	0
1712	0	0	0	0	0	0	0	0	0	0	0	0
1713	0	0	0	0	0	0	0	0	0	0	0	0
1714	0	0	0	0	0	0	0	0	0	0	0	0
1715	0	0	0	0	1	0	0	0	0	0	0	0
1716	0	0	0	0	0	0	0	0	0	0	0	0
1717	0	0	0	0	2	0	0	0	0	0	0	0
1718	0	0	0	0	0	0	0	0	0	0	0	0
1719	0	0	0	0	0	0	0	0	0	0	0	0
1720	0	0	0	0	0	1	0	0	0	0	0	0
1721	0	0	0	0	1	0	0	0	0	0	0	0
1722	0	0	0	0	2	0	0	0	0	0	0	0
1723	0	0	0	0	0	0	0	0	0	0	0	0
1724	0	0	0	0	0	0	0	0	0	0	0	0
1725	0	0	0	0	0	0	0	0	0	0	0	0
1726	0	0	0	0	0	0	0	0	0	0	0	0
1727	0	0	0	0	0	0	0	0	0	0	0	0
1728	0	0	0	0	0	0	0	0	0	0	0	0
1729	1	2	0	0	0	0	0	0	0	0	0	0
1730	0	0	0	0	0	0	0	0	0	0	0	0
1731	0	0	0	0	0	0	0	0	0	0	0	0
1732	0	0	0	0	0	0	0	0	0	0	0	0
1733	0	0	0	0	0	0	0	0	0	0	0	0
1734	0	0	0	0	0	1	0	0	0	0	0	0
1735	0	0	0	0	0	0	0	0	0	0	0	0
1736	0	0	0	0	1	0	0	0	0	0	0	0
1737	0	0	0	0	1	0	0	0	0	0	0	0
1738	0	0	0	0	0	0	0	0	0	0	0	0
1739	0	0	0	1	0	0	0	0	0	0	0	0
1740	0	0	0	0	2	0	0	0	0	0	0	0
1741	0	0	0	0	0	0	0	0	0	0	0	0
1742	0	0	0	0	0	0	0	0	0	0	0	0
1743	0	0	0	0	0	0	0	0	0	0	0	0
1744	0	0	0	0	0	0	0	0	0	0	0	0
1745	0	0	0	0	0	0	0	0	0	0	0	0
1746	0	0	0	0	0	0	0	0	0	0	0	0
1747	0	0	0	0	0	0	0	0	0	0	0	0
1748	0	0	0	0	0	0	0	0	0	0	0	0
1749	0	0	0	0	0	0	0	0	0	0	0	0
1750	0	0	0	0	0	0	0	0	0	0	0	0
1751	0	0	0	0	0	0	0	0	0	0	0	0
1752	0	0	0	0	0	0	0	0	0	0	0	0
1753	0	0	0	0	0	1	0	0	0	0	0	0
1754	0	0	0	0	0	0	0	0	0	0	0	0
1755	0	0	0	0	0	0	0	0	0	0	0	0
1756	0	0	0	0	0	0	0	0	0	0	0	0
1757	0	0	0	0	0	0	0	0	0	0	0	0
1758	0	0	0	1	0	0	0	0	0	0	0	0
1759	0	0	0	0	0	0	0	0	0	0	0	0
1760	0	0	0	0	0	0	0	0	0	0	0	0
1761	0	0	0	0	0	0	0	0	0	0	0	0
1762	0	0	0	0	1	0	0	0	0	0	0	0
1763	0	0	0	0	0	0	0	0	0	0	0	0
1764	1	0	0	0	0	0	0	0	0	0	0	0
1765	0	0	0	0	0	0	0	0	0	0	0	0
1766	0	0	0	0	1	0	0	0	0	0	0	0
1767	0	0	0	0	0	0	0	0	0	0	0	0
1768	0	0	0	0	0	0	0	0	0	0	0	0
1769	0	0	0	0	0	0	0	0	0	0	0	0
1770	0	0	0	0	0	0	0	0	0	0	0	0
1771	0	0	0	0	0	0	0	0	0	0	0	0
1772	0	0	0	0	0	0	0	0	0	0	0	0
1773	0	0	0	0	0	0	0	0	0	0	0	0
1774	0	0	0	0	0	0	0	0	0	0	0	0
1775	0	0	0	0	0	0	0	0	0	0	0	0
1776	0	0	0	0	0	0	0	0	0	0	0	0
1777	0	0	0	1	0	0	0	0	0	0	0	0
1778	0	0	0	0	0	0	0	0	0	0	0	0
1779	3	0	0	0	0	0	0	0	0	0	0	0
1780	0	0	0	0	0	0	0	0	0	0	0	0
1781	0	0	0	1	0	0	0	0	0	0	0	0
1782	0	0	0	0	0	0	0	0	0	0	0	0
1783	0	0	0	0	0	0	0	0	0	0	0	0
1784	0	0	0	0	0	0	0	0	0	0	0	0
1785	0	0	0	0	0	0	0	0	0	0	0	0
1786	0	0	0	0	0	0	0	0	0	0	0	0
1787	0	0	0	0	0	0	0	0	0	0	0	0
1788	0	0	0	0	4	0	0	0	0	0	0	0
1789	0	0	0	1	0	0	0	0	0	0	0	0
1790	0	0	0	0	3	0	0	0	0	0	0	0
1791	0	0	0	0	0	0	0	0	0	0	0	0
1792	0	0	0	0	0	0	0	0	0	0	0	0
1793	0	0	0	0	0	0	0	0	0	0	0	0
1794	0	0	0	0	0	0	0	0	0	0	0	0
1795	0	0	0	0	0	0	0	0	0	0	0	0
1796	0	0	0	1	0	0	0	0	0	0	0	0
1797	0	0	0	0	0	0	0	0	0	0	0	0
1798	0	0	0	0	0	0	0	0	0	0	0	0
1799	0	0	0	0	0	0	0	0	0	0	0	0
1800	0	0	0	0	0	0	0	0	0	0	0	0
1801	0	0	0	0	1	0	0	0	0	0	0	0
1802	0	0	0	0	0	0	0	0	0	0	0	0
1803	0	0	0	0	0	0	0	0	0	0	0	0
1804	0	0	0	0	0	0	0	0	0	0	0	0
1805	0	0	0	0	0	0	0	0	0	0	0	0
1806	0	0	0	0	0	0	0	0	0	0	0	0
1807	0	0	0	0	0	0	0	0	0	0	0	0
1808	0	0	0	0	0	0	0	0	0	0	0	0
1809	0	0	0	0	0	0	0	0	0	0	0	0
1810	0	0	0	0	0	0	0	0	0	0	0	0
1811	0	0	0	0	0	0	0	0	0	0	0	0
1812	0	0	0	0	0	0	0	0	0	0	0	0
1813	0	0	0	0	0	0	0	0	0	0	0	0
1814	0	0	0	0	0	0	0	0	0	0	0	0
1815	0	0	0	0	0	0	0	0	0	0	0	0
1816	0	1	0	0	0	0	0	0	0	0	0	0
1817	0	0	0	0	0	0	0	0	0	0	0	0
1818	0	0	0	0	0	0	0	0	0	0	0	0
1819	0	0	0	0	0	0	0	0	0	0	0	0
1820	0	0	0	0	2	0	0	0	0	0	0	0
1821	0	0	0	0	0	0	0	0	0	0	0	0
1822	0	0	0	0	0	0	0	0	0	0	0	0
1823	0	0	0	0	0	0	0	0	0	0	0	0
1824	0	0	0	0	0	0	0	0	0	0	0	0
1825	0	0	0	0	0	0	0	0	0	0	0	0
1826	0	0	0	0	0	0	0	0	0	0	0	0
1827	0	0	0	0	0	0	0	0	0	0	0	0
1828	0	0	0	0	0	0	0	0	0	0	0	0
1829	0	0	0	0	0	0	0	0	0	0	0	0
1830	0	0	0	0	0	0	0	0	0	0	0	0
1831	0	0	0	0	0	0	0	0	0	0	0	0
1832	0	0	0	0	0	0	0	0	0	0	0	0
1833	0	0	0	0	0	0	0	0	0	0	0	0
1834	0	0	0	0	0	0	0	0	0	0	0	0
1835	0	0	0	0	0	0	0	0	0	0	0	0
1836	0	0	0	0	0	0	0	0	0	0	0	0
1837	0	0	0	0	0	0	0	0	0	0	0	0
1838	0	0	0	0	0	0	0	0	0	0	0	0
1839	0	0	0	0	0	0	0	0	0	0	0	0
1840	0	0	0	0	0	0	0	0	0	0	0	0
1841	0	0	0	0	0	0	0	0	0	0	0	0
1842	0	0	0	0	0	0	0	0	0	0	0	0
1843	0	0	0	0	7	0	0	0	0	0	0	0
1844	0	0	0	0	0	0	0	0	0	0	0	0
1845	0	0	0	0	0	0	0	0	0	0	0	0
1846	0	0	0	0	0	0	0	0	0	0	0	0
1847	0	0	0	0	0	0	0	0	0	0	0	0
1848	0	0	0	0	0	0	0	0	0	0	0	0
1849	0	0	0	0	0	0	0	0	0	0	0	0
1850	0	0	0	0	0	0	0	0	0	0	0	0
1851	0	0	0	0	0	0	0	0	0	0	0	0
1852	0	0	0	0	0	0	0	0	0	0	0	0
1853	0	0	0	0	0	0	0	0	0	0	0	0
1854	0	0	0	0	0	0	0	0	0	0	0	0
1855	0	0	0	0	0	0	0	0	0	0	0	0
1856	0	0	0	0	0	0	0	0	0	0	0	0
1857	0	0	0	0	0	0	0	0	0	0	0	0
1858	0	0	0	0	0	0	0	0	0	0	0	0
1859	0	0	0	0	3	0	0	0	0	0	0	0
1860	0	0	0	0	0	0	0	0	0	0	0	0
1861	0	0	0	0	5	0	0	0	0	0	0	0
1862	0	0	0	0	0	0	0	0	0	0	0	0
1863	0	0	0	0	0	0	0	0	0	0	0	0
1864	0	0	0	0	0	0	0	0	0	0	0	0
1865	0	0	0	0	0	0	0	0	0	0	0	0
1866	0	0	0	0	0	0	0	0	0	0	0	0
1867	0	0	0	0	0	0	0	0	0	0	0	0
1868	0	0	0	0	0	0	0	0	0	0	0	0
1869	0	0	0	0	1	0	0	0	0	0	0	0
1870	0	0	0	0	0	0	0	0	0	0	0	0
1871	0	0	0	0	0	0	0	0	0	0	0	0
1872	0	0	0	0	0	0	0	0	0	0	0	0
1873	0	0	0	0	0	0	0	0	0	0	0	0
1874	0	0	0	0	1	0	0	0	0	0	0	0
1875	0	0	0	0	0	0	0	0	0	0	0	0
1876	0	0	0	0	0	0	0	0	0	0	0	0
1877	0	0	0	0	0	0	0	0	0	0	0	0
1878	0	0	0	0	0	1	0	0	0	0	0	0
1879	0	0	0	0	0	0	0	0	0	0	0	0
1880	0	0	0	0	0	0	0	0	0	0	0	0
1881	0	0	0	0	0	0	0	0	0	0	0	0
1882	0	0	0	0	0	0	0	0	0	0	0	0
1883	0	0	0	0	0	0	0	0	0	0	0	0
1884	0	0	0	0	0	0	0	0	0	0	0	0
1885	0	0	0	0	0	0	0	0	0	0	0	0
1886	0	0	0	0	0	0	0	0	0	0	0	0
1887	0	0	0	1	0	0	0	0	0	0	0	0
1888	0	0	0	0	0	0	0	0	0	0	0	0
1889	0	0	0	0	0	0	0	0	0	0	0	0
1890	0	0	0	0	0	0	0	0	0	0	0	0
1891	0	0	0	0	0	0	0	0	0	0	0	0
1892	0	0	0	0	0	1	0	0	0	0	0	0
1893	1	0	0	0	0	0	0	0	0	0	0	0
1894	0	0	0	0	0	0	0	0	0	0	0	0
1895	0	0	0	0	0	0	0	0	0	0	0	0
1896	0	0	0	0	0	0	0	0	0	0	0	0
1897	0	0	0	0	0	0	0	0	0	0	0	0
1898	0	0	0	0	0	0	0	0	0	0	0	0
1899	0	0	0	0	0	0	0	0	0	0	0	0
1900	0	0	0	0	0	0	0	0	0	0	0	0
1901	0	0	0	0	0	0	0	0	0	0	0	0
1902	1	0	0	0	0	0	0	0	0	0	0	0
1903	0	0	0	0	0	0	0	0	0	0	0	0
1904	0	0	0	0	0	0	0	0	0	0	0	0
1905	0	0	0	0	0	0	0	0	0	0	0	0
1906	0	0	0	0	0	0	0	0	0	0	0	0
1907	0	0	0	0	0	0	0	0	0	0	0	0
1908	0	0	0	0	0	0	0	0	0	0	0	0
1909	0	0	0	0	0	0	0	0	0	0	0	0
1910	0	0	0	1	0	0	0	0	0	0	0	0
1911	0	0	0	0	0	0	0	0	0	0	0	0
1912	0	0	0	0	0	0	0	0	0	0	0	0
1913	0	0	0	0	0	0	0	0	0	0	0	0
1914	0	0	0	0	0	0	0	0	0	0	0	0
1915	0	0	0	0	0	0	0	0	0	0	0	0
1916	0	0	0	0	0	0	0	0	0	0	0	0
1917	1	0	0	0	0	0	0	0	0	0	0	0
1918	0	0	0	0	0	0	0	0	0	0	0	0
1919	0	0	0	0	0	0	0	0	0	0	0	0
1920	0	0	0	0	0	0	0	0	0	0	0	0
1921	0	0	0	0	0	0	0	0	0	0	0	0
1922	0	0	0	0	0	0	0	0	0	0	0	0
1923	0	0	0	0	0	0	0	0	0	0	0	0
1924	0	0	0	0	0	0	0	0	0	0	0	0
1925	0	0	0	0	0	0	0	0	0	0	0	0
1926	0	0	0	0	0	0	0	0	0	0	0	0
1927	0	0	0	0	0	0	0	0	0	0	0	0
1928	0	0	0	0	0	0	0	0	0	0	0	0
1929	0	0	0	0	0	0	0	0	0	0	0	0
1930	0	1	0	0	0	0	0	0	0	0	0	0
1931	0	0	0	0	0	0	0	0	0	0	0	0
1932	0	0	0	0	0	0	0	0	0	0	0	0
1933	0	0	0	0	0	0	0	0	0	0	0	0
1934	0	0	0	0	0	0	0	0	0	0	0	0
1935	0	0	0	0	0	0	0	0	0	0	0	0
1936	0	0	0	0	0	0	0	0	0	0	0	0
1937	0	0	0	0	0	0	0	0	0	0	0	0
1938	0	0	0	0	0	0	0	0	0	0	0	0
1939	0	0	0	0	0	0	0	0	0	0	0	0
1940	0	0	0	0	0	0	0	0	0	0	0	0
1941	0	0	0	0	1	0	0	0	0	0	0	0
1942	0	0	0	0	0	0	0	0	0	0	0	0
1943	0	0	0	0	0	0	0	0	0	0	0	0
1944	0	0	0	0	0	0	0	0	0	0	0	0
1945	0	0	0	0	0	0	0	0	0	0	0	0
1946	0	0	0	0	0	0	0	0	0	0	0	0
1947	0	0	0	0	0	0	0	0	0	0	0	0
1948	0	0	0	0	0	0	0	0	0	0	0	0
1949	0	0	0	0	0	0	0	0	0	0	0	0
1950	0	0	0	0	0	0	0	0	0	0	0	0
1951	0	0	0	0	0	0	0	0	0	0	0	0
1952	0	0	0	0	1	0	0	0	0	0	0	0
1953	0	0	0	0	0	1	0	0	0	0	0	0
1954	0	0	0	0	0	0	0	0	0	0	0	0
1955	0	0	0	0	0	0	0	0	0	0	0	0
1956	0	1	0	0	0	0	0	0	0	0	0	0
1957	0	0	0	0	0	0	0	0	0	0	0	0
1958	0	0	0	0	0	0	0	0	0	0	0	0
1959	0	0	0	0	0	0	0	0	0	0	0	0
1960	0	0	0	0	2	0	0	0	0	0	0	0
1961	0	0	0	0	0	0	0	0	0	0	0	0
1962	0	0	0	0	0	1	0	0	0	0	0	0
1963	0	0	0	0	0	0	0	0	0	0	0	0
1964	0	0	0	0	1	0	0	0	0	0	0	0
1965	0	1	0	0	0	0	0	0	0	0	0	0
1966	0	0	0	0	0	0	0	0	0	0	0	0
1967	0	1	0	0	0	1	0	0	0	0	0	0
1968	0	0	0	1	0	1	0	0	0	0	0	0
1969	0	0	0	0	0	0	0	0	0	0	0	0
1970	0	0	0	0	0	0	0	0	0	0	0	0
1971	0	0	0	0	0	0	0	0	0	0	0	0
1972	0	0	0	0	0	0	0	0	0	0	0	0
1973	0	0	0	0	0	0	0	0	0	0	0	0
1974	0	0	0	0	0	0	0	0	0	0	0	0
1975	0	0	0	0	0	0	0	0	0	0	0	0
1976	0	0	0	0	0	0	0	0	0	0	0	0
1977	0	0	0	0	0	0	0	0	0	0	0	0
1978	0	0	0	0	0	1	0	0	0	0	0	0
1979	0	0	0	0	0	0	0	0	0	0	0	0
1980	0	0	0	0	0	0	0	0	0	0	0	0
1981	0	0	0	0	0	0	0	0	0	0	0	0
1982	0	0	0	0	0	0	0	0	0	0	0	0
1983	0	0	0	0	0	0	0	0	0	0	0	0
1984	0	0	0	0	0	0	0	0	0	0	0	0
1985	0	0	0	0	0	1	0	0	0	0	0	0
1986	0	0	0	0	0	0	0	0	0	0	0	0
1987	1	0	0	0	0	0	0	0	0	0	0	0
1988	0	0	0	0	0	0	0	0	0	0	0	0
1989	0	0	0	0	0	0	0	0	0	0	0	0
1990	0	0	0	0	0	0	0	0	0	0	0	0
1991	0	0	0	0	0	0	0	0	0	0	0	0
1992	0	0	0	1	0	0	0	0	0	0	0	0
1993	0	0	0	0	0	0	0	0	0	0	0	0
1994	0	0	0	0	0	0	0	0	0	0	0	0
1995	0	0	0	0	0	0	0	0	0	0	0	0
1996	0	0	0	0	0	0	0	0	0	0	0	0
1997	0	0	0	0	0	0	0	0	0	0	0	0
1998	0	0	0	0	0	0	0	0	0	0	0	0
1999	0	0	0	0	0	0	0	0	0	0	0	0
[truncated: 1,001 more rows]
