# Supplementary material for: Chromosomal Mcm2-7 distribution and the genome replication program in species from yeast to humans
Source: PLoS Genet. 2021 Sep 2;17(9):e1009714. doi: 10.1371/journal.pgen.1009714 (PMC8443269; doi:10.1371/journal.pgen.1009714)
Supplement: S8 Source Files — (ZIP) [file pgen.1009714.s030.zip]

Archive with 6 entries (2 files):
- source_files_for_S13Figure/
- source_files_for_S13Figure/S13_Figure/
- source_files_for_S13Figure/S13_Figure/S13A_Figure/
- source_files_for_S13Figure/S13_Figure/S13A_Figure/numbers_for_S13A_Figure_050621_1.txt
- source_files_for_S13Figure/S13_Figure/S13B_Figure/
- source_files_for_S13Figure/S13_Figure/S13B_Figure/numbers_for_S13B_Figure_050721_1.txt
