# Supplementary material for: Chromosomal Mcm2-7 distribution and the genome replication program in species from yeast to humans
Source: PLoS Genet. 2021 Sep 2;17(9):e1009714. doi: 10.1371/journal.pgen.1009714 (PMC8443269; doi:10.1371/journal.pgen.1009714)
Supplement: S8 Source Files — (ZIP) [file pgen.1009714.s030.zip › source_files_for_S13Figure/S13_Figure/S13A_Figure/numbers_for_S13A_Figure_050621_1.txt]

chr	bedstart	bedend	bwa_02_HeLa_G1_1m_bin10000	bwa_TG03_HeLa_tryp_G1_5m_bin10000	sonicated	normMCM1	normMCM2
chr1	0	10000	22	3	0	0	0
chr1	10000	20000	20152	35794	32586	0.618425090529675	1.09844718590806
chr1	20000	30000	14233	21293	25509	0.557959935708966	0.834724999019954
chr1	30000	40000	19344	42728	31415	0.615756804074487	1.36011459493872
chr1	40000	50000	11271	25726	35502	0.317475071826939	0.724635231817926
chr1	50000	60000	10509	22158	31779	0.33069007835363	0.697252902860379
chr1	60000	70000	14567	27378	33719	0.432011625493045	0.811945787241614
chr1	70000	80000	9824	26657	29338	0.334855818392528	0.908616810961892
chr1	80000	90000	10426	20630	29612	0.352086991760097	0.696677022828583
chr1	90000	100000	13800	26845	27197	0.507408905393977	0.987057396036328
chr1	100000	110000	12831	23870	29972	0.42809955958895	0.796409982650474
chr1	110000	120000	9268	19637	26753	0.346428437932195	0.734011138937689
chr1	120000	130000	8650	15563	20994	0.41202248261408	0.741307040106697
chr1	130000	140000	11520	20900	18895	0.609685101878804	1.10611272823498
chr1	140000	150000	6834	11899	13363	0.511412108059567	0.890443762628152
chr1	150000	160000	6593	11327	13889	0.47469220246238	0.815537475700194
chr1	160000	170000	5700	11773	13929	0.409218177902218	0.845215019025056
chr1	170000	180000	8422	13398	17585	0.478930907023031	0.761899346033551
chr1	180000	190000	16506	28993	25468	0.648107428930423	1.13840898382284
chr1	190000	200000	15100	23417	22562	0.669266908961971	1.03789557663328
chr1	200000	210000	12646	20631	13523	0.935147526436442	1.52562301264512
chr1	210000	220000	0	0	0	0	0
chr1	220000	230000	0	0	0	0	0
chr1	230000	240000	0	0	0	0	0
chr1	240000	250000	0	0	0	0	0
chr1	250000	260000	1700	2350	2816	0.603693181818182	0.834517045454545
chr1	260000	270000	12950	26800	31648	0.409188574317492	0.846814964610718
chr1	270000	280000	11022	17550	23333	0.472378176831098	0.752153602194317
chr1	280000	290000	11093	16848	25297	0.43851049531565	0.666007827015061
chr1	290000	300000	5816	10700	16700	0.348263473053892	0.640718562874252
chr1	300000	310000	0	0	0	0	0
chr1	310000	320000	0	0	0	0	0
chr1	320000	330000	0	0	0	0	0
chr1	330000	340000	0	0	0	0	0
chr1	340000	350000	1600	3069	4147	0.385821075476248	0.740053050397878
chr1	350000	360000	8706	18930	23933	0.363765512054485	0.79095809133832
chr1	360000	370000	6501	12900	15415	0.421732079143691	0.836847226727214
chr1	370000	380000	7294	11338	14142	0.51576863244237	0.801725357092349
chr1	380000	390000	5091	7712	14442	0.352513502285002	0.533998061210359
chr1	390000	400000	10049	26657	15313	0.656239796251551	1.74080846339711
chr1	400000	410000	7191	13998	13057	0.550739067167037	1.07206862219499
chr1	410000	420000	5158	11238	14418	0.357747260368983	0.779442363712027
chr1	420000	430000	6710	12662	16692	0.401988976755332	0.758566978193146
chr1	430000	440000	7487	9100	9766	0.766639361048536	0.931804218718001
chr1	440000	450000	5350	13738	11272	0.474627395315827	1.21877217885025
chr1	450000	460000	4750	6858	16600	0.286144578313253	0.413132530120482
chr1	460000	470000	5350	10600	14085	0.3798367057153	0.752573659921903
chr1	470000	480000	6530	15618	15820	0.412768647281922	0.987231352718078
chr1	480000	490000	5119	9481	16145	0.317064106534531	0.587240631774543
chr1	490000	500000	8073	16238	9788	0.824785451573355	1.6589701675521
chr1	500000	510000	9892	10560	16336	0.605533790401567	0.646425073457395
chr1	510000	520000	7622	16900	17821	0.427697660063969	0.948319398462488
chr1	520000	530000	7663	13556	16692	0.459082195063503	0.812125569134915
chr1	530000	540000	3450	5894	7661	0.450332854718705	0.769351259626681
chr1	540000	550000	0	0	0	0	0
chr1	550000	560000	0	0	0	0	0
chr1	560000	570000	0	0	0	0	0
chr1	570000	580000	0	0	0	0	0
chr1	580000	590000	3849	6450	5750	0.669391304347826	1.12173913043478
chr1	590000	600000	6950	13196	16627	0.417994827689902	0.79364888434474
chr1	600000	610000	5747	6899	14051	0.409010034872963	0.490997082058217
chr1	610000	620000	5900	11350	9467	0.623217492341819	1.19890144713214
chr1	620000	630000	202860	490132	871893	0.232666164311446	0.562146960693571
chr1	630000	640000	779556	1843220	2869007	0.271716311601889	0.642459220211035
chr1	640000	650000	8060	13800	15212	0.529844859321588	0.907178543255325
chr1	650000	660000	4973	13250	15896	0.312845998993457	0.833543029693005
chr1	660000	670000	5284	14850	16095	0.328300714507611	0.92264678471575
chr1	670000	680000	4982	8600	12543	0.397193653830822	0.685641393605995
chr1	680000	690000	5050	11541	13064	0.386558481322719	0.883420085731782
chr1	690000	700000	4099	7807	17774	0.230617756273208	0.439237087881175
chr1	700000	710000	6050	16200	15354	0.39403412791455	1.05509964830012
chr1	710000	720000	6500	14298	15677	0.414620144160235	0.912036741723544
chr1	720000	730000	5800	9999	14945	0.388089662094346	0.669053195048511
chr1	730000	740000	9950	21346	14111	0.705123662391042	1.51272057260293
chr1	740000	750000	7131	15248	13362	0.533677593174674	1.14114653494986
chr1	750000	760000	5789	12549	15800	0.366392405063291	0.794240506329114
chr1	760000	770000	5751	14400	15018	0.382940471434279	0.958849380743108
chr1	770000	780000	12085	27441	16637	0.726392979503516	1.64939592474605
chr1	780000	790000	7845	10655	18236	0.430193024786137	0.584283834174161
chr1	790000	800000	6923	13730	23956	0.288988144932376	0.573134079145099
chr1	800000	810000	6850	11000	16649	0.411436122289627	0.660700342362905
chr1	810000	820000	5799	14334	13897	0.417284305965316	1.03144563574872
chr1	820000	830000	10270	18966	14279	0.719238041879683	1.32824427480916
chr1	830000	840000	3633	13798	12724	0.285523420308079	1.08440741905061
chr1	840000	850000	4850	7300	17255	0.281077948420748	0.423065778035352
chr1	850000	860000	4644	12350	14826	0.313233508700931	0.832996087953595
chr1	860000	870000	6006	14635	13972	0.429859719438878	1.04745204695104
chr1	870000	880000	5419	9050	15974	0.339238762989858	0.566545636659572
chr1	880000	890000	6798	15936	18325	0.370968622100955	0.869631650750341
chr1	890000	900000	7377	9466	14390	0.512647671994441	0.657817929117443
chr1	900000	910000	9773	17278	11698	0.835441955889896	1.4770046161737
chr1	910000	920000	9850	16690	13889	0.709194326445388	1.20167038663691
chr1	920000	930000	8093	16094	11119	0.72785322421081	1.44743232305063
chr1	930000	940000	6963	15923	14840	0.469204851752022	1.07297843665768
chr1	940000	950000	19718	32767	11406	1.72873926003858	2.87278625284938
chr1	950000	960000	4815	13186	12891	0.373516406795439	1.02288418276317
chr1	960000	970000	9539	15598	11696	0.815577975376197	1.33361833105335
chr1	970000	980000	4350	8504	11139	0.390519795313762	0.763443756172008
chr1	980000	990000	5848	13229	14562	0.401593187748936	0.908460376321934
chr1	990000	1000000	6798	12915	12306	0.552413456850317	1.04948805460751
chr1	1000000	1010000	12892	23941	11203	1.15076318843167	2.13701687048112
chr1	1010000	1020000	9649	19452	15186	0.635387857236929	1.2809166337416
chr1	1020000	1030000	12634	23898	12225	1.03345603271984	1.95484662576687
chr1	1030000	1040000	3899	10116	12954	0.300988111780145	0.780917091245947
chr1	1040000	1050000	4524	10800	13416	0.337209302325581	0.805008944543828
chr1	1050000	1060000	7221	13663	12434	0.580746340678784	1.09884188515361
chr1	1060000	1070000	9944	18409	11795	0.843069097075032	1.56074607884697
chr1	1070000	1080000	12712	23505	11664	1.08984910836763	2.01517489711934
chr1	1080000	1090000	7192	15855	10528	0.683130699088146	1.50598404255319
chr1	1090000	1100000	5391	8228	15022	0.3588736519771	0.547729996005858
chr1	1100000	1110000	3693	7319	13346	0.276712123482691	0.548404016184625
chr1	1110000	1120000	8200	20747	11819	0.6937981216685	1.75539385734834
chr1	1120000	1130000	6150	11230	11920	0.515939597315436	0.942114093959732
chr1	1130000	1140000	6000	7969	13333	0.450011250281257	0.597689942248556
chr1	1140000	1150000	7850	11104	11244	0.69815012451085	0.987548914976877
chr1	1150000	1160000	5080	10352	15664	0.324310520939734	0.660878447395301
chr1	1160000	1170000	6250	10080	12561	0.49757184937505	0.80248387867208
chr1	1170000	1180000	5035	12649	14803	0.340133756670945	0.854488954941566
chr1	1180000	1190000	5862	13596	13121	0.446764728298148	1.03620150903132
chr1	1190000	1200000	5932	8908	12840	0.461993769470405	0.693769470404984
chr1	1200000	1210000	5823	12273	10809	0.538717735220649	1.13544268665001
chr1	1210000	1220000	6642	12925	13083	0.507681724375143	0.987923259191317
chr1	1220000	1230000	4145	10252	9527	0.435079248451769	1.07609950666527
chr1	1230000	1240000	10927	20998	12947	0.84397930022399	1.62184289796864
chr1	1240000	1250000	6862	11297	11886	0.577317852936228	0.950445902742723
chr1	1250000	1260000	5981	9521	15643	0.382343540241642	0.608642843444352
chr1	1260000	1270000	5658	11885	15698	0.360428080010192	0.757102815645305
chr1	1270000	1280000	9781	16114	14439	0.677401482097098	1.1160052635224
chr1	1280000	1290000	8342	15733	13545	0.615873015873016	1.16153562200074
chr1	1290000	1300000	6828	16866	11009	0.620219820147152	1.53201925697157
chr1	1300000	1310000	15528	25730	12846	1.20878094348435	2.00295811925891
chr1	1310000	1320000	9090	17165	12279	0.740288297092597	1.39791513966935
chr1	1320000	1330000	8475	17904	10625	0.797647058823529	1.68508235294118
chr1	1330000	1340000	6789	13932	13854	0.490038977912516	1.00563014291901
chr1	1340000	1350000	14088	28855	11949	1.1790107958825	2.41484643066365
chr1	1350000	1360000	5207	7057	10358	0.502703224560726	0.681309133037266
chr1	1360000	1370000	5470	13814	14630	0.373889268626111	0.944224196855776
chr1	1370000	1380000	10819	26414	11912	0.908243787777032	2.21742780389523
chr1	1380000	1390000	4993	14775	15454	0.32308787368966	0.956063155170182
chr1	1390000	1400000	10427	20254	12318	0.846484818964118	1.64426043188829
chr1	1400000	1410000	9397	16851	14430	0.651212751212751	1.16777546777547
chr1	1410000	1420000	5774	10807	12963	0.445421584509759	0.833680475198642
chr1	1420000	1430000	6029	10343	10920	0.552106227106227	0.947161172161172
chr1	1430000	1440000	4250	10898	12492	0.340217739353186	0.872398334934358
chr1	1440000	1450000	8850	10501	12361	0.71596149178869	0.849526737318987
chr1	1450000	1460000	6049	12321	13254	0.456390523615512	0.92960615663196
chr1	1460000	1470000	4754	10119	14463	0.328700822789186	0.699647376063057
chr1	1470000	1480000	12474	24409	13782	0.90509360034828	1.77107821796546
chr1	1480000	1490000	5903	11731	14005	0.421492324169939	0.837629418064977
chr1	1490000	1500000	3975	7564	16205	0.245294662141314	0.466769515581611
chr1	1500000	1510000	6464	14119	14645	0.441379310344828	0.964083304882212
chr1	1510000	1520000	9000	20939	10483	0.858532862730135	1.99742440141181
chr1	1520000	1530000	4300	10064	14368	0.299276169265033	0.700445434298441
chr1	1530000	1540000	4600	9079	14385	0.319777546054918	0.631143552311435
chr1	1540000	1550000	5250	10109	12572	0.417594654788419	0.804088450524976
chr1	1550000	1560000	2921	9358	13455	0.217094017094017	0.695503530286139
chr1	1560000	1570000	4600	9072	12523	0.367324123612553	0.724427054220235
chr1	1570000	1580000	10822	18823	13708	0.789466005252407	1.37313977239568
chr1	1580000	1590000	11136	17507	16596	0.671005061460593	1.05489274523982
chr1	1590000	1600000	7677	6949	14339	0.535392984169049	0.484622358602413
chr1	1600000	1610000	5000	8400	11664	0.428669410150892	0.720164609053498
chr1	1610000	1620000	12171	19473	12644	0.962590952230307	1.54009807023094
chr1	1620000	1630000	5050	9591	14405	0.350572717806317	0.665810482471364
chr1	1630000	1640000	5118	7412	11291	0.453281374546099	0.656452041448942
chr1	1640000	1650000	4331	9549	14004	0.309268780348472	0.681876606683805
chr1	1650000	1660000	8484	16508	12750	0.665411764705882	1.29474509803922
chr1	1660000	1670000	5610	10725	13460	0.416790490341753	0.796805349182764
chr1	1670000	1680000	5744	10249	13200	0.435151515151515	0.776439393939394
chr1	1680000	1690000	13058	19418	13354	0.977834356747042	1.454096150966
chr1	1690000	1700000	13500	23107	13752	0.981675392670157	1.68026468877254
chr1	1700000	1710000	3550	7200	11668	0.3042509427494	0.617072334590333
chr1	1710000	1720000	6540	12292	10514	0.622027772493818	1.16910785619174
chr1	1720000	1730000	11879	19898	11183	1.06223732451042	1.77930787802915
chr1	1730000	1740000	4735	6843	14203	0.333380271773569	0.481799619798634
chr1	1740000	1750000	17074	36744	11923	1.43202214207834	3.08177472112723
chr1	1750000	1760000	13006	15962	14993	0.86747148669379	1.06463016074168
chr1	1760000	1770000	17991	29911	14623	1.23032209532928	2.04547630445189
chr1	1770000	1780000	7783	18738	9413	0.826835227876341	1.99065122702645
chr1	1780000	1790000	6000	12747	5873	1.0216243827686	2.1704410011919
chr1	1790000	1800000	1550	5396	7671	0.202059705383913	0.703428496936514
chr1	1800000	1810000	1965	4094	8761	0.224289464672983	0.467298253624016
chr1	1810000	1820000	1810	6044	7281	0.248592226342535	0.830105754704024
chr1	1820000	1830000	2999	6606	7088	0.423109480812641	0.931997742663657
chr1	1830000	1840000	3833	6800	7935	0.483049779458097	0.856962822936358
chr1	1840000	1850000	2296	6289	6545	0.350802139037433	0.960886172650879
chr1	1850000	1860000	6290	14081	8550	0.735672514619883	1.64690058479532
chr1	1860000	1870000	5149	5861	6986	0.73704551961065	0.838963641568852
chr1	1870000	1880000	5880	14009	15057	0.390516039051604	0.930397821611211
chr1	1880000	1890000	10439	17853	12813	0.814719425583392	1.39335050339499
chr1	1890000	1900000	11790	25775	10977	1.07406395189943	2.34809146397012
chr1	1900000	1910000	15849	39674	13053	1.21420363134912	3.03945453152532
chr1	1910000	1920000	10468	16474	12644	0.827902562480228	1.30291047136982
chr1	1920000	1930000	8550	17392	13851	0.617283950617284	1.25564941159483
chr1	1930000	1940000	7251	12763	13993	0.518187665261202	0.912098906596155
chr1	1940000	1950000	7875	9273	12602	0.624900809395334	0.735835581653706
chr1	1950000	1960000	3159	12057	13878	0.227626459143969	0.868785127539991
chr1	1960000	1970000	8032	13857	12692	0.632839583989915	1.09179010400252
chr1	1970000	1980000	4699	10883	14314	0.328280005588934	0.760304596898142
chr1	1980000	1990000	5351	9741	15192	0.352224855186941	0.641192733017378
chr1	1990000	2000000	5848	11650	15560	0.375835475578406	0.748714652956298
chr1	2000000	2010000	6039	13041	13122	0.460219478737997	0.993827160493827
chr1	2010000	2020000	4400	12122	11444	0.384480950716533	1.05924501922405
chr1	2020000	2030000	4800	12349	15012	0.319744204636291	0.822608579802824
chr1	2030000	2040000	6400	10134	13652	0.468795780837972	0.742308819220627
chr1	2040000	2050000	5732	14676	9618	0.595965897275941	1.52588895820337
chr1	2050000	2060000	5995	7820	13069	0.458719106282041	0.598362537302012
chr1	2060000	2070000	3384	7363	12625	0.268039603960396	0.583207920792079
chr1	2070000	2080000	4287	11165	14549	0.294659426764726	0.767406694618187
chr1	2080000	2090000	3972	8829	12559	0.316267218727606	0.703001831356
chr1	2090000	2100000	2896	6165	11408	0.253856942496494	0.540410238429172
chr1	2100000	2110000	4800	10533	12456	0.385356454720617	0.845616570327553
chr1	2110000	2120000	3830	10073	11695	0.327490380504489	0.861308251389483
chr1	2120000	2130000	2990	13995	13421	0.222785187392892	1.04276879517175
chr1	2130000	2140000	5649	14917	14251	0.396393235562417	1.04673356255701
chr1	2140000	2150000	7471	15812	14612	0.511292088694224	1.08212428141254
chr1	2150000	2160000	4171	10990	13657	0.305411144468038	0.804715530497181
chr1	2160000	2170000	4547	8320	12391	0.366959890242918	0.671455088370592
chr1	2170000	2180000	5925	14300	11820	0.501269035532995	1.20981387478849
chr1	2180000	2190000	7736	13258	14406	0.536998472858531	0.920310981535471
chr1	2190000	2200000	9471	16354	12697	0.74592423407104	1.28802079231314
chr1	2200000	2210000	14002	21768	11722	1.19450605698686	1.85702098617983
chr1	2210000	2220000	9574	18341	14495	0.6605036219386	1.26533287340462
chr1	2220000	2230000	7725	12228	8304	0.930274566473988	1.47254335260116
chr1	2230000	2240000	11874	29040	14964	0.793504410585405	1.94065757818765
chr1	2240000	2250000	3900	11123	13111	0.297460147967356	0.848371596369461
chr1	2250000	2260000	6750	10947	14221	0.474650165248576	0.769777090218691
chr1	2260000	2270000	5350	9551	13025	0.410748560460653	0.733282149712092
chr1	2270000	2280000	4692	10421	13271	0.353552859618718	0.785246025167659
chr1	2280000	2290000	3400	7575	12804	0.265542018119338	0.591611996251172
chr1	2290000	2300000	5750	11234	14657	0.392304018557686	0.766459712082964
chr1	2300000	2310000	4600	10799	10963	0.419593177050078	0.985040591079084
chr1	2310000	2320000	6400	9387	12813	0.499492702723796	0.732615312573168
chr1	2320000	2330000	5768	9031	12150	0.474732510288066	0.743292181069959
chr1	2330000	2340000	5645	9237	12601	0.4479803190223	0.73303706055075
chr1	2340000	2350000	5200	11044	13738	0.378512156063474	0.803901586839423
chr1	2350000	2360000	3050	9938	13401	0.227594955600328	0.74158644877248
chr1	2360000	2370000	3999	11684	13151	0.304083339669987	0.888449547562923
chr1	2370000	2380000	5435	12410	13547	0.401195836716616	0.916069978593046
chr1	2380000	2390000	7388	14498	13099	0.564012520039698	1.10680204595771
chr1	2390000	2400000	12996	24092	13000	0.999692307692308	1.85323076923077
chr1	2400000	2410000	5171	6239	12714	0.406717004876514	0.490718892559383
chr1	2410000	2420000	10437	15586	12547	0.831832310512473	1.2422092930581
chr1	2420000	2430000	3282	8932	12966	0.253123553910227	0.688878605583835
chr1	2430000	2440000	4000	7518	14298	0.279759406910057	0.525807805287453
chr1	2440000	2450000	5450	13922	14439	0.377449961908719	0.96419419627398
chr1	2450000	2460000	2821	6200	6919	0.407717878306114	0.896083249024425
chr1	2460000	2470000	3079	5400	6315	0.48756927949327	0.855106888361045
chr1	2470000	2480000	3150	7100	6930	0.454545454545455	1.02453102453102
chr1	2480000	2490000	3598	5450	5359	0.671393916775518	1.01698077999627
chr1	2490000	2500000	2650	10299	5878	0.450833616876489	1.75212657366451
chr1	2500000	2510000	3200	3499	6237	0.513067179733846	0.561006894340228
chr1	2510000	2520000	2650	5000	5693	0.465483927630423	0.878271561566837
chr1	2520000	2530000	4949	12250	5232	0.945909785932722	2.34136085626911
chr1	2530000	2540000	9550	15426	5711	1.67221152162493	2.70110313430222
chr1	2540000	2550000	7600	18516	5577	1.36273982427829	3.32006455083378
chr1	2550000	2560000	3700	6250	6858	0.539515893846602	0.911344415281423
chr1	2560000	2570000	3050	4550	7895	0.386320455984801	0.576314122862571
chr1	2570000	2580000	1500	7200	6497	0.230875788825612	1.10820378636294
chr1	2580000	2590000	4399	10275	6838	0.643316759286341	1.50263234863995
chr1	2590000	2600000	2750	9612	6012	0.457418496340652	1.59880239520958
chr1	2600000	2610000	2649	2456	7450	0.355570469798658	0.329664429530201
chr1	2610000	2620000	3300	7650	5538	0.595882990249187	1.38136511375948
chr1	2620000	2630000	2950	5600	5748	0.513221990257481	0.974251913709116
chr1	2630000	2640000	3900	7050	6676	0.584182144997004	1.05602156980228
chr1	2640000	2650000	3100	5344	6339	0.489036125571857	0.843035179050323
chr1	2650000	2660000	9348	22779	34910	0.267774276711544	0.652506445144658
chr1	2660000	2670000	7697	17704	31556	0.243915578653822	0.56103435162885
chr1	2670000	2680000	12100	20300	41280	0.29312015503876	0.491763565891473
chr1	2680000	2690000	8741	15127	23985	0.364436105899521	0.630685845319992
chr1	2690000	2700000	4150	7471	15495	0.26782833171991	0.48215553404324
chr1	2700000	2710000	350	1000	1350	0.259259259259259	0.740740740740741
chr1	2710000	2720000	0	0	0	0	0
chr1	2720000	2730000	0	0	0	0	0
chr1	2730000	2740000	0	0	0	0	0
chr1	2740000	2750000	2444	4151	7295	0.335023989033585	0.569019876627827
chr1	2750000	2760000	4656	9634	15215	0.306013802168912	0.633190930003286
chr1	2760000	2770000	1200	6079	10300	0.116504854368932	0.590194174757282
chr1	2770000	2780000	2449	6171	8435	0.290337877889745	0.731594546532306
chr1	2780000	2790000	1600	5000	5915	0.270498732037194	0.84530853761623
chr1	2790000	2800000	4450	8899	10700	0.41588785046729	0.831682242990654
chr1	2800000	2810000	6700	12582	12933	0.5180545890358	0.97286012526096
chr1	2810000	2820000	5350	11000	13881	0.385418917945393	0.792450111663425
chr1	2820000	2830000	4798	10072	12315	0.389606171335769	0.817864393016646
chr1	2830000	2840000	5550	9043	12016	0.461884154460719	0.752579893475366
chr1	2840000	2850000	3400	10453	14445	0.235375562478366	0.723641398407754
chr1	2850000	2860000	5673	10944	11815	0.480152348709268	0.926280152348709
chr1	2860000	2870000	5043	9198	15250	0.330688524590164	0.603147540983607
chr1	2870000	2880000	5844	9209	11738	0.497870165275175	0.784545919236667
chr1	2880000	2890000	6572	9815	12351	0.532102663751923	0.794672496154158
chr1	2890000	2900000	4332	8962	13389	0.323549182164463	0.669355441033684
chr1	2900000	2910000	4543	8744	13301	0.341553266671679	0.657394180888655
chr1	2910000	2920000	6748	12897	12157	0.555071152422473	1.06087028049683
chr1	2920000	2930000	4545	16039	14890	0.305238415043653	1.07716588314305
chr1	2930000	2940000	5845	11465	13877	0.421200547668804	0.826187216257116
chr1	2940000	2950000	5054	9477	12114	0.417203235925376	0.782317979197623
chr1	2950000	2960000	3450	10021	13014	0.265099124020286	0.770016904871677
chr1	2960000	2970000	6600	13547	14891	0.443220737358136	0.909744140756161
chr1	2970000	2980000	5141	7522	12460	0.412600321027287	0.603691813804173
chr1	2980000	2990000	5648	8987	11705	0.482528833831696	0.767791542076036
chr1	2990000	3000000	4289	6125	11657	0.367933430556747	0.52543536072746
chr1	3000000	3010000	6600	7996	11951	0.552255041419128	0.669065350179901
chr1	3010000	3020000	5231	12486	13346	0.391952644987262	0.935561216843998
chr1	3020000	3030000	5749	8362	13069	0.439895936950034	0.639834723391231
chr1	3030000	3040000	4736	8950	12354	0.383357616966165	0.724461712805569
chr1	3040000	3050000	5200	10984	14426	0.36046028004991	0.76140302232081
chr1	3050000	3060000	3646	8550	13636	0.267380463479026	0.627016720445879
chr1	3060000	3070000	4804	7337	10931	0.439484036227244	0.671210319275455
chr1	3070000	3080000	5993	11777	11238	0.533279943050365	1.0479622708667
chr1	3080000	3090000	5700	12284	12925	0.44100580270793	0.950406189555126
chr1	3090000	3100000	7750	9846	11069	0.700153582076068	0.889511247628512
chr1	3100000	3110000	5141	7843	13412	0.383313450641217	0.584774828511781
chr1	3110000	3120000	7200	7707	13976	0.515168860904408	0.55144533485976
chr1	3120000	3130000	6273	11200	14558	0.430897101250172	0.769336447314191
chr1	3130000	3140000	5850	13549	12083	0.484151286932053	1.12132748489613
chr1	3140000	3150000	5262	9384	12680	0.414984227129338	0.74006309148265
chr1	3150000	3160000	5803	11773	12014	0.483019810221408	0.979940069918429
chr1	3160000	3170000	5425	11633	16081	0.337354642124246	0.723400286051862
chr1	3170000	3180000	5800	7109	14013	0.413901377292514	0.507314636409049
chr1	3180000	3190000	5144	10048	13413	0.383508536494446	0.749123984194438
chr1	3190000	3200000	6593	11696	12191	0.54080879337216	0.959396275941268
chr1	3200000	3210000	4463	9108	12248	0.364386022207707	0.743631613324624
chr1	3210000	3220000	4381	13898	14012	0.312660576648587	0.991864116471596
chr1	3220000	3230000	5454	11910	11494	0.474508439185662	1.03619279624152
chr1	3230000	3240000	7241	10566	12882	0.562102158049992	0.820214252445272
chr1	3240000	3250000	4848	9826	15419	0.314417277385044	0.637265711135612
chr1	3250000	3260000	4628	11749	15148	0.305518880380248	0.775613942434645
chr1	3260000	3270000	5694	11779	13722	0.414954088325317	0.858402565223728
chr1	3270000	3280000	6000	9680	11913	0.503651473180559	0.812557710064635
chr1	3280000	3290000	5397	13148	11660	0.462864493996569	1.12761578044597
chr1	3290000	3300000	6737	14228	14727	0.457459088748557	0.966116656481293
chr1	3300000	3310000	5398	14255	13622	0.396270738511232	1.04646894729115
chr1	3310000	3320000	6621	20830	11484	0.576541274817137	1.81382793451759
chr1	3320000	3330000	8168	13758	13445	0.607512086277427	1.02328002975084
chr1	3330000	3340000	4000	9965	15566	0.256970319928048	0.64017730952075
chr1	3340000	3350000	4388	9730	15450	0.284012944983819	0.629773462783171
chr1	3350000	3360000	7646	11735	12165	0.62852445540485	0.96465269214961
chr1	3360000	3370000	5317	9205	13862	0.383566584908383	0.664045592266628
chr1	3370000	3380000	8082	13744	10435	0.774508864398658	1.31710589362722
chr1	3380000	3390000	6150	14277	13177	0.466722319192532	1.08347878879866
chr1	3390000	3400000	5398	15090	13376	0.403558612440191	1.12813995215311
chr1	3400000	3410000	4946	8277	13373	0.369849697150976	0.618933672324834
chr1	3410000	3420000	7001	14008	13195	0.530579765062524	1.06161424782114
chr1	3420000	3430000	8498	11388	11689	0.727008298400205	0.97424929420823
chr1	3430000	3440000	8093	8882	14476	0.559063277148384	0.61356728378005
chr1	3440000	3450000	5831	10280	15603	0.373710183938986	0.658847657501762
chr1	3450000	3460000	7650	18707	13597	0.562624108259175	1.37581819519012
chr1	3460000	3470000	3800	10187	12874	0.295168556781109	0.791284759981358
chr1	3470000	3480000	6588	11243	13558	0.485912376456705	0.829252102079953
chr1	3480000	3490000	10454	21696	14415	0.725216788067985	1.505098855359
chr1	3490000	3500000	4812	9255	13814	0.348342261473867	0.669972491675112
chr1	3500000	3510000	10350	21780	12793	0.809036191667318	1.70249355116079
chr1	3510000	3520000	3200	10674	13459	0.237759120291255	0.793075265621517
chr1	3520000	3530000	6478	10617	13048	0.496474555487431	0.81368792152054
chr1	3530000	3540000	12389	21962	12562	0.986228307594332	1.74828848909409
chr1	3540000	3550000	17433	32951	13519	1.28951845550706	2.4373844219247
chr1	3550000	3560000	7332	10523	12586	0.582552041951375	0.836087716510408
chr1	3560000	3570000	5198	8947	14702	0.353557339137532	0.608556658957965
chr1	3570000	3580000	4200	8297	14056	0.298804780876494	0.590281730221969
chr1	3580000	3590000	5186	10450	14325	0.362024432809773	0.729493891797557
chr1	3590000	3600000	5970	8725	13860	0.430735930735931	0.629509379509379
chr1	3600000	3610000	6050	8094	15360	0.393880208333333	0.526953125
chr1	3610000	3620000	8546	16050	13337	0.640773787208518	1.20341905975857
chr1	3620000	3630000	9300	10750	10236	0.908558030480657	1.05021492770614
chr1	3630000	3640000	4645	10500	12957	0.358493478428649	0.810372771474878
chr1	3640000	3650000	6474	10026	11841	0.546744362807195	0.846719027109197
chr1	3650000	3660000	8114	12674	12457	0.651360680741752	1.01741992454042
chr1	3660000	3670000	7988	15730	14733	0.542184212312496	1.06767121428087
chr1	3670000	3680000	8200	13092	14279	0.574269906856222	0.916870929336788
chr1	3680000	3690000	7658	16982	13758	0.556621601977032	1.23433638610263
chr1	3690000	3700000	6346	11048	14089	0.450422315281425	0.784157853644687
chr1	3700000	3710000	7350	12885	12018	0.611582626060909	1.07214178731902
chr1	3710000	3720000	6940	11540	12902	0.537901100604557	0.894434971322276
chr1	3720000	3730000	5463	12918	13504	0.404546800947867	0.956605450236967
chr1	3730000	3740000	4832	10720	14950	0.323210702341137	0.717056856187291
chr1	3740000	3750000	7582	15322	15114	0.501654095540558	1.01376207489745
chr1	3750000	3760000	5599	13855	13554	0.413088387191973	1.02220746643057
chr1	3760000	3770000	4598	11692	11976	0.383934535738143	0.976285905143621
chr1	3770000	3780000	9369	16880	13933	0.672432354841025	1.21151223713486
chr1	3780000	3790000	5500	12675	14181	0.387842888371765	0.893801565474931
chr1	3790000	3800000	9799	22710	15553	0.63003922072912	1.46016845624638
chr1	3800000	3810000	7800	15939	13789	0.565668286315179	1.15592138661252
chr1	3810000	3820000	4624	11115	13574	0.340651245027258	0.818844850449388
chr1	3820000	3830000	4585	11861	13353	0.343368531416161	0.888264809406126
chr1	3830000	3840000	4547	7335	12904	0.352371357718537	0.568428394296342
chr1	3840000	3850000	4171	9416	13789	0.302487490028283	0.682863151787657
chr1	3850000	3860000	10628	22806	12377	0.858689504726509	1.84261129514422
chr1	3860000	3870000	5165	11762	14729	0.350668748727001	0.798560662638333
chr1	3870000	3880000	5070	7162	15194	0.333684349085165	0.471370277741214
chr1	3880000	3890000	5181	7302	14046	0.368859461768475	0.519863306279368
chr1	3890000	3900000	4727	8425	13923	0.339510163039575	0.605113840407958
chr1	3900000	3910000	13940	21164	14856	0.93834141087776	1.42460958535272
chr1	3910000	3920000	4928	11944	13096	0.376298106291998	0.912034208918754
chr1	3920000	3930000	6966	16950	14223	0.489770090698165	1.19173170217254
chr1	3930000	3940000	5029	13198	13918	0.361330650955597	0.948268429372036
chr1	3940000	3950000	3719	9187	14512	0.256270672546858	0.633062293274531
chr1	3950000	3960000	6616	8585	12121	0.54582955201716	0.708274894810659
chr1	3960000	3970000	4938	8600	14437	0.342037819491584	0.595691625684006
chr1	3970000	3980000	3843	10736	13720	0.280102040816327	0.782507288629738
chr1	3980000	3990000	4982	7245	13923	0.357825181354593	0.520361990950226
chr1	3990000	4000000	4200	13984	12426	0.338000965717045	1.12538226299694
chr1	4000000	4010000	5139	9804	12279	0.418519423405815	0.798436354752016
chr1	4010000	4020000	4134	11710	12606	0.327939076630176	0.928922735205458
chr1	4020000	4030000	4711	8886	13279	0.354770690564048	0.669176895850591
chr1	4030000	4040000	4233	10247	12649	0.334650960550241	0.810103565499249
chr1	4040000	4050000	6497	7450	13029	0.498656842428429	0.57180136618313
chr1	4050000	4060000	4954	11331	10977	0.451307278855789	1.03224924842853
chr1	4060000	4070000	3650	6069	11476	0.318055071453468	0.528842802370164
chr1	4070000	4080000	6000	9021	13215	0.454029511918275	0.682633371169126
chr1	4080000	4090000	5220	8938	13351	0.390981948917684	0.669462961575912
chr1	4090000	4100000	3940	10224	11181	0.352383507736338	0.914408371344245
chr1	4100000	4110000	6069	10498	12509	0.485170677112479	0.839235750259813
chr1	4110000	4120000	7406	8108	13904	0.53265247410817	0.583141542002302
chr1	4120000	4130000	5675	8492	13011	0.4361693951272	0.652678502805319
chr1	4130000	4140000	5556	10390	12313	0.45123040688703	0.843823601072038
chr1	4140000	4150000	4948	9755	15474	0.319762181724183	0.630412304510792
chr1	4150000	4160000	5550	8274	12511	0.443609623531292	0.661338022540165
chr1	4160000	4170000	5197	11984	13330	0.389872468117029	0.899024756189047
chr1	4170000	4180000	4291	12374	14641	0.293081073697152	0.845160849668739
chr1	4180000	4190000	3296	13865	15781	0.208858754198086	0.878588175654268
chr1	4190000	4200000	2512	7600	13248	0.189613526570048	0.573671497584541
chr1	4200000	4210000	3234	6846	12085	0.267604468349193	0.56648738105089
chr1	4210000	4220000	6000	10400	12622	0.475360481698621	0.82395816827761
chr1	4220000	4230000	5545	9778	12080	0.459023178807947	0.809437086092715
chr1	4230000	4240000	2525	9689	11042	0.228672341967035	0.877467850027169
chr1	4240000	4250000	4550	6822	13634	0.33372451224879	0.50036673023324
chr1	4250000	4260000	4951	12794	11658	0.424686910276205	1.09744381540573
chr1	4260000	4270000	4258	11247	13700	0.310802919708029	0.820948905109489
chr1	4270000	4280000	3350	8309	12507	0.267850003997761	0.664347965139522
chr1	4280000	4290000	3350	10281	15179	0.220699650833388	0.677317346333751
chr1	4290000	4300000	5056	6786	14512	0.348401323042999	0.467613009922823
chr1	4300000	4310000	4631	12362	15831	0.292527319815552	0.780872970753585
chr1	4310000	4320000	5350	11990	11371	0.470495119162783	1.0544367250022
chr1	4320000	4330000	4740	7547	14529	0.326244063596944	0.519443870878932
chr1	4330000	4340000	4850	13179	14681	0.330358967372795	0.897690892990941
chr1	4340000	4350000	7539	8999	12149	0.620544900814882	0.740719400773726
chr1	4350000	4360000	5898	11885	12669	0.465545820506749	0.938116662720025
chr1	4360000	4370000	5553	7954	12736	0.436008165829146	0.624528894472362
chr1	4370000	4380000	5447	7000	14284	0.381335760291235	0.490058807056847
chr1	4380000	4390000	2700	7884	12594	0.214387803716055	0.626012386850881
chr1	4390000	4400000	4514	10347	13015	0.346830580099885	0.795005762581637
chr1	4400000	4410000	4386	15334	12948	0.338739573679333	1.18427556379364
chr1	4410000	4420000	5687	9350	14849	0.382988753451411	0.629672031786652
chr1	4420000	4430000	5713	6849	12242	0.466672112399935	0.559467407286391
chr1	4430000	4440000	4685	11276	14255	0.328656611715188	0.79102069449316
chr1	4440000	4450000	3000	12494	13095	0.229095074455899	0.954104620084002
chr1	4450000	4460000	3045	6424	13392	0.227374551971326	0.479689366786141
chr1	4460000	4470000	3631	10533	14866	0.244248621014395	0.708529530472218
chr1	4470000	4480000	3538	10300	12852	0.275287892934952	0.801431683784625
chr1	4480000	4490000	2664	9093	12455	0.213890004014452	0.730068245684464
chr1	4490000	4500000	2824	12686	13009	0.217080482742717	0.975171035437005
chr1	4500000	4510000	4899	7450	11159	0.43901783313917	0.667622546823192
chr1	4510000	4520000	5631	14148	15374	0.366267724730064	0.920254975933394
chr1	4520000	4530000	3208	12484	14969	0.214309573117777	0.833990246509453
chr1	4530000	4540000	4972	8908	13184	0.377123786407767	0.675667475728155
chr1	4540000	4550000	3720	10023	10783	0.344987480293054	0.929518686821849
chr1	4550000	4560000	3250	11557	12201	0.266371608884518	0.947217441193345
chr1	4560000	4570000	4629	12050	12251	0.377846706391315	0.98359317606726
chr1	4570000	4580000	4486	10006	11201	0.400499955361128	0.893313097044907
chr1	4580000	4590000	5977	11620	12481	0.478887909622626	0.931015143017386
chr1	4590000	4600000	5898	9680	12966	0.454881999074503	0.746567946938146
chr1	4600000	4610000	7176	12752	12464	0.575738125802311	1.02310654685494
chr1	4610000	4620000	4420	12920	10557	0.418679549114332	1.22383252818035
chr1	4620000	4630000	6924	13925	14747	0.469519224249	0.944259849460907
chr1	4630000	4640000	6008	8593	11596	0.518109692997585	0.741031390134529
chr1	4640000	4650000	6770	11747	13147	0.514946375598996	0.893511827793413
chr1	4650000	4660000	7091	11408	11476	0.617898222377135	0.994074590449634
chr1	4660000	4670000	8183	12986	14427	0.567200388161087	0.900117834615651
chr1	4670000	4680000	5648	13317	12434	0.454238378639215	1.07101495898343
chr1	4680000	4690000	3700	10778	11708	0.316023231978135	0.920567133583874
chr1	4690000	4700000	6037	10350	14283	0.422670307358398	0.72463768115942
chr1	4700000	4710000	5978	15648	12349	0.484087780387076	1.26714713742003
chr1	4710000	4720000	5699	10747	11409	0.499517924445613	0.941975633271978
chr1	4720000	4730000	5300	14645	11972	0.442699632475777	1.22327096558637
chr1	4730000	4740000	3550	7099	12880	0.275621118012422	0.551164596273292
chr1	4740000	4750000	4657	13143	12451	0.374026182635933	1.05557786523171
chr1	4750000	4760000	4515	10352	14819	0.304676428908833	0.698562656049666
chr1	4760000	4770000	5220	13446	11561	0.451518034772079	1.16304817922325
chr1	4770000	4780000	6357	10850	12543	0.506816551064339	0.86502431635175
chr1	4780000	4790000	6529	12650	11368	0.574331456720619	1.11277269528501
chr1	4790000	4800000	4853	11700	12857	0.377459749552773	0.910010111223458
chr1	4800000	4810000	3852	9556	11486	0.335364791920599	0.831969353996169
chr1	4810000	4820000	5755	9278	13023	0.441910466098441	0.712431851339937
chr1	4820000	4830000	6655	8487	12498	0.532485197631621	0.679068650984157
chr1	4830000	4840000	3432	10349	10513	0.326452962998193	0.984400266336916
chr1	4840000	4850000	3800	8000	13428	0.282990765564492	0.595770032767352
chr1	4850000	4860000	4194	10550	12574	0.333545411165898	0.839032925083506
chr1	4860000	4870000	4537	10354	11850	0.382869198312236	0.873755274261603
chr1	4870000	4880000	4428	13446	11275	0.392727272727273	1.19254988913526
chr1	4880000	4890000	3868	7619	14661	0.263829206738967	0.51967805743128
chr1	4890000	4900000	4732	11799	12230	0.386917416189697	0.964758789860998
chr1	4900000	4910000	3743	8071	13541	0.276419762203678	0.596041651281294
chr1	4910000	4920000	3850	10848	13199	0.291688764300326	0.821880445488295
chr1	4920000	4930000	5372	8500	11789	0.455679022817881	0.721011112053609
chr1	4930000	4940000	4128	13627	14503	0.284630766048404	0.939598703716472
chr1	4940000	4950000	4100	6771	11375	0.36043956043956	0.595252747252747
chr1	4950000	4960000	4897	8395	12120	0.404042904290429	0.692656765676568
chr1	4960000	4970000	5703	10150	10296	0.553904428904429	0.985819735819736
chr1	4970000	4980000	3040	12853	13375	0.227289719626168	0.960971962616822
chr1	4980000	4990000	6409	9893	12911	0.496398419951979	0.766245836883278
chr1	4990000	5000000	3674	6650	12069	0.304416273096363	0.550998425718784
chr1	5000000	5010000	4464	13384	12954	0.344603983325614	1.03319438011425
chr1	5010000	5020000	5304	9767	13981	0.379372004863744	0.69859094485373
chr1	5020000	5030000	4000	9627	11839	0.337866373849143	0.813159895261424
chr1	5030000	5040000	4833	11067	12697	0.380641096321966	0.871623218083012
chr1	5040000	5050000	4349	5950	12083	0.359927170404701	0.49242737730696
chr1	5050000	5060000	3400	7994	12721	0.267274585331342	0.628409716217278
chr1	5060000	5070000	3150	9364	12623	0.249544482294225	0.741820486413689
chr1	5070000	5080000	5067	10053	12421	0.407938169229531	0.80935512438612
chr1	5080000	5090000	3773	10581	10405	0.362614127823162	1.01691494473811
chr1	5090000	5100000	4450	5372	10684	0.416510670160988	0.502807937102209
chr1	5100000	5110000	2900	8109	12559	0.230910104307668	0.645672426148579
chr1	5110000	5120000	5838	13733	15779	0.369985423664364	0.870333988212181
chr1	5120000	5130000	5323	7567	12175	0.437207392197125	0.621519507186858
chr1	5130000	5140000	4116	11646	12224	0.336714659685864	0.952715968586387
chr1	5140000	5150000	4082	13388	15231	0.268006040312521	0.878996782877027
chr1	5150000	5160000	3750	7642	13460	0.278603268945022	0.567756315007429
chr1	5160000	5170000	4400	10964	12844	0.342572407349735	0.853628153223295
chr1	5170000	5180000	4300	6700	11717	0.36698813689511	0.57181872492959
chr1	5180000	5190000	4486	7200	14755	0.304032531345307	0.487970179600136
chr1	5190000	5200000	3224	10580	13789	0.233809558343607	0.767278265283922
chr1	5200000	5210000	3826	9700	13016	0.293945912722803	0.745236631837738
chr1	5210000	5220000	3980	5454	11681	0.340724253060526	0.466912079445253
chr1	5220000	5230000	5770	8187	13950	0.413620071684588	0.586881720430108
chr1	5230000	5240000	5547	7765	12873	0.430901887671871	0.603200497164608
chr1	5240000	5250000	6334	8167	12818	0.494148853175222	0.637150881572788
chr1	5250000	5260000	3866	5496	12471	0.309999198139684	0.440702429636757
chr1	5260000	5270000	5550	10830	14642	0.379046578336293	0.739653052861631
chr1	5270000	5280000	3700	9398	13835	0.26743765811348	0.67929165160824
chr1	5280000	5290000	3180	9604	14756	0.215505557061534	0.650853889943074
chr1	5290000	5300000	4850	8708	13397	0.362021348062999	0.649996267821154
chr1	5300000	5310000	4929	9750	13658	0.360887392004686	0.71386733050227
chr1	5310000	5320000	4696	10081	11697	0.401470462511755	0.861844917500214
chr1	5320000	5330000	6494	8937	13836	0.469355305001446	0.6459236773634
chr1	5330000	5340000	6187	11272	13992	0.442181246426529	0.805603201829617
chr1	5340000	5350000	4862	10816	11549	0.420988830201749	0.936531301411378
chr1	5350000	5360000	3319	8850	12465	0.266265543521861	0.709987966305656
chr1	5360000	5370000	6919	12079	13264	0.521637515078408	0.910660434258142
chr1	5370000	5380000	5079	8472	13400	0.379029850746269	0.632238805970149
chr1	5380000	5390000	4360	9161	14517	0.300337535303437	0.631053247916236
chr1	5390000	5400000	5368	8437	12777	0.42012992095171	0.660327150348282
chr1	5400000	5410000	5250	10625	12014	0.43699017812552	0.884384884301648
chr1	5410000	5420000	6398	8158	12053	0.530822201941425	0.676843939268232
chr1	5420000	5430000	14141	25993	13336	1.06036292741452	1.94908518296341
chr1	5430000	5440000	4900	16567	12064	0.406167108753316	1.37325928381963
chr1	5440000	5450000	4550	12000	12904	0.352603843769374	0.929944203347799
chr1	5450000	5460000	6149	19200	13605	0.451966188901139	1.41124586549063
chr1	5460000	5470000	4616	9949	13693	0.337106550792376	0.726575622580881
chr1	5470000	5480000	5713	11581	14121	0.404574746830961	0.820126053395652
chr1	5480000	5490000	4828	11869	12751	0.378636969649439	0.930828954591797
chr1	5490000	5500000	6550	5710	13630	0.480557593543654	0.418928833455613
chr1	5500000	5510000	4392	10273	11846	0.37075806179301	0.867212561202094
chr1	5510000	5520000	4598	10658	9918	0.46360153256705	1.07461181689857
chr1	5520000	5530000	4400	9842	11042	0.398478536497011	0.891324035500815
chr1	5530000	5540000	4650	11576	12501	0.37197024238061	0.926005919526438
chr1	5540000	5550000	4950	8424	13413	0.369044956385596	0.628047416685305
chr1	5550000	5560000	4750	9690	10623	0.447142991621952	0.912171702908783
chr1	5560000	5570000	4103	12400	12709	0.322842080415454	0.975686521362814
chr1	5570000	5580000	5079	7400	13017	0.390182069601291	0.568487362679573
chr1	5580000	5590000	3549	6487	10469	0.339000859680963	0.619638933995606
chr1	5590000	5600000	4900	11844	12398	0.395225036296177	0.95531537344733
chr1	5600000	5610000	5200	6248	13860	0.375180375180375	0.450793650793651
chr1	5610000	5620000	7699	10047	13520	0.569452662721894	0.743121301775148
chr1	5620000	5630000	5828	8289	13994	0.416464198942404	0.592325282263827
chr1	5630000	5640000	4436	10945	11254	0.394170961435934	0.972543095788164
chr1	5640000	5650000	4900	10999	15573	0.314647145700893	0.706286521543697
chr1	5650000	5660000	5100	10950	12206	0.417827298050139	0.897099786990005
chr1	5660000	5670000	6741	11082	13511	0.498926800384872	0.82022056102435
chr1	5670000	5680000	7761	17030	19830	0.391376701966717	0.858799798285426
chr1	5680000	5690000	4786	11499	13945	0.343205449982072	0.82459662961635
chr1	5690000	5700000	5609	8200	12848	0.43656600249066	0.638231631382316
chr1	5700000	5710000	5944	9250	14621	0.406538540455509	0.632651665412762
chr1	5710000	5720000	5946	14073	12135	0.489987639060569	1.15970333745365
chr1	5720000	5730000	5050	10413	11499	0.439168623358553	0.905557004956953
chr1	5730000	5740000	4550	8886	12940	0.351622874806801	0.686707882534776
chr1	5740000	5750000	6349	12096	12196	0.520580518202689	0.991800590357494
chr1	5750000	5760000	5900	11050	12062	0.489139446194661	0.916100149228984
chr1	5760000	5770000	5449	8095	11430	0.476727909011374	0.7082239720035
chr1	5770000	5780000	5684	8644	12424	0.457501609787508	0.695750160978751
chr1	5780000	5790000	3502	8800	11022	0.317728180003629	0.798403193612774
chr1	5790000	5800000	3447	9645	11667	0.295448701465672	0.826690665980972
chr1	5800000	5810000	4292	7333	12966	0.331019589696128	0.565556069720808
chr1	5810000	5820000	6078	11691	12955	0.469162485526824	0.902431493631802
chr1	5820000	5830000	4631	11775	13524	0.342428275658089	0.870674356699201
chr1	5830000	5840000	7733	10732	12751	0.606462238255823	0.841659477688025
chr1	5840000	5850000	5790	11403	13632	0.424735915492958	0.836487676056338
chr1	5850000	5860000	4650	9859	13724	0.338822500728651	0.718376566598659
chr1	5860000	5870000	5087	8536	14897	0.34147814996308	0.573001275424582
chr1	5870000	5880000	3992	9828	13815	0.288961273977561	0.711400651465798
chr1	5880000	5890000	3158	10256	14925	0.211591289782245	0.687169179229481
chr1	5890000	5900000	5739	8125	12515	0.458569716340392	0.649220934878146
chr1	5900000	5910000	3250	7202	16087	0.202026481009511	0.447690681917076
chr1	5910000	5920000	5840	11782	12450	0.469076305220884	0.946345381526104
chr1	5920000	5930000	9500	9991	13129	0.723589001447178	0.760987127732501
chr1	5930000	5940000	3400	7315	12183	0.279077402938521	0.600426824263318
chr1	5940000	5950000	2600	7150	14423	0.180267628094017	0.495735977258545
chr1	5950000	5960000	4250	8526	13418	0.316738709196602	0.635415114025935
chr1	5960000	5970000	4624	9537	12400	0.372903225806452	0.769112903225806
chr1	5970000	5980000	6070	15627	14480	0.419198895027624	1.07921270718232
chr1	5980000	5990000	4100	9741	13062	0.313887612922983	0.745751033532384
chr1	5990000	6000000	9850	16515	11933	0.825442051453951	1.38397720606721
chr1	6000000	6010000	4247	9369	10010	0.424275724275724	0.935964035964036
chr1	6010000	6020000	5924	11138	11509	0.514727604483448	0.967764358328265
chr1	6020000	6030000	11099	15468	13300	0.834511278195489	1.16300751879699
chr1	6030000	6040000	3833	12800	13367	0.28675095384155	0.957582105184409
chr1	6040000	6050000	4715	9100	13784	0.342063261752757	0.660185722576901
chr1	6050000	6060000	5794	11434	11804	0.490850559132497	0.968654693324297
chr1	6060000	6070000	4350	9243	15099	0.288098549572819	0.612159745678522
chr1	6070000	6080000	5017	11900	14068	0.356624964458345	0.845891384702872
chr1	6080000	6090000	4532	8300	12794	0.354228544630295	0.648741597623886
chr1	6090000	6100000	4556	8302	12709	0.35848611220395	0.653237862931781
chr1	6100000	6110000	6587	11297	13625	0.483449541284404	0.829137614678899
chr1	6110000	6120000	5649	17698	12503	0.451811565224346	1.41550027993282
chr1	6120000	6130000	7938	18844	13922	0.57017669875018	1.35354115787962
chr1	6130000	6140000	5700	10769	12442	0.458125703263141	0.865536087445748
chr1	6140000	6150000	6998	12734	11577	0.604474388874493	1.09993953528548
chr1	6150000	6160000	8902	19995	13743	0.647747944408062	1.45492250600306
chr1	6160000	6170000	7236	17929	12937	0.559325964288475	1.38586998531344
chr1	6170000	6180000	5264	12927	14310	0.36785464709993	0.90335429769392
chr1	6180000	6190000	10782	15526	11920	0.904530201342282	1.30251677852349
chr1	6190000	6200000	13371	26391	13291	1.0060191106764	1.9856293732601
chr1	6200000	6210000	14263	29759	9499	1.50152647647121	3.13285609011475
chr1	6210000	6220000	6974	9172	13690	0.509422936449964	0.669978086194302
chr1	6220000	6230000	6350	12052	12057	0.52666500787924	0.999585303143402
chr1	6230000	6240000	9779	25136	12968	0.754086983343615	1.9383096853794
chr1	6240000	6250000	8697	12786	12006	0.724387806096952	1.06496751624188
chr1	6250000	6260000	8328	17721	16001	0.520467470783076	1.1074932816699
chr1	6260000	6270000	8619	13850	11343	0.759851891034118	1.22101736753945
chr1	6270000	6280000	3380	11540	13435	0.251581689616673	0.858950502419055
chr1	6280000	6290000	5446	11644	12147	0.448341154194451	0.958590598501688
chr1	6290000	6300000	6621	11602	12013	0.551152917672521	0.965787064013985
chr1	6300000	6310000	6259	10950	14517	0.431149686574361	0.75428807604877
chr1	6310000	6320000	6703	10244	11725	0.571684434968017	0.873688699360341
chr1	6320000	6330000	4870	10734	14738	0.330438322703216	0.728321346179943
chr1	6330000	6340000	4299	11724	13514	0.318114547876276	0.867544768388338
chr1	6340000	6350000	8699	20583	13767	0.631873320258589	1.49509697101765
chr1	6350000	6360000	18237	26412	12456	1.46411368015414	2.12042389210019
chr1	6360000	6370000	11368	17725	15266	0.744661338923097	1.16107690292152
chr1	6370000	6380000	4486	10660	12132	0.369765908341576	0.878667985492911
chr1	6380000	6390000	9346	13851	14915	0.626617499161918	0.928662420382166
chr1	6390000	6400000	12291	23548	12741	0.964680951259713	1.84820657719174
chr1	6400000	6410000	8399	20799	13761	0.610348085168229	1.51144538914323
chr1	6410000	6420000	11853	28863	14487	0.818181818181818	1.99233795816939
chr1	6420000	6430000	15822	36592	12959	1.2209275407053	2.82367466625511
chr1	6430000	6440000	15172	29277	14253	1.06447765382726	2.05409387497369
chr1	6440000	6450000	5667	9930	10983	0.515979240644633	0.904124556132204
chr1	6450000	6460000	6005	12581	12055	0.498133554541684	1.04363334715886
chr1	6460000	6470000	6085	10195	11905	0.511129777404452	0.856362872742545
chr1	6470000	6480000	6173	15202	11990	0.514845704753962	1.26788990825688
chr1	6480000	6490000	7702	14490	12903	0.596915446020305	1.12299465240642
chr1	6490000	6500000	10039	14198	14402	0.697055964449382	0.985835300652687
chr1	6500000	6510000	5581	16602	12568	0.44406429026098	1.32097390197327
chr1	6510000	6520000	5012	10983	13355	0.375290153500562	0.822388618494946
chr1	6520000	6530000	8178	17652	15274	0.535419667408668	1.15568940683514
chr1	6530000	6540000	5010	10922	15878	0.315530923290087	0.687870008817231
chr1	6540000	6550000	5340	7894	13687	0.390151238401403	0.576751662161175
chr1	6550000	6560000	7491	17836	15178	0.493543286335486	1.17512188694163
chr1	6560000	6570000	7537	10890	15180	0.496508563899868	0.717391304347826
chr1	6570000	6580000	6372	15475	14200	0.448732394366197	1.08978873239437
chr1	6580000	6590000	5578	13864	13308	0.419146378118425	1.04177938082356
chr1	6590000	6600000	6057	10550	14339	0.422414394309227	0.735755631494525
chr1	6600000	6610000	19001	38483	12970	1.46499614494988	2.96707787201234
chr1	6610000	6620000	12605	23275	11289	1.1165736557711	2.06174151829214
chr1	6620000	6630000	14127	24258	13995	1.00943193997856	1.73333333333333
chr1	6630000	6640000	7063	15266	12665	0.557678641926569	1.20536912751678
chr1	6640000	6650000	4279	11048	13643	0.313640694861834	0.809792567617093
chr1	6650000	6660000	5613	6600	14333	0.391613758459499	0.460475825019186
chr1	6660000	6670000	4500	10099	16322	0.275701507168239	0.618735449087122
chr1	6670000	6680000	5681	11409	16934	0.335478918152829	0.673733317585922
chr1	6680000	6690000	4611	8935	12508	0.36864406779661	0.714342820594819
chr1	6690000	6700000	5502	9902	14653	0.375486248549785	0.675766054732819
chr1	6700000	6710000	9345	15894	10693	0.873936219956981	1.48639296736183
chr1	6710000	6720000	4671	9400	16376	0.285234489496825	0.574010747435271
chr1	6720000	6730000	10961	23059	14308	0.766074923119933	1.6116158792284
chr1	6730000	6740000	5877	8338	11041	0.532288741961779	0.755185218730188
chr1	6740000	6750000	5174	13327	12731	0.406409551488493	1.04681486136203
chr1	6750000	6760000	5246	9800	13077	0.401162346103846	0.749407356427315
chr1	6760000	6770000	6210	15583	12709	0.488630104650248	1.2261389566449
chr1	6770000	6780000	6783	12000	14533	0.466730888323127	0.825707011628707
chr1	6780000	6790000	11799	25209	13519	0.872771654708189	1.86470892817516
chr1	6790000	6800000	14267	19776	11641	1.225581994674	1.69882312516107
chr1	6800000	6810000	9323	21546	11685	0.797860504920839	1.84390243902439
chr1	6810000	6820000	6900	11391	13977	0.493668169135007	0.814981755741575
chr1	6820000	6830000	6627	15178	11771	0.5629937983179	1.28944014952001
chr1	6830000	6840000	4944	13088	13508	0.366005330174711	0.968907314184187
chr1	6840000	6850000	5786	10981	11646	0.496822943499914	0.942898849390349
chr1	6850000	6860000	8891	13991	13635	0.652071873854052	1.02610927759443
chr1	6860000	6870000	13745	28977	11843	1.16060119902052	2.44676180021954
chr1	6870000	6880000	10448	26697	13442	0.777265287903586	1.9860883797054
chr1	6880000	6890000	7580	13116	12343	0.614113262577979	1.06262658997002
chr1	6890000	6900000	6123	11883	13193	0.464109755173198	0.900704919275373
chr1	6900000	6910000	4425	10432	14067	0.314566005544892	0.741593801094761
chr1	6910000	6920000	6032	9050	11655	0.517546117546118	0.776490776490776
chr1	6920000	6930000	4149	12588	13623	0.304558467297952	0.924025545034133
chr1	6930000	6940000	3700	11256	14163	0.261244086704794	0.794746875661936
chr1	6940000	6950000	4147	10250	14862	0.279033777418921	0.689678374377607
chr1	6950000	6960000	8800	17087	11587	0.759471821869336	1.47466988866834
chr1	6960000	6970000	19969	41417	13970	1.4294201861131	2.96471009305655
chr1	6970000	6980000	3349	5791	13976	0.239625071551231	0.414353176874642
chr1	6980000	6990000	4327	6850	12913	0.335088670332223	0.530473166576318
chr1	6990000	7000000	5520	17534	12167	0.453686200378072	1.44111120243281
chr1	7000000	7010000	6150	10913	12696	0.484404536862004	0.859562066792691
chr1	7010000	7020000	3800	9230	13269	0.28638179214711	0.695606300399427
chr1	7020000	7030000	4481	11630	14163	0.316387770952482	0.821153710372096
chr1	7030000	7040000	4092	8826	13851	0.295429932856833	0.63721030972493
chr1	7040000	7050000	5698	9200	16399	0.347460210988475	0.561009817671809
chr1	7050000	7060000	5591	8587	13078	0.427511851965132	0.656598868328491
chr1	7060000	7070000	5550	7845	12654	0.43859649122807	0.619962067330488
chr1	7070000	7080000	6500	10570	16398	0.39638980363459	0.644590803756556
chr1	7080000	7090000	4450	13951	14394	0.309156593024871	0.969223287480895
chr1	7090000	7100000	3300	8489	12626	0.261365436401077	0.672342784729922
chr1	7100000	7110000	4350	9351	14832	0.293284789644013	0.630461165048544
chr1	7110000	7120000	12645	30465	14290	0.884884534639608	2.13191042687194
chr1	7120000	7130000	5199	9608	12029	0.432205503366863	0.798736387064594
chr1	7130000	7140000	5300	11274	11367	0.46626198645201	0.991818421747163
chr1	7140000	7150000	3499	18577	14075	0.248596802841918	1.31985790408526
chr1	7150000	7160000	5758	12680	14056	0.409647125782584	0.902105862265225
chr1	7160000	7170000	4312	8770	14652	0.294294294294294	0.598553098553099
chr1	7170000	7180000	4150	8130	14419	0.287814688952077	0.563839378597684
chr1	7180000	7190000	3350	8460	15244	0.219758593545001	0.554972448176332
chr1	7190000	7200000	4342	11970	12681	0.342402018768236	0.943931866572037
chr1	7200000	7210000	4766	10744	12443	0.383026601301937	0.863457365587077
chr1	7210000	7220000	5300	15393	14992	0.353521878335112	1.02674759871932
chr1	7220000	7230000	9945	28245	13381	0.743217995665496	2.11082878708617
chr1	7230000	7240000	5898	10248	12728	0.463387806411062	0.805153991200503
chr1	7240000	7250000	4700	13224	14322	0.328166457198715	0.923334729786343
chr1	7250000	7260000	4692	10492	13510	0.347298297557365	0.776609918578831
chr1	7260000	7270000	13940	35950	15020	0.928095872170439	2.39347536617843
chr1	7270000	7280000	4983	14112	12063	0.413081323053967	1.16985824421786
chr1	7280000	7290000	11342	22006	15120	0.750132275132275	1.45542328042328
chr1	7290000	7300000	16219	24830	14665	1.10596658711217	1.69314694851688
chr1	7300000	7310000	21010	33793	13115	1.60198246282882	2.57666793747617
chr1	7310000	7320000	9861	22716	15612	0.63162951575711	1.45503458877786
chr1	7320000	7330000	4181	9350	16434	0.254411585736887	0.568942436412316
chr1	7330000	7340000	14181	30150	12109	1.17111239573871	2.48988355768437
chr1	7340000	7350000	5782	11245	14817	0.390227441452386	0.758925558480124
chr1	7350000	7360000	4200	15563	15697	0.267567051028859	0.991463336943365
chr1	7360000	7370000	7086	9294	12526	0.565703337058917	0.741976688487945
chr1	7370000	7380000	7537	18225	11481	0.656475916731992	1.58740527828586
chr1	7380000	7390000	5571	17573	13181	0.422653819892269	1.33320688870344
chr1	7390000	7400000	6443	12719	12694	0.507562628013235	1.00196943437845
chr1	7400000	7410000	15447	35272	14197	1.08804677044446	2.4844685496936
chr1	7410000	7420000	7136	9423	14284	0.499579949593951	0.659689162699524
chr1	7420000	7430000	6973	18718	13490	0.516901408450704	1.38754633061527
chr1	7430000	7440000	4897	7896	14129	0.346592115507113	0.558850590983084
chr1	7440000	7450000	5005	7550	14076	0.355569764137539	0.536373969877806
chr1	7450000	7460000	6177	12798	14683	0.420690594565143	0.871620241095144
chr1	7460000	7470000	9347	18704	13953	0.669891779545617	1.34050025084211
chr1	7470000	7480000	18418	37215	13028	1.4137242861529	2.85653976051581
chr1	7480000	7490000	6103	9290	11697	0.521757715653586	0.794220740360776
chr1	7490000	7500000	5640	9680	12345	0.456865127582017	0.784123126771972
chr1	7500000	7510000	5300	11646	13615	0.389276533235402	0.855380095482923
chr1	7510000	7520000	6292	10075	13832	0.454887218045113	0.728383458646617
chr1	7520000	7530000	8093	14320	13906	0.581979001869697	1.02977132173163
chr1	7530000	7540000	16955	27981	12368	1.37087645536869	2.26237063389392
chr1	7540000	7550000	10207	22286	14265	0.7155275148966	1.56228531370487
chr1	7550000	7560000	6189	14182	13333	0.464186604665117	1.0636765919148
chr1	7560000	7570000	4631	9342	13549	0.341796442541885	0.689497379880434
chr1	7570000	7580000	4815	9158	13239	0.363698164513936	0.691744089432737
chr1	7580000	7590000	6385	10250	12922	0.494118557498839	0.793220863643399
chr1	7590000	7600000	4100	12919	13417	0.305582470000745	0.962882909741373
chr1	7600000	7610000	5000	8618	16625	0.300751879699248	0.518375939849624
chr1	7610000	7620000	6350	9145	13789	0.46051200232069	0.663209804916963
chr1	7620000	7630000	5092	16521	14613	0.348456853486621	1.13056867173065
chr1	7630000	7640000	3850	11900	13049	0.29504176565254	0.911947275653307
chr1	7640000	7650000	6947	14257	16576	0.419099903474904	0.860098938223938
chr1	7650000	7660000	5791	8123	13422	0.431455818804947	0.605200417225451
chr1	7660000	7670000	5948	12442	15124	0.393282200476065	0.822665961385877
chr1	7670000	7680000	7350	6796	15231	0.482568445932637	0.446195259667783
chr1	7680000	7690000	4500	8344	13975	0.322003577817531	0.597066189624329
chr1	7690000	7700000	5839	7736	13017	0.448567258200814	0.594299761849889
chr1	7700000	7710000	5190	10598	13851	0.374702187567685	0.765143310952278
chr1	7710000	7720000	4365	8693	12779	0.341576023163002	0.680256671101025
chr1	7720000	7730000	5310	8387	15037	0.353128948593469	0.557757531422491
chr1	7730000	7740000	4580	10648	13722	0.333770587377933	0.775980177816645
chr1	7740000	7750000	4771	7939	12367	0.385784749737204	0.641950351742541
chr1	7750000	7760000	5822	12279	13453	0.432765925815803	0.912733219356277
chr1	7760000	7770000	5147	7899	14894	0.345575399489727	0.530347791056801
chr1	7770000	7780000	8167	12016	13182	0.619556971627978	0.911546047640722
chr1	7780000	7790000	7484	16869	12758	0.586612321680514	1.32222918952814
chr1	7790000	7800000	4072	9130	14642	0.278104084141511	0.623548695533397
chr1	7800000	7810000	4677	9244	13997	0.334143030649425	0.660427234407373
chr1	7810000	7820000	5043	10244	14527	0.347146692365939	0.705169684036622
chr1	7820000	7830000	3936	9180	15495	0.254017424975799	0.592449177153921
chr1	7830000	7840000	3111	7400	13680	0.227412280701754	0.54093567251462
chr1	7840000	7850000	3829	8541	14540	0.26334250343879	0.587414030261348
chr1	7850000	7860000	5499	8271	13554	0.405710491367862	0.610225763612218
chr1	7860000	7870000	6514	6849	13640	0.477565982404692	0.502126099706745
chr1	7870000	7880000	7337	9399	13463	0.544975116987299	0.698135630988636
chr1	7880000	7890000	6420	9490	13924	0.461074403906923	0.681557023843723
chr1	7890000	7900000	5271	14300	14277	0.369195209077537	1.00161098269945
chr1	7900000	7910000	6119	11386	10768	0.56825780089153	1.05739227340267
chr1	7910000	7920000	4892	12029	12697	0.385287863274789	0.947389147042608
chr1	7920000	7930000	5792	16237	13055	0.443661432401379	1.24373803140559
chr1	7930000	7940000	4850	13014	14190	0.341789992952784	0.917124735729387
chr1	7940000	7950000	10608	18517	13289	0.798254195199037	1.39340808187223
chr1	7950000	7960000	8778	24630	13632	0.643926056338028	1.80677816901408
chr1	7960000	7970000	13350	24376	11962	1.11603410800869	2.0377863233573
chr1	7970000	7980000	6800	15188	15545	0.437439691219041	0.977034416211
chr1	7980000	7990000	8771	12498	14353	0.611091757820665	0.870758726398662
chr1	7990000	8000000	4839	12733	13645	0.354635397581532	0.933162330524001
chr1	8000000	8010000	17164	43726	14205	1.20830693417811	3.07821189721929
chr1	8010000	8020000	19728	40903	15506	1.27228169740746	2.63788211015091
chr1	8020000	8030000	22803	46619	12965	1.75881218665638	3.59575780948708
chr1	8030000	8040000	7951	18299	16787	0.473640316911896	1.09006969678918
chr1	8040000	8050000	23551	48977	14192	1.65945603156708	3.45102874859076
chr1	8050000	8060000	7905	19031	10065	0.785394932935917	1.89080973671138
chr1	8060000	8070000	10679	23937	14657	0.728593845943918	1.63314457255919
chr1	8070000	8080000	21730	43408	14426	1.50630805490087	3.00901150700125
chr1	8080000	8090000	8124	18551	12736	0.637876884422111	1.45657977386935
chr1	8090000	8100000	28453	54162	14980	1.89939919893191	3.61562082777036
chr1	8100000	8110000	6800	14913	14896	0.456498388829216	1.00114124597207
chr1	8110000	8120000	10412	20618	16097	0.646828601602783	1.28085978753805
chr1	8120000	8130000	10979	16971	14918	0.735956562541896	1.13761898377799
chr1	8130000	8140000	16094	30226	14614	1.10127275215547	2.0682906801697
chr1	8140000	8150000	8507	14883	13467	0.631692284844435	1.1051459122299
chr1	8150000	8160000	6538	14947	13555	0.482331243083733	1.10269273330874
chr1	8160000	8170000	5801	12601	13796	0.420484198318353	0.913380690055088
chr1	8170000	8180000	12383	29846	13342	0.928121720881427	2.23699595263079
chr1	8180000	8190000	17797	34147	15864	1.12184820978316	2.15248361069087
chr1	8190000	8200000	18667	40913	13081	1.42703157250975	3.12766608057488
chr1	8200000	8210000	18150	35363	13517	1.34275356957905	2.61618702374787
chr1	8210000	8220000	11897	27921	11927	0.997484698583047	2.34099102875828
chr1	8220000	8230000	9225	16201	12871	0.716727526998679	1.25872115608733
chr1	8230000	8240000	11424	15292	12538	0.911150103684798	1.2196522571383
chr1	8240000	8250000	7082	11350	12660	0.559399684044234	0.89652448657188
chr1	8250000	8260000	9452	24950	14207	0.665305835151686	1.75617653269515
chr1	8260000	8270000	5631	9643	13784	0.408517121300058	0.699579222286709
chr1	8270000	8280000	7683	10348	11358	0.676439513998944	0.911075893643247
chr1	8280000	8290000	7486	15257	12908	0.579950418345212	1.18198016733808
chr1	8290000	8300000	4103	8731	13187	0.311139758853416	0.662091453704406
chr1	8300000	8310000	5524	9698	16464	0.335519922254616	0.589042759961127
chr1	8310000	8320000	9299	11569	11592	0.802191166321601	0.998015873015873
chr1	8320000	8330000	5429	10226	14567	0.372691700418755	0.701997665957301
chr1	8330000	8340000	5032	8481	14241	0.353345972895162	0.595534021487255
chr1	8340000	8350000	10519	16579	14610	0.719986310746064	1.13477070499658
chr1	8350000	8360000	5073	7900	13600	0.373014705882353	0.580882352941177
chr1	8360000	8370000	4336	7271	11676	0.371360054813292	0.622730387118876
chr1	8370000	8380000	7716	15546	14831	0.520261614186501	1.04820983075989
chr1	8380000	8390000	4710	11654	14217	0.331293521840051	0.819722866990223
chr1	8390000	8400000	14689	30262	12220	1.20204582651391	2.47643207855974
chr1	8400000	8410000	8102	17798	14685	0.551719441607082	1.21198501872659
chr1	8410000	8420000	10916	24852	13639	0.800351931959821	1.82212772197375
chr1	8420000	8430000	5086	9005	18526	0.274533088632193	0.486073626254993
chr1	8430000	8440000	6201	15995	20754	0.298785776235906	0.770694805820565
chr1	8440000	8450000	8352	17016	19308	0.432566811684276	0.881292728402735
chr1	8450000	8460000	9698	17587	18530	0.523367512142472	0.949109552077712
chr1	8460000	8470000	10199	17446	18720	0.544818376068376	0.931944444444444
chr1	8470000	8480000	10379	21967	19884	0.521977469322068	1.10475759404546
chr1	8480000	8490000	14754	35519	22348	0.66019330588867	1.58935922677645
chr1	8490000	8500000	10516	23000	16198	0.649215952586739	1.41992838622052
chr1	8500000	8510000	5534	9700	13797	0.401101688772922	0.703051387982895
chr1	8510000	8520000	3550	11426	12500	0.284	0.91408
chr1	8520000	8530000	11246	23257	12173	0.923847860018073	1.91053971905036
chr1	8530000	8540000	3900	8000	12575	0.31013916500994	0.636182902584493
chr1	8540000	8550000	5746	13840	12262	0.468602185614092	1.1286902625999
chr1	8550000	8560000	6114	13050	11735	0.521005538985939	1.11205794631444
chr1	8560000	8570000	8291	17482	14194	0.584120050725659	1.23164717486262
chr1	8570000	8580000	7102	15885	13675	0.519341864716636	1.16160877513711
chr1	8580000	8590000	3459	8854	14016	0.246789383561644	0.631706621004566
chr1	8590000	8600000	6572	7275	13442	0.48891533997917	0.541214105043892
chr1	8600000	8610000	4203	8833	14410	0.291672449687717	0.612977099236641
chr1	8610000	8620000	6200	12110	16866	0.367603462587454	0.718012569666785
chr1	8620000	8630000	13920	25721	15244	0.913146155864602	1.68728680136447
chr1	8630000	8640000	5417	7272	15509	0.349281062608808	0.468889032174866
chr1	8640000	8650000	7302	11986	12770	0.571808927173062	0.938606108065779
chr1	8650000	8660000	3236	11704	15439	0.209599067297105	0.758080186540579
chr1	8660000	8670000	19695	36573	13135	1.49942900647126	2.78439284354777
chr1	8670000	8680000	13555	21893	13461	1.00698313646832	1.6264021989451
chr1	8680000	8690000	7932	11616	13633	0.581823516467395	0.852050172375853
chr1	8690000	8700000	7849	11740	14488	0.541758696852568	0.810325786858089
chr1	8700000	8710000	21233	40006	14813	1.43340309187876	2.70073584014042
chr1	8710000	8720000	16727	32818	12169	1.37455830388693	2.69685265839428
chr1	8720000	8730000	9418	13349	16489	0.571168657893141	0.809570016374553
chr1	8730000	8740000	9998	22937	14042	0.712006836632958	1.63345677253952
chr1	8740000	8750000	6258	13790	14331	0.436675737910823	0.962249668550694
chr1	8750000	8760000	3757	9012	13365	0.281107369996259	0.674298540965208
chr1	8760000	8770000	5665	6329	15427	0.367213327283334	0.410254748168795
chr1	8770000	8780000	6455	10299	11465	0.563017880505888	0.898299171391191
chr1	8780000	8790000	4802	10094	16854	0.284917526996559	0.598908271033583
chr1	8790000	8800000	7544	14625	14540	0.518844566712517	1.00584594222834
chr1	8800000	8810000	6850	8900	13909	0.492486878999209	0.63987346322525
chr1	8810000	8820000	15900	33454	13176	1.20673952641166	2.53901032179721
chr1	8820000	8830000	20570	35939	13590	1.51361295069904	2.64451802796174
chr1	8830000	8840000	5796	10040	12649	0.458218040951854	0.793738635465254
chr1	8840000	8850000	10384	18110	13851	0.749693162948524	1.30748682405602
chr1	8850000	8860000	8297	18050	13990	0.593066476054324	1.29020729092209
chr1	8860000	8870000	11250	19822	14585	0.771340418237916	1.35906753513884
chr1	8870000	8880000	33795	68278	11598	2.91386445938955	5.8870494912916
chr1	8880000	8890000	15466	40943	11219	1.37855423834566	3.64943399589981
chr1	8890000	8900000	14909	30848	12580	1.18513513513514	2.45214626391097
chr1	8900000	8910000	25050	52149	12701	1.97228564679946	4.10589717345091
chr1	8910000	8920000	8134	16992	12796	0.635667396061269	1.3279149734292
chr1	8920000	8930000	5579	14349	10561	0.52826436890446	1.3586781554777
chr1	8930000	8940000	3608	11141	12214	0.295398722777141	0.912149991812674
chr1	8940000	8950000	5931	12295	13428	0.441689008042895	0.915624069109324
chr1	8950000	8960000	5789	10188	13786	0.419918758160453	0.739010590454084
chr1	8960000	8970000	6342	9252	12098	0.524218879153579	0.764754504876839
chr1	8970000	8980000	9440	23447	13718	0.68814696019828	1.70921417116198
chr1	8980000	8990000	10449	26745	13407	0.779368986350414	1.99485343477288
chr1	8990000	9000000	6781	10298	15158	0.447354532260193	0.679377226547038
chr1	9000000	9010000	8079	13668	14062	0.574527094296686	0.971981225999147
chr1	9010000	9020000	4740	14682	13065	0.362801377726751	1.12376578645235
chr1	9020000	9030000	3881	11149	12140	0.319686985172982	0.91836902800659
chr1	9030000	9040000	3618	10072	16271	0.222358797861226	0.619015426218425
chr1	9040000	9050000	5991	16285	12408	0.482833655705996	1.31245970341715
chr1	9050000	9060000	6485	11891	10371	0.625301320991225	1.1465625301321
chr1	9060000	9070000	8078	17812	12451	0.64878323026263	1.43056782587744
chr1	9070000	9080000	6243	18237	13696	0.455826518691589	1.3315566588785
chr1	9080000	9090000	15395	26727	12716	1.21067945894936	2.10184020132117
chr1	9090000	9100000	5900	12824	14464	0.407909292035398	0.886615044247788
chr1	9100000	9110000	6421	11420	14255	0.450438442651701	0.801122413188355
chr1	9110000	9120000	10024	26586	13419	0.747000521648409	1.981220657277
chr1	9120000	9130000	14281	28787	14420	0.990360610263523	1.99632454923717
chr1	9130000	9140000	5200	13755	13476	0.385871178391214	1.02070347284061
chr1	9140000	9150000	10500	17594	13452	0.780553077609277	1.30790960451977
chr1	9150000	9160000	4278	10149	14167	0.301969365426696	0.716383143926025
chr1	9160000	9170000	14298	28453	13473	1.06123357826765	2.11185333630223
chr1	9170000	9180000	3958	13708	14107	0.280569929822074	0.971716169277664
chr1	9180000	9190000	8034	19362	10771	0.745891746355956	1.79760467923127
chr1	9190000	9200000	11593	25067	13542	0.856077388864274	1.85105597400679
chr1	9200000	9210000	7943	17954	14009	0.566992647583696	1.28160468270398
chr1	9210000	9220000	5545	9950	14294	0.387925003497971	0.696096264166783
chr1	9220000	9230000	6454	9961	12239	0.527330664269957	0.8138736824904
chr1	9230000	9240000	10218	24284	12867	0.794124504546514	1.8873086189477
chr1	9240000	9250000	6479	15322	11462	0.565259117082534	1.33676496248473
chr1	9250000	9260000	5113	7676	14925	0.342579564489112	0.514304857621441
chr1	9260000	9270000	6741	12252	14595	0.461870503597122	0.839465570400822
chr1	9270000	9280000	9392	14568	12382	0.758520432886448	1.17654659990309
chr1	9280000	9290000	10974	15549	13980	0.784978540772532	1.11223175965665
chr1	9290000	9300000	16397	32494	13088	1.25282701711491	2.48273227383863
chr1	9300000	9310000	10686	28323	13059	0.818286239375144	2.16884906960717
chr1	9310000	9320000	7000	11332	12569	0.556925769750975	0.901583260402578
chr1	9320000	9330000	7237	11771	12170	0.594658997534922	0.96721446179129
chr1	9330000	9340000	5548	9746	14519	0.382119980714925	0.671258351126111
chr1	9340000	9350000	4686	7322	13495	0.347239718414228	0.542571322712116
chr1	9350000	9360000	5799	8552	13510	0.429237601776462	0.633012583271651
chr1	9360000	9370000	4682	9350	13958	0.335434876056742	0.669866743086402
chr1	9370000	9380000	6800	9600	15234	0.446369961927268	0.630169358014967
chr1	9380000	9390000	13227	22521	14065	0.940419480981159	1.60120867401351
chr1	9390000	9400000	7305	15583	15613	0.467879331326459	0.998078524306668
chr1	9400000	9410000	7470	12448	14320	0.521648044692737	0.86927374301676
chr1	9410000	9420000	6544	11502	12752	0.513174404015056	0.901976160602258
chr1	9420000	9430000	12150	16514	12053	1.00804778893222	1.37011532398573
chr1	9430000	9440000	8170	17277	12729	0.641841464372692	1.35729436719302
chr1	9440000	9450000	4294	10438	14040	0.305840455840456	0.743447293447293
chr1	9450000	9460000	5574	12156	13631	0.408920842197931	0.891790771036608
chr1	9460000	9470000	3658	10705	12822	0.285290906254874	0.834893152394322
chr1	9470000	9480000	11890	24399	15493	0.767443361518105	1.57484025043568
chr1	9480000	9490000	7219	11756	13139	0.549432985767562	0.894740847857523
chr1	9490000	9500000	8018	21446	15674	0.511547786142657	1.36825315809621
chr1	9500000	9510000	6212	12670	14682	0.423103119466013	0.862961449393816
chr1	9510000	9520000	5539	12817	13364	0.414471715055373	0.959069140975756
chr1	9520000	9530000	6037	12166	12608	0.478822969543147	0.964942893401015
chr1	9530000	9540000	6591	16430	9891	0.666363360630877	1.66110605601051
chr1	9540000	9550000	7396	16587	14143	0.52294421268472	1.17280633528954
chr1	9550000	9560000	6850	13487	13401	0.511155883889262	1.00641743153496
chr1	9560000	9570000	5023	15406	11555	0.434703591518823	1.33327563825184
chr1	9570000	9580000	6098	10447	14664	0.415848336061102	0.712424986361157
chr1	9580000	9590000	5976	19305	12390	0.482324455205811	1.55811138014528
chr1	9590000	9600000	6909	13145	14451	0.478098401494706	0.909625631444191
chr1	9600000	9610000	3788	7350	13986	0.270842270842271	0.525525525525526
chr1	9610000	9620000	4550	13387	13120	0.346798780487805	1.0203506097561
chr1	9620000	9630000	8641	19800	14120	0.611968838526912	1.40226628895184
chr1	9630000	9640000	6774	14330	12586	0.538217066581916	1.13856666136978
chr1	9640000	9650000	5991	12140	12810	0.46768149882904	0.947697111631538
chr1	9650000	9660000	6078	12927	10631	0.571724202803123	1.21597215689963
chr1	9660000	9670000	6014	13250	13801	0.435765524237374	0.960075356858199
chr1	9670000	9680000	6254	10967	12092	0.517201455507774	0.906963281508435
chr1	9680000	9690000	7487	16164	13305	0.56272078166103	1.21488162344983
chr1	9690000	9700000	6800	10815	12940	0.525502318392581	0.835780525502318
chr1	9700000	9710000	9124	19157	13987	0.652320011439193	1.36962894115965
chr1	9710000	9720000	7114	14344	12924	0.550448777468276	1.10987310430207
chr1	9720000	9730000	5836	13250	12004	0.486171276241253	1.10379873375541
chr1	9730000	9740000	6474	10000	14700	0.440408163265306	0.680272108843537
chr1	9740000	9750000	3339	10788	13266	0.251696065128901	0.813206693803709
chr1	9750000	9760000	5799	10173	14064	0.412329351535836	0.723336177474403
chr1	9760000	9770000	18483	42896	13719	1.34725563087689	3.12675851009549
chr1	9770000	9780000	6146	8920	11865	0.517994100294985	0.751790981879477
chr1	9780000	9790000	7449	12979	13204	0.564147228112693	0.982959709179037
chr1	9790000	9800000	12222	23648	16432	0.743792599805258	1.43914313534567
chr1	9800000	9810000	6399	14738	15691	0.40781339621439	0.93926454655535
chr1	9810000	9820000	5844	12861	14436	0.404821280133001	0.890897755610973
chr1	9820000	9830000	16418	36442	12565	1.3066454436928	2.90027855153203
chr1	9830000	9840000	4971	11970	13611	0.365219307912718	0.879435750495922
chr1	9840000	9850000	7850	11745	15630	0.502239283429303	0.751439539347409
chr1	9850000	9860000	4750	10250	13835	0.343332128659198	0.740874593422479
chr1	9860000	9870000	7378	16400	12301	0.599788635070319	1.3332249410617
chr1	9870000	9880000	7872	10423	15156	0.519398258115598	0.687714436526788
chr1	9880000	9890000	4341	10130	12757	0.340283765775653	0.794073841812338
chr1	9890000	9900000	11195	23449	12911	0.867090078227868	1.81620323754938
chr1	9900000	9910000	8218	10784	12347	0.665586782214303	0.873410545071677
chr1	9910000	9920000	11833	27085	12552	0.942718291905672	2.15782345442957
chr1	9920000	9930000	4228	11705	13406	0.315381172609279	0.873116514993287
chr1	9930000	9940000	3399	9775	12119	0.28046868553511	0.806584701708062
chr1	9940000	9950000	10519	22549	11640	0.903694158075601	1.93719931271478
chr1	9950000	9960000	11574	15065	12599	0.918644336852131	1.19572981982697
chr1	9960000	9970000	5368	11848	14771	0.363414799268838	0.802112246970415
chr1	9970000	9980000	5708	9200	14289	0.399468122331864	0.643851914059766
chr1	9980000	9990000	3450	7567	15048	0.2292663476874	0.502857522594365
chr1	9990000	10000000	3600	11128	12441	0.289365806607186	0.894461859979101
chr1	10000000	10010000	4300	13389	13195	0.325881015536188	1.01470253884047
chr1	10010000	10020000	5947	12050	13024	0.45661855036855	0.925214987714988
chr1	10020000	10030000	5686	13243	12522	0.454080817760741	1.05757866155566
chr1	10030000	10040000	19071	41803	12639	1.50890102065037	3.3074610333096
chr1	10040000	10050000	4483	10898	13630	0.328906823184153	0.7995597945708
chr1	10050000	10060000	11231	15299	14386	0.780689559293758	1.06346447935493
chr1	10060000	10070000	5716	11874	13643	0.418969434875027	0.870336436267683
chr1	10070000	10080000	4374	11236	14844	0.2946645109135	0.756938830503907
chr1	10080000	10090000	6700	14500	13203	0.507460425660835	1.09823524956449
chr1	10090000	10100000	5400	11570	12705	0.425029515938607	0.910665092483274
chr1	10100000	10110000	8950	15484	17198	0.52040934992441	0.900337248517269
chr1	10110000	10120000	4377	8354	13257	0.330165195745644	0.630157652560911
chr1	10120000	10130000	5000	15988	13439	0.372051491926483	1.18967185058412
chr1	10130000	10140000	5448	8128	14481	0.376217112077895	0.561287203922381
chr1	10140000	10150000	5100	10672	12110	0.421139554087531	0.881255161023947
chr1	10150000	10160000	4311	10691	12919	0.333694558402353	0.827540831333695
chr1	10160000	10170000	5346	9450	13764	0.388404533565824	0.686573670444638
chr1	10170000	10180000	3700	8272	12710	0.29110936270653	0.650826121164437
chr1	10180000	10190000	3679	12491	11904	0.309055779569892	1.04931115591398
chr1	10190000	10200000	6199	14577	12030	0.515295095594347	1.21172069825436
chr1	10200000	10210000	6895	13087	14341	0.480789345233945	0.912558398995886
chr1	10210000	10220000	10997	22446	14618	0.752291695170338	1.53550417293747
chr1	10220000	10230000	4097	12180	13258	0.309020968471866	0.918690601900739
chr1	10230000	10240000	6068	9530	13348	0.454599940065927	0.713964638897213
chr1	10240000	10250000	5196	6189	14259	0.364401430675363	0.434041657900273
chr1	10250000	10260000	6170	9786	13828	0.446196123806769	0.707694532831935
chr1	10260000	10270000	3500	10416	13759	0.254378951958718	0.757031761029145
chr1	10270000	10280000	4014	11903	12217	0.328558565932717	0.974298109192109
chr1	10280000	10290000	4294	9625	13808	0.310979142526072	0.697059675550406
chr1	10290000	10300000	4785	8879	15604	0.306652140476801	0.569020763906691
chr1	10300000	10310000	4700	7572	13172	0.356817491648952	0.574855754631036
chr1	10310000	10320000	4661	8115	14291	0.326149324749843	0.567839899237282
chr1	10320000	10330000	5508	8019	14148	0.389312977099237	0.566793893129771
chr1	10330000	10340000	4050	14256	12576	0.322041984732824	1.13358778625954
chr1	10340000	10350000	4749	5473	13882	0.342097680449503	0.394251548768189
chr1	10350000	10360000	6991	9400	13658	0.511861180260653	0.688241323766291
chr1	10360000	10370000	4025	8150	15606	0.257913622965526	0.522235037805972
chr1	10370000	10380000	5693	16100	11905	0.478202435951281	1.35237295254095
chr1	10380000	10390000	9449	21637	11699	0.807675869732456	1.84947431404394
chr1	10390000	10400000	9482	19553	12939	0.732823247546178	1.51116778730968
chr1	10400000	10410000	7003	9960	16058	0.436106613525968	0.620251587993523
chr1	10410000	10420000	5150	10984	13202	0.390092410240873	0.831995152249659
chr1	10420000	10430000	6940	19085	13378	0.518762146808193	1.42659590372253
chr1	10430000	10440000	9754	21369	12682	0.769121589654629	1.68498659517426
chr1	10440000	10450000	4447	11217	10801	0.411721136931766	1.03851495231923
chr1	10450000	10460000	6689	16476	12146	0.550716285196773	1.35649596575004
chr1	10460000	10470000	3893	12844	13506	0.28824226269806	0.950984747519621
chr1	10470000	10480000	16322	30081	12702	1.28499448905684	2.36820973075106
chr1	10480000	10490000	4721	8744	12792	0.369058786741714	0.683552220137586
chr1	10490000	10500000	6200	13936	12188	0.508697079094191	1.14341975713817
chr1	10500000	10510000	9540	15149	14128	0.675254813137033	1.07226783691959
chr1	10510000	10520000	12921	23014	13661	0.945831198301735	1.68464973281605
chr1	10520000	10530000	10435	25258	14611	0.714187940592704	1.72869755663541
chr1	10530000	10540000	4657	12137	13373	0.348238989007702	0.90757496448067
chr1	10540000	10550000	4700	7972	15886	0.29585798816568	0.50182550673549
chr1	10550000	10560000	3950	7920	12925	0.305609284332689	0.612765957446809
chr1	10560000	10570000	7173	8316	13038	0.550161067648412	0.637827887712839
chr1	10570000	10580000	6644	13421	13614	0.488027030997503	0.985823417070663
chr1	10580000	10590000	3736	12368	15442	0.241937572853257	0.800932521694081
chr1	10590000	10600000	9551	19408	13253	0.720667018788199	1.46442314947559
chr1	10600000	10610000	6098	8096	15219	0.400683356330902	0.531966620671529
chr1	10610000	10620000	2800	6500	14057	0.199189016148538	0.462403073201963
chr1	10620000	10630000	2890	10145	11897	0.242918382785576	0.852735983861478
chr1	10630000	10640000	5700	8639	13738	0.414907555684961	0.628839714660067
chr1	10640000	10650000	5350	12487	12994	0.411728490072341	0.960981991688472
chr1	10650000	10660000	4400	6858	11841	0.371590237311038	0.57917405624525
chr1	10660000	10670000	4300	8132	15342	0.280276365532525	0.530048233607092
chr1	10670000	10680000	4045	7071	12443	0.325082375632886	0.568271317206462
chr1	10680000	10690000	6000	9065	14077	0.426227179086453	0.64395822973645
chr1	10690000	10700000	8100	18313	11279	0.71814877205426	1.62363684723823
chr1	10700000	10710000	5230	17796	12234	0.427497139120484	1.45463462481609
chr1	10710000	10720000	6297	8564	15359	0.409987629402956	0.55758838466046
chr1	10720000	10730000	9597	18766	12632	0.759737175427486	1.48559214692844
chr1	10730000	10740000	11141	20534	14945	0.745466711274674	1.3739712278354
chr1	10740000	10750000	4044	8950	13195	0.306479727169382	0.678287230011368
chr1	10750000	10760000	6560	13350	13242	0.495393445098928	1.0081558676937
chr1	10760000	10770000	5199	13750	13907	0.373840511972388	0.98871072121953
chr1	10770000	10780000	7060	11629	13391	0.527219774475394	0.868419087446793
chr1	10780000	10790000	5405	10517	14088	0.383659852356616	0.746521862578081
chr1	10790000	10800000	11986	18385	13449	0.891218677968622	1.36701613502863
chr1	10800000	10810000	5312	14431	13785	0.385346391004715	1.0468625317374
chr1	10810000	10820000	5437	9187	12415	0.437937978252114	0.739991945227547
chr1	10820000	10830000	8337	11853	13621	0.612069598414213	0.870200425813083
chr1	10830000	10840000	8478	14800	13944	0.608003442340792	1.061388410786
chr1	10840000	10850000	4797	10143	13853	0.346278784378835	0.732187973724103
chr1	10850000	10860000	5449	9154	14065	0.387415570565233	0.650835407038749
chr1	10860000	10870000	4600	13001	12508	0.367764630636393	1.03941477454429
chr1	10870000	10880000	4550	13600	12570	0.361972951471758	1.08194112967383
chr1	10880000	10890000	4679	9039	12028	0.389008979048886	0.751496508147655
chr1	10890000	10900000	7593	15583	14638	0.518718404153573	1.06455799972674
chr1	10900000	10910000	17277	28493	14205	1.21626187961985	2.00584301302358
chr1	10910000	10920000	6777	12348	12565	0.539355352168723	0.982729805013928
chr1	10920000	10930000	5241	13196	15263	0.343379414269803	0.864574461115115
chr1	10930000	10940000	5217	13149	16567	0.314903120661556	0.793686243737551
chr1	10940000	10950000	6772	14900	12923	0.524026928731719	1.15298305347056
chr1	10950000	10960000	6639	13598	13004	0.510535219932329	1.04567825284528
chr1	10960000	10970000	9524	15399	13301	0.716036388241486	1.15773250131569
chr1	10970000	10980000	5750	14335	15122	0.380240708900939	0.947956619494776
chr1	10980000	10990000	7842	15837	13335	0.588076490438695	1.18762654668166
chr1	10990000	11000000	5672	10798	13317	0.425921754148832	0.810843283021702
chr1	11000000	11010000	4852	10444	13823	0.351009187585908	0.755552340302395
chr1	11010000	11020000	9997	12844	13783	0.725313792352899	0.931872596677066
chr1	11020000	11030000	5510	10573	14834	0.371443980045841	0.712754482944587
chr1	11030000	11040000	6693	16660	12854	0.520693947409367	1.29609460090244
chr1	11040000	11050000	4136	10938	13344	0.309952038369305	0.819694244604317
chr1	11050000	11060000	7814	18814	14642	0.533670263625188	1.28493375221964
chr1	11060000	11070000	8282	17832	13725	0.603424408014572	1.2992349726776
chr1	11070000	11080000	5352	12918	12348	0.433430515063168	1.04616132167153
chr1	11080000	11090000	4592	11838	13864	0.331217541834968	0.853866128101558
chr1	11090000	11100000	8358	14452	12845	0.650681198910082	1.12510704554301
chr1	11100000	11110000	6105	9861	15329	0.398264726988062	0.643290495139931
chr1	11110000	11120000	3772	5731	11379	0.331487828455928	0.503647069162492
chr1	11120000	11130000	4968	6526	14616	0.339901477832512	0.446496989600438
chr1	11130000	11140000	11229	21899	13720	0.818440233236152	1.59613702623907
chr1	11140000	11150000	5636	13377	13488	0.41785290628707	0.991770462633452
chr1	11150000	11160000	6599	19834	14536	0.453976334617501	1.36447440836544
chr1	11160000	11170000	3223	10314	16446	0.195974705095464	0.627143378329077
chr1	11170000	11180000	10996	17012	13156	0.835816357555488	1.29309820614168
chr1	11180000	11190000	7699	18237	14301	0.53835396126145	1.27522550870568
chr1	11190000	11200000	3850	9650	14250	0.270175438596491	0.67719298245614
chr1	11200000	11210000	5300	8942	14976	0.353899572649573	0.597088675213675
chr1	11210000	11220000	4152	6982	16071	0.258353556094829	0.434447140812644
chr1	11220000	11230000	2898	11046	12482	0.232174331036693	0.884954334241307
chr1	11230000	11240000	4350	7922	13111	0.33178247273282	0.604225459537793
chr1	11240000	11250000	3446	6849	13084	0.26337511464384	0.523463772546622
chr1	11250000	11260000	4399	10035	13873	0.317090751820082	0.723347509550926
chr1	11260000	11270000	8934	16678	12604	0.708822596001269	1.32323072040622
chr1	11270000	11280000	8835	16054	13759	0.642125154444364	1.16679991278436
chr1	11280000	11290000	9305	20462	12776	0.728318722604884	1.6015967438948
chr1	11290000	11300000	4068	13450	13105	0.310415871804655	1.02632582983594
chr1	11300000	11310000	5382	7119	12923	0.416466764683123	0.550878279037375
chr1	11310000	11320000	5854	9802	14050	0.416654804270463	0.697651245551601
chr1	11320000	11330000	6479	9200	12832	0.504909600997506	0.716957605985037
chr1	11330000	11340000	5695	13900	13499	0.421883102452033	1.02970590414105
chr1	11340000	11350000	6833	8346	13056	0.523360906862745	0.639246323529412
chr1	11350000	11360000	8049	11299	12620	0.637797147385103	0.895324881141046
chr1	11360000	11370000	6473	12570	14303	0.452562399496609	0.878836607704677
chr1	11370000	11380000	5178	11221	13631	0.379869415303353	0.823197124202186
chr1	11380000	11390000	5515	13952	14284	0.386096331559787	0.976757210865304
chr1	11390000	11400000	7864	9126	14303	0.549814724183738	0.638047961966021
chr1	11400000	11410000	4550	9390	11039	0.412175015852885	0.850620527221669
chr1	11410000	11420000	6910	10800	12787	0.54039258622038	0.844607804801752
chr1	11420000	11430000	3996	14194	15048	0.26555023923445	0.943248272195641
chr1	11430000	11440000	5366	9476	12227	0.438864807393473	0.775006133965813
chr1	11440000	11450000	5676	15771	14466	0.392368311903774	1.09021153048528
chr1	11450000	11460000	6847	9705	14016	0.488513127853881	0.692422945205479
chr1	11460000	11470000	6000	13550	13780	0.435413642960813	0.983309143686502
chr1	11470000	11480000	7480	12502	11239	0.665539638757897	1.11237654595605
chr1	11480000	11490000	7015	11907	14639	0.479199398866043	0.813375230548535
chr1	11490000	11500000	4475	11907	11446	0.390966276428447	1.04027607897956
chr1	11500000	11510000	4248	9393	14091	0.301469022780498	0.666595699382585
chr1	11510000	11520000	3550	10753	13210	0.268735806207419	0.814004542013626
chr1	11520000	11530000	5939	9844	12511	0.474702262009432	0.786827591719287
chr1	11530000	11540000	4994	10700	12864	0.388215174129353	0.831778606965174
chr1	11540000	11550000	4400	9441	12719	0.345939146159289	0.742275336111329
chr1	11550000	11560000	6250	9442	12923	0.483633831153757	0.730635301400604
chr1	11560000	11570000	4689	9408	12667	0.370174469092919	0.742717296913239
chr1	11570000	11580000	7150	9650	15074	0.474326655167839	0.640175135995754
chr1	11580000	11590000	7200	9338	11347	0.634528950383361	0.822948797038865
chr1	11590000	11600000	6450	11425	13846	0.46583850931677	0.825148057200636
chr1	11600000	11610000	5225	9447	13273	0.39365629473367	0.711745649062006
chr1	11610000	11620000	5074	12098	13163	0.385474435918863	0.919091392539695
chr1	11620000	11630000	6483	14126	13691	0.47352275217296	1.03177269739245
chr1	11630000	11640000	6893	13052	11972	0.575760106916138	1.09021049114601
chr1	11640000	11650000	6360	16038	13981	0.454903082755168	1.147128245476
chr1	11650000	11660000	11735	20391	10889	1.07769308476444	1.87262374873726
chr1	11660000	11670000	3877	9620	12077	0.321023432971764	0.796555435952637
chr1	11670000	11680000	5188	12026	13272	0.390898131404461	0.906118143459916
chr1	11680000	11690000	11398	21549	12953	0.879950590596773	1.66363004709334
chr1	11690000	11700000	7850	11755	10895	0.720513997246443	1.07893529141808
chr1	11700000	11710000	6499	14458	15021	0.432660941348778	0.962519139870847
chr1	11710000	11720000	7243	7574	13585	0.533161575266838	0.557526683842473
chr1	11720000	11730000	7090	16061	14372	0.493320345115502	1.11752017812413
chr1	11730000	11740000	20500	40136	14118	1.45204703215753	2.84289559427681
chr1	11740000	11750000	4730	15050	13238	0.357304728810999	1.13687868258045
chr1	11750000	11760000	5841	15199	15005	0.389270243252249	1.01292902365878
chr1	11760000	11770000	7847	10450	14332	0.547516048004466	0.729137594194809
chr1	11770000	11780000	4641	10945	14040	0.330555555555556	0.779558404558405
chr1	11780000	11790000	8814	16734	14277	0.617356587518386	1.17209497793654
chr1	11790000	11800000	8626	17487	13941	0.618750448317911	1.25435765009684
chr1	11800000	11810000	23664	40257	11716	2.01980198019802	3.43607033117105
chr1	11810000	11820000	3949	12792	13738	0.287450866210511	0.931139903916145
chr1	11820000	11830000	7536	13191	14462	0.521089752454709	0.91211450698382
chr1	11830000	11840000	5490	11604	13923	0.394311570782159	0.833441068735186
chr1	11840000	11850000	6847	9166	13612	0.503012048192771	0.673376432559506
chr1	11850000	11860000	8299	14709	16308	0.508891341672799	0.901949963208241
chr1	11860000	11870000	6372	13300	14297	0.445687906553822	0.930265090578443
chr1	11870000	11880000	6394	9240	13091	0.488427163700252	0.705828431747002
chr1	11880000	11890000	5715	11649	14143	0.404086827405784	0.823658346885385
chr1	11890000	11900000	7162	12290	13843	0.51737340171928	0.887813335259698
chr1	11900000	11910000	29786	65782	13093	2.27495608340335	5.02421141067746
chr1	11910000	11920000	8036	16951	10928	0.735358711566618	1.55115300146413
chr1	11920000	11930000	8441	23139	13867	0.60871132905459	1.66863777313045
chr1	11930000	11940000	12849	31075	12995	0.988764909580608	2.39130434782609
chr1	11940000	11950000	7159	12326	17609	0.406553466977114	0.699982963257425
chr1	11950000	11960000	5013	12683	15366	0.326239750097618	0.825393726408955
chr1	11960000	11970000	6317	11856	11317	0.558186798621543	1.0476274631086
chr1	11970000	11980000	10553	18117	12993	0.812206572769953	1.3943661971831
chr1	11980000	11990000	12727	26602	15253	0.834393234117878	1.74405035075067
chr1	11990000	12000000	5049	9035	13399	0.376819165609374	0.674304052541234
chr1	12000000	12010000	8946	23509	13768	0.649767576990122	1.70751016850668
chr1	12010000	12020000	10586	20763	12818	0.825869870494617	1.61983148697145
chr1	12020000	12030000	4382	10710	14794	0.2962011626335	0.72394213870488
chr1	12030000	12040000	4899	10993	15291	0.320384539925446	0.718919625923746
chr1	12040000	12050000	6569	18299	12762	0.514731233349005	1.43386616517787
chr1	12050000	12060000	5085	11278	13133	0.387192568339298	0.858752760222341
chr1	12060000	12070000	5533	10580	13767	0.401903101619816	0.768504394566717
chr1	12070000	12080000	7932	13252	15003	0.52869426114777	0.883290008664934
chr1	12080000	12090000	4750	14987	12959	0.366540628134887	1.15649355660159
chr1	12090000	12100000	6950	21783	14124	0.492070235060889	1.54226847918437
chr1	12100000	12110000	6700	14465	12913	0.51885696584837	1.12018895686517
chr1	12110000	12120000	6350	14000	16046	0.395737255390752	0.872491586688271
chr1	12120000	12130000	9050	15861	14550	0.621993127147766	1.09010309278351
chr1	12130000	12140000	21173	38511	12628	1.67667089008552	3.04965156794425
chr1	12140000	12150000	11750	24229	14658	0.801610042297721	1.65295401828353
chr1	12150000	12160000	7633	11629	13135	0.58111914731633	0.885344499429007
chr1	12160000	12170000	12227	17969	13331	0.917185507463806	1.34791088440477
chr1	12170000	12180000	11718	28123	13327	0.879267652134764	2.11022735799505
chr1	12180000	12190000	4892	12895	13293	0.368013240051155	0.97005942977507
chr1	12190000	12200000	7070	14326	14049	0.503238664673642	1.01971670581536
chr1	12200000	12210000	4650	11780	14446	0.321888412017167	0.815450643776824
chr1	12210000	12220000	5705	9350	13384	0.426255230125523	0.698595337716677
chr1	12220000	12230000	5550	15425	15243	0.364101554812045	1.01193990684249
chr1	12230000	12240000	9465	16211	16791	0.563694836519564	0.96545768566494
chr1	12240000	12250000	5799	9200	13378	0.433472865899238	0.687696217670803
chr1	12250000	12260000	4741	10950	9029	0.525085834533171	1.21275888802747
chr1	12260000	12270000	4545	11332	12155	0.373920197449609	0.932291238173591
chr1	12270000	12280000	4482	12835	13871	0.323120178790282	0.925311801600461
chr1	12280000	12290000	3900	9684	15184	0.256849315068493	0.637776606954689
chr1	12290000	12300000	5300	7625	14350	0.369337979094077	0.531358885017422
chr1	12300000	12310000	4391	8617	12998	0.33782120326204	0.662948145868595
chr1	12310000	12320000	4235	11728	15054	0.28132057924804	0.779062043310748
chr1	12320000	12330000	3999	9700	13706	0.291770027725084	0.70771924704509
chr1	12330000	12340000	4349	12648	13887	0.313170591200403	0.910779866061784
chr1	12340000	12350000	3281	9825	13133	0.249828675854717	0.748115434401888
chr1	12350000	12360000	4015	6950	13696	0.293151285046729	0.507447429906542
chr1	12360000	12370000	3357	8747	12427	0.270137603605054	0.703870604329283
chr1	12370000	12380000	3421	8030	15292	0.223711744703113	0.525111169238818
chr1	12380000	12390000	3150	8562	14928	0.211012861736334	0.573553054662379
chr1	12390000	12400000	7300	11137	14589	0.500376996367126	0.76338337103297
chr1	12400000	12410000	5972	15196	13554	0.440607938615907	1.1211450494319
chr1	12410000	12420000	4978	7810	12984	0.38339494762785	0.60150955021565
chr1	12420000	12430000	5396	11904	12083	0.446577836629976	0.985185798228917
chr1	12430000	12440000	6249	14198	13689	0.45649791803638	1.03718313974724
chr1	12440000	12450000	4879	5650	13973	0.349173405854147	0.404351248837043
chr1	12450000	12460000	14192	30178	14716	0.964392497961403	2.05069312313129
chr1	12460000	12470000	3657	9699	15184	0.240845626975764	0.638764488935722
chr1	12470000	12480000	12258	21797	12738	0.962317475270843	1.71117914900298
chr1	12480000	12490000	15242	31294	14792	1.03042184964846	2.11560302866414
chr1	12490000	12500000	5038	8371	15043	0.334906601076913	0.556471448514259
chr1	12500000	12510000	5400	6173	12609	0.428265524625268	0.48957094139107
chr1	12510000	12520000	5207	12296	14592	0.356839364035088	0.84265350877193
chr1	12520000	12530000	10645	23624	12597	0.845042470429467	1.87536715090895
chr1	12530000	12540000	6814	18130	15320	0.444778067885117	1.18342036553525
chr1	12540000	12550000	13885	31430	13497	1.02874712899163	2.32866562939913
chr1	12550000	12560000	8634	23132	13510	0.639082161361954	1.71221317542561
chr1	12560000	12570000	7450	12946	14826	0.502495615810063	0.8731957372184
chr1	12570000	12580000	15534	34988	15127	1.02690553315264	2.31295035367224
chr1	12580000	12590000	9538	20533	14197	0.671832077199408	1.44629147002888
chr1	12590000	12600000	14600	26058	15136	0.964587737843552	1.72159090909091
chr1	12600000	12610000	7698	18597	12031	0.639847061757127	1.54575679494639
chr1	12610000	12620000	18751	27467	13396	1.3997461928934	2.0503881755748
chr1	12620000	12630000	6298	11713	13089	0.481167392466957	0.894873557949423
chr1	12630000	12640000	5197	11513	15615	0.332821005443484	0.737303874479667
chr1	12640000	12650000	7441	10534	14576	0.510496706915478	0.722694840834248
chr1	12650000	12660000	5846	16586	13432	0.435229303156641	1.23481238832638
chr1	12660000	12670000	6886	16383	12734	0.540757028427831	1.28655567771321
chr1	12670000	12680000	5049	14439	12850	0.392918287937743	1.12365758754864
chr1	12680000	12690000	4767	12944	15397	0.309605767357277	0.840683249983763
chr1	12690000	12700000	4893	12399	14025	0.348877005347594	0.884064171122995
chr1	12700000	12710000	11527	23826	13962	0.825598051855035	1.70648904168457
chr1	12710000	12720000	9233	15047	12549	0.735755837118495	1.19905968603076
chr1	12720000	12730000	8091	7610	14287	0.566319031287184	0.532652061314482
chr1	12730000	12740000	6305	9335	14295	0.441063308849248	0.653025533403288
chr1	12740000	12750000	5389	15745	14718	0.366150292159261	1.06977850251393
chr1	12750000	12760000	5200	15442	11277	0.461115544914428	1.36933581626319
chr1	12760000	12770000	5626	14359	12260	0.458890701468189	1.17120717781403
chr1	12770000	12780000	4484	8852	13872	0.323241061130334	0.638119953863899
chr1	12780000	12790000	5948	12320	11129	0.534459520172522	1.10701770150058
chr1	12790000	12800000	5172	14302	12706	0.407051786557532	1.12560994805604
chr1	12800000	12810000	4577	14748	13813	0.331354521103308	1.06768985738073
chr1	12810000	12820000	5874	9428	13333	0.440561014025351	0.707117677941949
chr1	12820000	12830000	5038	10550	14049	0.358602035732081	0.750943127624742
chr1	12830000	12840000	5063	9038	12986	0.389881410750039	0.695980286462344
chr1	12840000	12850000	3087	8151	12921	0.238913396795914	0.63083352681681
chr1	12850000	12860000	7750	20690	11693	0.662789703241255	1.76943470452407
chr1	12860000	12870000	4250	8326	13481	0.315258511979823	0.617609969586826
chr1	12870000	12880000	4850	8672	11281	0.429926424962326	0.76872617675738
chr1	12880000	12890000	4800	12000	12841	0.373802663343976	0.934506658359941
chr1	12890000	12900000	3883	13000	11011	0.352647352647353	1.18063754427391
chr1	12900000	12910000	5953	12999	13055	0.455993872079663	0.995710455764075
chr1	12910000	12920000	3250	8382	8784	0.369990892531876	0.954234972677596
chr1	12920000	12930000	4793	8818	10140	0.472682445759369	0.869625246548324
chr1	12930000	12940000	5696	10129	10647	0.534986381140227	0.951347797501644
chr1	12940000	12950000	3052	7000	10086	0.302597660122943	0.694031330557208
chr1	12950000	12960000	550	2500	3213	0.171179582944289	0.778089013383131
chr1	12960000	12970000	0	0	0	0	0
chr1	12970000	12980000	0	0	0	0	0
chr1	12980000	12990000	0	0	0	0	0
chr1	12990000	13000000	0	0	0	0	0
chr1	13000000	13010000	1000	1500	3399	0.294204177699323	0.441306266548985
chr1	13010000	13020000	2200	5950	5496	0.400291120815138	1.08260553129549
chr1	13020000	13030000	1800	4187	5654	0.318358684117439	0.740537672444287
chr1	13030000	13040000	3050	7863	5218	0.584515139900345	1.50689919509391
chr1	13040000	13050000	3200	6650	6820	0.469208211143695	0.975073313782991
chr1	13050000	13060000	2350	5950	6663	0.352693981689929	0.892991145129821
chr1	13060000	13070000	3839	6250	7997	0.480055020632737	0.781543078654495
chr1	13070000	13080000	4011	6650	5453	0.735558408215661	1.21951219512195
chr1	13080000	13090000	1800	3250	3696	0.487012987012987	0.879329004329004
chr1	13090000	13100000	1600	2299	3100	0.516129032258065	0.741612903225806
chr1	13100000	13110000	1650	4350	4360	0.378440366972477	0.997706422018349
chr1	13110000	13120000	960	5600	5339	0.179808952987451	1.04888555909346
chr1	13120000	13130000	1040	2450	3350	0.31044776119403	0.73134328358209
chr1	13130000	13140000	1850	4441	2859	0.647079398391046	1.55334032878629
chr1	13140000	13150000	1623	4959	6190	0.262197092084006	0.801130856219709
chr1	13150000	13160000	1727	2250	5117	0.3375024428376	0.439710768028141
chr1	13160000	13170000	1750	3900	7583	0.230779374917579	0.51430832124489
chr1	13170000	13180000	2941	5350	8248	0.356571290009699	0.648642095053346
chr1	13180000	13190000	3749	3950	8186	0.45797703396042	0.482531150745175
chr1	13190000	13200000	2799	5199	6512	0.429821867321867	0.798372235872236
chr1	13200000	13210000	3190	4550	6550	0.487022900763359	0.694656488549618
chr1	13210000	13220000	2190	4000	4605	0.47557003257329	0.868621064060804
chr1	13220000	13230000	2920	5799	6460	0.452012383900929	0.897678018575851
chr1	13230000	13240000	4400	11669	12334	0.356737473650073	0.946083995459705
chr1	13240000	13250000	4450	11128	11695	0.380504489097905	0.951517742625053
chr1	13250000	13260000	4200	4300	9477	0.443178220955999	0.453730083359713
chr1	13260000	13270000	2650	6816	7411	0.35757657536095	0.919713938739711
chr1	13270000	13280000	3942	10484	7811	0.504672897196262	1.34220970426322
chr1	13280000	13290000	2908	9546	6597	0.440806427163862	1.44702137335152
chr1	13290000	13300000	3299	11498	7642	0.431693274012039	1.50457995289191
chr1	13300000	13310000	2600	4500	6561	0.396281054717269	0.685871056241427
chr1	13310000	13320000	4250	9150	9900	0.429292929292929	0.924242424242424
chr1	13320000	13330000	4300	7800	9239	0.465418335317675	0.844247212901829
chr1	13330000	13340000	3850	7800	10981	0.350605591476186	0.710317821692014
chr1	13340000	13350000	5287	6698	9740	0.542813141683778	0.687679671457906
chr1	13350000	13360000	7662	12650	13991	0.547637767136016	0.904152669573297
chr1	13360000	13370000	4498	8747	12132	0.370755028025058	0.72098582261787
chr1	13370000	13380000	3800	12398	12466	0.304829135247874	0.994545162842933
chr1	13380000	13390000	5429	11113	13751	0.394807650352702	0.808159406588612
chr1	13390000	13400000	5601	8150	11465	0.488530309638029	0.710859136502399
chr1	13400000	13410000	4606	8539	12721	0.362078452951812	0.67125226004245
chr1	13410000	13420000	3779	8820	11224	0.336689237348539	0.785816108339273
chr1	13420000	13430000	5420	13014	12571	0.431151061968022	1.03523983772174
chr1	13430000	13440000	4400	11447	11672	0.376970527758739	0.980723098012337
chr1	13440000	13450000	3299	9696	11645	0.283297552597681	0.832632030914556
chr1	13450000	13460000	4661	11692	10706	0.43536334765552	1.09209788903419
chr1	13460000	13470000	5911	8882	11207	0.527438208262693	0.79254037655037
chr1	13470000	13480000	6000	8143	11324	0.529848110208407	0.719092193571176
chr1	13480000	13490000	5118	10142	16642	0.307535152024997	0.609421944477827
chr1	13490000	13500000	5598	10818	14297	0.391550674966776	0.756662236832902
chr1	13500000	13510000	5863	7871	12507	0.468777484608619	0.629327576557128
chr1	13510000	13520000	4136	9074	11254	0.367513772880753	0.806291096499023
chr1	13520000	13530000	5573	10728	14347	0.388443577054436	0.747752143305221
chr1	13530000	13540000	6857	11448	14502	0.472831333609157	0.789408357467935
chr1	13540000	13550000	4299	11126	11517	0.373274290179734	0.966050186680559
chr1	13550000	13560000	6049	8538	12058	0.501658649859015	0.708077624813402
chr1	13560000	13570000	4250	11818	9872	0.430510534846029	1.19712317666126
chr1	13570000	13580000	5497	11340	11708	0.469508028698326	0.968568500170823
chr1	13580000	13590000	7202	12397	14193	0.507433241738885	0.873458747269781
chr1	13590000	13600000	5244	9602	11503	0.455881074502304	0.834738763800748
chr1	13600000	13610000	6627	13210	11037	0.600434900788258	1.19688321101749
chr1	13610000	13620000	4938	7076	13651	0.361731741264376	0.518350304007032
chr1	13620000	13630000	7563	9346	12685	0.596216003153331	0.736775719353567
chr1	13630000	13640000	6134	10247	10298	0.595649640706933	0.995047582054768
chr1	13640000	13650000	6272	8650	11995	0.52288453522301	0.721133805752397
chr1	13650000	13660000	5950	9350	13341	0.445993553706619	0.700847012967544
chr1	13660000	13670000	5714	13750	12834	0.445223624746766	1.07137291569269
chr1	13670000	13680000	5150	8886	14107	0.365066988020132	0.629900049620756
chr1	13680000	13690000	4704	4940	13690	0.343608473338203	0.360847333820307
chr1	13690000	13700000	4977	11932	10700	0.465140186915888	1.11514018691589
chr1	13700000	13710000	4337	12911	10918	0.397233925627404	1.18254259021799
chr1	13710000	13720000	4073	10951	11177	0.364409054307954	0.979779905162387
chr1	13720000	13730000	4500	12497	12864	0.349813432835821	0.971470771144279
chr1	13730000	13740000	7148	8888	14692	0.486523277974408	0.604955077593248
chr1	13740000	13750000	6750	11901	10488	0.643592677345538	1.13472540045767
chr1	13750000	13760000	7424	16578	13680	0.542690058479532	1.21184210526316
chr1	13760000	13770000	5420	15063	10925	0.496109839816934	1.3787643020595
chr1	13770000	13780000	3292	7350	13826	0.238102126428468	0.531607117025893
chr1	13780000	13790000	2775	13209	10381	0.267315287544553	1.27242076871207
chr1	13790000	13800000	4141	6936	14394	0.287689314992358	0.481867444768654
chr1	13800000	13810000	4981	11748	11752	0.423842750170184	0.999659632402995
chr1	13810000	13820000	6272	12312	12325	0.508884381338742	0.99894523326572
chr1	13820000	13830000	4685	14486	12544	0.373485331632653	1.15481505102041
chr1	13830000	13840000	6998	10158	14745	0.474601559850797	0.688911495422177
chr1	13840000	13850000	5350	10600	12662	0.422524087821829	0.837150529142316
chr1	13850000	13860000	5096	7567	13434	0.379336013101087	0.563272294178949
chr1	13860000	13870000	5283	6719	11654	0.453320748240947	0.576540243693153
chr1	13870000	13880000	4124	10883	14664	0.281232951445717	0.742157665030005
chr1	13880000	13890000	5142	10186	14853	0.346192688345789	0.685787383020265
chr1	13890000	13900000	4694	9528	12418	0.377999677886938	0.767273312932839
chr1	13900000	13910000	5530	10450	12292	0.449886104783599	0.850146436706801
chr1	13910000	13920000	5385	8750	13174	0.40875967815394	0.664187035069076
chr1	13920000	13930000	4525	13550	10536	0.429479878511769	1.28606681852696
chr1	13930000	13940000	4905	10883	16616	0.295197400096293	0.65497111218103
chr1	13940000	13950000	4850	11951	12841	0.377696441087143	0.930690756171638
chr1	13950000	13960000	6200	9547	11154	0.555854402008248	0.855926125156894
chr1	13960000	13970000	7031	6400	13222	0.531765239751929	0.484041748600817
chr1	13970000	13980000	4852	11308	12274	0.395307153332247	0.921297050676226
chr1	13980000	13990000	6442	10728	11244	0.572927783706866	0.954108858057631
chr1	13990000	14000000	4602	8539	14413	0.319295080829806	0.592451259279817
chr1	14000000	14010000	5811	6838	13038	0.445697192820985	0.524466942782635
chr1	14010000	14020000	3833	15311	13505	0.283820807108478	1.13372824879674
chr1	14020000	14030000	4297	7451	14221	0.302158779270094	0.523943463891428
chr1	14030000	14040000	4650	11489	13882	0.334966143207031	0.827618498775393
chr1	14040000	14050000	4450	8050	13542	0.328607295820411	0.594446905922316
chr1	14050000	14060000	3800	8650	15151	0.250808527489935	0.570919411259983
chr1	14060000	14070000	3766	10245	13984	0.269307780320366	0.73262299771167
chr1	14070000	14080000	6597	7941	12108	0.544846382556987	0.655847373637265
chr1	14080000	14090000	3686	7900	12988	0.283800431167231	0.608253772713274
chr1	14090000	14100000	6129	9392	11688	0.524383983572895	0.803559206023272
chr1	14100000	14110000	4313	7681	11797	0.365601424090871	0.651097736712724
chr1	14110000	14120000	7024	9192	11600	0.60551724137931	0.792413793103448
chr1	14120000	14130000	5998	13082	10211	0.58740573890902	1.28116736852414
chr1	14130000	14140000	7936	9463	9654	0.822042676610731	0.980215454733789
chr1	14140000	14150000	5365	11023	13310	0.403080390683696	0.828174305033809
chr1	14150000	14160000	2050	6530	14250	0.143859649122807	0.458245614035088
chr1	14160000	14170000	5550	11556	12791	0.433898835118443	0.90344773668986
chr1	14170000	14180000	3895	12464	12399	0.314138236954593	1.0052423582547
chr1	14180000	14190000	4967	12154	14110	0.352019844082211	0.861374911410347
chr1	14190000	14200000	7464	9876	11320	0.659363957597173	0.87243816254417
chr1	14200000	14210000	3650	10100	14466	0.252315774920503	0.698188856629338
chr1	14210000	14220000	4850	12091	13064	0.371249234537661	0.925520514390692
chr1	14220000	14230000	4234	9812	13037	0.324767968090818	0.752627138145279
chr1	14230000	14240000	3712	9586	13650	0.271941391941392	0.702271062271062
chr1	14240000	14250000	3700	7044	12574	0.294257992683315	0.560203594719262
chr1	14250000	14260000	4850	10600	14632	0.331465281574631	0.724439584472389
chr1	14260000	14270000	5400	13130	12911	0.41824800557664	1.01696228022616
chr1	14270000	14280000	4877	9794	13977	0.348930385633541	0.700722615725835
chr1	14280000	14290000	6478	9600	15195	0.426324448831853	0.631786771964462
chr1	14290000	14300000	7045	11121	13744	0.512587310826543	0.809153084982538
chr1	14300000	14310000	5593	9379	12144	0.460556653491436	0.772315546772068
chr1	14310000	14320000	4350	10171	12814	0.339472452005619	0.793741220540034
chr1	14320000	14330000	5521	14250	14045	0.393093627625489	1.01459594161623
chr1	14330000	14340000	8867	16055	12199	0.72686285761128	1.31609148290844
chr1	14340000	14350000	9924	27994	13401	0.740541750615626	2.08894858592642
chr1	14350000	14360000	4676	8846	14650	0.319180887372014	0.60382252559727
chr1	14360000	14370000	8745	13829	13091	0.668016194331984	1.05637460850966
chr1	14370000	14380000	6050	14553	13703	0.441509158578413	1.06203021236226
chr1	14380000	14390000	3650	9511	14390	0.253648366921473	0.66094510076442
chr1	14390000	14400000	6284	12239	13862	0.453325638436012	0.882917327946905
chr1	14400000	14410000	3650	7399	17123	0.213163581148163	0.432108859428838
chr1	14410000	14420000	5650	12388	13184	0.428549757281553	0.939623786407767
chr1	14420000	14430000	6722	8650	13213	0.508741391054265	0.65465829107697
chr1	14430000	14440000	5303	12897	10630	0.498871119473189	1.21326434619003
chr1	14440000	14450000	7800	14477	14045	0.555357778568886	1.03075827696689
chr1	14450000	14460000	4499	8603	12099	0.371848913133317	0.711050500041326
chr1	14460000	14470000	5571	10233	12320	0.452191558441558	0.830600649350649
chr1	14470000	14480000	3550	11968	11175	0.317673378076063	1.07096196868009
chr1	14480000	14490000	8513	20594	13709	0.620978918958349	1.50222481581443
chr1	14490000	14500000	4905	11025	16453	0.298121923053546	0.670090560991916
chr1	14500000	14510000	4731	10532	14093	0.335698573760023	0.747321365216774
chr1	14510000	14520000	10080	18485	15322	0.657877561676021	1.2064351912283
chr1	14520000	14530000	8080	10243	13112	0.616229408175717	0.781192800488102
chr1	14530000	14540000	5838	8512	12646	0.461647951921556	0.673098212873636
chr1	14540000	14550000	6236	14885	11517	0.541460449769905	1.2924372666493
chr1	14550000	14560000	6031	12930	10729	0.562121353341411	1.20514493429024
chr1	14560000	14570000	5699	12776	11687	0.487635834688115	1.09318045691794
chr1	14570000	14580000	5600	10800	13432	0.416914830256105	0.804050029779631
chr1	14580000	14590000	5148	12858	11521	0.446836212134363	1.11604895408385
chr1	14590000	14600000	4079	13698	13113	0.31106535499123	1.04461221688401
chr1	14600000	14610000	5711	11349	14084	0.405495597841522	0.805808009088327
chr1	14610000	14620000	7139	7602	14773	0.483246463142219	0.514587423001421
chr1	14620000	14630000	5450	9681	13798	0.394984780402957	0.701623423684592
chr1	14630000	14640000	4447	11500	11456	0.388180865921788	1.0038407821229
chr1	14640000	14650000	7000	10000	12978	0.539374325782093	0.770534751117275
chr1	14650000	14660000	5534	9500	11283	0.490472392094301	0.841974652131525
chr1	14660000	14670000	4001	13288	11399	0.350995701377314	1.16571629090271
chr1	14670000	14680000	5616	10964	12415	0.452356020942408	0.883125251711639
chr1	14680000	14690000	5792	11855	12288	0.471354166666667	0.964762369791667
chr1	14690000	14700000	5013	15286	11478	0.436748562467329	1.33176511587385
chr1	14700000	14710000	4469	8631	15524	0.287876835867045	0.55597784076269
chr1	14710000	14720000	5364	10167	13746	0.39022261021388	0.73963334788302
chr1	14720000	14730000	4487	9666	15079	0.297566151601565	0.641023940579614
chr1	14730000	14740000	8789	19557	14398	0.610432004445062	1.35831365467426
chr1	14740000	14750000	10208	31844	13009	0.784687524021831	2.44784380044585
chr1	14750000	14760000	5699	7250	13909	0.409734704148393	0.521245236896973
chr1	14760000	14770000	8287	13963	10266	0.807227742061173	1.3601207870641
chr1	14770000	14780000	6331	12876	11703	0.540972400239255	1.10023071007434
chr1	14780000	14790000	4598	11940	14940	0.307764390896921	0.799196787148594
chr1	14790000	14800000	5754	11403	12001	0.47946004499625	0.950170819098409
chr1	14800000	14810000	5232	9648	12015	0.435455680399501	0.802996254681648
chr1	14810000	14820000	3950	9350	14593	0.270677722195573	0.640718152538889
chr1	14820000	14830000	9450	16568	13511	0.699430093997484	1.22626008437569
chr1	14830000	14840000	4532	12153	12443	0.364220847062605	0.976693723378606
chr1	14840000	14850000	5354	10806	13928	0.384405514072372	0.775847214244687
chr1	14850000	14860000	5036	15309	14492	0.347502070107646	1.05637593154844
chr1	14860000	14870000	4450	8281	12786	0.348036915376193	0.647661504770843
chr1	14870000	14880000	4870	11094	14131	0.344632368551412	0.785082442856132
chr1	14880000	14890000	5562	10530	11608	0.479152308752584	0.907133011716058
chr1	14890000	14900000	4621	13561	13473	0.342982260817932	1.00653158168188
chr1	14900000	14910000	3548	11875	14099	0.251649053124335	0.842258316192638
chr1	14910000	14920000	6174	15120	14073	0.43871242805372	1.0743977829887
chr1	14920000	14930000	6064	13446	12143	0.499382360207527	1.10730461994565
chr1	14930000	14940000	5594	6936	10823	0.51686223782685	0.640857433244017
chr1	14940000	14950000	6472	11750	11731	0.55170062228284	1.00161964026937
chr1	14950000	14960000	4800	10805	13395	0.358342665173572	0.806644270250093
chr1	14960000	14970000	4816	11994	13492	0.356952268010673	0.88897124221761
chr1	14970000	14980000	7077	10399	13252	0.534032598853003	0.784711741623906
chr1	14980000	14990000	4508	11857	14674	0.307210031347962	0.808027804279678
chr1	14990000	15000000	3656	12974	14775	0.247445008460237	0.878104906937394
chr1	15000000	15010000	9762	14449	12880	0.757919254658385	1.12181677018634
chr1	15010000	15020000	5393	10100	12198	0.442121659288408	0.828004590916544
chr1	15020000	15030000	9901	13300	11931	0.829854999580924	1.11474310619395
chr1	15030000	15040000	4597	12500	13864	0.331578188113099	0.901615695326024
chr1	15040000	15050000	7198	12607	14614	0.49254139865882	0.862665936772957
chr1	15050000	15060000	6041	10747	11955	0.505311585110832	0.898954412379757
chr1	15060000	15070000	4850	13107	14476	0.335037303122409	0.905429676706273
chr1	15070000	15080000	5350	10357	13237	0.40417012918335	0.782428042607842
chr1	15080000	15090000	5250	12642	14715	0.35677879714577	0.859123343527013
chr1	15090000	15100000	6148	6902	13796	0.445636416352566	0.500289939112786
chr1	15100000	15110000	5097	8400	15551	0.327760272651276	0.540158189183975
chr1	15110000	15120000	4642	6676	14067	0.329992180280088	0.474585910286486
chr1	15120000	15130000	7527	12466	12168	0.618589743589744	1.02449046679816
chr1	15130000	15140000	4548	7146	13609	0.334190609155706	0.525093688000588
chr1	15140000	15150000	5400	12128	14222	0.379693432709886	0.852763324426944
chr1	15150000	15160000	11343	26631	12517	0.906207557721499	2.12758648238396
chr1	15160000	15170000	5448	8999	14687	0.37094028732893	0.612718730850412
chr1	15170000	15180000	11719	23529	12640	0.927136075949367	1.86147151898734
chr1	15180000	15190000	6981	12193	16191	0.431165462293867	0.753072694706936
chr1	15190000	15200000	5313	11070	11766	0.451555328913819	0.940846506884243
chr1	15200000	15210000	9434	16060	14823	0.636443365040815	1.08345139310531
chr1	15210000	15220000	5172	12179	14673	0.352484154569618	0.830027942479384
chr1	15220000	15230000	5630	8679	14537	0.38728761092385	0.597028272683497
chr1	15230000	15240000	4324	14236	15359	0.281528745361026	0.926883260628947
chr1	15240000	15250000	6623	16290	12918	0.51269546369407	1.26103111936832
chr1	15250000	15260000	7040	10196	15104	0.466101694915254	0.675052966101695
chr1	15260000	15270000	4608	12050	17020	0.270740305522914	0.707990599294947
chr1	15270000	15280000	6338	18293	13349	0.47479211925987	1.37036482133493
chr1	15280000	15290000	14490	27262	15209	0.95272535998422	1.79249128805313
chr1	15290000	15300000	4949	8517	11507	0.430086034587642	0.740158164595464
chr1	15300000	15310000	6294	17621	15917	0.395426273795313	1.10705534962619
chr1	15310000	15320000	6298	10673	13285	0.474068498306361	0.803387278885962
chr1	15320000	15330000	14816	28884	14034	1.05572181844093	2.05814450619923
chr1	15330000	15340000	14250	28640	11111	1.28251282512825	2.57762577625776
chr1	15340000	15350000	14148	22748	14527	0.973910649136091	1.56591175053349
chr1	15350000	15360000	34534	66400	13647	2.53051952810141	4.86553821352678
chr1	15360000	15370000	7550	12403	15588	0.484346933538619	0.795676161149602
chr1	15370000	15380000	5400	11650	12648	0.426944971537002	0.921094244149273
chr1	15380000	15390000	7149	12495	13266	0.538896426956128	0.941881501582994
chr1	15390000	15400000	6159	10991	14374	0.428481981355225	0.764644497008488
chr1	15400000	15410000	8638	19135	16481	0.524118682118804	1.16103391784479
chr1	15410000	15420000	16284	27507	13883	1.17294532881942	1.98134408989412
chr1	15420000	15430000	11564	23564	14119	0.81903817550818	1.66895672498052
chr1	15430000	15440000	17109	36112	16316	1.04860259867615	2.21328757048296
chr1	15440000	15450000	6626	11333	10638	0.622861440120323	1.06533182929122
chr1	15450000	15460000	8843	20196	12814	0.690104573123147	1.57608865303574
chr1	15460000	15470000	18926	27807	14901	1.27011609959063	1.86611636802899
chr1	15470000	15480000	4577	10589	15609	0.293228265744122	0.678390672048177
chr1	15480000	15490000	5562	11710	12916	0.430628677609167	0.906627438835553
chr1	15490000	15500000	4621	10125	12329	0.374807364749777	0.821234487793008
chr1	15500000	15510000	3742	13407	12825	0.2917738791423	1.04538011695906
chr1	15510000	15520000	6598	10300	12980	0.508320493066256	0.793528505392912
chr1	15520000	15530000	28967	59544	11866	2.44117647058824	5.01803472105174
chr1	15530000	15540000	3885	11403	13754	0.282463283408463	0.829067907517813
chr1	15540000	15550000	4367	11015	13447	0.324756451253068	0.819141816018443
chr1	15550000	15560000	4314	8286	14770	0.292078537576168	0.561002031144211
chr1	15560000	15570000	4510	11231	15139	0.297906070414162	0.741858775348438
chr1	15570000	15580000	5304	12256	11803	0.449377276963484	1.03838007286283
chr1	15580000	15590000	7307	12114	12385	0.589987888574889	0.978118691966088
chr1	15590000	15600000	6116	10250	14822	0.412629874510862	0.691539603292403
chr1	15600000	15610000	9015	20781	14349	0.628266778172695	1.44825423374451
chr1	15610000	15620000	15972	27869	14466	1.1041061800083	1.92651735103
chr1	15620000	15630000	8249	12060	14808	0.557063749324689	0.814424635332253
chr1	15630000	15640000	7748	11420	12049	0.643040916258611	0.947796497634658
chr1	15640000	15650000	5200	9156	13132	0.395979287237283	0.697228144989339
chr1	15650000	15660000	9257	14199	12171	0.760578424122915	1.16662558540794
chr1	15660000	15670000	4792	7314	13316	0.35986782817663	0.549264043256233
chr1	15670000	15680000	10976	23862	14448	0.75968992248062	1.6515780730897
chr1	15680000	15690000	19534	36648	11489	1.70023500739838	3.18983375402559
chr1	15690000	15700000	4871	10487	15589	0.312463916864456	0.672717942138688
chr1	15700000	15710000	5692	13289	14145	0.402403676210675	0.939483916578296
chr1	15710000	15720000	4546	8249	13544	0.335646780862374	0.609051978735972
chr1	15720000	15730000	6200	10081	13563	0.45712600457126	0.743272137432721
chr1	15730000	15740000	6780	11896	12658	0.535629641333544	0.939800916416496
chr1	15740000	15750000	6609	12537	14763	0.447673237146921	0.849217638691323
chr1	15750000	15760000	10729	15671	14083	0.761840516935312	1.11276006532699
chr1	15760000	15770000	4853	14000	13819	0.351183153629061	1.01309790867646
chr1	15770000	15780000	5128	13500	16572	0.309437605599807	0.814627081824765
chr1	15780000	15790000	12826	27630	13415	0.956093924711144	2.05963473723444
chr1	15790000	15800000	29610	54785	14994	1.97478991596639	3.65379485127384
chr1	15800000	15810000	20344	33590	11884	1.71188152137327	2.82648939750926
chr1	15810000	15820000	6740	16968	13616	0.495005875440658	1.24618096357227
chr1	15820000	15830000	6520	16822	11611	0.561536474033244	1.4487985530962
chr1	15830000	15840000	23047	54236	12609	1.82782139741455	4.30137203584741
chr1	15840000	15850000	17449	37186	12136	1.43778839815425	3.06410678971655
chr1	15850000	15860000	10163	26332	12621	0.805245226210284	2.08636399651375
chr1	15860000	15870000	8366	14040	9784	0.855069501226492	1.43499591169256
chr1	15870000	15880000	5560	17095	14673	0.378927281401213	1.16506508553125
chr1	15880000	15890000	13642	29663	14299	0.954052730960207	2.07448073291839
chr1	15890000	15900000	10783	19838	12778	0.843872280482079	1.55251213022382
chr1	15900000	15910000	9729	16212	12016	0.809670439414115	1.34920106524634
chr1	15910000	15920000	6004	15468	14542	0.412873057351121	1.06367762343557
chr1	15920000	15930000	4050	10510	15578	0.259982025934009	0.67466940557196
chr1	15930000	15940000	4300	13682	12713	0.338236450877055	1.07622119090695
chr1	15940000	15950000	6114	12939	14788	0.413443332431701	0.874966188801731
chr1	15950000	15960000	5030	10801	13045	0.385588348026064	0.827980068991951
chr1	15960000	15970000	4423	10850	11482	0.385211635603553	0.944957324507925
chr1	15970000	15980000	7867	18729	12930	0.608430007733952	1.44849187935035
chr1	15980000	15990000	8000	16604	14317	0.558776279946916	1.15974016902982
chr1	15990000	16000000	6300	11172	14482	0.435022786907886	0.771440408783317
chr1	16000000	16010000	5425	17906	16073	0.337522553350339	1.11404218254215
chr1	16010000	16020000	29209	41603	11316	2.58121244255921	3.676475786497
chr1	16020000	16030000	8326	12421	12661	0.657609983413632	0.981044151330859
chr1	16030000	16040000	4888	18234	13230	0.369463340891912	1.37823129251701
chr1	16040000	16050000	6539	12163	14855	0.440188488724335	0.818781555031976
chr1	16050000	16060000	5608	12191	15089	0.371661475246869	0.807939558618861
chr1	16060000	16070000	3737	9098	13674	0.273292379698698	0.665350299839111
chr1	16070000	16080000	23636	48062	12745	1.85453118870145	3.77104746959592
chr1	16080000	16090000	7158	15770	14160	0.505508474576271	1.11370056497175
chr1	16090000	16100000	5859	15716	17469	0.335394126738794	0.899650810006297
chr1	16100000	16110000	7450	21131	16441	0.453135454047807	1.28526245362204
chr1	16110000	16120000	6800	9797	14612	0.46537092800438	0.670476320832193
chr1	16120000	16130000	8946	17800	14306	0.625332028519502	1.2442331888718
chr1	16130000	16140000	4072	13767	12178	0.334373460338315	1.13048119559862
chr1	16140000	16150000	24746	34002	15317	1.61559052033688	2.21988640073121
chr1	16150000	16160000	25995	47402	12877	2.0187155393337	3.68113691077114
chr1	16160000	16170000	9095	26483	13713	0.663239262014147	1.93123313643987
chr1	16170000	16180000	17238	30138	13256	1.30039227519614	2.27353651176826
chr1	16180000	16190000	29374	55313	12943	2.26948929923511	4.27358417677509
chr1	16190000	16200000	6425	10841	12841	0.500350439996885	0.844248890273343
chr1	16200000	16210000	11511	25261	11128	1.03441768511862	2.27003953989935
chr1	16210000	16220000	8884	23508	12847	0.691523312835681	1.82984354323967
chr1	16220000	16230000	4850	13832	11798	0.41108662485167	1.1724021020512
chr1	16230000	16240000	13276	24176	14079	0.942964699197386	1.71716741245827
chr1	16240000	16250000	7023	15698	12499	0.561884950796064	1.25594047523802
chr1	16250000	16260000	4588	9077	11868	0.386585776879002	0.764829794405123
chr1	16260000	16270000	5644	10404	12832	0.439837905236908	0.810785536159601
chr1	16270000	16280000	3693	10132	14412	0.256244796003331	0.703025256730502
chr1	16280000	16290000	4250	8874	13166	0.322801154488835	0.674008810572687
chr1	16290000	16300000	5165	14302	14309	0.360961632538962	0.999510797400238
chr1	16300000	16310000	4177	7156	11026	0.378831851986214	0.649011427534917
chr1	16310000	16320000	6336	6172	10858	0.583532878983238	0.56842880825198
chr1	16320000	16330000	7736	16097	15154	0.5104922792662	1.06222779464168
chr1	16330000	16340000	4938	8250	13965	0.35359828141783	0.590762620837809
chr1	16340000	16350000	8565	17980	13784	0.621372605919907	1.30441091120139
chr1	16350000	16360000	9921	22492	13612	0.728842198060535	1.65236555980018
chr1	16360000	16370000	20278	50298	13927	1.45602067925612	3.61154591800101
chr1	16370000	16380000	10810	23768	16298	0.663271567063443	1.45833844643515
chr1	16380000	16390000	9213	15423	12593	0.731596918923211	1.22472802350512
chr1	16390000	16400000	6468	13200	14228	0.454596570143379	0.927748102333427
chr1	16400000	16410000	5099	14743	13000	0.392230769230769	1.13407692307692
chr1	16410000	16420000	4000	12396	15356	0.26048450117218	0.807241469132587
chr1	16420000	16430000	5951	11451	12514	0.475547386926642	0.915055138245165
chr1	16430000	16440000	3136	11240	14623	0.214456677836285	0.768652123367298
chr1	16440000	16450000	6404	18048	15125	0.423404958677686	1.19325619834711
chr1	16450000	16460000	6050	13382	12675	0.477317554240631	1.05577909270217
chr1	16460000	16470000	5191	10118	15340	0.338396349413299	0.659582790091265
chr1	16470000	16480000	6450	9956	15756	0.409367859862909	0.631886265549632
chr1	16480000	16490000	4081	11688	14238	0.286627335299902	0.820901812052255
chr1	16490000	16500000	9693	15782	12893	0.751803304118514	1.2240750795005
chr1	16500000	16510000	6894	18310	18800	0.366702127659574	0.973936170212766
chr1	16510000	16520000	42615	80335	17659	2.41321705645846	4.54923834871737
chr1	16520000	16530000	6985	17646	17417	0.401044956077396	1.01314807372108
chr1	16530000	16540000	12908	23000	17050	0.757067448680352	1.34897360703812
chr1	16540000	16550000	15162	32031	21687	0.699128510167381	1.47696776870936
chr1	16550000	16560000	4696	12099	18254	0.257258683028377	0.662813629889339
chr1	16560000	16570000	10200	23746	32958	0.309484798834881	0.72049274834638
chr1	16570000	16580000	6236	15044	23535	0.264967070320799	0.639218185680901
chr1	16580000	16590000	8225	15855	26652	0.308607233978688	0.594889689329131
chr1	16590000	16600000	10109	22640	24795	0.407703165960879	0.913087315991127
chr1	16600000	16610000	13897	26186	39307	0.353550258223726	0.666191772457832
chr1	16610000	16620000	41040	75846	50357	0.814981035407193	1.50616597493894
chr1	16620000	16630000	35291	72612	43719	0.807223404011986	1.66087970905098
chr1	16630000	16640000	12317	26568	36045	0.341711749202386	0.737078651685393
chr1	16640000	16650000	18701	28999	25837	0.723806943530596	1.12238262956226
chr1	16650000	16660000	8771	16556	16217	0.540852192144046	1.0209039896405
chr1	16660000	16670000	32185	79922	18674	1.72351933169112	4.2798543429367
chr1	16670000	16680000	10553	20335	15485	0.681498224087827	1.3132063287052
chr1	16680000	16690000	10670	31950	21945	0.486215538847118	1.45591250854409
chr1	16690000	16700000	4594	15399	14143	0.324825001767659	1.08880718376582
chr1	16700000	16710000	15024	28967	16769	0.895938934939472	1.72741368000477
chr1	16710000	16720000	9431	19301	23378	0.403413465651467	0.825605269911883
chr1	16720000	16730000	21874	48147	38403	0.569590917376247	1.2537301773299
chr1	16730000	16740000	7632	13831	18273	0.417665407978985	0.756909100859191
chr1	16740000	16750000	35158	86624	18156	1.9364397444371	4.77109495483587
chr1	16750000	16760000	8950	17949	21647	0.413452210467963	0.829168014043516
chr1	16760000	16770000	9649	14724	19482	0.495277692228724	0.755774561133354
chr1	16770000	16780000	15632	30260	19031	0.821396668593348	1.59003730755084
chr1	16780000	16790000	14038	29904	21834	0.642942200238161	1.3696070348997
chr1	16790000	16800000	7650	14794	20166	0.37935138351681	0.733611028463751
chr1	16800000	16810000	0	0	0	0	0
chr1	16810000	16820000	0	0	0	0	0
chr1	16820000	16830000	0	0	0	0	0
chr1	16830000	16840000	0	0	0	0	0
chr1	16840000	16850000	100	200	650	0.153846153846154	0.307692307692308
chr1	16850000	16860000	6533	9900	16423	0.397795774219083	0.602813127930342
chr1	16860000	16870000	16800	33255	26651	0.630370342576264	1.24779557990319
chr1	16870000	16880000	11630	25126	26296	0.442272588986918	0.955506540918771
chr1	16880000	16890000	14194	25877	25610	0.554236626317845	1.01042561499414
chr1	16890000	16900000	46153	105835	25108	1.83817906643301	4.2151903775689
chr1	16900000	16910000	37950	69091	25866	1.46717698909766	2.67111265754272
chr1	16910000	16920000	21546	31996	21474	1.00335289186924	1.48998789233492
chr1	16920000	16930000	11284	21196	27069	0.416860615464184	0.78303594517714
chr1	16930000	16940000	9898	23258	30952	0.31978547428276	0.751421555957612
chr1	16940000	16950000	18538	34571	25432	0.728924189996854	1.35935042466184
chr1	16950000	16960000	9018	19225	15348	0.587568412822518	1.25260620276257
chr1	16960000	16970000	8331	12968	13060	0.637901990811639	0.992955589586524
chr1	16970000	16980000	7300	9586	14028	0.520387795836898	0.683347590533219
chr1	16980000	16990000	4061	10585	13568	0.299307193396226	0.78014445754717
chr1	16990000	17000000	6750	9500	14643	0.460971112476951	0.648774158300895
chr1	17000000	17010000	8185	16328	11986	0.682880026697814	1.36225596529284
chr1	17010000	17020000	14222	27650	12290	1.15720097640358	2.24979658258747
chr1	17020000	17030000	4449	10845	15278	0.291203037046734	0.709844220447703
chr1	17030000	17040000	4621	9650	11259	0.410427213784528	0.857092104094502
chr1	17040000	17050000	11694	19077	13382	0.873860409505306	1.42557166342849
chr1	17050000	17060000	18340	36790	13150	1.39467680608365	2.79771863117871
chr1	17060000	17070000	6639	11783	14837	0.447462425018535	0.79416324054728
chr1	17070000	17080000	7081	10950	14969	0.473044291535841	0.731511791034805
chr1	17080000	17090000	5655	13893	13589	0.416145411730076	1.02237103539628
chr1	17090000	17100000	6820	15024	12524	0.544554455445545	1.19961673586714
chr1	17100000	17110000	5247	13290	15897	0.330062275901113	0.836006793734667
chr1	17110000	17120000	6714	13658	14012	0.479160719383386	0.974735940622324
chr1	17120000	17130000	13809	31486	12811	1.07790180313793	2.45773163687456
chr1	17130000	17140000	8224	8957	13241	0.621101125292652	0.676459481912242
chr1	17140000	17150000	4787	7385	13818	0.346432189897236	0.534447821681864
chr1	17150000	17160000	5384	10132	15368	0.350338365434669	0.65929203539823
chr1	17160000	17170000	12908	29849	11979	1.07755238333751	2.49177727690124
chr1	17170000	17180000	6733	9550	13373	0.503477155462499	0.714125476706797
chr1	17180000	17190000	9176	15879	16149	0.568208557805437	0.983280698495263
chr1	17190000	17200000	17666	31035	12297	1.43661055542002	2.52378628933886
chr1	17200000	17210000	9127	18037	12590	0.724940428911835	1.43264495631454
chr1	17210000	17220000	6500	13284	13128	0.495124923826935	1.01188299817185
chr1	17220000	17230000	12581	22248	14296	0.880036373810856	1.55623950755456
chr1	17230000	17240000	24953	51872	12004	2.07872375874708	4.32122625791403
chr1	17240000	17250000	7289	13183	12703	0.57380146422105	1.03778634968118
chr1	17250000	17260000	11790	24013	14093	0.836585538920031	1.70389555098276
chr1	17260000	17270000	6838	9542	13722	0.4983238594957	0.695379682262061
chr1	17270000	17280000	13640	19424	12886	1.05851311500854	1.50737234207667
chr1	17280000	17290000	12790	27848	13947	0.917043091704309	1.99670179967018
chr1	17290000	17300000	11910	23442	12751	0.934044388675398	1.83844404360442
chr1	17300000	17310000	10967	19712	14254	0.769398063701417	1.38291006033394
chr1	17310000	17320000	5049	15253	14105	0.357958170861397	1.08138957816377
chr1	17320000	17330000	4547	11695	13168	0.345306804374241	0.888137910085055
chr1	17330000	17340000	6591	14542	14387	0.458121915618266	1.01077361506916
chr1	17340000	17350000	7489	15244	13656	0.548403632103105	1.11628588166374
chr1	17350000	17360000	5501	9638	13670	0.402414045354792	0.7050475493782
chr1	17360000	17370000	7700	15080	11891	0.647548566142461	1.26818602304264
chr1	17370000	17380000	8208	11609	13937	0.588935925952501	0.832962617493004
chr1	17380000	17390000	7098	13481	15075	0.470845771144279	0.894262023217247
chr1	17390000	17400000	6865	12618	14115	0.486362026213248	0.89394261424017
chr1	17400000	17410000	8754	19956	13502	0.648348392830692	1.47800325877648
chr1	17410000	17420000	3204	10871	14942	0.214429125953688	0.727546513184313
chr1	17420000	17430000	8439	12314	14468	0.58328725463091	0.851119712468897
chr1	17430000	17440000	9030	12982	9476	0.952933727311102	1.36998733642887
chr1	17440000	17450000	17869	30709	12605	1.41761205870686	2.43625545418485
chr1	17450000	17460000	5889	13102	11363	0.518261022617267	1.15304057027194
chr1	17460000	17470000	9388	25282	12436	0.754905114184625	2.03296880025732
chr1	17470000	17480000	24613	53264	13842	1.77813899725473	3.84799884409767
chr1	17480000	17490000	8696	17437	13261	0.655757484352613	1.31490837795038
chr1	17490000	17500000	12993	21746	14502	0.895945386843194	1.49951730795752
chr1	17500000	17510000	9158	15216	14336	0.638811383928571	1.06138392857143
chr1	17510000	17520000	7102	13278	15806	0.449323041882829	0.840060736429204
chr1	17520000	17530000	9072	20056	14321	0.633475315969555	1.40046086167167
chr1	17530000	17540000	9308	16771	13325	0.698536585365854	1.25861163227017
chr1	17540000	17550000	8042	12354	14335	0.56100453435647	0.86180676665504
chr1	17550000	17560000	7968	21608	13216	0.602905569007264	1.63498789346247
chr1	17560000	17570000	13796	28794	14391	0.958654714752276	2.00083385449239
chr1	17570000	17580000	7780	10888	14332	0.542841194529724	0.759698576611778
chr1	17580000	17590000	10999	18668	12686	0.86701876083872	1.47154343370645
chr1	17590000	17600000	5194	9997	12013	0.432364937983851	0.832181803046699
chr1	17600000	17610000	7203	10850	13541	0.531940033970903	0.801270216379883
chr1	17610000	17620000	6971	8300	14581	0.478087922639051	0.569233934572389
chr1	17620000	17630000	7028	18396	13239	0.530855804819095	1.38953093133923
chr1	17630000	17640000	4499	12346	12530	0.359058260175579	0.985315243415802
chr1	17640000	17650000	1900	9696	13752	0.138161721931355	0.705061082024433
chr1	17650000	17660000	5800	10116	12070	0.48053024026512	0.83811101905551
chr1	17660000	17670000	4769	10902	15169	0.314391192563781	0.718702617179775
chr1	17670000	17680000	4028	6789	12248	0.328870019595036	0.554294578706728
chr1	17680000	17690000	3750	11379	14455	0.259425804219993	0.787201660325147
chr1	17690000	17700000	4747	12963	13166	0.360549901260823	0.984581497797357
chr1	17700000	17710000	4798	13733	13641	0.351733743860421	1.00674437357965
chr1	17710000	17720000	5576	13432	12488	0.44650864830237	1.07559256886611
chr1	17720000	17730000	7100	13918	15517	0.457562673197139	0.89695173036025
chr1	17730000	17740000	7913	15492	13079	0.605015673981191	1.18449422738741
chr1	17740000	17750000	4987	11163	16227	0.307327294016146	0.687927528193751
chr1	17750000	17760000	5939	11250	11766	0.50475947645759	0.956144824069352
chr1	17760000	17770000	11760	19837	13517	0.870015535991714	1.46755936968262
chr1	17770000	17780000	5322	9479	13788	0.385987815491732	0.687481868291268
chr1	17780000	17790000	3906	10130	13417	0.291123201908027	0.75501229783111
chr1	17790000	17800000	8314	14522	12723	0.653462233749902	1.14139746915036
chr1	17800000	17810000	5854	12674	12120	0.483003300330033	1.0457095709571
chr1	17810000	17820000	4339	6804	13317	0.325824134564842	0.510925884208155
chr1	17820000	17830000	5650	13042	16202	0.348722379953092	0.80496235032712
chr1	17830000	17840000	4594	10787	11006	0.417408686171179	0.980101762674905
chr1	17840000	17850000	6106	14450	11716	0.52116763400478	1.23335609423011
chr1	17850000	17860000	7290	14193	12925	0.564023210831721	1.09810444874275
chr1	17860000	17870000	7891	15377	12354	0.638740488910474	1.24469807349846
chr1	17870000	17880000	10749	25765	12607	0.852621559451099	2.043705877687
chr1	17880000	17890000	7434	8200	13815	0.538110749185668	0.593557727108216
chr1	17890000	17900000	5500	13247	11715	0.469483568075117	1.13077251387111
chr1	17900000	17910000	7998	10682	13463	0.594072643541558	0.793433855752804
chr1	17910000	17920000	7629	13108	14956	0.510096282428457	0.876437550147098
chr1	17920000	17930000	5794	11092	15081	0.384192029706253	0.735494993700683
chr1	17930000	17940000	6062	8216	12680	0.47807570977918	0.64794952681388
chr1	17940000	17950000	5675	10400	14230	0.398805340829234	0.73085031623331
chr1	17950000	17960000	5836	12653	13866	0.420885619500938	0.912519832684264
chr1	17960000	17970000	4584	6998	14060	0.326031294452347	0.497724039829303
chr1	17970000	17980000	3399	13570	13152	0.258439781021898	1.03178223844282
chr1	17980000	17990000	3925	12528	13333	0.294382359558989	0.939623490587265
chr1	17990000	18000000	4699	9500	14199	0.330938798506937	0.669061201493063
chr1	18000000	18010000	6292	7668	12617	0.498692240627724	0.607751446461124
chr1	18010000	18020000	3734	9391	14426	0.258838208789685	0.650977401913212
chr1	18020000	18030000	6422	11092	12686	0.506227337222135	0.874349676809081
chr1	18030000	18040000	7208	8466	11727	0.614649953099685	0.721923765668969
chr1	18040000	18050000	4750	9581	11958	0.397223615989296	0.801220939956514
chr1	18050000	18060000	6149	11419	12114	0.507594518738649	0.942628363876507
chr1	18060000	18070000	5318	8938	12543	0.423981503627521	0.71258869488958
chr1	18070000	18080000	4832	13748	12502	0.386498160294353	1.0996640537514
chr1	18080000	18090000	5650	8926	13199	0.428062732025153	0.67626335328434
chr1	18090000	18100000	5095	12050	12503	0.407502199472127	0.963768695513077
chr1	18100000	18110000	8824	11074	11800	0.747796610169492	0.938474576271186
chr1	18110000	18120000	5100	10275	12691	0.401859585533055	0.809628870853361
chr1	18120000	18130000	4850	10950	10329	0.469551747507019	1.06012198663956
chr1	18130000	18140000	9150	10684	14605	0.62649777473468	0.731530297843204
chr1	18140000	18150000	6611	7595	12312	0.536955815464587	0.616877842755036
chr1	18150000	18160000	3718	10876	13835	0.268738706179978	0.786122153957355
chr1	18160000	18170000	3250	14350	13354	0.243372772203085	1.07458439418901
chr1	18170000	18180000	4800	11350	12281	0.390847650842765	0.924191841055289
chr1	18180000	18190000	5050	9839	13784	0.366366802089379	0.713798607080673
chr1	18190000	18200000	4594	13773	13328	0.34468787515006	1.03338835534214
chr1	18200000	18210000	5650	8200	12222	0.462281132384225	0.67092128947799
chr1	18210000	18220000	3100	11650	14233	0.2178036956369	0.818520340054802
chr1	18220000	18230000	4924	10894	12984	0.379235982747998	0.839032655576094
chr1	18230000	18240000	6481	9746	15204	0.42626940278874	0.641015522230992
chr1	18240000	18250000	3337	12001	12870	0.259285159285159	0.932478632478632
chr1	18250000	18260000	3882	9545	14328	0.270938023450586	0.666178112786153
chr1	18260000	18270000	5742	11784	13010	0.441352805534204	0.90576479631053
chr1	18270000	18280000	4600	12534	12025	0.382536382536383	1.04232848232848
chr1	18280000	18290000	7350	13742	13306	0.552382383886968	1.03276717270404
chr1	18290000	18300000	4650	11544	14096	0.329880817253121	0.818955732122588
chr1	18300000	18310000	5406	8876	13795	0.391881116346502	0.643421529539688
chr1	18310000	18320000	5493	9699	12229	0.449178183007605	0.793114727287595
chr1	18320000	18330000	5650	13799	11405	0.495396755808856	1.20990793511618
chr1	18330000	18340000	6614	9350	13665	0.484010245151848	0.684229784120015
chr1	18340000	18350000	6488	10849	14355	0.451967955416231	0.755764541971438
chr1	18350000	18360000	3950	9688	12415	0.318163511880789	0.780346355215465
chr1	18360000	18370000	5394	8471	10976	0.491435860058309	0.771774781341108
chr1	18370000	18380000	4655	9947	13087	0.355696492702682	0.760067242301521
chr1	18380000	18390000	3422	6030	15920	0.214949748743719	0.378768844221106
chr1	18390000	18400000	5144	13527	13716	0.375036453776611	0.986220472440945
chr1	18400000	18410000	5489	12102	12833	0.427725395464817	0.943037481493026
chr1	18410000	18420000	4673	7796	13335	0.350431196100487	0.584626921634796
chr1	18420000	18430000	4800	8214	12083	0.397252337995531	0.679798063394852
chr1	18430000	18440000	4850	7905	13250	0.366037735849057	0.596603773584906
chr1	18440000	18450000	5791	7750	13317	0.434857700683337	0.581962904558084
chr1	18450000	18460000	5157	11462	14460	0.356639004149378	0.792669432918396
chr1	18460000	18470000	6100	13873	14098	0.432685487303164	0.984040289402752
chr1	18470000	18480000	4597	11856	10623	0.432740280523393	1.11606890708839
chr1	18480000	18490000	7390	9550	13331	0.554347010726877	0.716375365688996
chr1	18490000	18500000	4250	9544	14091	0.301610957348662	0.677311759278972
chr1	18500000	18510000	5336	7588	13861	0.384965009739557	0.547435249981964
chr1	18510000	18520000	6040	11008	14557	0.414920656728722	0.756199766435392
chr1	18520000	18530000	5010	9564	11817	0.423965473470424	0.809342472708809
chr1	18530000	18540000	6131	11536	12095	0.506903679206284	0.9537825547747
chr1	18540000	18550000	4679	11236	12740	0.367268445839874	0.881946624803768
chr1	18550000	18560000	6049	9758	14657	0.412703827522685	0.665756976188852
chr1	18560000	18570000	5700	10095	15380	0.370611183355006	0.656371911573472
chr1	18570000	18580000	4649	10496	12918	0.359885431181297	0.812509676420499
chr1	18580000	18590000	4700	9803	12977	0.36217924019419	0.755413423749711
chr1	18590000	18600000	7890	12467	14269	0.552946947929077	0.87371224332469
chr1	18600000	18610000	4750	11476	12482	0.38054798910431	0.919403941676013
chr1	18610000	18620000	8300	15250	12255	0.677274581803346	1.24439004487964
chr1	18620000	18630000	6095	6474	12552	0.485579987253027	0.515774378585086
chr1	18630000	18640000	5528	10100	13562	0.407609497124318	0.744727916236543
chr1	18640000	18650000	5618	10100	13011	0.431788486665129	0.776266236261625
chr1	18650000	18660000	4550	12450	14372	0.316587809629836	0.866267742833287
chr1	18660000	18670000	11295	24023	13516	0.835676235572655	1.77737496300681
chr1	18670000	18680000	4325	11344	10227	0.422900166226655	1.10922069032952
chr1	18680000	18690000	6130	12328	11490	0.533507397737163	1.07293298520453
chr1	18690000	18700000	4941	14092	14027	0.352249233620874	1.00463392029657
chr1	18700000	18710000	6612	10637	15317	0.431677221388	0.694457139126461
chr1	18710000	18720000	5270	13808	12041	0.437671289759987	1.14674860891952
chr1	18720000	18730000	6646	11896	13030	0.510053722179586	0.912970069071374
chr1	18730000	18740000	5240	7586	14046	0.373059945892069	0.540082585789549
chr1	18740000	18750000	6010	11400	12660	0.474723538704581	0.900473933649289
chr1	18750000	18760000	4848	10649	15639	0.30999424515634	0.6809258904022
chr1	18760000	18770000	4750	11400	13603	0.349187679188414	0.838050430052194
chr1	18770000	18780000	6050	9331	13071	0.462856705684339	0.713870400122408
chr1	18780000	18790000	5774	11556	14104	0.409387407827567	0.819342030629609
chr1	18790000	18800000	4856	8946	13916	0.348950847944812	0.642857142857143
chr1	18800000	18810000	4350	11940	13384	0.32501494321578	0.892109982068141
chr1	18810000	18820000	6776	9991	13475	0.502857142857143	0.741447124304267
chr1	18820000	18830000	8429	10136	11664	0.722650891632373	0.868998628257888
chr1	18830000	18840000	4980	9812	14587	0.341399876602454	0.672653732775759
chr1	18840000	18850000	5992	12581	14992	0.399679829242263	0.839180896478122
chr1	18850000	18860000	6191	10823	14741	0.419985075639373	0.73421070483685
chr1	18860000	18870000	5500	10894	14399	0.381970970206264	0.756580318077644
chr1	18870000	18880000	5550	11599	12914	0.429766145268701	0.898172525940839
chr1	18880000	18890000	6300	9149	12691	0.496414782129068	0.720904578047435
chr1	18890000	18900000	4170	7189	15410	0.27060350421804	0.466515249837768
chr1	18900000	18910000	10029	24703	11505	0.871707953063885	2.14715341156019
chr1	18910000	18920000	7136	9044	13230	0.539380196523054	0.683597883597884
chr1	18920000	18930000	8844	14365	12019	0.735834928030618	1.1951909476662
chr1	18930000	18940000	4774	5889	15833	0.301522137308154	0.371944672519421
chr1	18940000	18950000	5703	15135	13856	0.41159064665127	1.09230658198614
chr1	18950000	18960000	8779	18366	13522	0.649238278361189	1.35823103091259
chr1	18960000	18970000	13576	29104	12745	1.06520204001569	2.28356218124755
chr1	18970000	18980000	8850	19030	16024	0.552296555167249	1.18759360958562
chr1	18980000	18990000	5198	11251	11827	0.439502832501902	0.951297877737381
chr1	18990000	19000000	5750	9200	14795	0.388644812436634	0.621831699898614
chr1	19000000	19010000	4148	10576	14304	0.289988814317673	0.739373601789709
chr1	19010000	19020000	12393	24313	14174	0.874347396641738	1.71532383236913
chr1	19020000	19030000	3852	10899	13454	0.286308904415044	0.810093652445369
chr1	19030000	19040000	5993	12477	12452	0.481288146482493	1.00200770960488
chr1	19040000	19050000	4600	12990	14851	0.30974345161942	0.874688573160057
chr1	19050000	19060000	8500	13734	13228	0.642576353190203	1.03825219231932
chr1	19060000	19070000	6741	12912	13083	0.515248796147673	0.986929603301995
chr1	19070000	19080000	6557	11622	15913	0.41205303839628	0.730346257776661
chr1	19080000	19090000	5393	10400	14314	0.376764007265614	0.726561408411346
chr1	19090000	19100000	4598	10155	15382	0.298920816538812	0.660187231829411
chr1	19100000	19110000	3591	10845	14861	0.241639189825718	0.729762465513761
chr1	19110000	19120000	5731	10365	14427	0.397241283704166	0.718444583073404
chr1	19120000	19130000	3800	10417	14041	0.27063599458728	0.741898725162025
chr1	19130000	19140000	4520	9893	14400	0.313888888888889	0.687013888888889
chr1	19140000	19150000	4500	9570	16003	0.281197275510842	0.59801287258639
chr1	19150000	19160000	4050	7416	14295	0.283315844700944	0.518782791185729
chr1	19160000	19170000	3600	11212	13574	0.265212907028142	0.825990864888758
chr1	19170000	19180000	5018	9400	12906	0.388811405547807	0.728343406167674
chr1	19180000	19190000	6106	7257	11761	0.519173539664994	0.617039367400731
chr1	19190000	19200000	4428	9178	14854	0.298101521475697	0.617880705533863
chr1	19200000	19210000	13576	24095	10974	1.23710588664115	2.19564425004556
chr1	19210000	19220000	11406	19576	13846	0.82377581973133	1.41383793153257
chr1	19220000	19230000	5363	14914	13797	0.388707690077553	1.08095962890483
chr1	19230000	19240000	7180	9499	15260	0.470511140235911	0.622477064220183
chr1	19240000	19250000	5500	14932	12892	0.426621160409556	1.15823766677009
chr1	19250000	19260000	9843	14959	15247	0.645569620253165	0.98111103823703
chr1	19260000	19270000	6840	8500	11391	0.600474058467211	0.74620314283206
chr1	19270000	19280000	5414	5549	14319	0.37809902926182	0.387527061945667
chr1	19280000	19290000	4911	8345	11629	0.422306303207499	0.717602545360736
chr1	19290000	19300000	4464	10828	13113	0.340425531914894	0.825745443453062
chr1	19300000	19310000	4100	11387	14146	0.289834582214053	0.804962533578397
chr1	19310000	19320000	9199	20227	12161	0.756434503741469	1.66326782336979
chr1	19320000	19330000	6228	7969	11901	0.523317368288379	0.669607596000336
chr1	19330000	19340000	6183	9595	12891	0.479636956015825	0.744317741059654
chr1	19340000	19350000	6588	9911	12718	0.518005975782356	0.779289196414531
chr1	19350000	19360000	4183	9539	12626	0.331300491050214	0.755504514493901
chr1	19360000	19370000	4911	8688	13193	0.372242856060032	0.658531039187448
chr1	19370000	19380000	6467	11639	14149	0.45706410347021	0.822602304049756
chr1	19380000	19390000	5229	9339	12876	0.406104380242311	0.725302889095992
chr1	19390000	19400000	4720	7308	13656	0.345635618043351	0.535149384885764
chr1	19400000	19410000	4020	11994	13618	0.295197532677339	0.88074607137612
chr1	19410000	19420000	4954	7454	13293	0.372677348980667	0.560746257428722
chr1	19420000	19430000	4050	12516	14271	0.283792306075258	0.877023334034055
chr1	19430000	19440000	7151	14818	14957	0.478103897840476	0.990706692518553
chr1	19440000	19450000	10699	18695	13937	0.767668795293105	1.34139341321662
chr1	19450000	19460000	10786	25032	13413	0.804145232237382	1.86624916126146
chr1	19460000	19470000	5237	13380	14439	0.362698247801094	0.926656970704342
chr1	19470000	19480000	5041	11800	14761	0.341508027911388	0.799403834428562
chr1	19480000	19490000	10418	19744	14034	0.74234003135243	1.40686903235001
chr1	19490000	19500000	5650	13045	14466	0.390570994055026	0.901769666804922
chr1	19500000	19510000	3334	15042	13505	0.24687152906331	1.11380970011107
chr1	19510000	19520000	6992	11168	12700	0.550551181102362	0.879370078740157
chr1	19520000	19530000	4985	6647	12772	0.390306921390542	0.520435327278422
chr1	19530000	19540000	4884	6855	13029	0.374856090260189	0.526134008749712
chr1	19540000	19550000	6709	11844	13680	0.490423976608187	0.865789473684211
chr1	19550000	19560000	7691	12395	15976	0.481409614421632	0.775851276915373
chr1	19560000	19570000	5823	11761	14018	0.415394492794978	0.838992723641033
chr1	19570000	19580000	5349	13028	13183	0.405749829325647	0.988242433437002
chr1	19580000	19590000	5807	10761	14615	0.397331508723914	0.736298323640096
chr1	19590000	19600000	14319	21610	12696	1.12783553875236	1.7021109010712
chr1	19600000	19610000	4261	11558	14176	0.300578442437923	0.815321670428894
chr1	19610000	19620000	7369	14686	15075	0.488822553897181	0.974195688225539
chr1	19620000	19630000	7900	18000	13684	0.57731657410114	1.31540485238234
chr1	19630000	19640000	8762	13666	15270	0.573804846103471	0.894957432874918
chr1	19640000	19650000	15697	29973	12299	1.27628262460363	2.43702740060167
chr1	19650000	19660000	10315	17148	13743	0.750563923451939	1.24776249727134
chr1	19660000	19670000	6637	14154	13956	0.475566064775007	1.01418744625967
chr1	19670000	19680000	6082	13450	12130	0.501401483924155	1.10882110469909
chr1	19680000	19690000	5314	12957	14905	0.356524656155652	0.869305602146931
chr1	19690000	19700000	3943	7148	13854	0.284610942688032	0.515952071603869
chr1	19700000	19710000	5595	11212	15647	0.357576532242602	0.71655908480859
chr1	19710000	19720000	6894	21334	12425	0.554849094567404	1.71702213279678
chr1	19720000	19730000	4300	11350	12422	0.346160038641121	0.913701497343423
chr1	19730000	19740000	5550	16048	15478	0.358573459103243	1.03682646336736
chr1	19740000	19750000	6466	9300	14020	0.461198288159772	0.663338088445078
chr1	19750000	19760000	8433	19194	15012	0.561750599520384	1.27857713828937
chr1	19760000	19770000	10175	19622	12587	0.808373718916342	1.558909986494
chr1	19770000	19780000	4583	7950	14649	0.312854119735135	0.542699160352243
chr1	19780000	19790000	5391	10323	12017	0.448614462844304	0.85903303653158
chr1	19790000	19800000	5500	14476	11274	0.487848146177045	1.28401632073798
chr1	19800000	19810000	7300	10693	11783	0.619536620555037	0.90749384706781
chr1	19810000	19820000	4746	17649	14734	0.322112121623456	1.19784172661871
chr1	19820000	19830000	8039	22689	15881	0.506202380202758	1.42868836975002
chr1	19830000	19840000	5353	8260	14213	0.376627031590797	0.581158094702033
chr1	19840000	19850000	6776	12656	13982	0.484623086825919	0.905163782005436
chr1	19850000	19860000	6574	14643	13335	0.492988376452943	1.09808773903262
chr1	19860000	19870000	18742	36227	12459	1.50429408459748	2.90769724697006
chr1	19870000	19880000	12329	28693	15142	0.814225333509444	1.89492801479329
chr1	19880000	19890000	8793	25615	13252	0.663522487171748	1.93291578629641
chr1	19890000	19900000	5697	11795	13026	0.437356057116536	0.905496698909873
chr1	19900000	19910000	6147	6800	13804	0.445305708490293	0.492610837438424
chr1	19910000	19920000	4930	8407	15218	0.323958470232619	0.552437902483901
chr1	19920000	19930000	5318	10627	14446	0.36812958604458	0.735636162259449
chr1	19930000	19940000	2850	11168	13823	0.206178108948853	0.807928814295016
chr1	19940000	19950000	7600	12071	13752	0.552646887725422	0.877763234438627
chr1	19950000	19960000	6949	10585	16021	0.433743212034205	0.660695337369702
chr1	19960000	19970000	4769	9710	13554	0.351851851851852	0.716393684521175
chr1	19970000	19980000	7309	12605	13345	0.547695766204571	0.944548520044961
chr1	19980000	19990000	3984	9200	14616	0.272577996715928	0.629447181171319
[truncated: 301,092 more rows]
