# Supplementary material for: Chromosomal Mcm2-7 distribution and the genome replication program in species from yeast to humans
Source: PLoS Genet. 2021 Sep 2;17(9):e1009714. doi: 10.1371/journal.pgen.1009714 (PMC8443269; doi:10.1371/journal.pgen.1009714)
Supplement: S8 Source Files — (ZIP) [file pgen.1009714.s030.zip › source_files_for_S13Figure/S13_Figure/S13B_Figure/numbers_for_S13B_Figure_050721_1.txt]

chr	bedstart	bedend	highMNase	NAR_G1sonicated	MCMChEC	our_G1sonicated	norm_highMNase	norm_MCMChEC
chr1	0	10000	28	0	3	0	0	0
chr1	10000	20000	157865	10999	35794	32586	14.3526684244022	1.09844718590806
chr1	20000	30000	138745	7650	21293	25509	18.1366013071895	0.834724999019954
chr1	30000	40000	172646	7700	42728	31415	22.4215584415584	1.36011459493872
chr1	40000	50000	173987	7750	25726	35502	22.449935483871	0.724635231817926
chr1	50000	60000	130816	9400	22158	31779	13.9165957446809	0.697252902860379
chr1	60000	70000	161089	7573	27378	33719	21.2714908226594	0.811945787241614
chr1	70000	80000	123357	5133	26657	29338	24.0321449444769	0.908616810961892
chr1	80000	90000	113276	5779	20630	29612	19.6013151064198	0.696677022828583
chr1	90000	100000	114778	4908	26845	27197	23.3859005704971	0.987057396036328
chr1	100000	110000	140508	5569	23870	29972	25.2303824744119	0.796409982650474
chr1	110000	120000	109487	3987	19637	26753	27.460998244294	0.734011138937689
chr1	120000	130000	78710	3850	15563	20994	20.4441558441558	0.741307040106697
chr1	130000	140000	82557	4700	20900	18895	17.5653191489362	1.10611272823498
chr1	140000	150000	69371	2600	11899	13363	26.6811538461538	0.890443762628152
chr1	150000	160000	65897	3200	11327	13889	20.5928125	0.815537475700194
chr1	160000	170000	65687	4225	11773	13929	15.5472189349112	0.845215019025056
chr1	170000	180000	66101	3474	13398	17585	19.0273459988486	0.761899346033551
chr1	180000	190000	119635	6600	28993	25468	18.1265151515152	1.13840898382284
chr1	190000	200000	115096	7299	23417	22562	15.7687354432114	1.03789557663328
chr1	200000	210000	78632	4350	20631	13523	18.0763218390805	1.52562301264512
chr1	210000	220000	0	0	0	0	0	0
chr1	220000	230000	0	0	0	0	0	0
chr1	230000	240000	0	0	0	0	0	0
chr1	240000	250000	0	0	0	0	0	0
chr1	250000	260000	14161	600	2350	2816	23.6016666666667	0.834517045454545
chr1	260000	270000	111438	6150	26800	31648	18.12	0.846814964610718
chr1	270000	280000	107046	3911	17550	23333	27.3704934799284	0.752153602194317
chr1	280000	290000	105279	4539	16848	25297	23.1943159286186	0.666007827015061
chr1	290000	300000	55347	2849	10700	16700	19.4268164268164	0.640718562874252
chr1	300000	310000	0	0	0	0	0	0
chr1	310000	320000	0	0	0	0	0	0
chr1	320000	330000	0	0	0	0	0	0
chr1	330000	340000	0	0	0	0	0	0
chr1	340000	350000	12426	650	3069	4147	19.1169230769231	0.740053050397878
chr1	350000	360000	80715	4050	18930	23933	19.9296296296296	0.79095809133832
chr1	360000	370000	82191	2750	12900	15415	29.8876363636364	0.836847226727214
chr1	370000	380000	72818	3000	11338	14142	24.2726666666667	0.801725357092349
chr1	380000	390000	45609	2550	7712	14442	17.8858823529412	0.533998061210359
chr1	390000	400000	65002	3400	26657	15313	19.1182352941176	1.74080846339711
chr1	400000	410000	53681	3050	13998	13057	17.6003278688525	1.07206862219499
chr1	410000	420000	51576	3836	11238	14418	13.4452554744526	0.779442363712027
chr1	420000	430000	60912	3618	12662	16692	16.8358208955224	0.758566978193146
chr1	430000	440000	49920	2846	9100	9766	17.5404075895994	0.931804218718001
chr1	440000	450000	34464	2850	13738	11272	12.0926315789474	1.21877217885025
chr1	450000	460000	71505	3399	6858	16600	21.0370697263901	0.413132530120482
chr1	460000	470000	61265	4357	10600	14085	14.0612806977278	0.752573659921903
chr1	470000	480000	60147	3652	15618	15820	16.4696056955093	0.987231352718078
chr1	480000	490000	52541	3379	9481	16145	15.5492749334123	0.587240631774543
chr1	490000	500000	47850	2162	16238	9788	22.1322849213691	1.6589701675521
chr1	500000	510000	92938	3100	10560	16336	29.98	0.646425073457395
chr1	510000	520000	79378	3250	16900	17821	24.424	0.948319398462488
chr1	520000	530000	70866	3250	13556	16692	21.8049230769231	0.812125569134915
chr1	530000	540000	33790	2500	5894	7661	13.516	0.769351259626681
chr1	540000	550000	0	0	0	0	0	0
chr1	550000	560000	0	0	0	0	0	0
chr1	560000	570000	0	0	0	0	0	0
chr1	570000	580000	0	0	0	0	0	0
chr1	580000	590000	9749	1300	6450	5750	7.49923076923077	1.12173913043478
chr1	590000	600000	59616	3150	13196	16627	18.9257142857143	0.79364888434474
chr1	600000	610000	50797	2850	6899	14051	17.8235087719298	0.490997082058217
chr1	610000	620000	46446	2663	11350	9467	17.4412316935787	1.19890144713214
chr1	620000	630000	697692	120024	490132	871893	5.8129374125175	0.562146960693571
chr1	630000	640000	3040610	435361	1843220	2869007	6.98411203575883	0.642459220211035
chr1	640000	650000	59766	2950	13800	15212	20.2596610169492	0.907178543255325
chr1	650000	660000	60318	4300	13250	15896	14.0274418604651	0.833543029693005
chr1	660000	670000	67770	3916	14850	16095	17.305924412666	0.92264678471575
chr1	670000	680000	28890	2833	8600	12543	10.1976703141546	0.685641393605995
chr1	680000	690000	52587	3550	11541	13064	14.8132394366197	0.883420085731782
chr1	690000	700000	76318	3650	7807	17774	20.9090410958904	0.439237087881175
chr1	700000	710000	76421	4350	16200	15354	17.5680459770115	1.05509964830012
chr1	710000	720000	67119	3800	14298	15677	17.6628947368421	0.912036741723544
chr1	720000	730000	52040	3150	9999	14945	16.5206349206349	0.669053195048511
chr1	730000	740000	91605	3450	21346	14111	26.5521739130435	1.51272057260293
chr1	740000	750000	71545	3550	15248	13362	20.1535211267606	1.14114653494986
chr1	750000	760000	71778	3050	12549	15800	23.5337704918033	0.794240506329114
chr1	760000	770000	70845	3596	14400	15018	19.7010567296997	0.958849380743108
chr1	770000	780000	76389	3861	27441	16637	19.7847707847708	1.64939592474605
chr1	780000	790000	76331	5043	10655	18236	15.1360301407892	0.584283834174161
chr1	790000	800000	134462	7189	13730	23956	18.7038531089164	0.573134079145099
chr1	800000	810000	106131	4271	11000	16649	24.8492156403653	0.660700342362905
chr1	810000	820000	91699	4289	14334	13897	21.3800419678247	1.03144563574872
chr1	820000	830000	164308	4949	18966	14279	33.2002424732269	1.32824427480916
chr1	830000	840000	97982	5686	13798	12724	17.2321491382343	1.08440741905061
chr1	840000	850000	102647	4670	7300	17255	21.9800856531049	0.423065778035352
chr1	850000	860000	105590	5044	12350	14826	20.9337827121332	0.832996087953595
chr1	860000	870000	117005	4950	14635	13972	23.6373737373737	1.04745204695104
chr1	870000	880000	97179	4600	9050	15974	21.1258695652174	0.566545636659572
chr1	880000	890000	110153	6450	15936	18325	17.077984496124	0.869631650750341
chr1	890000	900000	83676	4540	9466	14390	18.4308370044053	0.657817929117443
chr1	900000	910000	61444	4709	17278	11698	13.048205563814	1.4770046161737
chr1	910000	920000	87464	5035	16690	13889	17.3712015888779	1.20167038663691
chr1	920000	930000	95171	4031	16094	11119	23.6097742495659	1.44743232305063
chr1	930000	940000	66175	3182	15923	14840	20.796668761785	1.07297843665768
chr1	940000	950000	66028	4192	32767	11406	15.7509541984733	2.87278625284938
chr1	950000	960000	118830	4108	13186	12891	28.9264849074976	1.02288418276317
chr1	960000	970000	118999	3750	15598	11696	31.7330666666667	1.33361833105335
chr1	970000	980000	47833	2950	8504	11139	16.2145762711864	0.763443756172008
chr1	980000	990000	75389	3900	13229	14562	19.3305128205128	0.908460376321934
chr1	990000	1000000	61456	3150	12915	12306	19.5098412698413	1.04948805460751
chr1	1000000	1010000	58192	4000	23941	11203	14.548	2.13701687048112
chr1	1010000	1020000	70674	3750	19452	15186	18.8464	1.2809166337416
chr1	1020000	1030000	71224	3681	23898	12225	19.3490899212171	1.95484662576687
chr1	1030000	1040000	150860	3916	10116	12954	38.5240040858018	0.780917091245947
chr1	1040000	1050000	49209	4403	10800	13416	11.1762434703611	0.805008944543828
chr1	1050000	1060000	145125	4100	13663	12434	35.3963414634146	1.09884188515361
chr1	1060000	1070000	62686	3350	18409	11795	18.7122388059701	1.56074607884697
chr1	1070000	1080000	80141	4597	23505	11664	17.4333260822275	2.01517489711934
chr1	1080000	1090000	59519	4253	15855	10528	13.9945920526687	1.50598404255319
chr1	1090000	1100000	72389	3824	8228	15022	18.9301778242678	0.547729996005858
chr1	1100000	1110000	105550	3776	7319	13346	27.9528601694915	0.548404016184625
chr1	1110000	1120000	75982	3850	20747	11819	19.7355844155844	1.75539385734834
chr1	1120000	1130000	64175	4862	11230	11920	13.1993006993007	0.942114093959732
chr1	1130000	1140000	52015	4488	7969	13333	11.5897950089127	0.597689942248556
chr1	1140000	1150000	47223	3722	11104	11244	12.6875335840946	0.987548914976877
chr1	1150000	1160000	57766	3778	10352	15664	15.2901005823187	0.660878447395301
chr1	1160000	1170000	42494	3632	10080	12561	11.6998898678414	0.80248387867208
chr1	1170000	1180000	78445	4366	12649	14803	17.9672469079249	0.854488954941566
chr1	1180000	1190000	60995	3500	13596	13121	17.4271428571429	1.03620150903132
chr1	1190000	1200000	96031	4949	8908	12840	19.4041220448575	0.693769470404984
chr1	1200000	1210000	48292	3900	12273	10809	12.3825641025641	1.13544268665001
chr1	1210000	1220000	56912	2950	12925	13083	19.2922033898305	0.987923259191317
chr1	1220000	1230000	98050	3848	10252	9527	25.4807692307692	1.07609950666527
chr1	1230000	1240000	54012	3800	20998	12947	14.2136842105263	1.62184289796864
chr1	1240000	1250000	41336	3050	11297	11886	13.5527868852459	0.950445902742723
chr1	1250000	1260000	109008	4481	9521	15643	24.3267127873243	0.608642843444352
chr1	1260000	1270000	73678	3517	11885	15698	20.9491043502986	0.757102815645305
chr1	1270000	1280000	68773	3826	16114	14439	17.9751698902248	1.1160052635224
chr1	1280000	1290000	63412	3072	15733	13545	20.6419270833333	1.16153562200074
chr1	1290000	1300000	63529	4200	16866	11009	15.1259523809524	1.53201925697157
chr1	1300000	1310000	83467	3300	25730	12846	25.2930303030303	2.00295811925891
chr1	1310000	1320000	66687	4134	17165	12279	16.1313497822932	1.39791513966935
chr1	1320000	1330000	89656	3316	17904	10625	27.037394451146	1.68508235294118
chr1	1330000	1340000	89790	3800	13932	13854	23.6289473684211	1.00563014291901
chr1	1340000	1350000	84739	4297	28855	11949	19.7205026762858	2.41484643066365
chr1	1350000	1360000	38186	3403	7057	10358	11.2212753452836	0.681309133037266
chr1	1360000	1370000	93286	4499	13814	14630	20.7348299622138	0.944224196855776
chr1	1370000	1380000	61324	4000	26414	11912	15.331	2.21742780389523
chr1	1380000	1390000	77267	5052	14775	15454	15.2943388756928	0.956063155170182
chr1	1390000	1400000	73829	4597	20254	12318	16.0602566891451	1.64426043188829
chr1	1400000	1410000	68700	4650	16851	14430	14.7741935483871	1.16777546777547
chr1	1410000	1420000	78685	4400	10807	12963	17.8829545454545	0.833680475198642
chr1	1420000	1430000	50280	3643	10343	10920	13.8018116936591	0.947161172161172
chr1	1430000	1440000	50305	3307	10898	12492	15.2116722104627	0.872398334934358
chr1	1440000	1450000	80364	4033	10501	12361	19.9266055045872	0.849526737318987
chr1	1450000	1460000	70214	3967	12321	13254	17.6995210486514	0.92960615663196
chr1	1460000	1470000	68030	4399	10119	14463	15.4648783814503	0.699647376063057
chr1	1470000	1480000	63615	4800	24409	13782	13.253125	1.77107821796546
chr1	1480000	1490000	65502	3800	11731	14005	17.2373684210526	0.837629418064977
chr1	1490000	1500000	60277	4550	7564	16205	13.2476923076923	0.466769515581611
chr1	1500000	1510000	90561	4300	14119	14645	21.0606976744186	0.964083304882212
chr1	1510000	1520000	61848	3534	20939	10483	17.5008488964346	1.99742440141181
chr1	1520000	1530000	62695	3766	10064	14368	16.6476367498672	0.700445434298441
chr1	1530000	1540000	79487	3200	9079	14385	24.8396875	0.631143552311435
chr1	1540000	1550000	54231	3928	10109	12572	13.8062627291242	0.804088450524976
chr1	1550000	1560000	83059	4472	9358	13455	18.5731216457961	0.695503530286139
chr1	1560000	1570000	72620	4050	9072	12523	17.9308641975309	0.724427054220235
chr1	1570000	1580000	66358	2900	18823	13708	22.8820689655172	1.37313977239568
chr1	1580000	1590000	103212	5594	17507	16596	18.4504826599929	1.05489274523982
chr1	1590000	1600000	87432	4905	6949	14339	17.8250764525994	0.484622358602413
chr1	1600000	1610000	73395	4700	8400	11664	15.6159574468085	0.720164609053498
chr1	1610000	1620000	67111	4950	19473	12644	13.5577777777778	1.54009807023094
chr1	1620000	1630000	60023	3600	9591	14405	16.6730555555556	0.665810482471364
chr1	1630000	1640000	37172	3300	7412	11291	11.2642424242424	0.656452041448942
chr1	1640000	1650000	83392	5200	9549	14004	16.0369230769231	0.681876606683805
chr1	1650000	1660000	67166	3900	16508	12750	17.2220512820513	1.29474509803922
chr1	1660000	1670000	64348	4699	10725	13460	13.6939774420089	0.796805349182764
chr1	1670000	1680000	59681	4465	10249	13200	13.36640537514	0.776439393939394
chr1	1680000	1690000	73685	4585	19418	13354	16.0708833151581	1.454096150966
chr1	1690000	1700000	64984	4000	23107	13752	16.246	1.68026468877254
chr1	1700000	1710000	46913	3500	7200	11668	13.4037142857143	0.617072334590333
chr1	1710000	1720000	72900	4299	12292	10514	16.9574319609211	1.16910785619174
chr1	1720000	1730000	61471	4650	19898	11183	13.2195698924731	1.77930787802915
chr1	1730000	1740000	57419	4469	6843	14203	12.8482882076527	0.481799619798634
chr1	1740000	1750000	67261	3730	36744	11923	18.0324396782842	3.08177472112723
chr1	1750000	1760000	65805	3259	15962	14993	20.1917766185947	1.06463016074168
chr1	1760000	1770000	67116	4589	29911	14623	14.6254085857485	2.04547630445189
chr1	1770000	1780000	71000	3600	18738	9413	19.7222222222222	1.99065122702645
chr1	1780000	1790000	76928	4934	12747	5873	15.5914065666802	2.1704410011919
chr1	1790000	1800000	99257	4465	5396	7671	22.2300111982083	0.703428496936514
chr1	1800000	1810000	93333	4150	4094	8761	22.4898795180723	0.467298253624016
chr1	1810000	1820000	84178	3718	6044	7281	22.6406670252824	0.830105754704024
chr1	1820000	1830000	69261	4981	6606	7088	13.9050391487653	0.931997742663657
chr1	1830000	1840000	77660	3901	6800	7935	19.907715970264	0.856962822936358
chr1	1840000	1850000	86905	4250	6289	6545	20.4482352941176	0.960886172650879
chr1	1850000	1860000	70929	3565	14081	8550	19.8959326788219	1.64690058479532
chr1	1860000	1870000	74099	4284	5861	6986	17.296685340803	0.838963641568852
chr1	1870000	1880000	91609	4200	14009	15057	21.8116666666667	0.930397821611211
chr1	1880000	1890000	64644	4250	17853	12813	15.2103529411765	1.39335050339499
chr1	1890000	1900000	131721	3650	25775	10977	36.0879452054794	2.34809146397012
chr1	1900000	1910000	73479	4550	39674	13053	16.1492307692308	3.03945453152532
chr1	1910000	1920000	86214	4018	16474	12644	21.456943753111	1.30291047136982
chr1	1920000	1930000	82043	4681	17392	13851	17.5268105105747	1.25564941159483
chr1	1930000	1940000	158863	4950	12763	13993	32.0935353535354	0.912098906596155
chr1	1940000	1950000	112354	4300	9273	12602	26.1288372093023	0.735835581653706
chr1	1950000	1960000	87340	3900	12057	13878	22.3948717948718	0.868785127539991
chr1	1960000	1970000	64951	4200	13857	12692	15.4645238095238	1.09179010400252
chr1	1970000	1980000	128531	4348	10883	14314	29.5609475620975	0.760304596898142
chr1	1980000	1990000	67482	4002	9741	15192	16.8620689655172	0.641192733017378
chr1	1990000	2000000	69247	4198	11650	15560	16.4952358265841	0.748714652956298
chr1	2000000	2010000	77927	3616	13041	13122	21.5506084070796	0.993827160493827
chr1	2010000	2020000	80831	3984	12122	11444	20.28890562249	1.05924501922405
chr1	2020000	2030000	68665	4474	12349	15012	15.3475637013858	0.822608579802824
chr1	2030000	2040000	85387	5076	10134	13652	16.8217100078802	0.742308819220627
chr1	2040000	2050000	118108	5182	14676	9618	22.7919722115013	1.52588895820337
chr1	2050000	2060000	59826	3817	7820	13069	15.6735656274561	0.598362537302012
chr1	2060000	2070000	71254	5050	7363	12625	14.109702970297	0.583207920792079
chr1	2070000	2080000	56614	4399	11165	14549	12.8697431234371	0.767406694618187
chr1	2080000	2090000	63405	4450	8829	12559	14.2483146067416	0.703001831356
chr1	2090000	2100000	72720	4000	6165	11408	18.18	0.540410238429172
chr1	2100000	2110000	73916	5100	10533	12456	14.4933333333333	0.845616570327553
chr1	2110000	2120000	72716	4637	10073	11695	15.6816907483287	0.861308251389483
chr1	2120000	2130000	82603	4127	13995	13421	20.0152653259026	1.04276879517175
chr1	2130000	2140000	84422	4550	14917	14251	18.5542857142857	1.04673356255701
chr1	2140000	2150000	105308	4926	15812	14612	21.377994315875	1.08212428141254
chr1	2150000	2160000	89692	4109	10990	13657	21.8281820394257	0.804715530497181
chr1	2160000	2170000	79813	5150	8320	12391	15.4976699029126	0.671455088370592
chr1	2170000	2180000	86085	3400	14300	11820	25.3191176470588	1.20981387478849
chr1	2180000	2190000	79038	4338	13258	14406	18.2199170124481	0.920310981535471
chr1	2190000	2200000	62786	3573	16354	12697	17.5723481668066	1.28802079231314
chr1	2200000	2210000	62502	4437	21768	11722	14.0865449628127	1.85702098617983
chr1	2210000	2220000	71811	4909	18341	14495	14.6284375636586	1.26533287340462
chr1	2220000	2230000	62446	3953	12228	8304	15.7971161143435	1.47254335260116
chr1	2230000	2240000	74857	4738	29040	14964	15.7992823976361	1.94065757818765
chr1	2240000	2250000	77956	4400	11123	13111	17.7172727272727	0.848371596369461
chr1	2250000	2260000	91916	4256	10947	14221	21.5968045112782	0.769777090218691
chr1	2260000	2270000	71841	3544	9551	13025	20.2711625282167	0.733282149712092
chr1	2270000	2280000	72219	4800	10421	13271	15.045625	0.785246025167659
chr1	2280000	2290000	56318	4263	7575	12804	13.2108843537415	0.591611996251172
chr1	2290000	2300000	75593	4435	11234	14657	17.0446448703495	0.766459712082964
chr1	2300000	2310000	53557	4150	10799	10963	12.9053012048193	0.985040591079084
chr1	2310000	2320000	47806	3528	9387	12813	13.5504535147392	0.732615312573168
chr1	2320000	2330000	77784	4647	9031	12150	16.7385409941898	0.743292181069959
chr1	2330000	2340000	62955	4725	9237	12601	13.3238095238095	0.73303706055075
chr1	2340000	2350000	101238	4300	11044	13738	23.5437209302326	0.803901586839423
chr1	2350000	2360000	73479	4300	9938	13401	17.0881395348837	0.74158644877248
chr1	2360000	2370000	79107	4500	11684	13151	17.5793333333333	0.888449547562923
chr1	2370000	2380000	84536	4452	12410	13547	18.9883198562444	0.916069978593046
chr1	2380000	2390000	77820	4248	14498	13099	18.319209039548	1.10680204595771
chr1	2390000	2400000	68723	3750	24092	13000	18.3261333333333	1.85323076923077
chr1	2400000	2410000	68798	4249	6239	12714	16.1915744881148	0.490718892559383
chr1	2410000	2420000	70038	4700	15586	12547	14.9017021276596	1.2422092930581
chr1	2420000	2430000	81226	4100	8932	12966	19.8112195121951	0.688878605583835
chr1	2430000	2440000	97026	4454	7518	14298	21.7840143691064	0.525807805287453
chr1	2440000	2450000	60291	4246	13922	14439	14.199481865285	0.96419419627398
chr1	2450000	2460000	35267	2247	6200	6919	15.6951490876725	0.896083249024425
chr1	2460000	2470000	38302	1803	5400	6315	21.2434830837493	0.855106888361045
chr1	2470000	2480000	29935	2026	7100	6930	14.7754195459033	1.02453102453102
chr1	2480000	2490000	56511	2924	5450	5359	19.3266073871409	1.01698077999627
chr1	2490000	2500000	34312	2400	10299	5878	14.2966666666667	1.75212657366451
chr1	2500000	2510000	33419	1850	3499	6237	18.0643243243243	0.561006894340228
chr1	2510000	2520000	28226	2500	5000	5693	11.2904	0.878271561566837
chr1	2520000	2530000	42649	2350	12250	5232	18.1485106382979	2.34136085626911
chr1	2530000	2540000	55595	2048	15426	5711	27.14599609375	2.70110313430222
chr1	2540000	2550000	36734	1750	18516	5577	20.9908571428571	3.32006455083378
chr1	2550000	2560000	35900	2150	6250	6858	16.6976744186047	0.911344415281423
chr1	2560000	2570000	30158	2497	4550	7895	12.0776932318783	0.576314122862571
chr1	2570000	2580000	43441	1753	7200	6497	24.780946948089	1.10820378636294
chr1	2580000	2590000	38039	2650	10275	6838	14.3543396226415	1.50263234863995
chr1	2590000	2600000	31647	2349	9612	6012	13.4725415070243	1.59880239520958
chr1	2600000	2610000	55939	3100	2456	7450	18.0448387096774	0.329664429530201
chr1	2610000	2620000	39398	2050	7650	5538	19.2185365853659	1.38136511375948
chr1	2620000	2630000	36927	1500	5600	5748	24.618	0.974251913709116
chr1	2630000	2640000	81185	1934	7050	6676	41.9777662874871	1.05602156980228
chr1	2640000	2650000	31338	2166	5344	6339	14.4681440443213	0.843035179050323
chr1	2650000	2660000	167949	12085	22779	34910	13.8973107157633	0.652506445144658
chr1	2660000	2670000	125217	10601	17704	31556	11.8118102065843	0.56103435162885
chr1	2670000	2680000	144450	11591	20300	41280	12.4622551979984	0.491763565891473
chr1	2680000	2690000	112657	7472	15127	23985	15.077221627409	0.630685845319992
chr1	2690000	2700000	73734	6050	7471	15495	12.1874380165289	0.48215553404324
chr1	2700000	2710000	7114	950	1000	1350	7.48842105263158	0.740740740740741
chr1	2710000	2720000	0	0	0	0	0	0
chr1	2720000	2730000	0	0	0	0	0	0
chr1	2730000	2740000	0	0	0	0	0	0
chr1	2740000	2750000	48210	3384	4151	7295	14.2464539007092	0.569019876627827
chr1	2750000	2760000	84677	6812	9634	15215	12.4305637110981	0.633190930003286
chr1	2760000	2770000	34105	3112	6079	10300	10.9591902313625	0.590194174757282
chr1	2770000	2780000	45294	3177	6171	8435	14.2568460812087	0.731594546532306
chr1	2780000	2790000	37003	2314	5000	5915	15.9909248055315	0.84530853761623
chr1	2790000	2800000	65095	4000	8899	10700	16.27375	0.831682242990654
chr1	2800000	2810000	57347	4550	12582	12933	12.6037362637363	0.97286012526096
chr1	2810000	2820000	122343	4199	11000	13881	29.1362229102167	0.792450111663425
chr1	2820000	2830000	61765	3999	10072	12315	15.4451112778195	0.817864393016646
chr1	2830000	2840000	75792	4350	9043	12016	17.4234482758621	0.752579893475366
chr1	2840000	2850000	87688	3900	10453	14445	22.4841025641026	0.723641398407754
chr1	2850000	2860000	118014	3999	10944	11815	29.5108777194299	0.926280152348709
chr1	2860000	2870000	56762	4570	9198	15250	12.4205689277899	0.603147540983607
chr1	2870000	2880000	70426	4626	9209	11738	15.2239515780372	0.784545919236667
chr1	2880000	2890000	81015	3954	9815	12351	20.48937784522	0.794672496154158
chr1	2890000	2900000	179277	5350	8962	13389	33.5097196261682	0.669355441033684
chr1	2900000	2910000	70895	4650	8744	13301	15.2462365591398	0.657394180888655
chr1	2910000	2920000	155375	4150	12897	12157	37.4397590361446	1.06087028049683
chr1	2920000	2930000	74518	4000	16039	14890	18.6295	1.07716588314305
chr1	2930000	2940000	132262	4847	11465	13877	27.2873942644935	0.826187216257116
chr1	2940000	2950000	143484	4003	9477	12114	35.8441169123158	0.782317979197623
chr1	2950000	2960000	70954	4100	10021	13014	17.3058536585366	0.770016904871677
chr1	2960000	2970000	92772	4800	13547	14891	19.3275	0.909744140756161
chr1	2970000	2980000	58632	5248	7522	12460	11.172256097561	0.603691813804173
chr1	2980000	2990000	81768	4072	8987	11705	20.0805500982318	0.767791542076036
chr1	2990000	3000000	80802	4428	6125	11657	18.2479674796748	0.52543536072746
chr1	3000000	3010000	74405	5200	7996	11951	14.3086538461538	0.669065350179901
chr1	3010000	3020000	79319	4400	12486	13346	18.0270454545455	0.935561216843998
chr1	3020000	3030000	86031	4000	8362	13069	21.50775	0.639834723391231
chr1	3030000	3040000	109284	5450	8950	12354	20.0521100917431	0.724461712805569
chr1	3040000	3050000	85560	4250	10984	14426	20.1317647058824	0.76140302232081
chr1	3050000	3060000	87582	3950	8550	13636	22.1726582278481	0.627016720445879
chr1	3060000	3070000	49435	2300	7337	10931	21.4934782608696	0.671210319275455
chr1	3070000	3080000	63242	3733	11777	11238	16.9413340476828	1.0479622708667
chr1	3080000	3090000	63358	3717	12284	12925	17.0454667742803	0.950406189555126
chr1	3090000	3100000	70640	3600	9846	11069	19.6222222222222	0.889511247628512
chr1	3100000	3110000	77424	4552	7843	13412	17.0087873462214	0.584774828511781
chr1	3110000	3120000	123316	3648	7707	13976	33.8037280701754	0.55144533485976
chr1	3120000	3130000	86824	3950	11200	14558	21.9807594936709	0.769336447314191
chr1	3130000	3140000	64625	3441	13549	12083	18.7808776518454	1.12132748489613
chr1	3140000	3150000	81422	4759	9384	12680	17.1090565244799	0.74006309148265
chr1	3150000	3160000	76808	4550	11773	12014	16.8808791208791	0.979940069918429
chr1	3160000	3170000	61868	4450	11633	16081	13.9029213483146	0.723400286051862
chr1	3170000	3180000	79845	3800	7109	14013	21.0118421052632	0.507314636409049
chr1	3180000	3190000	149624	4800	10048	13413	31.1716666666667	0.749123984194438
chr1	3190000	3200000	68848	4450	11696	12191	15.4714606741573	0.959396275941268
chr1	3200000	3210000	70490	4250	9108	12248	16.5858823529412	0.743631613324624
chr1	3210000	3220000	83408	4700	13898	14012	17.7463829787234	0.991864116471596
chr1	3220000	3230000	83730	5200	11910	11494	16.1019230769231	1.03619279624152
chr1	3230000	3240000	69348	4250	10566	12882	16.3171764705882	0.820214252445272
chr1	3240000	3250000	70197	4000	9826	15419	17.54925	0.637265711135612
chr1	3250000	3260000	80753	4200	11749	15148	19.2269047619048	0.775613942434645
chr1	3260000	3270000	86961	4350	11779	13722	19.9910344827586	0.858402565223728
chr1	3270000	3280000	128562	4507	9680	11913	28.524961171511	0.812557710064635
chr1	3280000	3290000	75466	5154	13148	11660	14.6422196352348	1.12761578044597
chr1	3290000	3300000	91769	4889	14228	14727	18.7705052157905	0.966116656481293
chr1	3300000	3310000	106159	3998	14255	13622	26.5530265132566	1.04646894729115
chr1	3310000	3320000	115076	4842	20830	11484	23.7662123089632	1.81382793451759
chr1	3320000	3330000	132847	5456	13758	13445	24.3487903225806	1.02328002975084
chr1	3330000	3340000	168920	4450	9965	15566	37.9595505617978	0.64017730952075
chr1	3340000	3350000	81469	3650	9730	15450	22.3202739726027	0.629773462783171
chr1	3350000	3360000	76475	4950	11735	12165	15.4494949494949	0.96465269214961
chr1	3360000	3370000	99113	4699	9205	13862	21.092360076612	0.664045592266628
chr1	3370000	3380000	74211	4450	13744	10435	16.6766292134831	1.31710589362722
chr1	3380000	3390000	86102	4200	14277	13177	20.5004761904762	1.08347878879866
chr1	3390000	3400000	71980	4079	15090	13376	17.6464819808777	1.12813995215311
chr1	3400000	3410000	143293	4270	8277	13373	33.5580796252927	0.618933672324834
chr1	3410000	3420000	86540	4050	14008	13195	21.3679012345679	1.06161424782114
chr1	3420000	3430000	135024	5150	11388	11689	26.2182524271845	0.97424929420823
chr1	3430000	3440000	80306	4662	8882	14476	17.2256542256542	0.61356728378005
chr1	3440000	3450000	90027	4234	10280	15603	21.2628719886632	0.658847657501762
chr1	3450000	3460000	78183	4526	18707	13597	17.2741935483871	1.37581819519012
chr1	3460000	3470000	72286	4524	10187	12874	15.9783377541998	0.791284759981358
chr1	3470000	3480000	141259	4847	11243	13558	29.143593975655	0.829252102079953
chr1	3480000	3490000	83619	5179	21696	14415	16.1457810388106	1.505098855359
chr1	3490000	3500000	91488	4167	9255	13814	21.9553635709143	0.669972491675112
chr1	3500000	3510000	85236	4754	21780	12793	17.9293226756416	1.70249355116079
chr1	3510000	3520000	108371	4700	10674	13459	23.0576595744681	0.793075265621517
chr1	3520000	3530000	84297	4376	10617	13048	19.2634826325411	0.81368792152054
chr1	3530000	3540000	89326	3524	21962	12562	25.3479001135074	1.74828848909409
chr1	3540000	3550000	69179	5321	32951	13519	13.0011276075926	2.4373844219247
chr1	3550000	3560000	79829	5078	10523	12586	15.7205592753052	0.836087716510408
chr1	3560000	3570000	98651	5350	8947	14702	18.4394392523364	0.608556658957965
chr1	3570000	3580000	76449	4800	8297	14056	15.926875	0.590281730221969
chr1	3580000	3590000	164245	4400	10450	14325	37.3284090909091	0.729493891797557
chr1	3590000	3600000	68969	3350	8725	13860	20.5877611940299	0.629509379509379
chr1	3600000	3610000	100794	4656	8094	15360	21.6481958762887	0.526953125
chr1	3610000	3620000	72051	3080	16050	13337	23.3931818181818	1.20341905975857
chr1	3620000	3630000	69498	3998	10750	10236	17.3831915957979	1.05021492770614
chr1	3630000	3640000	80913	4266	10500	12957	18.9669479606188	0.810372771474878
chr1	3640000	3650000	65011	4150	10026	11841	15.6653012048193	0.846719027109197
chr1	3650000	3660000	70824	3800	12674	12457	18.6378947368421	1.01741992454042
chr1	3660000	3670000	78111	4455	15730	14733	17.5333333333333	1.06767121428087
chr1	3670000	3680000	97227	5294	13092	14279	18.3655081224027	0.916870929336788
chr1	3680000	3690000	76123	4506	16982	13758	16.8936972924989	1.23433638610263
chr1	3690000	3700000	95162	4844	11048	14089	19.6453344343518	0.784157853644687
chr1	3700000	3710000	70871	4200	12885	12018	16.8740476190476	1.07214178731902
chr1	3710000	3720000	87990	3850	11540	12902	22.8545454545455	0.894434971322276
chr1	3720000	3730000	72403	3999	12918	13504	18.1052763190798	0.956605450236967
chr1	3730000	3740000	75006	4350	10720	14950	17.2427586206897	0.717056856187291
chr1	3740000	3750000	86208	3703	15322	15114	23.2805833108291	1.01376207489745
chr1	3750000	3760000	81597	4597	13855	13554	17.7500543832935	1.02220746643057
chr1	3760000	3770000	78433	3800	11692	11976	20.6402631578947	0.976285905143621
chr1	3770000	3780000	73599	3400	16880	13933	21.6467647058824	1.21151223713486
chr1	3780000	3790000	70953	4200	12675	14181	16.8935714285714	0.893801565474931
chr1	3790000	3800000	72234	4200	22710	15553	17.1985714285714	1.46016845624638
chr1	3800000	3810000	96571	4700	15939	13789	20.5470212765957	1.15592138661252
chr1	3810000	3820000	75128	4400	11115	13574	17.0745454545455	0.818844850449388
chr1	3820000	3830000	91593	4900	11861	13353	18.6924489795918	0.888264809406126
chr1	3830000	3840000	90127	4171	7335	12904	21.6080076720211	0.568428394296342
chr1	3840000	3850000	76773	4827	9416	13789	15.9049098819142	0.682863151787657
chr1	3850000	3860000	74306	3550	22806	12377	20.9312676056338	1.84261129514422
chr1	3860000	3870000	91633	4850	11762	14729	18.8934020618557	0.798560662638333
chr1	3870000	3880000	89058	4850	7162	15194	18.3624742268041	0.471370277741214
chr1	3880000	3890000	83918	5016	7302	14046	16.7300637958533	0.519863306279368
chr1	3890000	3900000	74564	3584	8425	13923	20.8046875	0.605113840407958
chr1	3900000	3910000	76854	5000	21164	14856	15.3708	1.42460958535272
chr1	3910000	3920000	85490	3750	11944	13096	22.7973333333333	0.912034208918754
chr1	3920000	3930000	94138	4948	16950	14223	19.0254648342765	1.19173170217254
chr1	3930000	3940000	91756	4850	13198	13918	18.9187628865979	0.948268429372036
chr1	3940000	3950000	88454	4600	9187	14512	19.2291304347826	0.633062293274531
chr1	3950000	3960000	91071	4850	8585	12121	18.7775257731959	0.708274894810659
chr1	3960000	3970000	107998	4500	8600	14437	23.9995555555556	0.595691625684006
chr1	3970000	3980000	148846	4472	10736	13720	33.2839892665474	0.782507288629738
chr1	3980000	3990000	92252	4228	7245	13923	21.8192999053926	0.520361990950226
chr1	3990000	4000000	95976	5150	13984	12426	18.6361165048544	1.12538226299694
chr1	4000000	4010000	83534	4150	9804	12279	20.1286746987952	0.798436354752016
chr1	4010000	4020000	84103	4200	11710	12606	20.0245238095238	0.928922735205458
chr1	4020000	4030000	89891	4300	8886	13279	20.9048837209302	0.669176895850591
chr1	4030000	4040000	82780	3550	10247	12649	23.3183098591549	0.810103565499249
chr1	4040000	4050000	80520	4500	7450	13029	17.8933333333333	0.57180136618313
chr1	4050000	4060000	83272	3600	11331	10977	23.1311111111111	1.03224924842853
chr1	4060000	4070000	102355	5196	6069	11476	19.6988067744419	0.528842802370164
chr1	4070000	4080000	81331	5800	9021	13215	14.0225862068966	0.682633371169126
chr1	4080000	4090000	93026	4750	8938	13351	19.5844210526316	0.669462961575912
chr1	4090000	4100000	79530	5150	10224	11181	15.4427184466019	0.914408371344245
chr1	4100000	4110000	86145	4317	10498	12509	19.954829742877	0.839235750259813
chr1	4110000	4120000	84288	4122	8108	13904	20.448326055313	0.583141542002302
chr1	4120000	4130000	76906	4610	8492	13011	16.6824295010846	0.652678502805319
chr1	4130000	4140000	83738	5250	10390	12313	15.9500952380952	0.843823601072038
chr1	4140000	4150000	107562	5600	9755	15474	19.2075	0.630412304510792
chr1	4150000	4160000	80074	4300	8274	12511	18.6218604651163	0.661338022540165
chr1	4160000	4170000	92432	5100	11984	13330	18.1239215686275	0.899024756189047
chr1	4170000	4180000	80121	4850	12374	14641	16.519793814433	0.845160849668739
chr1	4180000	4190000	100635	4650	13865	15781	21.641935483871	0.878588175654268
chr1	4190000	4200000	66190	3900	7600	13248	16.9717948717949	0.573671497584541
chr1	4200000	4210000	94073	4350	6846	12085	21.6259770114943	0.56648738105089
chr1	4210000	4220000	77712	5730	10400	12622	13.5623036649215	0.82395816827761
chr1	4220000	4230000	79752	3699	9778	12080	21.5604217356042	0.809437086092715
chr1	4230000	4240000	76543	3671	9689	11042	20.8507218741487	0.877467850027169
chr1	4240000	4250000	71840	3630	6822	13634	19.7906336088154	0.50036673023324
chr1	4250000	4260000	77872	4318	12794	11658	18.0342751273738	1.09744381540573
chr1	4260000	4270000	103953	5049	11247	13700	20.5888294711824	0.820948905109489
chr1	4270000	4280000	73196	3800	8309	12507	19.2621052631579	0.664347965139522
chr1	4280000	4290000	79977	4220	10281	15179	18.9518957345972	0.677317346333751
chr1	4290000	4300000	79318	4609	6786	14512	17.2093729659362	0.467613009922823
chr1	4300000	4310000	83205	5821	12362	15831	14.2939357498712	0.780872970753585
chr1	4310000	4320000	89877	4834	11990	11371	18.5926768721556	1.0544367250022
chr1	4320000	4330000	81650	3744	7547	14529	21.8082264957265	0.519443870878932
chr1	4330000	4340000	105606	4572	13179	14681	23.0984251968504	0.897690892990941
chr1	4340000	4350000	85763	3600	8999	12149	23.8230555555556	0.740719400773726
chr1	4350000	4360000	102382	4850	11885	12669	21.1096907216495	0.938116662720025
chr1	4360000	4370000	91164	4950	7954	12736	18.4169696969697	0.624528894472362
chr1	4370000	4380000	81178	4649	7000	14284	17.461389546139	0.490058807056847
chr1	4380000	4390000	86060	4150	7884	12594	20.7373493975904	0.626012386850881
chr1	4390000	4400000	82244	4300	10347	13015	19.126511627907	0.795005762581637
chr1	4400000	4410000	86547	4912	15334	12948	17.619503257329	1.18427556379364
chr1	4410000	4420000	64834	4238	9350	14849	15.2982538933459	0.629672031786652
chr1	4420000	4430000	139316	5050	6849	12242	27.5873267326733	0.559467407286391
chr1	4430000	4440000	79611	3950	11276	14255	20.1546835443038	0.79102069449316
chr1	4440000	4450000	88316	4450	12494	13095	19.8462921348315	0.954104620084002
chr1	4450000	4460000	78510	4383	6424	13392	17.9123887748118	0.479689366786141
chr1	4460000	4470000	90703	3767	10533	14866	24.0783116538359	0.708529530472218
chr1	4470000	4480000	117634	3950	10300	12852	29.7807594936709	0.801431683784625
chr1	4480000	4490000	81756	5004	9093	12455	16.3381294964029	0.730068245684464
chr1	4490000	4500000	115289	4496	12686	13009	25.6425711743772	0.975171035437005
chr1	4500000	4510000	82923	4734	7450	11159	17.5164765525982	0.667622546823192
chr1	4510000	4520000	90251	3966	14148	15374	22.756177508825	0.920254975933394
chr1	4520000	4530000	85378	4500	12484	14969	18.9728888888889	0.833990246509453
chr1	4530000	4540000	74149	4600	8908	13184	16.119347826087	0.675667475728155
chr1	4540000	4550000	92213	4599	10023	10783	20.0506631876495	0.929518686821849
chr1	4550000	4560000	73966	4800	11557	12201	15.4095833333333	0.947217441193345
chr1	4560000	4570000	77012	5000	12050	12251	15.4024	0.98359317606726
chr1	4570000	4580000	81613	4499	10006	11201	18.1402533896421	0.893313097044907
chr1	4580000	4590000	81252	3550	11620	12481	22.8878873239437	0.931015143017386
chr1	4590000	4600000	69681	3600	9680	12966	19.3558333333333	0.746567946938146
chr1	4600000	4610000	77085	4150	12752	12464	18.5746987951807	1.02310654685494
chr1	4610000	4620000	78956	4085	12920	10557	19.3282741738066	1.22383252818035
chr1	4620000	4630000	81097	4864	13925	14747	16.6729029605263	0.944259849460907
chr1	4630000	4640000	98873	4323	8593	11596	22.8713856118436	0.741031390134529
chr1	4640000	4650000	95489	4176	11747	13147	22.8661398467433	0.893511827793413
chr1	4650000	4660000	55392	3550	11408	11476	15.6033802816901	0.994074590449634
chr1	4660000	4670000	70401	3600	12986	14427	19.5558333333333	0.900117834615651
chr1	4670000	4680000	78131	4850	13317	12434	16.1094845360825	1.07101495898343
chr1	4680000	4690000	82821	4112	10778	11708	20.1412937743191	0.920567133583874
chr1	4690000	4700000	122681	4837	10350	14283	25.3630349390118	0.72463768115942
chr1	4700000	4710000	80697	4600	15648	12349	17.5428260869565	1.26714713742003
chr1	4710000	4720000	92882	4198	10747	11409	22.1252977608385	0.941975633271978
chr1	4720000	4730000	86847	4650	14645	11972	18.6767741935484	1.22327096558637
chr1	4730000	4740000	76550	3934	7099	12880	19.4585663446873	0.551164596273292
chr1	4740000	4750000	105341	4976	13143	12451	21.1698151125402	1.05557786523171
chr1	4750000	4760000	110002	4390	10352	14819	25.0574031890661	0.698562656049666
chr1	4760000	4770000	110740	4950	13446	11561	22.3717171717172	1.16304817922325
chr1	4770000	4780000	74450	3200	10850	12543	23.265625	0.86502431635175
chr1	4780000	4790000	78143	4650	12650	11368	16.8049462365591	1.11277269528501
chr1	4790000	4800000	81235	4150	11700	12857	19.5746987951807	0.910010111223458
chr1	4800000	4810000	74097	5174	9556	11486	14.3210282180131	0.831969353996169
chr1	4810000	4820000	68309	3676	9278	13023	18.5824265505985	0.712431851339937
chr1	4820000	4830000	92223	4100	8487	12498	22.4934146341463	0.679068650984157
chr1	4830000	4840000	84480	4250	10349	10513	19.8776470588235	0.984400266336916
chr1	4840000	4850000	70164	4149	8000	13428	16.9110629067245	0.595770032767352
chr1	4850000	4860000	88367	3600	10550	12574	24.5463888888889	0.839032925083506
chr1	4860000	4870000	64837	3700	10354	11850	17.5235135135135	0.873755274261603
chr1	4870000	4880000	80548	3400	13446	11275	23.6905882352941	1.19254988913526
chr1	4880000	4890000	75358	4000	7619	14661	18.8395	0.51967805743128
chr1	4890000	4900000	79819	4474	11799	12230	17.8406347787215	0.964758789860998
chr1	4900000	4910000	71348	4626	8071	13541	15.4232598357112	0.596041651281294
chr1	4910000	4920000	83063	5350	10848	13199	15.5257943925234	0.821880445488295
chr1	4920000	4930000	69575	4249	8500	11789	16.3744410449518	0.721011112053609
chr1	4930000	4940000	89293	4450	13627	14503	20.0658426966292	0.939598703716472
chr1	4940000	4950000	121822	4399	6771	11375	27.6931120709252	0.595252747252747
chr1	4950000	4960000	71627	4811	8395	12120	14.8881729370193	0.692656765676568
chr1	4960000	4970000	74175	3600	10150	10296	20.6041666666667	0.985819735819736
chr1	4970000	4980000	65102	3439	12853	13375	18.9305030532131	0.960971962616822
chr1	4980000	4990000	76945	3700	9893	12911	20.7959459459459	0.766245836883278
chr1	4990000	5000000	73388	3750	6650	12069	19.5701333333333	0.550998425718784
chr1	5000000	5010000	97962	4106	13384	12954	23.8582562104238	1.03319438011425
chr1	5010000	5020000	79059	3744	9767	13981	21.1161858974359	0.69859094485373
chr1	5020000	5030000	78903	3300	9627	11839	23.91	0.813159895261424
chr1	5030000	5040000	70807	4317	11067	12697	16.4018994672226	0.871623218083012
chr1	5040000	5050000	79804	4250	5950	12083	18.7774117647059	0.49242737730696
chr1	5050000	5060000	71154	3583	7994	12721	19.8587775607033	0.628409716217278
chr1	5060000	5070000	67743	3650	9364	12623	18.5597260273973	0.741820486413689
chr1	5070000	5080000	64590	3350	10053	12421	19.2805970149254	0.80935512438612
chr1	5080000	5090000	77639	4400	10581	10405	17.6452272727273	1.01691494473811
chr1	5090000	5100000	64294	4350	5372	10684	14.7802298850575	0.502807937102209
chr1	5100000	5110000	76202	2950	8109	12559	25.831186440678	0.645672426148579
chr1	5110000	5120000	88048	3998	13733	15779	22.0230115057529	0.870333988212181
chr1	5120000	5130000	83603	3849	7567	12175	21.720706677059	0.621519507186858
chr1	5130000	5140000	67079	3850	11646	12224	17.4231168831169	0.952715968586387
chr1	5140000	5150000	74210	4337	13388	15231	17.1109061563293	0.878996782877027
chr1	5150000	5160000	76277	4788	7642	13460	15.9308688387636	0.567756315007429
chr1	5160000	5170000	88374	3823	10964	12844	23.1164007324091	0.853628153223295
chr1	5170000	5180000	78642	4060	6700	11717	19.3699507389163	0.57181872492959
chr1	5180000	5190000	67293	4190	7200	14755	16.0603818615752	0.487970179600136
chr1	5190000	5200000	76537	3963	10580	13789	19.3128942720161	0.767278265283922
chr1	5200000	5210000	72320	4136	9700	13016	17.4854932301741	0.745236631837738
chr1	5210000	5220000	84140	3450	5454	11681	24.3884057971014	0.466912079445253
chr1	5220000	5230000	72859	3714	8187	13950	19.6173936456651	0.586881720430108
chr1	5230000	5240000	77600	4736	7765	12873	16.3851351351351	0.603200497164608
chr1	5240000	5250000	71679	4700	8167	12818	15.2508510638298	0.637150881572788
chr1	5250000	5260000	73392	3400	5496	12471	21.5858823529412	0.440702429636757
chr1	5260000	5270000	82393	4697	10830	14642	17.5416223121141	0.739653052861631
chr1	5270000	5280000	81020	4453	9398	13835	18.1944756344038	0.67929165160824
chr1	5280000	5290000	82891	5298	9604	14756	15.6457153642884	0.650853889943074
chr1	5290000	5300000	79198	4270	8708	13397	18.5475409836066	0.649996267821154
chr1	5300000	5310000	94174	4791	9750	13658	19.6564391567522	0.71386733050227
chr1	5310000	5320000	88604	4789	10081	11697	18.5015660889539	0.861844917500214
chr1	5320000	5330000	78033	4250	8937	13836	18.3607058823529	0.6459236773634
chr1	5330000	5340000	69262	4749	11272	13992	14.5845441145504	0.805603201829617
chr1	5340000	5350000	93941	4687	10816	11549	20.0428845743546	0.936531301411378
chr1	5350000	5360000	71920	4161	8850	12465	17.2843066570536	0.709987966305656
chr1	5360000	5370000	80629	4350	12079	13264	18.5354022988506	0.910660434258142
chr1	5370000	5380000	97738	5250	8472	13400	18.6167619047619	0.632238805970149
chr1	5380000	5390000	139903	3750	9161	14517	37.3074666666667	0.631053247916236
chr1	5390000	5400000	106174	4949	8437	12777	21.4536269953526	0.660327150348282
chr1	5400000	5410000	84628	3850	10625	12014	21.9812987012987	0.884384884301648
chr1	5410000	5420000	94073	5196	8158	12053	18.1048883756736	0.676843939268232
chr1	5420000	5430000	80316	4053	25993	13336	19.8164322723908	1.94908518296341
chr1	5430000	5440000	78556	4400	16567	12064	17.8536363636364	1.37325928381963
chr1	5440000	5450000	82972	3622	12000	12904	22.9077857537272	0.929944203347799
chr1	5450000	5460000	77803	4478	19200	13605	17.3744975435462	1.41124586549063
chr1	5460000	5470000	79965	4545	9949	13693	17.5940594059406	0.726575622580881
chr1	5470000	5480000	87531	4305	11581	14121	20.3324041811847	0.820126053395652
chr1	5480000	5490000	90674	5634	11869	12751	16.0940717074902	0.930828954591797
chr1	5490000	5500000	98579	4721	5710	13630	20.8809574242745	0.418928833455613
chr1	5500000	5510000	102717	3995	10273	11846	25.7113892365457	0.867212561202094
chr1	5510000	5520000	82872	4100	10658	9918	20.2126829268293	1.07461181689857
chr1	5520000	5530000	75474	4300	9842	11042	17.5520930232558	0.891324035500815
chr1	5530000	5540000	98617	3950	11576	12501	24.9663291139241	0.926005919526438
chr1	5540000	5550000	64868	3700	8424	13413	17.5318918918919	0.628047416685305
chr1	5550000	5560000	83163	5438	9690	10623	15.2929385803604	0.912171702908783
chr1	5560000	5570000	81659	3962	12400	12709	20.610550227158	0.975686521362814
chr1	5570000	5580000	86114	3900	7400	13017	22.0805128205128	0.568487362679573
chr1	5580000	5590000	86670	4216	6487	10469	20.5574003795066	0.619638933995606
chr1	5590000	5600000	78241	3834	11844	12398	20.4071465832029	0.95531537344733
chr1	5600000	5610000	79170	3849	6248	13860	20.5689789555729	0.450793650793651
chr1	5610000	5620000	90684	3750	10047	13520	24.1824	0.743121301775148
chr1	5620000	5630000	83827	4850	8289	13994	17.2839175257732	0.592325282263827
chr1	5630000	5640000	147893	3500	10945	11254	42.2551428571429	0.972543095788164
chr1	5640000	5650000	83968	4050	10999	15573	20.7328395061728	0.706286521543697
chr1	5650000	5660000	88751	4944	10950	12206	17.9512540453074	0.897099786990005
chr1	5660000	5670000	106401	6092	11082	13511	17.4656927117531	0.82022056102435
chr1	5670000	5680000	156321	6949	17030	19830	22.4954669736653	0.858799798285426
chr1	5680000	5690000	100449	3962	11499	13945	25.3531044926805	0.82459662961635
chr1	5690000	5700000	82120	4150	8200	12848	19.7879518072289	0.638231631382316
chr1	5700000	5710000	85969	3000	9250	14621	28.6563333333333	0.632651665412762
chr1	5710000	5720000	87209	4400	14073	12135	19.8202272727273	1.15970333745365
chr1	5720000	5730000	95619	4241	10413	11499	22.5463334119311	0.905557004956953
chr1	5730000	5740000	100243	5309	8886	12940	18.8817103032586	0.686707882534776
chr1	5740000	5750000	110699	4660	12096	12196	23.7551502145923	0.991800590357494
chr1	5750000	5760000	91631	5068	11050	12062	18.0803078137332	0.916100149228984
chr1	5760000	5770000	81531	4022	8095	11430	20.2712580805569	0.7082239720035
chr1	5770000	5780000	79624	3650	8644	12424	21.8147945205479	0.695750160978751
chr1	5780000	5790000	109541	4150	8800	11022	26.395421686747	0.798403193612774
chr1	5790000	5800000	124794	4550	9645	11667	27.4272527472527	0.826690665980972
chr1	5800000	5810000	161868	5245	7333	12966	30.8613918017159	0.565556069720808
chr1	5810000	5820000	94762	4755	11691	12955	19.9289169295478	0.902431493631802
chr1	5820000	5830000	85377	4449	11775	13524	19.1901550910317	0.870674356699201
chr1	5830000	5840000	77591	3700	10732	12751	20.9705405405405	0.841659477688025
chr1	5840000	5850000	93579	5069	11403	13632	18.4610376800158	0.836487676056338
chr1	5850000	5860000	78238	4381	9859	13724	17.8584797991326	0.718376566598659
chr1	5860000	5870000	158915	3646	8536	14897	43.5861217772902	0.573001275424582
chr1	5870000	5880000	115771	4254	9828	13815	27.2146215326751	0.711400651465798
chr1	5880000	5890000	71169	4049	10256	14925	17.5769325759447	0.687169179229481
chr1	5890000	5900000	86901	4550	8125	12515	19.0991208791209	0.649220934878146
chr1	5900000	5910000	97876	4100	7202	16087	23.8721951219512	0.447690681917076
chr1	5910000	5920000	85980	4650	11782	12450	18.4903225806452	0.946345381526104
chr1	5920000	5930000	88346	4069	9991	13129	21.7119685426395	0.760987127732501
chr1	5930000	5940000	84304	4002	7315	12183	21.0654672663668	0.600426824263318
chr1	5940000	5950000	79097	3779	7150	14423	20.9306694892829	0.495735977258545
chr1	5950000	5960000	81098	4138	8526	13418	19.5983566940551	0.635415114025935
chr1	5960000	5970000	82584	4812	9537	12400	17.1620947630923	0.769112903225806
chr1	5970000	5980000	93228	4150	15627	14480	22.464578313253	1.07921270718232
chr1	5980000	5990000	105675	4850	9741	13062	21.7886597938144	0.745751033532384
chr1	5990000	6000000	79745	4400	16515	11933	18.1238636363636	1.38397720606721
chr1	6000000	6010000	84233	4030	9369	10010	20.9014888337469	0.935964035964036
chr1	6010000	6020000	83298	4220	11138	11509	19.7388625592417	0.967764358328265
chr1	6020000	6030000	93651	4300	15468	13300	21.7793023255814	1.16300751879699
chr1	6030000	6040000	167284	4149	12800	13367	40.3191130392866	0.957582105184409
chr1	6040000	6050000	79050	4900	9100	13784	16.1326530612245	0.660185722576901
chr1	6050000	6060000	86070	4039	11434	11804	21.3097301312206	0.968654693324297
chr1	6060000	6070000	75280	4761	9243	15099	15.8118042428061	0.612159745678522
chr1	6070000	6080000	89572	4494	11900	14068	19.9314641744548	0.845891384702872
chr1	6080000	6090000	70353	4590	8300	12794	15.3274509803922	0.648741597623886
chr1	6090000	6100000	68100	4766	8302	12709	14.2887117079312	0.653237862931781
chr1	6100000	6110000	77358	4700	11297	13625	16.4591489361702	0.829137614678899
chr1	6110000	6120000	83719	3950	17698	12503	21.1946835443038	1.41550027993282
chr1	6120000	6130000	85733	3000	18844	13922	28.5776666666667	1.35354115787962
chr1	6130000	6140000	88388	4599	10769	12442	19.2189606436182	0.865536087445748
chr1	6140000	6150000	101207	4150	12734	11577	24.3872289156627	1.09993953528548
chr1	6150000	6160000	91945	4447	19995	13743	20.6757364515404	1.45492250600306
chr1	6160000	6170000	82996	4803	17929	12937	17.280033312513	1.38586998531344
chr1	6170000	6180000	103913	3950	12927	14310	26.3070886075949	0.90335429769392
chr1	6180000	6190000	62753	3450	15526	11920	18.1892753623188	1.30251677852349
chr1	6190000	6200000	69542	4150	26391	13291	16.7571084337349	1.9856293732601
chr1	6200000	6210000	66128	3705	29759	9499	17.8483130904184	3.13285609011475
chr1	6210000	6220000	80370	4695	9172	13690	17.1182108626198	0.669978086194302
chr1	6220000	6230000	88814	5550	12052	12057	16.0025225225225	0.999585303143402
chr1	6230000	6240000	69704	3922	25136	12968	17.772565017848	1.9383096853794
chr1	6240000	6250000	60846	3528	12786	12006	17.2465986394558	1.06496751624188
chr1	6250000	6260000	103111	4600	17721	16001	22.4154347826087	1.1074932816699
chr1	6260000	6270000	83700	4293	13850	11343	19.4968553459119	1.22101736753945
chr1	6270000	6280000	89119	4902	11540	13435	18.1801305589555	0.858950502419055
chr1	6280000	6290000	87961	4950	11644	12147	17.769898989899	0.958590598501688
chr1	6290000	6300000	99462	5200	11602	12013	19.1273076923077	0.965787064013985
chr1	6300000	6310000	85871	4800	10950	14517	17.8897916666667	0.75428807604877
chr1	6310000	6320000	86006	4550	10244	11725	18.9024175824176	0.873688699360341
chr1	6320000	6330000	82906	3600	10734	14738	23.0294444444444	0.728321346179943
chr1	6330000	6340000	73790	4900	11724	13514	15.0591836734694	0.867544768388338
chr1	6340000	6350000	87876	4600	20583	13767	19.1034782608696	1.49509697101765
chr1	6350000	6360000	87704	3650	26412	12456	24.0284931506849	2.12042389210019
chr1	6360000	6370000	88440	5000	17725	15266	17.688	1.16107690292152
chr1	6370000	6380000	91081	3450	10660	12132	26.4002898550725	0.878667985492911
chr1	6380000	6390000	79372	3418	13851	14915	23.2217671152721	0.928662420382166
chr1	6390000	6400000	82774	3381	23548	12741	24.4821058858326	1.84820657719174
chr1	6400000	6410000	86640	4099	20799	13761	21.1368626494267	1.51144538914323
chr1	6410000	6420000	84116	3950	28863	14487	21.2951898734177	1.99233795816939
chr1	6420000	6430000	76001	3550	36592	12959	21.4087323943662	2.82367466625511
chr1	6430000	6440000	102045	5050	29277	14253	20.2069306930693	2.05409387497369
chr1	6440000	6450000	85201	4100	9930	10983	20.7807317073171	0.904124556132204
chr1	6450000	6460000	81066	3034	12581	12055	26.7191825972314	1.04363334715886
chr1	6460000	6470000	63010	3316	10195	11905	19.0018094089264	0.856362872742545
chr1	6470000	6480000	58424	3556	15202	11990	16.429696287964	1.26788990825688
chr1	6480000	6490000	66905	3902	14490	12903	17.1463352127114	1.12299465240642
chr1	6490000	6500000	74160	4539	14198	14402	16.3384005287508	0.985835300652687
chr1	6500000	6510000	90851	4350	16602	12568	20.8852873563218	1.32097390197327
chr1	6510000	6520000	81378	4550	10983	13355	17.8852747252747	0.822388618494946
chr1	6520000	6530000	84438	4474	17652	15274	18.8730442556996	1.15568940683514
chr1	6530000	6540000	91259	4616	10922	15878	19.7701473136915	0.687870008817231
chr1	6540000	6550000	76172	3775	7894	13687	20.1780132450331	0.576751662161175
chr1	6550000	6560000	65400	3633	17836	15178	18.0016515276631	1.17512188694163
chr1	6560000	6570000	93209	4172	10890	15180	22.3415627996165	0.717391304347826
chr1	6570000	6580000	96303	4178	15475	14200	23.0500239348971	1.08978873239437
chr1	6580000	6590000	76195	4013	13864	13308	18.9870421131323	1.04177938082356
chr1	6590000	6600000	97469	5175	10550	14339	18.8345893719807	0.735755631494525
chr1	6600000	6610000	76593	4161	38483	12970	18.407354001442	2.96707787201234
chr1	6610000	6620000	57817	3400	23275	11289	17.005	2.06174151829214
chr1	6620000	6630000	69291	3987	24258	13995	17.3792325056433	1.73333333333333
chr1	6630000	6640000	77277	4263	15266	12665	18.1273750879662	1.20536912751678
chr1	6640000	6650000	80956	4250	11048	13643	19.0484705882353	0.809792567617093
chr1	6650000	6660000	88006	4000	6600	14333	22.0015	0.460475825019186
chr1	6660000	6670000	88302	4550	10099	16322	19.407032967033	0.618735449087122
chr1	6670000	6680000	73868	3950	11409	16934	18.7007594936709	0.673733317585922
chr1	6680000	6690000	88753	5150	8935	12508	17.2335922330097	0.714342820594819
chr1	6690000	6700000	74461	3750	9902	14653	19.8562666666667	0.675766054732819
chr1	6700000	6710000	78508	4250	15894	10693	18.4724705882353	1.48639296736183
chr1	6710000	6720000	77915	3750	9400	16376	20.7773333333333	0.574010747435271
chr1	6720000	6730000	97584	4813	23059	14308	20.275088302514	1.6116158792284
chr1	6730000	6740000	91609	4284	8338	11041	21.3839869281046	0.755185218730188
chr1	6740000	6750000	87629	3600	13327	12731	24.3413888888889	1.04681486136203
chr1	6750000	6760000	83194	3550	9800	13077	23.4349295774648	0.749407356427315
chr1	6760000	6770000	84609	4982	15583	12709	16.982938578884	1.2261389566449
chr1	6770000	6780000	88334	3718	12000	14533	23.7584722969338	0.825707011628707
chr1	6780000	6790000	60741	4750	25209	13519	12.7875789473684	1.86470892817516
chr1	6790000	6800000	72132	4800	19776	11641	15.0275	1.69882312516107
chr1	6800000	6810000	84267	4000	21546	11685	21.06675	1.84390243902439
chr1	6810000	6820000	84599	3342	11391	13977	25.3138839018552	0.814981755741575
chr1	6820000	6830000	69761	3008	15178	11771	23.1918218085106	1.28944014952001
chr1	6830000	6840000	75210	4150	13088	13508	18.1228915662651	0.968907314184187
chr1	6840000	6850000	84802	3950	10981	11646	21.4688607594937	0.942898849390349
chr1	6850000	6860000	76860	3750	13991	13635	20.496	1.02610927759443
chr1	6860000	6870000	84847	3849	28977	11843	22.0439075084438	2.44676180021954
chr1	6870000	6880000	76078	4451	26697	13442	17.0923388002696	1.9860883797054
chr1	6880000	6890000	88909	4673	13116	12343	19.0261074256366	1.06262658997002
chr1	6890000	6900000	83327	3677	11883	13193	22.6616807179766	0.900704919275373
chr1	6900000	6910000	80295	3700	10432	14067	21.7013513513514	0.741593801094761
chr1	6910000	6920000	82494	4750	9050	11655	17.3671578947368	0.776490776490776
chr1	6920000	6930000	92305	5229	12588	13623	17.6525148211895	0.924025545034133
chr1	6930000	6940000	108838	5259	11256	14163	20.6955694999049	0.794746875661936
chr1	6940000	6950000	105018	3912	10250	14862	26.8450920245399	0.689678374377607
chr1	6950000	6960000	93784	5600	17087	11587	16.7471428571429	1.47466988866834
chr1	6960000	6970000	99648	3950	41417	13970	25.2273417721519	2.96471009305655
chr1	6970000	6980000	96266	4650	5791	13976	20.7023655913979	0.414353176874642
chr1	6980000	6990000	87308	5195	6850	12913	16.8061597690087	0.530473166576318
chr1	6990000	7000000	77125	3655	17534	12167	21.1012311901505	1.44111120243281
chr1	7000000	7010000	93016	3722	10913	12696	24.9908651262762	0.859562066792691
chr1	7010000	7020000	97379	4617	9230	13269	21.0914013428633	0.695606300399427
chr1	7020000	7030000	92824	3960	11630	14163	23.440404040404	0.821153710372096
chr1	7030000	7040000	72542	4151	8826	13851	17.4757889665141	0.63721030972493
chr1	7040000	7050000	86543	4150	9200	16399	20.853734939759	0.561009817671809
chr1	7050000	7060000	76743	4750	8587	13078	16.1564210526316	0.656598868328491
chr1	7060000	7070000	83872	5400	7845	12654	15.5318518518519	0.619962067330488
chr1	7070000	7080000	82824	4250	10570	16398	19.488	0.644590803756556
chr1	7080000	7090000	104459	4633	13951	14394	22.5467299805741	0.969223287480895
chr1	7090000	7100000	93114	4335	8489	12626	21.4795847750865	0.672342784729922
chr1	7100000	7110000	148172	4228	9351	14832	35.0454115421003	0.630461165048544
chr1	7110000	7120000	79689	5506	30465	14290	14.4731202324737	2.13191042687194
chr1	7120000	7130000	103231	4743	9608	12029	21.7649167193759	0.798736387064594
chr1	7130000	7140000	83299	3650	11274	11367	22.8216438356164	0.991818421747163
chr1	7140000	7150000	138741	4809	18577	14075	28.8502807236432	1.31985790408526
chr1	7150000	7160000	75902	4535	12680	14056	16.7369349503859	0.902105862265225
chr1	7160000	7170000	91063	4529	8770	14652	20.1066460587326	0.598553098553099
chr1	7170000	7180000	92046	4321	8130	14419	21.3020134228188	0.563839378597684
chr1	7180000	7190000	96300	4332	8460	15244	22.2299168975069	0.554972448176332
chr1	7190000	7200000	99421	5018	11970	12681	19.8128736548426	0.943931866572037
chr1	7200000	7210000	76138	3900	10744	12443	19.5225641025641	0.863457365587077
chr1	7210000	7220000	89591	4200	15393	14992	21.3311904761905	1.02674759871932
chr1	7220000	7230000	96790	4000	28245	13381	24.1975	2.11082878708617
chr1	7230000	7240000	73894	4249	10248	12728	17.3909155095317	0.805153991200503
chr1	7240000	7250000	76710	4151	13224	14322	18.4798843652132	0.923334729786343
chr1	7250000	7260000	106016	4050	10492	13510	26.1767901234568	0.776609918578831
chr1	7260000	7270000	88996	5233	35950	15020	17.0066883240971	2.39347536617843
chr1	7270000	7280000	71853	3829	14112	12063	18.7654740141029	1.16985824421786
chr1	7280000	7290000	100985	4304	22006	15120	23.4630576208178	1.45542328042328
chr1	7290000	7300000	93506	5283	24830	14665	17.69941321219	1.69314694851688
chr1	7300000	7310000	74928	3750	33793	13115	19.9808	2.57666793747617
chr1	7310000	7320000	96810	4750	22716	15612	20.3810526315789	1.45503458877786
chr1	7320000	7330000	81764	4700	9350	16434	17.3965957446809	0.568942436412316
chr1	7330000	7340000	96901	4648	30150	12109	20.8478915662651	2.48988355768437
chr1	7340000	7350000	96952	5327	11245	14817	18.2001126337526	0.758925558480124
chr1	7350000	7360000	86041	4472	15563	15697	19.2399373881932	0.991463336943365
chr1	7360000	7370000	104850	5299	9294	12526	19.7867522173995	0.741976688487945
chr1	7370000	7380000	95091	4626	18225	11481	20.5557717250324	1.58740527828586
chr1	7380000	7390000	101269	5095	17573	13181	19.8761530912659	1.33320688870344
chr1	7390000	7400000	78004	4367	12719	12694	17.8621479276391	1.00196943437845
chr1	7400000	7410000	104651	4510	35272	14197	23.2042128603104	2.4844685496936
chr1	7410000	7420000	69753	4147	9423	14284	16.8201109235592	0.659689162699524
chr1	7420000	7430000	94095	3803	18718	13490	24.742308703655	1.38754633061527
chr1	7430000	7440000	98013	5500	7896	14129	17.8205454545455	0.558850590983084
chr1	7440000	7450000	94779	4650	7550	14076	20.3825806451613	0.536373969877806
chr1	7450000	7460000	83405	5335	12798	14683	15.6335520149953	0.871620241095144
chr1	7460000	7470000	77176	4047	18704	13953	19.0699283419817	1.34050025084211
chr1	7470000	7480000	100552	4665	37215	13028	21.5545551982851	2.85653976051581
chr1	7480000	7490000	154407	4798	9290	11697	32.1815339724885	0.794220740360776
chr1	7490000	7500000	192087	4546	9680	12345	42.2540695116586	0.784123126771972
chr1	7500000	7510000	113751	4298	11646	13615	26.466030711959	0.855380095482923
chr1	7510000	7520000	89704	3950	10075	13832	22.7098734177215	0.728383458646617
chr1	7520000	7530000	82804	4100	14320	13906	20.1960975609756	1.02977132173163
chr1	7530000	7540000	87860	4700	27981	12368	18.6936170212766	2.26237063389392
chr1	7540000	7550000	84462	4000	22286	14265	21.1155	1.56228531370487
chr1	7550000	7560000	84293	4697	14182	13333	17.9461358313817	1.0636765919148
chr1	7560000	7570000	113201	4700	9342	13549	24.0853191489362	0.689497379880434
chr1	7570000	7580000	99888	4350	9158	13239	22.9627586206897	0.691744089432737
chr1	7580000	7590000	90539	5500	10250	12922	16.4616363636364	0.793220863643399
chr1	7590000	7600000	102145	4050	12919	13417	25.220987654321	0.962882909741373
chr1	7600000	7610000	81919	4450	8618	16625	18.4087640449438	0.518375939849624
chr1	7610000	7620000	85268	4536	9145	13789	18.7980599647266	0.663209804916963
chr1	7620000	7630000	94231	5614	16521	14613	16.7850017812611	1.13056867173065
chr1	7630000	7640000	79506	4300	11900	13049	18.4897674418605	0.911947275653307
chr1	7640000	7650000	82949	4299	14257	16576	19.2949523144917	0.860098938223938
chr1	7650000	7660000	119519	4458	8123	13422	26.8100044863167	0.605200417225451
chr1	7660000	7670000	76930	4342	12442	15124	17.7176416397973	0.822665961385877
chr1	7670000	7680000	92364	4500	6796	15231	20.5253333333333	0.446195259667783
chr1	7680000	7690000	83799	4087	8344	13975	20.5037925128456	0.597066189624329
chr1	7690000	7700000	95925	4660	7736	13017	20.5847639484979	0.594299761849889
chr1	7700000	7710000	72744	3600	10598	13851	20.2066666666667	0.765143310952278
chr1	7710000	7720000	98620	4594	8693	12779	21.4671310404876	0.680256671101025
chr1	7720000	7730000	91410	4956	8387	15037	18.4443099273608	0.557757531422491
chr1	7730000	7740000	87904	3979	10648	13722	22.091982910279	0.775980177816645
chr1	7740000	7750000	75178	4121	7939	12367	18.2426595486532	0.641950351742541
chr1	7750000	7760000	82242	3750	12279	13453	21.9312	0.912733219356277
chr1	7760000	7770000	76183	4446	7899	14894	17.1351776878093	0.530347791056801
chr1	7770000	7780000	69138	4816	12016	13182	14.3558970099668	0.911546047640722
chr1	7780000	7790000	61941	3688	16869	12758	16.7952819956616	1.32222918952814
chr1	7790000	7800000	82270	4100	9130	14642	20.0658536585366	0.623548695533397
chr1	7800000	7810000	82534	4843	9244	13997	17.0419161676647	0.660427234407373
chr1	7810000	7820000	81783	4524	10244	14527	18.0775862068966	0.705169684036622
chr1	7820000	7830000	81544	4081	9180	15495	19.9813771134526	0.592449177153921
chr1	7830000	7840000	79070	4269	7400	13680	18.5219020847974	0.54093567251462
chr1	7840000	7850000	79726	4581	8541	14540	17.4036236629557	0.587414030261348
chr1	7850000	7860000	100745	3249	8271	13554	31.0080024622961	0.610225763612218
chr1	7860000	7870000	104297	5050	6849	13640	20.6528712871287	0.502126099706745
chr1	7870000	7880000	90917	5600	9399	13463	16.2351785714286	0.698135630988636
chr1	7880000	7890000	92441	4600	9490	13924	20.0958695652174	0.681557023843723
chr1	7890000	7900000	85537	3500	14300	14277	24.4391428571429	1.00161098269945
chr1	7900000	7910000	76633	3139	11386	10768	24.4131889136668	1.05739227340267
chr1	7910000	7920000	82184	4466	12029	12697	18.4021495745634	0.947389147042608
chr1	7920000	7930000	101115	3644	16237	13055	27.7483534577387	1.24373803140559
chr1	7930000	7940000	114782	3900	13014	14190	29.4312820512821	0.917124735729387
chr1	7940000	7950000	92273	3950	18517	13289	23.360253164557	1.39340808187223
chr1	7950000	7960000	70322	3850	24630	13632	18.2654545454545	1.80677816901408
chr1	7960000	7970000	85072	3350	24376	11962	25.3946268656716	2.0377863233573
chr1	7970000	7980000	80530	4400	15188	15545	18.3022727272727	0.977034416211
chr1	7980000	7990000	92191	4499	12498	14353	20.4914425427873	0.870758726398662
chr1	7990000	8000000	85071	3594	12733	13645	23.6702838063439	0.933162330524001
chr1	8000000	8010000	84048	4204	43726	14205	19.9923882017127	3.07821189721929
chr1	8010000	8020000	90526	4249	40903	15506	21.3052482937162	2.63788211015091
chr1	8020000	8030000	83968	3981	46619	12965	21.0921878924893	3.59575780948708
chr1	8030000	8040000	88735	3812	18299	16787	23.2778069254984	1.09006969678918
chr1	8040000	8050000	75236	4510	48977	14192	16.6820399113082	3.45102874859076
chr1	8050000	8060000	86605	4511	19031	10065	19.1986255819109	1.89080973671138
chr1	8060000	8070000	88275	4237	23937	14657	20.8343167335379	1.63314457255919
chr1	8070000	8080000	100413	5350	43408	14426	18.768785046729	3.00901150700125
chr1	8080000	8090000	99926	4700	18551	12736	21.2608510638298	1.45657977386935
chr1	8090000	8100000	72344	3583	54162	14980	20.1909014792074	3.61562082777036
chr1	8100000	8110000	95045	4327	14913	14896	21.9655650566212	1.00114124597207
chr1	8110000	8120000	89714	3688	20618	16097	24.3259219088937	1.28085978753805
chr1	8120000	8130000	88169	4533	16971	14918	19.4504742995809	1.13761898377799
chr1	8130000	8140000	82673	3417	30226	14614	24.1946151594966	2.0682906801697
chr1	8140000	8150000	98947	4581	14883	13467	21.5994324383322	1.1051459122299
chr1	8150000	8160000	89418	3618	14947	13555	24.7147595356551	1.10269273330874
chr1	8160000	8170000	96877	3986	12601	13796	24.30431510286	0.913380690055088
chr1	8170000	8180000	94602	4363	29846	13342	21.6827870731148	2.23699595263079
chr1	8180000	8190000	75423	4200	34147	15864	17.9578571428571	2.15248361069087
chr1	8190000	8200000	94077	3296	40913	13081	28.5427791262136	3.12766608057488
chr1	8200000	8210000	81330	4062	35363	13517	20.0221565731167	2.61618702374787
chr1	8210000	8220000	91285	3840	27921	11927	23.7721354166667	2.34099102875828
chr1	8220000	8230000	93190	3550	16201	12871	26.2507042253521	1.25872115608733
chr1	8230000	8240000	87730	3700	15292	12538	23.7108108108108	1.2196522571383
chr1	8240000	8250000	72187	3899	11350	12660	18.5142344190818	0.89652448657188
chr1	8250000	8260000	75823	4910	24950	14207	15.442566191446	1.75617653269515
chr1	8260000	8270000	82691	3590	9643	13784	23.033704735376	0.699579222286709
chr1	8270000	8280000	95297	3688	10348	11358	25.8397505422993	0.911075893643247
chr1	8280000	8290000	80313	4359	15257	12908	18.424638678596	1.18198016733808
chr1	8290000	8300000	82679	3200	8731	13187	25.8371875	0.662091453704406
chr1	8300000	8310000	84368	5291	9698	16464	15.9455679455679	0.589042759961127
chr1	8310000	8320000	99589	5208	11569	11592	19.122311827957	0.998015873015873
chr1	8320000	8330000	80332	4333	10226	14567	18.5395799676898	0.701997665957301
chr1	8330000	8340000	67651	4916	8481	14241	13.7613913751017	0.595534021487255
chr1	8340000	8350000	89379	3778	16579	14610	23.6577554261514	1.13477070499658
chr1	8350000	8360000	76707	5122	7900	13600	14.975985942991	0.580882352941177
chr1	8360000	8370000	75693	4185	7271	11676	18.0867383512545	0.622730387118876
chr1	8370000	8380000	90437	5101	15546	14831	17.7292687708293	1.04820983075989
chr1	8380000	8390000	90022	4764	11654	14217	18.8963056255248	0.819722866990223
chr1	8390000	8400000	76054	4700	30262	12220	16.1817021276596	2.47643207855974
chr1	8400000	8410000	74154	3250	17798	14685	22.8166153846154	1.21198501872659
chr1	8410000	8420000	78284	4199	24852	13639	18.6434865444153	1.82212772197375
chr1	8420000	8430000	83483	3900	9005	18526	21.4058974358974	0.486073626254993
chr1	8430000	8440000	95688	4000	15995	20754	23.922	0.770694805820565
chr1	8440000	8450000	75994	4056	17016	19308	18.7361932938856	0.881292728402735
chr1	8450000	8460000	76448	4567	17587	18530	16.739216115612	0.949109552077712
chr1	8460000	8470000	83004	4310	17446	18720	19.2584686774942	0.931944444444444
chr1	8470000	8480000	79266	4067	21967	19884	19.4900417998525	1.10475759404546
chr1	8480000	8490000	72812	3600	35519	22348	20.2255555555556	1.58935922677645
chr1	8490000	8500000	84634	4650	23000	16198	18.2008602150538	1.41992838622052
chr1	8500000	8510000	67257	4117	9700	13797	16.3364100072869	0.703051387982895
chr1	8510000	8520000	81350	4633	11426	12500	17.5588171810922	0.91408
chr1	8520000	8530000	74605	4379	23257	12173	17.0369947476593	1.91053971905036
chr1	8530000	8540000	76742	5071	8000	12575	15.1335042397949	0.636182902584493
chr1	8540000	8550000	71534	3700	13840	12262	19.3335135135135	1.1286902625999
chr1	8550000	8560000	117587	4195	13050	11735	28.030274135876	1.11205794631444
chr1	8560000	8570000	87185	3215	17482	14194	27.1181959564541	1.23164717486262
chr1	8570000	8580000	79565	4240	15885	13675	18.7653301886792	1.16160877513711
chr1	8580000	8590000	90809	4100	8854	14016	22.1485365853659	0.631706621004566
chr1	8590000	8600000	85331	4814	7275	13442	17.7255920232655	0.541214105043892
chr1	8600000	8610000	72325	4214	8833	14410	17.1630280018984	0.612977099236641
chr1	8610000	8620000	96204	4778	12110	16866	20.1347844286312	0.718012569666785
chr1	8620000	8630000	85829	3743	25721	15244	22.9305370024045	1.68728680136447
chr1	8630000	8640000	89316	3900	7272	15509	22.9015384615385	0.468889032174866
chr1	8640000	8650000	97535	3949	11986	12770	24.6986578880729	0.938606108065779
chr1	8650000	8660000	77691	4301	11704	15439	18.0634736107882	0.758080186540579
chr1	8660000	8670000	88825	4150	36573	13135	21.4036144578313	2.78439284354777
chr1	8670000	8680000	81593	4550	21893	13461	17.9325274725275	1.6264021989451
chr1	8680000	8690000	73421	4149	11616	13633	17.6960713424922	0.852050172375853
chr1	8690000	8700000	86356	4050	11740	14488	21.3224691358025	0.810325786858089
chr1	8700000	8710000	81552	3500	40006	14813	23.3005714285714	2.70073584014042
chr1	8710000	8720000	68618	4350	32818	12169	15.7742528735632	2.69685265839428
chr1	8720000	8730000	76590	3700	13349	16489	20.7	0.809570016374553
chr1	8730000	8740000	80268	4416	22937	14042	18.1766304347826	1.63345677253952
chr1	8740000	8750000	100109	4284	13790	14331	23.3681139122316	0.962249668550694
chr1	8750000	8760000	73903	4200	9012	13365	17.5959523809524	0.674298540965208
chr1	8760000	8770000	88840	4449	6329	15427	19.9685322544392	0.410254748168795
chr1	8770000	8780000	78229	4099	10299	11465	19.0848987557941	0.898299171391191
chr1	8780000	8790000	90329	3971	10094	16854	22.7471669604634	0.598908271033583
chr1	8790000	8800000	76405	4500	14625	14540	16.9788888888889	1.00584594222834
chr1	8800000	8810000	80339	3429	8900	13909	23.4292796733742	0.63987346322525
chr1	8810000	8820000	71318	4249	33454	13176	16.7846552129913	2.53901032179721
chr1	8820000	8830000	75189	4900	35939	13590	15.344693877551	2.64451802796174
chr1	8830000	8840000	89565	4549	10040	12649	19.6889426247527	0.793738635465254
chr1	8840000	8850000	93213	4699	18110	13851	19.8367737816557	1.30748682405602
chr1	8850000	8860000	83949	4773	18050	13990	17.588309239472	1.29020729092209
chr1	8860000	8870000	63867	3877	19822	14585	16.4733041011091	1.35906753513884
chr1	8870000	8880000	61917	4050	68278	11598	15.2881481481481	5.8870494912916
chr1	8880000	8890000	81860	4000	40943	11219	20.465	3.64943399589981
chr1	8890000	8900000	86756	4300	30848	12580	20.1758139534884	2.45214626391097
chr1	8900000	8910000	78283	4550	52149	12701	17.2050549450549	4.10589717345091
chr1	8910000	8920000	66602	4000	16992	12796	16.6505	1.3279149734292
chr1	8920000	8930000	89610	4900	14349	10561	18.2877551020408	1.3586781554777
chr1	8930000	8940000	86440	4228	11141	12214	20.4446546830653	0.912149991812674
chr1	8940000	8950000	106711	4622	12295	13428	23.0876244050195	0.915624069109324
chr1	8950000	8960000	101929	3750	10188	13786	27.1810666666667	0.739010590454084
chr1	8960000	8970000	84028	4145	9252	12098	20.2721351025332	0.764754504876839
chr1	8970000	8980000	87378	3605	23447	13718	24.2380027739251	1.70921417116198
chr1	8980000	8990000	107930	4100	26745	13407	26.3243902439024	1.99485343477288
chr1	8990000	9000000	94604	4100	10298	15158	23.0741463414634	0.679377226547038
chr1	9000000	9010000	90405	4500	13668	14062	20.09	0.971981225999147
chr1	9010000	9020000	83569	5143	14682	13065	16.249076414544	1.12376578645235
chr1	9020000	9030000	95579	3557	11149	12140	26.8706775372505	0.91836902800659
chr1	9030000	9040000	84582	4250	10072	16271	19.9016470588235	0.619015426218425
chr1	9040000	9050000	127185	3993	16285	12408	31.8519909842224	1.31245970341715
chr1	9050000	9060000	87971	4357	11891	10371	20.1907275648382	1.1465625301321
chr1	9060000	9070000	98891	4100	17812	12451	24.119756097561	1.43056782587744
chr1	9070000	9080000	68376	3144	18237	13696	21.7480916030534	1.3315566588785
chr1	9080000	9090000	75912	4701	26727	12716	16.1480536056158	2.10184020132117
chr1	9090000	9100000	87373	4303	12824	14464	20.3051359516616	0.886615044247788
chr1	9100000	9110000	71722	4390	11420	14255	16.3375854214123	0.801122413188355
chr1	9110000	9120000	98488	4110	26586	13419	23.9630170316302	1.981220657277
chr1	9120000	9130000	79029	4227	28787	14420	18.6962384669979	1.99632454923717
chr1	9130000	9140000	79973	4099	13755	13476	19.5103683825323	1.02070347284061
chr1	9140000	9150000	86690	3974	17594	13452	21.8142929038752	1.30790960451977
chr1	9150000	9160000	74162	4600	10149	14167	16.1221739130435	0.716383143926025
chr1	9160000	9170000	90067	4150	28453	13473	21.7028915662651	2.11185333630223
chr1	9170000	9180000	96018	4698	13708	14107	20.4380587484036	0.971716169277664
chr1	9180000	9190000	78510	4700	19362	10771	16.7042553191489	1.79760467923127
chr1	9190000	9200000	90058	5150	25067	13542	17.4869902912621	1.85105597400679
chr1	9200000	9210000	84865	5100	17954	14009	16.6401960784314	1.28160468270398
chr1	9210000	9220000	85430	5500	9950	14294	15.5327272727273	0.696096264166783
chr1	9220000	9230000	87968	4450	9961	12239	19.7680898876404	0.8138736824904
chr1	9230000	9240000	75386	4250	24284	12867	17.7378823529412	1.8873086189477
chr1	9240000	9250000	91730	4950	15322	11462	18.5313131313131	1.33676496248473
chr1	9250000	9260000	129458	5750	7676	14925	22.5144347826087	0.514304857621441
chr1	9260000	9270000	112089	4047	12252	14595	27.6968124536694	0.839465570400822
chr1	9270000	9280000	88068	4302	14568	12382	20.4714086471409	1.17654659990309
chr1	9280000	9290000	76969	3900	15549	13980	19.735641025641	1.11223175965665
chr1	9290000	9300000	87548	3811	32494	13088	22.9724481763317	2.48273227383863
chr1	9300000	9310000	89247	3889	28323	13059	22.9485728979172	2.16884906960717
chr1	9310000	9320000	82645	5202	11332	12569	15.8871587850827	0.901583260402578
chr1	9320000	9330000	72114	4891	11771	12170	14.7442240850542	0.96721446179129
chr1	9330000	9340000	65532	3656	9746	14519	17.9245076586433	0.671258351126111
chr1	9340000	9350000	81860	4410	7322	13495	18.562358276644	0.542571322712116
chr1	9350000	9360000	99368	4840	8552	13510	20.5305785123967	0.633012583271651
chr1	9360000	9370000	73840	4100	9350	13958	18.009756097561	0.669866743086402
chr1	9370000	9380000	82923	3900	9600	15234	21.2623076923077	0.630169358014967
chr1	9380000	9390000	92023	4650	22521	14065	19.7898924731183	1.60120867401351
chr1	9390000	9400000	82184	5399	15583	15613	15.2220781626227	0.998078524306668
chr1	9400000	9410000	91165	3851	12448	14320	23.673071929369	0.86927374301676
chr1	9410000	9420000	92059	4050	11502	12752	22.7306172839506	0.901976160602258
chr1	9420000	9430000	85996	4248	16514	12053	20.243879472693	1.37011532398573
chr1	9430000	9440000	109301	5116	17277	12729	21.3645426114152	1.35729436719302
chr1	9440000	9450000	89940	4981	10438	14040	18.0566151375226	0.743447293447293
chr1	9450000	9460000	146867	4949	12156	13631	29.6760961810467	0.891790771036608
chr1	9460000	9470000	86762	4350	10705	12822	19.9452873563218	0.834893152394322
chr1	9470000	9480000	148900	4150	24399	15493	35.8795180722892	1.57484025043568
chr1	9480000	9490000	83140	4159	11756	13139	19.9903823034383	0.894740847857523
chr1	9490000	9500000	87995	4378	21446	15674	20.0993604385564	1.36825315809621
chr1	9500000	9510000	90096	3613	12670	14682	24.9366177691669	0.862961449393816
chr1	9510000	9520000	84234	3400	12817	13364	24.7747058823529	0.959069140975756
chr1	9520000	9530000	88632	4299	12166	12608	20.6168876482903	0.964942893401015
chr1	9530000	9540000	64811	3800	16430	9891	17.0555263157895	1.66110605601051
chr1	9540000	9550000	79257	3600	16587	14143	22.0158333333333	1.17280633528954
chr1	9550000	9560000	79891	3902	13487	13401	20.4743721168631	1.00641743153496
chr1	9560000	9570000	70699	3898	15406	11555	18.1372498717291	1.33327563825184
chr1	9570000	9580000	86686	4050	10447	14664	21.403950617284	0.712424986361157
chr1	9580000	9590000	72827	3600	19305	12390	20.2297222222222	1.55811138014528
chr1	9590000	9600000	76009	4550	13145	14451	16.7052747252747	0.909625631444191
chr1	9600000	9610000	80375	4150	7350	13986	19.3674698795181	0.525525525525526
chr1	9610000	9620000	74466	4274	13387	13120	17.4230229293402	1.0203506097561
chr1	9620000	9630000	68636	3826	19800	14120	17.9393622582331	1.40226628895184
chr1	9630000	9640000	90503	4400	14330	12586	20.5688636363636	1.13856666136978
chr1	9640000	9650000	83058	4269	12140	12810	19.4560787069571	0.947697111631538
chr1	9650000	9660000	79093	3531	12927	10631	22.399603511753	1.21597215689963
chr1	9660000	9670000	79989	3113	13250	13801	25.6951493735946	0.960075356858199
chr1	9670000	9680000	87155	4937	10967	12092	17.6534332590642	0.906963281508435
chr1	9680000	9690000	79531	3641	16164	13305	21.8431749519363	1.21488162344983
chr1	9690000	9700000	81157	3809	10815	12940	21.3066421632975	0.835780525502318
chr1	9700000	9710000	98754	3942	19157	13987	25.0517503805175	1.36962894115965
chr1	9710000	9720000	85033	3765	14344	12924	22.5851261620186	1.10987310430207
chr1	9720000	9730000	71570	4343	13250	12004	16.479392125259	1.10379873375541
chr1	9730000	9740000	82954	3900	10000	14700	21.2702564102564	0.680272108843537
chr1	9740000	9750000	88229	4600	10788	13266	19.1802173913043	0.813206693803709
chr1	9750000	9760000	77092	4724	10173	14064	16.3192209991533	0.723336177474403
chr1	9760000	9770000	72500	3049	42896	13719	23.7782879632666	3.12675851009549
chr1	9770000	9780000	78284	3676	8920	11865	21.2959738846572	0.751790981879477
chr1	9780000	9790000	75794	4150	12979	13204	18.2636144578313	0.982959709179037
chr1	9790000	9800000	67132	3531	23648	16432	19.0121778532993	1.43914313534567
chr1	9800000	9810000	77592	3286	14738	15691	23.6129032258065	0.93926454655535
chr1	9810000	9820000	72279	4472	12861	14436	16.1625670840787	0.890897755610973
chr1	9820000	9830000	73360	3811	36442	12565	19.2495408029389	2.90027855153203
chr1	9830000	9840000	92909	4000	11970	13611	23.22725	0.879435750495922
chr1	9840000	9850000	91033	4635	11745	15630	19.6403451995685	0.751439539347409
chr1	9850000	9860000	89952	4715	10250	13835	19.0778366914104	0.740874593422479
chr1	9860000	9870000	105120	4500	16400	12301	23.36	1.3332249410617
chr1	9870000	9880000	112644	3718	10423	15156	30.2969338353954	0.687714436526788
chr1	9880000	9890000	93759	4460	10130	12757	21.022197309417	0.794073841812338
chr1	9890000	9900000	70324	3772	23449	12911	18.643690349947	1.81620323754938
chr1	9900000	9910000	91552	4349	10784	12347	21.051276155438	0.873410545071677
chr1	9910000	9920000	87507	4498	27085	12552	19.4546465095598	2.15782345442957
chr1	9920000	9930000	71305	3600	11705	13406	19.8069444444444	0.873116514993287
chr1	9930000	9940000	81268	3650	9775	12119	22.2652054794521	0.806584701708062
chr1	9940000	9950000	76725	4050	22549	11640	18.9444444444444	1.93719931271478
chr1	9950000	9960000	81953	3800	15065	12599	21.5665789473684	1.19572981982697
chr1	9960000	9970000	77048	3671	11848	14771	20.9882865704168	0.802112246970415
chr1	9970000	9980000	87987	4627	9200	14289	19.0159930840718	0.643851914059766
chr1	9980000	9990000	81141	3500	7567	15048	23.1831428571429	0.502857522594365
chr1	9990000	10000000	76260	4097	11128	12441	18.6136197217476	0.894461859979101
chr1	10000000	10010000	82981	3500	13389	13195	23.7088571428571	1.01470253884047
chr1	10010000	10020000	83798	4223	12050	13024	19.8432394032678	0.925214987714988
chr1	10020000	10030000	80019	3879	13243	12522	20.6287703016241	1.05757866155566
chr1	10030000	10040000	71774	3796	41803	12639	18.9077976817703	3.3074610333096
chr1	10040000	10050000	80208	4366	10898	13630	18.3710490151168	0.7995597945708
chr1	10050000	10060000	84280	4566	15299	14386	18.4581690757775	1.06346447935493
chr1	10060000	10070000	82567	4317	11874	13643	19.126013435256	0.870336436267683
chr1	10070000	10080000	88989	4790	11236	14844	18.5780793319415	0.756938830503907
chr1	10080000	10090000	93252	4010	14500	13203	23.2548628428928	1.09823524956449
chr1	10090000	10100000	73183	3444	11570	12705	21.2494192799071	0.910665092483274
chr1	10100000	10110000	77076	3606	15484	17198	21.3743760399334	0.900337248517269
chr1	10110000	10120000	104762	3550	8354	13257	29.5104225352113	0.630157652560911
chr1	10120000	10130000	68132	3100	15988	13439	21.978064516129	1.18967185058412
chr1	10130000	10140000	82130	3898	8128	14481	21.069779374038	0.561287203922381
chr1	10140000	10150000	89104	4300	10672	12110	20.7218604651163	0.881255161023947
chr1	10150000	10160000	77654	4350	10691	12919	17.8514942528736	0.827540831333695
chr1	10160000	10170000	90665	5500	9450	13764	16.4845454545455	0.686573670444638
chr1	10170000	10180000	82548	3650	8272	12710	22.6158904109589	0.650826121164437
chr1	10180000	10190000	82746	3597	12491	11904	23.0041701417848	1.04931115591398
chr1	10190000	10200000	91532	2899	14577	12030	31.5736460848568	1.21172069825436
chr1	10200000	10210000	94197	4154	13087	14341	22.676215695715	0.912558398995886
chr1	10210000	10220000	72444	2900	22446	14618	24.9806896551724	1.53550417293747
chr1	10220000	10230000	77277	4193	12180	13258	18.4300023849273	0.918690601900739
chr1	10230000	10240000	70844	4607	9530	13348	15.3774690688083	0.713964638897213
chr1	10240000	10250000	95153	4100	6189	14259	23.2080487804878	0.434041657900273
chr1	10250000	10260000	75303	4050	9786	13828	18.5933333333333	0.707694532831935
chr1	10260000	10270000	91959	4457	10416	13759	20.6324882207763	0.757031761029145
chr1	10270000	10280000	70130	4337	11903	12217	16.170163707632	0.974298109192109
chr1	10280000	10290000	90653	3955	9625	13808	22.9211125158028	0.697059675550406
chr1	10290000	10300000	68583	4247	8879	15604	16.1485754650341	0.569020763906691
chr1	10300000	10310000	81374	4250	7572	13172	19.1468235294118	0.574855754631036
chr1	10310000	10320000	95046	4448	8115	14291	21.3682553956835	0.567839899237282
chr1	10320000	10330000	87407	3698	8019	14148	23.6362898864251	0.566793893129771
chr1	10330000	10340000	83403	4180	14256	12576	19.9528708133971	1.13358778625954
chr1	10340000	10350000	93994	3720	5473	13882	25.2672043010753	0.394251548768189
chr1	10350000	10360000	79605	4542	9400	13658	17.5264200792602	0.688241323766291
chr1	10360000	10370000	92174	4804	8150	15606	19.1869275603664	0.522235037805972
chr1	10370000	10380000	80633	4683	16100	11905	17.2182361733931	1.35237295254095
chr1	10380000	10390000	79846	4416	21637	11699	18.0810688405797	1.84947431404394
chr1	10390000	10400000	79425	3934	19553	12939	20.1893746822572	1.51116778730968
chr1	10400000	10410000	82664	4416	9960	16058	18.7192028985507	0.620251587993523
chr1	10410000	10420000	82985	4427	10984	13202	18.7451999096454	0.831995152249659
chr1	10420000	10430000	96010	4372	19085	13378	21.9602012808783	1.42659590372253
chr1	10430000	10440000	85367	4431	21369	12682	19.2658542089822	1.68498659517426
chr1	10440000	10450000	79240	5050	11217	10801	15.6910891089109	1.03851495231923
chr1	10450000	10460000	72344	3819	16476	12146	18.943178842629	1.35649596575004
chr1	10460000	10470000	84447	3636	12844	13506	23.2252475247525	0.950984747519621
chr1	10470000	10480000	77176	4463	30081	12702	17.2924042124132	2.36820973075106
chr1	10480000	10490000	83729	3723	8744	12792	22.4896588772495	0.683552220137586
chr1	10490000	10500000	91586	4777	13936	12188	19.1722838601633	1.14341975713817
chr1	10500000	10510000	83477	4400	15149	14128	18.9720454545455	1.07226783691959
chr1	10510000	10520000	105723	4200	23014	13661	25.1721428571429	1.68464973281605
chr1	10520000	10530000	77614	4550	25258	14611	17.058021978022	1.72869755663541
chr1	10530000	10540000	80459	3318	12137	13373	24.2492465340567	0.90757496448067
chr1	10540000	10550000	82454	4519	7972	15886	18.246072139854	0.50182550673549
chr1	10550000	10560000	89208	5112	7920	12925	17.4507042253521	0.612765957446809
chr1	10560000	10570000	74203	4148	8316	13038	17.8888621022179	0.637827887712839
chr1	10570000	10580000	76048	4300	13421	13614	17.6855813953488	0.985823417070663
chr1	10580000	10590000	79806	4450	12368	15442	17.9339325842697	0.800932521694081
chr1	10590000	10600000	89024	5248	19408	13253	16.9634146341463	1.46442314947559
chr1	10600000	10610000	76464	3600	8096	15219	21.24	0.531966620671529
chr1	10610000	10620000	78818	4750	6500	14057	16.5932631578947	0.462403073201963
chr1	10620000	10630000	70623	3900	10145	11897	18.1084615384615	0.852735983861478
chr1	10630000	10640000	52484	3050	8639	13738	17.207868852459	0.628839714660067
chr1	10640000	10650000	75657	4550	12487	12994	16.6279120879121	0.960981991688472
chr1	10650000	10660000	77275	4250	6858	11841	18.1823529411765	0.57917405624525
chr1	10660000	10670000	160417	4650	8132	15342	34.4982795698925	0.530048233607092
chr1	10670000	10680000	85335	3323	7071	12443	25.6801083358411	0.568271317206462
chr1	10680000	10690000	76081	3877	9065	14077	19.623678101625	0.64395822973645
chr1	10690000	10700000	54647	3900	18313	11279	14.0120512820513	1.62363684723823
chr1	10700000	10710000	79806	4265	17796	12234	18.7118405627198	1.45463462481609
chr1	10710000	10720000	80670	4637	8564	15359	17.3970239378909	0.55758838466046
chr1	10720000	10730000	76015	4548	18766	12632	16.7139401934916	1.48559214692844
chr1	10730000	10740000	76721	4270	20534	14945	17.9674473067916	1.3739712278354
chr1	10740000	10750000	90634	4130	8950	13195	21.9452784503632	0.678287230011368
chr1	10750000	10760000	91096	4448	13350	13242	20.4802158273381	1.0081558676937
chr1	10760000	10770000	91587	4802	13750	13907	19.0726780508122	0.98871072121953
chr1	10770000	10780000	87862	4650	11629	13391	18.8950537634409	0.868419087446793
chr1	10780000	10790000	84576	4300	10517	14088	19.6688372093023	0.746521862578081
chr1	10790000	10800000	54014	3706	18385	13449	14.5747436589315	1.36701613502863
chr1	10800000	10810000	87267	3342	14431	13785	26.1122082585278	1.0468625317374
chr1	10810000	10820000	88880	4382	9187	12415	20.2829758101324	0.739991945227547
chr1	10820000	10830000	74673	4641	11853	13621	16.0898513251454	0.870200425813083
chr1	10830000	10840000	77716	4479	14800	13944	17.3511944630498	1.061388410786
chr1	10840000	10850000	96963	4499	10143	13853	21.552122693932	0.732187973724103
chr1	10850000	10860000	120301	3898	9154	14065	30.8622370446383	0.650835407038749
chr1	10860000	10870000	70917	4122	13001	12508	17.2045123726346	1.03941477454429
chr1	10870000	10880000	84577	3978	13600	12570	21.2611865258924	1.08194112967383
chr1	10880000	10890000	81856	3981	9039	12028	20.5616679226325	0.751496508147655
chr1	10890000	10900000	79574	3849	15583	14638	20.6739412834502	1.06455799972674
chr1	10900000	10910000	83628	3506	28493	14205	23.8528237307473	2.00584301302358
chr1	10910000	10920000	98425	5164	12348	12565	19.0598373353989	0.982729805013928
chr1	10920000	10930000	87504	3800	13196	15263	23.0273684210526	0.864574461115115
chr1	10930000	10940000	77560	4346	13149	16567	17.8462954440865	0.793686243737551
chr1	10940000	10950000	66682	4902	14900	12923	13.6030191758466	1.15298305347056
chr1	10950000	10960000	80820	3900	13598	13004	20.7230769230769	1.04567825284528
chr1	10960000	10970000	77763	3599	15399	13301	21.6068352320089	1.15773250131569
chr1	10970000	10980000	79257	4649	14335	15122	17.0481824048182	0.947956619494776
chr1	10980000	10990000	68083	4000	15837	13335	17.02075	1.18762654668166
chr1	10990000	11000000	84076	3650	10798	13317	23.0345205479452	0.810843283021702
chr1	11000000	11010000	76877	3850	10444	13823	19.9680519480519	0.755552340302395
chr1	11010000	11020000	59681	3300	12844	13783	18.0851515151515	0.931872596677066
chr1	11020000	11030000	69862	4450	10573	14834	15.6993258426966	0.712754482944587
chr1	11030000	11040000	94276	4832	16660	12854	19.510761589404	1.29609460090244
chr1	11040000	11050000	99734	3868	10938	13344	25.7843846949328	0.819694244604317
chr1	11050000	11060000	65460	3900	18814	14642	16.7846153846154	1.28493375221964
chr1	11060000	11070000	80393	4850	17832	13725	16.5758762886598	1.2992349726776
chr1	11070000	11080000	81469	4949	12918	12348	16.4617094362497	1.04616132167153
chr1	11080000	11090000	81728	4300	11838	13864	19.006511627907	0.853866128101558
chr1	11090000	11100000	69311	3843	14452	12845	18.0356492323705	1.12510704554301
chr1	11100000	11110000	77419	3707	9861	15329	20.8845427569463	0.643290495139931
chr1	11110000	11120000	94665	3853	5731	11379	24.5691668829484	0.503647069162492
chr1	11120000	11130000	86815	3747	6526	14616	23.1692020282893	0.446496989600438
chr1	11130000	11140000	92279	4194	21899	13720	22.0026227944683	1.59613702623907
chr1	11140000	11150000	76253	4355	13377	13488	17.5092996555683	0.991770462633452
chr1	11150000	11160000	79920	4150	19834	14536	19.2578313253012	1.36447440836544
chr1	11160000	11170000	82377	4144	10314	16446	19.8786196911197	0.627143378329077
chr1	11170000	11180000	82034	4205	17012	13156	19.5086801426873	1.29309820614168
chr1	11180000	11190000	97597	3700	18237	14301	26.3775675675676	1.27522550870568
chr1	11190000	11200000	79962	4600	9650	14250	17.3830434782609	0.67719298245614
chr1	11200000	11210000	91794	4512	8942	14976	20.344414893617	0.597088675213675
chr1	11210000	11220000	83503	4588	6982	16071	18.2003051438535	0.434447140812644
chr1	11220000	11230000	81268	3356	11046	12482	24.2157330154946	0.884954334241307
chr1	11230000	11240000	87613	4442	7922	13111	19.7237730751914	0.604225459537793
chr1	11240000	11250000	88106	3601	6849	13084	24.4670924743127	0.523463772546622
chr1	11250000	11260000	78155	4049	10035	13873	19.3022968634231	0.723347509550926
chr1	11260000	11270000	76581	3689	16678	12604	20.7592843589049	1.32323072040622
chr1	11270000	11280000	76041	4211	16054	13759	18.0577060080741	1.16679991278436
chr1	11280000	11290000	94719	4000	20462	12776	23.67975	1.6015967438948
chr1	11290000	11300000	91293	4690	13450	13105	19.4654584221748	1.02632582983594
chr1	11300000	11310000	77646	4609	7119	12923	16.8466044695162	0.550878279037375
chr1	11310000	11320000	91894	5150	9802	14050	17.8434951456311	0.697651245551601
chr1	11320000	11330000	86280	4113	9200	12832	20.9773887673231	0.716957605985037
chr1	11330000	11340000	131168	4610	13900	13499	28.4529284164859	1.02970590414105
chr1	11340000	11350000	94201	3777	8346	13056	24.9406936722266	0.639246323529412
chr1	11350000	11360000	88107	4800	11299	12620	18.355625	0.895324881141046
chr1	11360000	11370000	100252	3950	12570	14303	25.380253164557	0.878836607704677
chr1	11370000	11380000	90509	4700	11221	13631	19.2572340425532	0.823197124202186
chr1	11380000	11390000	96468	5350	13952	14284	18.0314018691589	0.976757210865304
chr1	11390000	11400000	96084	4290	9126	14303	22.3972027972028	0.638047961966021
chr1	11400000	11410000	89694	4310	9390	11039	20.8106728538283	0.850620527221669
chr1	11410000	11420000	115006	4384	10800	12787	26.2331204379562	0.844607804801752
chr1	11420000	11430000	92697	4169	14194	15048	22.2348284960422	0.943248272195641
chr1	11430000	11440000	92136	5475	9476	12227	16.8284931506849	0.775006133965813
chr1	11440000	11450000	98832	5251	15771	14466	18.8215577985146	1.09021153048528
chr1	11450000	11460000	95288	5469	9705	14016	17.4232949350887	0.692422945205479
chr1	11460000	11470000	92079	5476	13550	13780	16.8150109569028	0.983309143686502
chr1	11470000	11480000	74753	3851	12502	11239	19.4113217346144	1.11237654595605
chr1	11480000	11490000	96354	4888	11907	14639	19.712356792144	0.813375230548535
chr1	11490000	11500000	78712	6019	11907	11446	13.0772553580329	1.04027607897956
chr1	11500000	11510000	64486	5064	9393	14091	12.7342022116904	0.666595699382585
chr1	11510000	11520000	85047	4894	10753	13210	17.3778095627299	0.814004542013626
chr1	11520000	11530000	83913	3732	9844	12511	22.4847266881029	0.786827591719287
chr1	11530000	11540000	81394	4406	10700	12864	18.4734453018611	0.831778606965174
chr1	11540000	11550000	96771	5118	9441	12719	18.9079718640094	0.742275336111329
chr1	11550000	11560000	100633	4050	9442	12923	24.8476543209877	0.730635301400604
chr1	11560000	11570000	101224	3752	9408	12667	26.9786780383795	0.742717296913239
chr1	11570000	11580000	93061	3898	9650	15074	23.8740379681888	0.640175135995754
chr1	11580000	11590000	85234	4256	9338	11347	20.0267857142857	0.822948797038865
chr1	11590000	11600000	98974	4544	11425	13846	21.78125	0.825148057200636
chr1	11600000	11610000	87241	3950	9447	13273	22.0863291139241	0.711745649062006
chr1	11610000	11620000	99553	4900	12098	13163	20.3169387755102	0.919091392539695
chr1	11620000	11630000	93768	3798	14126	13691	24.6887835703002	1.03177269739245
chr1	11630000	11640000	90233	4433	13052	11972	20.3548387096774	1.09021049114601
chr1	11640000	11650000	83534	4206	16038	13981	19.8606752258678	1.147128245476
chr1	11650000	11660000	67169	5261	20391	10889	12.7673446112906	1.87262374873726
chr1	11660000	11670000	83806	3300	9620	12077	25.3957575757576	0.796555435952637
chr1	11670000	11680000	71681	4700	12026	13272	15.2512765957447	0.906118143459916
chr1	11680000	11690000	82869	3836	21549	12953	21.6029718456726	1.66363004709334
chr1	11690000	11700000	82739	3364	11755	10895	24.5954221165279	1.07893529141808
chr1	11700000	11710000	135772	3757	14458	15021	36.1384083044983	0.962519139870847
chr1	11710000	11720000	86805	4443	7574	13585	19.5374746792708	0.557526683842473
chr1	11720000	11730000	97888	4950	16061	14372	19.7753535353535	1.11752017812413
chr1	11730000	11740000	107499	3299	40136	14118	32.5853288875417	2.84289559427681
chr1	11740000	11750000	83423	4150	15050	13238	20.1019277108434	1.13687868258045
chr1	11750000	11760000	102808	4178	15199	15005	24.6069889899473	1.01292902365878
chr1	11760000	11770000	83710	3920	10450	14332	21.3545918367347	0.729137594194809
chr1	11770000	11780000	85489	4300	10945	14040	19.8811627906977	0.779558404558405
chr1	11780000	11790000	94782	4150	16734	14277	22.8390361445783	1.17209497793654
chr1	11790000	11800000	91281	5100	17487	13941	17.8982352941176	1.25435765009684
chr1	11800000	11810000	91306	4550	40257	11716	20.0672527472527	3.43607033117105
chr1	11810000	11820000	75941	3900	12792	13738	19.4720512820513	0.931139903916145
chr1	11820000	11830000	75219	4229	13191	14462	17.7864743438165	0.91211450698382
chr1	11830000	11840000	103890	3435	11604	13923	30.2445414847162	0.833441068735186
chr1	11840000	11850000	80255	4836	9166	13612	16.5953267162945	0.673376432559506
chr1	11850000	11860000	76599	4227	14709	16308	18.1213626685593	0.901949963208241
chr1	11860000	11870000	98803	3873	13300	14297	25.5107152078492	0.930265090578443
chr1	11870000	11880000	100277	5320	9240	13091	18.8490601503759	0.705828431747002
chr1	11880000	11890000	90639	5080	11649	14143	17.8423228346457	0.823658346885385
chr1	11890000	11900000	91595	4850	12290	13843	18.8855670103093	0.887813335259698
chr1	11900000	11910000	74043	4050	65782	13093	18.2822222222222	5.02421141067746
chr1	11910000	11920000	79227	5600	16951	10928	14.1476785714286	1.55115300146413
chr1	11920000	11930000	73631	3300	23139	13867	22.3124242424242	1.66863777313045
chr1	11930000	11940000	75346	3899	31075	12995	19.3244421646576	2.39130434782609
chr1	11940000	11950000	89290	4290	12326	17609	20.8135198135198	0.699982963257425
chr1	11950000	11960000	79630	3310	12683	15366	24.0574018126888	0.825393726408955
chr1	11960000	11970000	72913	4699	11856	11317	15.51670568206	1.0476274631086
chr1	11970000	11980000	68690	4237	18117	12993	16.211942412084	1.3943661971831
chr1	11980000	11990000	84085	3947	26602	15253	21.3035216620218	1.74405035075067
chr1	11990000	12000000	94718	3766	9035	13399	25.1508231545406	0.674304052541234
chr1	12000000	12010000	89584	4949	23509	13768	18.1014346332592	1.70751016850668
chr1	12010000	12020000	83620	4438	20763	12818	18.8418206399279	1.61983148697145
chr1	12020000	12030000	79018	5212	10710	14794	15.1607828089025	0.72394213870488
chr1	12030000	12040000	79422	4609	10993	15291	17.2319375135604	0.718919625923746
chr1	12040000	12050000	99574	4241	18299	12762	23.4788964866777	1.43386616517787
chr1	12050000	12060000	91999	4800	11278	13133	19.1664583333333	0.858752760222341
chr1	12060000	12070000	89103	4636	10580	13767	19.219801553063	0.768504394566717
chr1	12070000	12080000	82793	4562	13252	15003	18.1483998246383	0.883290008664934
chr1	12080000	12090000	93231	3300	14987	12959	28.2518181818182	1.15649355660159
chr1	12090000	12100000	107553	4249	21783	14124	25.3125441280301	1.54226847918437
chr1	12100000	12110000	93065	3549	14465	12913	26.2228796844181	1.12018895686517
chr1	12110000	12120000	79115	4031	14000	16046	19.626643512776	0.872491586688271
chr1	12120000	12130000	91645	5820	15861	14550	15.7465635738832	1.09010309278351
chr1	12130000	12140000	79419	3581	38511	12628	22.1778832728288	3.04965156794425
chr1	12140000	12150000	77991	4617	24229	14658	16.8921377517869	1.65295401828353
chr1	12150000	12160000	89294	3650	11629	13135	24.4641095890411	0.885344499429007
chr1	12160000	12170000	90612	4050	17969	13331	22.3733333333333	1.34791088440477
chr1	12170000	12180000	96784	4954	28123	13327	19.5365361324182	2.11022735799505
chr1	12180000	12190000	96790	4396	12895	13293	22.0177434030937	0.97005942977507
chr1	12190000	12200000	88439	5500	14326	14049	16.0798181818182	1.01971670581536
chr1	12200000	12210000	97656	5121	11780	14446	19.0697129466901	0.815450643776824
chr1	12210000	12220000	91697	4679	9350	13384	19.597563581962	0.698595337716677
chr1	12220000	12230000	85776	4400	15425	15243	19.4945454545455	1.01193990684249
chr1	12230000	12240000	78588	4152	16211	16791	18.9277456647399	0.96545768566494
chr1	12240000	12250000	76707	4998	9200	13378	15.3475390156062	0.687696217670803
chr1	12250000	12260000	99476	3200	10950	9029	31.08625	1.21275888802747
chr1	12260000	12270000	78791	4187	11332	12155	18.8180081203726	0.932291238173591
chr1	12270000	12280000	81469	5113	12835	13871	15.9336984158029	0.925311801600461
chr1	12280000	12290000	86234	4017	9684	15184	21.4672641274583	0.637776606954689
chr1	12290000	12300000	76827	3282	7625	14350	23.408592321755	0.531358885017422
chr1	12300000	12310000	97514	4173	8617	12998	23.3678408818596	0.662948145868595
chr1	12310000	12320000	86914	4727	11728	15054	18.386714618151	0.779062043310748
chr1	12320000	12330000	74087	4100	9700	13706	18.07	0.70771924704509
chr1	12330000	12340000	81920	4917	12648	13887	16.6605653853976	0.910779866061784
chr1	12340000	12350000	75246	3183	9825	13133	23.6399622997172	0.748115434401888
chr1	12350000	12360000	78545	4835	6950	13696	16.2450879007239	0.507447429906542
chr1	12360000	12370000	79159	4365	8747	12427	18.1349369988545	0.703870604329283
chr1	12370000	12380000	82765	4050	8030	15292	20.4358024691358	0.525111169238818
chr1	12380000	12390000	88860	4800	8562	14928	18.5125	0.573553054662379
chr1	12390000	12400000	95703	4350	11137	14589	22.0006896551724	0.76338337103297
chr1	12400000	12410000	84419	4124	15196	13554	20.4701745877789	1.1211450494319
chr1	12410000	12420000	81250	4335	7810	12984	18.7427912341407	0.60150955021565
chr1	12420000	12430000	78141	4541	11904	12083	17.2078837260515	0.985185798228917
chr1	12430000	12440000	91059	5350	14198	13689	17.0203738317757	1.03718313974724
chr1	12440000	12450000	81027	3727	5650	13973	21.7405419908774	0.404351248837043
chr1	12450000	12460000	95764	3572	30178	14716	26.8096304591265	2.05069312313129
chr1	12460000	12470000	85683	4600	9699	15184	18.6267391304348	0.638764488935722
chr1	12470000	12480000	89996	4717	21797	12738	19.0790756836973	1.71117914900298
chr1	12480000	12490000	85797	4253	31294	14792	20.1732894427463	2.11560302866414
chr1	12490000	12500000	90909	4280	8371	15043	21.2404205607477	0.556471448514259
chr1	12500000	12510000	76129	4000	6173	12609	19.03225	0.48957094139107
chr1	12510000	12520000	81826	4900	12296	14592	16.6991836734694	0.84265350877193
chr1	12520000	12530000	78727	3350	23624	12597	23.5005970149254	1.87536715090895
chr1	12530000	12540000	84870	4350	18130	15320	19.5103448275862	1.18342036553525
chr1	12540000	12550000	79974	4300	31430	13497	18.5986046511628	2.32866562939913
chr1	12550000	12560000	97540	4400	23132	13510	22.1681818181818	1.71221317542561
chr1	12560000	12570000	84902	3850	12946	14826	22.0524675324675	0.8731957372184
chr1	12570000	12580000	94420	4200	34988	15127	22.4809523809524	2.31295035367224
chr1	12580000	12590000	119001	5350	20533	14197	22.2431775700935	1.44629147002888
chr1	12590000	12600000	93790	4350	26058	15136	21.5609195402299	1.72159090909091
chr1	12600000	12610000	110728	4878	18597	12031	22.6994669946699	1.54575679494639
chr1	12610000	12620000	82136	4422	27467	13396	18.5744007236545	2.0503881755748
chr1	12620000	12630000	87619	4999	11713	13089	17.5273054610922	0.894873557949423
chr1	12630000	12640000	93680	4150	11513	15615	22.5734939759036	0.737303874479667
chr1	12640000	12650000	86472	4973	10534	14576	17.3882968027348	0.722694840834248
chr1	12650000	12660000	88985	3826	16586	13432	23.2579717720857	1.23481238832638
chr1	12660000	12670000	92922	4500	16383	12734	20.6493333333333	1.28655567771321
chr1	12670000	12680000	111206	4406	14439	12850	25.239673172946	1.12365758754864
chr1	12680000	12690000	110612	4612	12944	15397	23.9835212489159	0.840683249983763
chr1	12690000	12700000	96291	4030	12399	14025	23.8935483870968	0.884064171122995
chr1	12700000	12710000	90706	4800	23826	13962	18.8970833333333	1.70648904168457
chr1	12710000	12720000	84600	3720	15047	12549	22.741935483871	1.19905968603076
chr1	12720000	12730000	91841	4280	7610	14287	21.4581775700935	0.532652061314482
chr1	12730000	12740000	74820	5227	9335	14295	14.3141381289459	0.653025533403288
chr1	12740000	12750000	80892	4823	15745	14718	16.7721335268505	1.06977850251393
chr1	12750000	12760000	92474	3643	15442	11277	25.3840241559155	1.36933581626319
chr1	12760000	12770000	94537	5506	14359	12260	17.1698147475481	1.17120717781403
chr1	12770000	12780000	84624	5473	8852	13872	15.4620866069797	0.638119953863899
chr1	12780000	12790000	81496	4327	12320	11129	18.8342962791773	1.10701770150058
chr1	12790000	12800000	83061	3750	14302	12706	22.1496	1.12560994805604
chr1	12800000	12810000	88476	3655	14748	13813	24.2068399452804	1.06768985738073
chr1	12810000	12820000	83656	4595	9428	13333	18.2058759521219	0.707117677941949
chr1	12820000	12830000	94487	3599	10550	14049	26.2536815782162	0.750943127624742
chr1	12830000	12840000	83127	3100	9038	12986	26.8151612903226	0.695980286462344
chr1	12840000	12850000	76529	4352	8151	12921	17.5847886029412	0.63083352681681
chr1	12850000	12860000	76673	4048	20690	11693	18.9409584980237	1.76943470452407
chr1	12860000	12870000	83930	3461	8326	13481	24.2502167003756	0.617609969586826
chr1	12870000	12880000	87772	3789	8672	11281	23.1649511744524	0.76872617675738
chr1	12880000	12890000	76779	4150	12000	12841	18.5009638554217	0.934506658359941
chr1	12890000	12900000	72340	3192	13000	11011	22.6629072681704	1.18063754427391
chr1	12900000	12910000	67837	4320	12999	13055	15.7030092592593	0.995710455764075
chr1	12910000	12920000	65517	3688	8382	8784	17.7649132321041	0.954234972677596
chr1	12920000	12930000	76553	3700	8818	10140	20.69	0.869625246548324
chr1	12930000	12940000	78295	3650	10129	10647	21.4506849315068	0.951347797501644
chr1	12940000	12950000	52038	3050	7000	10086	17.0616393442623	0.694031330557208
chr1	12950000	12960000	24731	1349	2500	3213	18.3328391401038	0.778089013383131
chr1	12960000	12970000	0	0	0	0	0	0
chr1	12970000	12980000	0	0	0	0	0	0
chr1	12980000	12990000	0	0	0	0	0	0
chr1	12990000	13000000	0	0	0	0	0	0
chr1	13000000	13010000	26370	1350	1500	3399	19.5333333333333	0.441306266548985
chr1	13010000	13020000	31193	2600	5950	5496	11.9973076923077	1.08260553129549
chr1	13020000	13030000	40516	2050	4187	5654	19.7639024390244	0.740537672444287
chr1	13030000	13040000	43387	2300	7863	5218	18.8639130434783	1.50689919509391
chr1	13040000	13050000	51567	2541	6650	6820	20.2939787485242	0.975073313782991
chr1	13050000	13060000	45550	1908	5950	6663	23.8731656184486	0.892991145129821
chr1	13060000	13070000	49364	2400	6250	7997	20.5683333333333	0.781543078654495
chr1	13070000	13080000	43655	1700	6650	5453	25.6794117647059	1.21951219512195
chr1	13080000	13090000	40132	1100	3250	3696	36.4836363636364	0.879329004329004
chr1	13090000	13100000	29687	1150	2299	3100	25.8147826086957	0.741612903225806
chr1	13100000	13110000	31747	1950	4350	4360	16.2805128205128	0.997706422018349
chr1	13110000	13120000	32662	1400	5600	5339	23.33	1.04888555909346
chr1	13120000	13130000	28172	1600	2450	3350	17.6075	0.73134328358209
chr1	13130000	13140000	31643	1500	4441	2859	21.0953333333333	1.55334032878629
chr1	13140000	13150000	41558	2000	4959	6190	20.779	0.801130856219709
chr1	13150000	13160000	38452	2350	2250	5117	16.3625531914894	0.439710768028141
chr1	13160000	13170000	47886	2550	3900	7583	18.7788235294118	0.51430832124489
chr1	13170000	13180000	47818	2150	5350	8248	22.2409302325581	0.648642095053346
chr1	13180000	13190000	51822	3350	3950	8186	15.4692537313433	0.482531150745175
chr1	13190000	13200000	36472	2450	5199	6512	14.8865306122449	0.798372235872236
chr1	13200000	13210000	35090	2039	4550	6550	17.2094163805787	0.694656488549618
chr1	13210000	13220000	30776	2418	4000	4605	12.7278742762614	0.868621064060804
chr1	13220000	13230000	39085	2293	5799	6460	17.0453554295683	0.897678018575851
chr1	13230000	13240000	73871	3631	11669	12334	20.34453318645	0.946083995459705
chr1	13240000	13250000	72851	3768	11128	11695	19.3341295116773	0.951517742625053
chr1	13250000	13260000	42127	3462	4300	9477	12.1683997689197	0.453730083359713
chr1	13260000	13270000	54108	2838	6816	7411	19.0655391120507	0.919713938739711
chr1	13270000	13280000	56292	1850	10484	7811	30.4281081081081	1.34220970426322
chr1	13280000	13290000	54041	3250	9546	6597	16.628	1.44702137335152
chr1	13290000	13300000	36937	3035	11498	7642	12.1703459637562	1.50457995289191
chr1	13300000	13310000	45898	3215	4500	6561	14.2762052877138	0.685871056241427
chr1	13310000	13320000	65422	3600	9150	9900	18.1727777777778	0.924242424242424
chr1	13320000	13330000	77467	2877	7800	9239	26.9263121306917	0.844247212901829
chr1	13330000	13340000	95382	3388	7800	10981	28.1528925619835	0.710317821692014
chr1	13340000	13350000	76692	3635	6698	9740	21.098211829436	0.687679671457906
chr1	13350000	13360000	73396	3700	12650	13991	19.8367567567568	0.904152669573297
chr1	13360000	13370000	77380	3705	8747	12132	20.885290148448	0.72098582261787
chr1	13370000	13380000	80911	4245	12398	12466	19.0603062426384	0.994545162842933
chr1	13380000	13390000	77830	4500	11113	13751	17.2955555555556	0.808159406588612
chr1	13390000	13400000	78391	3990	8150	11465	19.6468671679198	0.710859136502399
chr1	13400000	13410000	76583	4210	8539	12721	18.1907363420428	0.67125226004245
chr1	13410000	13420000	75143	3800	8820	11224	19.7744736842105	0.785816108339273
chr1	13420000	13430000	80814	4927	13014	12571	16.4022731885529	1.03523983772174
chr1	13430000	13440000	72314	4422	11447	11672	16.3532338308458	0.980723098012337
chr1	13440000	13450000	76610	3536	9696	11645	21.6657239819005	0.832632030914556
chr1	13450000	13460000	82947	3464	11692	10706	23.9454387990762	1.09209788903419
chr1	13460000	13470000	97032	4300	8882	11207	22.5655813953488	0.79254037655037
chr1	13470000	13480000	85338	4051	8143	11324	21.0659096519378	0.719092193571176
chr1	13480000	13490000	83749	4604	10142	16642	18.1904865334492	0.609421944477827
chr1	13490000	13500000	96096	3993	10818	14297	24.0661157024793	0.756662236832902
chr1	13500000	13510000	83646	4374	7871	12507	19.1234567901235	0.629327576557128
chr1	13510000	13520000	76489	4703	9074	11254	16.2638741229003	0.806291096499023
chr1	13520000	13530000	78748	3172	10728	14347	24.8259773013871	0.747752143305221
chr1	13530000	13540000	81083	4972	11448	14502	16.3079243765084	0.789408357467935
chr1	13540000	13550000	85236	4678	11126	11517	18.22060709705	0.966050186680559
chr1	13550000	13560000	84578	3650	8538	12058	23.1720547945205	0.708077624813402
chr1	13560000	13570000	84499	5100	11818	9872	16.568431372549	1.19712317666126
chr1	13570000	13580000	86624	4788	11340	11708	18.0918964076859	0.968568500170823
chr1	13580000	13590000	79361	4062	12397	14193	19.5374199901526	0.873458747269781
chr1	13590000	13600000	89569	4550	9602	11503	19.6854945054945	0.834738763800748
chr1	13600000	13610000	79635	4100	13210	11037	19.4231707317073	1.19688321101749
chr1	13610000	13620000	83597	4000	7076	13651	20.89925	0.518350304007032
chr1	13620000	13630000	90490	3700	9346	12685	24.4567567567568	0.736775719353567
chr1	13630000	13640000	79997	4100	10247	10298	19.5114634146341	0.995047582054768
chr1	13640000	13650000	76192	4399	8650	11995	17.3203000681973	0.721133805752397
chr1	13650000	13660000	58734	3500	9350	13341	16.7811428571429	0.700847012967544
chr1	13660000	13670000	88208	3924	13750	12834	22.4791029561672	1.07137291569269
chr1	13670000	13680000	70051	4025	8886	14107	17.4039751552795	0.629900049620756
chr1	13680000	13690000	76421	4000	4940	13690	19.10525	0.360847333820307
chr1	13690000	13700000	86331	3900	11932	10700	22.1361538461538	1.11514018691589
chr1	13700000	13710000	62635	3514	12911	10918	17.8244166192373	1.18254259021799
chr1	13710000	13720000	91363	4536	10951	11177	20.1417548500882	0.979779905162387
chr1	13720000	13730000	85195	4431	12497	12864	19.2270367862785	0.971470771144279
chr1	13730000	13740000	76029	3923	8888	14692	19.3803211827683	0.604955077593248
chr1	13740000	13750000	79799	2946	11901	10488	27.0872369314325	1.13472540045767
chr1	13750000	13760000	74799	4050	16578	13680	18.4688888888889	1.21184210526316
chr1	13760000	13770000	76148	4700	15063	10925	16.2017021276596	1.3787643020595
chr1	13770000	13780000	77936	3400	7350	13826	22.9223529411765	0.531607117025893
chr1	13780000	13790000	75851	4400	13209	10381	17.2388636363636	1.27242076871207
chr1	13790000	13800000	89620	4550	6936	14394	19.6967032967033	0.481867444768654
chr1	13800000	13810000	77667	4805	11748	11752	16.1637877211238	0.999659632402995
chr1	13810000	13820000	82344	4528	12312	12325	18.1855123674912	0.99894523326572
chr1	13820000	13830000	81759	4216	14486	12544	19.3925521821632	1.15481505102041
chr1	13830000	13840000	88946	4109	10158	14745	21.6466293502069	0.688911495422177
chr1	13840000	13850000	70223	3340	10600	12662	21.0248502994012	0.837150529142316
chr1	13850000	13860000	77102	3671	7567	13434	21.0029964587306	0.563272294178949
chr1	13860000	13870000	93361	5126	6719	11654	18.2132266874756	0.576540243693153
chr1	13870000	13880000	81077	4400	10883	14664	18.4265909090909	0.742157665030005
chr1	13880000	13890000	88266	3404	10186	14853	25.9300822561692	0.685787383020265
chr1	13890000	13900000	86056	4646	9528	12418	18.5226000860956	0.767273312932839
chr1	13900000	13910000	74704	4555	10450	12292	16.4004390779363	0.850146436706801
chr1	13910000	13920000	91620	4095	8750	13174	22.3736263736264	0.664187035069076
chr1	13920000	13930000	88832	4650	13550	10536	19.1036559139785	1.28606681852696
chr1	13930000	13940000	86207	3550	10883	16616	24.283661971831	0.65497111218103
chr1	13940000	13950000	79904	3100	11951	12841	25.7754838709677	0.930690756171638
chr1	13950000	13960000	79922	3849	9547	11154	20.7643543777605	0.855926125156894
chr1	13960000	13970000	101096	4252	6400	13222	23.7761053621825	0.484041748600817
chr1	13970000	13980000	88917	4348	11308	12274	20.4500919963201	0.921297050676226
chr1	13980000	13990000	73328	3800	10728	11244	19.2968421052632	0.954108858057631
chr1	13990000	14000000	69303	4568	8539	14413	15.1714098073555	0.592451259279817
chr1	14000000	14010000	76350	3882	6838	13038	19.6676970633694	0.524466942782635
chr1	14010000	14020000	81633	3900	15311	13505	20.9315384615385	1.13372824879674
chr1	14020000	14030000	88036	4232	7451	14221	20.8024574669187	0.523943463891428
chr1	14030000	14040000	85387	3768	11489	13882	22.661093418259	0.827618498775393
chr1	14040000	14050000	72644	3685	8050	13542	19.7134328358209	0.594446905922316
chr1	14050000	14060000	115961	4901	8650	15151	23.6606814935727	0.570919411259983
chr1	14060000	14070000	80213	3914	10245	13984	20.4938681655595	0.73262299771167
chr1	14070000	14080000	73595	3600	7941	12108	20.4430555555556	0.655847373637265
chr1	14080000	14090000	79535	3600	7900	12988	22.0930555555556	0.608253772713274
chr1	14090000	14100000	85191	3249	9392	11688	26.2206832871653	0.803559206023272
chr1	14100000	14110000	85880	5135	7681	11797	16.7244401168452	0.651097736712724
chr1	14110000	14120000	93115	4314	9192	11600	21.5843764487714	0.792413793103448
chr1	14120000	14130000	76953	4599	13082	10211	16.7325505544684	1.28116736852414
chr1	14130000	14140000	76673	4750	9463	9654	16.1416842105263	0.980215454733789
chr1	14140000	14150000	75752	3932	11023	13310	19.265513733469	0.828174305033809
chr1	14150000	14160000	60483	5009	6530	14250	12.0748652425634	0.458245614035088
chr1	14160000	14170000	84633	4205	11556	12791	20.1267538644471	0.90344773668986
chr1	14170000	14180000	67507	3847	12464	12399	17.5479594489212	1.0052423582547
chr1	14180000	14190000	83121	4300	12154	14110	19.3304651162791	0.861374911410347
chr1	14190000	14200000	74379	5050	9876	11320	14.7285148514851	0.87243816254417
chr1	14200000	14210000	72420	4000	10100	14466	18.105	0.698188856629338
chr1	14210000	14220000	64223	3250	12091	13064	19.7609230769231	0.925520514390692
chr1	14220000	14230000	74868	4029	9812	13037	18.5822784810127	0.752627138145279
chr1	14230000	14240000	84438	4423	9586	13650	19.0906624463034	0.702271062271062
chr1	14240000	14250000	88585	4848	7044	12574	18.2724834983498	0.560203594719262
chr1	14250000	14260000	74539	3250	10600	14632	22.9350769230769	0.724439584472389
chr1	14260000	14270000	81393	4300	13130	12911	18.9286046511628	1.01696228022616
chr1	14270000	14280000	81822	4550	9794	13977	17.9828571428571	0.700722615725835
chr1	14280000	14290000	93019	4950	9600	15195	18.7917171717172	0.631786771964462
chr1	14290000	14300000	92138	3900	11121	13744	23.6251282051282	0.809153084982538
chr1	14300000	14310000	78971	4413	9379	12144	17.8950827101745	0.772315546772068
chr1	14310000	14320000	66869	4587	10171	12814	14.5779376498801	0.793741220540034
chr1	14320000	14330000	80946	3604	14250	14045	22.4600443951165	1.01459594161623
chr1	14330000	14340000	82959	4316	16055	12199	19.2212696941613	1.31609148290844
chr1	14340000	14350000	88026	4050	27994	13401	21.7348148148148	2.08894858592642
chr1	14350000	14360000	72032	4528	8846	14650	15.9081272084806	0.60382252559727
chr1	14360000	14370000	81340	4950	13829	13091	16.4323232323232	1.05637460850966
chr1	14370000	14380000	93168	4549	14553	13703	20.4809848318312	1.06203021236226
chr1	14380000	14390000	63332	3850	9511	14390	16.4498701298701	0.66094510076442
chr1	14390000	14400000	79555	4307	12239	13862	18.4710935686092	0.882917327946905
chr1	14400000	14410000	83047	3893	7399	17123	21.3323914718726	0.432108859428838
chr1	14410000	14420000	88735	4900	12388	13184	18.1091836734694	0.939623786407767
chr1	14420000	14430000	77948	4599	8650	13213	16.9489019352033	0.65465829107697
chr1	14430000	14440000	87727	4050	12897	10630	21.660987654321	1.21326434619003
chr1	14440000	14450000	77003	4250	14477	14045	18.1183529411765	1.03075827696689
chr1	14450000	14460000	80410	2550	8603	12099	31.5333333333333	0.711050500041326
chr1	14460000	14470000	73477	4471	10233	12320	16.4341310668754	0.830600649350649
chr1	14470000	14480000	96730	4728	11968	11175	20.4589678510998	1.07096196868009
chr1	14480000	14490000	83093	3700	20594	13709	22.4575675675676	1.50222481581443
chr1	14490000	14500000	96500	3432	11025	16453	28.1177156177156	0.670090560991916
chr1	14500000	14510000	86992	4068	10532	14093	21.3844641101278	0.747321365216774
chr1	14510000	14520000	80689	4450	18485	15322	18.1323595505618	1.2064351912283
chr1	14520000	14530000	88079	4592	10243	13112	19.1809668989547	0.781192800488102
chr1	14530000	14540000	75260	4527	8512	12646	16.6246962668434	0.673098212873636
chr1	14540000	14550000	79282	4680	14885	11517	16.9405982905983	1.2924372666493
chr1	14550000	14560000	77332	4737	12930	10729	16.3251002744353	1.20514493429024
chr1	14560000	14570000	84530	4656	12776	11687	18.1550687285223	1.09318045691794
chr1	14570000	14580000	72026	4605	10800	13432	15.6408251900109	0.804050029779631
chr1	14580000	14590000	86062	4941	12858	11521	17.417931592795	1.11604895408385
chr1	14590000	14600000	74588	4559	13698	13113	16.3606053959202	1.04461221688401
chr1	14600000	14610000	97220	4579	11349	14084	21.2317099803451	0.805808009088327
chr1	14610000	14620000	83840	3621	7602	14773	23.1538249102458	0.514587423001421
chr1	14620000	14630000	80775	5034	9681	13798	16.0458879618594	0.701623423684592
chr1	14630000	14640000	89307	4509	11500	11456	19.8063872255489	1.0038407821229
chr1	14640000	14650000	85883	4202	10000	12978	20.4386006663494	0.770534751117275
chr1	14650000	14660000	78192	3757	9500	11283	20.8123502794783	0.841974652131525
chr1	14660000	14670000	76755	3480	13288	11399	22.0560344827586	1.16571629090271
chr1	14670000	14680000	85662	4868	10964	12415	17.5969597370583	0.883125251711639
chr1	14680000	14690000	95105	3950	11855	12288	24.0772151898734	0.964762369791667
chr1	14690000	14700000	93108	4000	15286	11478	23.277	1.33176511587385
chr1	14700000	14710000	90492	4472	8631	15524	20.2352415026834	0.55597784076269
chr1	14710000	14720000	96421	4678	10167	13746	20.6115861479265	0.73963334788302
chr1	14720000	14730000	86095	3554	9666	15079	24.2248171074845	0.641023940579614
chr1	14730000	14740000	91970	4403	19557	14398	20.8880308880309	1.35831365467426
chr1	14740000	14750000	87976	4742	31844	13009	18.5525094896668	2.44784380044585
chr1	14750000	14760000	89765	3649	7250	13909	24.5998903809263	0.521245236896973
chr1	14760000	14770000	84657	5254	13963	10266	16.1128663875143	1.3601207870641
chr1	14770000	14780000	86355	4647	12876	11703	18.5829567462879	1.10023071007434
chr1	14780000	14790000	94228	4750	11940	14940	19.8374736842105	0.799196787148594
chr1	14790000	14800000	86447	4250	11403	12001	20.3404705882353	0.950170819098409
chr1	14800000	14810000	86108	4350	9648	12015	19.7949425287356	0.802996254681648
chr1	14810000	14820000	91676	4300	9350	14593	21.32	0.640718152538889
chr1	14820000	14830000	78603	4939	16568	13511	15.9147600728892	1.22626008437569
chr1	14830000	14840000	90730	4161	12153	12443	21.8048546022591	0.976693723378606
chr1	14840000	14850000	85841	4714	10806	13928	18.2098005939754	0.775847214244687
chr1	14850000	14860000	95197	4936	15309	14492	19.2862641815235	1.05637593154844
chr1	14860000	14870000	129326	5000	8281	12786	25.8652	0.647661504770843
chr1	14870000	14880000	101287	4991	11094	14131	20.2939290723302	0.785082442856132
chr1	14880000	14890000	106895	3959	10530	11608	27.0005051780753	0.907133011716058
chr1	14890000	14900000	82795	4650	13561	13473	17.805376344086	1.00653158168188
chr1	14900000	14910000	85637	3650	11875	14099	23.4621917808219	0.842258316192638
chr1	14910000	14920000	89419	5040	15120	14073	17.7418650793651	1.0743977829887
chr1	14920000	14930000	74960	3860	13446	12143	19.419689119171	1.10730461994565
chr1	14930000	14940000	81666	4350	6936	10823	18.7737931034483	0.640857433244017
chr1	14940000	14950000	80204	4099	11750	11731	19.5667235911198	1.00161964026937
chr1	14950000	14960000	90144	4643	10805	13395	19.4150333835882	0.806644270250093
chr1	14960000	14970000	99204	3986	11994	13492	24.8881083793276	0.88897124221761
chr1	14970000	14980000	71717	3749	10399	13252	19.1296345692185	0.784711741623906
chr1	14980000	14990000	86930	4168	11857	14674	20.8565259117083	0.808027804279678
chr1	14990000	15000000	84920	4450	12974	14775	19.0831460674157	0.878104906937394
chr1	15000000	15010000	82354	4250	14449	12880	19.3774117647059	1.12181677018634
chr1	15010000	15020000	74733	4992	10100	12198	14.9705528846154	0.828004590916544
chr1	15020000	15030000	91674	4273	13300	11931	21.4542476012169	1.11474310619395
chr1	15030000	15040000	90498	3985	12500	13864	22.709661229611	0.901615695326024
chr1	15040000	15050000	79091	4200	12607	14614	18.8311904761905	0.862665936772957
chr1	15050000	15060000	107951	3950	10747	11955	27.3293670886076	0.898954412379757
chr1	15060000	15070000	79530	3600	13107	14476	22.0916666666667	0.905429676706273
chr1	15070000	15080000	93108	4200	10357	13237	22.1685714285714	0.782428042607842
chr1	15080000	15090000	88513	4300	12642	14715	20.5844186046512	0.859123343527013
chr1	15090000	15100000	73847	4818	6902	13796	15.3273142382731	0.500289939112786
chr1	15100000	15110000	98000	4190	8400	15551	23.3890214797136	0.540158189183975
chr1	15110000	15120000	96356	4137	6676	14067	23.2912738699541	0.474585910286486
chr1	15120000	15130000	100596	4550	12466	12168	22.109010989011	1.02449046679816
chr1	15130000	15140000	100106	4400	7146	13609	22.7513636363636	0.525093688000588
chr1	15140000	15150000	96608	4649	12128	14222	20.7803828780383	0.852763324426944
chr1	15150000	15160000	69984	3426	26631	12517	20.4273204903678	2.12758648238396
chr1	15160000	15170000	77588	4518	8999	14687	17.1730854360336	0.612718730850412
chr1	15170000	15180000	78265	4399	23529	12640	17.791543532621	1.86147151898734
chr1	15180000	15190000	89158	5057	12193	16191	17.63061103421	0.753072694706936
chr1	15190000	15200000	90120	3200	11070	11766	28.1625	0.940846506884243
chr1	15200000	15210000	87532	4112	16060	14823	21.2869649805447	1.08345139310531
chr1	15210000	15220000	99209	4138	12179	14673	23.9751087481875	0.830027942479384
chr1	15220000	15230000	87908	3950	8679	14537	22.2551898734177	0.597028272683497
chr1	15230000	15240000	91956	4600	14236	15359	19.9904347826087	0.926883260628947
chr1	15240000	15250000	92273	4520	16290	12918	20.4143805309734	1.26103111936832
chr1	15250000	15260000	93983	4280	10196	15104	21.9586448598131	0.675052966101695
chr1	15260000	15270000	88246	4700	12050	17020	18.7757446808511	0.707990599294947
chr1	15270000	15280000	91285	3917	18293	13349	23.3048251212663	1.37036482133493
chr1	15280000	15290000	101904	4033	27262	15209	25.2675427721299	1.79249128805313
chr1	15290000	15300000	98633	4250	8517	11507	23.2077647058824	0.740158164595464
chr1	15300000	15310000	84047	4458	17621	15917	18.8530731269628	1.10705534962619
chr1	15310000	15320000	91292	3992	10673	13285	22.8687374749499	0.803387278885962
chr1	15320000	15330000	90727	4150	28884	14034	21.8619277108434	2.05814450619923
chr1	15330000	15340000	89760	4599	28640	11111	19.5172863666014	2.57762577625776
chr1	15340000	15350000	84973	4282	22748	14527	19.8442316674451	1.56591175053349
chr1	15350000	15360000	97345	5918	66400	13647	16.448969246367	4.86553821352678
chr1	15360000	15370000	97181	4800	12403	15588	20.2460416666667	0.795676161149602
chr1	15370000	15380000	94478	5154	11650	12648	18.3310050446255	0.921094244149273
chr1	15380000	15390000	105364	5096	12495	13266	20.6758241758242	0.941881501582994
chr1	15390000	15400000	88234	4250	10991	14374	20.7609411764706	0.764644497008488
chr1	15400000	15410000	94100	3900	19135	16481	24.1282051282051	1.16103391784479
chr1	15410000	15420000	74752	3850	27507	13883	19.4161038961039	1.98134408989412
chr1	15420000	15430000	82640	4482	23564	14119	18.438197233378	1.66895672498052
chr1	15430000	15440000	120850	4018	36112	16316	30.0771528123445	2.21328757048296
chr1	15440000	15450000	95414	4900	11333	10638	19.4722448979592	1.06533182929122
chr1	15450000	15460000	95595	4100	20196	12814	23.3158536585366	1.57608865303574
chr1	15460000	15470000	93121	4450	27807	14901	20.9260674157303	1.86611636802899
chr1	15470000	15480000	104401	3579	10589	15609	29.1704386700196	0.678390672048177
chr1	15480000	15490000	89731	5400	11710	12916	16.6168518518519	0.906627438835553
chr1	15490000	15500000	85408	4268	10125	12329	20.0112464854733	0.821234487793008
chr1	15500000	15510000	78546	3700	13407	12825	21.2286486486486	1.04538011695906
chr1	15510000	15520000	99485	5957	10300	12980	16.7005203961726	0.793528505392912
chr1	15520000	15530000	78796	3643	59544	11866	21.629426297008	5.01803472105174
chr1	15530000	15540000	81566	3899	11403	13754	20.9197230058989	0.829067907517813
chr1	15540000	15550000	83797	3338	11015	13447	25.1039544637507	0.819141816018443
chr1	15550000	15560000	63366	3212	8286	14770	19.727895392279	0.561002031144211
chr1	15560000	15570000	83451	4417	11231	15139	18.8931401403668	0.741858775348438
chr1	15570000	15580000	85984	3894	12256	11803	22.0811504879301	1.03838007286283
chr1	15580000	15590000	77728	3453	12114	12385	22.5102809151463	0.978118691966088
chr1	15590000	15600000	80201	4384	10250	14822	18.2940237226277	0.691539603292403
chr1	15600000	15610000	86430	3773	20781	14349	22.9075006626027	1.44825423374451
chr1	15610000	15620000	76079	3426	27869	14466	22.2063631056626	1.92651735103
chr1	15620000	15630000	83920	4300	12060	14808	19.5162790697674	0.814424635332253
chr1	15630000	15640000	87099	4381	11420	12049	19.8810773795937	0.947796497634658
chr1	15640000	15650000	81811	3419	9156	13132	23.9283416203568	0.697228144989339
chr1	15650000	15660000	71383	3850	14199	12171	18.541038961039	1.16662558540794
chr1	15660000	15670000	77004	4350	7314	13316	17.7020689655172	0.549264043256233
chr1	15670000	15680000	98940	4250	23862	14448	23.28	1.6515780730897
chr1	15680000	15690000	73952	3600	36648	11489	20.5422222222222	3.18983375402559
chr1	15690000	15700000	90005	4150	10487	15589	21.6879518072289	0.672717942138688
chr1	15700000	15710000	89260	4150	13289	14145	21.5084337349398	0.939483916578296
chr1	15710000	15720000	106269	4150	8249	13544	25.6069879518072	0.609051978735972
chr1	15720000	15730000	83229	3639	10081	13563	22.8713932399011	0.743272137432721
chr1	15730000	15740000	85611	4260	11896	12658	20.0964788732394	0.939800916416496
chr1	15740000	15750000	92760	4779	12537	14763	19.4099183929692	0.849217638691323
chr1	15750000	15760000	70511	3721	15671	14083	18.949475947326	1.11276006532699
chr1	15760000	15770000	74496	4350	14000	13819	17.1255172413793	1.01309790867646
chr1	15770000	15780000	78385	5154	13500	16572	15.2085758634071	0.814627081824765
chr1	15780000	15790000	83812	4046	27630	13415	20.7147800296589	2.05963473723444
chr1	15790000	15800000	76408	4216	54785	14994	18.123339658444	3.65379485127384
chr1	15800000	15810000	100532	5221	33590	11884	19.2553150737407	2.82648939750926
chr1	15810000	15820000	84275	4513	16968	13616	18.6738311544427	1.24618096357227
chr1	15820000	15830000	86427	4199	16822	11611	20.5827577994761	1.4487985530962
chr1	15830000	15840000	73703	3900	54236	12609	18.8982051282051	4.30137203584741
chr1	15840000	15850000	58075	3183	37186	12136	18.2453660069117	3.06410678971655
chr1	15850000	15860000	72880	3761	26332	12621	19.3778250465302	2.08636399651375
chr1	15860000	15870000	86577	3800	14040	9784	22.7834210526316	1.43499591169256
chr1	15870000	15880000	67400	3700	17095	14673	18.2162162162162	1.16506508553125
chr1	15880000	15890000	77639	4099	29663	14299	18.9409612100512	2.07448073291839
chr1	15890000	15900000	77692	3800	19838	12778	20.4452631578947	1.55251213022382
chr1	15900000	15910000	68439	3400	16212	12016	20.1291176470588	1.34920106524634
chr1	15910000	15920000	70903	3600	15468	14542	19.6952777777778	1.06367762343557
chr1	15920000	15930000	67210	3536	10510	15578	19.0073529411765	0.67466940557196
chr1	15930000	15940000	70327	5335	13682	12713	13.1821930646673	1.07622119090695
chr1	15940000	15950000	84762	4279	12939	14788	19.8088338396822	0.874966188801731
chr1	15950000	15960000	85115	4350	10801	13045	19.5666666666667	0.827980068991951
chr1	15960000	15970000	88709	3650	10850	11482	24.3038356164384	0.944957324507925
chr1	15970000	15980000	89380	4900	18729	12930	18.2408163265306	1.44849187935035
chr1	15980000	15990000	82672	2924	16604	14317	28.2735978112175	1.15974016902982
chr1	15990000	16000000	109907	4674	11172	14482	23.5145485665383	0.771440408783317
chr1	16000000	16010000	90040	4750	17906	16073	18.9557894736842	1.11404218254215
chr1	16010000	16020000	83852	4800	41603	11316	17.4691666666667	3.676475786497
chr1	16020000	16030000	89252	4142	12421	12661	21.5480444229841	0.981044151330859
chr1	16030000	16040000	78461	4458	18234	13230	17.6000448631673	1.37823129251701
chr1	16040000	16050000	91916	5396	12163	14855	17.0340993328391	0.818781555031976
chr1	16050000	16060000	91567	4550	12191	15089	20.1246153846154	0.807939558618861
chr1	16060000	16070000	90402	5200	9098	13674	17.385	0.665350299839111
chr1	16070000	16080000	110066	3800	48062	12745	28.9647368421053	3.77104746959592
chr1	16080000	16090000	78964	3962	15770	14160	19.9303382130237	1.11370056497175
chr1	16090000	16100000	105688	4438	15716	17469	23.8143307796305	0.899650810006297
chr1	16100000	16110000	96668	5250	21131	16441	18.4129523809524	1.28526245362204
chr1	16110000	16120000	86963	4599	9797	14612	18.909110676234	0.670476320832193
chr1	16120000	16130000	68608	4441	17800	14306	15.4487727989192	1.2442331888718
chr1	16130000	16140000	71347	5449	13767	12178	13.0935951550743	1.13048119559862
chr1	16140000	16150000	88364	4521	34002	15317	19.5452333554523	2.21988640073121
chr1	16150000	16160000	107647	4789	47402	12877	22.4779703487158	3.68113691077114
chr1	16160000	16170000	113814	5850	26483	13713	19.4553846153846	1.93123313643987
chr1	16170000	16180000	104515	5549	30138	13256	18.8349252117499	2.27353651176826
chr1	16180000	16190000	113666	5818	55313	12943	19.5369542798212	4.27358417677509
chr1	16190000	16200000	133626	6732	10841	12841	19.849376114082	0.844248890273343
chr1	16200000	16210000	114709	5202	25261	11128	22.0509419454056	2.27003953989935
chr1	16210000	16220000	142250	6598	23508	12847	21.5595635040922	1.82984354323967
chr1	16220000	16230000	114828	5800	13832	11798	19.7979310344828	1.1724021020512
chr1	16230000	16240000	119211	6150	24176	14079	19.3839024390244	1.71716741245827
chr1	16240000	16250000	133609	6192	15698	12499	21.577680878553	1.25594047523802
chr1	16250000	16260000	114979	5799	9077	11868	19.8273840317296	0.764829794405123
chr1	16260000	16270000	113556	5759	10404	12832	19.7180065983678	0.810785536159601
chr1	16270000	16280000	131226	6458	10132	14412	20.319913285847	0.703025256730502
chr1	16280000	16290000	123552	5642	8874	13166	21.8986175115207	0.674008810572687
chr1	16290000	16300000	122240	5788	14302	14309	21.1195577055978	0.999510797400238
chr1	16300000	16310000	118923	5233	7156	11026	22.7255876170457	0.649011427534917
chr1	16310000	16320000	109595	4679	6172	10858	23.4227399016884	0.56842880825198
chr1	16320000	16330000	115424	5400	16097	15154	21.3748148148148	1.06222779464168
chr1	16330000	16340000	107172	5073	8250	13965	21.1259609698403	0.590762620837809
chr1	16340000	16350000	90321	5177	17980	13784	17.4465906895886	1.30441091120139
chr1	16350000	16360000	113037	4900	22492	13612	23.0687755102041	1.65236555980018
chr1	16360000	16370000	99308	5250	50298	13927	18.9158095238095	3.61154591800101
chr1	16370000	16380000	82335	3890	23768	16298	21.1658097686375	1.45833844643515
chr1	16380000	16390000	78204	4560	15423	12593	17.15	1.22472802350512
chr1	16390000	16400000	84543	4900	13200	14228	17.2536734693878	0.927748102333427
chr1	16400000	16410000	94087	4200	14743	13000	22.4016666666667	1.13407692307692
chr1	16410000	16420000	91089	3250	12396	15356	28.0273846153846	0.807241469132587
chr1	16420000	16430000	92722	4029	11451	12514	23.0136510300323	0.915055138245165
chr1	16430000	16440000	107157	4351	11240	14623	24.6281314640313	0.768652123367298
chr1	16440000	16450000	86284	4270	18048	15125	20.2070257611241	1.19325619834711
chr1	16450000	16460000	83104	3657	13382	12675	22.7246376811594	1.05577909270217
chr1	16460000	16470000	100503	4531	10118	15340	22.1811962039285	0.659582790091265
chr1	16470000	16480000	81652	3960	9956	15756	20.6191919191919	0.631886265549632
chr1	16480000	16490000	83207	5052	11688	14238	16.4701108471892	0.820901812052255
chr1	16490000	16500000	93398	5000	15782	12893	18.6796	1.2240750795005
chr1	16500000	16510000	115863	6116	18310	18800	18.9442446043165	0.973936170212766
chr1	16510000	16520000	118923	6183	80335	17659	19.2338670548278	4.54923834871737
chr1	16520000	16530000	86805	5948	17646	17417	14.5939811701412	1.01314807372108
chr1	16530000	16540000	103958	5952	23000	17050	17.466061827957	1.34897360703812
chr1	16540000	16550000	130355	4949	32031	21687	26.3396645787028	1.47696776870936
chr1	16550000	16560000	129299	6169	12099	18254	20.9594747933214	0.662813629889339
chr1	16560000	16570000	239833	7980	23746	32958	30.0542606516291	0.72049274834638
chr1	16570000	16580000	143835	6300	15044	23535	22.8309523809524	0.639218185680901
chr1	16580000	16590000	173468	7051	15855	26652	24.6019004396539	0.594889689329131
chr1	16590000	16600000	141991	7570	22640	24795	18.7570673712021	0.913087315991127
chr1	16600000	16610000	287298	11751	26186	39307	24.44881286699	0.666191772457832
chr1	16610000	16620000	310031	13177	75846	50357	23.5281930636715	1.50616597493894
chr1	16620000	16630000	312869	12735	72612	43719	24.5676482135846	1.66087970905098
chr1	16630000	16640000	226887	10883	26568	36045	20.8478360746118	0.737078651685393
chr1	16640000	16650000	192019	9023	28999	25837	21.2810595145739	1.12238262956226
chr1	16650000	16660000	118895	5809	16556	16217	20.4673782062317	1.0209039896405
chr1	16660000	16670000	107662	5853	79922	18674	18.394327695199	4.2798543429367
chr1	16670000	16680000	121090	5594	20335	15485	21.6464068644977	1.3132063287052
chr1	16680000	16690000	105516	6500	31950	21945	16.2332307692308	1.45591250854409
chr1	16690000	16700000	77302	4050	15399	14143	19.0869135802469	1.08880718376582
chr1	16700000	16710000	133061	4655	28967	16769	28.5845327604726	1.72741368000477
chr1	16710000	16720000	150508	6795	19301	23378	22.1498160412068	0.825605269911883
chr1	16720000	16730000	200807	8850	48147	38403	22.6900564971751	1.2537301773299
chr1	16730000	16740000	129176	6532	13831	18273	19.7758726270667	0.756909100859191
chr1	16740000	16750000	120539	6366	86624	18156	18.9348099277411	4.77109495483587
chr1	16750000	16760000	144025	6500	17949	21647	22.1576923076923	0.829168014043516
chr1	16760000	16770000	130315	6400	14724	19482	20.36171875	0.755774561133354
chr1	16770000	16780000	137780	5950	30260	19031	23.1563025210084	1.59003730755084
chr1	16780000	16790000	138937	6150	29904	21834	22.5913821138211	1.3696070348997
chr1	16790000	16800000	107378	5200	14794	20166	20.6496153846154	0.733611028463751
chr1	16800000	16810000	0	0	0	0	0	0
chr1	16810000	16820000	0	0	0	0	0	0
chr1	16820000	16830000	0	0	0	0	0	0
chr1	16830000	16840000	0	0	0	0	0	0
chr1	16840000	16850000	5333	435	200	650	12.2597701149425	0.307692307692308
chr1	16850000	16860000	138698	5268	9900	16423	26.328397873956	0.602813127930342
chr1	16860000	16870000	143739	6304	33255	26651	22.8012373096447	1.24779557990319
chr1	16870000	16880000	150955	7214	25126	26296	20.9252841696701	0.955506540918771
chr1	16880000	16890000	139803	8423	25877	25610	16.5977680161463	1.01042561499414
chr1	16890000	16900000	153083	7003	105835	25108	21.8596315864629	4.2151903775689
chr1	16900000	16910000	143761	8064	69091	25866	17.8275049603175	2.67111265754272
chr1	16910000	16920000	163550	7430	31996	21474	22.0121130551817	1.48998789233492
chr1	16920000	16930000	228165	8812	21196	27069	25.8925329096686	0.78303594517714
chr1	16930000	16940000	163727	7888	23258	30952	20.7564655172414	0.751421555957612
chr1	16940000	16950000	174396	8036	34571	25432	21.7018417122947	1.35935042466184
chr1	16950000	16960000	115678	5164	19225	15348	22.4008520526723	1.25260620276257
chr1	16960000	16970000	83179	4595	12968	13060	18.1020674646355	0.992955589586524
chr1	16970000	16980000	92655	4105	9586	14028	22.5712545676005	0.683347590533219
chr1	16980000	16990000	78525	3900	10585	13568	20.1346153846154	0.78014445754717
chr1	16990000	17000000	78765	4100	9500	14643	19.2109756097561	0.648774158300895
chr1	17000000	17010000	79997	4100	16328	11986	19.5114634146341	1.36225596529284
chr1	17010000	17020000	83975	4000	27650	12290	20.99375	2.24979658258747
chr1	17020000	17030000	95223	5000	10845	15278	19.0446	0.709844220447703
chr1	17030000	17040000	78763	4450	9650	11259	17.6995505617978	0.857092104094502
chr1	17040000	17050000	77770	4000	19077	13382	19.4425	1.42557166342849
chr1	17050000	17060000	82048	3667	36790	13150	22.3746932097082	2.79771863117871
chr1	17060000	17070000	114664	4541	11783	14837	25.2508258092931	0.79416324054728
chr1	17070000	17080000	101944	4091	10950	14969	24.9190906868736	0.731511791034805
chr1	17080000	17090000	103335	5051	13893	13589	20.4583250841418	1.02237103539628
chr1	17090000	17100000	109878	4951	15024	12524	22.1930923045849	1.19961673586714
chr1	17100000	17110000	94685	4499	13290	15897	21.0457879528784	0.836006793734667
chr1	17110000	17120000	92358	4600	13658	14012	20.0778260869565	0.974735940622324
chr1	17120000	17130000	98456	5200	31486	12811	18.9338461538462	2.45773163687456
chr1	17130000	17140000	112832	4850	8957	13241	23.2643298969072	0.676459481912242
chr1	17140000	17150000	102240	4399	7385	13818	23.2416458285974	0.534447821681864
chr1	17150000	17160000	103921	4850	10132	15368	21.4270103092784	0.65929203539823
chr1	17160000	17170000	93790	4850	29849	11979	19.3381443298969	2.49177727690124
chr1	17170000	17180000	80907	4700	9550	13373	17.2142553191489	0.714125476706797
chr1	17180000	17190000	82529	3850	15879	16149	21.4361038961039	0.983280698495263
chr1	17190000	17200000	104020	4948	31035	12297	21.0226354082458	2.52378628933886
chr1	17200000	17210000	99462	3800	18037	12590	26.1742105263158	1.43264495631454
chr1	17210000	17220000	99680	4350	13284	13128	22.9149425287356	1.01188299817185
chr1	17220000	17230000	98397	4800	22248	14296	20.499375	1.55623950755456
chr1	17230000	17240000	96770	5355	51872	12004	18.0709617180205	4.32122625791403
chr1	17240000	17250000	91056	4445	13183	12703	20.4850393700787	1.03778634968118
chr1	17250000	17260000	106914	4505	24013	14093	23.7322974472808	1.70389555098276
chr1	17260000	17270000	108832	4645	9542	13722	23.4299246501615	0.695379682262061
chr1	17270000	17280000	88608	4075	19424	12886	21.7442944785276	1.50737234207667
chr1	17280000	17290000	100958	4125	27848	13947	24.4746666666667	1.99670179967018
chr1	17290000	17300000	91047	4076	23442	12751	22.3373405299313	1.83844404360442
chr1	17300000	17310000	95664	4175	19712	14254	22.9135329341317	1.38291006033394
chr1	17310000	17320000	88784	4299	15253	14105	20.6522447080716	1.08138957816377
chr1	17320000	17330000	97650	3350	11695	13168	29.1492537313433	0.888137910085055
chr1	17330000	17340000	87529	5159	14542	14387	16.9662725334367	1.01077361506916
chr1	17340000	17350000	89493	4791	15244	13656	18.6793988728867	1.11628588166374
chr1	17350000	17360000	102701	4950	9638	13670	20.7476767676768	0.7050475493782
chr1	17360000	17370000	102799	5283	15080	11891	19.4584516373273	1.26818602304264
chr1	17370000	17380000	112540	4817	11609	13937	23.3630890595807	0.832962617493004
chr1	17380000	17390000	106111	4817	13481	15075	22.0284409383434	0.894262023217247
chr1	17390000	17400000	95392	4631	12618	14115	20.5985748218527	0.89394261424017
chr1	17400000	17410000	88872	5344	19956	13502	16.6302395209581	1.47800325877648
chr1	17410000	17420000	65699	4673	10871	14942	14.0592766959127	0.727546513184313
chr1	17420000	17430000	66269	4532	12314	14468	14.6224624889673	0.851119712468897
chr1	17430000	17440000	54710	3350	12982	9476	16.3313432835821	1.36998733642887
chr1	17440000	17450000	81099	4500	30709	12605	18.022	2.43625545418485
chr1	17450000	17460000	73130	4348	13102	11363	16.8192272309108	1.15304057027194
chr1	17460000	17470000	78392	4147	25282	12436	18.9033035929588	2.03296880025732
chr1	17470000	17480000	88866	4153	53264	13842	21.3980255237178	3.84799884409767
chr1	17480000	17490000	83401	4450	17437	13261	18.741797752809	1.31490837795038
chr1	17490000	17500000	94410	3850	21746	14502	24.5220779220779	1.49951730795752
chr1	17500000	17510000	95784	3850	15216	14336	24.878961038961	1.06138392857143
chr1	17510000	17520000	83551	4555	13278	15806	18.3427003293085	0.840060736429204
chr1	17520000	17530000	92806	4494	20056	14321	20.6510903426791	1.40046086167167
chr1	17530000	17540000	92703	4650	16771	13325	19.9361290322581	1.25861163227017
chr1	17540000	17550000	97064	4600	12354	14335	21.1008695652174	0.86180676665504
chr1	17550000	17560000	110089	4395	21608	13216	25.0486916951081	1.63498789346247
chr1	17560000	17570000	96016	4402	28794	14391	21.8119036801454	2.00083385449239
chr1	17570000	17580000	86960	4653	10888	14332	18.689017837954	0.759698576611778
chr1	17580000	17590000	100142	4699	18668	12686	21.3113428389019	1.47154343370645
chr1	17590000	17600000	88300	4216	9997	12013	20.9440227703985	0.832181803046699
chr1	17600000	17610000	90846	4784	10850	13541	18.9895484949833	0.801270216379883
chr1	17610000	17620000	89632	5500	8300	14581	16.2967272727273	0.569233934572389
chr1	17620000	17630000	92026	4149	18396	13239	22.1802844058809	1.38953093133923
chr1	17630000	17640000	96496	4668	12346	12530	20.6718080548415	0.985315243415802
chr1	17640000	17650000	92765	4132	9696	13752	22.4503872216844	0.705061082024433
chr1	17650000	17660000	94342	4050	10116	12070	23.2943209876543	0.83811101905551
chr1	17660000	17670000	85798	4080	10902	15169	21.0289215686274	0.718702617179775
chr1	17670000	17680000	105463	4652	6789	12248	22.670464316423	0.554294578706728
chr1	17680000	17690000	78266	3768	11379	14455	20.7712314225053	0.787201660325147
chr1	17690000	17700000	76791	4600	12963	13166	16.6936956521739	0.984581497797357
chr1	17700000	17710000	82872	4448	13733	13641	18.6312949640288	1.00674437357965
chr1	17710000	17720000	92252	4950	13432	12488	18.6367676767677	1.07559256886611
chr1	17720000	17730000	85963	5450	13918	15517	15.7730275229358	0.89695173036025
chr1	17730000	17740000	95915	3850	15492	13079	24.912987012987	1.18449422738741
chr1	17740000	17750000	89243	4600	11163	16227	19.400652173913	0.687927528193751
chr1	17750000	17760000	82512	5099	11250	11766	16.1819964698961	0.956144824069352
chr1	17760000	17770000	99198	4202	19837	13517	23.6073298429319	1.46755936968262
chr1	17770000	17780000	83638	4197	9479	13788	19.9280438408387	0.687481868291268
chr1	17780000	17790000	105685	4350	10130	13417	24.2954022988506	0.75501229783111
chr1	17790000	17800000	88175	5098	14522	12723	17.2959984307572	1.14139746915036
chr1	17800000	17810000	99674	4467	12674	12120	22.3134094470562	1.0457095709571
chr1	17810000	17820000	95973	4185	6804	13317	22.9326164874552	0.510925884208155
chr1	17820000	17830000	88366	4077	13042	16202	21.6742702967869	0.80496235032712
chr1	17830000	17840000	98349	4622	10787	11006	21.2784508870619	0.980101762674905
chr1	17840000	17850000	99752	4454	14450	11716	22.3960484957342	1.23335609423011
chr1	17850000	17860000	103234	4096	14193	12925	25.20361328125	1.09810444874275
chr1	17860000	17870000	92581	3950	15377	12354	23.4382278481013	1.24469807349846
chr1	17870000	17880000	89457	4799	25765	12607	18.6407584913524	2.043705877687
chr1	17880000	17890000	101310	5100	8200	13815	19.8647058823529	0.593557727108216
chr1	17890000	17900000	86874	5350	13247	11715	16.2381308411215	1.13077251387111
chr1	17900000	17910000	92105	3900	10682	13463	23.6166666666667	0.793433855752804
chr1	17910000	17920000	82638	4690	13108	14956	17.6200426439232	0.876437550147098
chr1	17920000	17930000	82496	5260	11092	15081	15.6836501901141	0.735494993700683
chr1	17930000	17940000	92167	3548	8216	12680	25.9771702367531	0.64794952681388
chr1	17940000	17950000	91708	4702	10400	14230	19.5040408336878	0.73085031623331
chr1	17950000	17960000	91181	4050	12653	13866	22.5138271604938	0.912519832684264
chr1	17960000	17970000	96301	4200	6998	14060	22.9288095238095	0.497724039829303
chr1	17970000	17980000	105957	3500	13570	13152	30.2734285714286	1.03178223844282
chr1	17980000	17990000	84393	5050	12528	13333	16.7114851485148	0.939623490587265
chr1	17990000	18000000	99790	5000	9500	14199	19.958	0.669061201493063
chr1	18000000	18010000	86819	5300	7668	12617	16.3809433962264	0.607751446461124
chr1	18010000	18020000	88281	4398	9391	14426	20.0729877216917	0.650977401913212
chr1	18020000	18030000	94379	4802	11092	12686	19.6541024573095	0.874349676809081
chr1	18030000	18040000	108308	4751	8466	11727	22.7968848663439	0.721923765668969
chr1	18040000	18050000	101819	5585	9581	11958	18.2307967770815	0.801220939956514
chr1	18050000	18060000	101493	4314	11419	12114	23.5264255910987	0.942628363876507
chr1	18060000	18070000	89371	4150	8938	12543	21.5351807228916	0.71258869488958
chr1	18070000	18080000	111631	4750	13748	12502	23.5012631578947	1.0996640537514
chr1	18080000	18090000	95935	4694	8926	13199	20.437792927141	0.67626335328434
chr1	18090000	18100000	89475	4606	12050	12503	19.4257490230135	0.963768695513077
chr1	18100000	18110000	146801	4500	11074	11800	32.6224444444444	0.938474576271186
chr1	18110000	18120000	83960	4449	10275	12691	18.8716565520342	0.809628870853361
chr1	18120000	18130000	86108	4732	10950	10329	18.1969568892646	1.06012198663956
chr1	18130000	18140000	79646	3768	10684	14605	21.1374734607219	0.731530297843204
chr1	18140000	18150000	83029	3950	7595	12312	21.02	0.616877842755036
chr1	18150000	18160000	87316	4850	10876	13835	18.0032989690722	0.786122153957355
chr1	18160000	18170000	96427	3500	14350	13354	27.5505714285714	1.07458439418901
chr1	18170000	18180000	88682	4550	11350	12281	19.4905494505495	0.924191841055289
chr1	18180000	18190000	86512	4950	9839	13784	17.4771717171717	0.713798607080673
chr1	18190000	18200000	86304	3702	13773	13328	23.3128038897893	1.03338835534214
chr1	18200000	18210000	87778	4097	8200	12222	21.4249450817671	0.67092128947799
chr1	18210000	18220000	97188	4250	11650	14233	22.8677647058824	0.818520340054802
chr1	18220000	18230000	86712	6153	10894	12984	14.0926377376889	0.839032655576094
chr1	18230000	18240000	78553	4996	9746	15204	15.7231785428343	0.641015522230992
chr1	18240000	18250000	91602	4600	12001	12870	19.9134782608696	0.932478632478632
chr1	18250000	18260000	78843	5450	9545	14328	14.4666055045872	0.666178112786153
chr1	18260000	18270000	88506	4727	11784	13010	18.7235032790353	0.90576479631053
chr1	18270000	18280000	86893	4423	12534	12025	19.6457155776622	1.04232848232848
chr1	18280000	18290000	92192	4300	13742	13306	21.44	1.03276717270404
chr1	18290000	18300000	88671	4900	11544	14096	18.0961224489796	0.818955732122588
chr1	18300000	18310000	89026	4098	8876	13795	21.7242557345046	0.643421529539688
chr1	18310000	18320000	104670	4250	9699	12229	24.6282352941176	0.793114727287595
chr1	18320000	18330000	84976	4283	13799	11405	19.8402988559421	1.20990793511618
chr1	18330000	18340000	89118	5117	9350	13665	17.4160641000586	0.684229784120015
chr1	18340000	18350000	97727	4200	10849	14355	23.2683333333333	0.755764541971438
chr1	18350000	18360000	80058	3650	9688	12415	21.933698630137	0.780346355215465
chr1	18360000	18370000	81164	4100	8471	10976	19.7960975609756	0.771774781341108
chr1	18370000	18380000	89555	4350	9947	13087	20.5873563218391	0.760067242301521
chr1	18380000	18390000	95182	5200	6030	15920	18.3042307692308	0.378768844221106
chr1	18390000	18400000	77890	5140	13527	13716	15.1536964980545	0.986220472440945
chr1	18400000	18410000	88019	4308	12102	12833	20.4315227483751	0.943037481493026
chr1	18410000	18420000	80378	4649	7796	13335	17.289309528931	0.584626921634796
chr1	18420000	18430000	74702	4100	8214	12083	18.22	0.679798063394852
chr1	18430000	18440000	91974	4798	7905	13250	19.1692371821592	0.596603773584906
chr1	18440000	18450000	115284	3700	7750	13317	31.1578378378378	0.581962904558084
chr1	18450000	18460000	86933	4800	11462	14460	18.1110416666667	0.792669432918396
chr1	18460000	18470000	91579	5050	13873	14098	18.1344554455446	0.984040289402752
chr1	18470000	18480000	82109	5099	11856	10623	16.1029613649735	1.11606890708839
chr1	18480000	18490000	73262	3250	9550	13331	22.5421538461538	0.716375365688996
chr1	18490000	18500000	84116	4150	9544	14091	20.2689156626506	0.677311759278972
chr1	18500000	18510000	73622	5000	7588	13861	14.7244	0.547435249981964
chr1	18510000	18520000	75198	4773	11008	14557	15.75487115022	0.756199766435392
chr1	18520000	18530000	98720	4377	9564	11817	22.5542609092986	0.809342472708809
chr1	18530000	18540000	85773	4249	11536	12095	20.1866321487409	0.9537825547747
chr1	18540000	18550000	81399	5150	11236	12740	15.8056310679612	0.881946624803768
chr1	18550000	18560000	85696	4326	9758	14657	19.8095238095238	0.665756976188852
chr1	18560000	18570000	88247	4732	10095	15380	18.6489856297549	0.656371911573472
chr1	18570000	18580000	85084	4699	10496	12918	18.1068312406895	0.812509676420499
chr1	18580000	18590000	88402	4043	9803	12977	21.8654464506555	0.755413423749711
chr1	18590000	18600000	92753	4550	12467	14269	20.3852747252747	0.87371224332469
chr1	18600000	18610000	82733	5150	11476	12482	16.0646601941748	0.919403941676013
chr1	18610000	18620000	84119	3966	15250	12255	21.2100353000504	1.24439004487964
chr1	18620000	18630000	87643	4234	6474	12552	20.6998110533774	0.515774378585086
chr1	18630000	18640000	62464	3610	10100	13562	17.3030470914127	0.744727916236543
chr1	18640000	18650000	52502	3193	10100	13011	16.4428437206389	0.776266236261625
chr1	18650000	18660000	103917	4622	12450	14372	22.4831241886629	0.866267742833287
chr1	18660000	18670000	94087	4974	24023	13516	18.9157619622035	1.77737496300681
chr1	18670000	18680000	85202	4768	11344	10227	17.8695469798658	1.10922069032952
chr1	18680000	18690000	89854	4582	12328	11490	19.6102138804016	1.07293298520453
chr1	18690000	18700000	83546	4650	14092	14027	17.9668817204301	1.00463392029657
chr1	18700000	18710000	89858	5250	10637	15317	17.1158095238095	0.694457139126461
chr1	18710000	18720000	83919	4850	13808	12041	17.3028865979381	1.14674860891952
chr1	18720000	18730000	105788	4250	11896	13030	24.8912941176471	0.912970069071374
chr1	18730000	18740000	123317	4593	7586	14046	26.848900500762	0.540082585789549
chr1	18740000	18750000	112556	4556	11400	12660	24.7050043898156	0.900473933649289
chr1	18750000	18760000	71015	3801	10649	15639	18.683241252302	0.6809258904022
chr1	18760000	18770000	86939	4300	11400	13603	20.2183720930233	0.838050430052194
chr1	18770000	18780000	97031	3920	9331	13071	24.752806122449	0.713870400122408
chr1	18780000	18790000	96250	4430	11556	14104	21.7268623024831	0.819342030629609
chr1	18790000	18800000	95648	4650	8946	13916	20.5694623655914	0.642857142857143
chr1	18800000	18810000	110578	5300	11940	13384	20.8637735849057	0.892109982068141
chr1	18810000	18820000	89525	4596	9991	13475	19.4788946910357	0.741447124304267
chr1	18820000	18830000	120858	4912	10136	11664	24.6046416938111	0.868998628257888
chr1	18830000	18840000	99945	4891	9812	14587	20.4344714782253	0.672653732775759
chr1	18840000	18850000	93102	3800	12581	14992	24.5005263157895	0.839180896478122
chr1	18850000	18860000	124335	4622	10823	14741	26.9006923409779	0.73421070483685
chr1	18860000	18870000	89811	4378	10894	14399	20.5141617176793	0.756580318077644
chr1	18870000	18880000	100463	4861	11599	12914	20.6671466776383	0.898172525940839
chr1	18880000	18890000	93982	5288	9149	12691	17.7726928895613	0.720904578047435
chr1	18890000	18900000	86162	4300	7189	15410	20.0376744186047	0.466515249837768
chr1	18900000	18910000	74992	3617	24703	11505	20.7332043129665	2.14715341156019
chr1	18910000	18920000	75311	3683	9044	13230	20.448275862069	0.683597883597884
chr1	18920000	18930000	90256	5266	14365	12019	17.1393847322446	1.1951909476662
chr1	18930000	18940000	97418	5707	5889	15833	17.0699141405292	0.371944672519421
chr1	18940000	18950000	91177	4777	15135	13856	19.0866652710906	1.09230658198614
chr1	18950000	18960000	79144	3814	18366	13522	20.7509176717357	1.35823103091259
chr1	18960000	18970000	87410	3986	29104	12745	21.9292523833417	2.28356218124755
chr1	18970000	18980000	92576	4691	19030	16024	19.7348113408655	1.18759360958562
chr1	18980000	18990000	98460	4759	11251	11827	20.6892204244589	0.951297877737381
chr1	18990000	19000000	91807	4150	9200	14795	22.1221686746988	0.621831699898614
chr1	19000000	19010000	104216	3553	10576	14304	29.3318322544329	0.739373601789709
chr1	19010000	19020000	101088	4247	24313	14174	23.8022133270544	1.71532383236913
chr1	19020000	19030000	78042	4750	10899	13454	16.4298947368421	0.810093652445369
chr1	19030000	19040000	87007	4150	12477	12452	20.9655421686747	1.00200770960488
chr1	19040000	19050000	98075	4000	12990	14851	24.51875	0.874688573160057
chr1	19050000	19060000	92326	4500	13734	13228	20.5168888888889	1.03825219231932
chr1	19060000	19070000	94638	4749	12912	13083	19.9279848389135	0.986929603301995
chr1	19070000	19080000	85690	4550	11622	15913	18.832967032967	0.730346257776661
chr1	19080000	19090000	99112	4550	10400	14314	21.7828571428571	0.726561408411346
chr1	19090000	19100000	98571	5176	10155	15382	19.04385625966	0.660187231829411
chr1	19100000	19110000	82854	4424	10845	14861	18.7283001808318	0.729762465513761
chr1	19110000	19120000	97329	4100	10365	14427	23.7387804878049	0.718444583073404
chr1	19120000	19130000	93673	4500	10417	14041	20.8162222222222	0.741898725162025
chr1	19130000	19140000	78858	4100	9893	14400	19.2336585365854	0.687013888888889
chr1	19140000	19150000	93536	4500	9570	16003	20.7857777777778	0.59801287258639
chr1	19150000	19160000	94869	4362	7416	14295	21.7489683631362	0.518782791185729
chr1	19160000	19170000	87370	4924	11212	13574	17.7437043054427	0.825990864888758
chr1	19170000	19180000	84217	4413	9400	12906	19.0838431905733	0.728343406167674
chr1	19180000	19190000	89743	4262	7257	11761	21.0565462224308	0.617039367400731
chr1	19190000	19200000	86964	3838	9178	14854	22.6586763939552	0.617880705533863
chr1	19200000	19210000	78413	4750	24095	10974	16.508	2.19564425004556
chr1	19210000	19220000	78500	3449	19576	13846	22.7602203537257	1.41383793153257
chr1	19220000	19230000	94450	3700	14914	13797	25.527027027027	1.08095962890483
chr1	19230000	19240000	85631	4350	9499	15260	19.6852873563218	0.622477064220183
chr1	19240000	19250000	104642	3400	14932	12892	30.7770588235294	1.15823766677009
chr1	19250000	19260000	72330	4592	14959	15247	15.7513066202091	0.98111103823703
chr1	19260000	19270000	99393	3825	8500	11391	25.9850980392157	0.74620314283206
chr1	19270000	19280000	86620	4183	5549	14319	20.7076261056658	0.387527061945667
chr1	19280000	19290000	78374	3700	8345	11629	21.1821621621622	0.717602545360736
chr1	19290000	19300000	87830	4037	10828	13113	21.756254644538	0.825745443453062
chr1	19300000	19310000	89469	5063	11387	14146	17.6711435907565	0.804962533578397
chr1	19310000	19320000	98028	3548	20227	12161	27.6290868094701	1.66326782336979
chr1	19320000	19330000	72095	4300	7969	11901	16.7662790697674	0.669607596000336
chr1	19330000	19340000	80525	4500	9595	12891	17.8944444444444	0.744317741059654
chr1	19340000	19350000	67043	4976	9911	12718	13.4732717041801	0.779289196414531
chr1	19350000	19360000	83824	4022	9539	12626	20.8413724515167	0.755504514493901
chr1	19360000	19370000	79572	3699	8688	13193	21.5117599351176	0.658531039187448
chr1	19370000	19380000	84424	4700	11639	14149	17.9625531914894	0.822602304049756
chr1	19380000	19390000	88733	4375	9339	12876	20.2818285714286	0.725302889095992
chr1	19390000	19400000	81365	4788	7308	13656	16.9935254803676	0.535149384885764
chr1	19400000	19410000	85014	4486	11994	13618	18.9509585376728	0.88074607137612
chr1	19410000	19420000	85567	5200	7454	13293	16.4551923076923	0.560746257428722
chr1	19420000	19430000	85176	4050	12516	14271	21.0311111111111	0.877023334034055
chr1	19430000	19440000	91380	4150	14818	14957	22.0192771084337	0.990706692518553
chr1	19440000	19450000	72938	4400	18695	13937	16.5768181818182	1.34139341321662
chr1	19450000	19460000	92761	4250	25032	13413	21.8261176470588	1.86624916126146
chr1	19460000	19470000	86848	3300	13380	14439	26.3175757575758	0.926656970704342
chr1	19470000	19480000	104385	3881	11800	14761	26.8964184488534	0.799403834428562
chr1	19480000	19490000	85536	4468	19744	14034	19.1441360787825	1.40686903235001
chr1	19490000	19500000	90138	3750	13045	14466	24.0368	0.901769666804922
chr1	19500000	19510000	96096	4448	15042	13505	21.6043165467626	1.11380970011107
chr1	19510000	19520000	91980	4700	11168	12700	19.5702127659574	0.879370078740157
chr1	19520000	19530000	95216	4059	6647	12772	23.4579945799458	0.520435327278422
chr1	19530000	19540000	98267	4791	6855	13029	20.5107493216448	0.526134008749712
chr1	19540000	19550000	88018	4649	11844	13680	18.9326736932674	0.865789473684211
chr1	19550000	19560000	86345	4400	12395	15976	19.6238636363636	0.775851276915373
chr1	19560000	19570000	76831	3401	11761	14018	22.5907086151132	0.838992723641033
chr1	19570000	19580000	85361	4899	13028	13183	17.4241681975913	0.988242433437002
chr1	19580000	19590000	112572	3800	10761	14615	29.6242105263158	0.736298323640096
chr1	19590000	19600000	90670	3900	21610	12696	23.2487179487179	1.7021109010712
chr1	19600000	19610000	86856	4050	11558	14176	21.4459259259259	0.815321670428894
chr1	19610000	19620000	85560	4649	14686	15075	18.4039578403958	0.974195688225539
chr1	19620000	19630000	75340	4723	18000	13684	15.9517255981368	1.31540485238234
chr1	19630000	19640000	81887	4777	13666	15270	17.1419300816412	0.894957432874918
chr1	19640000	19650000	79349	4210	29973	12299	18.8477434679335	2.43702740060167
chr1	19650000	19660000	88000	5130	17148	13743	17.1539961013645	1.24776249727134
chr1	19660000	19670000	106354	3626	14154	13956	29.330943188086	1.01418744625967
chr1	19670000	19680000	95089	5232	13450	12130	18.174503058104	1.10882110469909
chr1	19680000	19690000	90825	4100	12957	14905	22.1524390243902	0.869305602146931
chr1	19690000	19700000	101759	3950	7148	13854	25.7617721518987	0.515952071603869
chr1	19700000	19710000	93416	4650	11212	15647	20.0894623655914	0.71655908480859
chr1	19710000	19720000	84961	3000	21334	12425	28.3203333333333	1.71702213279678
chr1	19720000	19730000	102489	4401	11350	12422	23.2876618950239	0.913701497343423
chr1	19730000	19740000	104888	4199	16048	15478	24.9792807811384	1.03682646336736
chr1	19740000	19750000	87592	4000	9300	14020	21.898	0.663338088445078
chr1	19750000	19760000	94081	4450	19194	15012	21.141797752809	1.27857713828937
chr1	19760000	19770000	93117	4796	19622	12587	19.4155546288574	1.558909986494
chr1	19770000	19780000	88388	4400	7950	14649	20.0881818181818	0.542699160352243
chr1	19780000	19790000	108937	4825	10323	12017	22.5776165803109	0.85903303653158
chr1	19790000	19800000	92749	4825	14476	11274	19.2225906735751	1.28401632073798
chr1	19800000	19810000	94550	4099	10693	11783	23.0666016101488	0.90749384706781
chr1	19810000	19820000	92271	4976	17649	14734	18.5432073954984	1.19784172661871
chr1	19820000	19830000	82731	4724	22689	15881	17.5129127857748	1.42868836975002
chr1	19830000	19840000	80783	4650	8260	14213	17.372688172043	0.581158094702033
chr1	19840000	19850000	83850	4299	12656	13982	19.5045359385904	0.905163782005436
chr1	19850000	19860000	101523	2782	14643	13335	36.4928109273904	1.09808773903262
chr1	19860000	19870000	72734	3466	36227	12459	20.9849971148298	2.90769724697006
chr1	19870000	19880000	102777	4013	28693	15142	25.6110142038375	1.89492801479329
chr1	19880000	19890000	82569	3487	25615	13252	23.6790937768856	1.93291578629641
chr1	19890000	19900000	84194	3575	11795	13026	23.5507692307692	0.905496698909873
chr1	19900000	19910000	68198	3502	6800	13804	19.4740148486579	0.492610837438424
chr1	19910000	19920000	85127	5473	8407	15218	15.5539923259638	0.552437902483901
chr1	19920000	19930000	77100	4163	10627	14446	18.5202978621187	0.735636162259449
chr1	19930000	19940000	97703	4186	11168	13823	23.3404204491161	0.807928814295016
chr1	19940000	19950000	89431	4249	12071	13752	21.0475405977877	0.877763234438627
chr1	19950000	19960000	91033	4899	10585	16021	18.5819555011227	0.660695337369702
chr1	19960000	19970000	85131	4300	9710	13554	19.7979069767442	0.716393684521175
chr1	19970000	19980000	93706	4750	12605	13345	19.7275789473684	0.944548520044961
chr1	19980000	19990000	89266	4000	9200	14616	22.3165	0.629447181171319
[truncated: 301,092 more rows]
