# Supplementary material for: Chromosomal Mcm2-7 distribution and the genome replication program in species from yeast to humans
Source: PLoS Genet. 2021 Sep 2;17(9):e1009714. doi: 10.1371/journal.pgen.1009714 (PMC8443269; doi:10.1371/journal.pgen.1009714)
Supplement: S9 Source Files — (ZIP) [file pgen.1009714.s031.zip]

Archive with 8 entries (5 files):
- source_files_for_S14Figure_to_S15AFigure/
- source_files_for_S14Figure_to_S15AFigure/S15A_Figure/
- source_files_for_S14Figure_to_S15AFigure/S15A_Figure/numbers_for_S15A_figure_lower_panel_free_MNase_062521_2.txt
- source_files_for_S14Figure_to_S15AFigure/S15A_Figure/numbers_for_S15A_figure_top_2_panels_MCM2ChEC_reps_062621_1.txt
- source_files_for_S14Figure_to_S15AFigure/S14_Figure/
- source_files_for_S14Figure_to_S15AFigure/S14_Figure/numbers_for_Figs7A_and_S14AtoF_upper_left_BrdU_050721_1.txt
- source_files_for_S14Figure_to_S15AFigure/S14_Figure/numbers_for_Figs7A_and_S14AtoF_lower_left_MCM2ChEC_050721_1.txt
- source_files_for_S14Figure_to_S15AFigure/S14_Figure/numbers_for_Figs7A_and_S14AtoF_main_right_050721_1.txt
