# Supplementary material for: Chromosomal Mcm2-7 distribution and the genome replication program in species from yeast to humans
Source: PLoS Genet. 2021 Sep 2;17(9):e1009714. doi: 10.1371/journal.pgen.1009714 (PMC8443269; doi:10.1371/journal.pgen.1009714)
Supplement: S9 Source Files — (ZIP) [file pgen.1009714.s031.zip › source_files_for_S14Figure_to_S15AFigure/S15A_Figure/numbers_for_S15A_figure_lower_panel_free_MNase_062521_2.txt]

chr	bedstart	bedend	NAR_high_MNase	despiked_NAR_high_MNase	smooth50_despiked_NAR_high_MNase	spread_smooth50_despiked_NAR_high_MNase
chr5	38000000	38001000	16304	16304	21336.6538461538	53.7475485139037
chr5	38001000	38002000	17282	17282	21588.3333333333	56.9765760419966
chr5	38002000	38003000	20290	20290	21573.6071428571	56.7876402055307
chr5	38003000	38004000	25153	25153	21491.8620689655	55.738857498445
chr5	38004000	38005000	19510	19510	21597.2666666667	57.0911899883862
chr5	38005000	38006000	19588	19588	21378.5161290323	54.2846382279605
chr5	38006000	38007000	18414	18414	21285.9375	53.0968618819086
chr5	38007000	38008000	33628	33628	21251.303030303	52.6525044282054
chr5	38008000	38009000	17980	17980	21239.2352941176	52.4976763459446
chr5	38009000	38010000	23089	23089	21141.2571428571	51.2406245650571
chr5	38010000	38011000	28492	28492	21055.75	50.143574816472
chr5	38011000	38012000	23892	23892	21214.7027027027	52.1829251761052
chr5	38012000	38013000	17132	17132	21278.4210526316	53.000426468208
chr5	38013000	38014000	17160	17160	21254.4615384615	52.6930278332147
chr5	38014000	38015000	17407	17407	21431.625	54.9660207604132
chr5	38015000	38016000	17165	17165	21445.1219512195	55.1391855563271
chr5	38016000	38017000	26636	26636	21377.4047619048	54.2703794773221
chr5	38017000	38018000	17099	17099	21326.7674418605	53.6207067439408
chr5	38018000	38019000	15993	15993	21309.1363636364	53.3945014318846
chr5	38019000	38020000	25371	25371	21190.2444444444	51.8691276946728
chr5	38020000	38021000	25248	25248	21190.3043478261	51.8698962502294
chr5	38021000	38022000	21984	21984	21296.4042553192	53.2311495087395
chr5	38022000	38023000	16195	16195	21350.5	53.9251935513618
chr5	38023000	38024000	37147	37147	21473.8979591837	55.5083794183546
chr5	38024000	38025000	16497	16497	21551.72	56.5068299273906
chr5	38025000	38026000	20097	20097	21742.5	58.9545219451761
chr5	38026000	38027000	28132	28132	21988.62	62.1122217010067
chr5	38027000	38028000	21176	21176	22048.44	62.8797074778383
chr5	38028000	38029000	19203	19203	22080.56	63.2918044880662
chr5	38029000	38030000	24654	24654	22069.66	63.1519583669116
chr5	38030000	38031000	14816	14816	22177.46	64.5350236752105
chr5	38031000	38032000	18416	18416	22210.56	64.959694006423
chr5	38032000	38033000	20143	20143	21813.58	59.8664726141362
chr5	38033000	38034000	20841	20841	21756.02	59.1279824550853
chr5	38034000	38035000	17810	17810	21545.36	56.4252316401849
chr5	38035000	38036000	18063	18063	21490.9	55.7265142311871
chr5	38036000	38037000	26937	26937	21268.44	52.8723703676974
chr5	38037000	38038000	23636	23636	21332.9	53.699386970415
chr5	38038000	38039000	20344	20344	21411.82	54.7119242072513
chr5	38039000	38040000	28341	28341	21536.48	56.3113019561617
chr5	38040000	38041000	21985	21985	21587.54	56.9663976392948
chr5	38041000	38042000	18601	18601	21410.82	54.6990942878793
chr5	38042000	38043000	19200	19200	21577.1	56.8324532810514
chr5	38043000	38044000	20551	20551	21640.14	57.6412513982607
chr5	38044000	38045000	15959	15959	21594.46	57.0551806813489
chr5	38045000	38046000	21193	21193	21508.21	55.948600135516
chr5	38046000	38047000	26177	26177	21523.29	56.1420753196454
chr5	38047000	38048000	23893	23893	21691.79	58.3039167338233
chr5	38048000	38049000	27397	27397	21451.55	55.2216569038999
chr5	38049000	38050000	25365	25365	21538.09	56.3319581263506
chr5	38050000	38051000	25843	25843	21852.57	60.3667111704494
chr5	38051000	38052000	29588	29588	21777.47	59.4031842256141
chr5	38052000	38053000	23281	23281	21926.45	61.314585613651
chr5	38053000	38054000	26759	26759	21974.09	61.9258029725319
chr5	38054000	38055000	18965	18965	22007.05	62.3486771150322
chr5	38055000	38056000	24978	24978	22359.85	66.8750726694652
chr5	38056000	38057000	20069	20069	22385.87	67.2089071715239
chr5	38057000	38058000	13779	13779	22386.93	67.2225068860583
chr5	38058000	38059000	15102	15102	22280.81	65.8609958423042
chr5	38059000	38060000	12556	12556	22680.69	70.9914240007698
chr5	38060000	38061000	25769	25769	22599.29	69.947068563891
chr5	38061000	38062000	12769	12769	22447.01	67.9933284419265
chr5	38062000	38063000	20355	20355	22225.85	65.1558634736205
chr5	38063000	38064000	21106	21106	22156.31	64.2636708804933
chr5	38064000	38065000	23640	23640	21802.77	59.7277811857251
chr5	38065000	38066000	19718	19718	21702.85	58.4458156420773
chr5	38066000	38067000	17800	17800	21646.69	57.7252873701472
chr5	38067000	38068000	25413	25413	21717.81	58.6377512358821
chr5	38068000	38069000	19145	19145	21732.31	58.8237850667757
chr5	38069000	38070000	23087	23087	21933.85	61.4095270170036
chr5	38070000	38071000	102943	20935.5	21983.67	62.0487136001154
chr5	38071000	38072000	22738	22738	22194.89	64.7586491698641
chr5	38072000	38073000	24620	24620	22283.15	65.8910178536347
chr5	38073000	38074000	25135	25135	22062.97	63.0661262063131
chr5	38074000	38075000	20824	20824	21967.59	61.8424084966141
chr5	38075000	38076000	35821	35821	21820.13	59.9505085860226
chr5	38076000	38077000	24377	24377	21558.61	56.5952280718636
chr5	38077000	38078000	28625	28625	21453.49	55.2465469474815
chr5	38078000	38079000	21585	21585	21254.93	52.6990381569821
chr5	38079000	38080000	26302	26302	21089.91	50.5818448622186
chr5	38080000	38081000	32456	32456	21174.33	51.6649466556009
chr5	38081000	38082000	19717	19717	21084.09	50.5071747314738
chr5	38082000	38083000	20196	20196	21343.83	53.8396179891507
chr5	38083000	38084000	15535	15535	21396.79	54.5190905190905
chr5	38084000	38085000	37804	37804	21518.99	56.0869066663459
chr5	38085000	38086000	13993	13993	21811.59	59.8409410745859
chr5	38086000	38087000	19323	19323	22012.01	62.4123135151172
chr5	38087000	38088000	12578	12578	22278.97	65.8373887906598
chr5	38088000	38089000	16867	16867	22348.11	66.7244494160382
chr5	38089000	38090000	10664	10664	22304.97	66.1709666943312
chr5	38090000	38091000	16989	16989	22393.25	67.3035919764891
chr5	38091000	38092000	15793	15793	22375.59	67.07701560038
chr5	38092000	38093000	22756	22756	22408.65	67.5011727348176
chr5	38093000	38094000	21276	21276	22389.37	67.2538118893258
chr5	38094000	38095000	26036	26036	22524.37	68.9858510045426
chr5	38095000	38096000	23684	23684	22516	68.8784645793991
chr5	38096000	38097000	36738	36738	22564.52	69.5009722673274
chr5	38097000	38098000	28306	28306	22384.82	67.1954357561834
chr5	38098000	38099000	16388	16388	22217	65.0423186871785
chr5	38099000	38100000	20596	20596	22230.86	65.2201413696741
chr5	38100000	38101000	18470	18470	22069.28	63.1470829975502
chr5	38101000	38102000	16512	16512	22058.04	63.0028747038093
chr5	38102000	38103000	18025	18025	22007.62	62.3559901690742
chr5	38103000	38104000	16831	16831	21976.32	61.9544136927314
chr5	38104000	38105000	10714	10714	21800.44	59.6978874735884
chr5	38105000	38106000	29199	29199	21729.24	58.7843972143037
chr5	38106000	38107000	15557	15557	21875	60.6544862619629
chr5	38107000	38108000	26766	26766	21867.28	60.5554392844112
chr5	38108000	38109000	17750	17750	21939.24	61.4786802824186
chr5	38109000	38110000	18666	18666	21642.24	57.6681942289419
chr5	38110000	38111000	40399	40399	21681.6	58.1731798554228
chr5	38111000	38112000	22790	22790	21650.2	57.7703203871428
chr5	38112000	38113000	33703	33703	21931.78	61.3829690839036
chr5	38113000	38114000	24563	24563	21999.72	62.2546338060357
chr5	38114000	38115000	21483	21483	22065.34	63.0965331152247
chr5	38115000	38116000	24132	24132	22218.22	65.0579711888123
chr5	38116000	38117000	16917	16917	22266.6	65.6786826880285
chr5	38117000	38118000	27066	27066	22186.74	64.6540853269825
chr5	38118000	38119000	18181	18181	22398.18	67.366843478993
chr5	38119000	38120000	29837	29837	22391.42	67.2801132240384
chr5	38120000	38121000	20517	20517	22451.46	68.0504215831318
chr5	38121000	38122000	25164	25164	22507.36	68.7676140760253
chr5	38122000	38123000	15635	15635	22520.06	68.9305540520494
chr5	38123000	38124000	16744	16744	22519.84	68.9277314697875
chr5	38124000	38125000	21517	21517	22467.94	68.261858654382
chr5	38125000	38126000	27742	27742	22805.44	72.5919564424237
chr5	38126000	38127000	23815	23815	22973.86	74.7527714630518
chr5	38127000	38128000	26104	26104	22949.94	74.4458797916741
chr5	38128000	38129000	20020	20020	23054.44	75.7866063660456
chr5	38129000	38130000	17508	17508	23287.06	78.7711022103545
chr5	38130000	38131000	28896	28896	23191.5	77.5450751151686
chr5	38131000	38132000	27005	27005	23278.82	78.6653836747294
chr5	38132000	38133000	19810	19810	23257.58	78.3928761872687
chr5	38133000	38134000	19133	19133	23315.72	79.1388076995553
chr5	38134000	38135000	22954	22954	23349.56	79.572972171103
chr5	38135000	38136000	15961	15961	23103.38	76.4145026201101
chr5	38136000	38137000	17753	17753	22946.48	74.4014882706471
chr5	38137000	38138000	26657	26657	22807.72	72.6212086585919
chr5	38138000	38139000	20264	20264	22713.9	71.4175056231131
chr5	38139000	38140000	13945	13945	22760.38	72.0138402755225
chr5	38140000	38141000	24633	24633	22728.16	71.6004602733574
chr5	38141000	38142000	18212	18212	22696.06	71.1886198615171
chr5	38142000	38143000	18763	18763	22587.14	69.7911850435215
chr5	38143000	38144000	31848	31848	22591.06	69.8414783274596
chr5	38144000	38145000	25698	25698	22418.08	67.6221588744953
chr5	38145000	38146000	26686	26686	22210.68	64.9612335967476
chr5	38146000	38147000	39533	39533	22001.68	62.2797804480047
chr5	38147000	38148000	28941	28941	21934.36	61.4160702758833
chr5	38148000	38149000	16377	16377	21844.72	60.2659963033795
chr5	38149000	38150000	18001	18001	21723.18	58.7066479029095
chr5	38150000	38151000	35345	35345	21518.14	56.0760012348797
chr5	38151000	38152000	24933	24933	21349.02	53.9062052706913
chr5	38152000	38153000	16829	16829	21204.02	52.0458669617548
chr5	38153000	38154000	22056	22056	21280.74	53.0301783759728
chr5	38154000	38155000	22345	22345	21441.04	55.0868144513004
chr5	38155000	38156000	24421	24421	21270.32	52.8964906161168
chr5	38156000	38157000	19923	19923	21101.02	50.7243852664413
chr5	38157000	38158000	25704	25704	21244.28	52.5623995156705
chr5	38158000	38159000	20657	20657	21446.3	55.154299827197
chr5	38159000	38160000	20358	20358	21688.16	58.257344126503
chr5	38160000	38161000	28090	28090	21953.94	61.6672800971866
chr5	38161000	38162000	14945	14945	21822.26	59.9778363142848
chr5	38162000	38163000	26765	26765	21817.08	59.9113773319381
chr5	38163000	38164000	19872	19872	21736.46	58.8770292321694
chr5	38164000	38165000	23807	23807	21849.54	60.3278365147524
chr5	38165000	38166000	22521	22521	21806.4	59.7743537930453
chr5	38166000	38167000	15312	15312	22164.74	64.3718271007991
chr5	38167000	38168000	21620	21620	22268.28	65.7002369525733
chr5	38168000	38169000	18377	18377	22197.38	64.7905956691004
chr5	38169000	38170000	21188	21188	22195.36	64.764679231969
chr5	38170000	38171000	10147	10147	22122.1	63.824759338778
chr5	38171000	38172000	14714	14714	21668.12	58.0002325422886
chr5	38172000	38173000	12269	12269	21434.4	55.0016237866705
chr5	38173000	38174000	12262	12262	21471.28	55.4747912131089
chr5	38174000	38175000	15440	15440	21584.36	56.9255984956919
chr5	38175000	38176000	17490	17490	21392.88	54.4689255343461
chr5	38176000	38177000	15359	15359	21454.66	55.2615579531467
chr5	38177000	38178000	18854	18854	21414.16	54.7419462185817
chr5	38178000	38179000	23856	23856	21369.02	54.1628036581308
chr5	38179000	38180000	25523	25523	21424.54	54.8751207816628
chr5	38180000	38181000	20360	20360	21418.78	54.8012204460802
chr5	38181000	38182000	18540	18540	21474.76	55.5194393325234
chr5	38182000	38183000	26973	26973	21330.2	53.6647461881107
chr5	38183000	38184000	29234	29234	21418.98	54.8037864299546
chr5	38184000	38185000	35047	35047	21482.12	55.6138675391011
chr5	38185000	38186000	29250	29250	21391.88	54.4560956149741
chr5	38186000	38187000	11169	11169	21563.56	56.6587361727549
chr5	38187000	38188000	26398	26398	21380.1	54.3049591647722
chr5	38188000	38189000	16233	16233	21561.34	56.6302537517491
chr5	38189000	38190000	19599	19599	21754.06	59.1028358131162
chr5	38190000	38191000	22476	22476	21755.34	59.1192581099123
chr5	38191000	38192000	36129	36129	21849.54	60.3278365147524
chr5	38192000	38193000	23940	23940	21711.72	58.5596170269067
chr5	38193000	38194000	28303	28303	21761.96	59.2041921761548
chr5	38194000	38195000	25597	25597	21731.58	58.8144192256342
chr5	38195000	38196000	23023	23023	21956.16	61.6957625181924
chr5	38196000	38197000	16834	16834	22094.74	63.4737327447608
chr5	38197000	38198000	17255	17255	22176.18	64.5186013784144
chr5	38198000	38199000	18221	18221	22205.9	64.8999065821496
chr5	38199000	38200000	23655	23655	22286.32	65.9316886980438
chr5	38200000	38201000	25771	25771	22475.96	68.3647546077452
chr5	38201000	38202000	28022	28022	22506	68.7501653856794
chr5	38202000	38203000	14804	14804	22538.26	69.1640585846193
chr5	38203000	38204000	19799	19799	22447.3	67.9970491185444
chr5	38204000	38205000	25121	25121	22321.2	66.3791962857383
chr5	38205000	38206000	24133	24133	22401.24	67.4061030322712
chr5	38206000	38207000	22722	22722	22348.08	66.7240645184571
chr5	38207000	38208000	18476	18476	22136.32	64.0072007922475
chr5	38208000	38209000	25096	25096	22142.54	64.0870028907412
chr5	38209000	38210000	23515	23515	21779.64	59.4310251506513
chr5	38210000	38211000	23578	23578	21610.58	57.2619989816251
chr5	38211000	38212000	23529	23529	21918.8	61.2164367304554
chr5	38212000	38213000	17592	17592	21819.1	59.9372937690694
chr5	38213000	38214000	28934	28934	21943.26	61.5302565582939
chr5	38214000	38215000	33443	33443	21826.66	60.0342879595216
chr5	38215000	38216000	22585	22585	21605.86	57.2014417621894
chr5	38216000	38217000	20022	20022	21298.42	53.2570113504693
chr5	38217000	38218000	14729	14729	21294.7	53.2092840504055
chr5	38218000	38219000	20889	20889	21241.62	52.528271930141
chr5	38219000	38220000	19669	19669	21006.18	49.5075957132032
chr5	38220000	38221000	21376	21376	21049.8	50.0672367962087
chr5	38221000	38222000	21643	21643	21057.04	50.1601254124619
chr5	38222000	38223000	16341	16341	21134.08	51.1485424008789
chr5	38223000	38224000	13748	13748	21088.52	50.5640112742917
chr5	38224000	38225000	19461	19461	21281.3	53.0373631308211
chr5	38225000	38226000	26972	26972	21322.74	53.5690349895957
chr5	38226000	38227000	16861	16861	21270.34	52.8967472145042
chr5	38227000	38228000	20467	20467	21341.76	53.8130600560507
chr5	38228000	38229000	19308	19308	21323.64	53.5805819170305
chr5	38229000	38230000	19218	19218	21267.26	52.8572310628385
chr5	38230000	38231000	24362	24362	21191.16	51.8808741986312
chr5	38231000	38232000	15882	15882	21252.44	52.6670916577458
chr5	38232000	38233000	16385	16385	21171	51.6222230240921
chr5	38233000	38234000	29545	29545	20725.9	45.9116259116259
chr5	38234000	38235000	16902	16902	20581.68	44.0612949397996
chr5	38235000	38236000	20797	20797	20370.28	41.349049984564
chr5	38236000	38237000	26580	26580	20307.62	40.545127236716
chr5	38237000	38238000	21413	21413	20401.22	41.7460076899329
chr5	38238000	38239000	22441	22441	20149.32	38.5141510001323
chr5	38239000	38240000	13769	13769	20010.86	36.7377203638886
chr5	38240000	38241000	11436	11436	20002.4	36.6291792460017
chr5	38241000	38242000	20757	20757	19955.06	36.0218108629323
chr5	38242000	38243000	23754	23754	20091.06	37.766679897521
chr5	38243000	38244000	25649	25649	19999.96	36.597874242734
chr5	38244000	38245000	13825	13825	20000.76	36.6081381782316
chr5	38245000	38246000	25204	25204	19892.24	35.2158353279848
chr5	38246000	38247000	17196	17196	19810.38	34.1655781281949
chr5	38247000	38248000	21107	21107	19807.06	34.12298279588
chr5	38248000	38249000	15943	15943	20222.08	39.4476559336372
chr5	38249000	38250000	33294	33294	20153.66	38.5698328502066
chr5	38250000	38251000	27843	27843	20023.22	36.8962981673262
chr5	38251000	38252000	25402	25402	20051.62	37.2606678774903
chr5	38252000	38253000	18375	18375	19946.52	35.9122433514957
chr5	38253000	38254000	18893	18893	19914.4	35.5001463412678
chr5	38254000	38255000	22302	22302	20178.88	38.8934034167679
chr5	38255000	38256000	20328	20328	20158.56	38.6326994551293
chr5	38256000	38257000	25786	25786	20186.6	38.9924503943195
chr5	38257000	38258000	14404	14404	20272.46	40.0940272715973
chr5	38258000	38259000	2841	2841	20267.3	40.027824887638
chr5	38259000	38260000	16304	16304	20478.92	42.7428924251354
chr5	38260000	38261000	13008	13008	20579.5	44.0333257155687
chr5	38261000	38262000	20396	20396	20531.18	43.4133840115148
chr5	38262000	38263000	22272	22272	20596.04	44.2455325819812
chr5	38263000	38264000	16339	16339	20473.76	42.676690041176
chr5	38264000	38265000	26520	26520	20643.84	44.8588027279616
chr5	38265000	38266000	22162	22162	20800.62	46.8702774870999
chr5	38266000	38267000	17655	17655	20747.36	46.1869559813485
chr5	38267000	38268000	21529	21529	20628.84	44.6663539373819
chr5	38268000	38269000	16334	16334	20447.98	42.3459347197665
chr5	38269000	38270000	19709	19709	20639.16	44.7987587053007
chr5	38270000	38271000	15950	15950	20502.66	43.0474747110261
chr5	38271000	38272000	17550	17550	20554.46	43.7120645344944
chr5	38272000	38273000	16175	16175	20462.22	42.5286327716234
chr5	38273000	38274000	34499	34499	20725.88	45.9113693132385
chr5	38274000	38275000	16040	16040	20583.9	44.0897773608054
chr5	38275000	38276000	20450	20450	20364.08	41.2695044844577
chr5	38276000	38277000	18281	18281	20237.96	39.6513950532642
chr5	38277000	38278000	15212	15212	20294.2	40.3729497187441
chr5	38278000	38279000	17702	17702	20236.18	39.6285577967821
chr5	38279000	38280000	32442	32442	20153.8	38.5716290389187
chr5	38280000	38281000	23346	23346	20122.02	38.1638942012773
chr5	38281000	38282000	17284	17284	20192.82	39.0722524928132
chr5	38282000	38283000	20678	20678	20338.66	40.9433679340221
chr5	38283000	38284000	29287	29287	20699.24	45.5695802611691
chr5	38284000	38285000	27483	27483	20957.94	48.888680402699
chr5	38285000	38286000	25826	25826	21325.92	53.6098341331985
chr5	38286000	38287000	24164	24164	21448.8	55.1863746256269
chr5	38287000	38288000	24656	24656	21351.46	53.9375102739588
chr5	38288000	38289000	16327	16327	21386.24	54.3837348697162
chr5	38289000	38290000	22273	22273	21531.54	56.2479221544642
chr5	38290000	38291000	19275	19275	21539.3	56.3474823287907
chr5	38291000	38292000	18094	18094	21615.74	57.3282013655846
chr5	38292000	38293000	17828	17828	21637.28	57.6045578288569
chr5	38293000	38294000	16606	16606	21756.68	59.1364502018707
chr5	38294000	38295000	23384	23384	21798.26	59.6699182493575
chr5	38295000	38296000	18379	18379	22122.44	63.8291215113645
chr5	38296000	38297000	19786	19786	22399.58	67.3848053661138
chr5	38297000	38298000	16495	16495	22582.24	69.7283184385988
chr5	38298000	38299000	29126	29126	22159.9	64.3097302910387
chr5	38299000	38300000	26195	26195	22337.86	66.5929427424754
chr5	38300000	38301000	16852	16852	22267.84	65.6945917880497
chr5	38301000	38302000	19096	19096	22282.1	65.8775464382941
chr5	38302000	38303000	21187	21187	22412	67.5441529647137
chr5	38303000	38304000	15992	15992	22466.94	68.24902873501
chr5	38304000	38305000	18183	18183	22355.44	66.8184927250347
chr5	38305000	38306000	18739	18739	22234.78	65.2704346536122
chr5	38306000	38307000	29326	29326	22348.1	66.7243211168445
chr5	38307000	38308000	21696	21696	22425.14	67.7127381052615
chr5	38308000	38309000	20870	20870	22285.28	65.918345581897
chr5	38309000	38310000	29239	29239	22155.58	64.2543050393518
chr5	38310000	38311000	31407	31407	22040.26	62.7747587373755
chr5	38311000	38312000	26540	26540	22036.94	62.7321634050605
chr5	38312000	38313000	17405	17405	22051.94	62.9246121956402
chr5	38313000	38314000	18078	18078	22115.42	63.7390554773732
chr5	38314000	38315000	33785	33785	22183.86	64.6171351591912
chr5	38315000	38316000	22550	22550	22354.74	66.8095117814744
chr5	38316000	38317000	21477	21477	22626.08	70.2907821038662
chr5	38317000	38318000	22606	22606	22581.7	69.7213902821379
chr5	38318000	38319000	22304	22304	22741.18	71.7675058235806
chr5	38319000	38320000	21788	21788	22839.56	73.0297132913955
chr5	38320000	38321000	32159	32159	22994.14	75.0129622279155
chr5	38321000	38322000	31407	31407	22933.28	74.232133334937
chr5	38322000	38323000	25308	25308	23162.64	77.1748036420933
chr5	38323000	38324000	13382	13382	23083.44	76.1586740278329
chr5	38324000	38325000	24938	24938	23207.56	77.7511236202825
chr5	38325000	38326000	16949	16949	23377.66	79.9334929054555
chr5	38326000	38327000	18994	18994	23456.1	80.9398717809933
chr5	38327000	38328000	21707	21707	23536.82	81.9755028726991
chr5	38328000	38329000	20449	20449	23685.86	83.8876740558983
chr5	38329000	38330000	26867	26867	23685.86	83.8876740558983
chr5	38330000	38331000	17313	17313	23876.42	86.332543491422
chr5	38331000	38332000	22950	22950	23797.38	85.3184666642611
chr5	38332000	38333000	24530	24530	23816.26	85.5606955420039
chr5	38333000	38334000	22294	22294	23613.22	82.955708712718
chr5	38334000	38335000	20998	20998	23465.42	81.05944662954
chr5	38335000	38336000	20060	20060	23250.1	78.2969083903663
chr5	38336000	38337000	23998	23998	23369.58	79.82982715693
chr5	38337000	38338000	25406	25406	23451.54	80.8813673486571
chr5	38338000	38339000	19501	19501	23499.28	81.4938676994751
chr5	38339000	38340000	25695	25695	23260.02	78.4241811905363
chr5	38340000	38341000	27819	27819	23233.36	78.0821355400794
chr5	38341000	38342000	31661	31661	23313.42	79.1092988849998
chr5	38342000	38343000	15609	15609	23327.88	79.2948195191186
chr5	38343000	38344000	24580	24580	23296.44	78.8914468540636
chr5	38344000	38345000	28303	28303	23356.72	79.6648343938064
chr5	38345000	38346000	26108	26108	23129.84	76.7539822866925
chr5	38346000	38347000	16743	16743	22934.34	74.2457330494714
chr5	38347000	38348000	27963	27963	22861.34	73.3091489353171
chr5	38348000	38349000	25166	25166	23093.1	76.2826110489661
chr5	38349000	38350000	32401	32401	22968.9	74.6891350629668
chr5	38350000	38351000	25357	25357	23057.26	75.8227867386746
chr5	38351000	38352000	23018	23018	22984.76	74.8926175842063
chr5	38352000	38353000	25223	25223	23025.24	75.4119727203839
chr5	38353000	38354000	23444	23444	23135.8	76.8304486061495
chr5	38354000	38355000	18183	18183	22903.4	73.8487753441024
chr5	38355000	38356000	28267	28267	23001.74	75.1104696151425
chr5	38356000	38357000	25374	25374	23092.94	76.2805582618666
chr5	38357000	38358000	22640	22640	23054.6	75.7886591531451
chr5	38358000	38359000	10718	10718	23120.48	76.6338942413709
chr5	38359000	38360000	21849	21849	23215.94	77.8586383446196
chr5	38360000	38361000	20641	20641	23315.5	79.1359851172935
chr5	38361000	38362000	32514	32514	23385.72	80.0369020555937
chr5	38362000	38363000	21503	21503	23314.4	79.1218722059843
chr5	38363000	38364000	20465	20465	23390.68	80.1005384556786
chr5	38364000	38365000	21822	21822	23125.24	76.6949646575815
chr5	38365000	38366000	21217	21217	22955.1	74.5120821756335
chr5	38366000	38367000	25480	25480	22666.12	70.8044920755201
chr5	38367000	38368000	23329	23329	22815.04	72.7151236683947
chr5	38368000	38369000	20732	20732	22625.94	70.2889859151541
chr5	38369000	38370000	24802	24802	22506.74	68.7596595260147
chr5	38370000	38371000	20815	20815	22474.38	68.3444833351375
chr5	38371000	38372000	21632	21632	22669.36	70.8460610142853
chr5	38372000	38373000	21658	21658	22644.98	70.5332675799965
chr5	38373000	38374000	24970	24970	22645.02	70.5337807767714
chr5	38374000	38375000	18728	18728	22427.6	67.7442997069165
chr5	38375000	38376000	21367	21367	22255.92	65.5416591491357
chr5	38376000	38377000	15369	15369	22223.74	65.1287923437456
chr5	38377000	38378000	23731	23731	22199.22	64.8142027207448
chr5	38378000	38379000	25977	25977	22234.84	65.2712044487745
chr5	38379000	38380000	15247	15247	22362.02	66.9029135945024
chr5	38380000	38381000	22230	22230	22100.22	63.5440407029192
chr5	38381000	38382000	27510	27510	21997.64	62.2279475737419
chr5	38382000	38383000	22613	22613	22115.64	63.741878059635
chr5	38383000	38384000	25588	25588	22413.92	67.5687864099078
chr5	38384000	38385000	25771	25771	22673.86	70.9037956514592
chr5	38385000	38386000	25038	25038	22726.84	71.5835247797864
chr5	38386000	38387000	27509	27509	22327.36	66.4582285890697
chr5	38387000	38388000	21840	21840	22384.4	67.1900471900472
chr5	38388000	38389000	23315	23315	22457.3	68.1253483122642
chr5	38389000	38390000	12423	12423	22481.32	68.433522975579
chr5	38390000	38391000	19312	19312	22466.04	68.2374818075753
chr5	38391000	38392000	17212	17212	22349.46	66.7417698071903
chr5	38392000	38393000	23055	23055	22235.04	65.2737704326489
chr5	38393000	38394000	15125	15125	22376.08	67.0833022608724
chr5	38394000	38395000	22343	22343	22457.24	68.1245785171019
chr5	38395000	38396000	24490	24490	22593.7	69.8753493146016
chr5	38396000	38397000	26492	26492	22669.54	70.8483703997723
chr5	38397000	38398000	26744	26744	22777.04	72.2275867322596
chr5	38398000	38399000	25168	25168	22661.82	70.7493234222206
chr5	38399000	38400000	21530	21530	22785.12	72.3312524807852
chr5	38400000	38401000	16773	16773	22710.48	71.3736272988609
chr5	38401000	38402000	21409	21409	22790.76	72.4036132260431
chr5	38402000	38403000	23997	23997	22820.34	72.7831222410662
chr5	38403000	38404000	25225	25225	22697.32	71.2047855599257
chr5	38404000	38405000	24542	24542	22746.14	71.8311422236656
chr5	38405000	38406000	15177	15177	22812.26	72.6794564925406
chr5	38406000	38407000	20245	20245	22884.14	73.6016710969982
chr5	38407000	38408000	28540	28540	22757.16	71.9725279351447
chr5	38408000	38409000	25632	25632	22704.3	71.2943383971421
chr5	38409000	38410000	34846	34846	22835.02	72.9714654574468
chr5	38410000	38411000	23290	23290	22742.4	71.7831583252144
chr5	38411000	38412000	12540	12540	22830.68	72.9157836073724
chr5	38412000	38413000	24355	24355	22715.54	71.4385466908831
chr5	38413000	38414000	24110	24110	22711.14	71.3820950456464
chr5	38414000	38415000	23023	23023	22817.16	72.7423230974633
chr5	38415000	38416000	20453	20453	22886.5	73.6319497067161
chr5	38416000	38417000	19651	19651	23057.26	75.8227867386746
chr5	38417000	38418000	17608	17608	23102.12	76.3983369217013
chr5	38418000	38419000	27784	27784	23287.82	78.7808529490772
chr5	38419000	38420000	28860	28860	23290.36	78.813440944282
chr5	38420000	38421000	27638	27638	23106.02	76.4483736072521
chr5	38421000	38422000	25424	25424	22892.64	73.71072541166
chr5	38422000	38423000	27033	27033	22697.24	71.203759166376
chr5	38423000	38424000	19209	19209	22745.6	71.8242140672047
chr5	38424000	38425000	24893	24893	22913.9	73.9834894975082
chr5	38425000	38426000	17635	17635	23250.56	78.3028101532774
chr5	38426000	38427000	19383	19383	23135.08	76.8212110642017
chr5	38427000	38428000	25210	25210	23239	78.1544962853374
chr5	38428000	38429000	19826	19826	23290.22	78.81164475557
chr5	38429000	38430000	17688	17688	23253.76	78.3438658952677
chr5	38430000	38431000	25536	25536	23570.12	82.4027391877859
chr5	38431000	38432000	31104	31104	23706.52	84.1527401901233
chr5	38432000	38433000	16264	16264	23717.54	84.2941259016025
chr5	38433000	38434000	22945	22945	23691.66	83.9620875882558
chr5	38434000	38435000	32307	32307	23453.42	80.9054875970763
chr5	38435000	38436000	20407	20407	23433.08	80.6445270370504
chr5	38436000	38437000	31923	31923	23684.36	83.8684291768404
chr5	38437000	38438000	16083	16083	23751.42	84.728803569925
chr5	38438000	38439000	23095	23095	23711.68	84.2189425740827
chr5	38439000	38440000	17724	17724	23748.14	84.6867214343849
chr5	38440000	38441000	22779	22779	23996.08	87.8677716434726
chr5	38441000	38442000	25750	25750	24250.3	91.1293937462161
chr5	38442000	38443000	25298	25298	24127	89.5474646876516
chr5	38443000	38444000	24410	24410	24162.04	89.9970250624456
chr5	38444000	38445000	22470	22470	23910.78	86.773379521043
chr5	38445000	38446000	15273	15273	23913.46	86.8077637049599
chr5	38446000	38447000	15823	15823	23887.56	86.4754687932258
chr5	38447000	38448000	16974	16974	24028.48	88.2834610311245
chr5	38448000	38449000	27586	27586	24201.18	90.4991881066647
chr5	38449000	38450000	29945	29945	24135.34	89.6544662152139
chr5	38450000	38451000	33606	33606	24167.02	90.060918060918
chr5	38451000	38452000	15635	15635	24044.38	88.487456749139
chr5	38452000	38453000	29193	29193	23842.36	85.8955564376125
chr5	38453000	38454000	27786	27786	23911.46	86.782103866216
chr5	38454000	38455000	22719	22719	24159.28	89.961614484979
chr5	38455000	38456000	30995	30995	24222.26	90.7696428070259
chr5	38456000	38457000	27065	27065	24086.4	89.0265699611494
chr5	38457000	38458000	29091	29091	24009.02	88.0337908001459
chr5	38458000	38459000	24338	24338	24283	91.5489321096798
chr5	38459000	38460000	22934	22934	24194.68	90.4157936307469
chr5	38460000	38461000	22273	22273	24289.18	91.6282210113986
chr5	38461000	38462000	25104	25104	24263.42	91.2977222883765
chr5	38462000	38463000	27708	27708	24381.86	92.8172979387933
chr5	38463000	38464000	22123	22123	24221.36	90.7580958795912
chr5	38464000	38465000	24846	24846	24115.76	89.4032563939106
chr5	38465000	38466000	32850	32850	23893.26	86.548599333646
chr5	38466000	38467000	32362	32362	24130.16	89.588007232867
chr5	38467000	38468000	11443	11443	24250.1	91.1268277623417
chr5	38468000	38469000	29536	29536	24431.38	93.4526355460935
chr5	38469000	38470000	16297	16297	24523.84	94.6388898912263
chr5	38470000	38471000	27772	27772	24615.12	95.8100049315002
chr5	38471000	38472000	24129	24129	24894.5	99.3944278056427
chr5	38472000	38473000	34079	34079	24907.74	99.5642959381277
chr5	38473000	38474000	27844	27844	24941.7	100
chr5	38474000	38475000	21601	21601	24814.4	98.3667512639475
chr5	38475000	38476000	19219	19219	24782.26	97.9543976553322
chr5	38476000	38477000	13251	13251	24754.86	97.6028578645401
chr5	38477000	38478000	15109	15109	24477.14	94.039732656555
chr5	38478000	38479000	23281	23281	24369.64	92.6605163240677
chr5	38479000	38480000	30079	30079	24714.84	97.0894044912736
chr5	38480000	38481000	28685	28685	24756.72	97.626721514572
chr5	38481000	38482000	24311	24311	24631.18	96.0160534366142
chr5	38482000	38483000	12395	12395	24269.26	91.3726490175088
chr5	38483000	38484000	36644	36644	23985.92	87.7374196626533
chr5	38484000	38485000	27891	27891	24181.42	90.2456688998744
chr5	38485000	38486000	25132	25132	24122.62	89.4912696408023
chr5	38486000	38487000	30635	30635	24021.76	88.1972439729449
chr5	38487000	38488000	22005	22005	23914.24	86.8177710420701
chr5	38488000	38489000	15070	15070	23872.14	86.2776314365099
chr5	38489000	38490000	12444	12444	23804.18	85.4057101159905
chr5	38490000	38491000	11654	11654	23601.76	82.8086778367152
chr5	38491000	38492000	37595	37595	23494.2	81.4286917090655
chr5	38492000	38493000	31295	31295	23779.98	85.0952260671887
chr5	38493000	38494000	33474	33474	24040.36	88.4358804732636
chr5	38494000	38495000	27093	27093	24545.06	94.9111407802997
chr5	38495000	38496000	19837	19837	24374.54	92.7233829289904
chr5	38496000	38497000	29792	29792	24389.16	92.9109563502087
chr5	38497000	38498000	17636	17636	24434.78	93.4962572719581
chr5	38498000	38499000	29284	29284	24123.22	89.4989675924255
chr5	38499000	38500000	23580	23580	24234.7	90.9292470040133
chr5	38500000	38501000	31999	31999	24302.78	91.8027079148574
chr5	38501000	38502000	14265	14265	24549.04	94.9622038594001
chr5	38502000	38503000	15307	15307	24664.16	96.4391841775019
chr5	38503000	38504000	22411	22411	24703.74	96.9469923862447
chr5	38504000	38505000	39979	39979	24427.92	93.4082440250664
chr5	38505000	38506000	33089	33089	24308.86	91.880713824639
chr5	38506000	38507000	20788	20788	24121.08	89.4715115649695
chr5	38507000	38508000	10995	10995	24443.42	93.607107775332
chr5	38508000	38509000	10171	10171	24181.74	90.2497744740735
chr5	38509000	38510000	32709	32709	24204.68	90.5440928244666
chr5	38510000	38511000	19333	19333	24335.96	92.2284046396196
chr5	38511000	38512000	20061	20061	24179.36	90.2192392659682
chr5	38512000	38513000	22332	22332	24055.54	88.6306386493302
chr5	38513000	38514000	20018	20018	24353.16	92.4490792528176
chr5	38514000	38515000	21448	21448	24438.76	93.5473203510586
chr5	38515000	38516000	22729	22729	24678.74	96.6262444019453
chr5	38516000	38517000	26984	26984	24455.34	93.760040414246
chr5	38517000	38518000	25732	25732	24384.22	92.8475765485111
chr5	38518000	38519000	42555	42555	24228.56	90.8504712990694
chr5	38519000	38520000	41532	41532	24238.08	90.9726121314906
chr5	38520000	38521000	19246	19246	24252.56	91.1583893639968
chr5	38521000	38522000	24860	24860	24150.44	89.8481979977307
chr5	38522000	38523000	36360	36360	24479.54	94.0705244630478
chr5	38523000	38524000	12266	12266	24339.06	92.2681773896727
chr5	38524000	38525000	27175	27175	24254.08	91.1778908414423
chr5	38525000	38526000	22623	22623	23937.84	87.1205571392487
chr5	38526000	38527000	25564	25564	24090.34	89.077119843475
chr5	38527000	38528000	20865	20865	24090.62	89.0807122208991
chr5	38528000	38529000	25260	25260	24216.08	90.6903539053072
chr5	38529000	38530000	16288	16288	23955.02	87.3409751540593
chr5	38530000	38531000	22732	22732	23611.16	82.9292790788118
chr5	38531000	38532000	14922	14922	23379.74	79.9601791377492
chr5	38532000	38533000	28512	28512	23560.84	82.283677536014
chr5	38533000	38534000	23560	23560	23942.86	87.184963334496
chr5	38534000	38535000	29038	29038	23863.46	86.1662677363611
chr5	38535000	38536000	31696	31696	23881.84	86.4020816544181
chr5	38536000	38537000	22805	22805	23978.94	87.6478668254369
chr5	38537000	38538000	15814	15814	24167.04	90.0611746593055
chr5	38538000	38539000	29951	29951	24342.76	92.315648091349
chr5	38539000	38540000	16724	16724	24508.48	94.4418223296728
chr5	38540000	38541000	23653	23653	24596.06	95.5654666682704
chr5	38541000	38542000	26425	26425	24407.84	93.1506192440772
chr5	38542000	38543000	27739	27739	24359.92	92.5358095077721
chr5	38543000	38544000	25691	25691	24047.64	88.5292822862916
chr5	38544000	38545000	27569	27569	23856.76	86.0803072765689
chr5	38545000	38546000	20561	20561	23981.86	87.6853301900031
chr5	38546000	38547000	24686	24686	23985.02	87.7258727352185
chr5	38547000	38548000	34091	34091	23953.54	87.3219868733887
chr5	38548000	38549000	22260	22260	24246.22	91.0770476751785
chr5	38549000	38550000	19331	19331	24265.96	91.3303102835813
chr5	38550000	38551000	16187	16187	24354.26	92.4631921641267
chr5	38551000	38552000	21890	21890	24411.4	93.1962937570414
chr5	38552000	38553000	15321	15321	24454.56	93.7500330771359
chr5	38553000	38554000	28684	28684	24373.38	92.7085002225189
chr5	38554000	38555000	26926	26926	24490.62	94.2126799696892
chr5	38555000	38556000	15896	15896	24502.54	94.3656126086033
chr5	38556000	38557000	9217	9217	24716.84	97.1150643300176
chr5	38557000	38558000	20050	20050	24659.82	96.3835023274275
chr5	38558000	38559000	29272	29272	24791.04	98.0670443474182
chr5	38559000	38560000	28739	28739	24683.7	96.6898808020303
chr5	38560000	38561000	20252	20252	24365.58	92.6084268514175
chr5	38561000	38562000	24916	24916	24239.48	90.9905740186114
chr5	38562000	38563000	31737	31737	24292.02	91.664657982415
chr5	38563000	38564000	28804	28804	24043.92	88.4815549862278
chr5	38564000	38565000	29734	29734	24029.74	88.2996267295333
chr5	38565000	38566000	27108	27108	24040.22	88.4340842845515
chr5	38566000	38567000	17573	17573	24156.68	89.9282566946118
chr5	38567000	38568000	23336	23336	24003.58	87.9639960387624
chr5	38568000	38569000	26941	26941	24055.98	88.6362838138539
chr5	38569000	38570000	31988	31988	24047.42	88.5264597040298
chr5	38570000	38571000	25501	25501	24098.72	89.1846345678121
chr5	38571000	38572000	25018	25018	23963.44	87.4490030751713
chr5	38572000	38573000	34786	34786	23809.98	85.4801236483479
chr5	38573000	38574000	26900	26900	23705.98	84.1458120336625
chr5	38574000	38575000	28162	28162	23745.24	84.6495146682062
chr5	38575000	38576000	27038	27038	23929.84	87.0179177842729
chr5	38576000	38577000	28421	28421	24042.12	88.4584611313583
chr5	38577000	38578000	23023	23023	24231.46	90.8876780652481
chr5	38578000	38579000	21201	21201	24079.88	88.9429188868441
chr5	38579000	38580000	22150	22150	23982.68	87.6958507238881
chr5	38580000	38581000	23328	23328	24049.32	88.5508365508365
chr5	38581000	38582000	25637	25637	24266.68	91.3395478255291
chr5	38582000	38583000	25661	25661	24239.8	90.9946795928104
chr5	38583000	38584000	30121	30121	23962.42	87.4359165574118
chr5	38584000	38585000	23671	23671	23852.18	86.0215462458453
chr5	38585000	38586000	15790	15790	23888.86	86.4921476884094
chr5	38586000	38587000	16500	16500	23717.74	84.2966918854769
chr5	38587000	38588000	18441	18441	23557.6	82.2421085972487
chr5	38588000	38589000	17546	17546	23481.8	81.269600708853
chr5	38589000	38590000	16015	16015	23413.1	80.3881852479983
chr5	38590000	38591000	24177	24177	23445.54	80.8043878324252
chr5	38591000	38592000	32248	32248	23611.16	82.9292790788118
chr5	38592000	38593000	20084	20084	23488.1	81.3504292008964
chr5	38593000	38594000	28311	28311	23350.66	79.5870850824122
chr5	38594000	38595000	27141	27141	23015.42	75.2859829121511
chr5	38595000	38596000	23126	23126	22763.44	72.0530998288007
chr5	38596000	38597000	17922	17922	22614.24	70.138875858502
chr5	38597000	38598000	26418	26418	22297.2	66.0712782208109
chr5	38598000	38599000	17060	17060	22198.48	64.8047085804095
chr5	38599000	38600000	21294	21294	21939.56	61.4827858566176
chr5	38600000	38601000	25417	25417	21661.72	57.918121058308
chr5	38601000	38602000	27504	27504	21339.66	53.7861172253695
chr5	38602000	38603000	24788	24788	21193.14	51.9062774389877
chr5	38603000	38604000	21105	21105	21035.66	49.885821736289
chr5	38604000	38605000	22066	22066	20940.14	48.6603078378779
chr5	38605000	38606000	19228	19228	20773.18	46.5182244995329
chr5	38606000	38607000	20085	20085	20608.16	44.4010312047695
chr5	38607000	38608000	18706	18706	20487.64	42.854769322059
chr5	38608000	38609000	15403	15403	20301.1	40.4614761624107
chr5	38609000	38610000	23227	23227	20169.72	38.7758813553206
chr5	38610000	38611000	22086	22086	20162.54	38.6837625342298
chr5	38611000	38612000	16360	16360	20430.14	42.1170489581704
chr5	38612000	38613000	23730	23730	20399	41.7175252689271
chr5	38613000	38614000	25014	25014	20447.54	42.3402895552428
chr5	38614000	38615000	26299	26299	20608.54	44.4059065741309
chr5	38615000	38616000	28730	28730	20595.12	44.2337290561589
chr5	38616000	38617000	25854	25854	20390.3	41.6059049703909
chr5	38617000	38618000	17183	17183	20405.24	41.7975839658083
chr5	38618000	38619000	20069	20069	20324.32	40.759386890228
chr5	38619000	38620000	15226	15226	20241.84	39.7011751404274
chr5	38620000	38621000	12902	12902	20293.62	40.3655083655083
chr5	38621000	38622000	17558	17558	20612.24	44.4533772758072
chr5	38622000	38623000	18934	18934	20590.14	44.1698360576865
chr5	38623000	38624000	21964	21964	20611.24	44.4405473564352
chr5	38624000	38625000	15216	15216	20589.82	44.1657304834875
chr5	38625000	38626000	13146	13146	20294.64	40.3785948832677
chr5	38626000	38627000	12318	12318	20135.74	38.3399206950609
chr5	38627000	38628000	15697	15697	19971.28	36.2299121551458
chr5	38628000	38629000	13327	13327	19987.76	36.4413492263959
chr5	38629000	38630000	17374	17374	19823.96	34.3398084332663
chr5	38630000	38631000	14980	14980	19905.66	35.3880128459568
chr5	38631000	38632000	17386	17386	19991.26	36.4862539441978
chr5	38632000	38633000	19635	19635	20211.66	39.3139681737812
chr5	38633000	38634000	20794	20794	20294.7	40.3793646784301
chr5	38634000	38635000	17102	17102	20120.22	38.1408003464078
chr5	38635000	38636000	15431	15431	20151.5	38.5421202243632
chr5	38636000	38637000	29880	29880	20098.02	37.85597613635
chr5	38637000	38638000	16884	16884	20085.08	37.6899569796766
chr5	38638000	38639000	19973	19973	19980.54	36.3487172085303
chr5	38639000	38640000	24065	24065	20149.2	38.5126114098077
chr5	38640000	38641000	23506	23506	20338.36	40.9395189582106
chr5	38641000	38642000	22007	22007	20306.44	40.5299879318571
chr5	38642000	38643000	20831	20831	20436.7	42.2012132292506
chr5	38643000	38644000	24265	24265	20484.5	42.814483375231
chr5	38644000	38645000	23017	23017	20614.82	44.4864784677869
chr5	38645000	38646000	25715	25715	20814.4	47.0470737760457
chr5	38646000	38647000	33853	33853	20901.84	48.1689219259313
chr5	38647000	38648000	25313	25313	20988.14	49.2761439677327
chr5	38648000	38649000	18115	18115	21136.88	51.1844661751203
chr5	38649000	38650000	20223	20223	21167.14	51.5726995353163
chr5	38650000	38651000	10658	10658	21222.52	52.2832204701363
chr5	38651000	38652000	19559	19559	21418.22	54.794035691232
chr5	38652000	38653000	16565	16565	21508.5	55.9523208121338
chr5	38653000	38654000	21929	21929	21821.26	59.9650063949129
chr5	38654000	38655000	13876	13876	22028.28	62.6210563032993
chr5	38655000	38656000	23313	23313	22175.58	64.5109034267913
chr5	38656000	38657000	24365	24365	22280.4	65.8557355753617
chr5	38657000	38658000	29726	29726	22341.68	66.6419530344764
chr5	38658000	38659000	19555	19555	22430.86	67.7861252440691
chr5	38659000	38660000	14503	14503	22578.24	69.6769987611109
chr5	38660000	38661000	23650	23650	22679.28	70.9733338144553
chr5	38661000	38662000	13686	13686	22643.64	70.5160754880381
chr5	38662000	38663000	23083	23083	22613.66	70.1314345052663
chr5	38663000	38664000	19787	19787	22581.72	69.7216468805254
chr5	38664000	38665000	34732	34732	22548.34	69.2933841718888
chr5	38665000	38666000	38188	38188	22638.74	70.4532088831154
chr5	38666000	38667000	24258	24258	22676.08	70.932278072465
chr5	38667000	38668000	23696	23696	22746.56	71.8365307898018
chr5	38668000	38669000	22459	22459	22858.2	73.2688629884892
chr5	38669000	38670000	21742	21742	22815.58	72.7220518248556
chr5	38670000	38671000	22881	22881	22733.7	71.6715380266782
chr5	38671000	38672000	21930	21930	22533.52	69.1032447667961
chr5	38672000	38673000	23249	23249	22404.1	67.4427966016751
chr5	38673000	38674000	29401	29401	22388.34	67.2405970723727
chr5	38674000	38675000	16729	16729	22294.58	66.0376638320564
chr5	38675000	38676000	15915	15915	22363.96	66.927803638084
chr5	38676000	38677000	22103	22103	22464.5	68.2177237317424
chr5	38677000	38678000	20211	20211	22566.8	69.5302244834955
chr5	38678000	38679000	28965	28965	22503.26	68.7150114066001
chr5	38679000	38680000	27725	27725	22695.4	71.1801521147315
chr5	38680000	38681000	22345	22345	22766.3	72.0897933982046
chr5	38681000	38682000	22627	22627	22765.98	72.0856878240056
chr5	38682000	38683000	22699	22699	22672.26	70.883267780464
chr5	38683000	38684000	25253	25253	22730.34	71.6284294975883
chr5	38684000	38685000	24471	24471	22927.84	74.1623385735535
chr5	38685000	38686000	20483	20483	22870.52	73.4269275951519
chr5	38686000	38687000	28098	28098	23275	78.6163733827285
chr5	38687000	38688000	15385	15385	23242.2	78.1955520273277
chr5	38688000	38689000	18376	18376	23294.58	78.8675832040318
chr5	38689000	38690000	22396	22396	23095.52	76.3136594538464
chr5	38690000	38691000	28026	28026	22872.6	73.4536138274456
chr5	38691000	38692000	23874	23874	22741.52	71.771867996167
chr5	38692000	38693000	24355	24355	22668.96	70.8409290465365
chr5	38693000	38694000	29847	29847	22632.7	70.3757161701087
chr5	38694000	38695000	20886	20886	22696.2	71.1904160502291
chr5	38695000	38696000	21621	21621	22769.38	72.1293095498703
chr5	38696000	38697000	23844	23844	23003.66	75.1351030603367
chr5	38697000	38698000	18842	18842	23204.98	77.7180224283028
chr5	38698000	38699000	17327	17327	23125.18	76.6941948624191
chr5	38699000	38700000	15535	15535	23228.46	78.0192689351567
chr5	38700000	38701000	14127	14127	23408.18	80.3250620446882
chr5	38701000	38702000	24586	24586	23663.2	83.5969480829294
chr5	38702000	38703000	21680	21680	23700.18	84.071398501305
chr5	38703000	38704000	18752	18752	23459.02	80.9773351455594
chr5	38704000	38705000	23483	23483	23220.74	77.9202219576051
chr5	38705000	38706000	26858	26858	23386.3	80.0443434088294
chr5	38706000	38707000	24349	24349	23603.54	82.8315150931973
chr5	38707000	38708000	25040	25040	23517.38	81.7260892401079
chr5	38708000	38709000	22459	22459	23518.06	81.7348135852808
chr5	38709000	38710000	24378	24378	23398.32	80.1985590396805
chr5	38710000	38711000	20784	20784	23386.58	80.0479357862536
chr5	38711000	38712000	33910	33910	23209.24	77.7726778848274
chr5	38712000	38713000	21443	21443	23304.28	78.9920334219399
chr5	38713000	38714000	22406	22406	23282.88	78.7174731473797
chr5	38714000	38715000	24779	24779	23130.38	76.7609104431534
chr5	38715000	38716000	27042	27042	22973.22	74.7445603146538
chr5	38716000	38717000	17704	17704	23101.14	76.3857636007168
chr5	38717000	38718000	20068	20068	22917.46	74.0291640104724
chr5	38718000	38719000	20646	20646	22672.46	70.8858337643384
chr5	38719000	38720000	24917	24917	22668.04	70.8291255207143
chr5	38720000	38721000	26540	26540	22681.22	70.9982238580369
chr5	38721000	38722000	33644	33644	22664.02	70.777549244839
chr5	38722000	38723000	33315	33315	22801.74	72.5444857407474
chr5	38723000	38724000	25411	25411	22977.88	74.8043477389272
chr5	38724000	38725000	21893	21893	23043.2	75.6423980723046
chr5	38725000	38726000	24901	24901	23193.22	77.5671425764884
chr5	38726000	38727000	34854	34854	23139.56	76.8786891029882
chr5	38727000	38728000	22060	22060	23173.44	77.3133667713107
chr5	38728000	38729000	16907	16907	23176.68	77.3549357100759
chr5	38729000	38730000	15811	15811	23196.1	77.6040927442796
chr5	38730000	38731000	30623	30623	23197.26	77.6189754507511
chr5	38731000	38732000	33489	33489	23314.68	79.1254645834085
chr5	38732000	38733000	18391	18391	23265.7	78.4970551325691
chr5	38733000	38734000	25287	25287	23186.78	77.4845178957328
chr5	38734000	38735000	18484	18484	23175.02	77.3336380439184
chr5	38735000	38736000	19896	19896	23285.18	78.7469819619352
chr5	38736000	38737000	19231	19231	23027.08	75.4355797720283
chr5	38737000	38738000	20137	20137	23043.02	75.6400886868176
chr5	38738000	38739000	17306	17306	23024.94	75.4081237445723
chr5	38739000	38740000	14771	14771	22992.26	74.9888419794962
chr5	38740000	38741000	20168	20168	23022.66	75.3788715284042
chr5	38741000	38742000	30270	30270	22960.4	74.580080748305
chr5	38742000	38743000	15171	15171	22978.96	74.8182040518489
chr5	38743000	38744000	17597	17597	23037.8	75.5731165076959
chr5	38744000	38745000	20665	20665	23008.64	75.1989960588091
chr5	38745000	38746000	22280	22280	22817.2	72.7428362942381
chr5	38746000	38747000	22984	22984	22643.88	70.5191546686873
chr5	38747000	38748000	25728	25728	22460.74	68.1694832349038
chr5	38748000	38749000	26134	26134	22624.42	70.2694844377087
chr5	38749000	38750000	18801	18801	22545.34	69.2548944137729
chr5	38750000	38751000	21628	21628	22763.28	72.0510470417012
chr5	38751000	38752000	21903	21903	22475.5	68.3588528448341
chr5	38752000	38753000	23374	23374	22378.48	67.114094067365
chr5	38753000	38754000	18914	18914	22606.52	70.0398288809504
chr5	38754000	38755000	24454	24454	22516.7	68.8874455229595
chr5	38755000	38756000	26916	26916	22697.1	71.2019629776639
chr5	38756000	38757000	30220	30220	22517.18	68.8936038842581
chr5	38757000	38758000	22591	22591	22430.44	67.7807366779329
chr5	38758000	38759000	18513	18513	22390.04	67.2624079353051
chr5	38759000	38760000	23790	23790	22449	68.0188599814768
chr5	38760000	38761000	26292	26292	22465.8	68.2344026269259
chr5	38761000	38762000	21005	21005	22491.14	68.5595127838118
chr5	38762000	38763000	22240	22240	22519.22	68.9197769197769
chr5	38763000	38764000	21502	21502	22595.34	69.8963903823717
chr5	38764000	38765000	23145	23145	22858.82	73.2768175384998
chr5	38765000	38766000	28562	28562	23028.82	75.4579038317356
chr5	38766000	38767000	14591	14591	22841.22	73.051010957553
chr5	38767000	38768000	20996	20996	22927.92	74.1633649671032
chr5	38768000	38769000	23588	23588	23319.4	79.1860218028442
chr5	38769000	38770000	23459	23459	23303.34	78.9799732977303
chr5	38770000	38771000	16968	16968	23215.06	77.8473480155723
chr5	38771000	38772000	24978	24978	23193.64	77.5725311426245
chr5	38772000	38773000	24158	24158	23079.14	76.1035053745334
chr5	38773000	38774000	33595	33595	23111.14	76.5140627944366
chr5	38774000	38775000	17939	17939	23148.36	76.9915923934615
chr5	38775000	38776000	35798	35798	23263.46	78.4683161131759
chr5	38776000	38777000	20465	20465	23176.24	77.3492905455522
chr5	38777000	38778000	17209	17209	23192.98	77.5640633958391
chr5	38778000	38779000	28309	28309	23361.36	79.7243652196923
chr5	38779000	38780000	11320	11320	23568.92	82.3873432845395
chr5	38780000	38781000	39643	39643	23586.12	82.6080178977375
chr5	38781000	38782000	24493	24493	23404.1	80.2727159736505
chr5	38782000	38783000	14054	14054	23251.36	78.313074088775
chr5	38783000	38784000	23267	23267	23232.22	78.0675094319954
chr5	38784000	38785000	21432	21432	23154.02	77.0642097371069
chr5	38785000	38786000	20736	20736	22875	73.4844056339383
chr5	38786000	38787000	20498	20498	22820.68	72.7874844136526
chr5	38787000	38788000	21541	21541	22842.72	73.070255836611
chr5	38788000	38789000	21112	21112	22863.44	73.3360917659983
chr5	38789000	38790000	27945	27945	22790.16	72.3959152744199
chr5	38790000	38791000	28668	28668	22619.02	70.2002028731001
chr5	38791000	38792000	20890	20890	22601.96	69.9813244486141
chr5	38792000	38793000	19506	19506	22560.76	69.4527317704888
chr5	38793000	38794000	37171	37171	22383.72	67.1813228448742
chr5	38794000	38795000	19862	19862	22368.08	66.9806629058966
chr5	38795000	38796000	17866	17866	22489.9	68.5436036837906
chr5	38796000	38797000	21913	21913	22843.48	73.0800065753336
chr5	38797000	38798000	20003	20003	22946.94	74.4073900335582
chr5	38798000	38799000	27734	27734	22693.75	71.1589827477678
chr5	38799000	38800000	20662	20662	22758.95	71.9954934908206
chr5	38800000	38801000	27383	27383	22269.35	65.7139649663014
chr5	38801000	38802000	17542	17542	22185.21	64.6344555503434
chr5	38802000	38803000	24211	24211	22266.09	65.6721394291487
chr5	38803000	38804000	27333	27333	22049.87	62.8980542625402
chr5	38804000	38805000	34832	34832	22131.69	63.9477982655552
chr5	38805000	38806000	27776	27776	22044.31	62.826719910832
chr5	38806000	38807000	21119	21119	22059.19	63.017629111087
chr5	38807000	38808000	14954	14954	22195.41	64.7653207279375
chr5	38808000	38809000	17556	17556	22164.61	64.3701592112807
chr5	38809000	38810000	19880	19880	22157.53	64.2793233821271
chr5	38810000	38811000	12341	12341	22058.83	63.0130103401132
chr5	38811000	38812000	18289	18289	22081.17	63.299630738883
chr5	38812000	38813000	23342	23342	22053.01	62.9383402093682
chr5	38813000	38814000	22538	22538	22006.21	62.3378999827598
chr5	38814000	38815000	19481	19481	21714.79	58.5990048793787
chr5	38815000	38816000	20005	20005	21471.05	55.4718403316534
chr5	38816000	38817000	13738	13738	21508.17	55.9480869387411
chr5	38817000	38818000	18936	18936	21522.07	56.1264228180116
chr5	38818000	38819000	14736	14736	21210.41	52.1278501465417
chr5	38819000	38820000	22677	22677	21182.41	51.7686124041264
chr5	38820000	38821000	23059	23059	21082.31	50.4843374749917
chr5	38821000	38822000	42657	42657	21016.17	49.6357666077292
chr5	38822000	38823000	29331	29331	21017.19	49.6488531254886
chr5	38823000	38824000	108038	20935.5	21213.49	52.1673662982074
chr5	38824000	38825000	21199	21199	21114.69	50.8997702642562
chr5	38825000	38826000	11318	11318	20908.01	48.2480825284563
chr5	38826000	38827000	16258	16258	20997.33	49.3940509267612
chr5	38827000	38828000	21253	21253	20829.23	47.2373414803321
chr5	38828000	38829000	17498	17498	20545.83	43.6013423303143
chr5	38829000	38830000	15411	15411	20168.61	38.7616401448177
chr5	38830000	38831000	35274	35274	19925.07	35.6370415809668
chr5	38831000	38832000	25237	25237	20014.65	36.7863457583084
chr5	38832000	38833000	20865	20865	20056.59	37.324432576769
chr5	38833000	38834000	21727	21727	20227.01	39.5109074361411
chr5	38834000	38835000	21078	21078	20045.75	37.1853562507768
chr5	38835000	38836000	15801	15801	20138.79	38.3790519491454
chr5	38836000	38837000	21615	21615	19937.19	35.7925402037551
chr5	38837000	38838000	20133	20133	19554.69	30.8850960439745
chr5	38838000	38839000	18772	18772	19438.37	29.3927198226263
chr5	38839000	38840000	13374	13374	19312.47	27.7774329736947
chr5	38840000	38841000	16481	16481	19393.31	28.8146036557251
chr5	38841000	38842000	22746	22746	19633.91	31.9014822566224
chr5	38842000	38843000	20201	20201	19471.55	29.8184165473885
chr5	38843000	38844000	21588	21588	19611.59	31.6151184562399
chr5	38844000	38845000	18462	18462	19515.95	30.3880649675042
chr5	38845000	38846000	12861	12861	19356.57	28.3432324179987
chr5	38846000	38847000	18606	18606	18875.69	22.1735807904032
chr5	38847000	38848000	20054	20054	18538.87	17.8522073475344
chr5	38848000	38849000	37549	37549	18487	17.1867194297101
chr5	38849000	38850000	15722	15722	18523.7	17.6575774706616
chr5	38850000	38851000	17049	17049	18710.84	20.0585685819331
chr5	38851000	38852000	22008	22008	18704.76	19.9805626721514
chr5	38852000	38853000	15806	15806	18666.18	19.4855843827806
chr5	38853000	38854000	13163	13163	18790.14	21.0759811881307
chr5	38854000	38855000	15971	15971	18876.66	22.186025812194
chr5	38855000	38856000	15599	15599	18680.02	19.6631504668888
chr5	38856000	38857000	25598	25598	18591.12	18.5225706347201
chr5	38857000	38858000	17051	17051	18611.06	18.7783992269974
chr5	38858000	38859000	26077	26077	18744.74	20.493502848643
chr5	38859000	38860000	10817	10817	18898.44	22.4654614561156
chr5	38860000	38861000	16993	16993	19036.54	24.2372733213855
chr5	38861000	38862000	8209	8209	19160.06	25.8220249622119
chr5	38862000	38863000	4217	4217	18974.4	23.4400221316109
chr5	38863000	38864000	16722	16722	18801.56	21.2224988673587
chr5	38864000	38865000	13186	13186	18716.26	20.1281067449291
chr5	38865000	38866000	24047	24047	18713.04	20.0867944045514
chr5	38866000	38867000	25768	25768	18704.38	19.9756873027901
chr5	38867000	38868000	10818	10818	18851.92	21.8686136069313
chr5	38868000	38869000	21738	21738	18779.54	20.9399840427878
chr5	38869000	38870000	17895	17895	18757.24	20.6538768407927
chr5	38870000	38871000	15090	15090	18734.44	20.3613546791117
chr5	38871000	38872000	18613	18613	18743.74	20.4806729292711
chr5	38872000	38873000	12490	12490	18605.82	18.7111704494882
chr5	38873000	38874000	18342	18342	18209.76	13.6297525830236
chr5	38874000	38875000	23034	23034	18340.8	15.3109852175272
chr5	38875000	38876000	20675	20675	18556.7	18.0809648099368
chr5	38876000	38877000	15954	15954	18815.64	21.4031441321161
chr5	38877000	38878000	19324	19324	19229.04	26.7070328004907
chr5	38878000	38879000	23696	23696	19369.48	28.5088666770909
chr5	38879000	38880000	19737	19737	19411.44	29.047210093939
chr5	38880000	38881000	25442	25442	19542.66	30.7307521139297
chr5	38881000	38882000	20792	20792	19237.38	26.814034328053
chr5	38882000	38883000	21862	21862	19486.76	30.0135596210362
chr5	38883000	38884000	28411	28411	19437.4	29.3802748008355
chr5	38884000	38885000	28763	28763	19600.38	31.4712950600801
chr5	38885000	38886000	22706	22706	19565.36	31.0219912836735
chr5	38886000	38887000	27791	27791	19810.32	34.1648083330326
chr5	38887000	38888000	10850	10850	20052.2	37.2681092307261
chr5	38888000	38889000	10130	10130	20222.88	39.4579198691348
chr5	38889000	38890000	9109	9109	20532.88	43.4351948744472
chr5	38890000	38891000	16320	16320	20308	40.5500026060773
chr5	38891000	38892000	22313	22313	20104.7	37.9416799977548
chr5	38892000	38893000	27578	27578	20464.7	42.5604509716659
chr5	38893000	38894000	17969	17969	20409.24	41.8489036432962
chr5	38894000	38895000	17347	17347	20472.5	42.6605243427673
chr5	38895000	38896000	11721	11721	20582.5	44.0718154736846
chr5	38896000	38897000	19071	19071	20621.56	44.572952124354
chr5	38897000	38898000	13158	13158	20884.14	47.9418323530473
chr5	38898000	38899000	17746	17746	20917.38	48.3682988729718
chr5	38899000	38900000	22274	22274	20857.96	47.605945063889
chr5	38900000	38901000	27844	27844	20751.56	46.2408416427108
chr5	38901000	38902000	34955	34955	20908.04	48.2484674260375
chr5	38902000	38903000	36476	36476	21017.22	49.6492380230698
chr5	38903000	38904000	20185	20185	21052.26	50.0987983978638
chr5	38904000	38905000	18069	18069	21088.16	50.5593925033177
chr5	38905000	38906000	22160	22160	20979.04	49.1593917014478
chr5	38906000	38907000	10334	10334	21178.44	51.7176776242196
chr5	38907000	38908000	29520	29520	21147.3	51.3181539349764
chr5	38908000	38909000	23609	23609	21180.24	51.7407714790892
chr5	38909000	38910000	18966	18966	21069.48	50.3197296094492
chr5	38910000	38911000	15242	15242	21063.7	50.2455726754792
chr5	38911000	38912000	20457	20457	21033.86	49.8627278814195
chr5	38912000	38913000	16311	16311	21192.56	51.898836085752
chr5	38913000	38914000	25256	25256	21210.52	52.1292614376727
chr5	38914000	38915000	28686	28686	21317.76	53.5051419911233
chr5	38915000	38916000	12803	12803	21423.72	54.8646002477778
chr5	38916000	38917000	15603	15603	21284.26	53.0753396921621
chr5	38917000	38918000	28818	28818	21154.26	51.4074501738053
chr5	38918000	38919000	18965	18965	21001.1	49.4424197227935
chr5	38919000	38920000	21058	21058	20933.92	48.5805057393842
chr5	38920000	38921000	20590	20590	21098.3	50.6894878857495
chr5	38921000	38922000	20566	20566	21060.32	50.2022075480019
chr5	38922000	38923000	25619	25619	21281.58	53.0409555082452
chr5	38923000	38924000	20004	20004	21366.66	54.1325250484129
chr5	38924000	38925000	20063	20063	21323.58	53.5798121218682
chr5	38925000	38926000	15355	15355	21293.36	53.1920919584471
chr5	38926000	38927000	23778	23778	20930.06	48.5309822506084
chr5	38927000	38928000	24783	24783	20630.46	44.6871384067645
chr5	38928000	38929000	25448	25448	20509.1	43.1300993917816
chr5	38929000	38930000	21532	21532	20402.1	41.7572980189802
chr5	38930000	38931000	19986	19986	20388.22	41.5792187380972
chr5	38931000	38932000	30762	30762	20560.52	43.7898138458886
chr5	38932000	38933000	20305	20305	20174.88	38.84208373928
chr5	38933000	38934000	30058	30058	20024.06	36.9070752995987
chr5	38934000	38935000	23225	23225	19997.5	36.566312641079
chr5	38935000	38936000	22417	22417	20202.14	39.19182734136
chr5	38936000	38937000	26299	26299	20105.54	37.9524571300272
chr5	38937000	38938000	18785	18785	20027.36	36.9494140335262
chr5	38938000	38939000	11028	11028	19743.12	33.3026377512358
chr5	38939000	38940000	14471	14471	19492	30.0807883985454
chr5	38940000	38941000	21618	21618	19510.04	30.3122401440158
chr5	38941000	38942000	15340	15340	19527.82	30.5403561104496
chr5	38942000	38943000	21078	21078	19277.3	27.3262047093822
chr5	38943000	38944000	10311	10311	19461.54	29.689989054475
chr5	38944000	38945000	13988	13988	19373.76	28.563778732003
chr5	38945000	38946000	19940	19940	19498.16	30.1598207018768
chr5	38946000	38947000	17172	17172	19338.04	28.105494012036
chr5	38947000	38948000	24221	24221	19086.42	24.8772296996596
chr5	38948000	38949000	22000	22000	19072.54	24.6991504187766
chr5	38949000	38950000	20120	20120	19048.22	24.3871267796501
chr5	38950000	38951000	26333	26333	19021.64	24.046107522743
chr5	38951000	38952000	16790	16790	18911.32	22.6307108176267
chr5	38952000	38953000	21496	21496	18702.3	19.9490010704964
chr5	38953000	38954000	14117	14117	18502.96	17.3914849428868
chr5	38954000	38955000	12719	12719	18621.14	18.9077248142668
chr5	38955000	38956000	21466	21466	18697.58	19.8884438510607
chr5	38956000	38957000	18949	18949	18357.3	15.5226788871648
chr5	38957000	38958000	10238	10238	18168.48	13.1001335113484
chr5	38958000	38959000	16068	16068	18104.62	12.2808148602541
chr5	38959000	38960000	17638	17638	17907.28	9.74895857138844
chr5	38960000	38961000	25474	25474	17785.2	8.1826820144577
chr5	38961000	38962000	15627	15627	17524.24	4.834586255147
chr5	38962000	38963000	12402	12402	17472.52	4.17102282522842
chr5	38963000	38964000	11044	11044	17677.84	6.80526187068241
chr5	38964000	38965000	16130	16130	17754.4	7.78752049780087
chr5	38965000	38966000	13705	13705	18207.94	13.6064021297666
chr5	38966000	38967000	16492	16492	18189.32	13.3675090310604
chr5	38967000	38968000	16292	16292	18096.78	12.1802282923778
chr5	38968000	38969000	28177	28177	18254.52	14.2040197741132
chr5	38969000	38970000	16669	16669	18299.18	14.7770039732656
chr5	38970000	38971000	26810	26810	18146.14	12.8135131125785
chr5	38971000	38972000	12560	12560	18285.86	14.6061094472309
chr5	38972000	38973000	13038	13038	18031.12	11.3378157864139
chr5	38973000	38974000	19310	19310	18047.1	11.542837897978
chr5	38974000	38975000	18847	18847	17873.32	9.31325450951616
chr5	38975000	38976000	14026	14026	17609.86	5.93308395177553
chr5	38976000	38977000	18262	18262	17675.02	6.76908149805345
chr5	38977000	38978000	14332	14332	17575.18	5.4881423479554
chr5	38978000	38979000	15481	15481	17528.84	4.89360388425808
chr5	38979000	38980000	27441	27441	17510.14	4.65368439200213
chr5	38980000	38981000	23808	23808	17392.88	3.14924804644431
chr5	38981000	38982000	13748	13748	17292.96	1.86728250279648
chr5	38982000	38983000	10864	10864	17495.74	4.4689335530457
chr5	38983000	38984000	26865	26865	17412.68	3.40328045000942
chr5	38984000	38985000	13358	13358	17263.96	1.49521484100921
chr5	38985000	38986000	16313	16313	17276.16	1.65173985734731
chr5	38986000	38987000	13251	13251	17332.68	2.37688690025138
chr5	38987000	38988000	16199	16199	17637.78	6.29129530064105
chr5	38988000	38989000	21294	21294	17943.58	10.2146846445912
chr5	38989000	38990000	18299	18299	18195.74	13.4498771134285
chr5	38990000	38991000	44295	44295	18391.24	15.9581263506497
chr5	38991000	38992000	14409	14409	18559.72	18.1197111664401
chr5	38992000	38993000	16451	16451	18516.9	17.5703340189322
chr5	38993000	38994000	18198	18198	18420.76	16.3368655705104
chr5	38994000	38995000	16221	16221	18538.78	17.8510526547909
chr5	38995000	38996000	12288	12288	18341.92	15.3253547272238
chr5	38996000	38997000	24158	24158	18463.16	16.8808541518822
chr5	38997000	38998000	11484	11484	18791.78	21.0970222559007
chr5	38998000	38999000	22799	22799	18722.62	20.2097050321349
chr5	38999000	39000000	11431	11431	18729.5	20.2979748774141
chr5	39000000	39001000	13160	13160	18813.22	21.3720957272359
chr5	39001000	39002000	20048	20048	18866.44	22.0549040362124
chr5	39002000	39003000	16504	16504	18826.06	21.5368318919721
chr5	39003000	39004000	11800	11800	18922.1	22.7690173484566
chr5	39004000	39005000	11784	11784	18761.82	20.7126378715164
chr5	39005000	39006000	15603	15603	18688.48	19.7716915847757
chr5	39006000	39007000	13953	13953	18756.66	20.646435487557
chr5	39007000	39008000	20377	20377	18940.44	23.0043180697386
chr5	39008000	39009000	11915	11915	18803.56	21.2481587061026
chr5	39009000	39010000	10202	10202	18943.8	23.0474265988285
chr5	39010000	39011000	26084	26084	18993.96	23.6909753545267
chr5	39011000	39012000	18453	18453	19218.98	26.5779638116086
chr5	39012000	39013000	27657	27657	19168.52	25.9305660800988
chr5	39013000	39014000	26334	26334	19073.8	24.7153161171852
chr5	39014000	39015000	28738	28738	19008.62	23.8790619725199
chr5	39015000	39016000	23480	23480	18465.5	16.9108761632126
chr5	39016000	39017000	24916	24916	18749.18	20.5504676906546
chr5	39017000	39018000	14151	14151	18967.48	23.3512390895568
chr5	39018000	39019000	23370	23370	19059.84	24.5362104427525
chr5	39019000	39020000	22570	22570	18979.34	23.5034019333085
chr5	39020000	39021000	16967	16967	19056.34	24.4913057249506
chr5	39021000	39022000	18622	18622	18885.78	22.3030346768664
chr5	39022000	39023000	29469	29469	19139.26	25.5551626392748
chr5	39023000	39024000	15852	15852	19241.86	26.8715123668395
chr5	39024000	39025000	19191	19191	19519.42	30.4325847877249
chr5	39025000	39026000	18212	18212	19615.92	31.6706720071206
chr5	39026000	39027000	20923	20923	19683.54	32.5382311550536
chr5	39027000	39028000	12313	12313	19901.94	35.340285545893
chr5	39028000	39029000	20283	20283	19865.56	34.8735330791405
chr5	39029000	39030000	19427	19427	19965.54	36.1562684179506
chr5	39030000	39031000	20141	20141	20071.7	37.5182926584795
chr5	39031000	39032000	17157	17157	20312.02	40.6015788819527
chr5	39032000	39033000	20053	20053	20186.3	38.9886014185079
chr5	39033000	39034000	20021	20021	20116.22	38.0894806689199
chr5	39034000	39035000	20370	20370	20372.92	41.382920971706
chr5	39035000	39036000	18821	18821	20406.92	41.8191382303531
chr5	39036000	39037000	24502	24502	20341.1	40.9746729372897
chr5	39037000	39038000	13676	13676	20050.82	37.2504039419927
chr5	39038000	39039000	16558	16558	19850	34.6738995337126
chr5	39039000	39040000	15040	15040	19696.56	32.7052767052767
chr5	39040000	39041000	17139	17139	19589.28	31.3288829550511
chr5	39041000	39042000	28593	28593	19552.94	30.8626436850736
chr5	39042000	39043000	27366	27366	19635.1	31.9167498606751
chr5	39043000	39044000	22816	22816	19634.94	31.9146970735756
chr5	39044000	39045000	12196	12196	19612.64	31.6285898715805
chr5	39045000	39046000	16138	16138	19460.82	29.6807515125272
chr5	39046000	39047000	15630	15630	19370.46	28.5214399980755
chr5	39047000	39048000	24158	24158	19086.12	24.873380723848
chr5	39048000	39049000	27929	27929	19083.14	24.8351475641195
chr5	39049000	39050000	25309	25309	18931.32	22.8873092050662
chr5	39050000	39051000	17985	17985	18815.4	21.4000649514668
chr5	39051000	39052000	23429	23429	18669.76	19.5315154941323
chr5	39052000	39053000	27424	27424	18740.6	20.440386982443
chr5	39053000	39054000	9981	9981	18519.1	17.5985598415505
chr5	39054000	39055000	16783	16783	18431.7	16.4772248884398
chr5	39055000	39056000	20911	20911	18313.5	14.9607284186723
chr5	39056000	39057000	25969	25969	18345.92	15.3766744047117
chr5	39057000	39058000	14091	14091	18346.94	15.3897609224712
chr5	39058000	39059000	8411	8411	18320.92	15.0559264204124
chr5	39059000	39060000	23037	23037	18358.3	15.5355088065368
chr5	39060000	39061000	27784	27784	18306.82	14.8750245572675
chr5	39061000	39062000	15162	15162	18591.46	18.5269328073066
chr5	39062000	39063000	13143	13143	18848.46	21.8242220859043
chr5	39063000	39064000	16293	16293	18807.44	21.2979387932659
chr5	39064000	39065000	21066	21066	18861.74	21.9946034151642
chr5	39065000	39066000	18116	18116	18823.98	21.5101456596783
chr5	39066000	39067000	23099	23099	18816.12	21.4093024934146
chr5	39067000	39068000	18259	18259	18838.64	21.6982322776715
chr5	39068000	39069000	23362	23362	18762.02	20.7152038553908
chr5	39069000	39070000	21455	21455	18802.52	21.2348155899558
chr5	39070000	39071000	9376	9376	18828.16	21.5637747226532
chr5	39071000	39072000	14104	14104	19008.04	23.8716206192842
chr5	39072000	39073000	15252	15252	19195.5	26.2767173047547
chr5	39073000	39074000	15703	15703	18928.14	22.8465100614633
chr5	39074000	39075000	11600	11600	18922.54	22.7746625129803
chr5	39075000	39076000	12416	12416	19076.52	24.750213497877
chr5	39076000	39077000	13641	13641	19098.54	25.032728322448
chr5	39077000	39078000	15855	15855	18960.26	23.2586070716911
chr5	39078000	39079000	9208	9208	19083.28	24.8369437528316
chr5	39079000	39080000	15057	15057	19174.08	26.001900431807
chr5	39080000	39081000	14231	14231	19038.16	24.258057790768
chr5	39081000	39082000	18778	18778	18796.72	21.1604020575983
chr5	39082000	39083000	20104	20104	18731.56	20.3244045113204
chr5	39083000	39084000	18720	18720	18937.52	22.9668547051724
chr5	39084000	39085000	22239	22239	19038.02	24.256261602056
chr5	39085000	39086000	16247	16247	18811.44	21.3492584707538
chr5	39086000	39087000	38734	38734	18799.32	21.1937598479654
chr5	39087000	39088000	26526	26526	18899.64	22.480857359362
chr5	39088000	39089000	14507	14507	18947.8	23.0987462763163
chr5	39089000	39090000	17755	17755	18992.5	23.6722436722436
chr5	39090000	39091000	15251	15251	19102.04	25.0776330402499
chr5	39091000	39092000	28200	28200	19192.92	26.243616112775
chr5	39092000	39093000	28492	28492	19203.38	26.3778170694058
chr5	39093000	39094000	18985	18985	19178.52	26.0588652738185
chr5	39094000	39095000	14221	14221	18967.74	23.3545748685936
chr5	39095000	39096000	17420	17420	19068.98	24.6534759058123
chr5	39096000	39097000	24624	24624	19070.74	24.676056563907
chr5	39097000	39098000	33531	33531	19231.46	26.7380812053709
chr5	39098000	39099000	14561	14561	19192.38	26.2366879563141
chr5	39099000	39100000	25029	25029	19311.28	27.762165369642
chr5	39100000	39101000	25684	25684	19389.78	28.769314040342
chr5	39101000	39102000	24530	24530	19468.4	29.7780023013668
chr5	39102000	39103000	20510	20510	19418.58	29.138815718255
chr5	39103000	39104000	16132	16132	19627.7	31.8218084573225
chr5	39104000	39105000	21323	21323	19741.38	33.2803136915286
chr5	39105000	39106000	14115	14115	20146.56	38.4787404226656
chr5	39106000	39107000	13897	13897	20150.82	38.5333958791903
chr5	39107000	39108000	10833	10833	20176.6	38.8641512005997
chr5	39108000	39109000	18709	18709	20138.64	38.3771274612396
chr5	39109000	39110000	28062	28062	20142.76	38.4299867290521
chr5	39110000	39111000	16455	16455	20246.06	39.7553174001772
chr5	39111000	39112000	14556	14556	19893.1	35.2268690586447
chr5	39112000	39113000	18159	18159	19707.58	32.8466624167559
chr5	39113000	39114000	18701	18701	19685.58	32.5644041905724
chr5	39114000	39115000	23301	23301	19606.74	31.5528933472859
chr5	39115000	39116000	23593	23593	20086.36	37.7063792764727
chr5	39116000	39117000	27643	27643	20007.94	36.7002569993224
chr5	39117000	39118000	18782	18782	19938.98	35.815505759431
chr5	39118000	39119000	22119	22119	19993.6	36.5162759555283
chr5	39119000	39120000	10916	10916	20160.14	38.6529707277371
chr5	39120000	39121000	14438	14438	20146.46	38.4774574307284
chr5	39121000	39122000	14192	14192	20122.02	38.1638942012773
chr5	39122000	39123000	23288	23288	19887.08	35.1496329440255
chr5	39123000	39124000	13749	13749	19916.84	35.5314513445354
chr5	39124000	39125000	17545	17545	19833.88	34.4670812334364
chr5	39125000	39126000	16341	16341	19769.72	33.6439136065304
chr5	39126000	39127000	17572	17572	19796.46	33.986985650537
chr5	39127000	39128000	13364	13364	19657.68	32.2064494400943
chr5	39128000	39129000	19664	19664	19892.84	35.223533279608
chr5	39129000	39130000	20741	20741	19891.6	35.2076241795868
chr5	39130000	39131000	34490	34490	19920.22	35.5748164720127
chr5	39131000	39132000	18991	18991	19915.54	35.5147724493519
chr5	39132000	39133000	21393	21393	20094.52	37.811071418548
chr5	39133000	39134000	16822	16822	20045.92	37.18753733707
chr5	39134000	39135000	22445	22445	20112.88	38.0466287382175
chr5	39135000	39136000	21412	21412	20194.92	39.0991953234944
chr5	39136000	39137000	21086	21086	20380.48	41.4799151621581
chr5	39137000	39138000	17250	17250	20409.36	41.8504432336208
chr5	39138000	39139000	13407	13407	20290.62	40.3270186073924
chr5	39139000	39140000	13813	13813	20398.74	41.7141894898904
chr5	39140000	39141000	39232	39232	20406.7	41.8163156480913
chr5	39141000	39142000	24279	24279	20205.46	39.234422673675
chr5	39142000	39143000	25044	25044	20329.4	40.8245628806376
chr5	39143000	39144000	21716	21716	20177.18	38.8715925538355
chr5	39144000	39145000	22548	22548	20296.66	40.4045113203991
chr5	39145000	39146000	16736	16736	20515.02	43.2060525144637
chr5	39146000	39147000	23402	23402	20756.86	46.3088402153822
chr5	39147000	39148000	21784	21784	20925.52	48.4727344166596
chr5	39148000	39149000	16049	16049	21037.24	49.9060930088967
chr5	39149000	39150000	20881	20881	20988.1	49.2756307709578
chr5	39150000	39151000	22476	22476	21163.12	51.521123259441
chr5	39151000	39152000	25867	25867	21121.46	50.9866288184045
chr5	39152000	39153000	13571	13571	21308.78	53.3899293151629
chr5	39153000	39154000	27890	27890	21189.44	51.8588067373114
chr5	39154000	39155000	21261	21261	21222.72	52.2857864540107
chr5	39155000	39156000	15546	15546	21051.26	50.0859684784918
chr5	39156000	39157000	13663	13663	21252.66	52.6699142400077
chr5	39157000	39158000	19782	19782	21464.1	55.3826723920182
chr5	39158000	39159000	16279	16279	21628.84	57.4962733093574
chr5	39159000	39160000	31410	31410	21392.74	54.467129345634
chr5	39160000	39161000	20557	20557	21311.06	53.419181531331
chr5	39161000	39162000	23834	23834	21358.58	54.0288592998874
chr5	39162000	39163000	19603	19603	21544.84	56.4185600821115
chr5	39163000	39164000	12764	12764	21699.12	58.3979600428198
chr5	39164000	39165000	28707	28707	21773.28	59.3494268634455
chr5	39165000	39166000	23991	23991	21299.48	53.2706110650035
chr5	39166000	39167000	17581	17581	21048.3	50.0479919171507
chr5	39167000	39168000	24979	24979	21017.28	49.6500078182321
chr5	39168000	39169000	14508	14508	21101.42	50.7295172341901
chr5	39169000	39170000	16890	16890	21120.68	50.9766214812943
chr5	39170000	39171000	25356	25356	21175.74	51.6830368419153
chr5	39171000	39172000	26284	26284	21063.1	50.237874723856
chr5	39172000	39173000	31721	31721	21054.6	50.1288204091942
chr5	39173000	39174000	19335	19335	21315.06	53.470501208819
chr5	39174000	39175000	15088	15088	21081.04	50.4680434773892
chr5	39175000	39176000	25092	25092	21116.58	50.9240188118693
chr5	39176000	39177000	15489	15489	21010.1	49.5578889971413
chr5	39177000	39178000	22730	22730	21008.12	49.5324857567848
chr5	39178000	39179000	13697	13697	20795.82	46.8086938741144
chr5	39179000	39180000	22405	22405	20937.74	48.6295160313852
chr5	39180000	39181000	25917	25917	21019.08	49.6731016731017
chr5	39181000	39182000	29061	29061	21303.4	53.3209043489417
chr5	39182000	39183000	31965	31965	21196.24	51.9460501890408
chr5	39183000	39184000	25059	25059	21307	53.3670920586808
chr5	39184000	39185000	10640	10640	21120.56	50.9750818909698
chr5	39185000	39186000	17328	17328	21291.3	53.1656623245408
chr5	39186000	39187000	23462	23462	21097.22	50.6756315728279
chr5	39187000	39188000	26563	26563	21365.98	54.1238007032399
chr5	39188000	39189000	21121	21121	21556.16	56.5637947694022
chr5	39189000	39190000	17521	17521	21475.54	55.5294466696336
chr5	39190000	39191000	15542	15542	21359.86	54.0452815966834
chr5	39191000	39192000	11720	11720	21632.26	57.5401516336095
chr5	39192000	39193000	23493	23493	21502.08	55.8699527297658
chr5	39193000	39194000	25923	25923	21588.46	56.978201165117
chr5	39194000	39195000	23511	23511	21669.08	58.0125492648857
chr5	39195000	39196000	19489	19489	21593.3	57.0402979748774
chr5	39196000	39197000	17770	17770	21535.02	56.2925702738787
chr5	39197000	39198000	21359	21359	21365.92	54.1230309080776
chr5	39198000	39199000	29072	29072	21316.56	53.4897460878769
chr5	39199000	39200000	9180	9180	21575.3	56.8093594261818
chr5	39200000	39201000	24253	24253	21522.62	56.1334792736661
chr5	39201000	39202000	20543	20543	21734.54	58.8523957869752
chr5	39202000	39203000	13472	13472	21631.98	57.5365592561854
chr5	39203000	39204000	17275	17275	21598.02	57.1008551943131
chr5	39204000	39205000	28357	28357	21700.3	58.4130993476788
chr5	39205000	39206000	19613	19613	21738.92	58.9085908338244
chr5	39206000	39207000	27879	27879	21604.26	57.1809138911942
chr5	39207000	39208000	14424	14424	21369.64	54.1707582081414
chr5	39208000	39209000	21817	21817	21283.56	53.0663587486017
chr5	39209000	39210000	22088	22088	21604.44	57.1832232766812
chr5	39210000	39211000	29094	29094	21631.54	57.5309140916618
chr5	39211000	39212000	14130	14130	21584.02	56.9212363231055
chr5	39212000	39213000	33041	33041	21469.66	55.4540067437263
chr5	39213000	39214000	22273	22273	21518.06	56.0749748413299
chr5	39214000	39215000	24676	24676	21574.12	56.7942201213229
chr5	39215000	39216000	18207	18207	21708.78	58.5218970639531
chr5	39216000	39217000	31201	31201	22003.2	62.2992819254501
chr5	39217000	39218000	18470	18470	21785.82	59.5103140523701
chr5	39218000	39219000	18827	18827	21551.14	56.4993885741549
chr5	39219000	39220000	20921	20921	21383.6	54.3498638825741
chr5	39220000	39221000	21567	21567	21345.24	53.8577081754652
chr5	39221000	39222000	23370	23370	21569.12	56.730070524463
chr5	39222000	39223000	23266	23266	21409.02	54.6760004330097
chr5	39223000	39224000	16867	16867	21259.46	52.7571576917371
chr5	39224000	39225000	28025	28025	21732.74	58.8293019321057
chr5	39225000	39226000	22458	22458	21663.66	57.9430111018896
chr5	39226000	39227000	26085	26085	21593	57.0364489990658
chr5	39227000	39228000	17602	17602	21773.72	59.3550720279692
chr5	39228000	39229000	11999	11999	21929.58	61.3547432612853
chr5	39229000	39230000	27519	27519	21841.86	60.2293027339756
chr5	39230000	39231000	27848	27848	21710.68	58.5462739107599
chr5	39231000	39232000	22328	22328	21571.96	56.7665074954794
chr5	39232000	39233000	20234	20234	21464.86	55.3924231307409
chr5	39233000	39234000	20755	20755	21466.04	55.4075624355998
chr5	39234000	39235000	26684	26684	21631.3	57.5278349110125
chr5	39235000	39236000	18683	18683	21406.12	54.638793666831
chr5	39236000	39237000	21086	21086	21856.06	60.4114875890577
chr5	39237000	39238000	20845	20845	21527.86	56.2007080511753
chr5	39238000	39239000	23541	23541	21646.62	57.7243892757911
chr5	39239000	39240000	20324	20324	21741.3	58.9391260419297
chr5	39240000	39241000	22275	22275	21643.76	57.6876957063873
chr5	39241000	39242000	26441	26441	21463.72	55.3777970226568
chr5	39242000	39243000	12624	12624	21495	55.7791169006122
chr5	39243000	39244000	14189	14189	21722.18	58.6938179835376
chr5	39244000	39245000	15134	15134	21739.84	58.9203943596467
chr5	39245000	39246000	17571	17571	21773.74	59.3553286263567
chr5	39246000	39247000	28964	28964	21730.96	58.8064646756235
chr5	39247000	39248000	13354	13354	21533.66	56.2751215835328
chr5	39248000	39249000	21594	21594	21703.82	58.4582606638681
chr5	39249000	39250000	32844	32844	21493.02	55.7537136602557
chr5	39250000	39251000	20799	20799	21409.88	54.6870341636697
chr5	39251000	39252000	17010	17010	21218.5	52.231644194261
chr5	39252000	39253000	22508	22508	21282.58	53.0537854276172
chr5	39253000	39254000	25068	25068	21373.08	54.214893130781
chr5	39254000	39255000	23971	23971	21330.54	53.6691083606971
chr5	39255000	39256000	13054	13054	21114.06	50.8916874150519
chr5	39256000	39257000	20943	20943	21084.84	50.5167971710027
chr5	39257000	39258000	9069	9069	21114.8	50.9011815553872
chr5	39258000	39259000	21876	21876	21208.92	52.1087335666775
chr5	39259000	39260000	30351	30351	21157.56	51.4497889077329
chr5	39260000	39261000	17835	17835	21267.12	52.8554348741264
chr5	39261000	39262000	36627	36627	21094.3	50.6381682082616
chr5	39262000	39263000	16631	16631	21081.1	50.4688132725515
chr5	39263000	39264000	28211	28211	20867.46	47.7278292979227
chr5	39264000	39265000	29410	29410	20801.08	46.876179250011
chr5	39265000	39266000	13330	13330	20691.2	45.4664277094183
chr5	39266000	39267000	22199	22199	20524.52	43.3279367484975
chr5	39267000	39268000	20034	20034	20694	45.5023514836599
chr5	39268000	39269000	30186	30186	20814.62	47.0498963583075
chr5	39269000	39270000	21804	21804	20780.58	46.6131659028856
chr5	39270000	39271000	23262	23262	20807.12	46.9536719630177
chr5	39271000	39272000	21231	21231	20634.7	44.7415372649018
chr5	39272000	39273000	13401	13401	20799.72	46.8587305596651
chr5	39273000	39274000	25375	25375	20510.3	43.145495295028
chr5	39274000	39275000	17485	17485	20123.82	38.1869880561469
chr5	39275000	39276000	18301	18301	20114.16	38.0630510350136
chr5	39276000	39277000	16516	16516	20110.62	38.0176331204368
chr5	39277000	39278000	20806	20806	20043.92	37.1618774983261
chr5	39278000	39279000	16524	16524	20070.36	37.5011005665211
chr5	39279000	39280000	25392	25392	19901.5	35.3346403813693
chr5	39280000	39281000	17024	17024	19999.58	36.5929988733727
chr5	39281000	39282000	20867	20867	20127.86	38.2388209304097
chr5	39282000	39283000	21732	21732	20206.24	39.2444300107852
chr5	39283000	39284000	25461	25461	20365.22	41.2841305925418
chr5	39284000	39285000	24116	24116	20230.74	39.5587630353986
chr5	39285000	39286000	24161	24161	20363.1	41.2569311634732
chr5	39286000	39287000	12445	12445	20028.88	36.9689155109716
chr5	39287000	39288000	20185	20185	20116.04	38.087171283433
chr5	39288000	39289000	12859	12859	19986.94	36.4308286925109
chr5	39289000	39290000	17005	17005	19757.8	33.4909809676165
chr5	39290000	39291000	16781	16781	19776.44	33.7301306647101
chr5	39291000	39292000	18107	18107	19931.48	35.7192813641412
chr5	39292000	39293000	21098	21098	19951.72	35.9789589322299
chr5	39293000	39294000	20220	20220	19828.9	34.4031882349639
chr5	39294000	39295000	13432	13432	20090.96	37.7653969055838
chr5	39295000	39296000	18898	18898	20004.92	36.661510642819
chr5	39296000	39297000	20343	20343	19979.8	36.339223068195
chr5	39297000	39298000	21605	21605	20209.66	39.2883083350373
chr5	39298000	39299000	7123	7123	20168.9	38.7653608214356
chr5	39299000	39300000	13520	13520	20310.54	40.5825906012822
chr5	39300000	39301000	20316	20316	20428.48	42.0957512920129
chr5	39301000	39302000	16833	16833	20445.66	42.3161693068235
chr5	39302000	39303000	19173	19173	20497.06	42.975627162543
chr5	39303000	39304000	26390	26390	20762.04	46.3752991977291
chr5	39304000	39305000	15528	15528	20741.94	46.1174178183524
chr5	39305000	39306000	17958	17958	20833.34	47.2900724489509
chr5	39306000	39307000	27357	27357	20930.78	48.5402197925562
chr5	39307000	39308000	12988	12988	20917.92	48.3752270294326
chr5	39308000	39309000	29825	29825	20795.22	46.8009959224913
chr5	39309000	39310000	23627	23627	20428.44	42.0952380952381
chr5	39310000	39311000	24453	24453	20398.6	41.7123933011783
chr5	39311000	39312000	19916	19916	20404.7	41.7906558093474
chr5	39312000	39313000	20989	20989	20506	43.0903266417285
chr5	39313000	39314000	21756	21756	20620.22	44.5557600323955
chr5	39314000	39315000	17953	17953	20687.46	45.4184438109671
chr5	39315000	39316000	14262	14262	20800.36	46.8669417080632
chr5	39316000	39317000	29951	29951	20962.2	48.9433358592237
chr5	39317000	39318000	21046	21046	20950.28	48.7904032203097
chr5	39318000	39319000	24045	24045	20918.24	48.3793326036317
chr5	39319000	39320000	34907	34907	21098.78	50.6956462470481
chr5	39320000	39321000	18960	18960	21213.38	52.1659550070765
chr5	39321000	39322000	19975	19975	21067.46	50.2938131723178
chr5	39322000	39323000	24894	24894	21020.16	49.6869579860234
chr5	39323000	39324000	23337	23337	21318.04	53.5087343685474
chr5	39324000	39325000	24567	24567	21661.3	57.9127324921717
chr5	39325000	39326000	24198	24198	21832.86	60.1138334596278
chr5	39326000	39327000	17375	17375	21930.16	61.362184614521
chr5	39327000	39328000	23376	23376	22055.14	62.9656679376305
chr5	39328000	39329000	29773	29773	21962.8	61.7809531828223
chr5	39329000	39330000	24387	24387	22104.92	63.6043413239674
chr5	39330000	39331000	21594	21594	22270.5	65.7287193735792
chr5	39331000	39332000	25739	25739	22251.24	65.4816151264749
chr5	39332000	39333000	21089	21089	22374.86	67.0676497592385
chr5	39333000	39334000	19326	19326	22241.22	65.3530593343677
chr5	39334000	39335000	5777	5777	22420.86	67.6578260503494
chr5	39335000	39336000	22669	22669	22312.62	66.2691155775267
chr5	39336000	39337000	12750	12750	22536.32	69.1391685410377
chr5	39337000	39338000	25250	25250	22648.9	70.5835608639347
chr5	39338000	39339000	18570	18570	22651.06	70.6112734897782
chr5	39339000	39340000	20367	20367	22706.2	71.3187152439489
chr5	39340000	39341000	22426	22426	22897.64	73.7748750085198
chr5	39341000	39342000	26199	26199	22860.36	73.2965756143326
chr5	39342000	39343000	20502	20502	22852.78	73.199324825493
chr5	39343000	39344000	18618	18618	22940.58	74.3257917463525
chr5	39344000	39345000	22459	22459	22736.32	71.7051524154327
chr5	39345000	39346000	24628	24628	22885.96	73.6250215502552
chr5	39346000	39347000	13047	13047	22925.68	74.13462594771
chr5	39347000	39348000	19240	19240	22715.64	71.4398296828203
chr5	39348000	39349000	22017	22017	22668.56	70.8357970787877
chr5	39349000	39350000	30683	30683	22429.96	67.7745783166343
chr5	39350000	39351000	28894	28894	22157.86	64.2835572555198
chr5	39351000	39352000	21698	21698	22399.96	67.3896807354751
chr5	39352000	39353000	25422	25422	22447.76	68.0029508814555
chr5	39353000	39354000	21773	21773	22228.88	65.1947381293176
chr5	39354000	39355000	22634	22634	22111.34	63.6867094063355
chr5	39355000	39356000	26237	26237	22240.52	65.3440783908073
chr5	39356000	39357000	26394	26394	22208.46	64.9327511757418
chr5	39357000	39358000	19169	19169	22248.22	65.4428687699715
chr5	39358000	39359000	23143	23143	22390.46	67.2677965014414
chr5	39359000	39360000	32609	32609	22612.62	70.1180913891194
chr5	39360000	39361000	19041	19041	22605.94	70.0323875277146
chr5	39361000	39362000	31101	31101	22699.06	71.227109619633
chr5	39362000	39363000	26618	26618	22473.14	68.3285742351163
chr5	39363000	39364000	21864	21864	22485.38	68.4856124482292
chr5	39364000	39365000	20710	20710	22495.54	68.6159644290485
chr5	39365000	39366000	23834	23834	22467.3	68.2536475059839
chr5	39366000	39367000	28087	28087	22534.46	69.1153048910058
chr5	39367000	39368000	20667	20667	22400.34	67.3945561048365
chr5	39368000	39369000	28435	28435	22382.68	67.1679797287273
chr5	39369000	39370000	24694	24694	22335.92	66.5680526988938
chr5	39370000	39371000	26442	26442	22346.02	66.6976348845508
chr5	39371000	39372000	21961	21961	22555.22	69.381654017168
chr5	39372000	39373000	14392	14392	22606.44	70.0388024874006
chr5	39373000	39374000	20983	20983	22434.88	67.8377015199445
chr5	39374000	39375000	12637	12637	22126.1	63.8760790162659
chr5	39375000	39376000	10593	10593	21989.26	62.1204328494048
chr5	39376000	39377000	29480	29480	21986.36	62.0832260832261
chr5	39377000	39378000	25766	25766	21805.2	59.758957889799
chr5	39378000	39379000	18829	18829	21725.8	58.7402622916641
chr5	39379000	39380000	18510	18510	21619.32	57.3741324769362
chr5	39380000	39381000	28053	28053	21802.34	59.7222643203951
chr5	39381000	39382000	24136	24136	21812.74	59.8556954818637
chr5	39382000	39383000	23077	23077	21886.02	60.795871973442
chr5	39383000	39384000	26438	26438	21852.58	60.3668394696432
chr5	39384000	39385000	16885	16885	21503.66	55.8902240023735
chr5	39385000	39386000	22335	22335	21432.46	54.9767337430889
chr5	39386000	39387000	17406	17406	21181.78	51.760529554922
chr5	39387000	39388000	13954	13954	21014.66	49.6163934294775
chr5	39388000	39389000	19182	19182	21021.6	49.705433069919
chr5	39389000	39390000	20875	20875	20989.9	49.2987246258274
chr5	39390000	39391000	21014	21014	20936.62	48.6151465216885
chr5	39391000	39392000	29557	29557	20837.28	47.3406223312765
chr5	39392000	39393000	13796	13796	20947.9	48.7598680122044
chr5	39393000	39394000	17735	17735	20868.98	47.7473307753681
chr5	39394000	39395000	20121	20121	20821.24	47.13483042455
chr5	39395000	39396000	25133	25133	20717.16	45.7994924163148
chr5	39396000	39397000	23507	23507	20662.12	45.0933336540813
chr5	39397000	39398000	21801	21801	20875.78	47.8345742270976
chr5	39398000	39399000	13439	13439	20768.26	46.4551012962227
chr5	39399000	39400000	15244	15244	20839.22	47.3655123748582
chr5	39400000	39401000	22052	22052	21079.36	50.4464892128443
chr5	39401000	39402000	21553	21553	20863.76	47.6803585962464
chr5	39402000	39403000	16364	16364	20820.92	47.130724850351
chr5	39403000	39404000	17803	17803	20775.96	46.553891675387
chr5	39404000	39405000	17310	17310	20674.46	45.2516548591315
chr5	39405000	39406000	35388	35388	20625.8	44.6273509824911
chr5	39406000	39407000	26914	26914	20716.24	45.7876888904926
chr5	39407000	39408000	22833	22833	20735.08	46.0294045714606
chr5	39408000	39409000	21471	21471	20740.66	46.1009955215562
chr5	39409000	39410000	15163	15163	20847.5	47.4717441072581
chr5	39410000	39411000	15481	15481	20969.64	49.0387904593512
chr5	39411000	39412000	18567	18567	20953.24	48.8283797816508
chr5	39412000	39413000	18262	18262	21190.68	51.8747158373326
chr5	39413000	39414000	22211	22211	21216.02	52.1998259942185
chr5	39414000	39415000	19125	19125	21206.74	52.0807643424466
chr5	39415000	39416000	21170	21170	21063.72	50.2458292738667
chr5	39416000	39417000	23120	23120	20779.12	46.5944342206024
chr5	39417000	39418000	26198	26198	20933.3	48.5725511893736
chr5	39418000	39419000	24489	24489	21133.84	51.1454632202295
chr5	39419000	39420000	22307	22307	21241.7	52.5292983236909
chr5	39420000	39421000	21238	21238	21181.84	51.7612993500844
chr5	39421000	39422000	19209	19209	21127.04	51.0582197685001
chr5	39422000	39423000	25075	25075	20968.34	49.0221115641676
chr5	39423000	39424000	15607	15607	21119.52	50.9617387748229
chr5	39424000	39425000	16185	16185	21142.5	51.2565703219909
chr5	39425000	39426000	22600	22600	20976.96	49.132705469154
chr5	39426000	39427000	18700	18700	21129.88	51.0946567395166
chr5	39427000	39428000	23624	23624	20995.64	49.3723683630225
chr5	39428000	39429000	16581	16581	21134.66	51.1559837541146
chr5	39429000	39430000	13435	13435	21326.6	53.6185584783715
chr5	39430000	39431000	25620	25620	20908.78	48.2579615663727
chr5	39431000	39432000	28658	28658	20788.72	46.7176014465734
chr5	39432000	39433000	24019	24019	20741.86	46.1163914248026
chr5	39433000	39434000	26717	26717	20719.36	45.8277182389332
chr5	39434000	39435000	22227	22227	20863.62	47.6785624075343
chr5	39435000	39436000	28442	28442	21117.94	50.9414675022151
chr5	39436000	39437000	16586	16586	21375.94	54.2515867001848
chr5	39437000	39438000	25826	25826	21647.66	57.737732391938
chr5	39438000	39439000	20449	20449	21716.4	58.6196610495676
chr5	39439000	39440000	20411	20411	22004.2	62.3121118448221
chr5	39440000	39441000	13863	13863	21995.14	62.195872775312
chr5	39441000	39442000	15327	15327	21903.42	61.0191125705144
chr5	39442000	39443000	21505	21505	21885.28	60.7863778331068
chr5	39443000	39444000	27762	27762	21879.2	60.7083719233252
chr5	39444000	39445000	25514	25514	21864.66	60.5218248956567
chr5	39445000	39446000	22140	22140	21755.36	59.1195147082997
chr5	39446000	39447000	20767	20767	21799.6	59.6871103413159
chr5	39447000	39448000	13866	13866	21855.24	60.4009670551727
chr5	39448000	39449000	20998	20998	22090.48	63.4190772882361
chr5	39449000	39450000	16393	16393	22291.84	66.0025098529771
chr5	39450000	39451000	13775	13775	22134.96	63.9897521019016
chr5	39451000	39452000	29199	29199	22190.14	64.6977070528472
chr5	39452000	39453000	9652	9652	22261.94	65.618895263755
chr5	39453000	39454000	24754	24754	22264.24	65.6484040783106
chr5	39454000	39455000	26907	26907	22532.82	69.0942638232357
chr5	39455000	39456000	14497	14497	22506	68.7501653856794
chr5	39456000	39457000	20911	20911	22304.54	66.1654498290012
chr5	39457000	39458000	20490	20490	22220.48	65.086966806593
chr5	39458000	39459000	20346	20346	22145.54	64.1254926488571
chr5	39459000	39460000	22376	22376	22139.36	64.0462037471383
chr5	39460000	39461000	28197	28197	21919.34	61.2233648869163
chr5	39461000	39462000	31467	31467	22090.18	63.4152283124246
chr5	39462000	39463000	31848	31848	22113.28	63.7115994499172
chr5	39463000	39464000	25648	25648	21929.52	61.353973466123
chr5	39464000	39465000	33515	33515	21751.92	59.0753797856601
chr5	39465000	39466000	20717	20717	21692.22	58.3094335991532
chr5	39466000	39467000	18534	18534	21572.88	56.7783110213016
chr5	39467000	39468000	25291	25291	21441.02	55.086557852913
chr5	39468000	39469000	24185	24185	21181.44	51.7561673823355
chr5	39469000	39470000	21580	21580	21048.1	50.0454259332764
chr5	39470000	39471000	15773	15773	20988	49.2743477790207
chr5	39471000	39472000	21421	21421	21027.28	49.7783070119518
chr5	39472000	39473000	27857	27857	21249.46	52.6288584980173
chr5	39473000	39474000	27369	27369	21132.3	51.1257051443967
chr5	39474000	39475000	26253	26253	21220.8	52.2611530088165
chr5	39475000	39476000	14756	14756	21471.86	55.4822325663447
chr5	39476000	39477000	21459	21459	21361.2	54.0624736886419
chr5	39477000	39478000	27214	27214	21806.32	59.7733273994956
chr5	39478000	39479000	16696	16696	21893.12	60.8869644009831
chr5	39479000	39480000	26864	26864	21797.18	59.6560619364357
chr5	39480000	39481000	24279	24279	21926.16	61.3108649370332
chr5	39481000	39482000	18585	18585	22002.22	62.2867086044656
chr5	39482000	39483000	19816	19816	22077.14	63.247926163814
chr5	39483000	39484000	22970	22970	22006.72	62.3444432416395
chr5	39484000	39485000	21918	21918	21869.92	60.5893102715532
chr5	39485000	39486000	17441	17441	21832.9	60.1143466564027
chr5	39486000	39487000	25128	25128	21656.86	57.8557676501601
chr5	39487000	39488000	26981	26981	21555.36	56.5535308339046
chr5	39488000	39489000	11261	11261	21520.98	56.1124382058961
chr5	39489000	39490000	11531	11531	21151.84	51.3764017689251
chr5	39490000	39491000	10878	10878	20974.04	49.0952421045879
chr5	39491000	39492000	9360	9360	21009.28	49.5473684632562
chr5	39492000	39493000	14912	14912	20976.08	49.1214151401067
chr5	39493000	39494000	14783	14783	20847.84	47.4761062798446
chr5	39494000	39495000	18847	18847	20600.1	44.2976220546313
chr5	39495000	39496000	19135	19135	20560.6	43.7908402394384
chr5	39496000	39497000	22731	22731	20701.86	45.6031946499236
chr5	39497000	39498000	24975	24975	20473.4	42.6720712702021
chr5	39498000	39499000	15140	15140	20593.58	44.2139709803261
chr5	39499000	39500000	20818	20818	20461.96	42.5252969925867
chr5	39500000	39501000	26328	26328	20574.58	43.9702025122586
chr5	39501000	39502000	23666	23666	20518.24	43.2473648548415
chr5	39502000	39503000	31908	31908	20427.56	42.0839477661908
chr5	39503000	39504000	29094	29094	20432.68	42.1496369533752
chr5	39504000	39505000	22110	22110	20289.6	40.313932089633
chr5	39505000	39506000	20946	20946	20328.36	40.8112197644908
chr5	39506000	39507000	24714	24714	20475.74	42.7020932815325
chr5	39507000	39508000	24236	24236	20379.52	41.467598439561
chr5	39508000	39509000	16825	16825	20462.86	42.5368439200215
chr5	39509000	39510000	15536	15536	20449.8	42.3692851730235
chr5	39510000	39511000	26346	26346	20488.3	42.8632370688445
chr5	39511000	39512000	22665	22665	20409.68	41.8545488078198
chr5	39512000	39513000	26773	26773	20233.52	39.5944302112526
chr5	39513000	39514000	23929	23929	20600.18	44.2986484481812
chr5	39514000	39515000	15058	15058	20968.98	49.0303227125657
chr5	39515000	39516000	11827	11827	21281.9	53.0450610824442
chr5	39516000	39517000	20296	20296	21570.08	56.7423872470602
chr5	39517000	39518000	23631	23631	21663.68	57.943267700277
chr5	39518000	39519000	17773	17773	21872.14	60.617792692559
chr5	39519000	39520000	9193	9193	22009.82	62.3842159916926
chr5	39520000	39521000	13798	13798	22225.64	65.1531691905523
chr5	39521000	39522000	28484	28484	22105.66	63.6138354643027
chr5	39522000	39523000	16434	16434	21893.14	60.8872209993705
chr5	39523000	39524000	33378	33378	22082.78	63.3202869090719
chr5	39524000	39525000	19672	19672	22214.34	65.008191101649
chr5	39525000	39526000	20387	20387	22186.26	64.647926965684
chr5	39526000	39527000	18642	18642	22147.3	64.1480733069518
chr5	39527000	39528000	22680	22680	21937.82	61.4604617969104
chr5	39528000	39529000	16952	16952	21870.88	60.6016269941504
chr5	39529000	39530000	19710	19710	21968.68	61.8563931087295
chr5	39530000	39531000	26217	26217	22082.94	63.3223396961714
chr5	39531000	39532000	25954	25954	21961.52	61.7645308860262
chr5	39532000	39533000	15005	15005	22149.36	64.1745029408581
chr5	39533000	39534000	27137	27137	22252.1	65.4926488571348
chr5	39534000	39535000	21265	21265	22454.54	68.0899377347976
chr5	39535000	39536000	19366	19366	22548.6	69.2967199509255
chr5	39536000	39537000	21197	21197	22452.62	68.0653042896033
chr5	39537000	39538000	18173	18173	22321.76	66.3863810405866
chr5	39538000	39539000	29594	29594	22160.44	64.3166584474995
chr5	39539000	39540000	29971	29971	22303.9	66.1572386806031
chr5	39540000	39541000	26524	26524	22664.08	70.7783190400013
chr5	39541000	39542000	23769	23769	22782.68	72.2999474775175
chr5	39542000	39543000	19592	19592	22869.2	73.4099921015809
chr5	39543000	39544000	25206	25206	23334.64	79.3815497740731
chr5	39544000	39545000	25731	25731	23608.46	82.8946382965074
chr5	39545000	39546000	29926	29926	23657.94	83.5294627070327
chr5	39546000	39547000	16732	16732	23570.18	82.4035089829482
chr5	39547000	39548000	14349	14349	23623.06	83.0819551193383
chr5	39548000	39549000	24622	24622	23187.58	77.4947818312304
chr5	39549000	39550000	27396	27396	23174.36	77.3251702971329
chr5	39550000	39551000	24924	24924	23096.76	76.3295685538675
chr5	39551000	39552000	21718	21718	23009.6	75.2113127814062
chr5	39552000	39553000	21434	21434	22875.2	73.4869716178127
chr5	39553000	39554000	25747	25747	23033.62	75.5194874447211
chr5	39554000	39555000	27000	27000	22937	74.2798606350008
chr5	39555000	39556000	26659	26659	22843.68	73.0825725592081
chr5	39556000	39557000	18643	18643	22653.64	70.6443746817578
chr5	39557000	39558000	33628	33628	22804.54	72.580409514989
chr5	39558000	39559000	21962	21962	22841	73.0481883752911
chr5	39559000	39560000	25658	25658	22697.22	71.2035025679886
chr5	39560000	39561000	31049	31049	22801.58	72.5424329536479
chr5	39561000	39562000	17866	17866	22912.2	73.9616786345758
chr5	39562000	39563000	20230	20230	23000.26	75.091481334472
chr5	39563000	39564000	15863	15863	22648.52	70.5786854945733
chr5	39564000	39565000	22231	22231	22457.7	68.130480280013
chr5	39565000	39566000	29836	29836	22255.36	65.5344743942875
chr5	39566000	39567000	26226	26226	22032.64	62.6769947517611
chr5	39567000	39568000	27957	27957	22157.76	64.2822742635826
chr5	39568000	39569000	41045	41045	22327.8	66.4638737535934
chr5	39569000	39570000	22884	22884	22235.48	65.2794155971726
chr5	39570000	39571000	16272	16272	22111.54	63.68927539021
chr5	39571000	39572000	24096	24096	22163.4	64.3546350088406
chr5	39572000	39573000	19078	19078	22236.78	65.2960944923561
chr5	39573000	39574000	11604	11604	22062.42	63.0590697506585
chr5	39574000	39575000	19011	19011	21899.62	60.9703588769009
chr5	39575000	39576000	16507	16507	21757.86	59.1515895067297
chr5	39576000	39577000	14284	14284	21602.18	57.1542276589005
chr5	39577000	39578000	15960	15960	21715.34	58.6060613350333
chr5	39578000	39579000	24873	24873	21578.1	56.8452832004234
chr5	39579000	39580000	14879	14879	21504.88	55.9058765040073
chr5	39580000	39581000	21551	21551	21443.38	55.1168364626308
chr5	39581000	39582000	16452	16452	21571.1	56.7554737648195
chr5	39582000	39583000	22550	22550	21347.1	53.881571825497
chr5	39583000	39584000	28960	28960	21247.46	52.6031986592734
chr5	39584000	39585000	14076	14076	21301.14	53.291908731161
chr5	39585000	39586000	24584	24584	21085.22	50.5216725403641
chr5	39586000	39587000	26728	26728	21045.18	50.0079625687102
chr5	39587000	39588000	22576	22576	21207.4	52.0892320892321
chr5	39588000	39589000	12007	12007	21293.26	53.1908089665098
chr5	39589000	39590000	20430	20430	21194.88	51.9286014986949
chr5	39590000	39591000	16407	16407	21000.3	49.4321557872959
chr5	39591000	39592000	12633	12633	20894.2	48.0709013419294
chr5	39592000	39593000	25848	25848	20603.66	44.3432965675956
chr5	39593000	39594000	33708	33708	20090.58	37.7605215362225
chr5	39594000	39595000	21115	21115	20154.52	38.5808665808665
chr5	39595000	39596000	23729	23729	20389.88	41.6005164042547
chr5	39596000	39597000	19325	19325	20507.74	43.1126507014358
chr5	39597000	39598000	18018	18018	20449.68	42.3677455826988
chr5	39598000	39599000	15904	15904	20596.78	44.2550267223164
chr5	39599000	39600000	19256	19256	20686.94	45.4117722528937
chr5	39600000	39601000	17836	17836	20743.82	46.1415380667717
chr5	39601000	39602000	13934	13934	20883.44	47.9328514094869
chr5	39602000	39603000	27092	27092	20943.54	48.7039295637426
chr5	39603000	39604000	18885	18885	20786.36	46.6873228368555
chr5	39604000	39605000	23339	23339	20997.08	49.3908434469182
chr5	39605000	39606000	23584	23584	20935.46	48.600263815217
chr5	39606000	39607000	25029	25029	20989.66	49.2956454451781
chr5	39607000	39608000	22428	22428	21005.7	49.5014373519047
chr5	39608000	39609000	16980	16980	21026.66	49.7703524619412
chr5	39609000	39610000	28342	28342	21370.14	54.1771731678273
chr5	39610000	39611000	20253	20253	21282.46	53.0522458372925
chr5	39611000	39612000	15864	15864	21091.72	50.605067016282
chr5	39612000	39613000	28341	28341	21053.06	50.1090623333614
chr5	39613000	39614000	20156	20156	21255.5	52.7063512110241
chr5	39614000	39615000	17312	17312	21230.2	52.3817542509131
chr5	39615000	39616000	20107	20107	21224.24	52.3052879314562
chr5	39616000	39617000	20921	20921	21221.74	52.2732131330262
chr5	39617000	39618000	13430	13430	21067.24	50.290990590056
chr5	39618000	39619000	15391	15391	20779.6	46.600592581901
chr5	39619000	39620000	26081	26081	20937.6	48.6277198426731
chr5	39620000	39621000	28040	28040	20843.16	47.4160622571837
chr5	39621000	39622000	29989	29989	20894.74	48.0778294983903
chr5	39622000	39623000	16175	16175	20797.2	46.8263991628477
chr5	39623000	39624000	18959	18959	20913.16	48.314156613222
chr5	39624000	39625000	23519	23519	20843.9	47.425556397519
chr5	39625000	39626000	19351	19351	20909.18	48.2630935341215
chr5	39626000	39627000	21265	21265	21013.64	49.6033069117181
chr5	39627000	39628000	18965	18965	20968.48	49.0239077528797
chr5	39628000	39629000	17014	17014	20920.42	48.4073018278625
chr5	39629000	39630000	25415	25415	20792.6	46.7673815337366
chr5	39630000	39631000	18470	18470	20616.98	44.5141910936303
chr5	39631000	39632000	19162	19162	20715.24	45.7748589711206
chr5	39632000	39633000	23352	23352	20623.66	44.5998949550351
chr5	39633000	39634000	30008	30008	20570.52	43.9181130396083
chr5	39634000	39635000	31250	31250	20529.22	43.3882373695458
chr5	39635000	39636000	20200	20200	20378.92	41.4599004879378
chr5	39636000	39637000	17191	17191	20519.14	43.2589117822762
chr5	39637000	39638000	20643	20643	20407.98	41.8327379448875
chr5	39638000	39639000	22129	22129	20457.92	42.4734641183239
chr5	39639000	39640000	19165	19165	20557.26	43.747988308736
chr5	39640000	39641000	16109	16109	20367.12	41.3085074393485
chr5	39641000	39642000	12508	12508	20317.62	40.6734264304358
chr5	39642000	39643000	18123	18123	20276.62	40.1473997361848
chr5	39643000	39644000	19326	19326	20325.02	40.7683678337884
chr5	39644000	39645000	29015	29015	20266.38	40.0160213618157
chr5	39645000	39646000	19007	19007	20030.04	36.9837982174431
chr5	39646000	39647000	21904	21904	19756.2	33.4704530966213
chr5	39647000	39648000	13141	13141	19769.48	33.6408344258811
chr5	39648000	39649000	21702	21702	19989.88	36.4685486554645
chr5	39649000	39650000	15793	15793	20041.28	37.128006511184
chr5	39650000	39651000	21100	21100	20129.34	38.2578092110802
chr5	39651000	39652000	19157	19157	19944.7	35.8888928982387
chr5	39652000	39653000	24834	24834	19966.46	36.1680719437729
chr5	39653000	39654000	16482	16482	20103.02	37.9201257332098
chr5	39654000	39655000	16948	16948	20051.5	37.2591282871657
chr5	39655000	39656000	14803	14803	20090.04	37.7535933797616
chr5	39656000	39657000	29942	29942	20190.54	39.0430002766451
chr5	39657000	39658000	17849	17849	20398.26	41.7080311285918
chr5	39658000	39659000	14323	14323	20156.74	38.6093490018724
chr5	39659000	39660000	26277	26277	20003.76	36.6466279363475
chr5	39660000	39661000	12738	12738	19946.98	35.9181451144068
chr5	39661000	39662000	22875	22875	20002.18	36.6263566637398
chr5	39662000	39663000	22783	22783	19995.12	36.5357774329736
chr5	39663000	39664000	22653	22653	19911.14	35.4583208041152
chr5	39664000	39665000	22279	22279	19825.78	34.3631588865233
chr5	39665000	39666000	10600	10600	19995.88	36.5455281716964
chr5	39666000	39667000	18446	18446	20284.52	40.2487560992234
chr5	39667000	39668000	11380	11380	20753.14	46.2611129153185
chr5	39668000	39669000	17811	17811	20949.5	48.7803958831996
chr5	39669000	39670000	23149	23149	20853.18	47.5446180492909
chr5	39670000	39671000	16223	16223	21172.74	51.6445470837994
chr5	39671000	39672000	16297	16297	21253.56	52.6814611674425
chr5	39672000	39673000	16839	16839	21288.24	53.1264027712626
chr5	39673000	39674000	29979	29979	21233.06	52.418447820317
chr5	39674000	39675000	26089	26089	21433.1	54.9849448914869
chr5	39675000	39676000	23754	23754	21378.84	54.2887934663635
chr5	39676000	39677000	12033	12033	21401.92	54.5849080054687
chr5	39677000	39678000	20053	20053	21359.42	54.0396364321597
chr5	39678000	39679000	23842	23842	21490.18	55.7172766892393
chr5	39679000	39680000	22839	22839	21403.48	54.604922679689
chr5	39680000	39681000	20397	20397	21477.4	55.5533103196655
chr5	39681000	39682000	24187	24187	21280.74	53.0301783759728
chr5	39682000	39683000	33738	33738	21408.44	54.668559079774
chr5	39683000	39684000	17932	17932	21369.3	54.1663960355549
chr5	39684000	39685000	23601	23601	21269.56	52.8867398773941
chr5	39685000	39686000	17361	17361	21363.1	54.0868505354486
chr5	39686000	39687000	19951	19951	21251.36	52.6532353448241
chr5	39687000	39688000	20290	20290	21226.82	52.3383891234358
chr5	39688000	39689000	17930	17930	21270.74	52.901879182253
chr5	39689000	39690000	14897	14897	21161.52	51.5005953884458
chr5	39690000	39691000	24614	24614	21225.28	52.318631047603
chr5	39691000	39692000	26940	26940	21343.18	53.8312785415589
chr5	39692000	39693000	41554	41554	21361.82	54.0704282386525
chr5	39693000	39694000	29144	29144	21263.02	52.8028322047014
chr5	39694000	39695000	24199	24199	21198.4	51.9737628148843
chr5	39695000	39696000	34985	34985	21331.76	53.6847608623309
chr5	39696000	39697000	25945	25945	21250.26	52.6391224335149
chr5	39697000	39698000	14875	14875	21503.34	55.8861184281745
chr5	39698000	39699000	18943	18943	21098.98	50.6982122309225
chr5	39699000	39700000	25795	25795	20854.46	47.5610403460871
chr5	39700000	39701000	18387	18387	20722	45.8615892260752
chr5	39701000	39702000	20311	20311	20834.98	47.311113516721
chr5	39702000	39703000	22709	22709	20722.76	45.8713399647979
chr5	39703000	39704000	23020	23020	20614.8	44.4862218693994
chr5	39704000	39705000	12613	12613	20546.08	43.6045498101573
chr5	39705000	39706000	18499	18499	20605.2	44.3630546434285
chr5	39706000	39707000	20109	20109	20582.04	44.0659137107735
chr5	39707000	39708000	24234	24234	20274.62	40.1217398974408
chr5	39708000	39709000	12366	12366	20334.52	40.8902520678221
chr5	39709000	39710000	21290	21290	20188.9	39.0219592088751
chr5	39710000	39711000	17415	17415	20368.36	41.3244165393698
chr5	39711000	39712000	17288	17288	20345.92	41.0365131486627
chr5	39712000	39713000	21556	21556	20393.42	41.6459343188315
chr5	39713000	39714000	24849	24849	20280.8	40.2010287991596
chr5	39714000	39715000	16818	16818	20344.92	41.0236832292907
chr5	39715000	39716000	13788	13788	20253.66	39.8528247874042
chr5	39716000	39717000	24341	24341	20001.56	36.6184021137292
chr5	39717000	39718000	12312	12312	19583.94	31.2603711856048
chr5	39718000	39719000	12871	12871	19486.42	30.0091974484498
chr5	39719000	39720000	19918	19918	19328.52	27.9833531796149
chr5	39720000	39721000	22891	22891	18891.2	22.3725728398626
chr5	39721000	39722000	12222	12222	18727.06	20.2666698741465
chr5	39722000	39723000	29493	29493	18911.58	22.6340465966634
chr5	39723000	39724000	9761	9761	19069.26	24.6570682832365
chr5	39724000	39725000	13863	13863	18816.22	21.4105854853518
chr5	39725000	39726000	17131	17131	18991.94	23.6650589173953
chr5	39726000	39727000	17682	17682	19014.32	23.9521925129401
chr5	39727000	39728000	14442	14442	18943.6	23.044860614954
chr5	39728000	39729000	18444	18444	18903.3	22.5278148642634
chr5	39729000	39730000	19403	19403	19273.36	27.2756548270567
chr5	39730000	39731000	23353	23353	19442	29.4392924299466
chr5	39731000	39732000	23029	23029	19285.14	27.4267912772585
chr5	39732000	39733000	18367	18367	19131.36	25.4538062762362
chr5	39733000	39734000	20927	20927	19108.38	25.1589747290682
chr5	39734000	39735000	16320	16320	18948.2	23.1038782440652
chr5	39735000	39736000	26334	26334	18836.48	21.670519651828
chr5	39736000	39737000	18829	18829	18878.12	22.2047574944771
chr5	39737000	39738000	22665	22665	18905.58	22.5570670804316
chr5	39738000	39739000	12299	12299	18815.16	21.3969857708175
chr5	39739000	39740000	18103	18103	18743.42	20.476567355072
chr5	39740000	39741000	20051	20051	18902.28	22.514728346504
chr5	39741000	39742000	14335	14335	18789.88	21.072645409094
chr5	39742000	39743000	20673	20673	19101.84	25.0750670563754
chr5	39743000	39744000	24268	24268	19239.64	26.8430299458336
chr5	39744000	39745000	16304	16304	19124.34	25.3637402422449
chr5	39745000	39746000	13119	13119	19026.4	24.1071779389536
chr5	39746000	39747000	17738	17738	19150.76	25.7027067120525
chr5	39747000	39748000	24101	24101	19091.9	24.947537657818
chr5	39748000	39749000	26827	26827	19165.14	25.8872009526215
chr5	39749000	39750000	13143	13143	19223.9	26.6410870149188
chr5	39750000	39751000	27173	27173	19304.9	27.6803104840488
chr5	39751000	39752000	21430	21430	19305.2	27.6841594598604
chr5	39752000	39753000	19173	19173	19381.44	28.6623125127798
chr5	39753000	39754000	21005	21005	19368.32	28.4939839706195
chr5	39754000	39755000	31116	31116	19653.64	32.1546165658315
chr5	39755000	39756000	26931	26931	19690.66	32.629580180982
chr5	39756000	39757000	12266	12266	19640.1	31.9808994575349
chr5	39757000	39758000	16545	16545	19628.7	31.8346383766944
chr5	39758000	39759000	11217	11217	19425.64	29.2293949490211
chr5	39759000	39760000	13281	13281	19348.8	28.2435439444785
chr5	39760000	39761000	11829	11829	19174.1	26.0021570301944
chr5	39761000	39762000	19370	19370	19188.72	26.1897304514127
chr5	39762000	39763000	22929	22929	19078.22	24.7720243608094
chr5	39763000	39764000	20328	20328	18931.4	22.888335598616
chr5	39764000	39765000	13231	13231	18740.68	20.4414133759928
chr5	39765000	39766000	21731	21731	18556.42	18.0773724325126
chr5	39766000	39767000	18721	18721	18374.68	15.7456628858498
chr5	39767000	39768000	27910	27910	18071.06	11.8502427661306
chr5	39768000	39769000	19761	19761	17794.28	8.29917768235521
chr5	39769000	39770000	14153	14153	17833.06	8.79672195560045
chr5	39770000	39771000	17994	17994	17930.6	10.0481522911429
chr5	39771000	39772000	18440	18440	17913.18	9.82465509568311
chr5	39772000	39773000	26550	26550	17860.28	9.1459523609056
chr5	39773000	39774000	13423	13423	17694.38	7.0174687370949
chr5	39774000	39775000	16801	16801	17982.8	10.71787408236
chr5	39775000	39776000	21181	21181	17706.2	7.16911838407165
chr5	39776000	39777000	17697	17697	17857.26	9.10720600440223
chr5	39777000	39778000	18254	18254	17781.9	8.1403432805302
chr5	39778000	39779000	17788	17788	17820.3	8.63301218441401
chr5	39779000	39780000	33669	33669	17604.18	5.8602100097427
chr5	39780000	39781000	25204	25204	17614.94	5.99825994218514
chr5	39781000	39782000	20501	20501	17875.3	9.33865774987268
chr5	39782000	39783000	17797	17797	18100.08	12.2225670263053
chr5	39783000	39784000	10774	10774	18467.38	16.9349964116319
chr5	39784000	39785000	12478	12478	18429.52	16.4492556642089
chr5	39785000	39786000	17599	17599	18546.82	17.9542052065416
chr5	39786000	39787000	19560	19560	18394.96	16.0058536507134
chr5	39787000	39788000	17140	17140	18243.9	14.0677660303828
chr5	39788000	39789000	4958	4958	18136.9	12.6949646575815
chr5	39789000	39790000	8567	8567	18156.42	12.9454046837224
chr5	39790000	39791000	10838	10838	18083.78	12.0134393405421
chr5	39791000	39792000	5248	5248	18148.94	12.84943688682
chr5	39792000	39793000	5492	5492	17975.5	10.6242156709446
chr5	39793000	39794000	10429	10429	18154.58	12.921797632078
chr5	39794000	39795000	18243	18243	18336.12	15.2509411948664
chr5	39795000	39796000	17996	17996	18384.2	15.867803718271
chr5	39796000	39797000	16867	16867	18385.86	15.8891013844285
chr5	39797000	39798000	21456	21456	18139.32	12.7260130624616
chr5	39798000	39799000	18532	18532	18289.42	14.6517839601951
chr5	39799000	39800000	27564	27564	18241.06	14.0313290593664
chr5	39800000	39801000	13343	13343	18229.62	13.884554781751
chr5	39801000	39802000	28983	28983	18384.58	15.8726790876323
chr5	39802000	39803000	15405	15405	18339.6	15.2955893142809
chr5	39803000	39804000	22925	22925	18574.56	18.3101071699203
chr5	39804000	39805000	20310	20310	18260.66	14.2827954790571
chr5	39805000	39806000	27469	27469	18172.22	13.1481174097997
chr5	39806000	39807000	25284	25284	18259.48	14.2676561741982
chr5	39807000	39808000	27784	27784	18147.16	12.8265996303379
chr5	39808000	39809000	29582	29582	18395.5	16.0127818071743
chr5	39809000	39810000	11388	11388	18452.82	16.748192785576
chr5	39810000	39811000	17694	17694	18567.82	18.2236335133531
chr5	39811000	39812000	11777	11777	18569.04	18.2392860149869
chr5	39812000	39813000	15376	15376	18603.6	18.6826880284824
chr5	39813000	39814000	14978	14978	18802.46	21.2340457947934
chr5	39814000	39815000	14207	14207	19029.34	24.1448979019072
chr5	39815000	39816000	18099	18099	19130.4	25.4414895536391
chr5	39816000	39817000	21979	21979	19325.06	27.9389616585878
chr5	39817000	39818000	19238	19238	19575.94	31.157731830629
chr5	39818000	39819000	28715	28715	19769.32	33.6387816387816
chr5	39819000	39820000	23230	23230	20057.7	37.3386737872719
chr5	39820000	39821000	20398	20398	19932.56	35.7331376770629
chr5	39821000	39822000	18523	18523	19957.68	36.0554252516869
chr5	39822000	39823000	14223	14223	20092.2	37.7813060056051
chr5	39823000	39824000	20928	20928	20124.84	38.2000745739063
chr5	39824000	39825000	14383	14383	19978.78	36.3261365504356
chr5	39825000	39826000	20609	20609	20036.78	37.0702718740101
chr5	39826000	39827000	25445	25445	20042.74	37.1467381934672
chr5	39827000	39828000	16005	16005	20090.58	37.7605215362225
chr5	39828000	39829000	29536	29536	19941.5	35.8478371562483
chr5	39829000	39830000	17974	17974	19873.94	34.9810478034777
chr5	39830000	39831000	20782	20782	19599.08	31.4546161648965
chr5	39831000	39832000	24864	24864	19615.88	31.6701588103457
chr5	39832000	39833000	12181	12181	19346.38	28.2124955395983
chr5	39833000	39834000	23191	23191	19038	24.2560050036685
chr5	39834000	39835000	15344	15344	19354.66	28.3187272719983
chr5	39835000	39836000	23349	23349	19416.5	29.1121294859612
chr5	39836000	39837000	19621	19621	19627.36	31.817446284736
chr5	39837000	39838000	18868	18868	19636.9	31.9398437155446
chr5	39838000	39839000	14901	14901	19514.98	30.3756199457134
chr5	39839000	39840000	19911	19911	19693.88	32.6708925213598
chr5	39840000	39841000	15891	15891	19804.14	34.0855194313138
chr5	39841000	39842000	14981	14981	19697.2	32.7134878536748
chr5	39842000	39843000	18036	18036	19722.14	33.0334660428118
chr5	39843000	39844000	20098	20098	19819.24	34.2792512138307
chr5	39844000	39845000	32662	32662	19996.08	36.5480941555708
chr5	39845000	39846000	11739	11739	19950.44	35.9625366354338
chr5	39846000	39847000	18123	18123	20042.18	37.1395534386189
chr5	39847000	39848000	28182	28182	20073.68	37.5436958988361
chr5	39848000	39849000	20164	20164	20132.34	38.2962989691961
chr5	39849000	39850000	20261	20261	20122.44	38.1692827674136
chr5	39850000	39851000	16243	16243	20035.74	37.0569287578633
chr5	39851000	39852000	29281	29281	19917.86	35.5445378622948
chr5	39852000	39853000	17797	17797	20095.92	37.8290333056688
chr5	39853000	39854000	15471	15471	19857.9	34.7752558967512
chr5	39854000	39855000	16932	16932	19815.02	34.2251089540809
chr5	39855000	39856000	13726	13726	19761	33.5320367096068
chr5	39856000	39857000	26124	26124	19631.2	31.8667131751244
chr5	39857000	39858000	14309	14309	19762.8	33.5551305644763
chr5	39858000	39859000	14163	14163	19702.28	32.7786638440844
chr5	39859000	39860000	27221	27221	19844.02	34.5971766158682
chr5	39860000	39861000	20786	20786	19821.42	34.3072204380615
chr5	39861000	39862000	22320	22320	19766.12	33.5977258967913
chr5	39862000	39863000	15853	15853	19613.56	31.6403933974027
chr5	39863000	39864000	8882	8882	19740.66	33.2710761495808
chr5	39864000	39865000	23152	23152	19621.34	31.7402101701167
chr5	39865000	39866000	23612	23612	19542.82	30.7328049010292
chr5	39866000	39867000	16632	16632	19548.88	30.8105542124234
chr5	39867000	39868000	20485	20485	19499.66	30.1790655809347
chr5	39868000	39869000	33570	33570	19430.18	29.2876427829699
chr5	39869000	39870000	32072	32072	19136.08	25.5143634956719
chr5	39870000	39871000	18116	18116	19204.18	26.3880810049034
chr5	39871000	39872000	23110	23110	19304.56	27.6759483114623
chr5	39872000	39873000	15798	15798	19118.08	25.2834249469763
chr5	39873000	39874000	23861	23861	19119.58	25.3026698260343
chr5	39874000	39875000	13888	13888	19032.28	24.1826178648608
chr5	39875000	39876000	16274	16274	19039.52	24.275506481114
chr5	39876000	39877000	19551	19551	18788.38	21.053400530036
chr5	39877000	39878000	24908	24908	18894.8	22.4187605496016
chr5	39878000	39879000	17635	17635	19061.42	24.5564817153602
chr5	39879000	39880000	15830	15830	19165.66	25.8938725106949
chr5	39880000	39881000	18081	18081	19310.72	27.7549806147937
chr5	39881000	39882000	18374	18374	19077.54	24.7633000156364
chr5	39882000	39883000	18761	18761	19246	26.9246282330394
chr5	39883000	39884000	20165	20165	19353.9	28.3089765332756
chr5	39884000	39885000	22431	22431	19208.22	26.4399138791662
chr5	39885000	39886000	22219	22219	19284.18	27.4144745546614
chr5	39886000	39887000	16856	16856	19381.16	28.6587201353556
chr5	39887000	39888000	11240	11240	19550.04	30.8254369188949
chr5	39888000	39889000	21256	21256	19773.84	33.6967728743429
chr5	39889000	39890000	13945	13945	19609.24	31.5849681457158
chr5	39890000	39891000	11965	11965	19442.5	29.4457073896326
chr5	39891000	39892000	15284	15284	19353.16	28.2994823929403
chr5	39892000	39893000	15575	15575	19378.34	28.6225397627267
chr5	39893000	39894000	16624	16624	18949.94	23.1262023037723
chr5	39894000	39895000	17957	17957	18729.38	20.2964352870895
chr5	39895000	39896000	15144	15144	18851.3	21.8606590569207
chr5	39896000	39897000	23142	23142	18712.82	20.0839718222896
chr5	39897000	39898000	18858	18858	18855.78	21.9181370957072
chr5	39898000	39899000	20239	20239	18805.78	21.2766411271084
chr5	39899000	39900000	15896	15896	18922.18	22.7700437420064
chr5	39900000	39901000	16605	16605	19006.42	23.8508361499015
chr5	39901000	39902000	16724	16724	18991.54	23.6599269496466
chr5	39902000	39903000	23118	23118	19152.1	25.7198988040109
chr5	39903000	39904000	23802	23802	19365.06	28.4521584334668
chr5	39904000	39905000	22144	22144	19493.5	30.1000332776034
chr5	39905000	39906000	20979	20979	19394.02	28.8237128984792
chr5	39906000	39907000	14465	14465	19574.34	31.1372039596338
chr5	39907000	39908000	22732	22732	19490.74	30.0646227001367
chr5	39908000	39909000	19558	19558	19285.78	27.4350024256566
chr5	39909000	39910000	19937	19937	19188.68	26.1892172546378
chr5	39910000	39911000	24584	24584	19130.22	25.4391801681521
chr5	39911000	39912000	27169	27169	19383.7	28.6913081305605
chr5	39912000	39913000	24297	24297	19427.14	29.2486398280791
chr5	39913000	39914000	20072	20072	19445.38	29.4826575574239
chr5	39914000	39915000	14922	14922	19699.88	32.7478720375917
chr5	39915000	39916000	15275	15275	19810.26	34.1640385378703
chr5	39916000	39917000	12165	12165	19963.98	36.1362537437304
chr5	39917000	39918000	21744	21744	19853.98	34.724962612813
chr5	39918000	39919000	12150	12150	19796.94	33.9931440118356
chr5	39919000	39920000	21044	21044	19751.22	33.4065600981489
chr5	39920000	39921000	24212	24212	19831.34	34.4344932382315
chr5	39921000	39922000	16186	16186	19978.76	36.3258799520481
chr5	39922000	39923000	22946	22946	20260	39.9341664762225
chr5	39923000	39924000	21361	21361	20227.44	39.516424301471
chr5	39924000	39925000	19708	19708	20175.4	38.8487552973534
chr5	39925000	39926000	20486	20486	20294.98	40.3829570558542
chr5	39926000	39927000	18807	18807	20478.18	42.7333982848002
chr5	39927000	39928000	32936	32936	20356.4	41.170970703681
chr5	39928000	39929000	28283	28283	20144.2	38.4484618129478
chr5	39929000	39930000	22252	22252	20102.56	37.9142239702987
chr5	39930000	39931000	13107	13107	20250.1	39.8071502744399
chr5	39931000	39932000	27390	27390	20497.3	42.9787063431923
chr5	39932000	39933000	14581	14581	20274.32	40.1178909216292
chr5	39933000	39934000	9917	9917	20261.96	39.9593131181916
chr5	39934000	39935000	17576	17576	20237.2	39.6416443145415
chr5	39935000	39936000	19296	19296	20222.1	39.4479125320246
chr5	39936000	39937000	29530	29530	20090.24	37.756159363636
chr5	39937000	39938000	13412	13412	20216.4	39.3747819916044
chr5	39938000	39939000	22168	22168	20132.66	38.3004045433952
chr5	39939000	39940000	26670	26670	20282.52	40.2230962604794
chr5	39940000	39941000	17484	17484	20368.96	41.332114490993
chr5	39941000	39942000	22970	22970	20588.72	44.1516175721783
chr5	39942000	39943000	10075	10075	20412.74	41.8938083610981
chr5	39943000	39944000	13772	13772	20519.04	43.2576287903391
chr5	39944000	39945000	15671	15671	20445.74	42.3171957003732
chr5	39945000	39946000	19150	19150	20368.32	41.3239033425949
chr5	39946000	39947000	30513	30513	20522.86	43.30663908234
chr5	39947000	39948000	32920	32920	20752.66	46.2549545540199
chr5	39948000	39949000	18611	18611	20977.14	49.135014854641
chr5	39949000	39950000	13294	13294	21313.32	53.4481771491117
chr5	39950000	39951000	22584	22584	21580.54	56.876588203691
chr5	39951000	39952000	25884	25884	21654.5	57.8254890404423
chr5	39952000	39953000	17029	17029	21357.66	54.0170557740651
chr5	39953000	39954000	13192	13192	21303.82	53.3262929150779
chr5	39954000	39955000	20062	20062	21210.3	52.1264388554108
chr5	39955000	39956000	28356	28356	21398.16	54.5366675086301
chr5	39956000	39957000	26825	26825	21314.26	53.4602372733214
chr5	39957000	39958000	11583	11583	21322	53.5595408492604
chr5	39958000	39959000	18940	18940	21427.98	54.9192557043024
chr5	39959000	39960000	18699	18699	21532.46	56.2597256802864
chr5	39960000	39961000	23829	23829	21609.08	57.2427541025672
chr5	39961000	39962000	20576	20576	21307.8	53.3773559941784
chr5	39962000	39963000	30605	30605	21447.52	55.1699523288308
chr5	39963000	39964000	15885	15885	21437.26	55.0383173560743
chr5	39964000	39965000	22415	22415	21380.7	54.3126571163954
chr5	39965000	39966000	19597	19597	21295.8	53.2233969617147
chr5	39966000	39967000	23153	23153	21123.1	51.0076698861745
chr5	39967000	39968000	12945	12945	21292.78	53.1846506052113
chr5	39968000	39969000	17465	17465	21365.42	54.1166159483916
chr5	39969000	39970000	17379	17379	21326.68	53.6195848719213
chr5	39970000	39971000	20341	20341	21242.68	52.5418716446754
chr5	39971000	39972000	23913	23913	21135.82	51.1708664605861
chr5	39972000	39973000	34436	34436	20976.54	49.1273169030178
chr5	39973000	39974000	32585	32585	20980.14	49.1735046127569
chr5	39974000	39975000	36517	36517	21075.74	50.4000449047178
chr5	39975000	39976000	33847	33847	21044.9591836735	50.0051295130448
chr5	39976000	39977000	22505	22505	20944.1458333333	48.7117023565621
chr5	39977000	39978000	18094	18094	21027.4468085106	49.7804471516939
chr5	39978000	39979000	25591	25591	21197.7826086957	51.9658417342285
chr5	39979000	39980000	17576	17576	21223.0222222222	52.2896639407543
chr5	39980000	39981000	22500	22500	21060.9090909091	50.2097655368683
chr5	39981000	39982000	23195	23195	20926.8604651163	48.4899324760224
chr5	39982000	39983000	14968	14968	21149.3333333333	51.3442414376993
chr5	39983000	39984000	15216	15216	21203.2195121951	52.03559676776
chr5	39984000	39985000	22800	22800	21265.825	52.8388201285397
chr5	39985000	39986000	23127	23127	21200.1025641026	51.9956065750458
chr5	39986000	39987000	14466	14466	21216.5263157895	52.2063219849742
chr5	39987000	39988000	20398	20398	20962.7837837838	48.9508257581003
chr5	39988000	39989000	21655	21655	21103.8333333333	50.7604801062745
chr5	39989000	39990000	23842	23842	21066.3714285714	50.2798468886586
chr5	39990000	39991000	13239	13239	21109.5882352941	50.834315034425
chr5	39991000	39992000	14335	14335	21047.6666666667	50.0398663015486
chr5	39992000	39993000	18559	18559	21300.875	53.2885088025275
chr5	39993000	39994000	17404	17404	21424.6129032258	54.8760561241719
chr5	39994000	39995000	13734	13734	21559.4666666667	56.6062190361255
chr5	39995000	39996000	14950	14950	21601.4827586207	57.1452821082212
chr5	39996000	39997000	25170	25170	21518.9285714286	56.0861185427273
chr5	39997000	39998000	24956	24956	21040.5185185185	49.9481561371488
chr5	39998000	39999000	18791	18791	20596.5	44.2514343448923
[truncated: 1 more rows]
