# Supplementary material for: Chromosomal Mcm2-7 distribution and the genome replication program in species from yeast to humans
Source: PLoS Genet. 2021 Sep 2;17(9):e1009714. doi: 10.1371/journal.pgen.1009714 (PMC8443269; doi:10.1371/journal.pgen.1009714)
Supplement: S9 Source Files — (ZIP) [file pgen.1009714.s031.zip › source_files_for_S14Figure_to_S15AFigure/S15A_Figure/numbers_for_S15A_figure_top_2_panels_MCM2ChEC_reps_062621_1.txt]

chr	bedstart	bedend	MCMChEC_rep1	MCMChEC_rep2	smooth50_MCMChEC_rep1	smooth50_MCMChEC_rep2
chr5	38000000	38001000	1842	5586	1958.19230769231	4246.19230769231
chr5	38001000	38002000	1580	3946	1931.03703703704	4207.74074074074
chr5	38002000	38003000	1378	3776	1908.39285714286	4180
chr5	38003000	38004000	2685	3378	1919.96551724138	4196.24137931035
chr5	38004000	38005000	1247	3278	1928.5	4178.33333333333
chr5	38005000	38006000	1611	3766	1943.8064516129	4146.54838709677
chr5	38006000	38007000	2357	5157	1935.8125	4120.3125
chr5	38007000	38008000	1286	3960	1942.30303030303	4117.0303030303
chr5	38008000	38009000	3127	4875	1949.29411764706	4058.44117647059
chr5	38009000	38010000	2581	6459	1940.74285714286	3992.05714285714
chr5	38010000	38011000	3022	3978	1922.88888888889	4000.63888888889
chr5	38011000	38012000	1533	4182	1901.13513513514	3977.51351351351
chr5	38012000	38013000	1361	6578	1887.47368421053	3936.55263157895
chr5	38013000	38014000	1275	3919	1903.48717948718	3908.30769230769
chr5	38014000	38015000	2649	1833	1908.1	3940.95
chr5	38015000	38016000	2441	1510	1882.75609756098	3927
chr5	38016000	38017000	1926	4914	1877.54761904762	3925.2619047619
chr5	38017000	38018000	3048	4695	1892.95348837209	3884.58139534884
chr5	38018000	38019000	1632	4416	1867.88636363636	3893.54545454545
chr5	38019000	38020000	2059	4426	1848.31111111111	3888.35555555556
chr5	38020000	38021000	1641	3980	1863.52173913043	3899.97826086957
chr5	38021000	38022000	1766	4570	1844.40425531915	3897.89361702128
chr5	38022000	38023000	950	6825	1855.89583333333	3891.41666666667
chr5	38023000	38024000	1588	2155	1860.81632653061	3924.04081632653
chr5	38024000	38025000	1903	3404	1890.5	3933.92
chr5	38025000	38026000	2425	4835	1898.16	3889.56
chr5	38026000	38027000	1225	3208	1884.16	3896.6
chr5	38027000	38028000	1297	3431	1893.34	3857
chr5	38028000	38029000	2244	4651	1876.7	3860.76
chr5	38029000	38030000	2176	3659	1879.68	3838.72
chr5	38030000	38031000	2403	3193	1883.88	3814.24
chr5	38031000	38032000	1688	3307	1874.78	3771.54
chr5	38032000	38033000	2150	4012	1881.36	3771.4
chr5	38033000	38034000	2180	2125	1852.86	3738.22
chr5	38034000	38035000	1650	1735	1835.1	3654.12
chr5	38035000	38036000	1298	4301	1829.46	3714.38
chr5	38036000	38037000	1118	3145	1834.92	3692.4
chr5	38037000	38038000	1382	2421	1827.92	3583.44
chr5	38038000	38039000	2512	2835	1820.54	3594.24
chr5	38039000	38040000	2088	5214	1809.98	3618.88
chr5	38040000	38041000	869	3369	1784.8	3664.92
chr5	38041000	38042000	1664	3854	1772.24	3650.52
chr5	38042000	38043000	2540	2176	1763.04	3609.62
chr5	38043000	38044000	790	4279	1743.38	3599.26
chr5	38044000	38045000	987	3660	1738.2	3671.78
chr5	38045000	38046000	2548	4423	1724.38	3643.62
chr5	38046000	38047000	965	3802	1708.62	3622.62
chr5	38047000	38048000	2396	3587	1741.84	3600.16
chr5	38048000	38049000	2097	5490	1721.6	3639.22
chr5	38049000	38050000	3345	4418	1710.24	3660.06
chr5	38050000	38051000	2225	3368	1695.22	3636.88
chr5	38051000	38052000	880	4298	1702.12	3664.2
chr5	38052000	38053000	1837	1796	1710.66	3636.26
chr5	38053000	38054000	1853	3566	1714.12	3614.56
chr5	38054000	38055000	1396	2176	1712.02	3629.24
chr5	38055000	38056000	1821	2542	1727.14	3658.84
chr5	38056000	38057000	1902	3022	1745.44	3687.4
chr5	38057000	38058000	1615	3953	1730	3689.8
chr5	38058000	38059000	1702	3216	1742.66	3716.98
chr5	38059000	38060000	1693	2254	1766.34	3739.36
chr5	38060000	38061000	2740	6991	1765.38	3705.54
chr5	38061000	38062000	1806	3083	1772.82	3709.7
chr5	38062000	38063000	1011	1130	1781.58	3741.98
chr5	38063000	38064000	906	4459	1749.2	3773.54
chr5	38064000	38065000	2121	3065	1724.98	3755.52
chr5	38065000	38066000	1182	3812	1734.2	3808.1
chr5	38066000	38067000	1298	4194	1713.56	3838.3
chr5	38067000	38068000	2588	2650	1698.66	3899.5
chr5	38068000	38069000	649	3898	1730.74	3888.28
chr5	38069000	38070000	1800	8052	1748.66	3862.74
chr5	38070000	38071000	950	2572	1738.34	3860.7
chr5	38071000	38072000	978	3520	1762.68	3827.66
chr5	38072000	38073000	2611	5702	1758.12	3816.32
chr5	38073000	38074000	576	4108	1754.02	3811.76
chr5	38074000	38075000	1335	4446	1750.56	3812.34
chr5	38075000	38076000	1674	3676	1733.78	3864.96
chr5	38076000	38077000	1570	4574	1744.18	3832.84
chr5	38077000	38078000	1724	2034	1755.3	3894.16
chr5	38078000	38079000	2417	3566	1750.38	3934.68
chr5	38079000	38080000	2071	4393	1747.46	3954.24
chr5	38080000	38081000	3159	4673	1771.58	4000.66
chr5	38081000	38082000	2603	4735	1757	3992
chr5	38082000	38083000	1378	4132	1750.7	3982.34
chr5	38083000	38084000	2813	3484	1738.68	3937.46
chr5	38084000	38085000	2834	2854	1720.28	3918.38
chr5	38085000	38086000	1250	2610	1719.06	3834.42
chr5	38086000	38087000	1490	3353	1708.4	3850.22
chr5	38087000	38088000	1820	4035	1741.82	3899.3
chr5	38088000	38089000	893	4413	1769.38	3879.62
chr5	38089000	38090000	877	4313	1760.28	3881.82
chr5	38090000	38091000	1330	5998	1773.64	3882.28
chr5	38091000	38092000	632	5364	1778.68	3857.46
chr5	38092000	38093000	1795	5236	1772.86	3886.34
chr5	38093000	38094000	2394	3718	1801.94	3872.34
chr5	38094000	38095000	1883	2383	1801.74	3807.54
chr5	38095000	38096000	2032	4321	1811.18	3824.46
chr5	38096000	38097000	2182	2150	1809.12	3797.9
chr5	38097000	38098000	2168	3020	1787.28	3724.04
chr5	38098000	38099000	1892	5262	1799.64	3692.96
chr5	38099000	38100000	3172	4447	1786.88	3726.06
chr5	38100000	38101000	1386	5999	1780.9	3770.38
chr5	38101000	38102000	1400	2692	1773.72	3715.34
chr5	38102000	38103000	2393	4862	1782.24	3808.8
chr5	38103000	38104000	1607	5592	1768.94	3790.42
chr5	38104000	38105000	1250	3154	1785.34	3819.12
chr5	38105000	38106000	3027	4863	1756.42	3776.02
chr5	38106000	38107000	1173	2589	1751.24	3782.28
chr5	38107000	38108000	1300	3470	1753.92	3744.22
chr5	38108000	38109000	1101	972	1743.42	3782.56
chr5	38109000	38110000	773	1300	1726.44	3789.74
chr5	38110000	38111000	2679	2793	1776.56	3838.22
chr5	38111000	38112000	1273	3873	1804.9	3823.48
chr5	38112000	38113000	2682	3584	1787.08	3823.52
chr5	38113000	38114000	2284	3475	1815.64	3863.78
chr5	38114000	38115000	1666	3175	1825.1	3854.04
chr5	38115000	38116000	1850	3835	1821.5	3810.82
chr5	38116000	38117000	1550	2953	1858.6	3775.46
chr5	38117000	38118000	2297	4094	1872.76	3782.94
chr5	38118000	38119000	2103	3198	1858.94	3775.58
chr5	38119000	38120000	1790	4812	1862.32	3782.36
chr5	38120000	38121000	1422	3418	1833.86	3806.02
chr5	38121000	38122000	875	2192	1829.18	3800.6
chr5	38122000	38123000	1519	2009	1822.38	3791.98
chr5	38123000	38124000	1194	2554	1825.76	3760.96
chr5	38124000	38125000	697	6101	1781.84	3724.98
chr5	38125000	38126000	1375	5892	1799.6	3680
chr5	38126000	38127000	1211	1822	1801.14	3746.68
chr5	38127000	38128000	2150	6707	1778.94	3749.16
chr5	38128000	38129000	1752	2647	1790.28	3726.3
chr5	38129000	38130000	2891	5828	1794.7	3735.24
chr5	38130000	38131000	1713	2518	1768.54	3685
chr5	38131000	38132000	2344	5048	1789.48	3714.6
chr5	38132000	38133000	1512	2229	1819.08	3676.2
chr5	38133000	38134000	2288	5401	1840.84	3702.46
chr5	38134000	38135000	1985	3213	1861.64	3784.52
chr5	38135000	38136000	3756	5034	1835.14	3778.7
chr5	38136000	38137000	2907	2616	1845.88	3832.24
chr5	38137000	38138000	929	4037	1825.42	3891.6
chr5	38138000	38139000	2321	6426	1822.66	3930.32
chr5	38139000	38140000	1350	3826	1831.56	3931.5
chr5	38140000	38141000	1150	3837	1831.64	3954.44
chr5	38141000	38142000	2487	3596	1838.34	3969.66
chr5	38142000	38143000	2503	5610	1816.7	3959.92
chr5	38143000	38144000	1703	3350	1795.6	3991.96
chr5	38144000	38145000	2052	2722	1798.84	3934.66
chr5	38145000	38146000	609	5504	1776.4	3882.36
chr5	38146000	38147000	1948	1879	1779.9	3868.92
chr5	38147000	38148000	1828	2589	1773.72	3857.2
chr5	38148000	38149000	2061	3711	1760.04	3825.26
chr5	38149000	38150000	976	2648	1763.7	3787.82
chr5	38150000	38151000	2274	3750	1772.44	3730.32
chr5	38151000	38152000	1477	6026	1773	3800.94
chr5	38152000	38153000	1283	4986	1769.36	3791.44
chr5	38153000	38154000	2174	4449	1748.32	3776.86
chr5	38154000	38155000	1471	3601	1722.66	3751.3
chr5	38155000	38156000	1719	2351	1720.98	3754.82
chr5	38156000	38157000	2220	4069	1711.14	3737.86
chr5	38157000	38158000	2780	1550	1728.86	3772.28
chr5	38158000	38159000	2189	2285	1709.1	3732.34
chr5	38159000	38160000	1813	5403	1694.4	3753.9
chr5	38160000	38161000	1354	2502	1639.74	3755.38
chr5	38161000	38162000	1810	6550	1622.92	3759.36
chr5	38162000	38163000	1659	6552	1658.94	3779.28
chr5	38163000	38164000	2146	5411	1654.98	3790.78
chr5	38164000	38165000	2111	3234	1671.34	3825.66
chr5	38165000	38166000	1854	4982	1697.56	3878.88
chr5	38166000	38167000	1885	3714	1681.4	3889.06
chr5	38167000	38168000	1215	3607	1698.8	3858.4
chr5	38168000	38169000	1048	4800	1765.82	4056.8
chr5	38169000	38170000	1952	1947	1752.66	4102.28
chr5	38170000	38171000	300	803	1778.74	4096.04
chr5	38171000	38172000	1050	1520	1785.28	4155.92
chr5	38172000	38173000	1210	1423	1814.72	4158.86
chr5	38173000	38174000	510	957	1818.66	4141.48
chr5	38174000	38175000	880	4229	1819.06	4171.9
chr5	38175000	38176000	1812	3017	1801.6	4203.1
chr5	38176000	38177000	1239	5353	1794.94	4156.18
chr5	38177000	38178000	1968	6232	1800.06	4177.98
chr5	38178000	38179000	700	1918	1799.56	4150.98
chr5	38179000	38180000	1608	4550	1817.22	4171.16
chr5	38180000	38181000	1629	2694	1805.46	4203.14
chr5	38181000	38182000	1852	4200	1788.96	4194.22
chr5	38182000	38183000	2398	3950	1775.38	4293.66
chr5	38183000	38184000	1300	3404	1815.34	4396.4
chr5	38184000	38185000	1250	4291	1826.12	4370.98
chr5	38185000	38186000	1023	5108	1826.06	4398.34
chr5	38186000	38187000	2066	2815	1825.86	4380.08
chr5	38187000	38188000	2730	5033	1831.96	4296.04
chr5	38188000	38189000	2123	7001	1824.08	4225.58
chr5	38189000	38190000	2168	5570	1823.58	4246.62
chr5	38190000	38191000	2461	6498	1804.5	4195.94
chr5	38191000	38192000	1679	4105	1800.14	4165.34
chr5	38192000	38193000	3373	4077	1805.44	4179.04
chr5	38193000	38194000	5054	13270	1841.34	4150.84
chr5	38194000	38195000	1394	4996	1829.92	4172.6
chr5	38195000	38196000	1913	5192	1852.84	4237.9
chr5	38196000	38197000	2275	4873	1855.48	4299.06
chr5	38197000	38198000	3300	2736	1839.28	4305.98
chr5	38198000	38199000	2258	2842	1838.64	4311.84
chr5	38199000	38200000	996	4169	1870.94	4256.66
chr5	38200000	38201000	1401	5310	1869.78	4274.1
chr5	38201000	38202000	1144	3680	1882.86	4281.04
chr5	38202000	38203000	1539	6076	1866.42	4224.82
chr5	38203000	38204000	2149	3099	1873.86	4269.34
chr5	38204000	38205000	2354	4610	1882.14	4193.34
chr5	38205000	38206000	1131	3950	1915.68	4274.12
chr5	38206000	38207000	1395	3623	1922.46	4254.44
chr5	38207000	38208000	2101	6522	1901.5	4221.6
chr5	38208000	38209000	4187	7422	1911.88	4221.38
chr5	38209000	38210000	2352	4132	1931.5	4205.64
chr5	38210000	38211000	1351	3870	1963.26	4172.68
chr5	38211000	38212000	1800	5637	1951.26	4188.7
chr5	38212000	38213000	1964	2350	1948.48	4186.26
chr5	38213000	38214000	1752	1888	1930.12	4134.64
chr5	38214000	38215000	2086	4286	1914.08	4088.84
chr5	38215000	38216000	900	2448	1895.44	4026.32
chr5	38216000	38217000	1667	2184	1898.08	4001.2
chr5	38217000	38218000	1480	4292	1863.6	4018.24
chr5	38218000	38219000	2843	3390	1802.16	3856.64
chr5	38219000	38220000	1381	3035	1831.18	3809.36
chr5	38220000	38221000	1446	4068	1831.78	3783.2
chr5	38221000	38222000	1182	4578	1811.08	3759.86
chr5	38222000	38223000	400	1769	1796.3	3782.82
chr5	38223000	38224000	478	1250	1773.14	3802.5
chr5	38224000	38225000	2495	1470	1794.8	3762.8
chr5	38225000	38226000	1754	3889	1813.88	3734.64
chr5	38226000	38227000	1893	5700	1852.7	3753.4
chr5	38227000	38228000	1146	3421	1889.52	3716.8
chr5	38228000	38229000	1072	4144	1880.4	3727.82
chr5	38229000	38230000	2022	750	1860.28	3751.16
chr5	38230000	38231000	3306	6733	1866.84	3746.24
chr5	38231000	38232000	2191	3216	1911.14	3748.64
chr5	38232000	38233000	1350	2308	1900.92	3721.22
chr5	38233000	38234000	1819	3393	1851.18	3669.78
chr5	38234000	38235000	2231	3504	1862.3	3718.14
chr5	38235000	38236000	2611	3460	1873.12	3721.4
chr5	38236000	38237000	1466	3616	1859.6	3685.92
chr5	38237000	38238000	2591	4911	1881.32	3752.92
chr5	38238000	38239000	1205	4420	1899.66	3801.32
chr5	38239000	38240000	1366	3280	1901.64	3835.64
chr5	38240000	38241000	1529	3372	1990.7	3993.8
chr5	38241000	38242000	1811	2849	2032.52	4045.16
chr5	38242000	38243000	1649	4929	2044.66	4018.08
chr5	38243000	38244000	1982	5190	2004.98	4020.1
chr5	38244000	38245000	2845	2632	2051.88	4024.58
chr5	38245000	38246000	1943	3884	2058.92	3989.22
chr5	38246000	38247000	1240	3706	2079.28	3936.94
chr5	38247000	38248000	2561	3884	2106.28	3951.28
chr5	38248000	38249000	1100	3826	2126.72	4006.28
chr5	38249000	38250000	2079	2184	2103.26	4021.48
chr5	38250000	38251000	2355	3902	2100.9	4002.82
chr5	38251000	38252000	3085	4618	2087.36	3925.1
chr5	38252000	38253000	3380	4246	2085.44	3962.32
chr5	38253000	38254000	1693	3650	2093.62	3951.8
chr5	38254000	38255000	1348	5777	2084.68	3997.8
chr5	38255000	38256000	1459	3704	2053.66	3915.86
chr5	38256000	38257000	3610	3743	2044.24	3917.48
chr5	38257000	38258000	1590	5151	2074.86	3946.52
chr5	38258000	38259000	1700	4850	2093.22	3941.38
chr5	38259000	38260000	2908	6550	2101.48	3963.44
chr5	38260000	38261000	1892	4033	2091.54	3936.88
chr5	38261000	38262000	1124	3863	2116.86	3949.94
chr5	38262000	38263000	3050	5700	2084.8	3903.36
chr5	38263000	38264000	2669	4308	2071.18	3897.26
chr5	38264000	38265000	2185	6002	2071.06	3912.74
chr5	38265000	38266000	5353	10356	2071.96	3948.66
chr5	38266000	38267000	3758	4752	2088.06	4001.7
chr5	38267000	38268000	2087	2938	2097.02	3976.6
chr5	38268000	38269000	859	3491	2084.42	3963.82
chr5	38269000	38270000	3726	3259	2073.52	3973.62
chr5	38270000	38271000	1798	2300	2069.66	3952.78
chr5	38271000	38272000	2200	1964	2080.76	3959.12
chr5	38272000	38273000	1750	2486	2081.18	3978.04
chr5	38273000	38274000	1500	4000	2106.04	3971.98
chr5	38274000	38275000	1322	2230	2091.52	4022.14
chr5	38275000	38276000	1636	2956	2086.74	3993.22
chr5	38276000	38277000	1216	1814	2085.44	3996.86
chr5	38277000	38278000	1050	5282	2044.3	3971.18
chr5	38278000	38279000	1481	3618	2047.54	3945.78
chr5	38279000	38280000	1575	3050	2038.48	3939.68
chr5	38280000	38281000	1755	2636	2047.98	3955.94
chr5	38281000	38282000	1720	3297	1997.14	3956.18
chr5	38282000	38283000	2881	3760	2005.34	3943.5
chr5	38283000	38284000	2737	3136	2002.62	3902.5
chr5	38284000	38285000	2644	4607	1969.34	3824.5
chr5	38285000	38286000	2114	2132	1956.34	3806.84
chr5	38286000	38287000	2732	4269	1975.86	3860.78
chr5	38287000	38288000	988	2582	1967.02	3835.48
chr5	38288000	38289000	524	4115	1934.56	3790.78
chr5	38289000	38290000	1360	4054	1948.96	3753.48
chr5	38290000	38291000	1574	5168	1899.74	3654.36
chr5	38291000	38292000	2616	5501	1867.56	3606.08
chr5	38292000	38293000	2097	3674	1851.92	3582.74
chr5	38293000	38294000	1352	4551	1858.34	3565.8
chr5	38294000	38295000	2300	3122	1804.8	3585.66
chr5	38295000	38296000	1750	2842	1809.84	3617.96
chr5	38296000	38297000	1795	4023	1805.84	3646.34
chr5	38297000	38298000	2582	4830	1822.32	3716.58
chr5	38298000	38299000	2343	3523	1874.92	3786.18
chr5	38299000	38300000	1353	4692	1926.98	4061.76
chr5	38300000	38301000	2116	2456	1938.48	4042.5
chr5	38301000	38302000	3020	4800	1956.02	4097.52
chr5	38302000	38303000	1323	2962	1982.16	4070.94
chr5	38303000	38304000	1855	2380	1992.06	4035.16
chr5	38304000	38305000	895	5472	2016.52	4064.7
chr5	38305000	38306000	1934	4517	2029.52	4105.38
chr5	38306000	38307000	1068	3755	2023.02	4123.8
chr5	38307000	38308000	2000	4517	1988.4	4124.12
chr5	38308000	38309000	1564	2800	1970.3	4176.6
chr5	38309000	38310000	1244	2650	1962.64	4179.3
chr5	38310000	38311000	1242	3150	1955.62	4189.94
chr5	38311000	38312000	2100	6560	1924.7	4195.76
chr5	38312000	38313000	2608	4435	1949.94	4185.94
chr5	38313000	38314000	1046	2073	1980.18	4166.86
chr5	38314000	38315000	2905	4137	2009.7	4167.82
chr5	38315000	38316000	2892	5400	2021.9	4163.36
chr5	38316000	38317000	2149	2338	1998.02	4137.94
chr5	38317000	38318000	1305	1771	1990.24	4139.06
chr5	38318000	38319000	1180	2644	2000.62	4129.46
chr5	38319000	38320000	1049	4252	1982.94	4180.9
chr5	38320000	38321000	2050	3915	1985.22	4222.74
chr5	38321000	38322000	2000	3383	1975.64	4223.96
chr5	38322000	38323000	2574	5998	1989.86	4286.38
chr5	38323000	38324000	4130	7480	1986.76	4285.82
chr5	38324000	38325000	3925	16009	2008.02	4266.7
chr5	38325000	38326000	2211	1993	2013.48	4299.94
chr5	38326000	38327000	2093	4565	2005.48	4350.3
chr5	38327000	38328000	2357	3953	2037.2	4355.42
chr5	38328000	38329000	1976	1829	2039.9	4397.88
chr5	38329000	38330000	2798	4527	2047.32	4335.78
chr5	38330000	38331000	2405	4670	2021.32	4305.94
chr5	38331000	38332000	1395	4218	2030.08	4376.36
chr5	38332000	38333000	1150	3776	2008.84	4336.72
chr5	38333000	38334000	1832	5760	2007.3	4400.98
chr5	38334000	38335000	2261	4742	2016.42	4406.72
chr5	38335000	38336000	1763	2664	2037.58	4435.82
chr5	38336000	38337000	1186	4560	2053.58	4379.84
chr5	38337000	38338000	2250	2091	2039.06	4422.72
chr5	38338000	38339000	2036	3161	2066.32	4436.92
chr5	38339000	38340000	2836	4102	2088.16	4458.58
chr5	38340000	38341000	2184	4945	2083.24	4462.08
chr5	38341000	38342000	1422	4230	2079.3	4478.04
chr5	38342000	38343000	1708	3730	2096.68	4520.56
chr5	38343000	38344000	1871	4071	2124.28	4586.96
chr5	38344000	38345000	1416	5694	2156.9	4611.26
chr5	38345000	38346000	1864	4934	2179.2	4668.22
chr5	38346000	38347000	1316	4084	2195.7	4721.08
chr5	38347000	38348000	3293	7951	2170.72	4682.22
chr5	38348000	38349000	2188	3495	2144.16	4598.78
chr5	38349000	38350000	2416	3736	2114.86	4388.42
chr5	38350000	38351000	2389	4118	2100.32	4426.04
chr5	38351000	38352000	2620	7318	2113.38	4441.02
chr5	38352000	38353000	2909	3218	2097.16	4467.74
chr5	38353000	38354000	1990	4503	2113.46	4542.6
chr5	38354000	38355000	1266	2367	2116.8	4560.04
chr5	38355000	38356000	634	3025	2122.1	4575.28
chr5	38356000	38357000	1506	7276	2123.26	4540.06
chr5	38357000	38358000	938	2535	2196.24	4653.38
chr5	38358000	38359000	1487	6013	2319.74	4811.1
chr5	38359000	38360000	1700	2937	2322.68	4845.78
chr5	38360000	38361000	2300	4605	2312.82	4843.82
chr5	38361000	38362000	2900	3761	2327.92	4831.62
chr5	38362000	38363000	1882	6579	2315.94	4905.44
chr5	38363000	38364000	2409	2783	2299.14	4912.2
chr5	38364000	38365000	3997	5220	2283.34	4939.78
chr5	38365000	38366000	2646	5575	2266.76	4926.08
chr5	38366000	38367000	1952	3136	2280.18	4915.6
chr5	38367000	38368000	2174	3897	2261.02	4892.88
chr5	38368000	38369000	2560	5964	2258.08	4868.88
chr5	38369000	38370000	2680	5467	2257.54	4837.38
chr5	38370000	38371000	3165	6763	2253.44	4908.06
chr5	38371000	38372000	2825	6026	2255.5	4932.68
chr5	38372000	38373000	1325	4055	2236.76	4851.04
chr5	38373000	38374000	2802	3308	2226.52	4853.22
chr5	38374000	38375000	2460	5491	2234.42	4912.12
chr5	38375000	38376000	1484	3874	2216.06	4944.52
chr5	38376000	38377000	2746	5314	2211.7	4870.62
chr5	38377000	38378000	1546	5289	2202.04	4939
chr5	38378000	38379000	2791	5572	2192.38	4942.52
chr5	38379000	38380000	2965	5399	2217.52	4955.44
chr5	38380000	38381000	2670	5432	2251.16	4955.64
chr5	38381000	38382000	1453	2457	2283.06	4881.6
chr5	38382000	38383000	4799	9442	2308.04	4909.4
chr5	38383000	38384000	8007	13646	2337.6	4902.88
chr5	38384000	38385000	2408	6476	2346.4	4952.92
chr5	38385000	38386000	1270	2566	2343.56	4984.16
chr5	38386000	38387000	1941	3950	2313.28	5003.96
chr5	38387000	38388000	1651	5782	2325.84	4934.66
chr5	38388000	38389000	1196	3499	2323.66	5045.02
chr5	38389000	38390000	2046	5481	2294.22	5046.7
chr5	38390000	38391000	1355	4260	2275.28	5006.24
chr5	38391000	38392000	2093	3706	2289.18	5073.14
chr5	38392000	38393000	750	2594	2297.06	5179.88
chr5	38393000	38394000	1724	2871	2290.4	5109.52
chr5	38394000	38395000	1389	4119	2271.86	5053.88
chr5	38395000	38396000	1659	8468	2348.3	5211.74
chr5	38396000	38397000	1419	5315	2341.6	5164.92
chr5	38397000	38398000	2356	3869	2350.1	5149.7
chr5	38398000	38399000	1676	3604	2348.86	5178.74
chr5	38399000	38400000	2811	6681	2346.56	5142.84
chr5	38400000	38401000	1471	5738	2336.18	5104.76
chr5	38401000	38402000	2402	3623	2355.18	5180.06
chr5	38402000	38403000	2426	6637	2421.82	5156.3
chr5	38403000	38404000	1507	4679	2411.14	5126.64
chr5	38404000	38405000	2523	3013	2384.78	5067.88
chr5	38405000	38406000	2316	3035	2370.24	5040.38
chr5	38406000	38407000	3101	3574	2375	5035.1
chr5	38407000	38408000	2187	3925	2304.88	4953.1
chr5	38408000	38409000	2965	5687	2224.28	4796.02
chr5	38409000	38410000	2140	5439	2217.1	4735.24
chr5	38410000	38411000	2158	6167	2245.22	4773.02
chr5	38411000	38412000	1386	4751	2265.3	4804.74
chr5	38412000	38413000	2510	3114	2291.04	4786.5
chr5	38413000	38414000	2300	8301	2288.38	4794.04
chr5	38414000	38415000	2525	5304	2268.92	4798.26
chr5	38415000	38416000	1699	3552	2276.28	4843.84
chr5	38416000	38417000	2647	6481	2554.08	5280.56
chr5	38417000	38418000	2568	9234	2634.28	5420.9
chr5	38418000	38419000	2227	2446	2662.46	5432.42
chr5	38419000	38420000	1753	2685	2700.5	5437.92
chr5	38420000	38421000	6987	14656	2888.46	5659.62
chr5	38421000	38422000	2490	3685	3052.76	5833.36
chr5	38422000	38423000	1750	3294	3039.98	5855.7
chr5	38423000	38424000	2740	4760	3027.8	5830.42
chr5	38424000	38425000	2345	3696	2985.7	5777.24
chr5	38425000	38426000	965	1970	3006.96	5723.5
chr5	38426000	38427000	3696	9079	3019.88	5763.06
chr5	38427000	38428000	4878	4101	3033.24	5796.1
chr5	38428000	38429000	2257	4089	3039.1	5775.72
chr5	38429000	38430000	1647	2461	3018.22	5786.38
chr5	38430000	38431000	1943	4057	3012.76	5823.6
chr5	38431000	38432000	1691	2193	3017.94	5988.8
chr5	38432000	38433000	1293	5342	3023.56	5995.64
chr5	38433000	38434000	3977	5792	2989.98	5945.58
chr5	38434000	38435000	2049	3437	2991.88	5890.38
chr5	38435000	38436000	2676	4455	3012.12	5852.56
chr5	38436000	38437000	2945	5536	3022.08	5836.06
chr5	38437000	38438000	2938	4870	3002.46	5871.44
chr5	38438000	38439000	1063	3876	3033.82	5861.14
chr5	38439000	38440000	1073	5692	3223.26	6401
chr5	38440000	38441000	1723	6539	3328.78	6544.66
chr5	38441000	38442000	15983	25542	3619.74	7241.16
chr5	38442000	38443000	4760	9611	3691.66	7245.28
chr5	38443000	38444000	3133	3447	3795.68	7614.38
chr5	38444000	38445000	3291	4394	3809.72	7687.16
chr5	38445000	38446000	11057	19553	3721.56	7494.28
chr5	38446000	38447000	9634	14002	3691.16	7512.06
chr5	38447000	38448000	1717	4986	3679.88	7599.74
chr5	38448000	38449000	1067	2340	3670.6	7592.92
chr5	38449000	38450000	706	4022	3647.7	7617.36
chr5	38450000	38451000	2534	3051	3680.04	7659.76
chr5	38451000	38452000	3048	5601	3635.36	7555.9
chr5	38452000	38453000	3094	8289	3556.92	7509.72
chr5	38453000	38454000	1800	3660	3559.14	7474.02
chr5	38454000	38455000	1479	3546	3591.72	7530.16
chr5	38455000	38456000	2043	4896	3611.2	7495.86
chr5	38456000	38457000	3360	11834	3606.16	7525.96
chr5	38457000	38458000	2468	4267	3599.92	7490.58
chr5	38458000	38459000	1286	3184	3564.46	7435.2
chr5	38459000	38460000	2235	2679	3564.92	7482.36
chr5	38460000	38461000	3170	4276	3560.46	7488.26
chr5	38461000	38462000	1884	3926	3524.42	7440.58
chr5	38462000	38463000	1529	4883	3504.34	7420.14
chr5	38463000	38464000	3868	7786	3513.9	7449.06
chr5	38464000	38465000	11997	32297	3536.44	7368.42
chr5	38465000	38466000	6975	10735	3528.32	7267.96
chr5	38466000	38467000	17195	41306	3232.84	6827.8
chr5	38467000	38468000	6164	9440	3143.64	6672.62
chr5	38468000	38469000	7428	20901	3107.22	6662.68
chr5	38469000	38470000	2455	6324	3080.04	6593.8
chr5	38470000	38471000	2579	5012	2891.94	6248.74
chr5	38471000	38472000	970	4574	2733.76	6024.98
chr5	38472000	38473000	1186	7678	2727.3	5993.32
chr5	38473000	38474000	2276	4419	2755.08	6051.3
chr5	38474000	38475000	1200	4918	2774.96	6037.38
chr5	38475000	38476000	2582	4090	2773.12	6052.7
chr5	38476000	38477000	1462	3886	2785.18	6090.32
chr5	38477000	38478000	956	1792	2752.1	5996.68
chr5	38478000	38479000	2368	2304	2742.9	5989.1
chr5	38479000	38480000	3276	5268	2754.34	5998.6
chr5	38480000	38481000	2917	2342	2748.06	5983.36
chr5	38481000	38482000	1439	3698	2706.02	5837.1
chr5	38482000	38483000	981	3573	2673.58	5799.72
chr5	38483000	38484000	2204	3023	2704.5	5804.3
chr5	38484000	38485000	2072	5795	2753.76	5900.9
chr5	38485000	38486000	2453	4750	2718.12	5937.82
chr5	38486000	38487000	1143	3152	2705.36	6008.38
chr5	38487000	38488000	1934	3848	2692.78	6015
chr5	38488000	38489000	1541	5322	2646.02	5917.2
chr5	38489000	38490000	2200	1660	2439.46	5378.24
chr5	38490000	38491000	1317	1516	2350.38	5280.38
chr5	38491000	38492000	1209	3534	2045.08	4557.18
chr5	38492000	38493000	300	1852	1950.8	4432.54
chr5	38493000	38494000	1312	2950	1855.24	4143.48
chr5	38494000	38495000	1932	950	1831.58	4094.98
chr5	38495000	38496000	1652	2300	1808.56	4055.96
chr5	38496000	38497000	1725	2814	1813.84	4030.26
chr5	38497000	38498000	1394	3403	1819.58	3939.66
chr5	38498000	38499000	2456	5239	1791.18	3894.44
chr5	38499000	38500000	1700	3326	1816.44	3874.92
chr5	38500000	38501000	2442	3817	1794.8	3840.64
chr5	38501000	38502000	3651	7482	1797.7	3892.22
chr5	38502000	38503000	1440	3607	1824.44	3927.48
chr5	38503000	38504000	1340	3281	1828.08	4018.32
chr5	38504000	38505000	2051	4021	1801.06	3977.66
chr5	38505000	38506000	1729	4134	1765.96	4001.72
chr5	38506000	38507000	1258	4521	1776.18	3972.2
chr5	38507000	38508000	846	2398	1794.08	3978.06
chr5	38508000	38509000	2832	3413	1799.96	4007.32
chr5	38509000	38510000	4698	7509	1791.68	3942.98
chr5	38510000	38511000	1388	6122	1830.92	4015.54
chr5	38511000	38512000	1246	7454	1855.74	3999.32
chr5	38512000	38513000	900	5214	1872.74	4001.46
chr5	38513000	38514000	1530	2896	1901.34	3961.84
chr5	38514000	38515000	1669	5349	1896.82	4025.16
chr5	38515000	38516000	2521	5842	1944.38	4080.84
chr5	38516000	38517000	1930	5146	1953.2	4103.68
chr5	38517000	38518000	1450	3208	2017	4226.64
chr5	38518000	38519000	2650	6448	2020.66	4220.84
chr5	38519000	38520000	1272	3899	2056.72	4275.64
chr5	38520000	38521000	1428	3061	2062.68	4287.2
chr5	38521000	38522000	1234	3289	2075.64	4324.22
chr5	38522000	38523000	1473	3148	2113.34	4380.56
chr5	38523000	38524000	856	2158	2167.92	4528.04
chr5	38524000	38525000	2463	3942	2211.16	4645.6
chr5	38525000	38526000	1500	2376	2405.86	5184.96
chr5	38526000	38527000	1607	6465	2525.92	5496.08
chr5	38527000	38528000	2293	3555	2603.24	5563.1
chr5	38528000	38529000	2550	6846	2643.54	5588.12
chr5	38529000	38530000	1925	3235	2759.08	5760.22
chr5	38530000	38531000	1162	3545	2954.34	6142.3
chr5	38531000	38532000	1950	2222	3182.84	6402.04
chr5	38532000	38533000	1876	3866	3377.88	6723.58
chr5	38533000	38534000	2498	4486	3411.88	6810.9
chr5	38534000	38535000	1658	2578	3402.94	6946.5
chr5	38535000	38536000	4415	8378	3461.5	6940.12
chr5	38536000	38537000	2384	2341	3527.5	6948.54
chr5	38537000	38538000	2784	3955	3545.38	6930.06
chr5	38538000	38539000	2971	3341	3571	7008.56
chr5	38539000	38540000	1974	4826	3587.2	7020.78
chr5	38540000	38541000	3695	4300	3558.16	6952.9
chr5	38541000	38542000	1650	4676	3558.7	6926.48
chr5	38542000	38543000	3490	8000	3577.16	6967.26
chr5	38543000	38544000	1495	2660	3549.18	6912.72
chr5	38544000	38545000	3735	3690	3566.06	6911.82
chr5	38545000	38546000	1950	2878	3585.8	6931.76
chr5	38546000	38547000	2373	4665	3616.94	6951.82
chr5	38547000	38548000	3279	6220	3621.06	6965.86
chr5	38548000	38549000	5185	12613	3642.68	6983.7
chr5	38549000	38550000	3862	9204	3628.98	6961.1
chr5	38550000	38551000	12177	30785	3653.98	7011.7
chr5	38551000	38552000	9654	23038	3788.62	7237.96
chr5	38552000	38553000	5306	6958	3827.82	7306.54
chr5	38553000	38554000	3355	4532	3807.68	7224.1
chr5	38554000	38555000	7828	12626	3823.38	7236.64
chr5	38555000	38556000	11492	23238	3842.22	7205.98
chr5	38556000	38557000	12683	17508	3858.18	7239.44
chr5	38557000	38558000	10598	18475	3871.26	7253.46
chr5	38558000	38559000	4532	7779	3872.1	7221.56
chr5	38559000	38560000	4251	14289	3881.12	7228.28
chr5	38560000	38561000	4316	5803	3819.82	7156.7
chr5	38561000	38562000	4546	7875	3823.38	7207.98
chr5	38562000	38563000	1794	4290	3828.88	7246.58
chr5	38563000	38564000	2811	6821	3835.78	7315.72
chr5	38564000	38565000	2479	5960	3859.86	7409.32
chr5	38565000	38566000	1069	2448	3929.76	7633.7
chr5	38566000	38567000	1957	3825	4186.72	8103.22
chr5	38567000	38568000	2373	5247	4217.9	8108.96
chr5	38568000	38569000	1251	3721	4265.16	8262.66
chr5	38569000	38570000	2116	3854	4304.32	8498.18
chr5	38570000	38571000	2415	4058	4539.7	9070.96
chr5	38571000	38572000	2791	4292	4579.74	9149.66
chr5	38572000	38573000	1679	3850	4583.78	9176.4
chr5	38573000	38574000	1937	3050	4563.1	9180.34
chr5	38574000	38575000	1778	2812	4929.52	9907.2
chr5	38575000	38576000	2750	4906	4934.02	9659.04
chr5	38576000	38577000	8339	17778	4858.64	9595.78
chr5	38577000	38578000	4253	6984	4912.66	9821.74
chr5	38578000	38579000	1543	2724	4893.6	9812.4
chr5	38579000	38580000	2710	3862	4779.58	9629.72
chr5	38580000	38581000	2104	2012	4582.68	9243.8
chr5	38581000	38582000	2748	3895	4389.04	9009.14
chr5	38582000	38583000	2530	4567	4450.24	9234.98
chr5	38583000	38584000	2540	2891	4603.78	9630.56
chr5	38584000	38585000	2109	2914	4588.76	9487.08
chr5	38585000	38586000	1350	4799	4544.22	9429.36
chr5	38586000	38587000	2562	4905	4491.18	9339.3
chr5	38587000	38588000	3059	5885	4491.6	9326.96
chr5	38588000	38589000	3316	6798	4515.6	9256.14
chr5	38589000	38590000	3178	9506	4515.76	9228.42
chr5	38590000	38591000	7190	15519	4542.38	9279.1
chr5	38591000	38592000	14498	28152	4537.7	9271.24
chr5	38592000	38593000	5049	8287	4521.56	9212.3
chr5	38593000	38594000	3858	10345	4539.34	9233.88
chr5	38594000	38595000	5693	15466	4528.84	9214.88
chr5	38595000	38596000	13719	31517	4502.16	9168.22
chr5	38596000	38597000	4375	8600	4480.76	9178.04
chr5	38597000	38598000	3481	7557	4493.18	9214.04
chr5	38598000	38599000	4151	12810	4492.82	9247.7
chr5	38599000	38600000	22183	45547	4509.9	9259.02
chr5	38600000	38601000	12402	18377	4479.96	9231.9
chr5	38601000	38602000	5885	19875	4332.18	8926.34
chr5	38602000	38603000	8007	18256	4273.8	8838.66
chr5	38603000	38604000	2402	4065	4272.92	8843.86
chr5	38604000	38605000	2127	3492	4246.84	8827.94
chr5	38605000	38606000	1647	3942	4232.74	8829.7
chr5	38606000	38607000	3001	5775	4210.02	8861.04
chr5	38607000	38608000	13658	29767	4200.4	8869.68
chr5	38608000	38609000	12209	27558	4288.84	9113.8
chr5	38609000	38610000	3500	7115	4523.74	9522.18
chr5	38610000	38611000	2089	2917	4808.16	10165.92
chr5	38611000	38612000	1894	3372	4806.48	10175.48
chr5	38612000	38613000	1815	3673	4776.22	10161.02
chr5	38613000	38614000	4011	3280	4756.86	10134.74
chr5	38614000	38615000	2487	4574	4736.58	10074.28
chr5	38615000	38616000	2400	4982	4739.68	10031.86
chr5	38616000	38617000	1723	3432	4505.8	9517.76
chr5	38617000	38618000	1566	2300	4465.34	9425.66
chr5	38618000	38619000	2140	4800	4427.44	9308.28
chr5	38619000	38620000	1591	2904	4370.14	9051.1
chr5	38620000	38621000	1081	1725	4143.64	8507.78
chr5	38621000	38622000	1721	4783	4107.26	8412.46
chr5	38622000	38623000	2300	5650	4084.28	8444.46
chr5	38623000	38624000	1919	4733	4091.62	8353.52
chr5	38624000	38625000	2632	3378	3700.26	7544.14
chr5	38625000	38626000	1253	3550	3531.1	7327.74
chr5	38626000	38627000	950	2500	3525.68	7159.04
chr5	38627000	38628000	1334	2600	3435.66	6914.9
chr5	38628000	38629000	1499	2984	3414.1	6952.64
chr5	38629000	38630000	1406	3066	3405.76	6995.72
chr5	38630000	38631000	1399	2100	3404.86	6984.04
chr5	38631000	38632000	1612	5462	3383	6961.96
chr5	38632000	38633000	2049	4999	3183.16	6492.08
chr5	38633000	38634000	6962	15097	2997.4	6067.12
chr5	38634000	38635000	13854	23333	2958.6	6006.96
chr5	38635000	38636000	15571	36986	3354.04	7053.3
chr5	38636000	38637000	2478	5383	3367.84	7105.58
chr5	38637000	38638000	1546	5162	3386.52	7180.38
chr5	38638000	38639000	2348	5484	3344.22	7227.7
chr5	38639000	38640000	2164	6483	3325.32	7262.28
chr5	38640000	38641000	7345	13398	3319.5	7293.14
chr5	38641000	38642000	2804	2447	3343.32	7338.02
chr5	38642000	38643000	3026	3682	3456.56	7507.4
chr5	38643000	38644000	1963	4476	3459.26	7493.3
chr5	38644000	38645000	2828	2607	3483.72	7573.3
chr5	38645000	38646000	2394	4351	3506.52	7630.56
chr5	38646000	38647000	2556	3834	3537.3	7647.4
chr5	38647000	38648000	2332	9157	3728.72	8108.08
chr5	38648000	38649000	4518	8263	3767.92	8218.7
chr5	38649000	38650000	2615	5078	3769.28	8252.88
chr5	38650000	38651000	3944	7557	3762.64	8242.58
chr5	38651000	38652000	5614	11440	3776.12	8326.7
chr5	38652000	38653000	3506	6049	3797.22	8359.86
chr5	38653000	38654000	1324	5952	3799.98	8345.34
chr5	38654000	38655000	1710	5646	3815.84	8336.34
chr5	38655000	38656000	1602	3358	3819.28	8384.08
chr5	38656000	38657000	1908	4671	3817.94	8377.74
chr5	38657000	38658000	3666	6273	3817.64	8356.42
chr5	38658000	38659000	2921	6310	3713.84	8137.86
chr5	38659000	38660000	1560	4107	3480.3	7746.64
chr5	38660000	38661000	21861	55234	3206.74	7067.2
chr5	38661000	38662000	2584	5986	3205.32	7034.82
chr5	38662000	38663000	2749	7413	3217.94	6977.82
chr5	38663000	38664000	1896	5646	3205.46	6897.2
chr5	38664000	38665000	1542	6303	3217.14	6873.64
chr5	38665000	38666000	2109	6525	3107.26	6695.16
chr5	38666000	38667000	2914	5676	3115.1	6676.32
chr5	38667000	38668000	7228	10769	3087.1	6648.54
chr5	38668000	38669000	2275	4095	3081.12	6649.04
chr5	38669000	38670000	2814	6904	3082.26	6676.54
chr5	38670000	38671000	2221	4588	3059.4	6686.78
chr5	38671000	38672000	3260	5625	3053.92	6684.34
chr5	38672000	38673000	11871	28684	3072.12	6709.16
chr5	38673000	38674000	3879	10264	3031.04	6627.3
chr5	38674000	38675000	2700	5087	3027.3	6609.4
chr5	38675000	38676000	921	3035	3016.7	6495.62
chr5	38676000	38677000	1624	6706	2941.84	6378.98
chr5	38677000	38678000	2389	4258	2907.34	6345
chr5	38678000	38679000	1637	2258	2892.86	6306.84
chr5	38679000	38680000	2199	2616	2923.22	6235.6
chr5	38680000	38681000	1571	4487	2924.62	6266.88
chr5	38681000	38682000	1545	5145	2923.42	6217.46
chr5	38682000	38683000	2034	3933	2891.9	6163.98
chr5	38683000	38684000	1772	4169	2876.04	6137.8
chr5	38684000	38685000	2177	3772	2898.28	6149.92
chr5	38685000	38686000	1893	3014	2492.8	5134.5
chr5	38686000	38687000	2407	3764	2479.66	5044.2
chr5	38687000	38688000	2177	2312	2440.68	5000.12
chr5	38688000	38689000	1724	1453	2426.76	4995.78
chr5	38689000	38690000	2748	5305	2428.28	4975.48
chr5	38690000	38691000	1851	4474	2438.74	4943.12
chr5	38691000	38692000	3196	1505	2395.46	4891.18
chr5	38692000	38693000	1626	2293	2275.02	4723.2
chr5	38693000	38694000	1664	4501	2281.62	4713.4
chr5	38694000	38695000	2885	3982	2293.3	4701.88
chr5	38695000	38696000	1251	4863	2335.14	4831.66
chr5	38696000	38697000	2282	3712	2320.38	4823.7
chr5	38697000	38698000	3242	10398	2140.08	4389.9
chr5	38698000	38699000	2464	4170	2102.84	4285.18
chr5	38699000	38700000	2428	4183	2096.46	4312.26
chr5	38700000	38701000	3414	1868	2116.94	4327.3
chr5	38701000	38702000	1871	5608	2127.46	4328.82
chr5	38702000	38703000	1781	4350	2124.36	4352.28
chr5	38703000	38704000	600	4044	2117.62	4383.74
chr5	38704000	38705000	3228	2084	2101.88	4405.6
chr5	38705000	38706000	1672	4922	2114.22	4375.68
chr5	38706000	38707000	1848	2200	2101.32	4314.42
chr5	38707000	38708000	2090	3599	2084.64	4337.04
chr5	38708000	38709000	2128	5001	2089.28	4312.66
chr5	38709000	38710000	2672	4713	2089.88	4301.3
chr5	38710000	38711000	1587	4463	2078.58	4297.22
chr5	38711000	38712000	1927	1471	2079.06	4315.06
chr5	38712000	38713000	800	5209	2067.52	4364.42
chr5	38713000	38714000	1200	5429	2086.04	4475.96
chr5	38714000	38715000	1618	5288	2299.82	5080.08
chr5	38715000	38716000	2632	4907	2312.36	5100.14
chr5	38716000	38717000	750	3079	2303.4	5174.04
chr5	38717000	38718000	1206	2370	2308.32	5184.5
chr5	38718000	38719000	2605	3605	2302.46	5180.88
chr5	38719000	38720000	3398	6328	2272.58	5148.88
chr5	38720000	38721000	4313	11077	2283.96	5100.92
chr5	38721000	38722000	2522	5227	2272.76	5096.64
chr5	38722000	38723000	2856	6994	2244.98	4957.6
chr5	38723000	38724000	2017	5028	2231.16	4911.92
chr5	38724000	38725000	2381	6441	2227.14	4943.44
chr5	38725000	38726000	1945	3787	2205.14	4950.02
chr5	38726000	38727000	2150	6782	2215.8	4935.98
chr5	38727000	38728000	2234	5431	2249.76	5033.42
chr5	38728000	38729000	1300	3831	2299.92	5049.2
chr5	38729000	38730000	1412	3709	2287.16	5141.78
chr5	38730000	38731000	2188	2991	2308.02	5191.3
chr5	38731000	38732000	900	2082	2333.52	5273.44
chr5	38732000	38733000	1200	5064	2309.3	5282
chr5	38733000	38734000	2004	2950	2324.12	5234
chr5	38734000	38735000	2207	3204	2319.92	5216.34
chr5	38735000	38736000	1328	2810	2302.16	5229.98
chr5	38736000	38737000	2431	4656	2309.72	5246.92
chr5	38737000	38738000	1600	4780	2330.62	5174.72
chr5	38738000	38739000	2650	7030	2355.92	5138.84
chr5	38739000	38740000	13437	35511	2350.26	5151.3
chr5	38740000	38741000	2478	5477	2319.62	5097.14
chr5	38741000	38742000	2748	5200	2340.74	5186.8
chr5	38742000	38743000	1872	2816	2362.18	5217.8
chr5	38743000	38744000	1371	4320	2363.8	5209.48
chr5	38744000	38745000	1391	2382	2327.22	5224.08
chr5	38745000	38746000	1820	2465	2295.96	5088.58
chr5	38746000	38747000	1722	3498	2274.48	5033.92
chr5	38747000	38748000	1853	3446	2253.4	4956.28
chr5	38748000	38749000	1773	1886	2246.54	4945.46
chr5	38749000	38750000	2227	5759	2211.44	4876.18
chr5	38750000	38751000	2314	2197	2198.54	4852.94
chr5	38751000	38752000	2404	4906	2199.36	4790.86
chr5	38752000	38753000	3479	9222	2184.24	4753.12
chr5	38753000	38754000	3108	4833	2198.22	4784.5
chr5	38754000	38755000	2590	6713	2243.04	4757.98
chr5	38755000	38756000	2715	7398	2294.94	4829.6
chr5	38756000	38757000	3123	6307	2467.54	5136.32
chr5	38757000	38758000	879	4027	2557.68	5272.86
chr5	38758000	38759000	2869	2601	2995.7	6404.88
chr5	38759000	38760000	2462	3830	3068.94	6482.16
chr5	38760000	38761000	699	5145	3097.9	6511.4
chr5	38761000	38762000	2305	2318	3065.24	6499.44
chr5	38762000	38763000	1845	1599	3078.24	6487.84
chr5	38763000	38764000	2465	3635	3067.24	6400.46
chr5	38764000	38765000	1335	5911	2871.54	5744.7
chr5	38765000	38766000	1100	2199	2876.48	5686.38
chr5	38766000	38767000	1806	7562	2853.46	5663.44
chr5	38767000	38768000	2278	3920	2851.66	5693.9
chr5	38768000	38769000	2686	3189	2857.6	5698.5
chr5	38769000	38770000	1569	7058	2896.58	5693.78
chr5	38770000	38771000	2750	4302	2890.9	5718.4
chr5	38771000	38772000	1448	2494	3004.2	5924.08
chr5	38772000	38773000	1802	3112	3032.26	5952.96
chr5	38773000	38774000	1674	4487	3046.56	6018.08
chr5	38774000	38775000	626	2977	3032.12	5988.96
chr5	38775000	38776000	1300	2625	3023.2	6027.36
chr5	38776000	38777000	2191	3678	3025.64	5950.14
chr5	38777000	38778000	1478	3544	3005.62	5835.38
chr5	38778000	38779000	1999	5400	2961.46	5871.56
chr5	38779000	38780000	3653	2383	2950.66	5819.74
chr5	38780000	38781000	4783	6572	2966.46	5741.06
chr5	38781000	38782000	9530	17418	3233.34	6331.34
chr5	38782000	38783000	5707	11891	3631.16	7150.4
chr5	38783000	38784000	23905	59551	3847.34	7590.92
chr5	38784000	38785000	5869	7068	4001.9	7804.16
chr5	38785000	38786000	2776	4272	4106.92	7910.7
chr5	38786000	38787000	798	4058	4115.38	7965.02
chr5	38787000	38788000	2250	4200	4122.48	8063.26
chr5	38788000	38789000	2100	2661	4097.7	8110.56
chr5	38789000	38790000	3652	2723	4106.54	8096.68
chr5	38790000	38791000	2725	2561	4142.68	8151.64
chr5	38791000	38792000	1597	4053	4240.82	8306.92
chr5	38792000	38793000	1782	4339	4252.64	8420.08
chr5	38793000	38794000	1668	4550	4242.46	8476.84
chr5	38794000	38795000	3340	2146	4250.42	8400.68
chr5	38795000	38796000	1536	3696	4228.18	8360.8
chr5	38796000	38797000	7387	13782	4210.54	8343.64
chr5	38797000	38798000	3256	4890	4215.12	8333.52
chr5	38798000	38799000	2488	5142	4200.84	8290.9
chr5	38799000	38800000	1505	4303	4234.98	8320.68
chr5	38800000	38801000	1868	4117	4268.32	8396.44
chr5	38801000	38802000	2526	1045	4292.32	8465.52
chr5	38802000	38803000	2478	3484	4305.8	8488.52
chr5	38803000	38804000	900	6642	4310.2	8498.64
chr5	38804000	38805000	2050	4122	4301.6	8551.18
chr5	38805000	38806000	3505	3464	4515.4	9052.32
chr5	38806000	38807000	16467	35821	4732.2	9437.34
chr5	38807000	38808000	20770	44980	4730.46	9342.76
chr5	38808000	38809000	13678	24627	4313.44	8246.22
chr5	38809000	38810000	10190	14492	4263.56	8192.64
chr5	38810000	38811000	5950	10472	4308.24	8273.38
chr5	38811000	38812000	2728	5034	4374.56	8460.28
chr5	38812000	38813000	2200	6511	4373.56	8456.56
chr5	38813000	38814000	1226	6000	4361.56	8484.54
chr5	38814000	38815000	1777	5217	4320.8	8519.04
chr5	38815000	38816000	2907	4947	4317.36	8563.9
chr5	38816000	38817000	6713	15326	4332	8584.82
chr5	38817000	38818000	2869	9578	4337.98	8556.08
chr5	38818000	38819000	2177	6027	4374.38	8590.5
chr5	38819000	38820000	1967	3250	4512.64	8852.56
chr5	38820000	38821000	1638	2308	4751.06	9314.7
chr5	38821000	38822000	566	1636	4745.6	9308.38
chr5	38822000	38823000	2031	2606	4825.1	9576.68
chr5	38823000	38824000	960	2356	4863.56	9632.2
chr5	38824000	38825000	2333	4466	4910.6	9638.9
chr5	38825000	38826000	2967	6413	4933.26	9712.64
chr5	38826000	38827000	3391	7132	4924.22	9850.92
chr5	38827000	38828000	2152	4694	4963	9884.4
chr5	38828000	38829000	2219	5906	5012.12	9907.18
chr5	38829000	38830000	3223	5010	5158.76	10263.08
chr5	38830000	38831000	15473	31629	5117.2	10286.64
chr5	38831000	38832000	20370	36669	4854.34	9649.42
chr5	38832000	38833000	5620	7162	4483.92	8866.78
chr5	38833000	38834000	3054	4724	4267.38	8492.78
chr5	38834000	38835000	3375	4389	4100.32	8320.88
chr5	38835000	38836000	5010	8309	4008.38	8158.82
chr5	38836000	38837000	4114	13403	3991.36	8127.18
chr5	38837000	38838000	2200	4014	3966.6	8019.84
chr5	38838000	38839000	1500	4060	3971.68	7986.96
chr5	38839000	38840000	1614	4448	3975.08	7997.5
chr5	38840000	38841000	2553	4804	3962.18	7931.56
chr5	38841000	38842000	2329	5099	3875.1	7695.16
chr5	38842000	38843000	2081	2902	3851.3	7590.68
chr5	38843000	38844000	3488	6271	3860.48	7633.54
chr5	38844000	38845000	10253	15249	3913.88	7758.22
chr5	38845000	38846000	13457	26803	3960.74	7838.76
chr5	38846000	38847000	7114	13466	4125.62	8226.88
chr5	38847000	38848000	7231	18305	4842.14	9885.02
chr5	38848000	38849000	4411	7918	4897.84	9978.26
chr5	38849000	38850000	3857	4638	4891.74	10009.44
chr5	38850000	38851000	3001	7804	4869.36	9987.24
chr5	38851000	38852000	2074	7959	4818.54	9868.12
chr5	38852000	38853000	4417	5158	4818.42	9825.86
chr5	38853000	38854000	3356	7781	4808.48	9773.12
chr5	38854000	38855000	9382	21917	4791.66	9712.02
chr5	38855000	38856000	1427	4642	4518.18	9191.04
chr5	38856000	38857000	3324	3960	4135.32	8532.5
chr5	38857000	38858000	2249	5848	4052.26	8423.46
chr5	38858000	38859000	2851	5927	4030.46	8391.7
chr5	38859000	38860000	1837	5897	3996.7	8370.42
chr5	38860000	38861000	1353	2369	3926.72	8261.74
chr5	38861000	38862000	1877	3452	3866.84	8076.02
chr5	38862000	38863000	962	1144	3848.22	8083.4
chr5	38863000	38864000	1480	4356	3833.86	8048.2
chr5	38864000	38865000	1947	5744	3838.58	8045.32
chr5	38865000	38866000	2262	1650	3799.52	8028.44
chr5	38866000	38867000	2359	3506	3800.68	7980.26
chr5	38867000	38868000	1679	4354	3786.22	7950.34
chr5	38868000	38869000	2636	8170	3748.46	7886.34
chr5	38869000	38870000	4637	9484	3568	7683.82
chr5	38870000	38871000	3981	6335	3342.84	7240.38
chr5	38871000	38872000	8810	21042	3238.26	7045.86
chr5	38872000	38873000	37857	85513	3139.3	6736.64
chr5	38873000	38874000	3745	7018	3095.08	6662.38
chr5	38874000	38875000	2028	6025	3059.94	6679.76
chr5	38875000	38876000	1848	5303	3054.32	6623.8
chr5	38876000	38877000	850	1176	3038.44	6532.58
chr5	38877000	38878000	2146	2581	2972.1	6464.42
chr5	38878000	38879000	1722	3269	2939.74	6391.8
chr5	38879000	38880000	2382	1955	2819.18	5991.8
chr5	38880000	38881000	1799	5580	2827.06	5964.18
chr5	38881000	38882000	1227	3742	2775.12	5944.42
chr5	38882000	38883000	1467	1710	2765.54	5915.02
chr5	38883000	38884000	1964	3136	2726.52	5863.44
chr5	38884000	38885000	1687	3325	2722.78	5829.46
chr5	38885000	38886000	1511	2875	2721.72	5886.92
chr5	38886000	38887000	1120	4117	2749.28	5916.2
chr5	38887000	38888000	1269	4383	2766.76	5994.08
chr5	38888000	38889000	782	2300	2778.62	6008.48
chr5	38889000	38890000	1850	4304	2824.22	5974.38
chr5	38890000	38891000	600	3960	2807.06	6007.6
chr5	38891000	38892000	2387	2690	2790.72	5975.84
chr5	38892000	38893000	1358	1406	2800.32	5948.4
chr5	38893000	38894000	1600	3071	2789.4	5813
chr5	38894000	38895000	1230	5123	2735.68	5718.32
chr5	38895000	38896000	2199	4631	2685.36	5689.24
chr5	38896000	38897000	1885	3740	2574.58	5392.98
chr5	38897000	38898000	2283	2844	1903.44	3853.34
chr5	38898000	38899000	2200	4205	1866.92	3788.12
chr5	38899000	38900000	2100	5507	1873.94	3756.84
chr5	38900000	38901000	2720	5006	1872.06	3749.74
chr5	38901000	38902000	1280	3398	1880.98	3742.5
chr5	38902000	38903000	1100	1750	1861.7	3757.58
chr5	38903000	38904000	1738	4150	1854.02	3789.48
chr5	38904000	38905000	3354	1917	1856.72	3819.84
chr5	38905000	38906000	1821	3261	1857.36	3739.24
chr5	38906000	38907000	727	2972	1883.32	3730.38
chr5	38907000	38908000	1770	4378	1888.06	3771.78
chr5	38908000	38909000	900	3348	1908.9	3762.18
chr5	38909000	38910000	1650	4198	1906.04	3795.22
chr5	38910000	38911000	1300	5242	1907.82	3801.16
chr5	38911000	38912000	3255	4916	1907.16	3792.74
chr5	38912000	38913000	1836	5038	1903.82	3815.74
chr5	38913000	38914000	2073	5076	1944.72	3879.74
chr5	38914000	38915000	4227	4039	1933.4	3891.5
chr5	38915000	38916000	1404	3311	1948.4	3882.78
chr5	38916000	38917000	1542	1918	1923.04	3918.08
chr5	38917000	38918000	2159	2982	1943.3	3912.8
chr5	38918000	38919000	2090	1400	1929.46	3918.24
chr5	38919000	38920000	1951	4750	1933.44	3852.1
chr5	38920000	38921000	1465	4881	1909.46	3804.04
chr5	38921000	38922000	3271	6229	1917.8	3783.52
chr5	38922000	38923000	4300	8531	1904	3787.1
chr5	38923000	38924000	1919	3757	1889.86	3782.5
chr5	38924000	38925000	2379	4461	1875.86	3785.4
chr5	38925000	38926000	1754	4948	1865.54	3737.8
chr5	38926000	38927000	1296	814	1862.24	3725.48
chr5	38927000	38928000	1182	3335	1870.44	3774.04
chr5	38928000	38929000	1338	4864	1884.52	3769.14
chr5	38929000	38930000	2517	3473	1854.98	3787.28
chr5	38930000	38931000	1831	1550	1854.56	3826.86
chr5	38931000	38932000	2525	3299	1867.02	3848.86
chr5	38932000	38933000	1704	3780	1860.5	3812.94
chr5	38933000	38934000	3006	2656	1874.58	3874
chr5	38934000	38935000	1544	4977	1865.1	3897.32
chr5	38935000	38936000	1600	3172	1878.88	3841.9
chr5	38936000	38937000	1087	3696	1835.46	3818.1
chr5	38937000	38938000	1102	5533	1829.4	3767.88
chr5	38938000	38939000	2827	5500	1813.6	3729.6
chr5	38939000	38940000	1284	4892	1755.84	3735.82
chr5	38940000	38941000	1350	3524	1764.76	3709.6
chr5	38941000	38942000	1119	4455	1793.84	3761.12
chr5	38942000	38943000	2371	1142	1787.78	3757.04
chr5	38943000	38944000	908	3343	1797.56	3817.64
chr5	38944000	38945000	1429	1816	1803.16	3836.14
chr5	38945000	38946000	1000	2228	1826.48	3835.84
chr5	38946000	38947000	2302	2714	1805.18	3775.82
chr5	38947000	38948000	1593	3023	1747.76	3674.28
chr5	38948000	38949000	1493	3975	1757.94	3688.2
chr5	38949000	38950000	1400	5652	1843.3	3903.58
chr5	38950000	38951000	2204	2626	1856.98	3901.54
chr5	38951000	38952000	1115	2782	1897.04	4019.62
chr5	38952000	38953000	1510	4178	1896.68	4054.28
chr5	38953000	38954000	2442	3905	1907.46	4013.96
chr5	38954000	38955000	1877	2824	1905.12	4034.44
chr5	38955000	38956000	1800	5240	1901.9	4080.24
chr5	38956000	38957000	1350	4072	1873	4084.34
chr5	38957000	38958000	1444	2582	1862.52	4043.86
chr5	38958000	38959000	1604	6401	1828.92	4091.66
chr5	38959000	38960000	1176	5364	1844.04	4028.18
chr5	38960000	38961000	1989	2471	1844.36	4008.2
chr5	38961000	38962000	1084	3726	1850.08	4007.92
chr5	38962000	38963000	1533	2527	1854.04	3932.08
chr5	38963000	38964000	1283	3162	1833	3886.2
chr5	38964000	38965000	1339	4350	1847.92	3842.78
chr5	38965000	38966000	1850	2000	1845.2	3829.96
chr5	38966000	38967000	2996	4494	1868.82	3772.98
chr5	38967000	38968000	1856	2778	1845.28	3809.44
chr5	38968000	38969000	2579	4430	1857.86	3818.92
chr5	38969000	38970000	2231	5675	2058.16	4254.14
chr5	38970000	38971000	2631	4866	2086.84	4295.4
chr5	38971000	38972000	2206	3228	2123.08	4312.52
chr5	38972000	38973000	1429	3454	2157.06	4329.54
chr5	38973000	38974000	2428	4453	2163.2	4350.32
chr5	38974000	38975000	6647	15230	2171.98	4338.42
chr5	38975000	38976000	2438	4846	2160.76	4322.5
chr5	38976000	38977000	3299	6718	2207.64	4320.16
chr5	38977000	38978000	1164	5068	2234.58	4326.8
chr5	38978000	38979000	1877	2848	2205.98	4336.64
chr5	38979000	38980000	2400	4497	2200.52	4357.66
chr5	38980000	38981000	1670	3840	2231.52	4314.02
chr5	38981000	38982000	1080	3504	2237.52	4320.28
chr5	38982000	38983000	1180	1756	2252.1	4325.02
chr5	38983000	38984000	1326	5046	2247.58	4287.22
chr5	38984000	38985000	2300	1803	2270.46	4294.58
chr5	38985000	38986000	1616	2173	2276.34	4346.34
chr5	38986000	38987000	1373	3682	2298.4	4328.42
chr5	38987000	38988000	1300	1741	2293.44	4324.76
chr5	38988000	38989000	1775	3206	2298.78	4302.96
chr5	38989000	38990000	2030	2721	2301	4307.82
chr5	38990000	38991000	1214	2883	2326.48	4380.24
chr5	38991000	38992000	2300	1606	2347.52	4398.76
chr5	38992000	38993000	1194	2965	2365.26	4452.82
chr5	38993000	38994000	1537	3817	2342.68	4473.78
chr5	38994000	38995000	11444	23577	2330.22	4406.96
chr5	38995000	38996000	2434	4291	2335.82	4372.8
chr5	38996000	38997000	4114	3570	2351.36	4391.8
chr5	38997000	38998000	3292	3874	2374.5	4408.52
chr5	38998000	38999000	1800	5014	2375.82	4380.2
chr5	38999000	39000000	1839	5057	2297.16	4173.7
chr5	39000000	39001000	1643	1830	2327.62	4326.82
chr5	39001000	39002000	3459	2665	2283.76	4251.46
chr5	39002000	39003000	2857	4510	2294.16	4193.48
chr5	39003000	39004000	1012	4397	2288.62	4211.6
chr5	39004000	39005000	1604	3875	2275.62	4148.18
chr5	39005000	39006000	3350	3058	2268.18	4155.8
chr5	39006000	39007000	1650	4385	2324.18	4132.3
chr5	39007000	39008000	2173	2819	2337.9	4216.74
chr5	39008000	39009000	1378	4511	2356.84	4194.06
chr5	39009000	39010000	2320	5732	2341.16	4223.68
chr5	39010000	39011000	2283	5059	2337.88	4279.54
chr5	39011000	39012000	2187	2830	2340.02	4260.96
chr5	39012000	39013000	1285	2344	2354.38	4259.08
chr5	39013000	39014000	1550	2072	2338.88	4252.24
chr5	39014000	39015000	1450	4593	2311.56	4220.54
chr5	39015000	39016000	3124	5621	2322	4225.36
chr5	39016000	39017000	4048	5420	2303.08	4240
chr5	39017000	39018000	2743	5481	2313.56	4241.14
chr5	39018000	39019000	1450	5478	2343.62	4274.18
chr5	39019000	39020000	1608	2334	2152.8	3866.72
chr5	39020000	39021000	2911	3158	2139.16	3841.42
chr5	39021000	39022000	2983	4178	2123.14	3876
chr5	39022000	39023000	2586	4290	2103.3	3885.16
chr5	39023000	39024000	2494	3037	2095.64	3859.76
chr5	39024000	39025000	2714	4905	2104.92	3884.8
chr5	39025000	39026000	3961	12502	2129.9	3922.14
chr5	39026000	39027000	1106	2950	2112.46	3946.84
chr5	39027000	39028000	1684	2169	2094.6	3918.62
chr5	39028000	39029000	1600	3754	2088.92	3882.44
chr5	39029000	39030000	1750	1326	2078.84	3883.76
chr5	39030000	39031000	1298	4221	2061.6	3922.06
chr5	39031000	39032000	3880	2329	2056.96	3862.42
chr5	39032000	39033000	1866	5978	2061.26	3900.24
chr5	39033000	39034000	2273	3912	2112.04	3953.5
chr5	39034000	39035000	1516	3284	2115.56	3972.18
chr5	39035000	39036000	1452	4966	2123.06	3970.76
chr5	39036000	39037000	1480	2753	2107.64	4008.96
chr5	39037000	39038000	2018	1647	2137.56	4081.56
chr5	39038000	39039000	1000	2864	2190.08	4168.92
chr5	39039000	39040000	664	1136	2216.82	4150.64
chr5	39040000	39041000	1736	3124	2191.44	4111.58
chr5	39041000	39042000	1354	2338	2161.32	4088.66
chr5	39042000	39043000	1718	3022	2130.62	4057.56
chr5	39043000	39044000	3040	5469	2138.5	3993
chr5	39044000	39045000	1903	3204	2153.06	4017.5
chr5	39045000	39046000	1752	3026	2131.2	4003.3
chr5	39046000	39047000	3313	5299	2149.34	4039.7
chr5	39047000	39048000	2300	4332	2173.16	4063.74
chr5	39048000	39049000	1417	3744	2313.44	4374.26
chr5	39049000	39050000	2303	6309	2447.62	4563.58
chr5	39050000	39051000	2892	3697	2534.1	4611.22
chr5	39051000	39052000	2587	3900	2713.92	4991.14
chr5	39052000	39053000	1964	3099	3013.32	5547.04
chr5	39053000	39054000	728	2588	3053.32	5631.34
chr5	39054000	39055000	1100	3941	3111.64	5805.06
chr5	39055000	39056000	2488	4973	3320.44	6222.92
chr5	39056000	39057000	1418	1403	3302.22	6387.94
chr5	39057000	39058000	2388	4710	3313.22	6335
chr5	39058000	39059000	3917	7174	3303.44	6361.36
chr5	39059000	39060000	2496	6666	3312	6341.4
chr5	39060000	39061000	2658	4988	3311.58	6298.52
chr5	39061000	39062000	1416	4740	3327.06	6317.4
chr5	39062000	39063000	2781	5974	3313.46	6351.56
chr5	39063000	39064000	4176	6440	3324.22	6383.4
chr5	39064000	39065000	2787	3679	3349.14	6418.52
chr5	39065000	39066000	1855	3668	3344.38	6439.72
chr5	39066000	39067000	2542	4274	3363.54	6537.78
chr5	39067000	39068000	1208	3926	3635.08	7026.26
chr5	39068000	39069000	1844	2250	3819.16	7424.72
chr5	39069000	39070000	2336	3559	3829.3	7456.66
chr5	39070000	39071000	1818	2448	3849.38	7452.64
chr5	39071000	39072000	3890	5998	3843.8	7452.94
chr5	39072000	39073000	3777	5492	3849.14	7482.04
chr5	39073000	39074000	9508	18563	3850.76	7485.36
chr5	39074000	39075000	9423	14371	3920.54	7633.98
chr5	39075000	39076000	8285	14884	4208.48	8264.58
chr5	39076000	39077000	10097	21946	4427	8808.32
chr5	39077000	39078000	16654	29964	4852.1	9586.16
chr5	39078000	39079000	3600	7969	4964.36	9786.08
chr5	39079000	39080000	4666	10012	5031.46	9868.38
chr5	39080000	39081000	11738	25114	5044.62	9886.92
chr5	39081000	39082000	2969	10580	5179.4	10107.58
chr5	39082000	39083000	2416	3331	5222.54	10294.66
chr5	39083000	39084000	1784	5230	5208.16	10248.3
chr5	39084000	39085000	1944	2286	5220.7	10255.96
chr5	39085000	39086000	1431	2822	5210.64	10235.4
chr5	39086000	39087000	2254	3697	5229.48	10233.76
chr5	39087000	39088000	1338	3355	5212.44	10251.52
chr5	39088000	39089000	1538	4456	5172.24	10228.6
chr5	39089000	39090000	1910	2892	5166.84	10271.12
chr5	39090000	39091000	1498	4184	5189.32	10278.46
chr5	39091000	39092000	2312	7241	5247.72	10389.06
chr5	39092000	39093000	15295	27446	5274.88	10532.56
chr5	39093000	39094000	12244	25392	5320.74	10649.4
chr5	39094000	39095000	2410	4801	5344.1	10748.86
chr5	39095000	39096000	2756	2825	5384.3	10819.18
chr5	39096000	39097000	3034	5314	5343.8	10789.24
chr5	39097000	39098000	2567	5787	5317.2	10768.7
chr5	39098000	39099000	1498	3910	5153.44	10520.56
chr5	39099000	39100000	5792	13740	5011.34	10284.8
chr5	39100000	39101000	17289	35227	4901.24	10102
chr5	39101000	39102000	13513	31087	4740.38	9736.96
chr5	39102000	39103000	23219	41991	4428.5	9200.78
chr5	39103000	39104000	6341	12584	4400.78	9141.86
chr5	39104000	39105000	4455	8056	4337.46	9006.68
chr5	39105000	39106000	3146	5900	4174.94	8625.4
chr5	39106000	39107000	8157	12436	4170.98	8518.96
chr5	39107000	39108000	4545	14064	4156.72	8589.96
chr5	39108000	39109000	3198	4856	4165.12	8577.32
chr5	39109000	39110000	3123	7049	4183.08	8595.16
chr5	39110000	39111000	2155	3960	4182.46	8610.9
chr5	39111000	39112000	2358	4658	4170.12	8624.64
chr5	39112000	39113000	1929	6862	4272.34	8770.54
chr5	39113000	39114000	2166	5294	4448.56	9045.76
chr5	39114000	39115000	2517	5805	4629.34	9378.48
chr5	39115000	39116000	2979	4035	4638.74	9442.44
chr5	39116000	39117000	5462	9804	4631.16	9395.8
chr5	39117000	39118000	2566	11101	4403.32	8944.04
chr5	39118000	39119000	4137	8092	4196.32	8484.16
chr5	39119000	39120000	3504	8532	4170.86	8443.94
chr5	39120000	39121000	3828	5964	4157.4	8444.5
chr5	39121000	39122000	1865	4501	4139.16	8397.22
chr5	39122000	39123000	2447	4465	4140.34	8374.7
chr5	39123000	39124000	1320	6156	4221.12	8434.2
chr5	39124000	39125000	2318	2583	4195.8	8351.74
chr5	39125000	39126000	2780	5744	3881.72	7707.34
chr5	39126000	39127000	2054	3694	3637.92	7165.32
chr5	39127000	39128000	1060	3155	3206.82	6408.36
chr5	39128000	39129000	2214	5023	3126.64	6226.16
chr5	39129000	39130000	1500	3253	3090.84	6169
chr5	39130000	39131000	3612	6050	3073.64	6152.68
chr5	39131000	39132000	2771	5258	2943.74	6007.42
chr5	39132000	39133000	1703	6881	2943.86	5865.86
chr5	39133000	39134000	2204	4598	3016.68	6063.82
chr5	39134000	39135000	2842	3178	3013.9	6047.74
chr5	39135000	39136000	1400	3609	2998.06	6071.22
chr5	39136000	39137000	1637	4384	2989.86	6100.54
chr5	39137000	39138000	6449	10650	2988.02	5997.3
chr5	39138000	39139000	10349	18217	3013.98	5994.88
chr5	39139000	39140000	10949	19528	2995.18	5937.14
chr5	39140000	39141000	1968	7382	2984.98	5934.18
chr5	39141000	39142000	1933	4909	2925.26	5825.5
chr5	39142000	39143000	3903	4858	2995.92	5907.68
chr5	39143000	39144000	1894	2398	2967.3	5839.42
chr5	39144000	39145000	1137	2790	2991.16	5857.54
chr5	39145000	39146000	2083	2853	3000.08	5978.3
chr5	39146000	39147000	2122	2950	3056.56	6073.14
chr5	39147000	39148000	2626	4661	3047.34	6030.82
chr5	39148000	39149000	5537	6885	3049.42	6009.64
chr5	39149000	39150000	4526	9617	3035.34	6028.36
chr5	39150000	39151000	1585	3007	3022.32	6019.72
chr5	39151000	39152000	1323	3986	3044.78	6013.08
chr5	39152000	39153000	1664	4143	3066.92	6015.84
chr5	39153000	39154000	2332	3474	3144.68	6121.06
chr5	39154000	39155000	2665	5198	3153.64	6098.12
chr5	39155000	39156000	2286	5084	3118.7	6091
chr5	39156000	39157000	1662	5173	3128.98	6089.76
chr5	39157000	39158000	4551	6986	3123.72	6019.52
chr5	39158000	39159000	6839	14754	3138.48	6019.42
chr5	39159000	39160000	2984	6245	3098.98	6007.7
chr5	39160000	39161000	1363	5134	3106.44	6014.22
chr5	39161000	39162000	1948	6124	3092.4	5983.72
chr5	39162000	39163000	1837	1700	2997.12	5916.12
chr5	39163000	39164000	3464	5173	2827.8	5666.04
chr5	39164000	39165000	1577	2918	2653.32	5367.96
chr5	39165000	39166000	2469	3887	2646.42	5362.06
chr5	39166000	39167000	2476	4370	2658	5334.32
chr5	39167000	39168000	6099	15210	2635	5377.04
chr5	39168000	39169000	2706	4679	2649.9	5497.1
chr5	39169000	39170000	4697	9438	2723.4	5606.7
chr5	39170000	39171000	4274	12002	2931.52	6135.32
chr5	39171000	39172000	4689	9243	3114.04	6544.92
chr5	39172000	39173000	1986	2349	3194.52	6650.18
chr5	39173000	39174000	1424	5097	3230.08	6741.92
chr5	39174000	39175000	1614	3519	3202.2	6607.78
chr5	39175000	39176000	2129	5312	3215.44	6672.72
chr5	39176000	39177000	3177	3362	3226.26	6698.74
chr5	39177000	39178000	2167	3293	3234	6672.76
chr5	39178000	39179000	6102	10284	3246.36	6652.28
chr5	39179000	39180000	1948	2106	3243.98	6635.28
chr5	39180000	39181000	1865	5694	3253.76	6590.68
chr5	39181000	39182000	3285	5196	3265.22	6589.18
chr5	39182000	39183000	1440	3369	3248.92	6577.74
chr5	39183000	39184000	2942	4593	3151.8	6416.84
chr5	39184000	39185000	867	2592	3114.72	6390.1
chr5	39185000	39186000	1773	3935	3126.88	6393.92
chr5	39186000	39187000	935	2859	3119.42	6333.38
chr5	39187000	39188000	1685	7270	3119.64	6421.36
chr5	39188000	39189000	1883	5713	3085.4	6431.1
chr5	39189000	39190000	2225	4624	3083.34	6486.3
chr5	39190000	39191000	1623	7087	3066.4	6477.44
chr5	39191000	39192000	2512	3522	3105.96	6516.04
chr5	39192000	39193000	2753	6994	3136.36	6502.34
chr5	39193000	39194000	2639	8401	3174.42	6603.6
chr5	39194000	39195000	4812	8270	3225.68	6763.62
chr5	39195000	39196000	12489	29284	3187.64	6616.26
chr5	39196000	39197000	11248	23430	3149.04	6529.8
chr5	39197000	39198000	6650	9924	3162.14	6583.86
chr5	39198000	39199000	7315	11472	3199.34	6591.5
chr5	39199000	39200000	3132	2910	3405.54	7103.66
chr5	39200000	39201000	2247	6254	3415.68	7060.8
chr5	39201000	39202000	1864	5287	3383.1	7059.28
chr5	39202000	39203000	2051	2844	3367.48	7100.9
chr5	39203000	39204000	2950	2450	3283.86	6989.9
chr5	39204000	39205000	2546	4348	3279	7085.1
chr5	39205000	39206000	2775	2854	3287.3	7063.02
chr5	39206000	39207000	2235	5098	3238.18	7022.62
chr5	39207000	39208000	3736	6414	3270.14	7046.64
chr5	39208000	39209000	1983	6709	3226.3	7097.28
chr5	39209000	39210000	1130	4908	3232.96	7090.52
chr5	39210000	39211000	1971	5325	3236.04	7072.82
chr5	39211000	39212000	1575	3097	3268.68	7127.44
chr5	39212000	39213000	1848	6099	3293.98	7120.24
chr5	39213000	39214000	1752	5660	3295	7111.9
chr5	39214000	39215000	1474	5678	3295.46	7107.74
chr5	39215000	39216000	1622	3444	3291.34	7019.88
chr5	39216000	39217000	4454	6300	3288.12	7075.88
chr5	39217000	39218000	7619	14525	3250.06	6958.96
chr5	39218000	39219000	4609	9742	3228.72	6817.94
chr5	39219000	39220000	7260	17439	3158.94	6701.14
chr5	39220000	39221000	2372	4634	2953.18	6175.28
chr5	39221000	39222000	2759	4920	2799.1	5787.28
chr5	39222000	39223000	2641	5052	2684.1	5662.14
chr5	39223000	39224000	3284	5479	2562.22	5463.26
chr5	39224000	39225000	11924	29127	2533.98	5465.24
chr5	39225000	39226000	2636	3169	2511.64	5484.84
chr5	39226000	39227000	1548	3286	2508.08	5502.36
chr5	39227000	39228000	1386	5374	2498.76	5518.46
chr5	39228000	39229000	1921	4734	2527.26	5615.44
chr5	39229000	39230000	1705	6866	2520.02	5603.14
chr5	39230000	39231000	2280	4590	2520.76	5622.2
chr5	39231000	39232000	829	3176	2652.92	5897.26
chr5	39232000	39233000	3038	4570	2632.38	5823.46
chr5	39233000	39234000	750	7125	2625.1	5724.96
chr5	39234000	39235000	1200	2254	2638.54	5783.6
chr5	39235000	39236000	1927	3050	2688.88	5773.46
chr5	39236000	39237000	2567	5590	2695.28	5739.34
chr5	39237000	39238000	2950	6910	2690.32	5633.28
chr5	39238000	39239000	1934	5296	2683.26	5583
chr5	39239000	39240000	2248	4416	2686.8	5540.44
chr5	39240000	39241000	1417	2694	2690.36	5541.24
chr5	39241000	39242000	2351	6322	2626.06	5478.32
chr5	39242000	39243000	850	1148	2515.04	5300.4
chr5	39243000	39244000	1572	1350	2466.92	5185.58
chr5	39244000	39245000	1323	2430	2353.2	4878
chr5	39245000	39246000	2201	2991	2338.74	4882.32
chr5	39246000	39247000	3544	4030	2322.32	4865.72
chr5	39247000	39248000	900	3667	2310.12	4818.54
chr5	39248000	39249000	1221	1528	2275.82	4767.78
chr5	39249000	39250000	1720	3009	2084.18	4316.48
chr5	39250000	39251000	1130	7234	2083.62	4334.76
chr5	39251000	39252000	1686	6163	2071.66	4353.48
chr5	39252000	39253000	1585	3649	2069.94	4309.56
chr5	39253000	39254000	4375	7299	2056.62	4296.98
chr5	39254000	39255000	2184	3733	2044.4	4221.44
chr5	39255000	39256000	2812	3807	2025.8	4245.34
chr5	39256000	39257000	8843	18851	2032.02	4263.1
chr5	39257000	39258000	2709	2724	2010.06	4240.92
chr5	39258000	39259000	1619	1784	2086.3	4370.74
chr5	39259000	39260000	1802	7840	2118.5	4405.62
chr5	39260000	39261000	4488	4818	2103.54	4403.34
chr5	39261000	39262000	1895	1391	2093.4	4354.36
chr5	39262000	39263000	1600	796	2078.02	4302.02
chr5	39263000	39264000	1399	3146	2064.26	4273.46
chr5	39264000	39265000	1651	3550	2075.26	4231.18
chr5	39265000	39266000	1800	3484	2096.16	4234.68
chr5	39266000	39267000	1239	3154	2096.1	4199.28
chr5	39267000	39268000	2068	5629	2101.6	4230.22
chr5	39268000	39269000	2203	4001	2111.16	4257.8
chr5	39269000	39270000	1574	2060	2108.18	4297.02
chr5	39270000	39271000	1649	4850	2102.2	4310.64
chr5	39271000	39272000	1938	4090	2078.8	4288.04
chr5	39272000	39273000	2031	2693	2081.1	4267.04
chr5	39273000	39274000	1569	2941	2073.36	4291.76
chr5	39274000	39275000	2342	6562	2076.96	4269.22
chr5	39275000	39276000	2608	4083	2068.32	4164.84
chr5	39276000	39277000	950	4222	2070.64	4137.46
chr5	39277000	39278000	1300	3178	2080.28	4126.16
chr5	39278000	39279000	1255	4105	2039.3	4052.74
chr5	39279000	39280000	1094	3089	2017.54	4057.34
chr5	39280000	39281000	1350	5785	1991.76	4012.54
chr5	39281000	39282000	1140	4064	1841.9	3676.1
chr5	39282000	39283000	1940	3461	1833.2	3711.96
chr5	39283000	39284000	4562	13616	1839.44	3764.88
chr5	39284000	39285000	2810	3998	1824.66	3670.94
chr5	39285000	39286000	1179	2936	1781.94	3718.26
chr5	39286000	39287000	2060	3141	1779.84	3794.96
chr5	39287000	39288000	2181	4293	1792.28	3862.48
chr5	39288000	39289000	1246	3868	1819.68	3899.68
chr5	39289000	39290000	2798	2302	1827.82	3901.68
chr5	39290000	39291000	2462	2869	1827.76	3872
chr5	39291000	39292000	2348	4552	1838.04	3880.98
chr5	39292000	39293000	1125	2695	1837	3833.34
chr5	39293000	39294000	2050	2729	1820.48	3824.18
chr5	39294000	39295000	1174	4391	1817.12	3887.6
chr5	39295000	39296000	1902	3672	1823.62	3868.66
chr5	39296000	39297000	2374	2900	1810.14	3913.9
chr5	39297000	39298000	1015	2617	1804.06	3925.44
chr5	39298000	39299000	834	2764	1785.26	3940.86
chr5	39299000	39300000	1900	1882	1786.42	3946.04
chr5	39300000	39301000	698	2015	1751.46	3922.28
chr5	39301000	39302000	1802	4794	1761.26	3932.44
chr5	39302000	39303000	2067	3084	1773.26	3939.74
chr5	39303000	39304000	2326	3628	1771.04	3976.28
chr5	39304000	39305000	1096	3963	1783.28	3988.14
chr5	39305000	39306000	1523	1567	1792.32	3947.48
chr5	39306000	39307000	1350	2029	1804.14	4005.72
chr5	39307000	39308000	2274	4517	1822.64	4059.94
chr5	39308000	39309000	1931	4430	1755.12	3846.56
chr5	39309000	39310000	1063	3143	1714.32	3820.64
chr5	39310000	39311000	2352	7184	1737.08	3853.02
chr5	39311000	39312000	1790	5226	1725.64	3822
chr5	39312000	39313000	2222	4172	1699.02	3843.22
chr5	39313000	39314000	2769	5006	1717.26	3839.06
chr5	39314000	39315000	2058	3650	1698.68	3838.64
chr5	39315000	39316000	1797	2000	1670.68	3890.32
chr5	39316000	39317000	1753	3603	1661.42	3908.58
chr5	39317000	39318000	2016	3247	1683.98	3968.94
chr5	39318000	39319000	1377	3543	1697.98	3988.6
chr5	39319000	39320000	1406	5231	1697.98	3987.3
chr5	39320000	39321000	1974	3903	1687.46	3984.02
chr5	39321000	39322000	1264	6352	1652.98	3955.4
chr5	39322000	39323000	1727	3270	1657.68	3934.52
chr5	39323000	39324000	629	3712	1673.78	3919
chr5	39324000	39325000	2400	6821	1684.3	3952.88
chr5	39325000	39326000	860	2895	1698.82	4023.76
chr5	39326000	39327000	1440	4730	1687.9	4022.1
chr5	39327000	39328000	1900	3543	1682.44	4044.64
chr5	39328000	39329000	1144	5932	1674.86	4059.7
chr5	39329000	39330000	1706	3682	1688.66	4098.2
chr5	39330000	39331000	1802	3752	1711.72	4147.52
chr5	39331000	39332000	1731	6976	1740.7	4255.6
chr5	39332000	39333000	2865	6172	1730.38	4239.64
chr5	39333000	39334000	1186	2947	1733.76	4221.16
chr5	39334000	39335000	770	2702	1738.84	4259.26
chr5	39335000	39336000	2317	4555	1762.9	4240.46
chr5	39336000	39337000	1488	1590	1777.52	4278.54
chr5	39337000	39338000	850	5354	1815.68	4268.02
chr5	39338000	39339000	2158	3660	1786.08	4298.38
chr5	39339000	39340000	1869	2281	1788.44	4317.98
chr5	39340000	39341000	1062	5453	1780.78	4334.94
chr5	39341000	39342000	1885	5465	1763.32	4341.48
chr5	39342000	39343000	2253	5713	1761.06	4340.94
chr5	39343000	39344000	2750	3712	1782.42	4337.08
chr5	39344000	39345000	1174	4326	1773.26	4291.06
chr5	39345000	39346000	1376	3508	1748.78	4307.62
chr5	39346000	39347000	650	1469	1784.04	4255.72
chr5	39347000	39348000	1250	1573	1799.08	4280.42
chr5	39348000	39349000	1639	1988	1822.64	4266.46
chr5	39349000	39350000	2426	3576	1796.64	4198.04
chr5	39350000	39351000	1424	5559	1820.78	4248.16
chr5	39351000	39352000	1256	4711	1909.2	4452.4
chr5	39352000	39353000	1794	4211	1914.96	4481.8
chr5	39353000	39354000	1947	4381	1925.44	4445.8
chr5	39354000	39355000	1786	5888	1941.62	4451.44
chr5	39355000	39356000	2676	4033	1962.54	4446.66
chr5	39356000	39357000	2799	7433	1948.18	4353.88
chr5	39357000	39358000	1758	3719	1914.7	4301.5
chr5	39358000	39359000	2100	3506	1916.54	4358.02
chr5	39359000	39360000	1317	5048	1924.52	4363.88
chr5	39360000	39361000	3555	6244	1919.82	4349.92
chr5	39361000	39362000	2521	7130	1940.74	4400.54
chr5	39362000	39363000	4130	3646	1951.12	4324.54
chr5	39363000	39364000	1289	6524	1930.6	4300.16
chr5	39364000	39365000	2176	4630	1920.38	4327.12
chr5	39365000	39366000	1414	2848	1916.28	4247.62
chr5	39366000	39367000	880	3930	1914.68	4194.08
chr5	39367000	39368000	1903	3220	1905.3	4145.92
chr5	39368000	39369000	2445	3350	1875.04	4151.72
chr5	39369000	39370000	948	2930	1909.92	4161.18
chr5	39370000	39371000	750	4731	1948.2	4282.96
chr5	39371000	39372000	3027	3757	1976.36	4319.6
chr5	39372000	39373000	2479	4505	2012.78	4343.04
chr5	39373000	39374000	1807	3014	2034.18	4407.76
chr5	39374000	39375000	1100	3400	2425.84	5409.46
chr5	39375000	39376000	2067	5401	2552.84	5567.2
chr5	39376000	39377000	5861	14942	2610.84	5637.48
chr5	39377000	39378000	2188	5013	2645.44	5686.9
chr5	39378000	39379000	1668	4132	2670.14	5721.18
chr5	39379000	39380000	2515	3964	2674.1	5678.84
chr5	39380000	39381000	2848	3513	2666.54	5716.66
chr5	39381000	39382000	1013	2337	2642.16	5695.54
chr5	39382000	39383000	1191	3553	2636.72	5688.16
chr5	39383000	39384000	1278	5773	2626.6	5716.5
chr5	39384000	39385000	1169	2995	2671.8	5776.06
chr5	39385000	39386000	2082	3857	2680.88	5828.96
chr5	39386000	39387000	2534	4121	2948.24	6304.94
chr5	39387000	39388000	1369	1554	2929.44	6389.16
chr5	39388000	39389000	1132	2441	2971.86	6337.18
chr5	39389000	39390000	1358	3629	2998.88	6357.26
chr5	39390000	39391000	857	1478	3051.32	6465.8
chr5	39391000	39392000	1805	2788	3075.94	6525.76
chr5	39392000	39393000	1784	3305	3118.68	6544.86
chr5	39393000	39394000	1237	4002	3118.08	6579.6
chr5	39394000	39395000	2918	4799	3144.84	6602.78
chr5	39395000	39396000	3290	9597	3185.22	6675
chr5	39396000	39397000	2058	3301	3186.08	6869.7
chr5	39397000	39398000	3071	2745	3222.32	7037.78
chr5	39398000	39399000	2709	5224	3407.84	7448.8
chr5	39399000	39400000	22009	53661	3747.38	7975.68
chr5	39400000	39401000	7774	13446	4037.7	8499.82
chr5	39401000	39402000	4156	8225	4137.42	8553.12
chr5	39402000	39403000	3524	6682	4384.84	8852.96
chr5	39403000	39404000	3182	6095	4571.3	9121.12
chr5	39404000	39405000	1984	3771	4609.22	9221.68
chr5	39405000	39406000	2298	5924	4609.86	9221.44
chr5	39406000	39407000	1580	6377	4633.14	9274.34
chr5	39407000	39408000	1486	3350	4646.08	9272.94
chr5	39408000	39409000	1594	4923	4672.78	9243.06
chr5	39409000	39410000	3577	8026	4689.14	9254.44
chr5	39410000	39411000	4009	8889	4671.02	9255.94
chr5	39411000	39412000	15889	30929	4650.2	9232.08
chr5	39412000	39413000	3190	7857	4670.2	9292.8
chr5	39413000	39414000	3410	3925	4686.5	9329.56
chr5	39414000	39415000	3527	5634	4735.26	9385.08
chr5	39415000	39416000	4036	8275	4829.24	9630.12
chr5	39416000	39417000	2111	6928	4967.06	9879
chr5	39417000	39418000	4040	4175	4983.92	9892.84
chr5	39418000	39419000	2415	5087	5009.64	9901.28
chr5	39419000	39420000	2286	4089	5019.8	9877.94
chr5	39420000	39421000	2769	8342	5019.24	9805
chr5	39421000	39422000	3070	13492	5012.28	9904.98
chr5	39422000	39423000	4291	12909	5005.6	9939.76
chr5	39423000	39424000	11083	23565	4981.5	9926.16
chr5	39424000	39425000	18077	29744	4594.64	8927.54
chr5	39425000	39426000	16583	31608	4465.42	8748.8
chr5	39426000	39427000	10847	17607	4406.72	8656.28
chr5	39427000	39428000	14559	20005	4383.1	8603.06
chr5	39428000	39429000	10991	17540	4375.26	8575.46
chr5	39429000	39430000	4411	8992	4387.98	8565.82
chr5	39430000	39431000	2880	3501	4399.26	8526.46
chr5	39431000	39432000	2177	4982	4408.16	8507.02
chr5	39432000	39433000	1838	3483	4418.62	8547.3
chr5	39433000	39434000	2613	4279	4500.36	8687.34
chr5	39434000	39435000	1987	3564	4694.04	9135.9
chr5	39435000	39436000	1176	3932	4667.36	9131.5
chr5	39436000	39437000	1493	2928	4399	8666.24
chr5	39437000	39438000	2369	4590	4371.34	8597.98
chr5	39438000	39439000	1947	4279	4351.32	8619.56
chr5	39439000	39440000	3796	6405	4314.18	8581.7
chr5	39440000	39441000	5556	13730	4264.08	8501.5
chr5	39441000	39442000	8696	15232	4265.48	8434.28
chr5	39442000	39443000	2627	3997	4216.04	8463.6
chr5	39443000	39444000	2523	4424	4184.98	8413.04
chr5	39444000	39445000	3426	3632	4158.74	8440.16
chr5	39445000	39446000	3262	5950	4149.88	8417.76
chr5	39446000	39447000	1710	8300	4135.48	8296.5
chr5	39447000	39448000	2737	4484	4089.04	8107.34
chr5	39448000	39449000	1504	4544	3930.86	7772.88
chr5	39449000	39450000	2666	3730	3599.82	7240.96
chr5	39450000	39451000	1313	4509	3315.7	6696.88
chr5	39451000	39452000	1221	3599	3168.26	6498.14
chr5	39452000	39453000	2343	4021	2928.04	6201.34
chr5	39453000	39454000	2790	4715	2758.14	5939.4
chr5	39454000	39455000	2620	3289	2704.5	5873.6
chr5	39455000	39456000	2862	3956	2677.3	5849.3
chr5	39456000	39457000	2025	5405	2683.24	5842.9
chr5	39457000	39458000	2009	5364	2682.74	5874.96
chr5	39458000	39459000	5681	11925	2677.52	5907.24
chr5	39459000	39460000	13261	30454	2668	5936
chr5	39460000	39461000	2675	8669	2679.96	5938.38
chr5	39461000	39462000	2471	7666	2687.26	5986.04
chr5	39462000	39463000	1807	4444	2707.4	6023.92
chr5	39463000	39464000	2409	5004	2704.34	5968.6
chr5	39464000	39465000	1670	3741	2664.02	5908.16
chr5	39465000	39466000	1531	4265	2580.18	5710.92
chr5	39466000	39467000	2181	3567	2445.26	5456.92
chr5	39467000	39468000	1568	5641	2397.72	5443.58
chr5	39468000	39469000	862	2559	2398.76	5444.24
chr5	39469000	39470000	974	5445	2408.44	5634.08
chr5	39470000	39471000	2326	7222	2430.9	5681.28
chr5	39471000	39472000	2350	7429	2447.5	5598.28
chr5	39472000	39473000	1969	3451	2457.78	5673.96
chr5	39473000	39474000	3174	6842	2592.5	6004.84
chr5	39474000	39475000	1525	3148	2639.76	6072.26
chr5	39475000	39476000	2377	4404	2682.74	6116.44
chr5	39476000	39477000	3475	7670	2751.68	6279.86
chr5	39477000	39478000	2548	5165	2773.38	6350.86
chr5	39478000	39479000	2496	4443	2831.26	6527.32
chr5	39479000	39480000	1729	5702	2836.82	6592.02
chr5	39480000	39481000	1520	2286	2811.72	6645.12
chr5	39481000	39482000	2474	4662	2808.06	6657.16
chr5	39482000	39483000	1813	5086	2789.58	6660.52
chr5	39483000	39484000	2352	5893	2711.42	6513.66
chr5	39484000	39485000	1511	5002	2478.48	5998.34
chr5	39485000	39486000	1774	4051	2468.62	5892.34
chr5	39486000	39487000	1858	5311	2458.38	5793.36
chr5	39487000	39488000	3376	6484	2461.88	5867.56
chr5	39488000	39489000	1794	1513	2652.74	6375.54
chr5	39489000	39490000	1780	3383	2703.48	6404.58
chr5	39490000	39491000	1364	3868	2742.54	6414.5
chr5	39491000	39492000	1950	2532	2780.6	6456.82
chr5	39492000	39493000	250	3330	2939.14	6809.16
chr5	39493000	39494000	2575	4457	3344.56	7587.32
chr5	39494000	39495000	3910	13124	3516.02	7924.9
chr5	39495000	39496000	4385	8310	3664.06	8153.86
chr5	39496000	39497000	2540	4150	3669.12	8104.04
chr5	39497000	39498000	3251	8268	3706.7	8131.92
chr5	39498000	39499000	8240	21088	3712.24	8085.14
chr5	39499000	39500000	5029	7101	3714.74	8101.48
chr5	39500000	39501000	3462	6718	3772.3	8175.58
chr5	39501000	39502000	4668	11770	3750.34	8098.58
chr5	39502000	39503000	3428	7571	3777.26	8049.96
chr5	39503000	39504000	5684	13538	3757.18	8023.12
chr5	39504000	39505000	2898	6524	3766.76	7984.92
chr5	39505000	39506000	1607	6611	3764	8011.76
chr5	39506000	39507000	1842	6007	3761.2	7988.06
chr5	39507000	39508000	1085	5532	3769.18	8018.62
chr5	39508000	39509000	1773	4582	3776.84	7999.06
chr5	39509000	39510000	1614	4688	3789.3	7989.64
chr5	39510000	39511000	2182	3369	3779.38	7997.76
chr5	39511000	39512000	1959	2717	3768.32	7921.54
chr5	39512000	39513000	1982	8154	3721.44	7878.36
chr5	39513000	39514000	11952	30403	3731.3	7905.56
chr5	39514000	39515000	4207	5193	3739.66	7975.88
chr5	39515000	39516000	3484	4761	3739.12	7989.38
chr5	39516000	39517000	4084	5683	3725.8	8008.7
chr5	39517000	39518000	9495	23258	3766.8	8045.46
chr5	39518000	39519000	21133	41467	3772.14	8223.32
chr5	39519000	39520000	9547	22324	3743.14	8040.68
chr5	39520000	39521000	9728	18670	3740.42	7998.2
chr5	39521000	39522000	2603	4938	3762.56	7973.3
chr5	39522000	39523000	3848	4845	3901.42	8214.72
chr5	39523000	39524000	3451	4503	3786.54	7866.72
chr5	39524000	39525000	1650	3965	3739.16	7787.26
chr5	39525000	39526000	5255	8109	3702.24	7706.94
chr5	39526000	39527000	2377	3820	3637.96	7530.34
chr5	39527000	39528000	3894	2734	3609.12	7441.48
chr5	39528000	39529000	1492	3101	3515	7214.14
chr5	39529000	39530000	2208	3792	3493.6	7152.9
chr5	39530000	39531000	1382	3628	3521.9	7152.28
chr5	39531000	39532000	2334	3477	3514.06	7114.7
chr5	39532000	39533000	2212	6614	3526.36	7101.06
chr5	39533000	39534000	2735	4915	3529.64	7083.56
chr5	39534000	39535000	2134	4531	3527.02	7031.02
chr5	39535000	39536000	1278	4457	3528.98	7018.48
chr5	39536000	39537000	1305	1500	3537.08	7074.3
chr5	39537000	39538000	1032	4325	3567.08	6972.84
chr5	39538000	39539000	2287	2873	3385.8	6429.76
chr5	39539000	39540000	2198	6899	3356.1	6402.18
chr5	39540000	39541000	1337	4543	3317.54	6373.68
chr5	39541000	39542000	1284	3498	3278.58	6331.94
chr5	39542000	39543000	2300	5168	3136.54	5940.32
chr5	39543000	39544000	2842	13350	2737.28	5184.68
chr5	39544000	39545000	2460	3992	2586.5	4801.6
chr5	39545000	39546000	4249	6186	2595.14	4695.24
chr5	39546000	39547000	3647	2905	2592.84	4683.48
chr5	39547000	39548000	10194	20339	2571.74	4684.98
chr5	39548000	39549000	2496	3688	2540.62	4672.24
chr5	39549000	39550000	2660	3128	2540.6	4662.12
chr5	39550000	39551000	1616	2702	2458.14	4605.2
chr5	39551000	39552000	1454	2940	2425	4584.22
chr5	39552000	39553000	1986	3128	2383.24	4651.48
chr5	39553000	39554000	978	2171	2421.92	4735.62
chr5	39554000	39555000	1828	3462	2474.78	4855.72
chr5	39555000	39556000	3022	6580	2520.96	4909.44
chr5	39556000	39557000	1450	4128	2535.42	5049.28
chr5	39557000	39558000	1700	4850	2529.18	4970.2
chr5	39558000	39559000	1937	3707	2540.3	4912.7
chr5	39559000	39560000	1483	2061	2565.7	4857.06
chr5	39560000	39561000	2280	2742	2584.56	4900.26
chr5	39561000	39562000	2364	5508	2586.82	4936.14
chr5	39562000	39563000	3482	3081	2613.46	4897.64
chr5	39563000	39564000	2888	3249	2621.54	4892.18
chr5	39564000	39565000	2722	3814	2612.12	4819.2
chr5	39565000	39566000	1556	3336	2651.66	4798.98
chr5	39566000	39567000	2136	3596	2664.14	4810.32
chr5	39567000	39568000	2393	3677	2654.88	4755
chr5	39568000	39569000	1170	3685	2620.7	4527.2
chr5	39569000	39570000	2008	3170	2610.38	4544.04
chr5	39570000	39571000	10160	13352	2559.98	4508.06
chr5	39571000	39572000	2488	4350	2514.5	4547.02
chr5	39572000	39573000	2793	4920	2333.66	4241.12
chr5	39573000	39574000	1895	3866	2323.22	4261.74
chr5	39574000	39575000	1649	3459	2409.64	4573.28
chr5	39575000	39576000	1132	5263	2457.88	4669.52
chr5	39576000	39577000	720	2771	2459.66	4676.82
chr5	39577000	39578000	1806	6097	2456.5	4684.1
chr5	39578000	39579000	3426	7308	2474.38	4702.28
chr5	39579000	39580000	4851	9797	2487.94	4716.08
chr5	39580000	39581000	3691	6314	2529.48	4815
chr5	39581000	39582000	3057	10469	2770.92	5264.6
chr5	39582000	39583000	1900	2660	2803.44	5298.9
chr5	39583000	39584000	3291	2040	2812.54	5322.42
chr5	39584000	39585000	3404	1749	2827.8	5379.54
chr5	39585000	39586000	2221	6617	2800.44	5384.42
chr5	39586000	39587000	1418	3294	2824.36	5384.98
chr5	39587000	39588000	2364	2400	2796.3	5404.02
chr5	39588000	39589000	2691	2600	2786.52	5434.96
chr5	39589000	39590000	1727	3250	2777.14	5476.26
chr5	39590000	39591000	3314	3532	2788.18	5483.14
chr5	39591000	39592000	1908	4065	2813.2	5514.02
chr5	39592000	39593000	1837	2402	2795.08	5499.46
chr5	39593000	39594000	1133	1960	2818.98	5480.8
chr5	39594000	39595000	1944	4834	2829.14	5485.6
chr5	39595000	39596000	1729	4387	2646.62	5361.18
chr5	39596000	39597000	1373	4853	2652.58	5367.24
chr5	39597000	39598000	1152	5044	2646.4	5349.78
chr5	39598000	39599000	1974	4719	2651.34	5359.78
chr5	39599000	39600000	6981	18705	2768.84	5662.9
chr5	39600000	39601000	4028	7514	2773.28	5670.24
chr5	39601000	39602000	1543	3305	2788.2	5738.94
chr5	39602000	39603000	1828	3492	2817.14	5680.42
chr5	39603000	39604000	1872	3080	2790.36	5612.78
chr5	39604000	39605000	2506	4152	2726.94	5508.74
chr5	39605000	39606000	5099	11526	2688.6	5453.68
chr5	39606000	39607000	13522	26608	2643.24	5330.94
chr5	39607000	39608000	3326	6565	2633.24	5328.44
chr5	39608000	39609000	2392	4883	2644.9	5426.18
chr5	39609000	39610000	2246	4917	2607.9	5470.82
chr5	39610000	39611000	912	2986	2607.02	5431.24
chr5	39611000	39612000	3560	5536	2595.26	5397.34
chr5	39612000	39613000	2079	4033	2608.28	5541.76
chr5	39613000	39614000	2399	4796	2634.84	5707.9
chr5	39614000	39615000	2253	5879	2883.8	6235.92
chr5	39615000	39616000	2108	3680	2945.62	6454.14
chr5	39616000	39617000	3387	5140	2931.18	6468.62
chr5	39617000	39618000	1487	2949	2946.68	6489.86
chr5	39618000	39619000	2365	2752	2954.66	6522.1
chr5	39619000	39620000	2516	3410	2940.86	6482.02
chr5	39620000	39621000	1034	7131	2956.74	6472.54
chr5	39621000	39622000	2786	4653	2976.5	6491.74
chr5	39622000	39623000	2484	4047	3053.2	6639.78
chr5	39623000	39624000	2142	4366	3503.96	7470.12
chr5	39624000	39625000	7524	18615	3513.16	7511.72
chr5	39625000	39626000	1354	5630	3583.88	7692.96
chr5	39626000	39627000	1466	6206	3604.14	7768.92
chr5	39627000	39628000	3253	3171	3623.22	7833.54
chr5	39628000	39629000	2087	3926	3630.66	7897.3
chr5	39629000	39630000	1680	4595	3630.54	7887.62
chr5	39630000	39631000	1774	3561	3561.86	7705.18
chr5	39631000	39632000	789	4332	3333.02	7302.02
chr5	39632000	39633000	1400	2535	3318.74	7262.74
chr5	39633000	39634000	3874	6927	3314.54	7311.66
chr5	39634000	39635000	1554	3981	3326.84	7326.46
chr5	39635000	39636000	2177	4638	3375.32	7395.14
chr5	39636000	39637000	830	1599	3564.96	7783.16
chr5	39637000	39638000	3015	9621	3558.04	7838.3
chr5	39638000	39639000	4019	10907	3543.44	7829.68
chr5	39639000	39640000	14175	29651	3542.44	7829.1
chr5	39640000	39641000	6405	14443	3540.32	7812.44
chr5	39641000	39642000	1186	4789	3527.24	7784.22
chr5	39642000	39643000	2612	3464	3507.86	7779.5
chr5	39643000	39644000	1532	3572	3500.52	7838.94
chr5	39644000	39645000	1254	2830	3525.68	7864.36
chr5	39645000	39646000	2523	3913	3531.62	7808.96
chr5	39646000	39647000	2361	5813	3521.68	7801.78
chr5	39647000	39648000	4987	12446	3494	7793.04
chr5	39648000	39649000	24512	46236	3500.28	7794
chr5	39649000	39650000	7441	20785	3418.08	7590.4
chr5	39650000	39651000	7564	16576	3436.52	7622.94
chr5	39651000	39652000	2556	7103	3478.16	7613.12
chr5	39652000	39653000	2782	6723	3464.8	7628.54
chr5	39653000	39654000	2244	6268	3480.12	7628.06
chr5	39654000	39655000	2500	3668	3476.96	7633.32
chr5	39655000	39656000	1665	2404	3498.88	7620.86
chr5	39656000	39657000	2080	6450	3515.4	7604.36
chr5	39657000	39658000	2612	4601	3512.96	7644.86
chr5	39658000	39659000	2182	7329	3465.92	7562.5
chr5	39659000	39660000	2861	5657	3448.84	7520.36
chr5	39660000	39661000	3336	6420	3438.3	7470.18
chr5	39661000	39662000	13042	24937	3448.7	7488.82
chr5	39662000	39663000	1733	6790	3434.78	7358.48
chr5	39663000	39664000	1669	4365	3407	7193.38
chr5	39664000	39665000	2203	5850	3162.62	6664.5
chr5	39665000	39666000	2002	2847	3120.7	6494.04
chr5	39666000	39667000	2733	3729	3136.06	6472.76
chr5	39667000	39668000	518	2713	3116.12	6461.48
chr5	39668000	39669000	1998	5724	3117.9	6473.04
chr5	39669000	39670000	3774	4681	3126.66	6489.74
chr5	39670000	39671000	1331	4361	3132.98	6504.6
chr5	39671000	39672000	2289	4294	3146.74	6461.1
chr5	39672000	39673000	1100	3610	3124.06	6402.16
chr5	39673000	39674000	2456	4414	2724.2	5558.8
chr5	39674000	39675000	3414	8435	2667.42	5314.14
chr5	39675000	39676000	2276	7257	2534.12	5044.64
chr5	39676000	39677000	3548	5715	2494.96	4963.14
chr5	39677000	39678000	2585	3942	2488.6	4937.2
chr5	39678000	39679000	2853	3902	2494.22	4888.76
chr5	39679000	39680000	1522	4858	2486.86	4865.2
chr5	39680000	39681000	2870	2938	2494.38	4895.12
chr5	39681000	39682000	1615	3507	2492.48	4826.08
chr5	39682000	39683000	1278	4560	2484.38	4797.38
chr5	39683000	39684000	1522	2809	2469.34	4747.04
chr5	39684000	39685000	700	1874	2459.28	4749.02
chr5	39685000	39686000	1650	2129	2465.7	4667.3
chr5	39686000	39687000	1350	2531	2254.2	4241.64
chr5	39687000	39688000	2319	3104	2285.12	4197.2
chr5	39688000	39689000	2630	2652	2456.42	4512.36
chr5	39689000	39690000	1956	3207	2732.76	4988.96
chr5	39690000	39691000	4309	5920	2727.88	5012.04
chr5	39691000	39692000	1954	3725	2898.92	5344.58
chr5	39692000	39693000	1615	2900	3062.82	5581.46
chr5	39693000	39694000	1621	4150	3091.4	5593.7
chr5	39694000	39695000	1692	3665	3064.38	5566.2
chr5	39695000	39696000	2839	4656	3087.42	5538.84
chr5	39696000	39697000	3049	3638	3077.74	5495.56
chr5	39697000	39698000	3853	9499	3088.08	5516.46
chr5	39698000	39699000	4519	4068	3084.9	5487.76
chr5	39699000	39700000	4602	8552	3033.44	5378.46
chr5	39700000	39701000	899	3101	3012.46	5310.52
chr5	39701000	39702000	598	3028	2957.5	5234.64
chr5	39702000	39703000	2464	5426	2944.12	5206.66
chr5	39703000	39704000	2525	3846	2903.34	5160.18
chr5	39704000	39705000	2132	2490	2923.56	5177.02
chr5	39705000	39706000	2041	3900	2982.18	5281.5
chr5	39706000	39707000	1985	2998	3013.22	5345.5
chr5	39707000	39708000	2207	3166	3009.9	5317.1
chr5	39708000	39709000	1430	4812	3013.72	5310.92
chr5	39709000	39710000	2358	5756	3048.94	5340.82
chr5	39710000	39711000	3657	2334	3035.9	5397.24
chr5	39711000	39712000	2467	3654	3030.9	5419.58
chr5	39712000	39713000	3279	4568	3011.42	5470.46
chr5	39713000	39714000	10234	20123	2992.46	5466.22
chr5	39714000	39715000	16020	29680	2987.46	5460.84
chr5	39715000	39716000	1758	4001	2925.66	5431.98
chr5	39716000	39717000	11285	20356	2920.28	5453.26
chr5	39717000	39718000	8713	14557	2933.4	5468.86
chr5	39718000	39719000	3427	6336	2931.92	5525.42
chr5	39719000	39720000	2423	3306	2949.54	5527.92
chr5	39720000	39721000	2483	2993	2916.78	5472.96
chr5	39721000	39722000	1805	2130	2893.54	5476
chr5	39722000	39723000	1617	4655	2844	5371.02
chr5	39723000	39724000	2297	2979	2777.12	5348.66
chr5	39724000	39725000	841	2970	2703.76	5229.8
chr5	39725000	39726000	1227	3860	2717.26	5224.78
chr5	39726000	39727000	800	1921	2731.96	5216.88
chr5	39727000	39728000	1916	2543	2729.04	5194.92
chr5	39728000	39729000	814	1578	2698.92	5178
chr5	39729000	39730000	2533	5700	2695.82	5186.98
chr5	39730000	39731000	5801	8162	2752.1	5277.04
chr5	39731000	39732000	3167	6707	2924.26	5577.54
chr5	39732000	39733000	1112	3140	2952.76	5659.16
chr5	39733000	39734000	1713	2500	2981.24	5648.2
chr5	39734000	39735000	2461	3369	3049.92	5943.42
chr5	39735000	39736000	998	4950	3300.64	6561.22
chr5	39736000	39737000	1100	3648	3609.06	7497.42
chr5	39737000	39738000	1345	5648	3641.34	7544.08
chr5	39738000	39739000	1682	2440	3497.46	7243
chr5	39739000	39740000	1706	2938	3232.46	6770.78
chr5	39740000	39741000	1219	4477	3316.34	6956.88
chr5	39741000	39742000	1685	4789	3110.34	6627.08
chr5	39742000	39743000	2271	3680	2978	6378.2
chr5	39743000	39744000	1547	6978	2963.94	6377.22
chr5	39744000	39745000	2573	3790	2939.76	6343.9
chr5	39745000	39746000	1201	1908	2932.18	6362.06
chr5	39746000	39747000	1887	3790	2940.24	6385.24
chr5	39747000	39748000	1376	4250	3042.58	6571.72
chr5	39748000	39749000	1175	2950	3053.14	6691.5
chr5	39749000	39750000	934	2609	3124.5	6794.28
chr5	39750000	39751000	1574	2850	3484.46	7592.1
chr5	39751000	39752000	1333	2633	3561.68	7781.7
chr5	39752000	39753000	2318	4328	3568.12	7821.64
chr5	39753000	39754000	1019	3000	3606.04	7898.02
chr5	39754000	39755000	1977	2939	3581.86	7854.96
chr5	39755000	39756000	4855	8403	3611.26	8072.44
chr5	39756000	39757000	10593	18023	3576.18	8013.4
chr5	39757000	39758000	3632	7247	3600.4	8015
chr5	39758000	39759000	2854	4264	3606.6	8035.4
chr5	39759000	39760000	5792	20517	3572.64	8056.74
chr5	39760000	39761000	16193	33224	3595.48	8028.92
chr5	39761000	39762000	17888	50464	3599.18	8042.26
chr5	39762000	39763000	4893	6901	3601.52	7984.94
chr5	39763000	39764000	3040	5069	3577.14	7950.14
chr5	39764000	39765000	2770	6069	3547.76	7913.14
chr5	39765000	39766000	5952	13306	3532.38	7861.84
chr5	39766000	39767000	985	3866	3511.66	7787.06
chr5	39767000	39768000	2096	2113	3488.26	7746.46
chr5	39768000	39769000	2724	6287	3480.28	7623.02
chr5	39769000	39770000	1214	1640	3489.82	7696.32
chr5	39770000	39771000	2104	3901	3500.84	7694.16
chr5	39771000	39772000	2208	3289	3488.1	7760.48
chr5	39772000	39773000	6734	13979	3493.24	7777.14
chr5	39773000	39774000	2825	8968	3497.3	7770.92
chr5	39774000	39775000	4409	8109	3552.88	7828.74
chr5	39775000	39776000	19225	43751	3580.3	7808.78
chr5	39776000	39777000	4661	11401	3580.68	7819.76
chr5	39777000	39778000	2238	4540	3554.32	7847
chr5	39778000	39779000	2710	5397	3561.6	7862.76
chr5	39779000	39780000	1324	3547	3546.32	7864.16
chr5	39780000	39781000	7271	19036	3474.82	7754.4
chr5	39781000	39782000	1413	3755	3305	7494.24
chr5	39782000	39783000	2323	3220	3277.44	7447.62
chr5	39783000	39784000	2023	3520	3275.14	7449.42
chr5	39784000	39785000	763	4436	3182.42	7106.2
chr5	39785000	39786000	2140	3559	2928.36	6551.58
chr5	39786000	39787000	1285	4315	2639.54	5689.06
chr5	39787000	39788000	1462	2782	2556.8	5611.5
chr5	39788000	39789000	463	700	2532	5544.88
chr5	39789000	39790000	237	1088	2489.6	5509.14
chr5	39790000	39791000	450	1912	2408.56	5352.32
chr5	39791000	39792000	649	1050	2428.12	5368
chr5	39792000	39793000	1101	1650	2418.76	5422.08
chr5	39793000	39794000	1148	806	2403.34	5401.04
chr5	39794000	39795000	3050	7455	2414.44	5443.26
chr5	39795000	39796000	1752	1800	2398.36	5481.3
chr5	39796000	39797000	1250	7106	2399.26	5484.18
chr5	39797000	39798000	1633	5083	2318.96	5255.72
chr5	39798000	39799000	1378	2639	2314.02	5247.84
chr5	39799000	39800000	3713	5500	2258.88	5173.82
chr5	39800000	39801000	2945	1852	1901.34	4326.8
chr5	39801000	39802000	1352	3182	1832.76	4162.42
chr5	39802000	39803000	1000	5690	1818.34	4188.98
chr5	39803000	39804000	1383	3788	1790.12	4154.18
chr5	39804000	39805000	1213	3009	1789.66	4157.54
chr5	39805000	39806000	1280	2915	1680.94	3824.38
chr5	39806000	39807000	2102	5015	1685.66	3838.58
chr5	39807000	39808000	2254	4916	1665.36	3843.88
chr5	39808000	39809000	2739	4354	1646.72	3838.82
chr5	39809000	39810000	1156	3356	1692.44	3813
chr5	39810000	39811000	3490	5493	1678.26	3820.72
chr5	39811000	39812000	3447	7338	1684.8	3797.1
chr5	39812000	39813000	756	3023	1681.22	3783.36
chr5	39813000	39814000	1800	1738	1692.96	3838.1
chr5	39814000	39815000	650	4282	1748.02	3912.66
chr5	39815000	39816000	1900	5465	1788.76	3944.12
chr5	39816000	39817000	1963	4650	1810.2	3989.76
chr5	39817000	39818000	1628	4817	1812.18	4038.92
chr5	39818000	39819000	1953	5235	1821.22	4150.78
chr5	39819000	39820000	1769	3751	1779.54	4086.54
chr5	39820000	39821000	1300	5803	1766.36	4108.38
chr5	39821000	39822000	2253	3433	1799.8	4066.5
chr5	39822000	39823000	2719	2556	1799.32	4002
chr5	39823000	39824000	2578	8574	1814.4	4031.82
chr5	39824000	39825000	1652	4408	1770.78	4017.46
chr5	39825000	39826000	1348	1400	1733.2	4070.24
chr5	39826000	39827000	1232	3182	1753.6	4099.44
chr5	39827000	39828000	1517	5868	1753.14	4023.2
chr5	39828000	39829000	1299	3657	1746.92	3996.12
chr5	39829000	39830000	1301	3715	1742.96	4005.34
chr5	39830000	39831000	1835	2378	1769.34	4023.26
chr5	39831000	39832000	1649	4465	1783.86	3997.78
chr5	39832000	39833000	1308	3485	1808.12	3966.4
chr5	39833000	39834000	1091	3267	1785.98	3947.38
chr5	39834000	39835000	3049	3145	1795.44	3996.08
chr5	39835000	39836000	1431	3945	1746.4	3984.26
chr5	39836000	39837000	1612	3134	1717.18	3938.14
chr5	39837000	39838000	1283	2095	1724.24	3922.44
chr5	39838000	39839000	1050	3437	1710.72	3950
chr5	39839000	39840000	2990	4816	1728.28	3939.06
chr5	39840000	39841000	2487	3485	1722.48	3875.06
chr5	39841000	39842000	1721	3332	1705.98	3859.06
chr5	39842000	39843000	1200	4108	1736.2	3865.4
chr5	39843000	39844000	1600	6399	1723.1	3857.34
chr5	39844000	39845000	966	4243	1722.18	3844.3
chr5	39845000	39846000	1093	2892	1742.98	3788.1
chr5	39846000	39847000	2922	5012	1727.72	3810.28
chr5	39847000	39848000	1609	1858	1723.98	3800.1
chr5	39848000	39849000	2132	4130	1703.8	3718.68
chr5	39849000	39850000	1532	4782	1690.56	3691.16
chr5	39850000	39851000	1066	4491	1699.38	3711.08
chr5	39851000	39852000	2372	4642	1721.32	3721.46
chr5	39852000	39853000	977	1878	1741.62	3697.48
chr5	39853000	39854000	1072	2434	1758.58	3695.18
chr5	39854000	39855000	1015	3470	1761.62	3705.06
chr5	39855000	39856000	2599	3811	1752.12	3721.98
chr5	39856000	39857000	2828	3741	1775.74	3734.62
chr5	39857000	39858000	3467	3347	1795.66	3702.62
chr5	39858000	39859000	1632	3403	1835.74	3699.46
chr5	39859000	39860000	1629	5791	1815.32	3737.3
chr5	39860000	39861000	1038	4902	1806.54	3774.5
chr5	39861000	39862000	1986	5032	1801.74	3785.96
chr5	39862000	39863000	1109	2238	1836.64	3811.7
chr5	39863000	39864000	1124	3116	1845.92	3808.9
chr5	39864000	39865000	1528	3735	1804.62	3752.7
chr5	39865000	39866000	1610	2265	1775.08	3740.16
chr5	39866000	39867000	1138	3850	1882.46	4047.26
chr5	39867000	39868000	3139	5134	1964	4153.32
chr5	39868000	39869000	1298	4832	1993.88	4171.92
chr5	39869000	39870000	1723	3099	2024.1	4171.56
chr5	39870000	39871000	2340	2993	2058.28	4141.72
chr5	39871000	39872000	1490	4542	2023.24	4140.76
chr5	39872000	39873000	2532	2047	2023.3	4165.9
chr5	39873000	39874000	1569	4503	2015.02	4141.6
chr5	39874000	39875000	990	3032	2014.94	4123.32
chr5	39875000	39876000	1789	2396	2033.14	4097.2
chr5	39876000	39877000	2329	3701	2017.34	4098.52
chr5	39877000	39878000	2532	4669	2057.92	4144.6
chr5	39878000	39879000	2147	3542	2064.8	4181.34
chr5	39879000	39880000	1453	4209	2066.8	4168.56
chr5	39880000	39881000	1360	3224	2065.48	4221.04
chr5	39881000	39882000	2830	5097	2056.82	4267.72
chr5	39882000	39883000	2304	1885	2031.82	4313.38
chr5	39883000	39884000	3095	3109	2024.6	4338.92
chr5	39884000	39885000	2028	5037	2007.9	4305.62
chr5	39885000	39886000	992	5805	2017	4252.66
chr5	39886000	39887000	1372	3707	2017.94	4270.02
chr5	39887000	39888000	3028	3382	2032.82	4275.78
chr5	39888000	39889000	1514	3297	2044.52	4301.74
chr5	39889000	39890000	925	2006	2047.96	4283.44
chr5	39890000	39891000	1010	2858	2076.76	4309.8
chr5	39891000	39892000	7090	18687	2071	4264.8
chr5	39892000	39893000	5277	9411	2040.36	4228.24
chr5	39893000	39894000	3094	7329	2063.16	4208.4
chr5	39894000	39895000	2477	4225	2078.54	4215.08
chr5	39895000	39896000	2802	1400	2064.94	4217.92
chr5	39896000	39897000	1170	4964	2060.9	4165.42
chr5	39897000	39898000	1612	3115	2049.52	4195.74
chr5	39898000	39899000	1718	2915	2042.88	4186.38
chr5	39899000	39900000	1528	3868	2057.08	4184.02
chr5	39900000	39901000	1976	3185	2064.72	4186.42
chr5	39901000	39902000	1582	4708	2052.28	4154.46
chr5	39902000	39903000	3006	4182	2034.26	4134.78
chr5	39903000	39904000	1416	4271	2018.1	4156.94
chr5	39904000	39905000	1115	2831	2004.04	4173.8
chr5	39905000	39906000	2533	6435	1989.84	4204.24
chr5	39906000	39907000	2395	6075	1986.04	4162.66
chr5	39907000	39908000	2217	5630	1958.96	4248.5
chr5	39908000	39909000	1271	4680	1929.56	4270.3
chr5	39909000	39910000	794	4126	1916.92	4216.8
chr5	39910000	39911000	1493	2254	1905.72	4159.5
chr5	39911000	39912000	2033	5900	1892.28	4138.4
chr5	39912000	39913000	1853	2526	1860.48	4098.58
chr5	39913000	39914000	1709	4414	1860.96	4106.82
chr5	39914000	39915000	1700	2820	1877.46	4118.06
chr5	39915000	39916000	3050	3583	1883.98	4136.1
chr5	39916000	39917000	850	1600	1773.46	3864.9
chr5	39917000	39918000	1607	3306	1690.92	3736.66
chr5	39918000	39919000	2438	3840	1687.68	3686.48
chr5	39919000	39920000	2492	3433	1679.04	3666.58
chr5	39920000	39921000	1660	3135	1655	3750.42
chr5	39921000	39922000	1288	1917	1697.06	3832.54
chr5	39922000	39923000	1963	3563	1805.32	4069.16
chr5	39923000	39924000	1237	4035	1874.76	4205.72
chr5	39924000	39925000	1700	2914	2027.42	4382.58
chr5	39925000	39926000	2171	2516	2008.82	4375.26
chr5	39926000	39927000	1707	2103	1993.18	4346.92
chr5	39927000	39928000	1631	3685	1954.26	4355.28
chr5	39928000	39929000	1339	4650	1958.3	4351.3
chr5	39929000	39930000	750	5052	1984.44	4329.86
chr5	39930000	39931000	650	4746	1957.4	4275.38
chr5	39931000	39932000	2640	3018	1964.46	4244.32
chr5	39932000	39933000	950	6177	1950.74	4196.64
chr5	39933000	39934000	1625	4199	1966.08	4129.72
chr5	39934000	39935000	1396	2362	2002.26	4108.88
chr5	39935000	39936000	432	2940	2014.56	4175.48
chr5	39936000	39937000	700	2652	1999.14	4156.06
chr5	39937000	39938000	1438	1391	1995.68	4229.1
chr5	39938000	39939000	1538	3709	1983.2	4234.64
chr5	39939000	39940000	1750	2568	1981.28	4236.8
chr5	39940000	39941000	1336	3760	1974.04	4274.82
chr5	39941000	39942000	1564	5127	1985.28	4373.98
chr5	39942000	39943000	1150	2999	1979	4386.26
chr5	39943000	39944000	2932	4820	1964.24	4387.72
chr5	39944000	39945000	2045	3230	1953.4	4369.6
chr5	39945000	39946000	1600	5592	1952.8	4375.22
chr5	39946000	39947000	3273	9070	1967.18	4389.08
chr5	39947000	39948000	7025	14946	1951.94	4394.22
chr5	39948000	39949000	5190	9743	1948.2	4410.3
chr5	39949000	39950000	9161	12711	1949.14	4454.28
chr5	39950000	39951000	1046	2819	1946.72	4450.08
chr5	39951000	39952000	800	3291	1936.66	4483.02
chr5	39952000	39953000	1060	4600	1943.98	4479.68
chr5	39953000	39954000	1618	4072	1945.88	4456.64
chr5	39954000	39955000	2422	1759	1981	4428.4
chr5	39955000	39956000	1181	3711	2100.82	4582.64
chr5	39956000	39957000	2748	4522	2092.6	4654.9
chr5	39957000	39958000	1531	3246	2107.2	4594.4
chr5	39958000	39959000	2038	1334	2102.96	4578.82
chr5	39959000	39960000	2603	3084	2106.26	4651.12
chr5	39960000	39961000	2108	5584	2135.18	4690.88
chr5	39961000	39962000	1262	4929	2197.88	4751.94
chr5	39962000	39963000	1680	6178	2224.18	4819.32
chr5	39963000	39964000	1085	4691	2240.44	4834.14
chr5	39964000	39965000	1604	2928	2236.86	4863.78
chr5	39965000	39966000	2688	5484	2252.6	4887.94
chr5	39966000	39967000	1412	6558	2251.26	4808.88
chr5	39967000	39968000	1293	3920	2332.46	4899.38
chr5	39968000	39969000	1700	3913	2301.1	4889.54
chr5	39969000	39970000	1950	2527	2307.32	4909.54
chr5	39970000	39971000	1630	3416	2310.24	4865.3
chr5	39971000	39972000	2007	2610	2295.56	4802.98
chr5	39972000	39973000	1201	3820	2188.92	4595.62
chr5	39973000	39974000	1050	4839	2125.24	4465.06
chr5	39974000	39975000	1747	5113	1966.96	4292.54
chr5	39975000	39976000	2050	2306	1985.75510204082	4322.61224489796
chr5	39976000	39977000	1204	3750	2010.45833333333	4344.10416666667
chr5	39977000	39978000	1997	3518	2030.68085106383	4338.65957446809
chr5	39978000	39979000	1434	3498	2039.65217391304	4344.45652173913
chr5	39979000	39980000	2506	3640	2031.15555555556	4401.91111111111
chr5	39980000	39981000	6641	12458	2050.47727272727	4417.61363636364
chr5	39981000	39982000	2229	6631	2034.25581395349	4415.18604651163
chr5	39982000	39983000	1680	3152	2046.2380952381	4443.02380952381
chr5	39983000	39984000	1413	3420	2046.43902439024	4518.85365853659
chr5	39984000	39985000	1561	5977	2032.525	4554.725
chr5	39985000	39986000	1878	4928	2030.58974358974	4528.33333333333
chr5	39986000	39987000	3835	5705	2050.81578947368	4517.78947368421
chr5	39987000	39988000	2753	4760	2060.83783783784	4472.91891891892
chr5	39988000	39989000	2351	4450	2087.94444444444	4466.86111111111
chr5	39989000	39990000	1571	4050	2101.77142857143	4510.82857142857
chr5	39990000	39991000	2123	4968	2084.52941176471	4482.20588235294
chr5	39991000	39992000	1497	1174	2104.90909090909	4419.30303030303
chr5	39992000	39993000	5210	7524	2130.28125	4434.90625
chr5	39993000	39994000	1364	4328	2144.16129032258	4451.74193548387
chr5	39994000	39995000	2356	4230	2150.63333333333	4515.9
chr5	39995000	39996000	1746	3380	2168.58620689655	4553.8275862069
chr5	39996000	39997000	2539	5954	2174.35714285714	4623.25
chr5	39997000	39998000	1693	4578	2210.40740740741	4653
chr5	39998000	39999000	2006	3215	2255.03846153846	4645.84615384615
[truncated: 1 more rows]
