# Supplementary material for: Chromosomal Mcm2-7 distribution and the genome replication program in species from yeast to humans
Source: PLoS Genet. 2021 Sep 2;17(9):e1009714. doi: 10.1371/journal.pgen.1009714 (PMC8443269; doi:10.1371/journal.pgen.1009714)
Supplement: S9 Source Files — (ZIP) [file pgen.1009714.s031.zip › source_files_for_S14Figure_to_S15AFigure/S14_Figure/numbers_for_Figs7A_and_S14AtoF_upper_left_BrdU_050721_1.txt]

chr	bedstart	bedend	Chen	Figure
chr2	100000000	100050000	6814.35	S14AFigure
chr2	100050000	100100000	6873.7	S14AFigure
chr2	100100000	100150000	6978.1	S14AFigure
chr2	100150000	100200000	7095	S14AFigure
chr2	100200000	100250000	7475.9	S14AFigure
chr2	100250000	100300000	7755.15	S14AFigure
chr2	100300000	100350000	7982.55	S14AFigure
chr2	100350000	100400000	8200.35	S14AFigure
chr2	100400000	100450000	8328.1	S14AFigure
chr2	100450000	100500000	8404.6	S14AFigure
chr2	100500000	100550000	8358.7	S14AFigure
chr2	100550000	100600000	8392.75	S14AFigure
chr2	100600000	100650000	8498.95	S14AFigure
chr2	100650000	100700000	8572.75	S14AFigure
chr2	100700000	100750000	8646.7	S14AFigure
chr2	100750000	100800000	8758.3	S14AFigure
chr2	100800000	100850000	8916.6	S14AFigure
chr2	100850000	100900000	9029.95	S14AFigure
chr2	100900000	100950000	9224.45	S14AFigure
chr2	100950000	101000000	9238.8	S14AFigure
chr2	101000000	101050000	9213.45	S14AFigure
chr2	101050000	101100000	9276.5	S14AFigure
chr2	101100000	101150000	9220.7	S14AFigure
chr2	101150000	101200000	9086.5	S14AFigure
chr2	101200000	101250000	8776.2	S14AFigure
chr2	101250000	101300000	8535.6	S14AFigure
chr2	101300000	101350000	8372.2	S14AFigure
chr2	101350000	101400000	8140.7	S14AFigure
chr2	101400000	101450000	8072.4	S14AFigure
chr2	101450000	101500000	8051.7	S14AFigure
chr2	101500000	101550000	8401.75	S14AFigure
chr2	101550000	101600000	8454.85	S14AFigure
chr2	101600000	101650000	8414.5	S14AFigure
chr2	101650000	101700000	8346.15	S14AFigure
chr2	101700000	101750000	8279.5	S14AFigure
chr2	101750000	101800000	8308.3	S14AFigure
chr2	101800000	101850000	8180.55	S14AFigure
chr2	101850000	101900000	8077.6	S14AFigure
chr2	101900000	101950000	7906.9	S14AFigure
chr2	101950000	102000000	7888.95	S14AFigure
chr2	102000000	102050000	7890.8	S14AFigure
chr2	102050000	102100000	7849	S14AFigure
chr2	102100000	102150000	7874.6	S14AFigure
chr2	102150000	102200000	7899.8	S14AFigure
chr2	102200000	102250000	7845.8	S14AFigure
chr2	102250000	102300000	7824.35	S14AFigure
chr2	102300000	102350000	7763.75	S14AFigure
chr2	102350000	102400000	7824.25	S14AFigure
chr2	102400000	102450000	7816.9	S14AFigure
chr2	102450000	102500000	7820.5	S14AFigure
chr2	102500000	102550000	7415.55	S14AFigure
chr2	102550000	102600000	7443.6	S14AFigure
chr2	102600000	102650000	7278.75	S14AFigure
chr2	102650000	102700000	7359.65	S14AFigure
chr2	102700000	102750000	7393.85	S14AFigure
chr2	102750000	102800000	7302.05	S14AFigure
chr2	102800000	102850000	7282.3	S14AFigure
chr2	102850000	102900000	7207.1	S14AFigure
chr2	102900000	102950000	7192.4	S14AFigure
chr2	102950000	103000000	7246.3	S14AFigure
chr2	103000000	103050000	7303.85	S14AFigure
chr2	103050000	103100000	7306.05	S14AFigure
chr2	103100000	103150000	7255.25	S14AFigure
chr2	103150000	103200000	7257.4	S14AFigure
chr2	103200000	103250000	7410.05	S14AFigure
chr2	103250000	103300000	7373.9	S14AFigure
chr2	103300000	103350000	7431.65	S14AFigure
chr2	103350000	103400000	7415.4	S14AFigure
chr2	103400000	103450000	7472.95	S14AFigure
chr2	103450000	103500000	7440.5	S14AFigure
chr2	103500000	103550000	7487.3	S14AFigure
chr2	103550000	103600000	7386.1	S14AFigure
chr2	103600000	103650000	7501.65	S14AFigure
chr2	103650000	103700000	7384.7	S14AFigure
chr2	103700000	103750000	7366.65	S14AFigure
chr2	103750000	103800000	7408	S14AFigure
chr2	103800000	103850000	7366.6	S14AFigure
chr2	103850000	103900000	7373.8	S14AFigure
chr2	103900000	103950000	7296.35	S14AFigure
chr2	103950000	104000000	7224.45	S14AFigure
chr2	104000000	104050000	7066.05	S14AFigure
chr2	104050000	104100000	6997.7	S14AFigure
chr2	104100000	104150000	7044.5	S14AFigure
chr2	104150000	104200000	6975.75	S14AFigure
chr2	104200000	104250000	6877.1	S14AFigure
chr2	104250000	104300000	6893.3	S14AFigure
chr2	104300000	104350000	6851.95	S14AFigure
chr2	104350000	104400000	6765.55	S14AFigure
chr2	104400000	104450000	6724.25	S14AFigure
chr2	104450000	104500000	6825.1	S14AFigure
chr2	104500000	104550000	6897	S14AFigure
chr2	104550000	104600000	6814.6	S14AFigure
chr2	104600000	104650000	6780.15	S14AFigure
chr2	104650000	104700000	6819.6	S14AFigure
chr2	104700000	104750000	6839.45	S14AFigure
chr2	104750000	104800000	6879.05	S14AFigure
chr2	104800000	104850000	6953.8	S14AFigure
chr2	104850000	104900000	7116.6	S14AFigure
chr2	104900000	104950000	7392	S14AFigure
chr2	104950000	105000000	7679.85	S14AFigure
chr2	105000000	105050000	7935.35	S14AFigure
chr2	105050000	105100000	8124.3	S14AFigure
chr2	105100000	105150000	8165.75	S14AFigure
chr2	105150000	105200000	8309.75	S14AFigure
chr2	105200000	105250000	8381.65	S14AFigure
chr2	105250000	105300000	8358.35	S14AFigure
chr2	105300000	105350000	8482.5	S14AFigure
chr2	105350000	105400000	8559.95	S14AFigure
chr2	105400000	105450000	8707.5	S14AFigure
chr2	105450000	105500000	8604.9	S14AFigure
chr2	105500000	105550000	8516.7	S14AFigure
chr2	105550000	105600000	8529.3	S14AFigure
chr2	105600000	105650000	8527.35	S14AFigure
chr2	105650000	105700000	8418.75	S14AFigure
chr2	105700000	105750000	8374.65	S14AFigure
chr2	105750000	105800000	8272	S14AFigure
chr2	105800000	105850000	8285.45	S14AFigure
chr2	105850000	105900000	8085.35	S14AFigure
chr2	105900000	105950000	7804.1	S14AFigure
chr2	105950000	106000000	7452.85	S14AFigure
chr2	106000000	106050000	7195.9	S14AFigure
chr2	106050000	106100000	7059	S14AFigure
chr2	106100000	106150000	6981.6	S14AFigure
chr2	106150000	106200000	6940.2	S14AFigure
chr2	106200000	106250000	6916.9	S14AFigure
chr2	106250000	106300000	6927.55	S14AFigure
chr2	106300000	106350000	6850.2	S14AFigure
chr2	106350000	106400000	6780	S14AFigure
chr2	106400000	106450000	6670.3	S14AFigure
chr2	106450000	106500000	6689.6	S14AFigure
chr2	106500000	106550000	6718.95	S14AFigure
chr2	106550000	106600000	6812.55	S14AFigure
chr2	106600000	106650000	6870.1	S14AFigure
chr2	106650000	106700000	6936.75	S14AFigure
chr2	106700000	106750000	6943.8	S14AFigure
chr2	106750000	106800000	7028.5	S14AFigure
chr2	106800000	106850000	6979.85	S14AFigure
chr2	106850000	106900000	7125.15	S14AFigure
chr2	106900000	106950000	7143.65	S14AFigure
chr2	106950000	107000000	7168.85	S14AFigure
chr2	107000000	107050000	7269.75	S14AFigure
chr2	107050000	107100000	7237.5	S14AFigure
chr2	107100000	107150000	7260.9	S14AFigure
chr2	107150000	107200000	7208.7	S14AFigure
chr2	107200000	107250000	7152.9	S14AFigure
chr2	107250000	107300000	7107.75	S14AFigure
chr2	107300000	107350000	7070.65	S14AFigure
chr2	107350000	107400000	7122.25	S14AFigure
chr2	107400000	107450000	7080.85	S14AFigure
chr2	107450000	107500000	7102.95	S14AFigure
chr2	107500000	107550000	7084.45	S14AFigure
chr2	107550000	107600000	7061.05	S14AFigure
chr2	107600000	107650000	7043.05	S14AFigure
chr2	107650000	107700000	7061.8	S14AFigure
chr2	107700000	107750000	7175.9	S14AFigure
chr2	107750000	107800000	7142	S14AFigure
chr2	107800000	107850000	7230.2	S14AFigure
chr2	107850000	107900000	7242.8	S14AFigure
chr2	107900000	107950000	7383.2	S14AFigure
chr2	107950000	108000000	7493.4	S14AFigure
chr2	108000000	108050000	7516.35	S14AFigure
chr2	108050000	108100000	7586	S14AFigure
chr2	108100000	108150000	7672.9	S14AFigure
chr2	108150000	108200000	7690.8	S14AFigure
chr2	108200000	108250000	7660.2	S14AFigure
chr2	108250000	108300000	7710.75	S14AFigure
chr2	108300000	108350000	7844.55	S14AFigure
chr2	108350000	108400000	7994.45	S14AFigure
chr2	108400000	108450000	7985.85	S14AFigure
chr2	108450000	108500000	7975.05	S14AFigure
chr2	108500000	108550000	8039.9	S14AFigure
chr2	108550000	108600000	8106.5	S14AFigure
chr2	108600000	108650000	8059.8	S14AFigure
chr2	108650000	108700000	8294.1	S14AFigure
chr2	108700000	108750000	8215	S14AFigure
chr2	108750000	108800000	8252.5	S14AFigure
chr2	108800000	108850000	8245.25	S14AFigure
chr2	108850000	108900000	8173.25	S14AFigure
chr2	108900000	108950000	8088.6	S14AFigure
chr2	108950000	109000000	8063.35	S14AFigure
chr2	109000000	109050000	8023.8	S14AFigure
chr2	109050000	109100000	8024.3	S14AFigure
chr2	109100000	109150000	7960.75	S14AFigure
chr2	109150000	109200000	8122.75	S14AFigure
chr2	109200000	109250000	8317.15	S14AFigure
chr2	109250000	109300000	8308.2	S14AFigure
chr2	109300000	109350000	8222.3	S14AFigure
chr2	109350000	109400000	8155.8	S14AFigure
chr2	109400000	109450000	8182.3	S14AFigure
chr2	109450000	109500000	8266.9	S14AFigure
chr2	109500000	109550000	8284.85	S14AFigure
chr2	109550000	109600000	8338.8	S14AFigure
chr2	109600000	109650000	8531.4	S14AFigure
chr2	109650000	109700000	8455.5	S14AFigure
chr2	109700000	109750000	8412.55	S14AFigure
chr2	109750000	109800000	8412.45	S14AFigure
chr2	109800000	109850000	8371.05	S14AFigure
chr2	109850000	109900000	8405.25	S14AFigure
chr2	109900000	109950000	8363.9	S14AFigure
chr2	109950000	110000000	8432.3	S14AFigure
chr2	110000000	110050000	8446.7	S14AFigure
chr2	110050000	110100000	8453.9	S14AFigure
chr2	110100000	110150000	8488	S14AFigure
chr2	110150000	110200000	8376.4	S14AFigure
chr2	110200000	110250000	8374.7	S14AFigure
chr2	110250000	110300000	8624.9	S14AFigure
chr2	110300000	110350000	8821.1	S14AFigure
chr2	110350000	110400000	8822.85	S14AFigure
chr2	110400000	110450000	8871.55	S14AFigure
chr2	110450000	110500000	8799.55	S14AFigure
chr2	110500000	110550000	8754.55	S14AFigure
chr2	110550000	110600000	8785.05	S14AFigure
chr2	110600000	110650000	8633.85	S14AFigure
chr2	110650000	110700000	8577.95	S14AFigure
chr2	110700000	110750000	8752.5	S14AFigure
chr2	110750000	110800000	8803	S14AFigure
chr2	110800000	110850000	8862.45	S14AFigure
chr2	110850000	110900000	8941.65	S14AFigure
chr2	110900000	110950000	9087.45	S14AFigure
chr2	110950000	111000000	9128.9	S14AFigure
chr2	111000000	111050000	9334.1	S14AFigure
chr2	111050000	111100000	9548.35	S14AFigure
chr2	111100000	111150000	9651.05	S14AFigure
chr2	111150000	111200000	9827.55	S14AFigure
chr2	111200000	111250000	9787.85	S14AFigure
chr2	111250000	111300000	9611.45	S14AFigure
chr2	111300000	111350000	9406.6	S14AFigure
chr2	111350000	111400000	9368.5	S14AFigure
chr2	111400000	111450000	9346.85	S14AFigure
chr2	111450000	111500000	9384.6	S14AFigure
chr2	111500000	111550000	9384.6	S14AFigure
chr2	111550000	111600000	9285.7	S14AFigure
chr2	111600000	111650000	9231.6	S14AFigure
chr2	111650000	111700000	9143.45	S14AFigure
chr2	111700000	111750000	9060.75	S14AFigure
chr2	111750000	111800000	9012.15	S14AFigure
chr2	111800000	111850000	9049.95	S14AFigure
chr2	111850000	111900000	8918.45	S14AFigure
chr2	111900000	111950000	8835.65	S14AFigure
chr2	111950000	112000000	8810.45	S14AFigure
chr2	112000000	112050000	8734.8	S14AFigure
chr2	112050000	112100000	8633.85	S14AFigure
chr2	112100000	112150000	8803.1	S14AFigure
chr2	112150000	112200000	8788.5	S14AFigure
chr2	112200000	112250000	8927.05	S14AFigure
chr2	112250000	112300000	9038.6	S14AFigure
chr2	112300000	112350000	9293.85	S14AFigure
chr2	112350000	112400000	9427.65	S14AFigure
chr2	112400000	112450000	9519.2	S14AFigure
chr2	112450000	112500000	9589.75	S14AFigure
chr2	112500000	112550000	9668.6	S14AFigure
chr2	112550000	112600000	9605.65	S14AFigure
chr2	112600000	112650000	9729.9	S14AFigure
chr2	112650000	112700000	9733.55	S14AFigure
chr2	112700000	112750000	9823.45	S14AFigure
chr2	112750000	112800000	9971	S14AFigure
chr2	112800000	112850000	9893.55	S14AFigure
chr2	112850000	112900000	10007	S14AFigure
chr2	112900000	112950000	10015.95	S14AFigure
chr2	112950000	113000000	9940.35	S14AFigure
chr2	113000000	113050000	9863	S14AFigure
chr2	113050000	113100000	9812.7	S14AFigure
chr2	113100000	113150000	9468.9	S14AFigure
chr2	113150000	113200000	9272.25	S14AFigure
chr2	113200000	113250000	8965.15	S14AFigure
chr2	113250000	113300000	8754.6	S14AFigure
chr2	113300000	113350000	8580	S14AFigure
chr2	113350000	113400000	8462.75	S14AFigure
chr2	113400000	113450000	8410.7	S14AFigure
chr2	113450000	113500000	8291.55	S14AFigure
chr2	113500000	113550000	8304.55	S14AFigure
chr2	113550000	113600000	8351.35	S14AFigure
chr2	113600000	113650000	8254.15	S14AFigure
chr2	113650000	113700000	8164.15	S14AFigure
chr2	113700000	113750000	7984.25	S14AFigure
chr2	113750000	113800000	7852.9	S14AFigure
chr2	113800000	113850000	7822.4	S14AFigure
chr2	113850000	113900000	7703.65	S14AFigure
chr2	113900000	113950000	7676.55	S14AFigure
chr2	113950000	114000000	7564.95	S14AFigure
chr2	114000000	114050000	7465.95	S14AFigure
chr2	114050000	114100000	7358	S14AFigure
chr2	114100000	114150000	7305.7	S14AFigure
chr2	114150000	114200000	7317.1	S14AFigure
chr2	114200000	114250000	7343.45	S14AFigure
chr2	114250000	114300000	7327.25	S14AFigure
chr2	114300000	114350000	7259.9	S14AFigure
chr2	114350000	114400000	7213.75	S14AFigure
chr2	114400000	114450000	7123.9	S14AFigure
chr2	114450000	114500000	7125.7	S14AFigure
chr2	114500000	114550000	7204.85	S14AFigure
chr2	114550000	114600000	7134.55	S14AFigure
chr2	114600000	114650000	7107.6	S14AFigure
chr2	114650000	114700000	7078.8	S14AFigure
chr2	114700000	114750000	7066.2	S14AFigure
chr2	114750000	114800000	6949.2	S14AFigure
chr2	114800000	114850000	6960	S14AFigure
chr2	114850000	114900000	7071.5	S14AFigure
chr2	114900000	114950000	7037.45	S14AFigure
chr2	114950000	115000000	7064.45	S14AFigure
chr2	115000000	115050000	7069.85	S14AFigure
chr2	115050000	115100000	7026.3	S14AFigure
chr2	115100000	115150000	7077.15	S14AFigure
chr2	115150000	115200000	7015.15	S14AFigure
chr2	115200000	115250000	7004.55	S14AFigure
chr2	115250000	115300000	6999.75	S14AFigure
chr2	115300000	115350000	6991.35	S14AFigure
chr2	115350000	115400000	7095.25	S14AFigure
chr2	115400000	115450000	7016.05	S14AFigure
chr2	115450000	115500000	6978.3	S14AFigure
chr2	115500000	115550000	6677.7	S14AFigure
chr2	115550000	115600000	6726.4	S14AFigure
chr2	115600000	115650000	6800.15	S14AFigure
chr2	115650000	115700000	6936.95	S14AFigure
chr2	115700000	115750000	6967.5	S14AFigure
chr2	115750000	115800000	7039.5	S14AFigure
chr2	115800000	115850000	7021.5	S14AFigure
chr2	115850000	115900000	6946	S14AFigure
chr2	115900000	115950000	7001.7	S14AFigure
chr2	115950000	116000000	7108.5	S14AFigure
chr2	116000000	116050000	7169	S14AFigure
chr2	116050000	116100000	7307.95	S14AFigure
chr2	116100000	116150000	7296.75	S14AFigure
chr2	116150000	116200000	7315.55	S14AFigure
chr2	116200000	116250000	7333.35	S14AFigure
chr2	116250000	116300000	7334.55	S14AFigure
chr2	116300000	116350000	7248.3	S14AFigure
chr2	116350000	116400000	7183.3	S14AFigure
chr2	116400000	116450000	7131.1	S14AFigure
chr2	116450000	116500000	7129.3	S14AFigure
chr2	116500000	116550000	7456.95	S14AFigure
chr2	116550000	116600000	7431.1	S14AFigure
chr2	116600000	116650000	7419.2	S14AFigure
chr2	116650000	116700000	7359.75	S14AFigure
chr2	116700000	116750000	7409.8	S14AFigure
chr2	116750000	116800000	7384.95	S14AFigure
chr2	116800000	116850000	7352.55	S14AFigure
chr2	116850000	116900000	7357.9	S14AFigure
chr2	116900000	116950000	7329.2	S14AFigure
chr2	116950000	117000000	7298	S14AFigure
chr2	117000000	117050000	7271.7	S14AFigure
chr2	117050000	117100000	7340	S14AFigure
chr2	117100000	117150000	7356.2	S14AFigure
chr2	117150000	117200000	7426.45	S14AFigure
chr2	117200000	117250000	7471.4	S14AFigure
chr2	117250000	117300000	7683.75	S14AFigure
chr2	117300000	117350000	7766.55	S14AFigure
chr2	117350000	117400000	7923.2	S14AFigure
chr2	117400000	117450000	8178.8	S14AFigure
chr2	117450000	117500000	8250.8	S14AFigure
chr2	117500000	117550000	8097.8	S14AFigure
chr2	117550000	117600000	8122.6	S14AFigure
chr2	117600000	117650000	8161.1	S14AFigure
chr2	117650000	117700000	8249	S14AFigure
chr2	117700000	117750000	8263.8	S14AFigure
chr2	117750000	117800000	8283.2	S14AFigure
chr2	117800000	117850000	8304.75	S14AFigure
chr2	117850000	117900000	8250.8	S14AFigure
chr2	117900000	117950000	8270.6	S14AFigure
chr2	117950000	118000000	8207.6	S14AFigure
chr2	118000000	118050000	8171.6	S14AFigure
chr2	118050000	118100000	8038.5	S14AFigure
chr2	118100000	118150000	8040.35	S14AFigure
chr2	118150000	118200000	7970.15	S14AFigure
chr2	118200000	118250000	7981	S14AFigure
chr2	118250000	118300000	7896.4	S14AFigure
chr2	118300000	118350000	7910.8	S14AFigure
chr2	118350000	118400000	7756.45	S14AFigure
chr2	118400000	118450000	7793.7	S14AFigure
chr2	118450000	118500000	7892.65	S14AFigure
chr2	118500000	118550000	8002.35	S14AFigure
chr2	118550000	118600000	8048.35	S14AFigure
chr2	118600000	118650000	7992.95	S14AFigure
chr2	118650000	118700000	7885.2	S14AFigure
chr2	118700000	118750000	7798.7	S14AFigure
chr2	118750000	118800000	7795.15	S14AFigure
chr2	118800000	118850000	7778.95	S14AFigure
chr2	118850000	118900000	7850.9	S14AFigure
chr2	118900000	118950000	7849.1	S14AFigure
chr2	118950000	119000000	7928.3	S14AFigure
chr2	119000000	119050000	7998.5	S14AFigure
chr2	119050000	119100000	8018.3	S14AFigure
chr2	119100000	119150000	8091.2	S14AFigure
chr2	119150000	119200000	8151.5	S14AFigure
chr2	119200000	119250000	8192.85	S14AFigure
chr2	119250000	119300000	8124.5	S14AFigure
chr2	119300000	119350000	8211.25	S14AFigure
chr2	119350000	119400000	8262.95	S14AFigure
chr2	119400000	119450000	8126.25	S14AFigure
chr2	119450000	119500000	7980.5	S14AFigure
chr2	119500000	119550000	7897.8	S14AFigure
chr2	119550000	119600000	7993.65	S14AFigure
chr2	119600000	119650000	8049.85	S14AFigure
chr2	119650000	119700000	8270.55	S14AFigure
chr2	119700000	119750000	8404.9	S14AFigure
chr2	119750000	119800000	8574.8	S14AFigure
chr2	119800000	119850000	8600	S14AFigure
chr2	119850000	119900000	8605.45	S14AFigure
chr2	119900000	119950000	8670.05	S14AFigure
chr2	119950000	120000000	8659.2	S14AFigure
chr2	120000000	120050000	8623.15	S14AFigure
chr2	120050000	120100000	8629.85	S14AFigure
chr2	120100000	120150000	8578.35	S14AFigure
chr2	120150000	120200000	8662.65	S14AFigure
chr2	120200000	120250000	8660.8	S14AFigure
chr2	120250000	120300000	8705.4	S14AFigure
chr2	120300000	120350000	8627.95	S14AFigure
chr2	120350000	120400000	8591.95	S14AFigure
chr2	120400000	120450000	8624.8	S14AFigure
chr2	120450000	120500000	8682.35	S14AFigure
chr2	120500000	120550000	8630.15	S14AFigure
chr2	120550000	120600000	8518.15	S14AFigure
chr2	120600000	120650000	8552.35	S14AFigure
chr2	120650000	120700000	8358.35	S14AFigure
chr2	120700000	120750000	8242	S14AFigure
chr2	120750000	120800000	8046.8	S14AFigure
chr2	120800000	120850000	7964	S14AFigure
chr2	120850000	120900000	7902.8	S14AFigure
chr2	120900000	120950000	7815.7	S14AFigure
chr2	120950000	121000000	7938.7	S14AFigure
chr2	121000000	121050000	7969.35	S14AFigure
chr2	121050000	121100000	7987.75	S14AFigure
chr2	121100000	121150000	7955.55	S14AFigure
chr2	121150000	121200000	7943.35	S14AFigure
chr2	121200000	121250000	7978.1	S14AFigure
chr2	121250000	121300000	8048.65	S14AFigure
chr2	121300000	121350000	8109.55	S14AFigure
chr2	121350000	121400000	8104.15	S14AFigure
chr2	121400000	121450000	8082.5	S14AFigure
chr2	121450000	121500000	8062.75	S14AFigure
chr2	121500000	121550000	8084.3	S14AFigure
chr2	121550000	121600000	8134.7	S14AFigure
chr2	121600000	121650000	8164.95	S14AFigure
chr2	121650000	121700000	8167.15	S14AFigure
chr2	121700000	121750000	8172.3	S14AFigure
chr2	121750000	121800000	8162.1	S14AFigure
chr2	121800000	121850000	8354.25	S14AFigure
chr2	121850000	121900000	8323.6	S14AFigure
chr2	121900000	121950000	8342.5	S14AFigure
chr2	121950000	122000000	8199.75	S14AFigure
chr2	122000000	122050000	8156.55	S14AFigure
chr2	122050000	122100000	8095.35	S14AFigure
chr2	122100000	122150000	8075.3	S14AFigure
chr2	122150000	122200000	7988.05	S14AFigure
chr2	122200000	122250000	7994.7	S14AFigure
chr2	122250000	122300000	7922.7	S14AFigure
chr2	122300000	122350000	7830.9	S14AFigure
chr2	122350000	122400000	7816.55	S14AFigure
chr2	122400000	122450000	7789.6	S14AFigure
chr2	122450000	122500000	7723	S14AFigure
chr2	122500000	122550000	7694.2	S14AFigure
chr2	122550000	122600000	7624	S14AFigure
chr2	122600000	122650000	7498	S14AFigure
chr2	122650000	122700000	7449.4	S14AFigure
chr2	122700000	122750000	7471.3	S14AFigure
chr2	122750000	122800000	7472.6	S14AFigure
chr2	122800000	122850000	7375.9	S14AFigure
chr2	122850000	122900000	7474.95	S14AFigure
chr2	122900000	122950000	7507.25	S14AFigure
chr2	122950000	123000000	7478.45	S14AFigure
chr2	123000000	123050000	7568.45	S14AFigure
chr2	123050000	123100000	7559.55	S14AFigure
chr2	123100000	123150000	7631.75	S14AFigure
chr2	123150000	123200000	7547	S14AFigure
chr2	123200000	123250000	7439.05	S14AFigure
chr2	123250000	123300000	7449.9	S14AFigure
chr2	123300000	123350000	7550.65	S14AFigure
chr2	123350000	123400000	7642.45	S14AFigure
chr2	123400000	123450000	7712.55	S14AFigure
chr2	123450000	123500000	7773.75	S14AFigure
chr2	123500000	123550000	7753.95	S14AFigure
chr2	123550000	123600000	7743.1	S14AFigure
chr2	123600000	123650000	7797	S14AFigure
chr2	123650000	123700000	7849.2	S14AFigure
chr2	123700000	123750000	7827.65	S14AFigure
chr2	123750000	123800000	7832.1	S14AFigure
chr2	123800000	123850000	7768.25	S14AFigure
chr2	123850000	123900000	7780.75	S14AFigure
chr2	123900000	123950000	7743	S14AFigure
chr2	123950000	124000000	7784.3	S14AFigure
chr2	124000000	124050000	7768.1	S14AFigure
chr2	124050000	124100000	7717.7	S14AFigure
chr2	124100000	124150000	7770.5	S14AFigure
chr2	124150000	124200000	7807.6	S14AFigure
chr2	124200000	124250000	7805.65	S14AFigure
chr2	124250000	124300000	7748.9	S14AFigure
chr2	124300000	124350000	7692.4	S14AFigure
chr2	124350000	124400000	7659.95	S14AFigure
chr2	124400000	124450000	7620.45	S14AFigure
chr2	124450000	124500000	7647.4	S14AFigure
chr2	124500000	124550000	7784.15	S14AFigure
chr2	124550000	124600000	7760.85	S14AFigure
chr2	124600000	124650000	7694.35	S14AFigure
chr2	124650000	124700000	7685.35	S14AFigure
chr2	124700000	124750000	7735.75	S14AFigure
chr2	124750000	124800000	7806.9	S14AFigure
chr2	124800000	124850000	7870.75	S14AFigure
chr2	124850000	124900000	7811.45	S14AFigure
chr2	124900000	124950000	7779.5	S14AFigure
chr2	124950000	125000000	7709	S14AFigure
chr2	125000000	125050000	7655.05	S14AFigure
chr2	125050000	125100000	7629.75	S14AFigure
chr2	125100000	125150000	7551.75	S14AFigure
chr2	125150000	125200000	7489.4	S14AFigure
chr2	125200000	125250000	7460.75	S14AFigure
chr2	125250000	125300000	7454.5	S14AFigure
chr2	125300000	125350000	7530.8	S14AFigure
chr2	125350000	125400000	7365.25	S14AFigure
chr2	125400000	125450000	7352.65	S14AFigure
chr2	125450000	125500000	7323.8	S14AFigure
chr2	125500000	125550000	7142.1	S14AFigure
chr2	125550000	125600000	7217.65	S14AFigure
chr2	125600000	125650000	7219.55	S14AFigure
chr2	125650000	125700000	7444.3	S14AFigure
chr2	125700000	125750000	7379.5	S14AFigure
chr2	125750000	125800000	7379.5	S14AFigure
chr2	125800000	125850000	7271.5	S14AFigure
chr2	125850000	125900000	7261.45	S14AFigure
chr2	125900000	125950000	7272.9	S14AFigure
chr2	125950000	126000000	7336.3	S14AFigure
chr2	126000000	126050000	7318.25	S14AFigure
chr2	126050000	126100000	7396.35	S14AFigure
chr2	126100000	126150000	7390.4	S14AFigure
chr2	126150000	126200000	7435.45	S14AFigure
chr2	126200000	126250000	7498.4	S14AFigure
chr2	126250000	126300000	7492.95	S14AFigure
chr2	126300000	126350000	7460.45	S14AFigure
chr2	126350000	126400000	7687.2	S14AFigure
chr2	126400000	126450000	7749.95	S14AFigure
chr2	126450000	126500000	7840.15	S14AFigure
chr2	126500000	126550000	8003.95	S14AFigure
chr2	126550000	126600000	7900.25	S14AFigure
chr2	126600000	126650000	7929.7	S14AFigure
chr2	126650000	126700000	7910.1	S14AFigure
chr2	126700000	126750000	8082.7	S14AFigure
chr2	126750000	126800000	8251.9	S14AFigure
chr2	126800000	126850000	8462.4	S14AFigure
chr2	126850000	126900000	8660.35	S14AFigure
chr2	126900000	126950000	8928	S14AFigure
chr2	126950000	127000000	9166	S14AFigure
chr2	127000000	127050000	9326.55	S14AFigure
chr2	127050000	127100000	9543.3	S14AFigure
chr2	127100000	127150000	9560.1	S14AFigure
chr2	127150000	127200000	9664.5	S14AFigure
chr2	127200000	127250000	9688	S14AFigure
chr2	127250000	127300000	9693.45	S14AFigure
chr2	127300000	127350000	9731.35	S14AFigure
chr2	127350000	127400000	9713.3	S14AFigure
chr2	127400000	127450000	9793.35	S14AFigure
chr2	127450000	127500000	9776.4	S14AFigure
chr2	127500000	127550000	9794.4	S14AFigure
chr2	127550000	127600000	9883.65	S14AFigure
chr2	127600000	127650000	9854.1	S14AFigure
chr2	127650000	127700000	9645.3	S14AFigure
chr2	127700000	127750000	9463.65	S14AFigure
chr2	127750000	127800000	9151	S14AFigure
chr2	127800000	127850000	8938.1	S14AFigure
chr2	127850000	127900000	8679.95	S14AFigure
chr2	127900000	127950000	8413.1	S14AFigure
chr2	127950000	128000000	8088.7	S14AFigure
chr2	128000000	128050000	7940.75	S14AFigure
chr2	128050000	128100000	7687.4	S14AFigure
chr2	128100000	128150000	7584.75	S14AFigure
chr2	128150000	128200000	7500.05	S14AFigure
chr2	128200000	128250000	7408.25	S14AFigure
chr2	128250000	128300000	7510.75	S14AFigure
chr2	128300000	128350000	7392	S14AFigure
chr2	128350000	128400000	7312.9	S14AFigure
chr2	128400000	128450000	7198.9	S14AFigure
chr2	128450000	128500000	7096.9	S14AFigure
chr2	128500000	128550000	7041.05	S14AFigure
chr2	128550000	128600000	6850.3	S14AFigure
chr2	128600000	128650000	6715.3	S14AFigure
chr2	128650000	128700000	6618	S14AFigure
chr2	128700000	128750000	6481.2	S14AFigure
chr2	128750000	128800000	6500.45	S14AFigure
chr2	128800000	128850000	6440.5	S14AFigure
chr2	128850000	128900000	6397.25	S14AFigure
chr2	128900000	128950000	6297.6	S14AFigure
chr2	128950000	129000000	6263.4	S14AFigure
chr2	129000000	129050000	6205.8	S14AFigure
chr2	129050000	129100000	6148.2	S14AFigure
chr2	129100000	129150000	6097.85	S14AFigure
chr2	129150000	129200000	5962.95	S14AFigure
chr2	129200000	129250000	5907.05	S14AFigure
chr2	129250000	129300000	5696.55	S14AFigure
chr2	129300000	129350000	5617.35	S14AFigure
chr2	129350000	129400000	5446.35	S14AFigure
chr2	129400000	129450000	5251.9	S14AFigure
chr2	129450000	129500000	5120.55	S14AFigure
chr2	129500000	129550000	4996.4	S14AFigure
chr2	129550000	129600000	4983.8	S14AFigure
chr2	129600000	129650000	4965.8	S14AFigure
chr2	129650000	129700000	4917.35	S14AFigure
chr2	129700000	129750000	4957.7	S14AFigure
chr2	129750000	129800000	4940.8	S14AFigure
chr2	129800000	129850000	4999.55	S14AFigure
chr2	129850000	129900000	4988.85	S14AFigure
chr2	129900000	129950000	5016.45	S14AFigure
chr2	129950000	130000000	4930.05	S14AFigure
chr2	130000000	130050000	4840	S14AFigure
chr2	130050000	130100000	4786	S14AFigure
chr2	130100000	130150000	4787.8	S14AFigure
chr2	130150000	130200000	4822	S14AFigure
chr2	130200000	130250000	4899.45	S14AFigure
chr2	130250000	130300000	5081.15	S14AFigure
chr2	130300000	130350000	5162.1	S14AFigure
chr2	130350000	130400000	5279.1	S14AFigure
chr2	130400000	130450000	5426.7	S14AFigure
chr2	130450000	130500000	5638.95	S14AFigure
chr2	130500000	130550000	5622.75	S14AFigure
chr2	130550000	130600000	5799.1	S14AFigure
chr2	130600000	130650000	5887.25	S14AFigure
chr2	130650000	130700000	5991.65	S14AFigure
chr2	130700000	130750000	5992.7	S14AFigure
chr2	130750000	130800000	5989.8	S14AFigure
chr2	130800000	130850000	6020.4	S14AFigure
chr2	130850000	130900000	6124.8	S14AFigure
chr2	130900000	130950000	6065.4	S14AFigure
chr2	130950000	131000000	6085.2	S14AFigure
chr2	131000000	131050000	6079.85	S14AFigure
chr2	131050000	131100000	6123.05	S14AFigure
chr2	131100000	131150000	6164.45	S14AFigure
chr2	131150000	131200000	6162.6	S14AFigure
chr2	131200000	131250000	5964.55	S14AFigure
chr2	131250000	131300000	5743.25	S14AFigure
chr2	131300000	131350000	5617.3	S14AFigure
chr2	131350000	131400000	5527.3	S14AFigure
chr2	131400000	131450000	5489.55	S14AFigure
chr2	131450000	131500000	5327.7	S14AFigure
chr2	131500000	131550000	5307	S14AFigure
chr2	131550000	131600000	5212.5	S14AFigure
chr2	131600000	131650000	5187.35	S14AFigure
chr2	131650000	131700000	5126.15	S14AFigure
chr2	131700000	131750000	5236	S14AFigure
chr2	131750000	131800000	5572.55	S14AFigure
chr2	131800000	131850000	5500.55	S14AFigure
chr2	131850000	131900000	5433.9	S14AFigure
chr2	131900000	131950000	5417.65	S14AFigure
chr2	131950000	132000000	5514.85	S14AFigure
chr2	132000000	132050000	5658.75	S14AFigure
chr2	132050000	132100000	5709.05	S14AFigure
chr2	132100000	132150000	5673.05	S14AFigure
chr2	132150000	132200000	5620.9	S14AFigure
chr2	132200000	132250000	5675	S14AFigure
chr2	132250000	132300000	5705.6	S14AFigure
chr2	132300000	132350000	5786.55	S14AFigure
chr2	132350000	132400000	5791.95	S14AFigure
chr2	132400000	132450000	5701.95	S14AFigure
chr2	132450000	132500000	5671.3	S14AFigure
chr2	132500000	132550000	5672	S14AFigure
chr2	132550000	132600000	5631.75	S14AFigure
chr2	132600000	132650000	5619.55	S14AFigure
chr2	132650000	132700000	5725.25	S14AFigure
chr2	132700000	132750000	5622.65	S14AFigure
chr2	132750000	132800000	5277.1	S14AFigure
chr2	132800000	132850000	5374.2	S14AFigure
chr2	132850000	132900000	5415.65	S14AFigure
chr2	132900000	132950000	5523.7	S14AFigure
chr2	132950000	133000000	5523.6	S14AFigure
chr2	133000000	133050000	5478.7	S14AFigure
chr2	133050000	133100000	5417.6	S14AFigure
chr2	133100000	133150000	5520.2	S14AFigure
chr2	133150000	133200000	5550.8	S14AFigure
chr2	133200000	133250000	5606.6	S14AFigure
chr2	133250000	133300000	5604.8	S14AFigure
chr2	133300000	133350000	5639	S14AFigure
chr2	133350000	133400000	5624.6	S14AFigure
chr2	133400000	133450000	5721.8	S14AFigure
chr2	133450000	133500000	5691.25	S14AFigure
chr2	133500000	133550000	5711.25	S14AFigure
chr2	133550000	133600000	5736.25	S14AFigure
chr2	133600000	133650000	5701.6	S14AFigure
chr2	133650000	133700000	5604.9	S14AFigure
chr2	133700000	133750000	5622.9	S14AFigure
chr2	133750000	133800000	5639.1	S14AFigure
chr2	133800000	133850000	5556.4	S14AFigure
chr2	133850000	133900000	5450.15	S14AFigure
chr2	133900000	133950000	5361.95	S14AFigure
chr2	133950000	134000000	5272.05	S14AFigure
chr2	134000000	134050000	5165.9	S14AFigure
chr2	134050000	134100000	5156.85	S14AFigure
chr2	134100000	134150000	5052.45	S14AFigure
chr2	134150000	134200000	5106.4	S14AFigure
chr2	134200000	134250000	5135.2	S14AFigure
chr2	134250000	134300000	5167.6	S14AFigure
chr2	134300000	134350000	5181.8	S14AFigure
chr2	134350000	134400000	5223.45	S14AFigure
chr2	134400000	134450000	5161.95	S14AFigure
chr2	134450000	134500000	5252.25	S14AFigure
chr2	134500000	134550000	5225.2	S14AFigure
chr2	134550000	134600000	5223.4	S14AFigure
chr2	134600000	134650000	5245.05	S14AFigure
chr2	134650000	134700000	5230.6	S14AFigure
chr2	134700000	134750000	5223.4	S14AFigure
chr2	134750000	134800000	5281	S14AFigure
chr2	134800000	134850000	5304.4	S14AFigure
chr2	134850000	134900000	5421.3	S14AFigure
chr2	134900000	134950000	5543.65	S14AFigure
chr2	134950000	135000000	5604.8	S14AFigure
chr2	135000000	135050000	5680.35	S14AFigure
chr2	135050000	135100000	5712.8	S14AFigure
chr2	135100000	135150000	5694.8	S14AFigure
chr2	135150000	135200000	5669.65	S14AFigure
chr2	135200000	135250000	5612.05	S14AFigure
chr2	135250000	135300000	5581.45	S14AFigure
chr2	135300000	135350000	5477.25	S14AFigure
chr2	135350000	135400000	5435.6	S14AFigure
chr2	135400000	135450000	5471.85	S14AFigure
chr2	135450000	135500000	5464.3	S14AFigure
chr2	135500000	135550000	5464.35	S14AFigure
chr2	135550000	135600000	5480.45	S14AFigure
chr2	135600000	135650000	5561.4	S14AFigure
chr2	135650000	135700000	5699.2	S14AFigure
chr2	135700000	135750000	5773.75	S14AFigure
chr2	135750000	135800000	5806.1	S14AFigure
chr2	135800000	135850000	5833.1	S14AFigure
chr2	135850000	135900000	5777.1	S14AFigure
chr2	135900000	135950000	5703.65	S14AFigure
chr2	135950000	136000000	5782.85	S14AFigure
chr2	136000000	136050000	5764.85	S14AFigure
chr2	136050000	136100000	5745.05	S14AFigure
chr2	136100000	136150000	5766.65	S14AFigure
chr2	136150000	136200000	5822.45	S14AFigure
chr2	136200000	136250000	5883.65	S14AFigure
chr2	136250000	136300000	5892.65	S14AFigure
chr2	136300000	136350000	5829.7	S14AFigure
chr2	136350000	136400000	5842.3	S14AFigure
chr2	136400000	136450000	5845.95	S14AFigure
chr2	136450000	136500000	5820.8	S14AFigure
chr2	136500000	136550000	5777.6	S14AFigure
chr2	136550000	136600000	5811.9	S14AFigure
chr2	136600000	136650000	5752.55	S14AFigure
chr2	136650000	136700000	5555.4	S14AFigure
chr2	136700000	136750000	5410.65	S14AFigure
chr2	136750000	136800000	5349.4	S14AFigure
chr2	136800000	136850000	5347.6	S14AFigure
chr2	136850000	136900000	5423.55	S14AFigure
chr2	136900000	136950000	5333.25	S14AFigure
chr2	136950000	137000000	5231.15	S14AFigure
chr2	137000000	137050000	5194.7	S14AFigure
chr2	137050000	137100000	5263.1	S14AFigure
chr2	137100000	137150000	5239.7	S14AFigure
chr2	137150000	137200000	5149.7	S14AFigure
chr2	137200000	137250000	5115.45	S14AFigure
chr2	137250000	137300000	5142.45	S14AFigure
chr2	137300000	137350000	5189.25	S14AFigure
chr2	137350000	137400000	5180.25	S14AFigure
chr2	137400000	137450000	5104.65	S14AFigure
chr2	137450000	137500000	5183.8	S14AFigure
chr2	137500000	137550000	5288.15	S14AFigure
chr2	137550000	137600000	5241.3	S14AFigure
chr2	137600000	137650000	5245.65	S14AFigure
chr2	137650000	137700000	5307.9	S14AFigure
chr2	137700000	137750000	5318.65	S14AFigure
chr2	137750000	137800000	5313.35	S14AFigure
chr2	137800000	137850000	5226.95	S14AFigure
chr2	137850000	137900000	5122.55	S14AFigure
chr2	137900000	137950000	5187.35	S14AFigure
chr2	137950000	138000000	5280.5	S14AFigure
chr2	138000000	138050000	5365.55	S14AFigure
chr2	138050000	138100000	5302.5	S14AFigure
chr2	138100000	138150000	5306.1	S14AFigure
chr2	138150000	138200000	5320.45	S14AFigure
chr2	138200000	138250000	5289.9	S14AFigure
chr2	138250000	138300000	5293.5	S14AFigure
chr2	138300000	138350000	5270.1	S14AFigure
chr2	138350000	138400000	5277.3	S14AFigure
chr2	138400000	138450000	5313.3	S14AFigure
chr2	138450000	138500000	5248.55	S14AFigure
chr2	138500000	138550000	5165.8	S14AFigure
chr2	138550000	138600000	5088.45	S14AFigure
chr2	138600000	138650000	5042.7	S14AFigure
chr2	138650000	138700000	4996.65	S14AFigure
chr2	138700000	138750000	5029.1	S14AFigure
chr2	138750000	138800000	4993.1	S14AFigure
chr2	138800000	138850000	5023.65	S14AFigure
chr2	138850000	138900000	5041.65	S14AFigure
chr2	138900000	138950000	5011.05	S14AFigure
chr2	138950000	139000000	4897.65	S14AFigure
chr2	139000000	139050000	4859.85	S14AFigure
chr2	139050000	139100000	4859.85	S14AFigure
chr2	139100000	139150000	4908.45	S14AFigure
chr2	139150000	139200000	4872.5	S14AFigure
chr2	139200000	139250000	4834.65	S14AFigure
chr2	139250000	139300000	4796.8	S14AFigure
chr2	139300000	139350000	4820.2	S14AFigure
chr2	139350000	139400000	4784.2	S14AFigure
chr2	139400000	139450000	4843.6	S14AFigure
chr2	139450000	139500000	4825.6	S14AFigure
chr2	139500000	139550000	4820.05	S14AFigure
chr2	139550000	139600000	4830.85	S14AFigure
chr2	139600000	139650000	4775.05	S14AFigure
chr2	139650000	139700000	4780.45	S14AFigure
chr2	139700000	139750000	4807.45	S14AFigure
chr2	139750000	139800000	4739.05	S14AFigure
chr2	139800000	139850000	4708.5	S14AFigure
chr2	139850000	139900000	4607.7	S14AFigure
chr2	139900000	139950000	4647.3	S14AFigure
chr2	139950000	140000000	4616.65	S14AFigure
chr2	26000000	26050000	6330	S14BFigure
chr2	26050000	26100000	6264.2	S14BFigure
chr2	26100000	26150000	6219.75	S14BFigure
chr2	26150000	26200000	6131.85	S14BFigure
chr2	26200000	26250000	6194.85	S14BFigure
chr2	26250000	26300000	6256.05	S14BFigure
chr2	26300000	26350000	6234.45	S14BFigure
chr2	26350000	26400000	6257.9	S14BFigure
chr2	26400000	26450000	6257.9	S14BFigure
chr2	26450000	26500000	6121.05	S14BFigure
chr2	26500000	26550000	6047.15	S14BFigure
chr2	26550000	26600000	5933.9	S14BFigure
chr2	26600000	26650000	5917.7	S14BFigure
chr2	26650000	26700000	6029.3	S14BFigure
chr2	26700000	26750000	6086.85	S14BFigure
chr2	26750000	26800000	6263.25	S14BFigure
chr2	26800000	26850000	6392.95	S14BFigure
chr2	26850000	26900000	6445.05	S14BFigure
chr2	26900000	26950000	6544.1	S14BFigure
chr2	26950000	27000000	6698.85	S14BFigure
chr2	27000000	27050000	6746.55	S14BFigure
chr2	27050000	27100000	6827.7	S14BFigure
chr2	27100000	27150000	6859	S14BFigure
chr2	27150000	27200000	6931.05	S14BFigure
chr2	27200000	27250000	6959.8	S14BFigure
chr2	27250000	27300000	7002.95	S14BFigure
chr2	27300000	27350000	7152.25	S14BFigure
chr2	27350000	27400000	7285.35	S14BFigure
chr2	27400000	27450000	7429.35	S14BFigure
chr2	27450000	27500000	7607.65	S14BFigure
chr2	27500000	27550000	7782.35	S14BFigure
chr2	27550000	27600000	7923.25	S14BFigure
chr2	27600000	27650000	8162.15	S14BFigure
chr2	27650000	27700000	8277.35	S14BFigure
chr2	27700000	27750000	8368.4	S14BFigure
chr2	27750000	27800000	8358.55	S14BFigure
chr2	27800000	27850000	8541.85	S14BFigure
chr2	27850000	27900000	8768.7	S14BFigure
chr2	27900000	27950000	8952.3	S14BFigure
chr2	27950000	28000000	9065.75	S14BFigure
chr2	28000000	28050000	9298.85	S14BFigure
chr2	28050000	28100000	9564.35	S14BFigure
chr2	28100000	28150000	9987.25	S14BFigure
chr2	28150000	28200000	10304.1	S14BFigure
chr2	28200000	28250000	10446.35	S14BFigure
chr2	28250000	28300000	10502.1	S14BFigure
chr2	28300000	28350000	10467.95	S14BFigure
chr2	28350000	28400000	10466.5	S14BFigure
chr2	28400000	28450000	10459.05	S14BFigure
chr2	28450000	28500000	10444.65	S14BFigure
chr2	28500000	28550000	10484.05	S14BFigure
chr2	28550000	28600000	10389.9	S14BFigure
chr2	28600000	28650000	10201.4	S14BFigure
chr2	28650000	28700000	10032.2	S14BFigure
chr2	28700000	28750000	9987.95	S14BFigure
chr2	28750000	28800000	9835.8	S14BFigure
chr2	28800000	28850000	9575.05	S14BFigure
chr2	28850000	28900000	9364.45	S14BFigure
chr2	28900000	28950000	9135.9	S14BFigure
chr2	28950000	29000000	8935.5	S14BFigure
chr2	29000000	29050000	8864.15	S14BFigure
chr2	29050000	29100000	8574.35	S14BFigure
chr2	29100000	29150000	8168.4	S14BFigure
chr2	29150000	29200000	7847.45	S14BFigure
chr2	29200000	29250000	7689.2	S14BFigure
chr2	29250000	29300000	7550.55	S14BFigure
chr2	29300000	29350000	7487.6	S14BFigure
chr2	29350000	29400000	7505.35	S14BFigure
chr2	29400000	29450000	7374.2	S14BFigure
chr2	29450000	29500000	7233.8	S14BFigure
chr2	29500000	29550000	7050.35	S14BFigure
chr2	29550000	29600000	7151.2	S14BFigure
chr2	29600000	29650000	7156.6	S14BFigure
chr2	29650000	29700000	7172.8	S14BFigure
chr2	29700000	29750000	7063.05	S14BFigure
chr2	29750000	29800000	7162.55	S14BFigure
chr2	29800000	29850000	7265.55	S14BFigure
chr2	29850000	29900000	7252	S14BFigure
chr2	29900000	29950000	7246.55	S14BFigure
chr2	29950000	30000000	7256.15	S14BFigure
chr2	30000000	30050000	7158.3	S14BFigure
chr2	30050000	30100000	7242.9	S14BFigure
chr2	30100000	30150000	7261	S14BFigure
chr2	30150000	30200000	7264.45	S14BFigure
chr2	30200000	30250000	7273.3	S14BFigure
chr2	30250000	30300000	7327.45	S14BFigure
chr2	30300000	30350000	7347.25	S14BFigure
chr2	30350000	30400000	7256.5	S14BFigure
chr2	30400000	30450000	7300.45	S14BFigure
chr2	30450000	30500000	7341.85	S14BFigure
chr2	30500000	30550000	7316.05	S14BFigure
chr2	30550000	30600000	7230.2	S14BFigure
chr2	30600000	30650000	7206.8	S14BFigure
chr2	30650000	30700000	7242.8	S14BFigure
chr2	30700000	30750000	7233.75	S14BFigure
chr2	30750000	30800000	7166.65	S14BFigure
chr2	30800000	30850000	7150.1	S14BFigure
chr2	30850000	30900000	7100.7	S14BFigure
chr2	30900000	30950000	7163.75	S14BFigure
chr2	30950000	31000000	7336.55	S14BFigure
chr2	31000000	31050000	7334.7	S14BFigure
chr2	31050000	31100000	7437.25	S14BFigure
chr2	31100000	31150000	7541.45	S14BFigure
chr2	31150000	31200000	7687.3	S14BFigure
chr2	31200000	31250000	7826.2	S14BFigure
chr2	31250000	31300000	7962.8	S14BFigure
chr2	31300000	31350000	8013.2	S14BFigure
chr2	31350000	31400000	8067.9	S14BFigure
chr2	31400000	31450000	8070.7	S14BFigure
chr2	31450000	31500000	8088.7	S14BFigure
chr2	31500000	31550000	8092.95	S14BFigure
chr2	31550000	31600000	8134.15	S14BFigure
chr2	31600000	31650000	8218.35	S14BFigure
chr2	31650000	31700000	8227.85	S14BFigure
chr2	31700000	31750000	8360.6	S14BFigure
chr2	31750000	31800000	8407.4	S14BFigure
chr2	31800000	31850000	8357	S14BFigure
chr2	31850000	31900000	8473.95	S14BFigure
chr2	31900000	31950000	8430.75	S14BFigure
chr2	31950000	32000000	8232.75	S14BFigure
chr2	32000000	32050000	8256.2	S14BFigure
chr2	32050000	32100000	8076.25	S14BFigure
chr2	32100000	32150000	7960.5	S14BFigure
chr2	32150000	32200000	7836.9	S14BFigure
chr2	32200000	32250000	7728.55	S14BFigure
chr2	32250000	32300000	7604.55	S14BFigure
chr2	32300000	32350000	7577.45	S14BFigure
chr2	32350000	32400000	7476.7	S14BFigure
chr2	32400000	32450000	7503.65	S14BFigure
chr2	32450000	32500000	7570.25	S14BFigure
chr2	32500000	32550000	7645.85	S14BFigure
chr2	32550000	32600000	7604.1	S14BFigure
chr2	32600000	32650000	7597.2	S14BFigure
chr2	32650000	32700000	7589.45	S14BFigure
chr2	32700000	32750000	7537.75	S14BFigure
chr2	32750000	32800000	7508.9	S14BFigure
chr2	32800000	32850000	7450.65	S14BFigure
chr2	32850000	32900000	7345.95	S14BFigure
chr2	32900000	32950000	7273.05	S14BFigure
chr2	32950000	33000000	7298.15	S14BFigure
chr2	33000000	33050000	7186.6	S14BFigure
chr2	33050000	33100000	7166.8	S14BFigure
chr2	33100000	33150000	7190.3	S14BFigure
chr2	33150000	33200000	7190.25	S14BFigure
chr2	33200000	33250000	7220.9	S14BFigure
chr2	33250000	33300000	7438.7	S14BFigure
chr2	33300000	33350000	7408.15	S14BFigure
chr2	33350000	33400000	7452.55	S14BFigure
chr2	33400000	33450000	7385.25	S14BFigure
chr2	33450000	33500000	7370.4	S14BFigure
chr2	33500000	33550000	7359.6	S14BFigure
chr2	33550000	33600000	7345.2	S14BFigure
chr2	33600000	33650000	7239	S14BFigure
chr2	33650000	33700000	7176.05	S14BFigure
chr2	33700000	33750000	7176	S14BFigure
chr2	33750000	33800000	7204.8	S14BFigure
chr2	33800000	33850000	7279.2	S14BFigure
chr2	33850000	33900000	7275.85	S14BFigure
chr2	33900000	33950000	7276.75	S14BFigure
chr2	33950000	34000000	7373.55	S14BFigure
chr2	34000000	34050000	7535.95	S14BFigure
chr2	34050000	34100000	7678.1	S14BFigure
chr2	34100000	34150000	7699.65	S14BFigure
chr2	34150000	34200000	7679.4	S14BFigure
chr2	34200000	34250000	7622.3	S14BFigure
chr2	34250000	34300000	7395.5	S14BFigure
chr2	34300000	34350000	7458.5	S14BFigure
chr2	34350000	34400000	7451.85	S14BFigure
chr2	34400000	34450000	7452.65	S14BFigure
chr2	34450000	34500000	7364.9	S14BFigure
chr2	34500000	34550000	7328.9	S14BFigure
chr2	34550000	34600000	7400.9	S14BFigure
chr2	34600000	34650000	7517.95	S14BFigure
chr2	34650000	34700000	7498.15	S14BFigure
chr2	34700000	34750000	7503.6	S14BFigure
chr2	34750000	34800000	7453.25	S14BFigure
chr2	34800000	34850000	7406.5	S14BFigure
chr2	34850000	34900000	7379.55	S14BFigure
chr2	34900000	34950000	7455.15	S14BFigure
chr2	34950000	35000000	7320.65	S14BFigure
chr2	35000000	35050000	7246.45	S14BFigure
chr2	35050000	35100000	7255.5	S14BFigure
chr2	35100000	35150000	7183.55	S14BFigure
chr2	35150000	35200000	7131.9	S14BFigure
chr2	35200000	35250000	7091.75	S14BFigure
chr2	35250000	35300000	7109.75	S14BFigure
chr2	35300000	35350000	7143.85	S14BFigure
chr2	35350000	35400000	7171.1	S14BFigure
chr2	35400000	35450000	7204.3	S14BFigure
chr2	35450000	35500000	7192.4	S14BFigure
chr2	35500000	35550000	7178	S14BFigure
chr2	35550000	35600000	7186.95	S14BFigure
chr2	35600000	35650000	7134.8	S14BFigure
chr2	35650000	35700000	7158.2	S14BFigure
chr2	35700000	35750000	7098.8	S14BFigure
chr2	35750000	35800000	7010.55	S14BFigure
chr2	35800000	35850000	6943.95	S14BFigure
chr2	35850000	35900000	6990.6	S14BFigure
chr2	35900000	35950000	7078.8	S14BFigure
chr2	35950000	36000000	7161.6	S14BFigure
chr2	36000000	36050000	7215.6	S14BFigure
chr2	36050000	36100000	7244.4	S14BFigure
chr2	36100000	36150000	7534.15	S14BFigure
chr2	36150000	36200000	7762.75	S14BFigure
chr2	36200000	36250000	8046.35	S14BFigure
chr2	36250000	36300000	8222.8	S14BFigure
chr2	36300000	36350000	8149.85	S14BFigure
chr2	36350000	36400000	8122.65	S14BFigure
chr2	36400000	36450000	8130.95	S14BFigure
chr2	36450000	36500000	8281.3	S14BFigure
chr2	36500000	36550000	8304.7	S14BFigure
chr2	36550000	36600000	8293.3	S14BFigure
chr2	36600000	36650000	8407.2	S14BFigure
chr2	36650000	36700000	8545.7	S14BFigure
chr2	36700000	36750000	8714.9	S14BFigure
chr2	36750000	36800000	8934.55	S14BFigure
chr2	36800000	36850000	9096.55	S14BFigure
chr2	36850000	36900000	9399.1	S14BFigure
chr2	36900000	36950000	9593.5	S14BFigure
chr2	36950000	37000000	9706.85	S14BFigure
chr2	37000000	37050000	9703.25	S14BFigure
chr2	37050000	37100000	9749.95	S14BFigure
chr2	37100000	37150000	9563.35	S14BFigure
chr2	37150000	37200000	9444	S14BFigure
chr2	37200000	37250000	9306.55	S14BFigure
chr2	37250000	37300000	9272	S14BFigure
chr2	37300000	37350000	9400.75	S14BFigure
chr2	37350000	37400000	9420.6	S14BFigure
chr2	37400000	37450000	9432.5	S14BFigure
chr2	37450000	37500000	9422.4	S14BFigure
chr2	37500000	37550000	9537.6	S14BFigure
chr2	37550000	37600000	9592.2	S14BFigure
chr2	37600000	37650000	9614	S14BFigure
chr2	37650000	37700000	9652.8	S14BFigure
chr2	37700000	37750000	9629.4	S14BFigure
chr2	37750000	37800000	9667.05	S14BFigure
chr2	37800000	37850000	9647.25	S14BFigure
chr2	37850000	37900000	9328.65	S14BFigure
chr2	37900000	37950000	9181	S14BFigure
chr2	37950000	38000000	9090.55	S14BFigure
chr2	38000000	38050000	9085.65	S14BFigure
chr2	38050000	38100000	8941.75	S14BFigure
chr2	38100000	38150000	8932.15	S14BFigure
chr2	38150000	38200000	9010.05	S14BFigure
chr2	38200000	38250000	9070.85	S14BFigure
chr2	38250000	38300000	8957.75	S14BFigure
chr2	38300000	38350000	8903.9	S14BFigure
chr2	38350000	38400000	8950.65	S14BFigure
chr2	38400000	38450000	9022.85	S14BFigure
chr2	38450000	38500000	8948.8	S14BFigure
chr2	38500000	38550000	8750.75	S14BFigure
chr2	38550000	38600000	8642.75	S14BFigure
chr2	38600000	38650000	8557.45	S14BFigure
chr2	38650000	38700000	8493.55	S14BFigure
chr2	38700000	38750000	8453.95	S14BFigure
chr2	38750000	38800000	8302.85	S14BFigure
chr2	38800000	38850000	8304.65	S14BFigure
chr2	38850000	38900000	8338.9	S14BFigure
chr2	38900000	38950000	8265.15	S14BFigure
chr2	38950000	39000000	8220.65	S14BFigure
chr2	39000000	39050000	8248.95	S14BFigure
chr2	39050000	39100000	8311.95	S14BFigure
chr2	39100000	39150000	8247.2	S14BFigure
chr2	39150000	39200000	8157.25	S14BFigure
chr2	39200000	39250000	7921.5	S14BFigure
chr2	39250000	39300000	7874.7	S14BFigure
chr2	39300000	39350000	7938.9	S14BFigure
chr2	39350000	39400000	7856.7	S14BFigure
chr2	39400000	39450000	7797.7	S14BFigure
chr2	39450000	39500000	7837	S14BFigure
chr2	39500000	39550000	7952.25	S14BFigure
chr2	39550000	39600000	8017.1	S14BFigure
chr2	39600000	39650000	7916.25	S14BFigure
chr2	39650000	39700000	7842.35	S14BFigure
chr2	39700000	39750000	7831.5	S14BFigure
chr2	39750000	39800000	7775.75	S14BFigure
chr2	39800000	39850000	7736.15	S14BFigure
chr2	39850000	39900000	7730.65	S14BFigure
chr2	39900000	39950000	7696.45	S14BFigure
chr2	39950000	40000000	7673.05	S14BFigure
chr2	40000000	40050000	7527.25	S14BFigure
chr2	40050000	40100000	7448.05	S14BFigure
chr2	40100000	40150000	7408.75	S14BFigure
chr2	40150000	40200000	7370.55	S14BFigure
chr2	40200000	40250000	7383.2	S14BFigure
chr2	40250000	40300000	7314.85	S14BFigure
chr2	40300000	40350000	7130	S14BFigure
chr2	40350000	40400000	7129.4	S14BFigure
chr2	40400000	40450000	7120.35	S14BFigure
chr2	40450000	40500000	6934.95	S14BFigure
chr2	40500000	40550000	6841.35	S14BFigure
chr2	40550000	40600000	6754.95	S14BFigure
chr2	40600000	40650000	6695.55	S14BFigure
chr2	40650000	40700000	6589.45	S14BFigure
chr2	40700000	40750000	6544.4	S14BFigure
chr2	40750000	40800000	6569.6	S14BFigure
chr2	40800000	40850000	6477.7	S14BFigure
chr2	40850000	40900000	6540.8	S14BFigure
chr2	40900000	40950000	6549.8	S14BFigure
chr2	40950000	41000000	6524.6	S14BFigure
chr2	41000000	41050000	6685.5	S14BFigure
chr2	41050000	41100000	6880.95	S14BFigure
chr2	41100000	41150000	7113.45	S14BFigure
chr2	41150000	41200000	7160.3	S14BFigure
chr2	41200000	41250000	7206.7	S14BFigure
chr2	41250000	41300000	7404.65	S14BFigure
chr2	41300000	41350000	7697.8	S14BFigure
chr2	41350000	41400000	7944.65	S14BFigure
chr2	41400000	41450000	8313.7	S14BFigure
chr2	41450000	41500000	8805.9	S14BFigure
chr2	41500000	41550000	9164.9	S14BFigure
chr2	41550000	41600000	9530.25	S14BFigure
chr2	41600000	41650000	9897.45	S14BFigure
chr2	41650000	41700000	10190.8	S14BFigure
chr2	41700000	41750000	10203.5	S14BFigure
chr2	41750000	41800000	10216	S14BFigure
chr2	41800000	41850000	10324.1	S14BFigure
chr2	41850000	41900000	10315.1	S14BFigure
chr2	41900000	41950000	10235.9	S14BFigure
chr2	41950000	42000000	10226.85	S14BFigure
chr2	42000000	42050000	10139.7	S14BFigure
chr2	42050000	42100000	9983.75	S14BFigure
chr2	42100000	42150000	9768.9	S14BFigure
chr2	42150000	42200000	9743.3	S14BFigure
chr2	42200000	42250000	9834.45	S14BFigure
chr2	42250000	42300000	9726.35	S14BFigure
chr2	42300000	42350000	9555.6	S14BFigure
chr2	42350000	42400000	9409.5	S14BFigure
chr2	42400000	42450000	9139.45	S14BFigure
chr2	42450000	42500000	8919.55	S14BFigure
chr2	42500000	42550000	8894.7	S14BFigure
chr2	42550000	42600000	8865.7	S14BFigure
chr2	42600000	42650000	8881.85	S14BFigure
chr2	42650000	42700000	8984.45	S14BFigure
chr2	42700000	42750000	9144.65	S14BFigure
chr2	42750000	42800000	9274.25	S14BFigure
chr2	42800000	42850000	9411.05	S14BFigure
chr2	42850000	42900000	9451.35	S14BFigure
chr2	42900000	42950000	9639.65	S14BFigure
chr2	42950000	43000000	9829.65	S14BFigure
chr2	43000000	43050000	9891.7	S14BFigure
chr2	43050000	43100000	9915.15	S14BFigure
chr2	43100000	43150000	10008.8	S14BFigure
chr2	43150000	43200000	10014.95	S14BFigure
chr2	43200000	43250000	9954.75	S14BFigure
chr2	43250000	43300000	9918.85	S14BFigure
chr2	43300000	43350000	9816.25	S14BFigure
chr2	43350000	43400000	9679.4	S14BFigure
chr2	43400000	43450000	9474.2	S14BFigure
chr2	43450000	43500000	9295.5	S14BFigure
chr2	43500000	43550000	9053.15	S14BFigure
chr2	43550000	43600000	8786	S14BFigure
chr2	43600000	43650000	8536.9	S14BFigure
chr2	43650000	43700000	8268.7	S14BFigure
chr2	43700000	43750000	7987.85	S14BFigure
chr2	43750000	43800000	7935.7	S14BFigure
chr2	43800000	43850000	7728.65	S14BFigure
chr2	43850000	43900000	7677.55	S14BFigure
chr2	43900000	43950000	7537.85	S14BFigure
chr2	43950000	44000000	7373.1	S14BFigure
chr2	44000000	44050000	7379.5	S14BFigure
chr2	44050000	44100000	7393.9	S14BFigure
chr2	44100000	44150000	7323.25	S14BFigure
chr2	44150000	44200000	7320.1	S14BFigure
chr2	44200000	44250000	7303.9	S14BFigure
chr2	44250000	44300000	7302.05	S14BFigure
chr2	44300000	44350000	7304.35	S14BFigure
chr2	44350000	44400000	7352.5	S14BFigure
chr2	44400000	44450000	7379.55	S14BFigure
chr2	44450000	44500000	7469.55	S14BFigure
chr2	44500000	44550000	7478.55	S14BFigure
chr2	44550000	44600000	7529.95	S14BFigure
chr2	44600000	44650000	7545.15	S14BFigure
chr2	44650000	44700000	7592	S14BFigure
chr2	44700000	44750000	7743.2	S14BFigure
chr2	44750000	44800000	7712.55	S14BFigure
chr2	44800000	44850000	7815.2	S14BFigure
chr2	44850000	44900000	7781	S14BFigure
chr2	44900000	44950000	7842.15	S14BFigure
chr2	44950000	45000000	7876.35	S14BFigure
chr2	45000000	45050000	7825.95	S14BFigure
chr2	45050000	45100000	7867.4	S14BFigure
chr2	45100000	45150000	8036.85	S14BFigure
chr2	45150000	45200000	8093.95	S14BFigure
chr2	45200000	45250000	8108.05	S14BFigure
chr2	45250000	45300000	8157	S14BFigure
chr2	45300000	45350000	8185.25	S14BFigure
chr2	45350000	45400000	8304.55	S14BFigure
chr2	45400000	45450000	8453.95	S14BFigure
chr2	45450000	45500000	8524.15	S14BFigure
chr2	45500000	45550000	8671.5	S14BFigure
chr2	45550000	45600000	8733.25	S14BFigure
chr2	45600000	45650000	8943.9	S14BFigure
chr2	45650000	45700000	9227.65	S14BFigure
chr2	45700000	45750000	9524	S14BFigure
chr2	45750000	45800000	9684.85	S14BFigure
chr2	45800000	45850000	9782.8	S14BFigure
chr2	45850000	45900000	9981.85	S14BFigure
chr2	45900000	45950000	10222.05	S14BFigure
chr2	45950000	46000000	10521.6	S14BFigure
chr2	46000000	46050000	10757.6	S14BFigure
chr2	46050000	46100000	10820.6	S14BFigure
chr2	46100000	46150000	10806.4	S14BFigure
chr2	46150000	46200000	10845.95	S14BFigure
chr2	46200000	46250000	10999.85	S14BFigure
chr2	46250000	46300000	11167.35	S14BFigure
chr2	46300000	46350000	11359.05	S14BFigure
chr2	46350000	46400000	11771.05	S14BFigure
chr2	46400000	46450000	11787.25	S14BFigure
chr2	46450000	46500000	11781.85	S14BFigure
chr2	46500000	46550000	11609.3	S14BFigure
chr2	46550000	46600000	11527.55	S14BFigure
chr2	46600000	46650000	11462.9	S14BFigure
chr2	46650000	46700000	11401.85	S14BFigure
chr2	46700000	46750000	11368.55	S14BFigure
chr2	46750000	46800000	11414.75	S14BFigure
chr2	46800000	46850000	11361	S14BFigure
chr2	46850000	46900000	11157.3	S14BFigure
chr2	46900000	46950000	10846.95	S14BFigure
chr2	46950000	47000000	10590.6	S14BFigure
chr2	47000000	47050000	10336.55	S14BFigure
chr2	47050000	47100000	10275.3	S14BFigure
chr2	47100000	47150000	10124.1	S14BFigure
chr2	47150000	47200000	10000	S14BFigure
chr2	47200000	47250000	9776.25	S14BFigure
chr2	47250000	47300000	9568.85	S14BFigure
chr2	47300000	47350000	9334	S14BFigure
chr2	47350000	47400000	8814.05	S14BFigure
chr2	47400000	47450000	8700.55	S14BFigure
chr2	47450000	47500000	8648.35	S14BFigure
chr2	47500000	47550000	8594.35	S14BFigure
chr2	47550000	47600000	8542.35	S14BFigure
chr2	47600000	47650000	8311.65	S14BFigure
chr2	47650000	47700000	8038.55	S14BFigure
chr2	47700000	47750000	7723.3	S14BFigure
chr2	47750000	47800000	7476.75	S14BFigure
chr2	47800000	47850000	7347.85	S14BFigure
chr2	47850000	47900000	7253.5	S14BFigure
chr2	47900000	47950000	7221.1	S14BFigure
chr2	47950000	48000000	7089.7	S14BFigure
chr2	48000000	48050000	7053.65	S14BFigure
chr2	48050000	48100000	6913.3	S14BFigure
chr2	48100000	48150000	6981.85	S14BFigure
chr2	48150000	48200000	7060.5	S14BFigure
chr2	48200000	48250000	7143.55	S14BFigure
chr2	48250000	48300000	7174.1	S14BFigure
chr2	48300000	48350000	7269.55	S14BFigure
chr2	48350000	48400000	7358.4	S14BFigure
chr2	48400000	48450000	7359.55	S14BFigure
chr2	48450000	48500000	7382.95	S14BFigure
chr2	48500000	48550000	7458.55	S14BFigure
chr2	48550000	48600000	7528	S14BFigure
chr2	48600000	48650000	7539.5	S14BFigure
chr2	48650000	48700000	7607.85	S14BFigure
chr2	48700000	48750000	8189.15	S14BFigure
chr2	48750000	48800000	8205.35	S14BFigure
chr2	48800000	48850000	8322.45	S14BFigure
chr2	48850000	48900000	8464.65	S14BFigure
chr2	48900000	48950000	8441.25	S14BFigure
chr2	48950000	49000000	8628.4	S14BFigure
chr2	49000000	49050000	8738.25	S14BFigure
chr2	49050000	49100000	8766.25	S14BFigure
chr2	49100000	49150000	8788.5	S14BFigure
chr2	49150000	49200000	8688.2	S14BFigure
chr2	49200000	49250000	8612.35	S14BFigure
chr2	49250000	49300000	8580.75	S14BFigure
chr2	49300000	49350000	8502.6	S14BFigure
chr2	49350000	49400000	8478.55	S14BFigure
chr2	49400000	49450000	8470.3	S14BFigure
chr2	49450000	49500000	8320.9	S14BFigure
chr2	49500000	49550000	8238	S14BFigure
chr2	49550000	49600000	8087.55	S14BFigure
chr2	49600000	49650000	8043.7	S14BFigure
chr2	49650000	49700000	7912.35	S14BFigure
chr2	49700000	49750000	7251.9	S14BFigure
chr2	49750000	49800000	7212.3	S14BFigure
chr2	49800000	49850000	7125.85	S14BFigure
chr2	49850000	49900000	7109.55	S14BFigure
chr2	49900000	49950000	7098.65	S14BFigure
chr2	49950000	50000000	6931.25	S14BFigure
chr2	50000000	50050000	6789.1	S14BFigure
chr2	50050000	50100000	6762.9	S14BFigure
chr2	50100000	50150000	6657.7	S14BFigure
chr2	50150000	50200000	6675.75	S14BFigure
chr2	50200000	50250000	6612.75	S14BFigure
chr2	50250000	50300000	6631.8	S14BFigure
chr2	50300000	50350000	6565.2	S14BFigure
chr2	50350000	50400000	6435.1	S14BFigure
chr2	50400000	50450000	6418.3	S14BFigure
chr2	50450000	50500000	6371.25	S14BFigure
chr2	50500000	50550000	6385.9	S14BFigure
chr2	50550000	50600000	6407.5	S14BFigure
chr2	50600000	50650000	6324.75	S14BFigure
chr2	50650000	50700000	6457.95	S14BFigure
chr2	50700000	50750000	6513.7	S14BFigure
chr2	50750000	50800000	6565.85	S14BFigure
chr2	50800000	50850000	6562.25	S14BFigure
chr2	50850000	50900000	6610.95	S14BFigure
chr2	50900000	50950000	6650.65	S14BFigure
chr2	50950000	51000000	6729.9	S14BFigure
chr2	51000000	51050000	6796.5	S14BFigure
chr2	51050000	51100000	6778.55	S14BFigure
chr2	51100000	51150000	6897.3	S14BFigure
chr2	51150000	51200000	6837.8	S14BFigure
chr2	51200000	51250000	6933.2	S14BFigure
chr2	51250000	51300000	6925.95	S14BFigure
chr2	51300000	51350000	7004.1	S14BFigure
chr2	51350000	51400000	7110.75	S14BFigure
chr2	51400000	51450000	7064.45	S14BFigure
chr2	51450000	51500000	7100.7	S14BFigure
chr2	51500000	51550000	7127.55	S14BFigure
chr2	51550000	51600000	7066.3	S14BFigure
chr2	51600000	51650000	7131.05	S14BFigure
chr2	51650000	51700000	6958.25	S14BFigure
chr2	51700000	51750000	6898.9	S14BFigure
chr2	51750000	51800000	6828.45	S14BFigure
chr2	51800000	51850000	6728	S14BFigure
chr2	51850000	51900000	6623.6	S14BFigure
chr2	51900000	51950000	6654.2	S14BFigure
chr2	51950000	52000000	6670.8	S14BFigure
chr2	52000000	52050000	6597.45	S14BFigure
chr2	52050000	52100000	6758.45	S14BFigure
chr2	52100000	52150000	6583.85	S14BFigure
chr2	52150000	52200000	6670.3	S14BFigure
chr2	52200000	52250000	6633.4	S14BFigure
chr2	52250000	52300000	6675.7	S14BFigure
chr2	52300000	52350000	6625.25	S14BFigure
chr2	52350000	52400000	6670.3	S14BFigure
chr2	52400000	52450000	6708.2	S14BFigure
chr2	52450000	52500000	6717.15	S14BFigure
chr2	52500000	52550000	6745.95	S14BFigure
chr2	52550000	52600000	6820.1	S14BFigure
chr2	52600000	52650000	6884.65	S14BFigure
chr2	52650000	52700000	6996.15	S14BFigure
chr2	52700000	52750000	7112.2	S14BFigure
chr2	52750000	52800000	7248.4	S14BFigure
chr2	52800000	52850000	7380.75	S14BFigure
chr2	52850000	52900000	7419	S14BFigure
chr2	52900000	52950000	7555.8	S14BFigure
chr2	52950000	53000000	7679.6	S14BFigure
chr2	53000000	53050000	7878.95	S14BFigure
chr2	53050000	53100000	7854.65	S14BFigure
chr2	53100000	53150000	8007.7	S14BFigure
chr2	53150000	53200000	8032.3	S14BFigure
chr2	53200000	53250000	8084.25	S14BFigure
chr2	53250000	53300000	8063.55	S14BFigure
chr2	53300000	53350000	8119.4	S14BFigure
chr2	53350000	53400000	8022.2	S14BFigure
chr2	53400000	53450000	8022.2	S14BFigure
chr2	53450000	53500000	8078.05	S14BFigure
chr2	53500000	53550000	8036.55	S14BFigure
chr2	53550000	53600000	8032.9	S14BFigure
chr2	53600000	53650000	8068.8	S14BFigure
chr2	53650000	53700000	8049.6	S14BFigure
chr2	53700000	53750000	7997.8	S14BFigure
chr2	53750000	53800000	7933.85	S14BFigure
chr2	53800000	53850000	7925.4	S14BFigure
chr2	53850000	53900000	7919.3	S14BFigure
chr2	53900000	53950000	7845.75	S14BFigure
chr2	53950000	54000000	7653.1	S14BFigure
chr2	54000000	54050000	7606.3	S14BFigure
chr2	54050000	54100000	7559.55	S14BFigure
chr2	54100000	54150000	7555.9	S14BFigure
chr2	54150000	54200000	7538.55	S14BFigure
chr2	54200000	54250000	7584.7	S14BFigure
chr2	54250000	54300000	7572.15	S14BFigure
chr2	54300000	54350000	7554.1	S14BFigure
chr2	54350000	54400000	7604.5	S14BFigure
chr2	54400000	54450000	7762.9	S14BFigure
chr2	54450000	54500000	7802.5	S14BFigure
chr2	54500000	54550000	7917.75	S14BFigure
chr2	54550000	54600000	8081.2	S14BFigure
chr2	54600000	54650000	8180.5	S14BFigure
chr2	54650000	54700000	8317.8	S14BFigure
chr2	54700000	54750000	8434.5	S14BFigure
chr2	54750000	54800000	8364.3	S14BFigure
chr2	54800000	54850000	8330.1	S14BFigure
chr2	54850000	54900000	8375.35	S14BFigure
chr2	54900000	54950000	8387.65	S14BFigure
chr2	54950000	55000000	8544.25	S14BFigure
chr2	55000000	55050000	8490.25	S14BFigure
chr2	55050000	55100000	8385.8	S14BFigure
chr2	55100000	55150000	8312.05	S14BFigure
chr2	55150000	55200000	8286.85	S14BFigure
chr2	55200000	55250000	8310.15	S14BFigure
chr2	55250000	55300000	8441.55	S14BFigure
chr2	55300000	55350000	8715	S14BFigure
chr2	55350000	55400000	8891.4	S14BFigure
chr2	55400000	55450000	8943.35	S14BFigure
chr2	55450000	55500000	9103.05	S14BFigure
chr2	55500000	55550000	9112.8	S14BFigure
chr2	55550000	55600000	9141.55	S14BFigure
chr2	55600000	55650000	9148.8	S14BFigure
chr2	55650000	55700000	9021.7	S14BFigure
chr2	55700000	55750000	8943.3	S14BFigure
chr2	55750000	55800000	9062.1	S14BFigure
chr2	55800000	55850000	9090.85	S14BFigure
chr2	55850000	55900000	8986.4	S14BFigure
chr2	55900000	55950000	8982.85	S14BFigure
chr2	55950000	56000000	8855.05	S14BFigure
chr2	56000000	56050000	8748.8	S14BFigure
chr2	56050000	56100000	8824.45	S14BFigure
chr2	56100000	56150000	8936.05	S14BFigure
chr2	56150000	56200000	8989.85	S14BFigure
chr2	56200000	56250000	8889.3	S14BFigure
chr2	56250000	56300000	8702.1	S14BFigure
chr2	56300000	56350000	8398.1	S14BFigure
chr2	56350000	56400000	8250.4	S14BFigure
chr2	56400000	56450000	8122.8	S14BFigure
chr2	56450000	56500000	7955.85	S14BFigure
chr2	56500000	56550000	7802.05	S14BFigure
chr2	56550000	56600000	7597	S14BFigure
chr2	56600000	56650000	7429.6	S14BFigure
chr2	56650000	56700000	7393.6	S14BFigure
chr2	56700000	56750000	7386.35	S14BFigure
chr2	56750000	56800000	7366.55	S14BFigure
chr2	56800000	56850000	7291	S14BFigure
chr2	56850000	56900000	7348.65	S14BFigure
chr2	56900000	56950000	7193.85	S14BFigure
chr2	56950000	57000000	7093.1	S14BFigure
chr2	57000000	57050000	7133.55	S14BFigure
chr2	57050000	57100000	7134.45	S14BFigure
chr2	57100000	57150000	7048	S14BFigure
chr2	57150000	57200000	6994.4	S14BFigure
chr2	57200000	57250000	6927.45	S14BFigure
chr2	57250000	57300000	6961.65	S14BFigure
chr2	57300000	57350000	7001.25	S14BFigure
chr2	57350000	57400000	6977.95	S14BFigure
chr2	57400000	57450000	6950.95	S14BFigure
chr2	57450000	57500000	6958.2	S14BFigure
chr2	57500000	57550000	6879.2	S14BFigure
chr2	57550000	57600000	6942.7	S14BFigure
chr2	57600000	57650000	6958.25	S14BFigure
chr2	57650000	57700000	7055.55	S14BFigure
chr2	57700000	57750000	6974.65	S14BFigure
chr2	57750000	57800000	6947.7	S14BFigure
chr2	57800000	57850000	7109.65	S14BFigure
chr2	57850000	57900000	7179.85	S14BFigure
chr2	57900000	57950000	7214.05	S14BFigure
chr2	57950000	58000000	7345.45	S14BFigure
chr18	40000000	40050000	4784.1	S14CFigure
chr18	40050000	40100000	4758.9	S14CFigure
chr18	40100000	40150000	4667.1	S14CFigure
chr18	40150000	40200000	4667.1	S14CFigure
chr18	40200000	40250000	4625.7	S14CFigure
chr18	40250000	40300000	4600.5	S14CFigure
chr18	40300000	40350000	4620.3	S14CFigure
chr18	40350000	40400000	4582.55	S14CFigure
chr18	40400000	40450000	4532.1	S14CFigure
chr18	40450000	40500000	4568.1	S14CFigure
chr18	40500000	40550000	4523.15	S14CFigure
chr18	40550000	40600000	4553.85	S14CFigure
chr18	40600000	40650000	4501.6	S14CFigure
chr18	40650000	40700000	4472.8	S14CFigure
chr18	40700000	40750000	4492.6	S14CFigure
chr18	40750000	40800000	4490.25	S14CFigure
chr18	40800000	40850000	4503.45	S14CFigure
chr18	40850000	40900000	4512.45	S14CFigure
chr18	40900000	40950000	4553.85	S14CFigure
chr18	40950000	41000000	4532.3	S14CFigure
chr18	41000000	41050000	4532.3	S14CFigure
chr18	41050000	41100000	4490.85	S14CFigure
chr18	41100000	41150000	4555.65	S14CFigure
chr18	41150000	41200000	4573.65	S14CFigure
chr18	41200000	41250000	4589.85	S14CFigure
chr18	41250000	41300000	4632	S14CFigure
chr18	41300000	41350000	4580.8	S14CFigure
chr18	41350000	41400000	4584.4	S14CFigure
chr18	41400000	41450000	4544.8	S14CFigure
chr18	41450000	41500000	4476.35	S14CFigure
chr18	41500000	41550000	4488.95	S14CFigure
chr18	41550000	41600000	4456.35	S14CFigure
chr18	41600000	41650000	4483.55	S14CFigure
chr18	41650000	41700000	4501.5	S14CFigure
chr18	41700000	41750000	4566.3	S14CFigure
chr18	41750000	41800000	4610	S14CFigure
chr18	41800000	41850000	4578.05	S14CFigure
chr18	41850000	41900000	4613.05	S14CFigure
chr18	41900000	41950000	4623.8	S14CFigure
chr18	41950000	42000000	4674.2	S14CFigure
chr18	42000000	42050000	4681.4	S14CFigure
chr18	42050000	42100000	4780.4	S14CFigure
chr18	42100000	42150000	4757	S14CFigure
chr18	42150000	42200000	4795.45	S14CFigure
chr18	42200000	42250000	4868.6	S14CFigure
chr18	42250000	42300000	4792.25	S14CFigure
chr18	42300000	42350000	4829.05	S14CFigure
chr18	42350000	42400000	4793.05	S14CFigure
chr18	42400000	42450000	4829.1	S14CFigure
chr18	42450000	42500000	4899.35	S14CFigure
chr18	42500000	42550000	4906.3	S14CFigure
chr18	42550000	42600000	4917.5	S14CFigure
chr18	42600000	42650000	4908.3	S14CFigure
chr18	42650000	42700000	4890.35	S14CFigure
chr18	42700000	42750000	4854.35	S14CFigure
chr18	42750000	42800000	4857.9	S14CFigure
chr18	42800000	42850000	4873	S14CFigure
chr18	42850000	42900000	4848.8	S14CFigure
chr18	42900000	42950000	4837.9	S14CFigure
chr18	42950000	43000000	4794.7	S14CFigure
chr18	43000000	43050000	4841.4	S14CFigure
chr18	43050000	43100000	4755.05	S14CFigure
chr18	43100000	43150000	4783.85	S14CFigure
chr18	43150000	43200000	4666.2	S14CFigure
chr18	43200000	43250000	4486.85	S14CFigure
chr18	43250000	43300000	4468.85	S14CFigure
chr18	43300000	43350000	4537.25	S14CFigure
chr18	43350000	43400000	4571.45	S14CFigure
chr18	43400000	43450000	4566.05	S14CFigure
chr18	43450000	43500000	4607.4	S14CFigure
chr18	43500000	43550000	4634.6	S14CFigure
chr18	43550000	43600000	4610.95	S14CFigure
chr18	43600000	43650000	4593	S14CFigure
chr18	43650000	43700000	4638	S14CFigure
chr18	43700000	43750000	4625.4	S14CFigure
chr18	43750000	43800000	4659.7	S14CFigure
chr18	43800000	43850000	4764.15	S14CFigure
chr18	43850000	43900000	4920.75	S14CFigure
chr18	43900000	43950000	5023.5	S14CFigure
chr18	43950000	44000000	5086.5	S14CFigure
chr18	44000000	44050000	5073.85	S14CFigure
chr18	44050000	44100000	5131.45	S14CFigure
chr18	44100000	44150000	5133.2	S14CFigure
chr18	44150000	44200000	5233.95	S14CFigure
chr18	44200000	44250000	5361.7	S14CFigure
chr18	44250000	44300000	5430.1	S14CFigure
chr18	44300000	44350000	5394.05	S14CFigure
chr18	44350000	44400000	5433.65	S14CFigure
chr18	44400000	44450000	5550.65	S14CFigure
chr18	44450000	44500000	5534.5	S14CFigure
chr18	44500000	44550000	5521.95	S14CFigure
chr18	44550000	44600000	5550.8	S14CFigure
chr18	44600000	44650000	5618.75	S14CFigure
chr18	44650000	44700000	5575.9	S14CFigure
chr18	44700000	44750000	5601.1	S14CFigure
chr18	44750000	44800000	5610.1	S14CFigure
chr18	44800000	44850000	5475.1	S14CFigure
chr18	44850000	44900000	5397.7	S14CFigure
chr18	44900000	44950000	5264.5	S14CFigure
chr18	44950000	45000000	5302.3	S14CFigure
chr18	45000000	45050000	5308.9	S14CFigure
chr18	45050000	45100000	5327.65	S14CFigure
chr18	45100000	45150000	5371.6	S14CFigure
chr18	45150000	45200000	5513.05	S14CFigure
chr18	45200000	45250000	5583.3	S14CFigure
chr18	45250000	45300000	5768.7	S14CFigure
chr18	45300000	45350000	5900.1	S14CFigure
chr18	45350000	45400000	5946.9	S14CFigure
chr18	45400000	45450000	5847.9	S14CFigure
chr18	45450000	45500000	5867.7	S14CFigure
chr18	45500000	45550000	5937.9	S14CFigure
chr18	45550000	45600000	6006.25	S14CFigure
chr18	45600000	45650000	6037.3	S14CFigure
chr18	45650000	45700000	6178.6	S14CFigure
chr18	45700000	45750000	6290.7	S14CFigure
chr18	45750000	45800000	6409.45	S14CFigure
chr18	45800000	45850000	6645.25	S14CFigure
chr18	45850000	45900000	6805.45	S14CFigure
chr18	45900000	45950000	6953	S14CFigure
chr18	45950000	46000000	7012.3	S14CFigure
chr18	46000000	46050000	7095.8	S14CFigure
chr18	46050000	46100000	7093.25	S14CFigure
chr18	46100000	46150000	7067.25	S14CFigure
chr18	46150000	46200000	6954.65	S14CFigure
chr18	46200000	46250000	6873.6	S14CFigure
chr18	46250000	46300000	6627	S14CFigure
chr18	46300000	46350000	6441.65	S14CFigure
chr18	46350000	46400000	6380.35	S14CFigure
chr18	46400000	46450000	6473.75	S14CFigure
chr18	46450000	46500000	6308.3	S14CFigure
chr18	46500000	46550000	6239.9	S14CFigure
chr18	46550000	46600000	6182.35	S14CFigure
chr18	46600000	46650000	6153.55	S14CFigure
chr18	46650000	46700000	6028	S14CFigure
chr18	46700000	46750000	5944.7	S14CFigure
chr18	46750000	46800000	5755.65	S14CFigure
chr18	46800000	46850000	5595.5	S14CFigure
chr18	46850000	46900000	5419.1	S14CFigure
chr18	46900000	46950000	5397.5	S14CFigure
chr18	46950000	47000000	5262.55	S14CFigure
chr18	47000000	47050000	5185.2	S14CFigure
chr18	47050000	47100000	5172.6	S14CFigure
chr18	47100000	47150000	5232.65	S14CFigure
chr18	47150000	47200000	5284.65	S14CFigure
chr18	47200000	47250000	5395.9	S14CFigure
chr18	47250000	47300000	5503.9	S14CFigure
chr18	47300000	47350000	5595.7	S14CFigure
chr18	47350000	47400000	6292.4	S14CFigure
chr18	47400000	47450000	6363.2	S14CFigure
chr18	47450000	47500000	6773	S14CFigure
chr18	47500000	47550000	6944	S14CFigure
chr18	47550000	47600000	7077.1	S14CFigure
chr18	47600000	47650000	7100.45	S14CFigure
chr18	47650000	47700000	7199.55	S14CFigure
chr18	47700000	47750000	7284.15	S14CFigure
chr18	47750000	47800000	7376	S14CFigure
chr18	47800000	47850000	7390.4	S14CFigure
chr18	47850000	47900000	7366.9	S14CFigure
chr18	47900000	47950000	7309.35	S14CFigure
chr18	47950000	48000000	7485.6	S14CFigure
chr18	48000000	48050000	7651.15	S14CFigure
chr18	48050000	48100000	7692.55	S14CFigure
chr18	48100000	48150000	7650.6	S14CFigure
chr18	48150000	48200000	7638.15	S14CFigure
chr18	48200000	48250000	7541.3	S14CFigure
chr18	48250000	48300000	7550.25	S14CFigure
chr18	48300000	48350000	7584.4	S14CFigure
chr18	48350000	48400000	7040.75	S14CFigure
chr18	48400000	48450000	7096.15	S14CFigure
chr18	48450000	48500000	6902.2	S14CFigure
chr18	48500000	48550000	6938.15	S14CFigure
chr18	48550000	48600000	6934.65	S14CFigure
chr18	48600000	48650000	6958.05	S14CFigure
chr18	48650000	48700000	6896.85	S14CFigure
chr18	48700000	48750000	6797.85	S14CFigure
chr18	48750000	48800000	6736.7	S14CFigure
chr18	48800000	48850000	6701.75	S14CFigure
chr18	48850000	48900000	6736.75	S14CFigure
chr18	48900000	48950000	6787.15	S14CFigure
chr18	48950000	49000000	6729.7	S14CFigure
chr18	49000000	49050000	6688.95	S14CFigure
chr18	49050000	49100000	6713.55	S14CFigure
chr18	49100000	49150000	6697.35	S14CFigure
chr18	49150000	49200000	6639.3	S14CFigure
chr18	49200000	49250000	6670.35	S14CFigure
chr18	49250000	49300000	6697.35	S14CFigure
chr18	49300000	49350000	6659.55	S14CFigure
chr18	49350000	49400000	6486.75	S14CFigure
chr18	49400000	49450000	6303.15	S14CFigure
chr18	49450000	49500000	6250.95	S14CFigure
chr18	49500000	49550000	6092.6	S14CFigure
chr18	49550000	49600000	6036.7	S14CFigure
chr18	49600000	49650000	6085.3	S14CFigure
chr18	49650000	49700000	6119.45	S14CFigure
chr18	49700000	49750000	6241.75	S14CFigure
chr18	49750000	49800000	6272.25	S14CFigure
chr18	49800000	49850000	6269.4	S14CFigure
chr18	49850000	49900000	6164.3	S14CFigure
chr18	49900000	49950000	6009.5	S14CFigure
chr18	49950000	50000000	5811.85	S14CFigure
chr18	50000000	50050000	5594.95	S14CFigure
chr18	50050000	50100000	5516.35	S14CFigure
chr18	50100000	50150000	5507.3	S14CFigure
chr18	50150000	50200000	5498.8	S14CFigure
chr18	50200000	50250000	5478.6	S14CFigure
chr18	50250000	50300000	5525.4	S14CFigure
chr18	50300000	50350000	5579.45	S14CFigure
chr18	50350000	50400000	5622.65	S14CFigure
chr18	50400000	50450000	5637.05	S14CFigure
chr18	50450000	50500000	5649.65	S14CFigure
chr18	50500000	50550000	5640.65	S14CFigure
chr18	50550000	50600000	5617.35	S14CFigure
chr18	50600000	50650000	5466.15	S14CFigure
chr18	50650000	50700000	5399.6	S14CFigure
chr18	50700000	50750000	5295.25	S14CFigure
chr18	50750000	50800000	5244.95	S14CFigure
chr18	50800000	50850000	5316.95	S14CFigure
chr18	50850000	50900000	5390.7	S14CFigure
chr18	50900000	50950000	5428.5	S14CFigure
chr18	50950000	51000000	5509.15	S14CFigure
chr18	51000000	51050000	5592.3	S14CFigure
chr18	51050000	51100000	5604.75	S14CFigure
chr18	51100000	51150000	5529.2	S14CFigure
chr18	51150000	51200000	5457.2	S14CFigure
chr18	51200000	51250000	5405	S14CFigure
chr18	51250000	51300000	5133.25	S14CFigure
chr18	51300000	51350000	4977.8	S14CFigure
chr18	51350000	51400000	4937.1	S14CFigure
chr18	51400000	51450000	4902.85	S14CFigure
chr18	51450000	51500000	4865.05	S14CFigure
chr18	51500000	51550000	4767.85	S14CFigure
chr18	51550000	51600000	4704.85	S14CFigure
chr18	51600000	51650000	4710.3	S14CFigure
chr18	51650000	51700000	4695.9	S14CFigure
chr18	51700000	51750000	4641.95	S14CFigure
chr18	51750000	51800000	4599.1	S14CFigure
chr18	51800000	51850000	4568.15	S14CFigure
chr18	51850000	51900000	4503.25	S14CFigure
chr18	51900000	51950000	4560.85	S14CFigure
chr18	51950000	52000000	4578.9	S14CFigure
chr18	52000000	52050000	4577	S14CFigure
chr18	52050000	52100000	4553.75	S14CFigure
chr18	52100000	52150000	4605.95	S14CFigure
chr18	52150000	52200000	4658.15	S14CFigure
chr18	52200000	52250000	4629.25	S14CFigure
chr18	52250000	52300000	4832.65	S14CFigure
chr18	52300000	52350000	4869.25	S14CFigure
chr18	52350000	52400000	4859.6	S14CFigure
chr18	52400000	52450000	4823.65	S14CFigure
chr18	52450000	52500000	4787.6	S14CFigure
chr18	52500000	52550000	4811	S14CFigure
chr18	52550000	52600000	4816.4	S14CFigure
chr18	52600000	52650000	4796.6	S14CFigure
chr18	52650000	52700000	4819.95	S14CFigure
chr18	52700000	52750000	4814.5	S14CFigure
chr18	52750000	52800000	4855.5	S14CFigure
chr18	52800000	52850000	4854.05	S14CFigure
chr18	52850000	52900000	4863.2	S14CFigure
chr18	52900000	52950000	4782.2	S14CFigure
chr18	52950000	53000000	4771.4	S14CFigure
chr18	53000000	53050000	4758.85	S14CFigure
chr18	53050000	53100000	4739.05	S14CFigure
chr18	53100000	53150000	4780.45	S14CFigure
chr18	53150000	53200000	4757.05	S14CFigure
chr18	53200000	53250000	4749.95	S14CFigure
chr18	53250000	53300000	4782.3	S14CFigure
chr18	53300000	53350000	4955.15	S14CFigure
chr18	53350000	53400000	4978.55	S14CFigure
chr18	53400000	53450000	4994.7	S14CFigure
chr18	53450000	53500000	5102.05	S14CFigure
chr18	53500000	53550000	5172.9	S14CFigure
chr18	53550000	53600000	5232.25	S14CFigure
chr18	53600000	53650000	5318.55	S14CFigure
chr18	53650000	53700000	5351.8	S14CFigure
chr18	53700000	53750000	5392.3	S14CFigure
chr18	53750000	53800000	5433.8	S14CFigure
chr18	53800000	53850000	5520	S14CFigure
chr18	53850000	53900000	5585.95	S14CFigure
chr18	53900000	53950000	5766.4	S14CFigure
chr18	53950000	54000000	5782.6	S14CFigure
chr18	54000000	54050000	5917.6	S14CFigure
chr18	54050000	54100000	5996.8	S14CFigure
chr18	54100000	54150000	5989.6	S14CFigure
chr18	54150000	54200000	6081.4	S14CFigure
chr18	54200000	54250000	6151.6	S14CFigure
chr18	54250000	54300000	6205.6	S14CFigure
chr18	54300000	54350000	6120.95	S14CFigure
chr18	54350000	54400000	6153.35	S14CFigure
chr18	54400000	54450000	6229	S14CFigure
chr18	54450000	54500000	6202.6	S14CFigure
chr18	54500000	54550000	6255.9	S14CFigure
chr18	54550000	54600000	6192.8	S14CFigure
chr18	54600000	54650000	6178.45	S14CFigure
chr18	54650000	54700000	6134.45	S14CFigure
chr18	54700000	54750000	6110.2	S14CFigure
chr18	54750000	54800000	6021.95	S14CFigure
chr18	54800000	54850000	5860.15	S14CFigure
chr18	54850000	54900000	5779.8	S14CFigure
chr18	54900000	54950000	5606.55	S14CFigure
chr18	54950000	55000000	5561.5	S14CFigure
chr18	55000000	55050000	5412.1	S14CFigure
chr18	55050000	55100000	5287.9	S14CFigure
chr18	55100000	55150000	5224.9	S14CFigure
chr18	55150000	55200000	5173.5	S14CFigure
chr18	55200000	55250000	5233.25	S14CFigure
chr18	55250000	55300000	5066.45	S14CFigure
chr18	55300000	55350000	4960.3	S14CFigure
chr18	55350000	55400000	4904.5	S14CFigure
chr18	55400000	55450000	4828.9	S14CFigure
chr18	55450000	55500000	4769.6	S14CFigure
chr18	55500000	55550000	4697.65	S14CFigure
chr18	55550000	55600000	4683.35	S14CFigure
chr18	55600000	55650000	4625.75	S14CFigure
chr18	55650000	55700000	4667.05	S14CFigure
chr18	55700000	55750000	4686.85	S14CFigure
chr18	55750000	55800000	4728.25	S14CFigure
chr18	55800000	55850000	4836.25	S14CFigure
chr18	55850000	55900000	4850.65	S14CFigure
chr18	55900000	55950000	4958.65	S14CFigure
chr18	55950000	56000000	5016.3	S14CFigure
chr18	56000000	56050000	5084.7	S14CFigure
chr18	56050000	56100000	5149.5	S14CFigure
chr18	56100000	56150000	5174.7	S14CFigure
chr18	56150000	56200000	5182.9	S14CFigure
chr18	56200000	56250000	5111.65	S14CFigure
chr18	56250000	56300000	5163.95	S14CFigure
chr18	56300000	56350000	5172.95	S14CFigure
chr18	56350000	56400000	5180.15	S14CFigure
chr18	56400000	56450000	5136.95	S14CFigure
chr18	56450000	56500000	5091.95	S14CFigure
chr18	56500000	56550000	5048.75	S14CFigure
chr18	56550000	56600000	5099.15	S14CFigure
chr18	56600000	56650000	5117.2	S14CFigure
chr18	56650000	56700000	5083.05	S14CFigure
chr18	56700000	56750000	5103.15	S14CFigure
chr18	56750000	56800000	5174.8	S14CFigure
chr18	56800000	56850000	5147.7	S14CFigure
chr18	56850000	56900000	5207.1	S14CFigure
chr18	56900000	56950000	5131.5	S14CFigure
chr18	56950000	57000000	5129.7	S14CFigure
chr18	57000000	57050000	5203.4	S14CFigure
chr18	57050000	57100000	5255.55	S14CFigure
chr18	57100000	57150000	5287.95	S14CFigure
chr18	57150000	57200000	5358.1	S14CFigure
chr18	57200000	57250000	5591	S14CFigure
chr18	57250000	57300000	5700.1	S14CFigure
chr18	57300000	57350000	5799.1	S14CFigure
chr18	57350000	57400000	5934.1	S14CFigure
chr18	57400000	57450000	6076.3	S14CFigure
chr18	57450000	57500000	6272.45	S14CFigure
chr18	57500000	57550000	6328.25	S14CFigure
chr18	57550000	57600000	6369.7	S14CFigure
chr18	57600000	57650000	6391.25	S14CFigure
chr18	57650000	57700000	6398.35	S14CFigure
chr18	57700000	57750000	6351.25	S14CFigure
chr18	57750000	57800000	6276	S14CFigure
chr18	57800000	57850000	6216.7	S14CFigure
chr18	57850000	57900000	6155.5	S14CFigure
chr18	57900000	57950000	6177.1	S14CFigure
chr18	57950000	58000000	6205.9	S14CFigure
chr18	58000000	58050000	6289.4	S14CFigure
chr18	58050000	58100000	6468.5	S14CFigure
chr18	58100000	58150000	6671.9	S14CFigure
chr18	58150000	58200000	6732.55	S14CFigure
chr18	58200000	58250000	6556.55	S14CFigure
chr18	58250000	58300000	6464.75	S14CFigure
chr18	58300000	58350000	6443	S14CFigure
chr18	58350000	58400000	6340.4	S14CFigure
chr18	58400000	58450000	6302.6	S14CFigure
chr18	58450000	58500000	6254.15	S14CFigure
chr18	58500000	58550000	6392.55	S14CFigure
chr18	58550000	58600000	6399.75	S14CFigure
chr18	58600000	58650000	6407	S14CFigure
chr18	58650000	58700000	6444.95	S14CFigure
chr18	58700000	58750000	6441.35	S14CFigure
chr18	58750000	58800000	6468.35	S14CFigure
chr18	58800000	58850000	6529.5	S14CFigure
chr18	58850000	58900000	6583.5	S14CFigure
chr18	58900000	58950000	6606.9	S14CFigure
chr18	58950000	59000000	6599.65	S14CFigure
chr18	59000000	59050000	6482	S14CFigure
chr18	59050000	59100000	6275.9	S14CFigure
chr18	59100000	59150000	6058.05	S14CFigure
chr18	59150000	59200000	5956.05	S14CFigure
chr18	59200000	59250000	5907	S14CFigure
chr18	59250000	59300000	5944.8	S14CFigure
chr18	59300000	59350000	5937.7	S14CFigure
chr18	59350000	59400000	5901.65	S14CFigure
chr18	59400000	59450000	5883.65	S14CFigure
chr18	59450000	59500000	5802.75	S14CFigure
chr18	59500000	59550000	5687.55	S14CFigure
chr18	59550000	59600000	5667.75	S14CFigure
chr18	59600000	59650000	5615.55	S14CFigure
chr18	59650000	59700000	5561.55	S14CFigure
chr18	59700000	59750000	5619.15	S14CFigure
chr18	59750000	59800000	5563.35	S14CFigure
chr18	59800000	59850000	5610.2	S14CFigure
chr18	59850000	59900000	5547.1	S14CFigure
chr18	59900000	59950000	5566.85	S14CFigure
chr18	59950000	60000000	5491.3	S14CFigure
chr18	60000000	60050000	5388.7	S14CFigure
chr18	60050000	60100000	5336.5	S14CFigure
chr18	60100000	60150000	5296.25	S14CFigure
chr18	60150000	60200000	5185.25	S14CFigure
chr18	60200000	60250000	5138.5	S14CFigure
chr18	60250000	60300000	5086.35	S14CFigure
chr18	60300000	60350000	5091.8	S14CFigure
chr18	60350000	60400000	5088.25	S14CFigure
chr18	60400000	60450000	5001.85	S14CFigure
chr18	60450000	60500000	4951.25	S14CFigure
chr18	60500000	60550000	4856.05	S14CFigure
chr18	60550000	60600000	4787.65	S14CFigure
chr18	60600000	60650000	4766.05	S14CFigure
chr18	60650000	60700000	4780.35	S14CFigure
chr18	60700000	60750000	4738.95	S14CFigure
chr18	60750000	60800000	4799.85	S14CFigure
chr18	60800000	60850000	4684.95	S14CFigure
chr18	60850000	60900000	4721.05	S14CFigure
chr18	60900000	60950000	4616.7	S14CFigure
chr18	60950000	61000000	4596.85	S14CFigure
chr18	61000000	61050000	4593.3	S14CFigure
chr18	61050000	61100000	4654.55	S14CFigure
chr18	61100000	61150000	4675.05	S14CFigure
chr18	61150000	61200000	4681.65	S14CFigure
chr18	61200000	61250000	4672.65	S14CFigure
chr18	61250000	61300000	4647.45	S14CFigure
chr18	61300000	61350000	4580.85	S14CFigure
chr18	61350000	61400000	4598.85	S14CFigure
chr18	61400000	61450000	4645.65	S14CFigure
chr18	61450000	61500000	4726.65	S14CFigure
chr18	61500000	61550000	4795.05	S14CFigure
chr18	61550000	61600000	4881.35	S14CFigure
chr18	61600000	61650000	4875.95	S14CFigure
chr18	61650000	61700000	4897.65	S14CFigure
chr18	61700000	61750000	4913.8	S14CFigure
chr18	61750000	61800000	4867.3	S14CFigure
chr18	61800000	61850000	4944.3	S14CFigure
chr18	61850000	61900000	5019.8	S14CFigure
chr18	61900000	61950000	5208.75	S14CFigure
chr18	61950000	62000000	5415.75	S14CFigure
chr18	62000000	62050000	5462.45	S14CFigure
chr18	62050000	62100000	5493.05	S14CFigure
chr18	62100000	62150000	5615.45	S14CFigure
chr18	62150000	62200000	5786.45	S14CFigure
chr18	62200000	62250000	5860.3	S14CFigure
chr18	62250000	62300000	5854.75	S14CFigure
chr18	62300000	62350000	5901.55	S14CFigure
chr18	62350000	62400000	5944.75	S14CFigure
chr18	62400000	62450000	6005.95	S14CFigure
chr18	62450000	62500000	5948.35	S14CFigure
chr18	62500000	62550000	5937.5	S14CFigure
chr18	62550000	62600000	5978.8	S14CFigure
chr18	62600000	62650000	6106.6	S14CFigure
chr18	62650000	62700000	6293.7	S14CFigure
chr18	62700000	62750000	6435.95	S14CFigure
chr18	62750000	62800000	6532.6	S14CFigure
chr18	62800000	62850000	6570.95	S14CFigure
chr18	62850000	62900000	6553.05	S14CFigure
chr18	62900000	62950000	6529.7	S14CFigure
chr18	62950000	63000000	6533.35	S14CFigure
chr18	63000000	63050000	6688.25	S14CFigure
chr18	63050000	63100000	6828.65	S14CFigure
chr18	63100000	63150000	6855.65	S14CFigure
chr18	63150000	63200000	6889.85	S14CFigure
chr18	63200000	63250000	6958.15	S14CFigure
chr18	63250000	63300000	7019.45	S14CFigure
chr18	63300000	63350000	7042.85	S14CFigure
chr18	63350000	63400000	7021.25	S14CFigure
chr18	63400000	63450000	7066.2	S14CFigure
chr18	63450000	63500000	7125.6	S14CFigure
chr18	63500000	63550000	7120.2	S14CFigure
chr18	63550000	63600000	7006.95	S14CFigure
chr18	63600000	63650000	6936	S14CFigure
chr18	63650000	63700000	6746.05	S14CFigure
chr18	63700000	63750000	6672.2	S14CFigure
chr18	63750000	63800000	6577.35	S14CFigure
chr18	63800000	63850000	6472.5	S14CFigure
chr18	63850000	63900000	6369.9	S14CFigure
chr18	63900000	63950000	6306.9	S14CFigure
chr18	63950000	64000000	6189.9	S14CFigure
chr18	64000000	64050000	5973.9	S14CFigure
chr18	64050000	64100000	5830.2	S14CFigure
chr18	64100000	64150000	5649.85	S14CFigure
chr18	64150000	64200000	5516.6	S14CFigure
chr18	64200000	64250000	5361.85	S14CFigure
chr18	64250000	64300000	5252.1	S14CFigure
chr18	64300000	64350000	5171.05	S14CFigure
chr18	64350000	64400000	5129.65	S14CFigure
chr18	64400000	64450000	4969.5	S14CFigure
chr18	64450000	64500000	4827.3	S14CFigure
chr18	64500000	64550000	4800.35	S14CFigure
chr18	64550000	64600000	4703.2	S14CFigure
chr18	64600000	64650000	4635.55	S14CFigure
chr18	64650000	64700000	4645.6	S14CFigure
chr18	64700000	64750000	4481.8	S14CFigure
chr18	64750000	64800000	4467.4	S14CFigure
chr18	64800000	64850000	4398.7	S14CFigure
chr18	64850000	64900000	4426	S14CFigure
chr18	64900000	64950000	4334.2	S14CFigure
chr18	64950000	65000000	4258.55	S14CFigure
chr18	65000000	65050000	4301.7	S14CFigure
chr18	65050000	65100000	4247.35	S14CFigure
chr18	65100000	65150000	4276.5	S14CFigure
chr18	65150000	65200000	4224.35	S14CFigure
chr18	65200000	65250000	4292.75	S14CFigure
chr18	65250000	65300000	4335.95	S14CFigure
chr18	65300000	65350000	4357.6	S14CFigure
chr18	65350000	65400000	4334.2	S14CFigure
chr18	65400000	65450000	4418.75	S14CFigure
chr18	65450000	65500000	4454	S14CFigure
chr18	65500000	65550000	4431.35	S14CFigure
chr18	65550000	65600000	4477.65	S14CFigure
chr18	65600000	65650000	4461.95	S14CFigure
chr18	65650000	65700000	4418.75	S14CFigure
chr18	65700000	65750000	4482.9	S14CFigure
chr18	65750000	65800000	4524.95	S14CFigure
chr18	65800000	65850000	4563.05	S14CFigure
chr18	65850000	65900000	4508.75	S14CFigure
chr18	65900000	65950000	4469.15	S14CFigure
chr18	65950000	66000000	4454.8	S14CFigure
chr18	66000000	66050000	4355.7	S14CFigure
chr18	66050000	66100000	4272.95	S14CFigure
chr18	66100000	66150000	4229.75	S14CFigure
chr18	66150000	66200000	4175.75	S14CFigure
chr18	66200000	66250000	4157.75	S14CFigure
chr18	66250000	66300000	4087.55	S14CFigure
chr18	66300000	66350000	4109.15	S14CFigure
chr18	66350000	66400000	4065.9	S14CFigure
chr18	66400000	66450000	4040.75	S14CFigure
chr18	66450000	66500000	4034.3	S14CFigure
chr18	66500000	66550000	4002.95	S14CFigure
chr18	66550000	66600000	4037.65	S14CFigure
chr18	66600000	66650000	4069.55	S14CFigure
chr18	66650000	66700000	4033.55	S14CFigure
chr18	66700000	66750000	4009	S14CFigure
chr18	66750000	66800000	4035.3	S14CFigure
chr18	66800000	66850000	4046.1	S14CFigure
chr18	66850000	66900000	4058.7	S14CFigure
chr18	66900000	66950000	4107.25	S14CFigure
chr18	66950000	67000000	4019.05	S14CFigure
chr11	71000000	71050000	4226.15	S14DFigure
chr11	71050000	71100000	4274.75	S14DFigure
chr11	71100000	71150000	4267.55	S14DFigure
chr11	71150000	71200000	4375.5	S14DFigure
chr11	71200000	71250000	4551.85	S14DFigure
chr11	71250000	71300000	4554.3	S14DFigure
chr11	71300000	71350000	4682.05	S14DFigure
chr11	71350000	71400000	4685.05	S14DFigure
chr11	71400000	71450000	4728.25	S14DFigure
chr11	71450000	71500000	4967.65	S14DFigure
chr11	71500000	71550000	5307.85	S14DFigure
chr11	71550000	71600000	5475.2	S14DFigure
chr11	71600000	71650000	5768.3	S14DFigure
chr11	71650000	71700000	6072.85	S14DFigure
chr11	71700000	71750000	6515.5	S14DFigure
chr11	71750000	71800000	6909.6	S14DFigure
chr11	71800000	71850000	7180.65	S14DFigure
chr11	71850000	71900000	7354.25	S14DFigure
chr11	71900000	71950000	7688.7	S14DFigure
[truncated: 2,581 more rows]
