# Supplementary material for: Chromosomal Mcm2-7 distribution and the genome replication program in species from yeast to humans
Source: PLoS Genet. 2021 Sep 2;17(9):e1009714. doi: 10.1371/journal.pgen.1009714 (PMC8443269; doi:10.1371/journal.pgen.1009714)
Supplement: S9 Source Files — (ZIP) [file pgen.1009714.s031.zip › source_files_for_S14Figure_to_S15AFigure/S14_Figure/numbers_for_Figs7A_and_S14AtoF_lower_left_MCM2ChEC_050721_1.txt]

chr	bedstart	bedend	largeMCM	Figure
chr2	100000000	100050000	116083.3	S14AFigure
chr2	100050000	100100000	118597.9	S14AFigure
chr2	100100000	100150000	120076.35	S14AFigure
chr2	100150000	100200000	120965.9	S14AFigure
chr2	100200000	100250000	125097	S14AFigure
chr2	100250000	100300000	133304.15	S14AFigure
chr2	100300000	100350000	136898.15	S14AFigure
chr2	100350000	100400000	142180.3	S14AFigure
chr2	100400000	100450000	145235.1	S14AFigure
chr2	100450000	100500000	145658.7	S14AFigure
chr2	100500000	100550000	148675.8	S14AFigure
chr2	100550000	100600000	150362.9	S14AFigure
chr2	100600000	100650000	161073.85	S14AFigure
chr2	100650000	100700000	164988.4	S14AFigure
chr2	100700000	100750000	166291.1	S14AFigure
chr2	100750000	100800000	165094.45	S14AFigure
chr2	100800000	100850000	168753.55	S14AFigure
chr2	100850000	100900000	176167.05	S14AFigure
chr2	100900000	100950000	177028.35	S14AFigure
chr2	100950000	101000000	177691.55	S14AFigure
chr2	101000000	101050000	181406.85	S14AFigure
chr2	101050000	101100000	180776.05	S14AFigure
chr2	101100000	101150000	180403.45	S14AFigure
chr2	101150000	101200000	181585.7	S14AFigure
chr2	101200000	101250000	182069.65	S14AFigure
chr2	101250000	101300000	176318.6	S14AFigure
chr2	101300000	101350000	175560.2	S14AFigure
chr2	101350000	101400000	170117.5	S14AFigure
chr2	101400000	101450000	167572.55	S14AFigure
chr2	101450000	101500000	168995.4	S14AFigure
chr2	101500000	101550000	168501.5	S14AFigure
chr2	101550000	101600000	173975.35	S14AFigure
chr2	101600000	101650000	166267.6	S14AFigure
chr2	101650000	101700000	163215.75	S14AFigure
chr2	101700000	101750000	164747.8	S14AFigure
chr2	101750000	101800000	163995.4	S14AFigure
chr2	101800000	101850000	165550.25	S14AFigure
chr2	101850000	101900000	155951.35	S14AFigure
chr2	101900000	101950000	155528	S14AFigure
chr2	101950000	102000000	154514.25	S14AFigure
chr2	102000000	102050000	150763.05	S14AFigure
chr2	102050000	102100000	148226.45	S14AFigure
chr2	102100000	102150000	147686.75	S14AFigure
chr2	102150000	102200000	145590.65	S14AFigure
chr2	102200000	102250000	141853.1	S14AFigure
chr2	102250000	102300000	139464.7	S14AFigure
chr2	102300000	102350000	136815.3	S14AFigure
chr2	102350000	102400000	136733.75	S14AFigure
chr2	102400000	102450000	136601.6	S14AFigure
chr2	102450000	102500000	135150.65	S14AFigure
chr2	102500000	102550000	131997.3	S14AFigure
chr2	102550000	102600000	123425.1	S14AFigure
chr2	102600000	102650000	120033.05	S14AFigure
chr2	102650000	102700000	118709.55	S14AFigure
chr2	102700000	102750000	114667.75	S14AFigure
chr2	102750000	102800000	112430.6	S14AFigure
chr2	102800000	102850000	106121.45	S14AFigure
chr2	102850000	102900000	105426.1	S14AFigure
chr2	102900000	102950000	103425.9	S14AFigure
chr2	102950000	103000000	103081.1	S14AFigure
chr2	103000000	103050000	101196.55	S14AFigure
chr2	103050000	103100000	99878.35	S14AFigure
chr2	103100000	103150000	98524.7	S14AFigure
chr2	103150000	103200000	97644.6	S14AFigure
chr2	103200000	103250000	96418.05	S14AFigure
chr2	103250000	103300000	96115.85	S14AFigure
chr2	103300000	103350000	95608	S14AFigure
chr2	103350000	103400000	95317.95	S14AFigure
chr2	103400000	103450000	94198.15	S14AFigure
chr2	103450000	103500000	93200	S14AFigure
chr2	103500000	103550000	92830.3	S14AFigure
chr2	103550000	103600000	92949.3	S14AFigure
chr2	103600000	103650000	92679.3	S14AFigure
chr2	103650000	103700000	91527.9	S14AFigure
chr2	103700000	103750000	91143.75	S14AFigure
chr2	103750000	103800000	90930.2	S14AFigure
chr2	103800000	103850000	91779.1	S14AFigure
chr2	103850000	103900000	91822.55	S14AFigure
chr2	103900000	103950000	92374.3	S14AFigure
chr2	103950000	104000000	92940.3	S14AFigure
chr2	104000000	104050000	93274.7	S14AFigure
chr2	104050000	104100000	94198.55	S14AFigure
chr2	104100000	104150000	95031.2	S14AFigure
chr2	104150000	104200000	95862.45	S14AFigure
chr2	104200000	104250000	96950.55	S14AFigure
chr2	104250000	104300000	97564.05	S14AFigure
chr2	104300000	104350000	98851.25	S14AFigure
chr2	104350000	104400000	100172.55	S14AFigure
chr2	104400000	104450000	102057.35	S14AFigure
chr2	104450000	104500000	103089.65	S14AFigure
chr2	104500000	104550000	104691.45	S14AFigure
chr2	104550000	104600000	105870.85	S14AFigure
chr2	104600000	104650000	106274.9	S14AFigure
chr2	104650000	104700000	108053.5	S14AFigure
chr2	104700000	104750000	110859.3	S14AFigure
chr2	104750000	104800000	111949.05	S14AFigure
chr2	104800000	104850000	116259.1	S14AFigure
chr2	104850000	104900000	131086.9	S14AFigure
chr2	104900000	104950000	136439.85	S14AFigure
chr2	104950000	105000000	141028.45	S14AFigure
chr2	105000000	105050000	146279.75	S14AFigure
chr2	105050000	105100000	147557.8	S14AFigure
chr2	105100000	105150000	148336.05	S14AFigure
chr2	105150000	105200000	148579.55	S14AFigure
chr2	105200000	105250000	148840.5	S14AFigure
chr2	105250000	105300000	149419	S14AFigure
chr2	105300000	105350000	148409.65	S14AFigure
chr2	105350000	105400000	148004.75	S14AFigure
chr2	105400000	105450000	147902.45	S14AFigure
chr2	105450000	105500000	148169.6	S14AFigure
chr2	105500000	105550000	147493.5	S14AFigure
chr2	105550000	105600000	147811.5	S14AFigure
chr2	105600000	105650000	147864.45	S14AFigure
chr2	105650000	105700000	149826.6	S14AFigure
chr2	105700000	105750000	148776.4	S14AFigure
chr2	105750000	105800000	148683.6	S14AFigure
chr2	105800000	105850000	144905	S14AFigure
chr2	105850000	105900000	130163.65	S14AFigure
chr2	105900000	105950000	125696.35	S14AFigure
chr2	105950000	106000000	122184.25	S14AFigure
chr2	106000000	106050000	119443.9	S14AFigure
chr2	106050000	106100000	118898.95	S14AFigure
chr2	106100000	106150000	117835.05	S14AFigure
chr2	106150000	106200000	116770.65	S14AFigure
chr2	106200000	106250000	116323.4	S14AFigure
chr2	106250000	106300000	114859.05	S14AFigure
chr2	106300000	106350000	114762.55	S14AFigure
chr2	106350000	106400000	114231.8	S14AFigure
chr2	106400000	106450000	113290.65	S14AFigure
chr2	106450000	106500000	112423.15	S14AFigure
chr2	106500000	106550000	112081.65	S14AFigure
chr2	106550000	106600000	110811.2	S14AFigure
chr2	106600000	106650000	110109.95	S14AFigure
chr2	106650000	106700000	107058.4	S14AFigure
chr2	106700000	106750000	106118	S14AFigure
chr2	106750000	106800000	105085	S14AFigure
chr2	106800000	106850000	104892.95	S14AFigure
chr2	106850000	106900000	104558.5	S14AFigure
chr2	106900000	106950000	103548.55	S14AFigure
chr2	106950000	107000000	101403.05	S14AFigure
chr2	107000000	107050000	99370.15	S14AFigure
chr2	107050000	107100000	99177.75	S14AFigure
chr2	107100000	107150000	99505.55	S14AFigure
chr2	107150000	107200000	99624	S14AFigure
chr2	107200000	107250000	100252.1	S14AFigure
chr2	107250000	107300000	100903.45	S14AFigure
chr2	107300000	107350000	102140.15	S14AFigure
chr2	107350000	107400000	102726.45	S14AFigure
chr2	107400000	107450000	103179.1	S14AFigure
chr2	107450000	107500000	103536.5	S14AFigure
chr2	107500000	107550000	103465.05	S14AFigure
chr2	107550000	107600000	103927.3	S14AFigure
chr2	107600000	107650000	105389.15	S14AFigure
chr2	107650000	107700000	105480.75	S14AFigure
chr2	107700000	107750000	107063	S14AFigure
chr2	107750000	107800000	110227	S14AFigure
chr2	107800000	107850000	111115.55	S14AFigure
chr2	107850000	107900000	112967.95	S14AFigure
chr2	107900000	107950000	117658.35	S14AFigure
chr2	107950000	108000000	118318.25	S14AFigure
chr2	108000000	108050000	122755.55	S14AFigure
chr2	108050000	108100000	129114.3	S14AFigure
chr2	108100000	108150000	129811.95	S14AFigure
chr2	108150000	108200000	132394.7	S14AFigure
chr2	108200000	108250000	133561.55	S14AFigure
chr2	108250000	108300000	134982.65	S14AFigure
chr2	108300000	108350000	133374.85	S14AFigure
chr2	108350000	108400000	132636.25	S14AFigure
chr2	108400000	108450000	133072.3	S14AFigure
chr2	108450000	108500000	137957.55	S14AFigure
chr2	108500000	108550000	139675.8	S14AFigure
chr2	108550000	108600000	140790.5	S14AFigure
chr2	108600000	108650000	142189.95	S14AFigure
chr2	108650000	108700000	146792.3	S14AFigure
chr2	108700000	108750000	154094.75	S14AFigure
chr2	108750000	108800000	153378.65	S14AFigure
chr2	108800000	108850000	155608.9	S14AFigure
chr2	108850000	108900000	154145.1	S14AFigure
chr2	108900000	108950000	150070.1	S14AFigure
chr2	108950000	109000000	151803.7	S14AFigure
chr2	109000000	109050000	149284.75	S14AFigure
chr2	109050000	109100000	143946.15	S14AFigure
chr2	109100000	109150000	150970.9	S14AFigure
chr2	109150000	109200000	152304.9	S14AFigure
chr2	109200000	109250000	153824.8	S14AFigure
chr2	109250000	109300000	157315.6	S14AFigure
chr2	109300000	109350000	157443.6	S14AFigure
chr2	109350000	109400000	159362.5	S14AFigure
chr2	109400000	109450000	160466.8	S14AFigure
chr2	109450000	109500000	158565.9	S14AFigure
chr2	109500000	109550000	160194.2	S14AFigure
chr2	109550000	109600000	160926.05	S14AFigure
chr2	109600000	109650000	166918.15	S14AFigure
chr2	109650000	109700000	165132.65	S14AFigure
chr2	109700000	109750000	156925.2	S14AFigure
chr2	109750000	109800000	157065.55	S14AFigure
chr2	109800000	109850000	154863.15	S14AFigure
chr2	109850000	109900000	161106.9	S14AFigure
chr2	109900000	109950000	161274.2	S14AFigure
chr2	109950000	110000000	160701.6	S14AFigure
chr2	110000000	110050000	159809.2	S14AFigure
chr2	110050000	110100000	160620.95	S14AFigure
chr2	110100000	110150000	155397.8	S14AFigure
chr2	110150000	110200000	154345.8	S14AFigure
chr2	110200000	110250000	155490.6	S14AFigure
chr2	110250000	110300000	151975.7	S14AFigure
chr2	110300000	110350000	152923.2	S14AFigure
chr2	110350000	110400000	152347.2	S14AFigure
chr2	110400000	110450000	151407.1	S14AFigure
chr2	110450000	110500000	149833.4	S14AFigure
chr2	110500000	110550000	148724.95	S14AFigure
chr2	110550000	110600000	148935.3	S14AFigure
chr2	110600000	110650000	144923.35	S14AFigure
chr2	110650000	110700000	144565.7	S14AFigure
chr2	110700000	110750000	143665.95	S14AFigure
chr2	110750000	110800000	143124.1	S14AFigure
chr2	110800000	110850000	145270.35	S14AFigure
chr2	110850000	110900000	139545.6	S14AFigure
chr2	110900000	110950000	143304.4	S14AFigure
chr2	110950000	111000000	158468.2	S14AFigure
chr2	111000000	111050000	164237.3	S14AFigure
chr2	111050000	111100000	163120.55	S14AFigure
chr2	111100000	111150000	165520.85	S14AFigure
chr2	111150000	111200000	169510.1	S14AFigure
chr2	111200000	111250000	171216.15	S14AFigure
chr2	111250000	111300000	169909.1	S14AFigure
chr2	111300000	111350000	169547.25	S14AFigure
chr2	111350000	111400000	170932.2	S14AFigure
chr2	111400000	111450000	172092.45	S14AFigure
chr2	111450000	111500000	172634.5	S14AFigure
chr2	111500000	111550000	173038.95	S14AFigure
chr2	111550000	111600000	174163.7	S14AFigure
chr2	111600000	111650000	169050.7	S14AFigure
chr2	111650000	111700000	167391.5	S14AFigure
chr2	111700000	111750000	167561.05	S14AFigure
chr2	111750000	111800000	169461.8	S14AFigure
chr2	111800000	111850000	166092.75	S14AFigure
chr2	111850000	111900000	166245.9	S14AFigure
chr2	111900000	111950000	164143.95	S14AFigure
chr2	111950000	112000000	150402.85	S14AFigure
chr2	112000000	112050000	146526.5	S14AFigure
chr2	112050000	112100000	148225.8	S14AFigure
chr2	112100000	112150000	156018.85	S14AFigure
chr2	112150000	112200000	154099.15	S14AFigure
chr2	112200000	112250000	151342.15	S14AFigure
chr2	112250000	112300000	156221.5	S14AFigure
chr2	112300000	112350000	161107.2	S14AFigure
chr2	112350000	112400000	161032	S14AFigure
chr2	112400000	112450000	161031.4	S14AFigure
chr2	112450000	112500000	159977.85	S14AFigure
chr2	112500000	112550000	158631.3	S14AFigure
chr2	112550000	112600000	158043.45	S14AFigure
chr2	112600000	112650000	161413.9	S14AFigure
chr2	112650000	112700000	162308.65	S14AFigure
chr2	112700000	112750000	170720.1	S14AFigure
chr2	112750000	112800000	169420.05	S14AFigure
chr2	112800000	112850000	172900.5	S14AFigure
chr2	112850000	112900000	173184	S14AFigure
chr2	112900000	112950000	173007.05	S14AFigure
chr2	112950000	113000000	170085.7	S14AFigure
chr2	113000000	113050000	170691.95	S14AFigure
chr2	113050000	113100000	172308.95	S14AFigure
chr2	113100000	113150000	162556.3	S14AFigure
chr2	113150000	113200000	161418.75	S14AFigure
chr2	113200000	113250000	157866.05	S14AFigure
chr2	113250000	113300000	155691.05	S14AFigure
chr2	113300000	113350000	153039.35	S14AFigure
chr2	113350000	113400000	157372.55	S14AFigure
chr2	113400000	113450000	155500.25	S14AFigure
chr2	113450000	113500000	155114.05	S14AFigure
chr2	113500000	113550000	155259.75	S14AFigure
chr2	113550000	113600000	153417.25	S14AFigure
chr2	113600000	113650000	151618.35	S14AFigure
chr2	113650000	113700000	151054.3	S14AFigure
chr2	113700000	113750000	142487.25	S14AFigure
chr2	113750000	113800000	140473.75	S14AFigure
chr2	113800000	113850000	136577.45	S14AFigure
chr2	113850000	113900000	134833.7	S14AFigure
chr2	113900000	113950000	132586.2	S14AFigure
chr2	113950000	114000000	132758.45	S14AFigure
chr2	114000000	114050000	129364.15	S14AFigure
chr2	114050000	114100000	124666.85	S14AFigure
chr2	114100000	114150000	121801.1	S14AFigure
chr2	114150000	114200000	118015.65	S14AFigure
chr2	114200000	114250000	118277	S14AFigure
chr2	114250000	114300000	114690.5	S14AFigure
chr2	114300000	114350000	111543	S14AFigure
chr2	114350000	114400000	104224.25	S14AFigure
chr2	114400000	114450000	104106.8	S14AFigure
chr2	114450000	114500000	102507.1	S14AFigure
chr2	114500000	114550000	100831.55	S14AFigure
chr2	114550000	114600000	99613.95	S14AFigure
chr2	114600000	114650000	98773.6	S14AFigure
chr2	114650000	114700000	97969.1	S14AFigure
chr2	114700000	114750000	97727.1	S14AFigure
chr2	114750000	114800000	97023.6	S14AFigure
chr2	114800000	114850000	96928.95	S14AFigure
chr2	114850000	114900000	96806.5	S14AFigure
chr2	114900000	114950000	97396.65	S14AFigure
chr2	114950000	115000000	96711.9	S14AFigure
chr2	115000000	115050000	96720.4	S14AFigure
chr2	115050000	115100000	96571.75	S14AFigure
chr2	115100000	115150000	96751.95	S14AFigure
chr2	115150000	115200000	96449.1	S14AFigure
chr2	115200000	115250000	95244.55	S14AFigure
chr2	115250000	115300000	95338.45	S14AFigure
chr2	115300000	115350000	96149.1	S14AFigure
chr2	115350000	115400000	96423	S14AFigure
chr2	115400000	115450000	94036.95	S14AFigure
chr2	115450000	115500000	92411.9	S14AFigure
chr2	115500000	115550000	90048.85	S14AFigure
chr2	115550000	115600000	89779.65	S14AFigure
chr2	115600000	115650000	88968.85	S14AFigure
chr2	115650000	115700000	88189.75	S14AFigure
chr2	115700000	115750000	87963.2	S14AFigure
chr2	115750000	115800000	87927.35	S14AFigure
chr2	115800000	115850000	87916.6	S14AFigure
chr2	115850000	115900000	87989.95	S14AFigure
chr2	115900000	115950000	87890.45	S14AFigure
chr2	115950000	116000000	88004.95	S14AFigure
chr2	116000000	116050000	87076.1	S14AFigure
chr2	116050000	116100000	86617.05	S14AFigure
chr2	116100000	116150000	85416	S14AFigure
chr2	116150000	116200000	85445.15	S14AFigure
chr2	116200000	116250000	85995.45	S14AFigure
chr2	116250000	116300000	85742.6	S14AFigure
chr2	116300000	116350000	84979.7	S14AFigure
chr2	116350000	116400000	83432.05	S14AFigure
chr2	116400000	116450000	83027.15	S14AFigure
chr2	116450000	116500000	83696.55	S14AFigure
chr2	116500000	116550000	87041.85	S14AFigure
chr2	116550000	116600000	87488.7	S14AFigure
chr2	116600000	116650000	88813.35	S14AFigure
chr2	116650000	116700000	89360.85	S14AFigure
chr2	116700000	116750000	89676.4	S14AFigure
chr2	116750000	116800000	90091.35	S14AFigure
chr2	116800000	116850000	90703.45	S14AFigure
chr2	116850000	116900000	90946.2	S14AFigure
chr2	116900000	116950000	90238.95	S14AFigure
chr2	116950000	117000000	90174.3	S14AFigure
chr2	117000000	117050000	91183.05	S14AFigure
chr2	117050000	117100000	91900.6	S14AFigure
chr2	117100000	117150000	92967.65	S14AFigure
chr2	117150000	117200000	93857.65	S14AFigure
chr2	117200000	117250000	94629.85	S14AFigure
chr2	117250000	117300000	95576.6	S14AFigure
chr2	117300000	117350000	97399.95	S14AFigure
chr2	117350000	117400000	100030.35	S14AFigure
chr2	117400000	117450000	103110.7	S14AFigure
chr2	117450000	117500000	106948.6	S14AFigure
chr2	117500000	117550000	109132.1	S14AFigure
chr2	117550000	117600000	113416.9	S14AFigure
chr2	117600000	117650000	117938.1	S14AFigure
chr2	117650000	117700000	120628	S14AFigure
chr2	117700000	117750000	122652	S14AFigure
chr2	117750000	117800000	123160.25	S14AFigure
chr2	117800000	117850000	124167.25	S14AFigure
chr2	117850000	117900000	125768.85	S14AFigure
chr2	117900000	117950000	129236.35	S14AFigure
chr2	117950000	118000000	130468.45	S14AFigure
chr2	118000000	118050000	130651.25	S14AFigure
chr2	118050000	118100000	131331.85	S14AFigure
chr2	118100000	118150000	132139.8	S14AFigure
chr2	118150000	118200000	137642.15	S14AFigure
chr2	118200000	118250000	139898.9	S14AFigure
chr2	118250000	118300000	140969.1	S14AFigure
chr2	118300000	118350000	141551.45	S14AFigure
chr2	118350000	118400000	144710.4	S14AFigure
chr2	118400000	118450000	148221.6	S14AFigure
chr2	118450000	118500000	149231.1	S14AFigure
chr2	118500000	118550000	147392.3	S14AFigure
chr2	118550000	118600000	144205.45	S14AFigure
chr2	118600000	118650000	140558.5	S14AFigure
chr2	118650000	118700000	139523.25	S14AFigure
chr2	118700000	118750000	140626.5	S14AFigure
chr2	118750000	118800000	142416.85	S14AFigure
chr2	118800000	118850000	141100	S14AFigure
chr2	118850000	118900000	143601.9	S14AFigure
chr2	118900000	118950000	145891.05	S14AFigure
chr2	118950000	119000000	147169.35	S14AFigure
chr2	119000000	119050000	147957.7	S14AFigure
chr2	119050000	119100000	148757.7	S14AFigure
chr2	119100000	119150000	149565.7	S14AFigure
chr2	119150000	119200000	145360.95	S14AFigure
chr2	119200000	119250000	146379.2	S14AFigure
chr2	119250000	119300000	152527.05	S14AFigure
chr2	119300000	119350000	154642.45	S14AFigure
chr2	119350000	119400000	153311.9	S14AFigure
chr2	119400000	119450000	149096.3	S14AFigure
chr2	119450000	119500000	146307.9	S14AFigure
chr2	119500000	119550000	146676.2	S14AFigure
chr2	119550000	119600000	145529.1	S14AFigure
chr2	119600000	119650000	146867.05	S14AFigure
chr2	119650000	119700000	145233.15	S14AFigure
chr2	119700000	119750000	146792.4	S14AFigure
chr2	119750000	119800000	146335.65	S14AFigure
chr2	119800000	119850000	148545.7	S14AFigure
chr2	119850000	119900000	146804.95	S14AFigure
chr2	119900000	119950000	142920.3	S14AFigure
chr2	119950000	120000000	144773.4	S14AFigure
chr2	120000000	120050000	148751.6	S14AFigure
chr2	120050000	120100000	150868.65	S14AFigure
chr2	120100000	120150000	152003.45	S14AFigure
chr2	120150000	120200000	152103.8	S14AFigure
chr2	120200000	120250000	151468.75	S14AFigure
chr2	120250000	120300000	145294.5	S14AFigure
chr2	120300000	120350000	142825.25	S14AFigure
chr2	120350000	120400000	142099.4	S14AFigure
chr2	120400000	120450000	149177.35	S14AFigure
chr2	120450000	120500000	150537.7	S14AFigure
chr2	120500000	120550000	151197.7	S14AFigure
chr2	120550000	120600000	155127.15	S14AFigure
chr2	120600000	120650000	153064.85	S14AFigure
chr2	120650000	120700000	153875.5	S14AFigure
chr2	120700000	120750000	151066.4	S14AFigure
chr2	120750000	120800000	150588.5	S14AFigure
chr2	120800000	120850000	149289.95	S14AFigure
chr2	120850000	120900000	149204.5	S14AFigure
chr2	120900000	120950000	147473.65	S14AFigure
chr2	120950000	121000000	144308.55	S14AFigure
chr2	121000000	121050000	143428.1	S14AFigure
chr2	121050000	121100000	142653.35	S14AFigure
chr2	121100000	121150000	142182.4	S14AFigure
chr2	121150000	121200000	142680.55	S14AFigure
chr2	121200000	121250000	144553.5	S14AFigure
chr2	121250000	121300000	146513.45	S14AFigure
chr2	121300000	121350000	145854.55	S14AFigure
chr2	121350000	121400000	144417.95	S14AFigure
chr2	121400000	121450000	138696.8	S14AFigure
chr2	121450000	121500000	138401	S14AFigure
chr2	121500000	121550000	137274.15	S14AFigure
chr2	121550000	121600000	134527.3	S14AFigure
chr2	121600000	121650000	134242.15	S14AFigure
chr2	121650000	121700000	133833.45	S14AFigure
chr2	121700000	121750000	132956.9	S14AFigure
chr2	121750000	121800000	131736.05	S14AFigure
chr2	121800000	121850000	131177.75	S14AFigure
chr2	121850000	121900000	129312.5	S14AFigure
chr2	121900000	121950000	129646.3	S14AFigure
chr2	121950000	122000000	129394.05	S14AFigure
chr2	122000000	122050000	124972.3	S14AFigure
chr2	122050000	122100000	121698.15	S14AFigure
chr2	122100000	122150000	119597.2	S14AFigure
chr2	122150000	122200000	117494.1	S14AFigure
chr2	122200000	122250000	112591.2	S14AFigure
chr2	122250000	122300000	108876.9	S14AFigure
chr2	122300000	122350000	107792.15	S14AFigure
chr2	122350000	122400000	107579.8	S14AFigure
chr2	122400000	122450000	106399.8	S14AFigure
chr2	122450000	122500000	104659.15	S14AFigure
chr2	122500000	122550000	104133	S14AFigure
chr2	122550000	122600000	102737.05	S14AFigure
chr2	122600000	122650000	101646	S14AFigure
chr2	122650000	122700000	100594.85	S14AFigure
chr2	122700000	122750000	99351.95	S14AFigure
chr2	122750000	122800000	98638.25	S14AFigure
chr2	122800000	122850000	97709.85	S14AFigure
chr2	122850000	122900000	96877.4	S14AFigure
chr2	122900000	122950000	95981.9	S14AFigure
chr2	122950000	123000000	95747.7	S14AFigure
chr2	123000000	123050000	95315.35	S14AFigure
chr2	123050000	123100000	94891.4	S14AFigure
chr2	123100000	123150000	94192.1	S14AFigure
chr2	123150000	123200000	94071.15	S14AFigure
chr2	123200000	123250000	93250.75	S14AFigure
chr2	123250000	123300000	93186.15	S14AFigure
chr2	123300000	123350000	93040.75	S14AFigure
chr2	123350000	123400000	92542.35	S14AFigure
chr2	123400000	123450000	92044.05	S14AFigure
chr2	123450000	123500000	92773.4	S14AFigure
chr2	123500000	123550000	93053.85	S14AFigure
chr2	123550000	123600000	93259.15	S14AFigure
chr2	123600000	123650000	93454.15	S14AFigure
chr2	123650000	123700000	93836.15	S14AFigure
chr2	123700000	123750000	93845.65	S14AFigure
chr2	123750000	123800000	94476.55	S14AFigure
chr2	123800000	123850000	95995.4	S14AFigure
chr2	123850000	123900000	96362.25	S14AFigure
chr2	123900000	123950000	97200.2	S14AFigure
chr2	123950000	124000000	96661.9	S14AFigure
chr2	124000000	124050000	97680.9	S14AFigure
chr2	124050000	124100000	97915	S14AFigure
chr2	124100000	124150000	98253.75	S14AFigure
chr2	124150000	124200000	97920.15	S14AFigure
chr2	124200000	124250000	98511.6	S14AFigure
chr2	124250000	124300000	98547.45	S14AFigure
chr2	124300000	124350000	99194.45	S14AFigure
chr2	124350000	124400000	99518.4	S14AFigure
chr2	124400000	124450000	100265.55	S14AFigure
chr2	124450000	124500000	101402.2	S14AFigure
chr2	124500000	124550000	101314.3	S14AFigure
chr2	124550000	124600000	101525.3	S14AFigure
chr2	124600000	124650000	101140	S14AFigure
chr2	124650000	124700000	101061.6	S14AFigure
chr2	124700000	124750000	101168.45	S14AFigure
chr2	124750000	124800000	101259.35	S14AFigure
chr2	124800000	124850000	99946.25	S14AFigure
chr2	124850000	124900000	100234.7	S14AFigure
chr2	124900000	124950000	100839.35	S14AFigure
chr2	124950000	125000000	101512.35	S14AFigure
chr2	125000000	125050000	101404.2	S14AFigure
chr2	125050000	125100000	102364.75	S14AFigure
chr2	125100000	125150000	102400.15	S14AFigure
chr2	125150000	125200000	107524.55	S14AFigure
chr2	125200000	125250000	109457.5	S14AFigure
chr2	125250000	125300000	110380.3	S14AFigure
chr2	125300000	125350000	110355.1	S14AFigure
chr2	125350000	125400000	109636.95	S14AFigure
chr2	125400000	125450000	109044.8	S14AFigure
chr2	125450000	125500000	107594.35	S14AFigure
chr2	125500000	125550000	106424.2	S14AFigure
chr2	125550000	125600000	106146.95	S14AFigure
chr2	125600000	125650000	106340.95	S14AFigure
chr2	125650000	125700000	106368.2	S14AFigure
chr2	125700000	125750000	106455.15	S14AFigure
chr2	125750000	125800000	105458.85	S14AFigure
chr2	125800000	125850000	108191.1	S14AFigure
chr2	125850000	125900000	108186.3	S14AFigure
chr2	125900000	125950000	107609.6	S14AFigure
chr2	125950000	126000000	107588.7	S14AFigure
chr2	126000000	126050000	107821.15	S14AFigure
chr2	126050000	126100000	107439.1	S14AFigure
chr2	126100000	126150000	108810.4	S14AFigure
chr2	126150000	126200000	108140.85	S14AFigure
chr2	126200000	126250000	107327.35	S14AFigure
chr2	126250000	126300000	107749.55	S14AFigure
chr2	126300000	126350000	107584.1	S14AFigure
chr2	126350000	126400000	108923.8	S14AFigure
chr2	126400000	126450000	110184.7	S14AFigure
chr2	126450000	126500000	111579.35	S14AFigure
chr2	126500000	126550000	113659.95	S14AFigure
chr2	126550000	126600000	117885.45	S14AFigure
chr2	126600000	126650000	123110.9	S14AFigure
chr2	126650000	126700000	127695	S14AFigure
chr2	126700000	126750000	134830.3	S14AFigure
chr2	126750000	126800000	137259.55	S14AFigure
chr2	126800000	126850000	135448.55	S14AFigure
chr2	126850000	126900000	141008.1	S14AFigure
chr2	126900000	126950000	146326.45	S14AFigure
chr2	126950000	127000000	147165	S14AFigure
chr2	127000000	127050000	155227.35	S14AFigure
chr2	127050000	127100000	158376.8	S14AFigure
chr2	127100000	127150000	160199.75	S14AFigure
chr2	127150000	127200000	158537.15	S14AFigure
chr2	127200000	127250000	160483.8	S14AFigure
chr2	127250000	127300000	161546.8	S14AFigure
chr2	127300000	127350000	164386.4	S14AFigure
chr2	127350000	127400000	167456.8	S14AFigure
chr2	127400000	127450000	168568.45	S14AFigure
chr2	127450000	127500000	166829.15	S14AFigure
chr2	127500000	127550000	167850.4	S14AFigure
chr2	127550000	127600000	167712.2	S14AFigure
chr2	127600000	127650000	162611.45	S14AFigure
chr2	127650000	127700000	157904.3	S14AFigure
chr2	127700000	127750000	152030.05	S14AFigure
chr2	127750000	127800000	150909.2	S14AFigure
chr2	127800000	127850000	151781.55	S14AFigure
chr2	127850000	127900000	147185.4	S14AFigure
chr2	127900000	127950000	141930.1	S14AFigure
chr2	127950000	128000000	141012.05	S14AFigure
chr2	128000000	128050000	133149.2	S14AFigure
chr2	128050000	128100000	130071.4	S14AFigure
chr2	128100000	128150000	127977.5	S14AFigure
chr2	128150000	128200000	125849.05	S14AFigure
chr2	128200000	128250000	122960.3	S14AFigure
chr2	128250000	128300000	121744.2	S14AFigure
chr2	128300000	128350000	119345.85	S14AFigure
chr2	128350000	128400000	115576.4	S14AFigure
chr2	128400000	128450000	113590.4	S14AFigure
chr2	128450000	128500000	113988.8	S14AFigure
chr2	128500000	128550000	111408.75	S14AFigure
chr2	128550000	128600000	106683.15	S14AFigure
chr2	128600000	128650000	105371.65	S14AFigure
chr2	128650000	128700000	104186.8	S14AFigure
chr2	128700000	128750000	100844.2	S14AFigure
chr2	128750000	128800000	98471.7	S14AFigure
chr2	128800000	128850000	96028.1	S14AFigure
chr2	128850000	128900000	93167.1	S14AFigure
chr2	128900000	128950000	91610.7	S14AFigure
chr2	128950000	129000000	90312.15	S14AFigure
chr2	129000000	129050000	87906.15	S14AFigure
chr2	129050000	129100000	85615.25	S14AFigure
chr2	129100000	129150000	82525.8	S14AFigure
chr2	129150000	129200000	80442.9	S14AFigure
chr2	129200000	129250000	79142.7	S14AFigure
chr2	129250000	129300000	76478.35	S14AFigure
chr2	129300000	129350000	74720.3	S14AFigure
chr2	129350000	129400000	74271.65	S14AFigure
chr2	129400000	129450000	73459.35	S14AFigure
chr2	129450000	129500000	72458.45	S14AFigure
chr2	129500000	129550000	71214.9	S14AFigure
chr2	129550000	129600000	71052.5	S14AFigure
chr2	129600000	129650000	71843.6	S14AFigure
chr2	129650000	129700000	73112.55	S14AFigure
chr2	129700000	129750000	75326.35	S14AFigure
chr2	129750000	129800000	76490.4	S14AFigure
chr2	129800000	129850000	78881	S14AFigure
chr2	129850000	129900000	80491.55	S14AFigure
chr2	129900000	129950000	80652.05	S14AFigure
chr2	129950000	130000000	80150.25	S14AFigure
chr2	130000000	130050000	80920.55	S14AFigure
chr2	130050000	130100000	82462.15	S14AFigure
chr2	130100000	130150000	83703	S14AFigure
chr2	130150000	130200000	84362.55	S14AFigure
chr2	130200000	130250000	84585.8	S14AFigure
chr2	130250000	130300000	86658	S14AFigure
chr2	130300000	130350000	92294.05	S14AFigure
chr2	130350000	130400000	93009	S14AFigure
chr2	130400000	130450000	92561.3	S14AFigure
chr2	130450000	130500000	92165.5	S14AFigure
chr2	130500000	130550000	93449.35	S14AFigure
chr2	130550000	130600000	94356.1	S14AFigure
chr2	130600000	130650000	95632.65	S14AFigure
chr2	130650000	130700000	95021.75	S14AFigure
chr2	130700000	130750000	94232.9	S14AFigure
chr2	130750000	130800000	93680.7	S14AFigure
chr2	130800000	130850000	91221.45	S14AFigure
chr2	130850000	130900000	90303.9	S14AFigure
chr2	130900000	130950000	90770.65	S14AFigure
chr2	130950000	131000000	91618.4	S14AFigure
chr2	131000000	131050000	91759.4	S14AFigure
chr2	131050000	131100000	92087	S14AFigure
chr2	131100000	131150000	91173.6	S14AFigure
chr2	131150000	131200000	92068.55	S14AFigure
chr2	131200000	131250000	89715.25	S14AFigure
chr2	131250000	131300000	86753.75	S14AFigure
chr2	131300000	131350000	81385.55	S14AFigure
chr2	131350000	131400000	79529	S14AFigure
chr2	131400000	131450000	78688.75	S14AFigure
chr2	131450000	131500000	78735.1	S14AFigure
chr2	131500000	131550000	78033.5	S14AFigure
chr2	131550000	131600000	77124.8	S14AFigure
chr2	131600000	131650000	75394.55	S14AFigure
chr2	131650000	131700000	75510.5	S14AFigure
chr2	131700000	131750000	76058.15	S14AFigure
chr2	131750000	131800000	77115	S14AFigure
chr2	131800000	131850000	78965.25	S14AFigure
chr2	131850000	131900000	79467.75	S14AFigure
chr2	131900000	131950000	82380.75	S14AFigure
chr2	131950000	132000000	81492.5	S14AFigure
chr2	132000000	132050000	81790.95	S14AFigure
chr2	132050000	132100000	80462.9	S14AFigure
chr2	132100000	132150000	80619.35	S14AFigure
chr2	132150000	132200000	80717.45	S14AFigure
chr2	132200000	132250000	82829.4	S14AFigure
chr2	132250000	132300000	84519.85	S14AFigure
chr2	132300000	132350000	83898.65	S14AFigure
chr2	132350000	132400000	83511.2	S14AFigure
chr2	132400000	132450000	84366.45	S14AFigure
chr2	132450000	132500000	84528.95	S14AFigure
chr2	132500000	132550000	83550.1	S14AFigure
chr2	132550000	132600000	83519.95	S14AFigure
chr2	132600000	132650000	83921.7	S14AFigure
chr2	132650000	132700000	83875	S14AFigure
chr2	132700000	132750000	83385.85	S14AFigure
chr2	132750000	132800000	85411	S14AFigure
chr2	132800000	132850000	87157.55	S14AFigure
chr2	132850000	132900000	88125.5	S14AFigure
chr2	132900000	132950000	89494.5	S14AFigure
chr2	132950000	133000000	90575.9	S14AFigure
chr2	133000000	133050000	92548.8	S14AFigure
chr2	133050000	133100000	95203.3	S14AFigure
chr2	133100000	133150000	96065.75	S14AFigure
chr2	133150000	133200000	95121.1	S14AFigure
chr2	133200000	133250000	95764.1	S14AFigure
chr2	133250000	133300000	98252.95	S14AFigure
chr2	133300000	133350000	100229.15	S14AFigure
chr2	133350000	133400000	101858.35	S14AFigure
chr2	133400000	133450000	101837.55	S14AFigure
chr2	133450000	133500000	102296	S14AFigure
chr2	133500000	133550000	102560.6	S14AFigure
chr2	133550000	133600000	103439.35	S14AFigure
chr2	133600000	133650000	105195.35	S14AFigure
chr2	133650000	133700000	105221	S14AFigure
chr2	133700000	133750000	105342.05	S14AFigure
chr2	133750000	133800000	101917.5	S14AFigure
chr2	133800000	133850000	97916.55	S14AFigure
chr2	133850000	133900000	95149.75	S14AFigure
chr2	133900000	133950000	90260.85	S14AFigure
chr2	133950000	134000000	89983	S14AFigure
chr2	134000000	134050000	87727.3	S14AFigure
chr2	134050000	134100000	85814.45	S14AFigure
chr2	134100000	134150000	85069.5	S14AFigure
chr2	134150000	134200000	86277.35	S14AFigure
chr2	134200000	134250000	86094.4	S14AFigure
chr2	134250000	134300000	84566.55	S14AFigure
chr2	134300000	134350000	86011.35	S14AFigure
chr2	134350000	134400000	86593.85	S14AFigure
chr2	134400000	134450000	89550.6	S14AFigure
chr2	134450000	134500000	90049.2	S14AFigure
chr2	134500000	134550000	90625.05	S14AFigure
chr2	134550000	134600000	91355.75	S14AFigure
chr2	134600000	134650000	89219.15	S14AFigure
chr2	134650000	134700000	88562.5	S14AFigure
chr2	134700000	134750000	87841.45	S14AFigure
chr2	134750000	134800000	88071.05	S14AFigure
chr2	134800000	134850000	87854.4	S14AFigure
chr2	134850000	134900000	88185.45	S14AFigure
chr2	134900000	134950000	87921.35	S14AFigure
chr2	134950000	135000000	87282.9	S14AFigure
chr2	135000000	135050000	88476.85	S14AFigure
chr2	135050000	135100000	87969.05	S14AFigure
chr2	135100000	135150000	87617.1	S14AFigure
chr2	135150000	135200000	85860.2	S14AFigure
chr2	135200000	135250000	87306.8	S14AFigure
chr2	135250000	135300000	86572.35	S14AFigure
chr2	135300000	135350000	83526.6	S14AFigure
chr2	135350000	135400000	82773.55	S14AFigure
chr2	135400000	135450000	82568.75	S14AFigure
chr2	135450000	135500000	82802.4	S14AFigure
chr2	135500000	135550000	82419.25	S14AFigure
chr2	135550000	135600000	81018.25	S14AFigure
chr2	135600000	135650000	85673.95	S14AFigure
chr2	135650000	135700000	86310.8	S14AFigure
chr2	135700000	135750000	91515.55	S14AFigure
chr2	135750000	135800000	92085.55	S14AFigure
chr2	135800000	135850000	93203.6	S14AFigure
chr2	135850000	135900000	95653.05	S14AFigure
chr2	135900000	135950000	96410	S14AFigure
chr2	135950000	136000000	96398.9	S14AFigure
chr2	136000000	136050000	95013.15	S14AFigure
chr2	136050000	136100000	95132.2	S14AFigure
chr2	136100000	136150000	95477.45	S14AFigure
chr2	136150000	136200000	95425.65	S14AFigure
chr2	136200000	136250000	93369.9	S14AFigure
chr2	136250000	136300000	92820.05	S14AFigure
chr2	136300000	136350000	91967.05	S14AFigure
chr2	136350000	136400000	90942.35	S14AFigure
chr2	136400000	136450000	88534.85	S14AFigure
chr2	136450000	136500000	87670.2	S14AFigure
chr2	136500000	136550000	87571.3	S14AFigure
chr2	136550000	136600000	87510.8	S14AFigure
chr2	136600000	136650000	83821	S14AFigure
chr2	136650000	136700000	85433.7	S14AFigure
chr2	136700000	136750000	80974.75	S14AFigure
chr2	136750000	136800000	81718.7	S14AFigure
chr2	136800000	136850000	81992.9	S14AFigure
chr2	136850000	136900000	81964	S14AFigure
chr2	136900000	136950000	82916.1	S14AFigure
chr2	136950000	137000000	83213.55	S14AFigure
chr2	137000000	137050000	83287	S14AFigure
chr2	137050000	137100000	83137.05	S14AFigure
chr2	137100000	137150000	82914.05	S14AFigure
chr2	137150000	137200000	83595.65	S14AFigure
chr2	137200000	137250000	83684.35	S14AFigure
chr2	137250000	137300000	83753.4	S14AFigure
chr2	137300000	137350000	84328	S14AFigure
chr2	137350000	137400000	85393.1	S14AFigure
chr2	137400000	137450000	85936.6	S14AFigure
chr2	137450000	137500000	88295.95	S14AFigure
chr2	137500000	137550000	89801.75	S14AFigure
chr2	137550000	137600000	95559.95	S14AFigure
chr2	137600000	137650000	96268	S14AFigure
chr2	137650000	137700000	93819.2	S14AFigure
chr2	137700000	137750000	93857.05	S14AFigure
chr2	137750000	137800000	95769.4	S14AFigure
chr2	137800000	137850000	95133.25	S14AFigure
chr2	137850000	137900000	96972.45	S14AFigure
chr2	137900000	137950000	98100.85	S14AFigure
chr2	137950000	138000000	97835.5	S14AFigure
chr2	138000000	138050000	99043.75	S14AFigure
chr2	138050000	138100000	98818.05	S14AFigure
chr2	138100000	138150000	99991.75	S14AFigure
chr2	138150000	138200000	100287.7	S14AFigure
chr2	138200000	138250000	101586.45	S14AFigure
chr2	138250000	138300000	102053.1	S14AFigure
chr2	138300000	138350000	102898.2	S14AFigure
chr2	138350000	138400000	102001.55	S14AFigure
chr2	138400000	138450000	102310.55	S14AFigure
chr2	138450000	138500000	99538.15	S14AFigure
chr2	138500000	138550000	97566.2	S14AFigure
chr2	138550000	138600000	90873.25	S14AFigure
chr2	138600000	138650000	88667.75	S14AFigure
chr2	138650000	138700000	88236.65	S14AFigure
chr2	138700000	138750000	87050.75	S14AFigure
chr2	138750000	138800000	83087.3	S14AFigure
chr2	138800000	138850000	82307.6	S14AFigure
chr2	138850000	138900000	78081.95	S14AFigure
chr2	138900000	138950000	75095.05	S14AFigure
chr2	138950000	139000000	74707	S14AFigure
chr2	139000000	139050000	72828	S14AFigure
chr2	139050000	139100000	72425.85	S14AFigure
chr2	139100000	139150000	70762.9	S14AFigure
chr2	139150000	139200000	69736.5	S14AFigure
chr2	139200000	139250000	68329.55	S14AFigure
chr2	139250000	139300000	67727.6	S14AFigure
chr2	139300000	139350000	66658.3	S14AFigure
chr2	139350000	139400000	66714.1	S14AFigure
chr2	139400000	139450000	65503.8	S14AFigure
chr2	139450000	139500000	65556.55	S14AFigure
chr2	139500000	139550000	65776.65	S14AFigure
chr2	139550000	139600000	66361	S14AFigure
chr2	139600000	139650000	67052.5	S14AFigure
chr2	139650000	139700000	68081.55	S14AFigure
chr2	139700000	139750000	68400.75	S14AFigure
chr2	139750000	139800000	67209.1	S14AFigure
chr2	139800000	139850000	66358	S14AFigure
chr2	139850000	139900000	63524.85	S14AFigure
chr2	139900000	139950000	60521.45	S14AFigure
chr2	139950000	140000000	57538.5	S14AFigure
chr2	26000000	26050000	108598.65	S14BFigure
chr2	26050000	26100000	110209.6	S14BFigure
chr2	26100000	26150000	108566.85	S14BFigure
chr2	26150000	26200000	105726.3	S14BFigure
chr2	26200000	26250000	109793.5	S14BFigure
chr2	26250000	26300000	116182.6	S14BFigure
chr2	26300000	26350000	117594.45	S14BFigure
chr2	26350000	26400000	115616.05	S14BFigure
chr2	26400000	26450000	116185.35	S14BFigure
chr2	26450000	26500000	113745.25	S14BFigure
chr2	26500000	26550000	109188.9	S14BFigure
chr2	26550000	26600000	110845.4	S14BFigure
chr2	26600000	26650000	111767.45	S14BFigure
chr2	26650000	26700000	113704.8	S14BFigure
chr2	26700000	26750000	112995.85	S14BFigure
chr2	26750000	26800000	114684.2	S14BFigure
chr2	26800000	26850000	117272.75	S14BFigure
chr2	26850000	26900000	121325.2	S14BFigure
chr2	26900000	26950000	123843.85	S14BFigure
chr2	26950000	27000000	124048.85	S14BFigure
chr2	27000000	27050000	123085.4	S14BFigure
chr2	27050000	27100000	122849.05	S14BFigure
chr2	27100000	27150000	123673.25	S14BFigure
chr2	27150000	27200000	124207.6	S14BFigure
chr2	27200000	27250000	123161.75	S14BFigure
chr2	27250000	27300000	121679	S14BFigure
chr2	27300000	27350000	122512.45	S14BFigure
chr2	27350000	27400000	128651.4	S14BFigure
chr2	27400000	27450000	137180.25	S14BFigure
chr2	27450000	27500000	150987.45	S14BFigure
chr2	27500000	27550000	152596.25	S14BFigure
chr2	27550000	27600000	157137	S14BFigure
chr2	27600000	27650000	162949.25	S14BFigure
chr2	27650000	27700000	168525.05	S14BFigure
chr2	27700000	27750000	169258.05	S14BFigure
chr2	27750000	27800000	176910.75	S14BFigure
chr2	27800000	27850000	174590.65	S14BFigure
chr2	27850000	27900000	180508	S14BFigure
chr2	27900000	27950000	181849.3	S14BFigure
chr2	27950000	28000000	183626.2	S14BFigure
chr2	28000000	28050000	186296.75	S14BFigure
chr2	28050000	28100000	191769.6	S14BFigure
chr2	28100000	28150000	196510.85	S14BFigure
chr2	28150000	28200000	202415.55	S14BFigure
chr2	28200000	28250000	204397.9	S14BFigure
chr2	28250000	28300000	205674.1	S14BFigure
chr2	28300000	28350000	205374.35	S14BFigure
chr2	28350000	28400000	204960.75	S14BFigure
chr2	28400000	28450000	198030.15	S14BFigure
chr2	28450000	28500000	186696.25	S14BFigure
chr2	28500000	28550000	186276.9	S14BFigure
chr2	28550000	28600000	180342.3	S14BFigure
chr2	28600000	28650000	178342.2	S14BFigure
chr2	28650000	28700000	172813.35	S14BFigure
chr2	28700000	28750000	172581.45	S14BFigure
chr2	28750000	28800000	165317.2	S14BFigure
chr2	28800000	28850000	165597.4	S14BFigure
chr2	28850000	28900000	155758.2	S14BFigure
chr2	28900000	28950000	153918.65	S14BFigure
chr2	28950000	29000000	153429.65	S14BFigure
chr2	29000000	29050000	152735	S14BFigure
chr2	29050000	29100000	148211.55	S14BFigure
chr2	29100000	29150000	143808.5	S14BFigure
chr2	29150000	29200000	137396	S14BFigure
chr2	29200000	29250000	133681.95	S14BFigure
chr2	29250000	29300000	129893.25	S14BFigure
chr2	29300000	29350000	129445.9	S14BFigure
chr2	29350000	29400000	125497.2	S14BFigure
chr2	29400000	29450000	124292.6	S14BFigure
chr2	29450000	29500000	122793.55	S14BFigure
chr2	29500000	29550000	121235.75	S14BFigure
chr2	29550000	29600000	121914	S14BFigure
chr2	29600000	29650000	122507.75	S14BFigure
chr2	29650000	29700000	123026	S14BFigure
chr2	29700000	29750000	123456.9	S14BFigure
chr2	29750000	29800000	127254.05	S14BFigure
chr2	29800000	29850000	125245.1	S14BFigure
chr2	29850000	29900000	126369.75	S14BFigure
chr2	29900000	29950000	127563.75	S14BFigure
chr2	29950000	30000000	127414.15	S14BFigure
chr2	30000000	30050000	128260.7	S14BFigure
chr2	30050000	30100000	126609.05	S14BFigure
chr2	30100000	30150000	126297.25	S14BFigure
chr2	30150000	30200000	129739	S14BFigure
chr2	30200000	30250000	130341.4	S14BFigure
chr2	30250000	30300000	130490.2	S14BFigure
chr2	30300000	30350000	130767.35	S14BFigure
chr2	30350000	30400000	130016.45	S14BFigure
chr2	30400000	30450000	130511.9	S14BFigure
chr2	30450000	30500000	130989.25	S14BFigure
chr2	30500000	30550000	130994.75	S14BFigure
chr2	30550000	30600000	130210.6	S14BFigure
chr2	30600000	30650000	125983	S14BFigure
chr2	30650000	30700000	125043.5	S14BFigure
chr2	30700000	30750000	123861.4	S14BFigure
chr2	30750000	30800000	118435.15	S14BFigure
chr2	30800000	30850000	119202	S14BFigure
chr2	30850000	30900000	121216.25	S14BFigure
chr2	30900000	30950000	123131.15	S14BFigure
chr2	30950000	31000000	122129	S14BFigure
chr2	31000000	31050000	120793.65	S14BFigure
chr2	31050000	31100000	122070.05	S14BFigure
chr2	31100000	31150000	121610.85	S14BFigure
chr2	31150000	31200000	119341.7	S14BFigure
chr2	31200000	31250000	117994.1	S14BFigure
chr2	31250000	31300000	119213.9	S14BFigure
chr2	31300000	31350000	120291.95	S14BFigure
chr2	31350000	31400000	121038.3	S14BFigure
chr2	31400000	31450000	120519.25	S14BFigure
chr2	31450000	31500000	121543.1	S14BFigure
chr2	31500000	31550000	124691.85	S14BFigure
chr2	31550000	31600000	126693.45	S14BFigure
chr2	31600000	31650000	127448.1	S14BFigure
chr2	31650000	31700000	128630.3	S14BFigure
chr2	31700000	31750000	127326.25	S14BFigure
chr2	31750000	31800000	129326	S14BFigure
chr2	31800000	31850000	128767.75	S14BFigure
chr2	31850000	31900000	127824.35	S14BFigure
chr2	31900000	31950000	124346.35	S14BFigure
chr2	31950000	32000000	124919	S14BFigure
chr2	32000000	32050000	124579.5	S14BFigure
chr2	32050000	32100000	123980.1	S14BFigure
chr2	32100000	32150000	126784	S14BFigure
chr2	32150000	32200000	126245.35	S14BFigure
chr2	32200000	32250000	126367.85	S14BFigure
chr2	32250000	32300000	124446.2	S14BFigure
chr2	32300000	32350000	123387.9	S14BFigure
chr2	32350000	32400000	124746.9	S14BFigure
chr2	32400000	32450000	131423.55	S14BFigure
chr2	32450000	32500000	130214.3	S14BFigure
chr2	32500000	32550000	130376.25	S14BFigure
chr2	32550000	32600000	134883.1	S14BFigure
chr2	32600000	32650000	136929.9	S14BFigure
chr2	32650000	32700000	135940.85	S14BFigure
chr2	32700000	32750000	140815.6	S14BFigure
chr2	32750000	32800000	141759.55	S14BFigure
chr2	32800000	32850000	142604.55	S14BFigure
chr2	32850000	32900000	141982.1	S14BFigure
chr2	32900000	32950000	143266.25	S14BFigure
chr2	32950000	33000000	145512.55	S14BFigure
chr2	33000000	33050000	146757.15	S14BFigure
chr2	33050000	33100000	150014.8	S14BFigure
chr2	33100000	33150000	148090.95	S14BFigure
chr2	33150000	33200000	148529.05	S14BFigure
chr2	33200000	33250000	149483.15	S14BFigure
chr2	33250000	33300000	152134.85	S14BFigure
chr2	33300000	33350000	154735.2	S14BFigure
chr2	33350000	33400000	153517	S14BFigure
chr2	33400000	33450000	146797.75	S14BFigure
chr2	33450000	33500000	145710.15	S14BFigure
chr2	33500000	33550000	142074.85	S14BFigure
chr2	33550000	33600000	135050.7	S14BFigure
chr2	33600000	33650000	132312.35	S14BFigure
chr2	33650000	33700000	131628.5	S14BFigure
chr2	33700000	33750000	127558.35	S14BFigure
chr2	33750000	33800000	124152.1	S14BFigure
chr2	33800000	33850000	122646.7	S14BFigure
chr2	33850000	33900000	120222.4	S14BFigure
chr2	33900000	33950000	118369.1	S14BFigure
chr2	33950000	34000000	115211.7	S14BFigure
chr2	34000000	34050000	113202.7	S14BFigure
chr2	34050000	34100000	110027.45	S14BFigure
chr2	34100000	34150000	109304.8	S14BFigure
chr2	34150000	34200000	108259.25	S14BFigure
chr2	34200000	34250000	106538.65	S14BFigure
chr2	34250000	34300000	104070.95	S14BFigure
chr2	34300000	34350000	100722.1	S14BFigure
chr2	34350000	34400000	99648.15	S14BFigure
chr2	34400000	34450000	99074.7	S14BFigure
chr2	34450000	34500000	99348.85	S14BFigure
chr2	34500000	34550000	99033.75	S14BFigure
chr2	34550000	34600000	100868.3	S14BFigure
chr2	34600000	34650000	100347.1	S14BFigure
chr2	34650000	34700000	100555.7	S14BFigure
chr2	34700000	34750000	99941.45	S14BFigure
chr2	34750000	34800000	100671.75	S14BFigure
chr2	34800000	34850000	100529.95	S14BFigure
chr2	34850000	34900000	101260.45	S14BFigure
chr2	34900000	34950000	101601.6	S14BFigure
chr2	34950000	35000000	102110.55	S14BFigure
chr2	35000000	35050000	103767.95	S14BFigure
chr2	35050000	35100000	104285.7	S14BFigure
chr2	35100000	35150000	104614.3	S14BFigure
chr2	35150000	35200000	103564.1	S14BFigure
chr2	35200000	35250000	103655.55	S14BFigure
chr2	35250000	35300000	103671.75	S14BFigure
chr2	35300000	35350000	104650.8	S14BFigure
chr2	35350000	35400000	105923.85	S14BFigure
chr2	35400000	35450000	107510.1	S14BFigure
chr2	35450000	35500000	107856.6	S14BFigure
chr2	35500000	35550000	107939.65	S14BFigure
chr2	35550000	35600000	106893.85	S14BFigure
chr2	35600000	35650000	107468.45	S14BFigure
chr2	35650000	35700000	108123.35	S14BFigure
chr2	35700000	35750000	107547.5	S14BFigure
chr2	35750000	35800000	106388.5	S14BFigure
chr2	35800000	35850000	105837.05	S14BFigure
chr2	35850000	35900000	117960.4	S14BFigure
chr2	35900000	35950000	121858.55	S14BFigure
chr2	35950000	36000000	128139.3	S14BFigure
chr2	36000000	36050000	128047.55	S14BFigure
chr2	36050000	36100000	132891.9	S14BFigure
chr2	36100000	36150000	136102.45	S14BFigure
chr2	36150000	36200000	143628.45	S14BFigure
chr2	36200000	36250000	148915.7	S14BFigure
chr2	36250000	36300000	151667.45	S14BFigure
chr2	36300000	36350000	151815.25	S14BFigure
chr2	36350000	36400000	151594.45	S14BFigure
chr2	36400000	36450000	151361.75	S14BFigure
chr2	36450000	36500000	153675.05	S14BFigure
chr2	36500000	36550000	153664.75	S14BFigure
chr2	36550000	36600000	154196.2	S14BFigure
chr2	36600000	36650000	153998.6	S14BFigure
chr2	36650000	36700000	157852.2	S14BFigure
chr2	36700000	36750000	161256.6	S14BFigure
chr2	36750000	36800000	163507.75	S14BFigure
chr2	36800000	36850000	174419.9	S14BFigure
chr2	36850000	36900000	169184.1	S14BFigure
chr2	36900000	36950000	165837.55	S14BFigure
chr2	36950000	37000000	161555.8	S14BFigure
chr2	37000000	37050000	163462.9	S14BFigure
chr2	37050000	37100000	164481.8	S14BFigure
chr2	37100000	37150000	161861.5	S14BFigure
chr2	37150000	37200000	160248.85	S14BFigure
chr2	37200000	37250000	155809.1	S14BFigure
chr2	37250000	37300000	157789.3	S14BFigure
chr2	37300000	37350000	160964.8	S14BFigure
chr2	37350000	37400000	162749.95	S14BFigure
chr2	37400000	37450000	166155.15	S14BFigure
chr2	37450000	37500000	164509.2	S14BFigure
chr2	37500000	37550000	167509.85	S14BFigure
chr2	37550000	37600000	173193.95	S14BFigure
chr2	37600000	37650000	177263.9	S14BFigure
chr2	37650000	37700000	173278.95	S14BFigure
chr2	37700000	37750000	176369.85	S14BFigure
chr2	37750000	37800000	175532.3	S14BFigure
chr2	37800000	37850000	166102.65	S14BFigure
chr2	37850000	37900000	164032.3	S14BFigure
chr2	37900000	37950000	168182.45	S14BFigure
chr2	37950000	38000000	168606.95	S14BFigure
chr2	38000000	38050000	171194.85	S14BFigure
chr2	38050000	38100000	166829.35	S14BFigure
chr2	38100000	38150000	170735.4	S14BFigure
chr2	38150000	38200000	171350.95	S14BFigure
chr2	38200000	38250000	176402.55	S14BFigure
chr2	38250000	38300000	175792.15	S14BFigure
chr2	38300000	38350000	172060.6	S14BFigure
chr2	38350000	38400000	170813.25	S14BFigure
chr2	38400000	38450000	168569	S14BFigure
chr2	38450000	38500000	168202.7	S14BFigure
chr2	38500000	38550000	166018.75	S14BFigure
chr2	38550000	38600000	159554.5	S14BFigure
chr2	38600000	38650000	163553.85	S14BFigure
chr2	38650000	38700000	163673.95	S14BFigure
chr2	38700000	38750000	159974.55	S14BFigure
chr2	38750000	38800000	158681.8	S14BFigure
chr2	38800000	38850000	157728.95	S14BFigure
chr2	38850000	38900000	153911.9	S14BFigure
chr2	38900000	38950000	155150.65	S14BFigure
chr2	38950000	39000000	155675.3	S14BFigure
chr2	39000000	39050000	156285.5	S14BFigure
chr2	39050000	39100000	154893.35	S14BFigure
chr2	39100000	39150000	151855.3	S14BFigure
chr2	39150000	39200000	146955.55	S14BFigure
chr2	39200000	39250000	141917.55	S14BFigure
chr2	39250000	39300000	139039.55	S14BFigure
chr2	39300000	39350000	139120.4	S14BFigure
chr2	39350000	39400000	138927.95	S14BFigure
chr2	39400000	39450000	137774.65	S14BFigure
chr2	39450000	39500000	138049.85	S14BFigure
chr2	39500000	39550000	137954.45	S14BFigure
chr2	39550000	39600000	139636.2	S14BFigure
chr2	39600000	39650000	132907.3	S14BFigure
chr2	39650000	39700000	133167.4	S14BFigure
chr2	39700000	39750000	136143.8	S14BFigure
chr2	39750000	39800000	138043.85	S14BFigure
chr2	39800000	39850000	144875.55	S14BFigure
chr2	39850000	39900000	149300.6	S14BFigure
chr2	39900000	39950000	148393.15	S14BFigure
chr2	39950000	40000000	147358.05	S14BFigure
chr2	40000000	40050000	141929.5	S14BFigure
chr2	40050000	40100000	141914.4	S14BFigure
chr2	40100000	40150000	141465.9	S14BFigure
chr2	40150000	40200000	143080.45	S14BFigure
chr2	40200000	40250000	144697.45	S14BFigure
chr2	40250000	40300000	143969.4	S14BFigure
chr2	40300000	40350000	143698.25	S14BFigure
chr2	40350000	40400000	142474.8	S14BFigure
chr2	40400000	40450000	141408.2	S14BFigure
chr2	40450000	40500000	140814.85	S14BFigure
chr2	40500000	40550000	139779.15	S14BFigure
chr2	40550000	40600000	137081.35	S14BFigure
chr2	40600000	40650000	135079.3	S14BFigure
chr2	40650000	40700000	133909.5	S14BFigure
chr2	40700000	40750000	128841.2	S14BFigure
chr2	40750000	40800000	126859.45	S14BFigure
chr2	40800000	40850000	121112.1	S14BFigure
chr2	40850000	40900000	115422.3	S14BFigure
chr2	40900000	40950000	109911.9	S14BFigure
chr2	40950000	41000000	107811.15	S14BFigure
chr2	41000000	41050000	109391.5	S14BFigure
chr2	41050000	41100000	110139.2	S14BFigure
chr2	41100000	41150000	110192.4	S14BFigure
chr2	41150000	41200000	108364.7	S14BFigure
chr2	41200000	41250000	108330.45	S14BFigure
chr2	41250000	41300000	108460.25	S14BFigure
chr2	41300000	41350000	112934	S14BFigure
chr2	41350000	41400000	117402.05	S14BFigure
chr2	41400000	41450000	126408.15	S14BFigure
chr2	41450000	41500000	135642.85	S14BFigure
chr2	41500000	41550000	140475.7	S14BFigure
chr2	41550000	41600000	145807.9	S14BFigure
chr2	41600000	41650000	159449.85	S14BFigure
chr2	41650000	41700000	163572.7	S14BFigure
chr2	41700000	41750000	166309.25	S14BFigure
chr2	41750000	41800000	166883.35	S14BFigure
chr2	41800000	41850000	168123.1	S14BFigure
chr2	41850000	41900000	170914.05	S14BFigure
chr2	41900000	41950000	172811.6	S14BFigure
chr2	41950000	42000000	174767.05	S14BFigure
chr2	42000000	42050000	173739.8	S14BFigure
chr2	42050000	42100000	174641.05	S14BFigure
chr2	42100000	42150000	176214.9	S14BFigure
chr2	42150000	42200000	176531.9	S14BFigure
chr2	42200000	42250000	175061.9	S14BFigure
chr2	42250000	42300000	176515.6	S14BFigure
chr2	42300000	42350000	174154.3	S14BFigure
chr2	42350000	42400000	171254.15	S14BFigure
chr2	42400000	42450000	164556.85	S14BFigure
chr2	42450000	42500000	158161	S14BFigure
chr2	42500000	42550000	161546.15	S14BFigure
chr2	42550000	42600000	165670.35	S14BFigure
chr2	42600000	42650000	156006.45	S14BFigure
chr2	42650000	42700000	160279.55	S14BFigure
chr2	42700000	42750000	165739.1	S14BFigure
chr2	42750000	42800000	167373.95	S14BFigure
chr2	42800000	42850000	169607.9	S14BFigure
chr2	42850000	42900000	167137.3	S14BFigure
chr2	42900000	42950000	169690.1	S14BFigure
chr2	42950000	43000000	176485.1	S14BFigure
chr2	43000000	43050000	176697.75	S14BFigure
chr2	43050000	43100000	175718.5	S14BFigure
chr2	43100000	43150000	175480.1	S14BFigure
chr2	43150000	43200000	175851.25	S14BFigure
chr2	43200000	43250000	177595.1	S14BFigure
chr2	43250000	43300000	177357.5	S14BFigure
chr2	43300000	43350000	176083.15	S14BFigure
chr2	43350000	43400000	176046.95	S14BFigure
chr2	43400000	43450000	174120.25	S14BFigure
chr2	43450000	43500000	172398	S14BFigure
chr2	43500000	43550000	166933	S14BFigure
chr2	43550000	43600000	158723.75	S14BFigure
chr2	43600000	43650000	158596.1	S14BFigure
chr2	43650000	43700000	154369.8	S14BFigure
chr2	43700000	43750000	147856.1	S14BFigure
chr2	43750000	43800000	147779.4	S14BFigure
chr2	43800000	43850000	143804.7	S14BFigure
chr2	43850000	43900000	144224.75	S14BFigure
chr2	43900000	43950000	139337.9	S14BFigure
chr2	43950000	44000000	130569.85	S14BFigure
chr2	44000000	44050000	132111.15	S14BFigure
chr2	44050000	44100000	135779.8	S14BFigure
chr2	44100000	44150000	132462.95	S14BFigure
chr2	44150000	44200000	130998.9	S14BFigure
chr2	44200000	44250000	128093.05	S14BFigure
chr2	44250000	44300000	126452.3	S14BFigure
chr2	44300000	44350000	126940.95	S14BFigure
chr2	44350000	44400000	126116.4	S14BFigure
chr2	44400000	44450000	127890.9	S14BFigure
chr2	44450000	44500000	129467.05	S14BFigure
chr2	44500000	44550000	131351.75	S14BFigure
chr2	44550000	44600000	131715.05	S14BFigure
chr2	44600000	44650000	130546.8	S14BFigure
chr2	44650000	44700000	129754.8	S14BFigure
chr2	44700000	44750000	129897.2	S14BFigure
chr2	44750000	44800000	131239.15	S14BFigure
chr2	44800000	44850000	133517.35	S14BFigure
chr2	44850000	44900000	133423.35	S14BFigure
chr2	44900000	44950000	134943.35	S14BFigure
chr2	44950000	45000000	135375.8	S14BFigure
chr2	45000000	45050000	131951.9	S14BFigure
chr2	45050000	45100000	127882.6	S14BFigure
chr2	45100000	45150000	132854.95	S14BFigure
chr2	45150000	45200000	134860.9	S14BFigure
chr2	45200000	45250000	135292.5	S14BFigure
chr2	45250000	45300000	135655.3	S14BFigure
chr2	45300000	45350000	137294.65	S14BFigure
chr2	45350000	45400000	138145.8	S14BFigure
chr2	45400000	45450000	141558.4	S14BFigure
chr2	45450000	45500000	146002.25	S14BFigure
chr2	45500000	45550000	142891	S14BFigure
chr2	45550000	45600000	149076.5	S14BFigure
chr2	45600000	45650000	150825.3	S14BFigure
chr2	45650000	45700000	152550.85	S14BFigure
chr2	45700000	45750000	154796.95	S14BFigure
chr2	45750000	45800000	155465.4	S14BFigure
chr2	45800000	45850000	167443.2	S14BFigure
chr2	45850000	45900000	168103.4	S14BFigure
chr2	45900000	45950000	171166.55	S14BFigure
chr2	45950000	46000000	176691.3	S14BFigure
chr2	46000000	46050000	180912.1	S14BFigure
chr2	46050000	46100000	180300	S14BFigure
chr2	46100000	46150000	180331.75	S14BFigure
chr2	46150000	46200000	181962.9	S14BFigure
chr2	46200000	46250000	188418.4	S14BFigure
chr2	46250000	46300000	190104	S14BFigure
chr2	46300000	46350000	193611.85	S14BFigure
chr2	46350000	46400000	201906.8	S14BFigure
chr2	46400000	46450000	204130.4	S14BFigure
chr2	46450000	46500000	205935.85	S14BFigure
chr2	46500000	46550000	210424	S14BFigure
chr2	46550000	46600000	205947.15	S14BFigure
chr2	46600000	46650000	203084.75	S14BFigure
chr2	46650000	46700000	207794.5	S14BFigure
chr2	46700000	46750000	208622.4	S14BFigure
chr2	46750000	46800000	211583.05	S14BFigure
chr2	46800000	46850000	201421.55	S14BFigure
chr2	46850000	46900000	202574.15	S14BFigure
chr2	46900000	46950000	201404.45	S14BFigure
chr2	46950000	47000000	195985.8	S14BFigure
chr2	47000000	47050000	192443.45	S14BFigure
chr2	47050000	47100000	192479.05	S14BFigure
chr2	47100000	47150000	189046.9	S14BFigure
chr2	47150000	47200000	186297	S14BFigure
chr2	47200000	47250000	180123.65	S14BFigure
chr2	47250000	47300000	181746.1	S14BFigure
chr2	47300000	47350000	175968.6	S14BFigure
chr2	47350000	47400000	167476.95	S14BFigure
chr2	47400000	47450000	164168.75	S14BFigure
chr2	47450000	47500000	155354.2	S14BFigure
chr2	47500000	47550000	150812.35	S14BFigure
chr2	47550000	47600000	149466.2	S14BFigure
chr2	47600000	47650000	153197.85	S14BFigure
chr2	47650000	47700000	144547.3	S14BFigure
chr2	47700000	47750000	142251.2	S14BFigure
chr2	47750000	47800000	136439.6	S14BFigure
chr2	47800000	47850000	139529.9	S14BFigure
chr2	47850000	47900000	138285.75	S14BFigure
chr2	47900000	47950000	140060.05	S14BFigure
chr2	47950000	48000000	139693.7	S14BFigure
chr2	48000000	48050000	139588.6	S14BFigure
chr2	48050000	48100000	140852.45	S14BFigure
chr2	48100000	48150000	141249.8	S14BFigure
chr2	48150000	48200000	140912.55	S14BFigure
chr2	48200000	48250000	145877.2	S14BFigure
chr2	48250000	48300000	142624.5	S14BFigure
chr2	48300000	48350000	143069.5	S14BFigure
chr2	48350000	48400000	142618.2	S14BFigure
chr2	48400000	48450000	139911.7	S14BFigure
chr2	48450000	48500000	140022.5	S14BFigure
chr2	48500000	48550000	138879.55	S14BFigure
chr2	48550000	48600000	137174.95	S14BFigure
chr2	48600000	48650000	131616.15	S14BFigure
chr2	48650000	48700000	130123.4	S14BFigure
chr2	48700000	48750000	128367.15	S14BFigure
chr2	48750000	48800000	127315.25	S14BFigure
chr2	48800000	48850000	119607.75	S14BFigure
chr2	48850000	48900000	118150.15	S14BFigure
chr2	48900000	48950000	113029.1	S14BFigure
chr2	48950000	49000000	112417.95	S14BFigure
chr2	49000000	49050000	111823	S14BFigure
chr2	49050000	49100000	109769.45	S14BFigure
chr2	49100000	49150000	109202.8	S14BFigure
chr2	49150000	49200000	109601.65	S14BFigure
chr2	49200000	49250000	104043.2	S14BFigure
chr2	49250000	49300000	105104.35	S14BFigure
chr2	49300000	49350000	107360.95	S14BFigure
chr2	49350000	49400000	106780.35	S14BFigure
chr2	49400000	49450000	107673.75	S14BFigure
chr2	49450000	49500000	107967.65	S14BFigure
chr2	49500000	49550000	109214.3	S14BFigure
chr2	49550000	49600000	110789.7	S14BFigure
chr2	49600000	49650000	113315.75	S14BFigure
chr2	49650000	49700000	113058.45	S14BFigure
chr2	49700000	49750000	112048.2	S14BFigure
chr2	49750000	49800000	112119.05	S14BFigure
chr2	49800000	49850000	112416.5	S14BFigure
chr2	49850000	49900000	113486.9	S14BFigure
chr2	49900000	49950000	116940.3	S14BFigure
chr2	49950000	50000000	118763.55	S14BFigure
chr2	50000000	50050000	121011.4	S14BFigure
chr2	50050000	50100000	121222.5	S14BFigure
chr2	50100000	50150000	120292.3	S14BFigure
chr2	50150000	50200000	119868.2	S14BFigure
chr2	50200000	50250000	120133.7	S14BFigure
chr2	50250000	50300000	118587.3	S14BFigure
chr2	50300000	50350000	114839.35	S14BFigure
chr2	50350000	50400000	114396.75	S14BFigure
chr2	50400000	50450000	111598.6	S14BFigure
chr2	50450000	50500000	110994.05	S14BFigure
chr2	50500000	50550000	109545.15	S14BFigure
chr2	50550000	50600000	108816.75	S14BFigure
chr2	50600000	50650000	105876.7	S14BFigure
chr2	50650000	50700000	107022.35	S14BFigure
chr2	50700000	50750000	107679.1	S14BFigure
chr2	50750000	50800000	108023.5	S14BFigure
chr2	50800000	50850000	108141.55	S14BFigure
chr2	50850000	50900000	107756.5	S14BFigure
chr2	50900000	50950000	104553.4	S14BFigure
chr2	50950000	51000000	103667.5	S14BFigure
chr2	51000000	51050000	103395.25	S14BFigure
chr2	51050000	51100000	103466.8	S14BFigure
chr2	51100000	51150000	103850.55	S14BFigure
chr2	51150000	51200000	103724.55	S14BFigure
chr2	51200000	51250000	105524.4	S14BFigure
chr2	51250000	51300000	106184.95	S14BFigure
chr2	51300000	51350000	107716.15	S14BFigure
chr2	51350000	51400000	107790.25	S14BFigure
chr2	51400000	51450000	109432.5	S14BFigure
chr2	51450000	51500000	109977.45	S14BFigure
chr2	51500000	51550000	111135.4	S14BFigure
chr2	51550000	51600000	111459.25	S14BFigure
chr2	51600000	51650000	114287.2	S14BFigure
chr2	51650000	51700000	114051.55	S14BFigure
chr2	51700000	51750000	114261.95	S14BFigure
chr2	51750000	51800000	114942.9	S14BFigure
chr2	51800000	51850000	115582.8	S14BFigure
chr2	51850000	51900000	115865.55	S14BFigure
chr2	51900000	51950000	117707.15	S14BFigure
chr2	51950000	52000000	118200.45	S14BFigure
chr2	52000000	52050000	117089.95	S14BFigure
chr2	52050000	52100000	117276.4	S14BFigure
chr2	52100000	52150000	117673.85	S14BFigure
chr2	52150000	52200000	118260	S14BFigure
chr2	52200000	52250000	117388.95	S14BFigure
chr2	52250000	52300000	116529.85	S14BFigure
chr2	52300000	52350000	115482.25	S14BFigure
chr2	52350000	52400000	116529.6	S14BFigure
chr2	52400000	52450000	116983.45	S14BFigure
chr2	52450000	52500000	116380.55	S14BFigure
chr2	52500000	52550000	116702.45	S14BFigure
chr2	52550000	52600000	116899.35	S14BFigure
chr2	52600000	52650000	116508.5	S14BFigure
chr2	52650000	52700000	116652.3	S14BFigure
chr2	52700000	52750000	117988.55	S14BFigure
chr2	52750000	52800000	118232.25	S14BFigure
chr2	52800000	52850000	120686.85	S14BFigure
chr2	52850000	52900000	122494.95	S14BFigure
chr2	52900000	52950000	125390	S14BFigure
chr2	52950000	53000000	133786.5	S14BFigure
chr2	53000000	53050000	139134.3	S14BFigure
chr2	53050000	53100000	141477.7	S14BFigure
chr2	53100000	53150000	142006.7	S14BFigure
chr2	53150000	53200000	142117.8	S14BFigure
chr2	53200000	53250000	141897.45	S14BFigure
chr2	53250000	53300000	148138.6	S14BFigure
chr2	53300000	53350000	148588	S14BFigure
chr2	53350000	53400000	148377.65	S14BFigure
chr2	53400000	53450000	146662.95	S14BFigure
chr2	53450000	53500000	149903.05	S14BFigure
chr2	53500000	53550000	149361.6	S14BFigure
chr2	53550000	53600000	149986.6	S14BFigure
chr2	53600000	53650000	151403.8	S14BFigure
chr2	53650000	53700000	151334.15	S14BFigure
chr2	53700000	53750000	151358.55	S14BFigure
chr2	53750000	53800000	150775.3	S14BFigure
chr2	53800000	53850000	149482.25	S14BFigure
chr2	53850000	53900000	149152.05	S14BFigure
chr2	53900000	53950000	146351.55	S14BFigure
chr2	53950000	54000000	145394.6	S14BFigure
chr2	54000000	54050000	144132.5	S14BFigure
chr2	54050000	54100000	149797	S14BFigure
chr2	54100000	54150000	149185.55	S14BFigure
chr2	54150000	54200000	150074.2	S14BFigure
chr2	54200000	54250000	152833.2	S14BFigure
chr2	54250000	54300000	148444.75	S14BFigure
chr2	54300000	54350000	148259	S14BFigure
chr2	54350000	54400000	147294.85	S14BFigure
chr2	54400000	54450000	149642.95	S14BFigure
chr2	54450000	54500000	149130.8	S14BFigure
chr2	54500000	54550000	156916.7	S14BFigure
chr2	54550000	54600000	160000.75	S14BFigure
chr2	54600000	54650000	161560.25	S14BFigure
chr2	54650000	54700000	162968.05	S14BFigure
chr2	54700000	54750000	163964.75	S14BFigure
chr2	54750000	54800000	164614.1	S14BFigure
chr2	54800000	54850000	162760.4	S14BFigure
chr2	54850000	54900000	162934.1	S14BFigure
chr2	54900000	54950000	168069.1	S14BFigure
chr2	54950000	55000000	160804.8	S14BFigure
chr2	55000000	55050000	158996.75	S14BFigure
chr2	55050000	55100000	152527.85	S14BFigure
chr2	55100000	55150000	155641.55	S14BFigure
chr2	55150000	55200000	155345.9	S14BFigure
chr2	55200000	55250000	152510.2	S14BFigure
chr2	55250000	55300000	154621.2	S14BFigure
chr2	55300000	55350000	161536.1	S14BFigure
chr2	55350000	55400000	175464.85	S14BFigure
chr2	55400000	55450000	176332.4	S14BFigure
chr2	55450000	55500000	179789.1	S14BFigure
chr2	55500000	55550000	174555.85	S14BFigure
chr2	55550000	55600000	170570.9	S14BFigure
chr2	55600000	55650000	167067.45	S14BFigure
chr2	55650000	55700000	167049.05	S14BFigure
chr2	55700000	55750000	164575.7	S14BFigure
chr2	55750000	55800000	163395.7	S14BFigure
chr2	55800000	55850000	163755.3	S14BFigure
chr2	55850000	55900000	161891.75	S14BFigure
chr2	55900000	55950000	155515.5	S14BFigure
chr2	55950000	56000000	155175.35	S14BFigure
chr2	56000000	56050000	153230.1	S14BFigure
chr2	56050000	56100000	152701.8	S14BFigure
chr2	56100000	56150000	149564.75	S14BFigure
chr2	56150000	56200000	150086.25	S14BFigure
chr2	56200000	56250000	152580.35	S14BFigure
chr2	56250000	56300000	149260.7	S14BFigure
chr2	56300000	56350000	142832	S14BFigure
chr2	56350000	56400000	129776.7	S14BFigure
chr2	56400000	56450000	126186.6	S14BFigure
chr2	56450000	56500000	119613.6	S14BFigure
chr2	56500000	56550000	116011.4	S14BFigure
chr2	56550000	56600000	114950.95	S14BFigure
chr2	56600000	56650000	113990.5	S14BFigure
chr2	56650000	56700000	112962.2	S14BFigure
chr2	56700000	56750000	112932.6	S14BFigure
chr2	56750000	56800000	112461.9	S14BFigure
chr2	56800000	56850000	111902.95	S14BFigure
chr2	56850000	56900000	111866.75	S14BFigure
chr2	56900000	56950000	110952.4	S14BFigure
chr2	56950000	57000000	110440.85	S14BFigure
chr2	57000000	57050000	110342.4	S14BFigure
chr2	57050000	57100000	109209.9	S14BFigure
chr2	57100000	57150000	108344.4	S14BFigure
chr2	57150000	57200000	106454.4	S14BFigure
chr2	57200000	57250000	104361	S14BFigure
chr2	57250000	57300000	104179.9	S14BFigure
chr2	57300000	57350000	104049.2	S14BFigure
chr2	57350000	57400000	108962	S14BFigure
chr2	57400000	57450000	112167.75	S14BFigure
chr2	57450000	57500000	114492.35	S14BFigure
chr2	57500000	57550000	119995.05	S14BFigure
chr2	57550000	57600000	123372.2	S14BFigure
chr2	57600000	57650000	132937.1	S14BFigure
chr2	57650000	57700000	132632.8	S14BFigure
chr2	57700000	57750000	136192.2	S14BFigure
chr2	57750000	57800000	137667.45	S14BFigure
chr2	57800000	57850000	139444.25	S14BFigure
chr2	57850000	57900000	140490.9	S14BFigure
chr2	57900000	57950000	143179.6	S14BFigure
chr2	57950000	58000000	144309.1	S14BFigure
chr18	40000000	40050000	72639.45	S14CFigure
chr18	40050000	40100000	73199.9	S14CFigure
chr18	40100000	40150000	71652.6	S14CFigure
chr18	40150000	40200000	72830.7	S14CFigure
chr18	40200000	40250000	73512.65	S14CFigure
chr18	40250000	40300000	73130.7	S14CFigure
chr18	40300000	40350000	73611.35	S14CFigure
chr18	40350000	40400000	78039.85	S14CFigure
chr18	40400000	40450000	77577.1	S14CFigure
chr18	40450000	40500000	77908.55	S14CFigure
chr18	40500000	40550000	78875.45	S14CFigure
chr18	40550000	40600000	80873.4	S14CFigure
chr18	40600000	40650000	81534.65	S14CFigure
chr18	40650000	40700000	81490.55	S14CFigure
chr18	40700000	40750000	81155.35	S14CFigure
chr18	40750000	40800000	80539.6	S14CFigure
chr18	40800000	40850000	81102.75	S14CFigure
chr18	40850000	40900000	81709.55	S14CFigure
chr18	40900000	40950000	81342.55	S14CFigure
chr18	40950000	41000000	81631	S14CFigure
chr18	41000000	41050000	81607.05	S14CFigure
chr18	41050000	41100000	81253.8	S14CFigure
chr18	41100000	41150000	81232.7	S14CFigure
chr18	41150000	41200000	80639.6	S14CFigure
chr18	41200000	41250000	80953.65	S14CFigure
chr18	41250000	41300000	81534.55	S14CFigure
chr18	41300000	41350000	79818.2	S14CFigure
chr18	41350000	41400000	76834.05	S14CFigure
chr18	41400000	41450000	77284.8	S14CFigure
chr18	41450000	41500000	77905.3	S14CFigure
chr18	41500000	41550000	77887.45	S14CFigure
chr18	41550000	41600000	75850.75	S14CFigure
chr18	41600000	41650000	76166.15	S14CFigure
chr18	41650000	41700000	76586.05	S14CFigure
chr18	41700000	41750000	76822.7	S14CFigure
chr18	41750000	41800000	77495.4	S14CFigure
chr18	41800000	41850000	78224.75	S14CFigure
chr18	41850000	41900000	77781.6	S14CFigure
chr18	41900000	41950000	80239.55	S14CFigure
chr18	41950000	42000000	80734.65	S14CFigure
chr18	42000000	42050000	81426.2	S14CFigure
chr18	42050000	42100000	83727.45	S14CFigure
chr18	42100000	42150000	84123.75	S14CFigure
chr18	42150000	42200000	83517.75	S14CFigure
chr18	42200000	42250000	84012.3	S14CFigure
chr18	42250000	42300000	83139.25	S14CFigure
chr18	42300000	42350000	82555.5	S14CFigure
chr18	42350000	42400000	80522.65	S14CFigure
chr18	42400000	42450000	79560.85	S14CFigure
chr18	42450000	42500000	78129.55	S14CFigure
chr18	42500000	42550000	77458.05	S14CFigure
chr18	42550000	42600000	76901.3	S14CFigure
chr18	42600000	42650000	76281	S14CFigure
chr18	42650000	42700000	75041.2	S14CFigure
chr18	42700000	42750000	74967	S14CFigure
chr18	42750000	42800000	75372.1	S14CFigure
chr18	42800000	42850000	74329.2	S14CFigure
chr18	42850000	42900000	74160	S14CFigure
chr18	42900000	42950000	71827.55	S14CFigure
chr18	42950000	43000000	70789.3	S14CFigure
chr18	43000000	43050000	70253.8	S14CFigure
chr18	43050000	43100000	69379.45	S14CFigure
chr18	43100000	43150000	69172.5	S14CFigure
chr18	43150000	43200000	68668.85	S14CFigure
chr18	43200000	43250000	65797.5	S14CFigure
chr18	43250000	43300000	64895.75	S14CFigure
chr18	43300000	43350000	65123.75	S14CFigure
chr18	43350000	43400000	66472.05	S14CFigure
chr18	43400000	43450000	66412.15	S14CFigure
chr18	43450000	43500000	66598.9	S14CFigure
chr18	43500000	43550000	66829.7	S14CFigure
chr18	43550000	43600000	67931.95	S14CFigure
chr18	43600000	43650000	68839	S14CFigure
chr18	43650000	43700000	70483.2	S14CFigure
chr18	43700000	43750000	70766.95	S14CFigure
chr18	43750000	43800000	70600.6	S14CFigure
chr18	43800000	43850000	72927.6	S14CFigure
chr18	43850000	43900000	73369.45	S14CFigure
chr18	43900000	43950000	74290.4	S14CFigure
chr18	43950000	44000000	75250.3	S14CFigure
chr18	44000000	44050000	78042.05	S14CFigure
chr18	44050000	44100000	81935.3	S14CFigure
chr18	44100000	44150000	85815.35	S14CFigure
chr18	44150000	44200000	89840.15	S14CFigure
chr18	44200000	44250000	94061.7	S14CFigure
chr18	44250000	44300000	96002.3	S14CFigure
chr18	44300000	44350000	97714.7	S14CFigure
chr18	44350000	44400000	97383.75	S14CFigure
chr18	44400000	44450000	97699.65	S14CFigure
chr18	44450000	44500000	98275.35	S14CFigure
chr18	44500000	44550000	100160.6	S14CFigure
chr18	44550000	44600000	102117.45	S14CFigure
chr18	44600000	44650000	101719.4	S14CFigure
chr18	44650000	44700000	105580.9	S14CFigure
chr18	44700000	44750000	106569.6	S14CFigure
chr18	44750000	44800000	106523.4	S14CFigure
chr18	44800000	44850000	106125.85	S14CFigure
chr18	44850000	44900000	107916.3	S14CFigure
chr18	44900000	44950000	108337.6	S14CFigure
chr18	44950000	45000000	108225.75	S14CFigure
chr18	45000000	45050000	107233.25	S14CFigure
chr18	45050000	45100000	105148.2	S14CFigure
chr18	45100000	45150000	103165.05	S14CFigure
chr18	45150000	45200000	102935.6	S14CFigure
chr18	45200000	45250000	101278.8	S14CFigure
chr18	45250000	45300000	103970.55	S14CFigure
chr18	45300000	45350000	105553.8	S14CFigure
chr18	45350000	45400000	105900	S14CFigure
chr18	45400000	45450000	105728.85	S14CFigure
chr18	45450000	45500000	108640.55	S14CFigure
chr18	45500000	45550000	107063.75	S14CFigure
chr18	45550000	45600000	106755.6	S14CFigure
chr18	45600000	45650000	107109	S14CFigure
chr18	45650000	45700000	107610.35	S14CFigure
chr18	45700000	45750000	107529.65	S14CFigure
chr18	45750000	45800000	108476.7	S14CFigure
chr18	45800000	45850000	108946.65	S14CFigure
chr18	45850000	45900000	107133.65	S14CFigure
chr18	45900000	45950000	106943.2	S14CFigure
chr18	45950000	46000000	108817	S14CFigure
chr18	46000000	46050000	107368.1	S14CFigure
chr18	46050000	46100000	104526.85	S14CFigure
chr18	46100000	46150000	103469.8	S14CFigure
chr18	46150000	46200000	102568	S14CFigure
chr18	46200000	46250000	103104.7	S14CFigure
chr18	46250000	46300000	99397.6	S14CFigure
chr18	46300000	46350000	96069.15	S14CFigure
chr18	46350000	46400000	94899.9	S14CFigure
chr18	46400000	46450000	96051.15	S14CFigure
chr18	46450000	46500000	92884.35	S14CFigure
chr18	46500000	46550000	94102.4	S14CFigure
chr18	46550000	46600000	91925.9	S14CFigure
chr18	46600000	46650000	90885.6	S14CFigure
chr18	46650000	46700000	88403.3	S14CFigure
chr18	46700000	46750000	87776.65	S14CFigure
chr18	46750000	46800000	87006.85	S14CFigure
chr18	46800000	46850000	84535	S14CFigure
chr18	46850000	46900000	83865.15	S14CFigure
chr18	46900000	46950000	83716.25	S14CFigure
chr18	46950000	47000000	81984.9	S14CFigure
chr18	47000000	47050000	81732.45	S14CFigure
chr18	47050000	47100000	81689.4	S14CFigure
chr18	47100000	47150000	81043.55	S14CFigure
chr18	47150000	47200000	79060.45	S14CFigure
chr18	47200000	47250000	78843.8	S14CFigure
chr18	47250000	47300000	79751.65	S14CFigure
chr18	47300000	47350000	80907.3	S14CFigure
chr18	47350000	47400000	88065.95	S14CFigure
chr18	47400000	47450000	94999.5	S14CFigure
chr18	47450000	47500000	98116.25	S14CFigure
chr18	47500000	47550000	105795.45	S14CFigure
chr18	47550000	47600000	107070.6	S14CFigure
chr18	47600000	47650000	109998.1	S14CFigure
chr18	47650000	47700000	111177.65	S14CFigure
chr18	47700000	47750000	112220.1	S14CFigure
chr18	47750000	47800000	112733.8	S14CFigure
chr18	47800000	47850000	114798.2	S14CFigure
chr18	47850000	47900000	115863.7	S14CFigure
chr18	47900000	47950000	117862.95	S14CFigure
chr18	47950000	48000000	119426.9	S14CFigure
chr18	48000000	48050000	121414.5	S14CFigure
chr18	48050000	48100000	122733.3	S14CFigure
chr18	48100000	48150000	123749.35	S14CFigure
chr18	48150000	48200000	124431.65	S14CFigure
chr18	48200000	48250000	124252.8	S14CFigure
chr18	48250000	48300000	123632.05	S14CFigure
chr18	48300000	48350000	124625.8	S14CFigure
chr18	48350000	48400000	120965.5	S14CFigure
chr18	48400000	48450000	116016.55	S14CFigure
chr18	48450000	48500000	121157.15	S14CFigure
chr18	48500000	48550000	113824.25	S14CFigure
chr18	48550000	48600000	113037.05	S14CFigure
chr18	48600000	48650000	110111.95	S14CFigure
chr18	48650000	48700000	105967.4	S14CFigure
chr18	48700000	48750000	105149.8	S14CFigure
chr18	48750000	48800000	103758.5	S14CFigure
chr18	48800000	48850000	102465.25	S14CFigure
chr18	48850000	48900000	101512	S14CFigure
chr18	48900000	48950000	99185.6	S14CFigure
chr18	48950000	49000000	101691.1	S14CFigure
chr18	49000000	49050000	101329.9	S14CFigure
chr18	49050000	49100000	101853.65	S14CFigure
chr18	49100000	49150000	102001.2	S14CFigure
chr18	49150000	49200000	105109.6	S14CFigure
chr18	49200000	49250000	105449.55	S14CFigure
chr18	49250000	49300000	105200.55	S14CFigure
chr18	49300000	49350000	106799.6	S14CFigure
chr18	49350000	49400000	104987.35	S14CFigure
chr18	49400000	49450000	101620.75	S14CFigure
chr18	49450000	49500000	92825.4	S14CFigure
chr18	49500000	49550000	92054.05	S14CFigure
chr18	49550000	49600000	92329	S14CFigure
chr18	49600000	49650000	93825.05	S14CFigure
chr18	49650000	49700000	96195.7	S14CFigure
chr18	49700000	49750000	97482.55	S14CFigure
chr18	49750000	49800000	102269.8	S14CFigure
chr18	49800000	49850000	101631.85	S14CFigure
chr18	49850000	49900000	100688.3	S14CFigure
chr18	49900000	49950000	99485.8	S14CFigure
chr18	49950000	50000000	93699.35	S14CFigure
chr18	50000000	50050000	90419.5	S14CFigure
chr18	50050000	50100000	88587.6	S14CFigure
chr18	50100000	50150000	92653.45	S14CFigure
chr18	50150000	50200000	91240.5	S14CFigure
chr18	50200000	50250000	91280.7	S14CFigure
chr18	50250000	50300000	91480.15	S14CFigure
chr18	50300000	50350000	90826.15	S14CFigure
chr18	50350000	50400000	94125.6	S14CFigure
chr18	50400000	50450000	94732.85	S14CFigure
chr18	50450000	50500000	96612.8	S14CFigure
chr18	50500000	50550000	97380.5	S14CFigure
chr18	50550000	50600000	97212.45	S14CFigure
chr18	50600000	50650000	100973.3	S14CFigure
chr18	50650000	50700000	102091.55	S14CFigure
chr18	50700000	50750000	102472.35	S14CFigure
chr18	50750000	50800000	99010.3	S14CFigure
chr18	50800000	50850000	99921.7	S14CFigure
chr18	50850000	50900000	101759.65	S14CFigure
chr18	50900000	50950000	103124.2	S14CFigure
chr18	50950000	51000000	104783.3	S14CFigure
chr18	51000000	51050000	106531.55	S14CFigure
chr18	51050000	51100000	106694.8	S14CFigure
chr18	51100000	51150000	103127.5	S14CFigure
chr18	51150000	51200000	99463.5	S14CFigure
chr18	51200000	51250000	97097.75	S14CFigure
chr18	51250000	51300000	94921.95	S14CFigure
chr18	51300000	51350000	91147.55	S14CFigure
chr18	51350000	51400000	87626.25	S14CFigure
chr18	51400000	51450000	87255.65	S14CFigure
chr18	51450000	51500000	85438	S14CFigure
chr18	51500000	51550000	83614.05	S14CFigure
chr18	51550000	51600000	83116.35	S14CFigure
chr18	51600000	51650000	78840.55	S14CFigure
chr18	51650000	51700000	77301.55	S14CFigure
chr18	51700000	51750000	75269.3	S14CFigure
chr18	51750000	51800000	74435.3	S14CFigure
chr18	51800000	51850000	73812.4	S14CFigure
chr18	51850000	51900000	72797.4	S14CFigure
chr18	51900000	51950000	72264.45	S14CFigure
chr18	51950000	52000000	71782.05	S14CFigure
chr18	52000000	52050000	71093.65	S14CFigure
chr18	52050000	52100000	70702.1	S14CFigure
chr18	52100000	52150000	69023.8	S14CFigure
chr18	52150000	52200000	69924.7	S14CFigure
chr18	52200000	52250000	71276.6	S14CFigure
chr18	52250000	52300000	72946.95	S14CFigure
chr18	52300000	52350000	73995.75	S14CFigure
chr18	52350000	52400000	72896.5	S14CFigure
chr18	52400000	52450000	72896.55	S14CFigure
chr18	52450000	52500000	73094.75	S14CFigure
chr18	52500000	52550000	72364.45	S14CFigure
chr18	52550000	52600000	71677.35	S14CFigure
chr18	52600000	52650000	70650.5	S14CFigure
chr18	52650000	52700000	68376.75	S14CFigure
chr18	52700000	52750000	67961.65	S14CFigure
chr18	52750000	52800000	67513.65	S14CFigure
chr18	52800000	52850000	66540.8	S14CFigure
chr18	52850000	52900000	66707.15	S14CFigure
chr18	52900000	52950000	66308.55	S14CFigure
chr18	52950000	53000000	66364.2	S14CFigure
chr18	53000000	53050000	66755.4	S14CFigure
chr18	53050000	53100000	66316.95	S14CFigure
chr18	53100000	53150000	66160.95	S14CFigure
chr18	53150000	53200000	66279.4	S14CFigure
chr18	53200000	53250000	66343.2	S14CFigure
chr18	53250000	53300000	67427.3	S14CFigure
chr18	53300000	53350000	67845.8	S14CFigure
chr18	53350000	53400000	67869.25	S14CFigure
chr18	53400000	53450000	67213.95	S14CFigure
chr18	53450000	53500000	67481.8	S14CFigure
chr18	53500000	53550000	68073.6	S14CFigure
chr18	53550000	53600000	68521.35	S14CFigure
chr18	53600000	53650000	70992.55	S14CFigure
chr18	53650000	53700000	74887.85	S14CFigure
chr18	53700000	53750000	78002.65	S14CFigure
chr18	53750000	53800000	85072.3	S14CFigure
chr18	53800000	53850000	86211.15	S14CFigure
chr18	53850000	53900000	87785.35	S14CFigure
chr18	53900000	53950000	89005.35	S14CFigure
chr18	53950000	54000000	89123.65	S14CFigure
chr18	54000000	54050000	89082.4	S14CFigure
chr18	54050000	54100000	89924.8	S14CFigure
chr18	54100000	54150000	90387.1	S14CFigure
chr18	54150000	54200000	92156.65	S14CFigure
chr18	54200000	54250000	95231	S14CFigure
chr18	54250000	54300000	98015	S14CFigure
chr18	54300000	54350000	100673	S14CFigure
chr18	54350000	54400000	102221.65	S14CFigure
chr18	54400000	54450000	103972.95	S14CFigure
chr18	54450000	54500000	106816.95	S14CFigure
chr18	54500000	54550000	107710.1	S14CFigure
chr18	54550000	54600000	108861.8	S14CFigure
chr18	54600000	54650000	106962.1	S14CFigure
chr18	54650000	54700000	103169.7	S14CFigure
chr18	54700000	54750000	100999.8	S14CFigure
chr18	54750000	54800000	95172.3	S14CFigure
chr18	54800000	54850000	94584.3	S14CFigure
chr18	54850000	54900000	93371.15	S14CFigure
chr18	54900000	54950000	92796.35	S14CFigure
chr18	54950000	55000000	92757.4	S14CFigure
chr18	55000000	55050000	92808	S14CFigure
chr18	55050000	55100000	92381.3	S14CFigure
chr18	55100000	55150000	91564.5	S14CFigure
chr18	55150000	55200000	89638.8	S14CFigure
chr18	55200000	55250000	86720.8	S14CFigure
chr18	55250000	55300000	84083.15	S14CFigure
chr18	55300000	55350000	82148.05	S14CFigure
chr18	55350000	55400000	82171.4	S14CFigure
chr18	55400000	55450000	81458.15	S14CFigure
chr18	55450000	55500000	78729.9	S14CFigure
chr18	55500000	55550000	77239.55	S14CFigure
chr18	55550000	55600000	76199.85	S14CFigure
chr18	55600000	55650000	75813.05	S14CFigure
chr18	55650000	55700000	76001	S14CFigure
chr18	55700000	55750000	75566	S14CFigure
chr18	55750000	55800000	74722	S14CFigure
chr18	55800000	55850000	75180.35	S14CFigure
chr18	55850000	55900000	75268.2	S14CFigure
chr18	55900000	55950000	75501.1	S14CFigure
chr18	55950000	56000000	75269.6	S14CFigure
chr18	56000000	56050000	75195.6	S14CFigure
chr18	56050000	56100000	75665.7	S14CFigure
chr18	56100000	56150000	77194.3	S14CFigure
chr18	56150000	56200000	78419.95	S14CFigure
chr18	56200000	56250000	77788.4	S14CFigure
chr18	56250000	56300000	76168.2	S14CFigure
chr18	56300000	56350000	75213.6	S14CFigure
chr18	56350000	56400000	74055.8	S14CFigure
chr18	56400000	56450000	72543.25	S14CFigure
chr18	56450000	56500000	72149.65	S14CFigure
chr18	56500000	56550000	72523.9	S14CFigure
chr18	56550000	56600000	73617.55	S14CFigure
chr18	56600000	56650000	74321	S14CFigure
chr18	56650000	56700000	74741.85	S14CFigure
chr18	56700000	56750000	75954.6	S14CFigure
chr18	56750000	56800000	76423.3	S14CFigure
chr18	56800000	56850000	76828.15	S14CFigure
chr18	56850000	56900000	77410.2	S14CFigure
chr18	56900000	56950000	78241.6	S14CFigure
chr18	56950000	57000000	79240.75	S14CFigure
chr18	57000000	57050000	80362.5	S14CFigure
chr18	57050000	57100000	80465.7	S14CFigure
chr18	57100000	57150000	81833.55	S14CFigure
chr18	57150000	57200000	84313.4	S14CFigure
chr18	57200000	57250000	88990	S14CFigure
chr18	57250000	57300000	96143.3	S14CFigure
chr18	57300000	57350000	100649.8	S14CFigure
chr18	57350000	57400000	102044.4	S14CFigure
chr18	57400000	57450000	106476.95	S14CFigure
chr18	57450000	57500000	107882.1	S14CFigure
chr18	57500000	57550000	112965.6	S14CFigure
chr18	57550000	57600000	112896.65	S14CFigure
chr18	57600000	57650000	112294.5	S14CFigure
chr18	57650000	57700000	113494.95	S14CFigure
chr18	57700000	57750000	117204.1	S14CFigure
chr18	57750000	57800000	118353.9	S14CFigure
chr18	57800000	57850000	119531.15	S14CFigure
chr18	57850000	57900000	118813.9	S14CFigure
chr18	57900000	57950000	118633.1	S14CFigure
chr18	57950000	58000000	118693.1	S14CFigure
chr18	58000000	58050000	119817.35	S14CFigure
chr18	58050000	58100000	127633.35	S14CFigure
chr18	58100000	58150000	131043.95	S14CFigure
chr18	58150000	58200000	132049.85	S14CFigure
chr18	58200000	58250000	127409.8	S14CFigure
chr18	58250000	58300000	123791.75	S14CFigure
chr18	58300000	58350000	121082.25	S14CFigure
chr18	58350000	58400000	122077.15	S14CFigure
chr18	58400000	58450000	118139.05	S14CFigure
chr18	58450000	58500000	118515.95	S14CFigure
chr18	58500000	58550000	116609.3	S14CFigure
chr18	58550000	58600000	118400.55	S14CFigure
chr18	58600000	58650000	119255.05	S14CFigure
chr18	58650000	58700000	117847	S14CFigure
chr18	58700000	58750000	113362.7	S14CFigure
chr18	58750000	58800000	112169.9	S14CFigure
chr18	58800000	58850000	111242.85	S14CFigure
chr18	58850000	58900000	112850.45	S14CFigure
chr18	58900000	58950000	112514.15	S14CFigure
chr18	58950000	59000000	115092.1	S14CFigure
chr18	59000000	59050000	115538.45	S14CFigure
chr18	59050000	59100000	108252.1	S14CFigure
chr18	59100000	59150000	103449.8	S14CFigure
chr18	59150000	59200000	100585.5	S14CFigure
chr18	59200000	59250000	106503.4	S14CFigure
chr18	59250000	59300000	104795.6	S14CFigure
chr18	59300000	59350000	104544.05	S14CFigure
chr18	59350000	59400000	103935.75	S14CFigure
chr18	59400000	59450000	111137.6	S14CFigure
chr18	59450000	59500000	114195.1	S14CFigure
chr18	59500000	59550000	112797.65	S14CFigure
chr18	59550000	59600000	111564.5	S14CFigure
chr18	59600000	59650000	110841	S14CFigure
chr18	59650000	59700000	111426.7	S14CFigure
chr18	59700000	59750000	111272.4	S14CFigure
chr18	59750000	59800000	110815.55	S14CFigure
chr18	59800000	59850000	109906.7	S14CFigure
chr18	59850000	59900000	107911.3	S14CFigure
chr18	59900000	59950000	107063.8	S14CFigure
chr18	59950000	60000000	104000.1	S14CFigure
chr18	60000000	60050000	101683.95	S14CFigure
chr18	60050000	60100000	100516.45	S14CFigure
chr18	60100000	60150000	100636.15	S14CFigure
chr18	60150000	60200000	99787.7	S14CFigure
chr18	60200000	60250000	93899.4	S14CFigure
chr18	60250000	60300000	92185.6	S14CFigure
chr18	60300000	60350000	90587.35	S14CFigure
chr18	60350000	60400000	90847.95	S14CFigure
chr18	60400000	60450000	84336.05	S14CFigure
chr18	60450000	60500000	81199	S14CFigure
chr18	60500000	60550000	79613.7	S14CFigure
chr18	60550000	60600000	78364.5	S14CFigure
chr18	60600000	60650000	78124.15	S14CFigure
chr18	60650000	60700000	77258.85	S14CFigure
chr18	60700000	60750000	76532.75	S14CFigure
chr18	60750000	60800000	76320.65	S14CFigure
chr18	60800000	60850000	76608.15	S14CFigure
chr18	60850000	60900000	76616.95	S14CFigure
chr18	60900000	60950000	76768.1	S14CFigure
chr18	60950000	61000000	76652.6	S14CFigure
chr18	61000000	61050000	76567.35	S14CFigure
chr18	61050000	61100000	76971.9	S14CFigure
chr18	61100000	61150000	75923.05	S14CFigure
chr18	61150000	61200000	74946.75	S14CFigure
chr18	61200000	61250000	75639.4	S14CFigure
chr18	61250000	61300000	76376.2	S14CFigure
chr18	61300000	61350000	76083.15	S14CFigure
chr18	61350000	61400000	74388.4	S14CFigure
chr18	61400000	61450000	73943.45	S14CFigure
chr18	61450000	61500000	72364.4	S14CFigure
chr18	61500000	61550000	72570.75	S14CFigure
chr18	61550000	61600000	72000.7	S14CFigure
chr18	61600000	61650000	71632.75	S14CFigure
chr18	61650000	61700000	73723.95	S14CFigure
chr18	61700000	61750000	73823.05	S14CFigure
chr18	61750000	61800000	74679.7	S14CFigure
chr18	61800000	61850000	78906.25	S14CFigure
chr18	61850000	61900000	79595.15	S14CFigure
chr18	61900000	61950000	84934.75	S14CFigure
chr18	61950000	62000000	88133.6	S14CFigure
chr18	62000000	62050000	91763.5	S14CFigure
chr18	62050000	62100000	92023.55	S14CFigure
chr18	62100000	62150000	94851.9	S14CFigure
chr18	62150000	62200000	96513.35	S14CFigure
chr18	62200000	62250000	100195.95	S14CFigure
chr18	62250000	62300000	104823.2	S14CFigure
chr18	62300000	62350000	106561.55	S14CFigure
chr18	62350000	62400000	109072.7	S14CFigure
chr18	62400000	62450000	110953.9	S14CFigure
chr18	62450000	62500000	111764.05	S14CFigure
chr18	62500000	62550000	111763.3	S14CFigure
chr18	62550000	62600000	114436.3	S14CFigure
chr18	62600000	62650000	115249.65	S14CFigure
chr18	62650000	62700000	115138.2	S14CFigure
chr18	62700000	62750000	119147.35	S14CFigure
chr18	62750000	62800000	119016.55	S14CFigure
chr18	62800000	62850000	117187.05	S14CFigure
chr18	62850000	62900000	118455.35	S14CFigure
chr18	62900000	62950000	118442.3	S14CFigure
chr18	62950000	63000000	120563.55	S14CFigure
chr18	63000000	63050000	121777.05	S14CFigure
chr18	63050000	63100000	124811.4	S14CFigure
chr18	63100000	63150000	123730.9	S14CFigure
chr18	63150000	63200000	127728.85	S14CFigure
chr18	63200000	63250000	127559.95	S14CFigure
chr18	63250000	63300000	125090.9	S14CFigure
chr18	63300000	63350000	126277.4	S14CFigure
chr18	63350000	63400000	126844.6	S14CFigure
chr18	63400000	63450000	125950.4	S14CFigure
chr18	63450000	63500000	127950.45	S14CFigure
chr18	63500000	63550000	128248.05	S14CFigure
chr18	63550000	63600000	126045.05	S14CFigure
chr18	63600000	63650000	125684.35	S14CFigure
chr18	63650000	63700000	123998.95	S14CFigure
chr18	63700000	63750000	120420.85	S14CFigure
chr18	63750000	63800000	119813.85	S14CFigure
chr18	63800000	63850000	117084.9	S14CFigure
chr18	63850000	63900000	115169.4	S14CFigure
chr18	63900000	63950000	110003.95	S14CFigure
chr18	63950000	64000000	104142.9	S14CFigure
chr18	64000000	64050000	98458.2	S14CFigure
chr18	64050000	64100000	94618.45	S14CFigure
chr18	64100000	64150000	92152.45	S14CFigure
chr18	64150000	64200000	87035.95	S14CFigure
chr18	64200000	64250000	82924.6	S14CFigure
chr18	64250000	64300000	79837.55	S14CFigure
chr18	64300000	64350000	76844.7	S14CFigure
chr18	64350000	64400000	72601.15	S14CFigure
chr18	64400000	64450000	70936.15	S14CFigure
chr18	64450000	64500000	67870.05	S14CFigure
chr18	64500000	64550000	66782.4	S14CFigure
chr18	64550000	64600000	66401.55	S14CFigure
chr18	64600000	64650000	65560.85	S14CFigure
chr18	64650000	64700000	64834.05	S14CFigure
chr18	64700000	64750000	64651.35	S14CFigure
chr18	64750000	64800000	64462.95	S14CFigure
chr18	64800000	64850000	63937.25	S14CFigure
chr18	64850000	64900000	63977.35	S14CFigure
chr18	64900000	64950000	63644.8	S14CFigure
chr18	64950000	65000000	63787.4	S14CFigure
chr18	65000000	65050000	64060.95	S14CFigure
chr18	65050000	65100000	64204.3	S14CFigure
chr18	65100000	65150000	65277.25	S14CFigure
chr18	65150000	65200000	65423.9	S14CFigure
chr18	65200000	65250000	66589.5	S14CFigure
chr18	65250000	65300000	71954.7	S14CFigure
chr18	65300000	65350000	72074.45	S14CFigure
chr18	65350000	65400000	72963.45	S14CFigure
chr18	65400000	65450000	73669.65	S14CFigure
chr18	65450000	65500000	73483.95	S14CFigure
chr18	65500000	65550000	73953.45	S14CFigure
chr18	65550000	65600000	73823.2	S14CFigure
chr18	65600000	65650000	74190.35	S14CFigure
chr18	65650000	65700000	74263.8	S14CFigure
chr18	65700000	65750000	73826.3	S14CFigure
chr18	65750000	65800000	73499.85	S14CFigure
chr18	65800000	65850000	73737.75	S14CFigure
chr18	65850000	65900000	73882.05	S14CFigure
chr18	65900000	65950000	73690.85	S14CFigure
chr18	65950000	66000000	73362.45	S14CFigure
chr18	66000000	66050000	73590.85	S14CFigure
chr18	66050000	66100000	73163	S14CFigure
chr18	66100000	66150000	72631.2	S14CFigure
chr18	66150000	66200000	71889.8	S14CFigure
chr18	66200000	66250000	70835.25	S14CFigure
chr18	66250000	66300000	65671.55	S14CFigure
chr18	66300000	66350000	65270.5	S14CFigure
chr18	66350000	66400000	64763.1	S14CFigure
chr18	66400000	66450000	64483.5	S14CFigure
chr18	66450000	66500000	64438	S14CFigure
chr18	66500000	66550000	64848.35	S14CFigure
chr18	66550000	66600000	64739.1	S14CFigure
chr18	66600000	66650000	65493.25	S14CFigure
chr18	66650000	66700000	66291.45	S14CFigure
chr18	66700000	66750000	67374.55	S14CFigure
chr18	66750000	66800000	69791.15	S14CFigure
chr18	66800000	66850000	71055	S14CFigure
chr18	66850000	66900000	73357.7	S14CFigure
chr18	66900000	66950000	74458.5	S14CFigure
chr18	66950000	67000000	73479.05	S14CFigure
chr11	71000000	71050000	73909.75	S14DFigure
chr11	71050000	71100000	74556.4	S14DFigure
chr11	71100000	71150000	74868.15	S14DFigure
chr11	71150000	71200000	74621.75	S14DFigure
chr11	71200000	71250000	77238.35	S14DFigure
chr11	71250000	71300000	80651.45	S14DFigure
chr11	71300000	71350000	81020.2	S14DFigure
chr11	71350000	71400000	80235.4	S14DFigure
chr11	71400000	71450000	83401.75	S14DFigure
chr11	71450000	71500000	86818.45	S14DFigure
chr11	71500000	71550000	92784.5	S14DFigure
chr11	71550000	71600000	96886.55	S14DFigure
chr11	71600000	71650000	102542.55	S14DFigure
chr11	71650000	71700000	104782.4	S14DFigure
chr11	71700000	71750000	107303.3	S14DFigure
chr11	71750000	71800000	110002.75	S14DFigure
chr11	71800000	71850000	110703.9	S14DFigure
chr11	71850000	71900000	112937.5	S14DFigure
chr11	71900000	71950000	116232.6	S14DFigure
[truncated: 2,581 more rows]
