# Supplementary material for: Chromosomal Mcm2-7 distribution and the genome replication program in species from yeast to humans
Source: PLoS Genet. 2021 Sep 2;17(9):e1009714. doi: 10.1371/journal.pgen.1009714 (PMC8443269; doi:10.1371/journal.pgen.1009714)
Supplement: S9 Source Files — (ZIP) [file pgen.1009714.s031.zip › source_files_for_S14Figure_to_S15AFigure/S14_Figure/numbers_for_Figs7A_and_S14AtoF_main_right_050721_1.txt]

chr	bedstart	bedend	Petryk	RFD	smallMCM	normPetryk	normsmallMCM	normPetryk_leftatthetop	Figure
chr2	117000000	117001000	-0.718335103558152	left	2159.64	14.0832448220924	10.7058583080954	57.0416224110462	S14AFigure
chr2	117001000	117002000	-0.450443616214255	left	2186.88	27.4778191892872	11.338510990134	63.7389095946436	S14AFigure
chr2	117002000	117003000	-0.83219050656461	left	2264.32	8.3904746717695	13.137065457721	54.1952373358847	S14AFigure
chr2	117003000	117004000	-0.740287663107948	left	2338.24	12.9856168446026	14.8538674495086	56.4928084223013	S14AFigure
chr2	117004000	117005000	-0.685952424408347	left	2361.32	15.7023787795826	15.3899035692388	57.8511893897913	S14AFigure
chr2	117005000	117006000	-0.735696293630802	left	2436.74	13.2151853184599	17.1415432637818	56.60759265923	S14AFigure
chr2	117006000	117007000	-0.690273234115099	left	2490.74	15.486338294245	18.3957005629773	57.7431691471225	S14AFigure
chr2	117007000	117008000	-0.634335321082309	left	2507.44	18.2832339458846	18.7835603203211	59.1416169729423	S14AFigure
chr2	117008000	117009000	-0.253828792519748	left	2491.9	37.3085603740126	18.4226417197748	68.6542801870063	S14AFigure
chr2	117009000	117010000	0.205185413140483	right	2499.38	60.2592706570241	18.5963657308486	NA	S14AFigure
chr2	117010000	117011000	0.303776088792375	right	2508.02	65.1888044396187	18.7970308987198	NA	S14AFigure
chr2	117011000	117012000	0.678252234359484	right	2531.62	83.9126117179742	19.3451440887386	NA	S14AFigure
chr2	117012000	117013000	0.478278982572268	right	2513.48	73.9139491286134	18.9238401367496	NA	S14AFigure
chr2	117013000	117014000	0.366519145660958	right	2472.16	68.3259572830479	17.9641775515133	NA	S14AFigure
chr2	117014000	117015000	0.35664167916042	right	2484.32	67.832083958021	18.246595195184	NA	S14AFigure
chr2	117015000	117016000	0.280983497618784	right	2502.9	64.0491748809392	18.678118206648	NA	S14AFigure
chr2	117016000	117017000	0.223900387428264	right	2458.78	61.1950193714132	17.6534252429349	NA	S14AFigure
chr2	117017000	117018000	-0.159365761891965	left	2411.98	42.0317119054017	16.5664889169655	71.0158559527009	S14AFigure
chr2	117018000	117019000	-0.0834464511676061	left	2402.14	45.8276774416197	16.3379535868899	72.9138387208098	S14AFigure
chr2	117019000	117020000	-0.132162950614711	left	2391.84	43.3918524692644	16.0987346946359	71.6959262346322	S14AFigure
chr2	117020000	117021000	0.00819786021953592	right	2371.94	50.4098930109768	15.6365545047472	NA	S14AFigure
chr2	117021000	117022000	-0.400025838680505	left	2339.3	29.9987080659747	14.8784860927891	64.9993540329874	S14AFigure
chr2	117022000	117023000	-0.545112138332477	left	2317.3	22.7443930833762	14.3675331190428	61.3721965416881	S14AFigure
chr2	117023000	117024000	-0.250981972001209	left	2299.16	37.4509013999396	13.9462291670537	68.7254506999698	S14AFigure
chr2	117024000	117025000	-0.434766876873772	left	2296.66	28.2616561563114	13.888166329128	64.1308280781557	S14AFigure
chr2	117025000	117026000	-0.371023919025535	left	2265.38	31.4488040487233	13.1616841010015	65.7244020243616	S14AFigure
chr2	117026000	117027000	-0.0677111278034124	left	2260	46.6144436098294	13.0367328737853	73.3072218049147	S14AFigure
chr2	117027000	117028000	-0.243578169881001	left	2271	37.82109150595	13.2922093606585	68.910545752975	S14AFigure
chr2	117028000	117029000	0.0160380315536517	right	2244.88	50.8019015776826	12.6855688300106	NA	S14AFigure
chr2	117029000	117030000	-0.175627754727004	left	2242.96	41.2186122636498	12.6409765704836	70.6093061318249	S14AFigure
chr2	117030000	117031000	-0.240759451674684	left	2248.56	37.9620274162658	12.7710373274372	68.9810137081329	S14AFigure
chr2	117031000	117032000	-0.662705785766755	left	2272.38	16.8647107116623	13.3242600471935	58.4323553558311	S14AFigure
chr2	117032000	117033000	-0.182770129328327	left	2266.26	40.8614935335836	13.1821222199513	70.4307467667918	S14AFigure
chr2	117033000	117034000	0.0433283410539514	right	2269.76	52.1664170526976	13.2634101930473	NA	S14AFigure
chr2	117034000	117035000	-0.654462710132813	left	2265.82	17.2768644933594	13.1719031604764	58.6384322466797	S14AFigure
chr2	117035000	117036000	-0.812014224569323	left	2261.94	9.39928877153385	13.0817896360157	54.6996443857669	S14AFigure
chr2	117036000	117037000	-0.897412015168651	left	2270.04	5.12939924156745	13.269913230895	52.5646996207837	S14AFigure
chr2	117037000	117038000	-0.742000550105437	left	2268.56	12.8999724947282	13.235540030843	56.4499862473641	S14AFigure
chr2	117038000	117039000	-0.578248322381002	left	2259.2	21.0875838809499	13.0181527656491	60.5437919404749	S14AFigure
chr2	117039000	117040000	-0.622932082054984	left	2280.26	18.8533958972508	13.5072741123353	59.4266979486254	S14AFigure
chr2	117040000	117041000	-0.598452790267125	left	2247.42	20.0773604866438	12.7445606733431	60.0386802433219	S14AFigure
chr2	117041000	117042000	-0.632550860719875	left	2216.84	18.3724569640063	12.0343360398358	59.1862284820031	S14AFigure
chr2	117042000	117043000	0.434599156118143	right	2153.02	71.7299578059071	10.5521079132681	NA	S14AFigure
chr2	117043000	117044000	-1	left	2151.84	0	10.5247022537671	50	S14AFigure
chr2	117044000	117045000	-0.284210526315789	left	2143.48	35.7894736842105	10.3305401237435	67.8947368421053	S14AFigure
chr2	117045000	117046000	-0.227594655641055	left	2133.16	38.6202672179473	10.0908567287862	69.3101336089736	S14AFigure
chr2	117046000	117047000	-0.0920455844799329	left	2113.34	45.3977207760034	9.63053454971108	72.6988603880017	S14AFigure
chr2	117047000	117048000	-0.212641679994437	left	2076.46	39.3679160002782	8.77399156463091	69.6839580001391	S14AFigure
chr2	117048000	117049000	-0.584808747422079	left	2039.48	20.759562628896	7.9151260660337	60.379781314448	S14AFigure
chr2	117049000	117050000	-0.57756495736857	left	2019.5	21.1217521315715	7.45108786533138	60.5608760657857	S14AFigure
chr2	117050000	117051000	0.108376542759074	right	2016.86	55.4188271379537	7.38977350848182	NA	S14AFigure
chr2	117051000	117052000	-0.232929409501827	left	1997.46	38.3535295249086	6.93920588617826	69.1767647624543	S14AFigure
chr2	117052000	117053000	-0.339392295170917	left	1931.94	33.0303852414542	5.41749502982107	66.5151926207271	S14AFigure
chr2	117053000	117054000	-0.49343870432704	left	1872.02	25.328064783648	4.02584493041749	62.664032391824	S14AFigure
chr2	117054000	117055000	0.125582588617608	right	1870.66	56.2791294308804	3.99425874658591	NA	S14AFigure
chr2	117055000	117056000	-0.0785869945384595	left	1849.76	46.070650273077	3.50885342152691	73.0353251365385	S14AFigure
chr2	117056000	117057000	-0.249547071059518	left	1828.08	37.5226464470241	3.0053324910351	68.7613232235121	S14AFigure
chr2	117057000	117058000	0.0954265325981187	right	1825.22	54.7713266299059	2.93890860444808	NA	S14AFigure
chr2	117058000	117059000	-0.570699092612321	left	1820.78	21.465045369384	2.835789004292	60.732522684692	S14AFigure
chr2	117059000	117060000	-0.190597386256399	left	1789.52	40.4701306871801	2.10977127886884	70.23506534359	S14AFigure
chr2	117060000	117061000	-0.563546367739118	left	1776.3	21.8226816130441	1.80273499191765	60.911340806522	S14AFigure
chr2	117061000	117062000	-0.347151710374287	left	1750.44	32.6424144812857	1.20213299641404	66.3212072406428	S14AFigure
chr2	117062000	117063000	-0.418571975986716	left	1752.34	29.0714012006642	1.24626075323758	64.5357006003321	S14AFigure
chr2	117063000	117064000	-0.507766450417053	left	1755.84	24.6116774791473	1.32754872633358	62.3058387395737	S14AFigure
chr2	117064000	117065000	-0.0460636174805523	left	1735.16	47.6968191259724	0.847252931012059	73.8484095629862	S14AFigure
chr2	117065000	117066000	-0.300575815738964	left	1698.68	34.9712092130518	0	67.4856046065259	S14AFigure
chr2	117066000	117067000	-0.348643392906751	left	1719.2	32.5678303546625	0.476579773694283	66.2839151773312	S14AFigure
chr2	117067000	117068000	-0.28905391977407	left	1728.84	35.5473040112965	0.700470076735843	67.7736520056482	S14AFigure
chr2	117068000	117069000	-0.22978941304487	left	1743.68	38.5105293477565	1.0451310826629	69.2552646738783	S14AFigure
chr2	117069000	117070000	-0.030064117786749	left	1740.86	48.4967941106625	0.979636201482689	74.2483970553313	S14AFigure
chr2	117070000	117071000	0.119984108065157	right	1794.74	55.9992054032578	2.23100648445774	NA	S14AFigure
chr2	117071000	117072000	-0.461013775578441	left	1816.52	26.949311221078	2.73684992846658	63.474655610539	S14AFigure
chr2	117072000	117073000	-0.169674767691208	left	1841.36	41.5162616154396	3.3137622860965	70.7581308077198	S14AFigure
chr2	117073000	117074000	-0.283322569427195	left	1870.68	35.8338715286403	3.99472324928931	67.9169357643201	S14AFigure
chr2	117074000	117075000	-0.403032977613737	left	1866.96	29.8483511193132	3.90832574645584	64.9241755596566	S14AFigure
chr2	117075000	117076000	-0.291643608190371	left	1927.9	35.4178195904815	5.32366548373312	67.7089097952407	S14AFigure
chr2	117076000	117077000	-0.301663435044392	left	1912.08	34.9168282477804	4.95624384533918	67.4584141238902	S14AFigure
chr2	117077000	117078000	-0.58290244743192	left	1925.4	20.854877628404	5.2656026458074	60.427438814202	S14AFigure
chr2	117078000	117079000	0.297105045492142	right	1960	64.8552522746071	6.06919232269932	NA	S14AFigure
chr2	117079000	117080000	0.32941926087748	right	1934.8	66.470963043874	5.48391891640809	NA	S14AFigure
chr2	117080000	117081000	-0.178531434970405	left	1949.4	41.0734282514797	5.82300588989428	70.5367141257399	S14AFigure
chr2	117081000	117082000	0.142871633615662	right	1960.24	57.1435816807831	6.07476635514019	NA	S14AFigure
chr2	117082000	117083000	-0.268746198627161	left	1956.64	36.5626900686419	5.99115586852716	68.281345034321	S14AFigure
chr2	117083000	117084000	-0.0403284601511838	left	1969.32	47.9835769924408	6.28565058248639	73.9917884962204	S14AFigure
chr2	117084000	117085000	-0.278596952396599	left	1961.94	36.0701523801701	6.11424908492967	68.035076190085	S14AFigure
chr2	117085000	117086000	-0.17521672233272	left	1990.32	41.239163883364	6.77337842106241	70.619581941682	S14AFigure
chr2	117086000	117087000	-0.302730923694779	left	1959.92	34.863453815261	6.0673343118857	67.4317269076305	S14AFigure
chr2	117087000	117088000	-0.357954951734001	left	1938.62	32.1022524133	5.57263893275859	66.05112620665	S14AFigure
chr2	117088000	117089000	0.223459824857889	right	1933.38	61.1729912428944	5.45093922446629	NA	S14AFigure
chr2	117089000	117090000	0.370043483876523	right	1901.88	68.5021741938261	4.71934746660226	NA	S14AFigure
chr2	117090000	117091000	0.459391454265878	right	1897.2	72.9695727132939	4.61065383400531	NA	S14AFigure
chr2	117091000	117092000	0.222889233152595	right	1907.94	61.1444616576297	4.86009178573419	NA	S14AFigure
chr2	117092000	117093000	-0.276555965559656	left	1923.34	36.1722017220172	5.21775886735661	68.0861008610086	S14AFigure
chr2	117093000	117094000	-0.0663628871976344	left	1901.56	46.6818556401183	4.71191542334776	73.3409278200591	S14AFigure
chr2	117094000	117095000	-0.390609050697516	left	1900.06	30.4695474651242	4.67707772059233	65.2347737325621	S14AFigure
chr2	117095000	117096000	0.0777865080255921	right	1921.72	53.8893254012796	5.18013414838074	NA	S14AFigure
chr2	117096000	117097000	-0.183696259073143	left	1886.6	40.8151870463428	4.36446740120027	70.4075935231714	S14AFigure
chr2	117097000	117098000	-0.456415459828429	left	1902.5	27.1792270085786	4.73374705040783	63.5896135042893	S14AFigure
chr2	117098000	117099000	0.121540996647537	right	1932.42	56.0770498323768	5.42864309470281	NA	S14AFigure
chr2	117099000	117100000	-0.217330937602091	left	1923	39.1334531198954	5.20986232139871	69.5667265599477	S14AFigure
chr2	117100000	117101000	-0.447310322545905	left	1919.96	27.6344838727048	5.13925791048104	63.8172419363524	S14AFigure
chr2	117101000	117102000	-0.26510947649159	left	1951.76	36.7445261754205	5.87781720889615	68.3722630877103	S14AFigure
chr2	117102000	117103000	0.492995619551546	right	1991.16	74.6497809775773	6.79288753460545	NA	S14AFigure
chr2	117103000	117104000	0.446973397154114	right	2052.04	72.3486698577057	8.2068337637725	NA	S14AFigure
chr2	117104000	117105000	0.865639086811109	right	2071.9	93.2819543405554	8.6680849482544	NA	S14AFigure
chr2	117105000	117106000	0.676580834419817	right	2034.2	83.8290417209908	7.79249735233459	NA	S14AFigure
chr2	117106000	117107000	0.57140651536205	right	2054.4	78.5703257681025	8.26164508277438	NA	S14AFigure
chr2	117107000	117108000	-0.219494544644845	left	2095.78	39.0252727677577	9.22270117612085	69.5126363838789	S14AFigure
chr2	117108000	117109000	0.273104455807159	right	2109.02	63.6552227903579	9.53020196577544	NA	S14AFigure
chr2	117109000	117110000	-0.302932090950524	left	2108.48	34.8533954524738	9.51766039278349	67.4266977262369	S14AFigure
chr2	117110000	117111000	0.0372902586049425	right	2166.82	51.8645129302471	10.872614778618	NA	S14AFigure
chr2	117111000	117112000	0.0823478636167458	right	2181.94	54.1173931808373	11.2237788223927	NA	S14AFigure
chr2	117112000	117113000	-0.53058108553124	left	2201.18	23.470945723438	11.6706304230691	61.735472861719	S14AFigure
chr2	117113000	117114000	-0.699983156476335	left	2205.54	15.0008421761832	11.7718920124115	57.5004210880916	S14AFigure
chr2	117114000	117115000	-0.0727169704410237	left	2238.6	46.3641514779488	12.5397149811412	73.1820757389744	S14AFigure
chr2	117115000	117116000	-0.134282018111255	left	2243.08	43.2858990944373	12.6437635867041	71.6429495472186	S14AFigure
chr2	117116000	117117000	-0.387094244942763	left	2237.54	30.6452877528619	12.5150963378607	65.3226438764309	S14AFigure
chr2	117117000	117118000	-0.410666153253754	left	2242.66	29.4666923373123	12.6340090299326	64.7333461686562	S14AFigure
chr2	117118000	117119000	0.0883944678292243	right	2236.8	54.4197233914612	12.4979097378347	NA	S14AFigure
chr2	117119000	117120000	0.578384162653826	right	2245.5	78.9192081326913	12.6999684138162	NA	S14AFigure
chr2	117120000	117121000	0.349244606431133	right	2200.52	67.4622303215566	11.6553018338567	NA	S14AFigure
chr2	117121000	117122000	0.110862839463733	right	2204.16	55.5431419731866	11.7398413258765	NA	S14AFigure
chr2	117122000	117123000	0.403123500879484	right	2198.3	70.1561750439742	11.6037420337786	NA	S14AFigure
chr2	117123000	117124000	-0.0704785722405366	left	2220.22	46.4760713879732	12.1128369967113	73.2380356939866	S14AFigure
chr2	117124000	117125000	-0.22843542862227	left	2252.14	38.5782285688865	12.8541833113469	69.2891142844432	S14AFigure
chr2	117125000	117126000	-0.0966150908873951	left	2211.6	45.1692454556302	11.9126363315434	72.5846227278151	S14AFigure
chr2	117126000	117127000	-0.238193096624424	left	2203.6	38.0903451687788	11.7268352501812	69.0451725843894	S14AFigure
chr2	117127000	117128000	-0.0180014049877064	left	2161.28	49.0999297506147	10.7439475297746	74.5499648753073	S14AFigure
chr2	117128000	117129000	-0.0706569343065693	left	2124.24	46.4671532846715	9.8836885230672	73.2335766423358	S14AFigure
chr2	117129000	117130000	0.308882472094126	right	2118.18	65.4441236047063	9.74294420393526	NA	S14AFigure
chr2	117130000	117131000	-0.324606336558528	left	2118.4	33.7696831720736	9.74805373367273	66.8848415860368	S14AFigure
chr2	117131000	117132000	-0.111827402441121	left	2129.44	44.408629877944	10.0044592259527	72.204314938972	S14AFigure
chr2	117132000	117133000	-0.477795446612109	left	2156.2	26.1102276693945	10.6259638431096	63.0551138346973	S14AFigure
chr2	117133000	117134000	-0.203782859585382	left	2142.7	39.8108570207309	10.3124245183107	69.9054285103655	S14AFigure
chr2	117134000	117135000	-0.360733539142054	left	2167.46	31.9633230428973	10.887478865127	65.9816615214486	S14AFigure
chr2	117135000	117136000	-0.250749828352546	left	2124.2	37.4625085823727	9.88275951766039	68.7312542911863	S14AFigure
chr2	117136000	117137000	0.151238591916558	right	2143.42	57.5619295958279	10.3291466156333	NA	S14AFigure
chr2	117137000	117138000	-0.0682529743268629	left	2136	46.5873512836569	10.1568161126698	73.2936756418284	S14AFigure
chr2	117138000	117139000	0.181380276755999	right	2164.84	59.0690138377999	10.8266290109808	NA	S14AFigure
chr2	117139000	117140000	-0.0776988511795142	left	2186.84	46.1150574410243	11.3375819847272	73.0575287205122	S14AFigure
chr2	117140000	117141000	-0.249133949191686	left	2209.64	37.5433025404157	11.8671150666097	68.7716512702079	S14AFigure
chr2	117141000	117142000	0.20486122735947	right	2171.34	60.2430613679735	10.9775923895877	NA	S14AFigure
chr2	117142000	117143000	-0.372978311864686	left	2166.72	31.3510844067657	10.870292265101	65.6755422033828	S14AFigure
chr2	117143000	117144000	0.620582706766917	right	2228.88	81.0291353383459	12.313966667286	NA	S14AFigure
chr2	117144000	117145000	0.44867836751956	right	2223.46	72.433918375978	12.1880864346631	NA	S14AFigure
chr2	117145000	117146000	-0.0700852596263351	left	2212.18	46.4957370186833	11.9261069099422	73.2478685093416	S14AFigure
chr2	117146000	117147000	-0.0832669509395061	left	2243.2	45.8366524530247	12.6465506029245	72.9183262265123	S14AFigure
chr2	117147000	117148000	-0.241113626434727	left	2243.88	37.9443186782636	12.6623436948403	68.9721593391318	S14AFigure
chr2	117148000	117149000	0.299075982184405	right	2205.36	64.9537991092203	11.7677114880809	NA	S14AFigure
chr2	117149000	117150000	0.296316557257476	right	2227.8	64.8158278628738	12.2888835213021	NA	S14AFigure
chr2	117150000	117151000	-0.134536784741144	left	2235.52	43.2731607629428	12.4681815648167	71.6365803814714	S14AFigure
chr2	117151000	117152000	-0.286629098360656	left	2232.56	35.6685450819672	12.3994351647127	67.8342725409836	S14AFigure
chr2	117152000	117153000	0.126136935402717	right	2202.96	56.3068467701359	11.7119711636722	NA	S14AFigure
chr2	117153000	117154000	-0.300723666577325	left	2173.36	34.9638166711337	11.0245071626317	67.4819083355669	S14AFigure
chr2	117154000	117155000	0.0461849321658809	right	2154.96	52.309246608294	10.5971646754984	NA	S14AFigure
chr2	117155000	117156000	-0.567873878455447	left	2187.3	21.6063060772277	11.3482655469055	60.8031530386138	S14AFigure
chr2	117156000	117157000	-0.630928263466833	left	2185.96	18.4535868266584	11.3171438657773	59.2267934133292	S14AFigure
chr2	117157000	117158000	-0.781094872773979	left	2129.4	10.945256361301	10.0035302205459	55.4726281806505	S14AFigure
chr2	117158000	117159000	-0.788173333849669	left	2104.92	10.5913333075165	9.43497891157727	55.2956666537583	S14AFigure
chr2	117159000	117160000	-0.838746357757089	left	2109.1	8.06268211214555	9.53205997658906	54.0313410560728	S14AFigure
chr2	117160000	117161000	-0.600581460360058	left	2071.78	19.9709269819971	8.66529793203397	59.9854634909985	S14AFigure
chr2	117161000	117162000	-0.740602284527518	left	2072.38	12.9698857736241	8.67923301313614	56.484942886812	S14AFigure
chr2	117162000	117163000	0.0322554203041108	right	2060.68	51.6127710152055	8.40749893164378	NA	S14AFigure
chr2	117163000	117164000	-0.280051929084344	left	2090.68	35.9974035457828	9.10425298675238	67.9987017728914	S14AFigure
chr2	117164000	117165000	-0.572771518101207	left	2066.9	21.3614240949397	8.55195927240297	60.6807120474698	S14AFigure
chr2	117165000	117166000	-0.359122589010752	left	2079.18	32.0438705494624	8.83716393229408	66.0219352747312	S14AFigure
chr2	117166000	117167000	-0.340385632543155	left	2080.3	32.9807183728422	8.86317608368481	66.4903591864211	S14AFigure
chr2	117167000	117168000	0.244083362769339	right	2123.04	62.204168138467	9.85581836086286	NA	S14AFigure
chr2	117168000	117169000	0.00806637474072367	right	2125.42	50.4033187370362	9.91109418256814	NA	S14AFigure
chr2	117169000	117170000	0.587787797873948	right	2128.44	79.3893898936974	9.98123409078241	NA	S14AFigure
chr2	117170000	117171000	-0.121036385745019	left	2117.22	43.948180712749	9.72064807417179	71.9740903563745	S14AFigure
chr2	117171000	117172000	-0.500264756268494	left	2141.84	24.9867621865753	10.2924509020643	62.4933810932877	S14AFigure
chr2	117172000	117173000	0.082632161174617	right	2121.46	54.1316080587308	9.81912264729381	NA	S14AFigure
chr2	117173000	117174000	0.105730272043218	right	2088.58	55.2865136021609	9.05548020289478	NA	S14AFigure
chr2	117174000	117175000	-0.0848621138596284	left	2067.08	45.7568943070186	8.55613979673362	72.8784471535093	S14AFigure
chr2	117175000	117176000	-0.500986777185711	left	2068.28	24.9506611407144	8.58400995893797	62.4753305703572	S14AFigure
chr2	117176000	117177000	-0.169655033082479	left	2099.08	41.517248345876	9.29934412218279	70.758624172938	S14AFigure
chr2	117177000	117178000	-0.559804634729294	left	2143.2	22.0097682635353	10.3240370858958	61.0048841317677	S14AFigure
chr2	117178000	117179000	0.00340800306337354	right	2146.84	50.1704001531687	10.4085765779157	NA	S14AFigure
chr2	117179000	117180000	-0.0260478004849325	left	2162.26	48.6976099757534	10.7667081622415	74.3488049878767	S14AFigure
chr2	117180000	117181000	-0.604411970028389	left	2146.78	19.7794014985806	10.4071830698055	59.8897007492903	S14AFigure
chr2	117181000	117182000	0.365262713058177	right	2124.52	68.2631356529088	9.89019156091488	NA	S14AFigure
chr2	117182000	117183000	-0.176042810098793	left	2081.24	41.1978594950603	8.88500771074487	70.5989297475302	S14AFigure
chr2	117183000	117184000	-0.471268645145285	left	2070.82	26.4365677427358	8.64300180227049	63.2182838713679	S14AFigure
chr2	117184000	117185000	0.143538078214711	right	2073.64	57.1769039107356	8.7084966834507	NA	S14AFigure
chr2	117185000	117186000	-0.337110481586402	left	2066.5	33.1444759206799	8.54266921833485	66.5722379603399	S14AFigure
chr2	117186000	117187000	-0.489026153239585	left	2056.32	25.5486923380208	8.30623734230134	62.7743461690104	S14AFigure
chr2	117187000	117188000	0.13954390319578	right	2069.82	56.977195159789	8.61977666710021	NA	S14AFigure
chr2	117188000	117189000	-0.291908501194947	left	2036.98	35.4045749402527	7.85706322810799	67.7022874701263	S14AFigure
chr2	117189000	117190000	-0.473220238536188	left	1999.88	26.3389880731906	6.99541071329035	63.1694940365953	S14AFigure
chr2	117190000	117191000	-0.251372739018088	left	1969.1	37.4313630490956	6.28054105274892	68.7156815245478	S14AFigure
chr2	117191000	117192000	-0.577087794432548	left	1996.5	21.1456102783726	6.91690975641478	60.5728051391863	S14AFigure
chr2	117192000	117193000	-0.466372505084629	left	2019.88	26.6813747457686	7.45991341669609	63.3406873728843	S14AFigure
chr2	117193000	117194000	-0.0398519051781766	left	1985.84	48.0074047410912	6.66932981549952	74.0037023705456	S14AFigure
chr2	117194000	117195000	-0.222357229647631	left	1977.1	38.8821385176185	6.46634213411122	69.4410692588092	S14AFigure
chr2	117195000	117196000	-0.354075760450262	left	1946.7	32.2962119774869	5.76029802493451	66.1481059887435	S14AFigure
chr2	117196000	117197000	-0.200662983425414	left	1942.82	39.9668508287293	5.67018450047379	69.9834254143646	S14AFigure
chr2	117197000	117198000	0.248278443113772	right	1940.6	62.4139221556886	5.61862470039575	NA	S14AFigure
chr2	117198000	117199000	-0.634004873528503	left	1959.94	18.2997563235749	6.0677988145891	59.1498781617874	S14AFigure
chr2	117199000	117200000	0.0361653272101033	right	1974.66	51.8082663605052	6.40967280429572	NA	S14AFigure
chr2	117200000	117201000	-0.0112496855119865	left	1946.62	49.4375157244007	5.75844001412088	74.7187578622003	S14AFigure
chr2	117201000	117202000	-0.00974936189798736	left	1936.54	49.5125319051006	5.52433065160439	74.7562659525503	S14AFigure
chr2	117202000	117203000	-0.0989454923511065	left	1943.44	45.0527253824447	5.68458408427937	72.5263626912223	S14AFigure
chr2	117203000	117204000	-0.185721730067744	left	1927.98	40.7139134966128	5.32552349454674	70.3569567483064	S14AFigure
chr2	117204000	117205000	0.0997992691337691	right	1906.26	54.9899634566885	4.82107355864811	NA	S14AFigure
chr2	117205000	117206000	-0.784222836487348	left	1891.1	10.7888581756326	4.46898050946656	55.3944290878163	S14AFigure
chr2	117206000	117207000	-0.438469565217391	left	1906.92	28.0765217391304	4.8364021478605	64.0382608695652	S14AFigure
chr2	117207000	117208000	-0.824030644152595	left	1918.3	8.79846779237025	5.10070418609836	54.3992338961851	S14AFigure
chr2	117208000	117209000	-0.75926331944749	left	1919.26	12.0368340276255	5.12300031586184	56.0184170138128	S14AFigure
chr2	117209000	117210000	-0.897492313333897	left	1922.34	5.12538433330515	5.19453373218632	52.5626921666526	S14AFigure
chr2	117210000	117211000	-0.803529083554192	left	1901.54	9.8235458222904	4.71145092064436	54.9117729111452	S14AFigure
chr2	117211000	117212000	-0.720547693438706	left	1882.56	13.9726153280647	4.27063785511231	56.9863076640324	S14AFigure
chr2	117212000	117213000	0.0365001519031292	right	1881.38	51.8250075951565	4.24323219561138	NA	S14AFigure
chr2	117213000	117214000	-0.524077922992919	left	1883.38	23.7961038503541	4.28968246595195	61.898051925177	S14AFigure
chr2	117214000	117215000	-0.0213504136642647	left	1895.04	48.9324793167868	4.56048754203749	74.4662396583934	S14AFigure
chr2	117215000	117216000	-0.46813239145964	left	1893.74	26.593380427018	4.53029486631612	63.296690213509	S14AFigure
chr2	117216000	117217000	-0.321038961038961	left	1907.3	33.9480519480519	4.84522769922521	66.974025974026	S14AFigure
chr2	117217000	117218000	0.0581544670702623	right	1951.68	52.9077233535131	5.87595919808253	NA	S14AFigure
chr2	117218000	117219000	-0.225735937044593	left	1940.84	38.7132031477704	5.62419873283662	69.3566015738852	S14AFigure
chr2	117219000	117220000	-0.113720373994347	left	1965.88	44.3139813002826	6.20575611750061	72.1569906501413	S14AFigure
chr2	117220000	117221000	-0.238822935084617	left	1977.58	38.0588532457691	6.47749019899296	69.0294266228846	S14AFigure
chr2	117221000	117222000	-0.509029464568592	left	1973.48	24.5485267715704	6.38226714479478	62.2742633857852	S14AFigure
chr2	117222000	117223000	-0.533391153512576	left	1992.06	23.3304423243712	6.81379015625871	61.6652211621856	S14AFigure
chr2	117223000	117224000	0.243889141299409	right	1992.52	62.1944570649705	6.82447371843704	NA	S14AFigure
chr2	117224000	117225000	0.381253553155202	right	1982.24	69.0626776577601	6.58571932888649	NA	S14AFigure
chr2	117225000	117226000	0.617343946376204	right	1970.44	80.8671973188102	6.31166273387711	NA	S14AFigure
chr2	117226000	117227000	0.159490182569755	right	1969.74	57.9745091284878	6.29540513925791	NA	S14AFigure
chr2	117227000	117228000	-0.655015993021227	left	1985.28	17.2492003489386	6.65632373980417	58.6246001744693	S14AFigure
chr2	117228000	117229000	0.927469135802469	right	1999.06	96.3734567901235	6.97636610245072	NA	S14AFigure
chr2	117229000	117230000	0.590037159787084	right	2039.84	79.5018579893542	7.92348711469501	NA	S14AFigure
chr2	117230000	117231000	0.528467425798021	right	2036.46	76.423371289901	7.84498615781944	NA	S14AFigure
chr2	117231000	117232000	0.0577698732810366	right	2021.12	52.8884936640518	7.48871258430724	NA	S14AFigure
chr2	117232000	117233000	-0.00675098936913168	left	2041.6	49.6624505315434	7.96436335259471	74.8312252657717	S14AFigure
chr2	117233000	117234000	-0.17728286953227	left	2095.42	41.1358565233865	9.21434012745954	70.5679282616933	S14AFigure
chr2	117234000	117235000	-0.806507392143866	left	2102.16	9.6746303928067	9.37087753850727	54.8373151964034	S14AFigure
chr2	117235000	117236000	-0.745479322815661	left	2095.52	12.726033859217	9.21666264097657	56.3630169296085	S14AFigure
chr2	117236000	117237000	-0.707893869479235	left	2090.76	14.6053065260382	9.10611099756601	57.3026532630191	S14AFigure
chr2	117237000	117238000	-0.768308659766802	left	2061.24	11.5845670116599	8.42050500733914	55.7922835058299	S14AFigure
chr2	117238000	117239000	-0.902912621359223	left	2056.24	4.85436893203885	8.3043793314877	52.4271844660194	S14AFigure
chr2	117239000	117240000	-0.858417184043388	left	2061.66	7.0791407978306	8.43025956411066	53.5395703989153	S14AFigure
chr2	117240000	117241000	-0.366359625358	left	2065.84	31.6820187321	8.52734062912246	65.84100936605	S14AFigure
chr2	117241000	117242000	-0.439266346281028	left	2027.04	28.0366826859486	7.62620538451534	64.0183413429743	S14AFigure
chr2	117242000	117243000	-0.0541693054675955	left	2062.16	47.2915347266202	8.4418721316958	73.6457673633101	S14AFigure
chr2	117243000	117244000	-0.0562948779320249	left	2062.82	47.1852561033988	8.4572007209082	73.5926280516994	S14AFigure
chr2	117244000	117245000	-0.107594189205149	left	2058.74	44.6202905397426	8.36244216941342	72.3101452698713	S14AFigure
chr2	117245000	117246000	-0.179323153115972	left	2108.26	41.0338423442014	9.51255086304603	70.5169211721007	S14AFigure
chr2	117246000	117247000	-0.383870186485832	left	2104.5	30.8064906757084	9.42522435480575	65.4032453378542	S14AFigure
chr2	117247000	117248000	-0.285273515677118	left	2110.18	35.7363242161441	9.55714312257297	67.8681621080721	S14AFigure
chr2	117248000	117249000	-0.52158605080057	left	2148.68	23.9206974599715	10.451310826629	61.9603487299858	S14AFigure
chr2	117249000	117250000	-0.432440125238889	left	2124.66	28.3779937380556	9.89344307983872	64.1889968690278	S14AFigure
chr2	117250000	117251000	-0.471318686843296	left	2124.14	26.4340656578352	9.88136600955017	63.2170328289176	S14AFigure
chr2	117251000	117252000	-0.49280015567231	left	2118.74	25.3599922163845	9.75595027963062	62.6799961081922	S14AFigure
chr2	117252000	117253000	-0.295656074250423	left	2093.12	35.2171962874788	9.16092231656788	67.6085981437394	S14AFigure
chr2	117253000	117254000	-0.0648655703471678	left	2106	46.7567214826416	9.46006205756118	73.3783607413208	S14AFigure
chr2	117254000	117255000	-0.359052229605797	left	2127.3	32.0473885197102	9.95475743668829	66.0236942598551	S14AFigure
chr2	117255000	117256000	-0.68946989420041	left	2134.3	15.5265052899795	10.1173333828803	57.7632526449897	S14AFigure
chr2	117256000	117257000	-0.0452314165497896	left	2109.76	47.7384291725105	9.54738856580146	73.8692145862553	S14AFigure
chr2	117257000	117258000	-0.469025216409484	left	2144.74	26.5487391795258	10.3598037940581	63.2743695897629	S14AFigure
chr2	117258000	117259000	-0.640406327640972	left	2154.74	17.9796836179514	10.5920551457609	58.9898418089757	S14AFigure
chr2	117259000	117260000	-0.256468035386413	left	2157.66	37.1765982306793	10.6598725404582	68.5882991153397	S14AFigure
chr2	117260000	117261000	-0.476376246207195	left	2164.66	26.1811876896403	10.8224484866502	63.0905938448201	S14AFigure
chr2	117261000	117262000	-0.776308831306187	left	2159.26	11.1845584346907	10.6970327567306	55.5922792173453	S14AFigure
chr2	117262000	117263000	-0.178222169001716	left	2137.66	41.0888915499142	10.1953698370524	70.5444457749571	S14AFigure
chr2	117263000	117264000	0.286564388656439	right	2114.66	64.328219432822	9.66119172813585	NA	S14AFigure
chr2	117264000	117265000	0.206413321243096	right	2127.88	60.3206660621548	9.96822801508705	NA	S14AFigure
chr2	117265000	117266000	-0.560508554387066	left	2125.68	21.9745722806467	9.91713271771241	60.9872861403233	S14AFigure
chr2	117266000	117267000	-0.295665045464157	left	2102.1	35.2167477267921	9.36948403039706	67.6083738633961	S14AFigure
chr2	117267000	117268000	-0.739799467976264	left	2010.92	13.0100266011868	7.25181620557032	56.5050133005934	S14AFigure
chr2	117268000	117269000	-0.69447191011236	left	2034.24	15.276404494382	7.7934263577414	57.638202247191	S14AFigure
chr2	117269000	117270000	-0.264943208099913	left	2025.84	36.7528395950043	7.59833522231099	68.3764197975022	S14AFigure
chr2	117270000	117271000	-0.412806418065666	left	2019.72	29.3596790967167	7.45619739506884	64.6798395483583	S14AFigure
chr2	117271000	117272000	-0.507539317948441	left	2016.18	24.623034102578	7.37398041656603	62.311517051289	S14AFigure
chr2	117272000	117273000	-0.188782842613406	left	2019.44	40.5608578693297	7.44969435722116	70.2804289346649	S14AFigure
chr2	117273000	117274000	-0.558210784313726	left	1999.82	22.0894607843137	6.99401720518013	61.0447303921569	S14AFigure
chr2	117274000	117275000	-0.0731333758774729	left	2032.2	46.3433312061264	7.74604708199402	73.1716656030632	S14AFigure
chr2	117275000	117276000	0.761375126390293	right	2043.92	88.0687563195146	8.01824566618978	NA	S14AFigure
chr2	117276000	117277000	0.286652288521447	right	2025.54	64.3326144260723	7.59136768175991	NA	S14AFigure
chr2	117277000	117278000	-0.608105872622002	left	1991.6	19.5947063688999	6.80310659408038	59.7973531844499	S14AFigure
chr2	117278000	117279000	-0.734498332700181	left	1972.74	13.275083364991	6.36508054476877	56.6375416824955	S14AFigure
chr2	117279000	117280000	-0.216170979786275	left	1927.72	39.1914510106863	5.31948495940246	69.5957255053431	S14AFigure
chr2	117280000	117281000	-0.220672682526661	left	1919.52	38.966365873667	5.12903885100611	69.4831829368335	S14AFigure
chr2	117281000	117282000	-0.324930321560797	left	1936.68	33.7534839219601	5.52758217052823	66.8767419609801	S14AFigure
chr2	117282000	117283000	-0.160061378908937	left	1913.5	41.9969310545532	4.98922353728099	70.9984655272766	S14AFigure
chr2	117283000	117284000	-0.216718429225667	left	1896.7	39.1640785387167	4.59904126642017	69.5820392693583	S14AFigure
chr2	117284000	117285000	-0.628650083570937	left	1878.7	18.5674958214532	4.18098883335501	59.2837479107266	S14AFigure
chr2	117285000	117286000	-0.883031069872065	left	1876.48	5.84844650639675	4.12942903327697	52.9242232531984	S14AFigure
chr2	117286000	117287000	-0.812124425592082	left	1952.1	9.3937787203959	5.88571375485405	54.696889360198	S14AFigure
chr2	117287000	117288000	-0.691901408450704	left	1980.04	15.4049295774648	6.53462403151186	57.7024647887324	S14AFigure
chr2	117288000	117289000	-0.752119980377041	left	1995.94	12.394000981148	6.90390368071942	56.197000490574	S14AFigure
chr2	117289000	117290000	-0.816138289150041	left	2003.84	9.19308554249795	7.08738224856468	54.596542771249	S14AFigure
chr2	117290000	117291000	-0.451273478218114	left	1985.16	27.4363260890943	6.65353672358373	63.7181630445471	S14AFigure
chr2	117291000	117292000	-0.688675988261695	left	1992.02	15.5662005869153	6.8128611508519	57.7831002934576	S14AFigure
chr2	117292000	117293000	-0.488009096547447	left	1977.86	25.5995451726276	6.48399323684064	62.7997725863138	S14AFigure
chr2	117293000	117294000	-0.437041049717106	left	1984.58	28.1479475141447	6.64006614518496	64.0739737570724	S14AFigure
chr2	117294000	117295000	-0.74635226243585	left	1979.48	12.6823868782075	6.5216179558165	56.3411934391037	S14AFigure
chr2	117295000	117296000	-0.367278254261209	left	1972.44	31.6360872869396	6.35811300421769	65.8180436434698	S14AFigure
chr2	117296000	117297000	-0.174633261908686	left	1973.16	41.2683369045657	6.37483510154029	70.6341684522829	S14AFigure
chr2	117297000	117298000	0.848728465955701	right	1991.74	92.4364232977851	6.80635811300422	NA	S14AFigure
chr2	117298000	117299000	0.560119012893063	right	1935.64	78.0059506446531	5.50342802995114	NA	S14AFigure
chr2	117299000	117300000	-0.388418693339578	left	1902.22	30.5790653330211	4.72724401256015	65.2895326665106	S14AFigure
chr2	117300000	117301000	-0.527316205775952	left	1924.62	23.6341897112024	5.24748704037457	61.8170948556012	S14AFigure
chr2	117301000	117302000	-0.877540028399354	left	1974.18	6.1229985800323	6.39852473941398	53.0614992900162	S14AFigure
chr2	117302000	117303000	-0.906998785652934	left	1990.58	4.6500607173533	6.77941695620668	52.3250303586766	S14AFigure
chr2	117303000	117304000	-0.968643364382551	left	2001.36	1.56783178087245	7.02978391334237	50.7839158904362	S14AFigure
chr2	117304000	117305000	-0.849461709719723	left	1986.98	7.52691451401385	6.69580646959365	53.7634572570069	S14AFigure
chr2	117305000	117306000	-0.850799515831051	left	2009.08	7.46002420844745	7.20908195685699	53.7300121042237	S14AFigure
chr2	117306000	117307000	-0.340384515187829	left	2004.48	32.9807742406086	7.10224633507367	66.4903871203043	S14AFigure
chr2	117307000	117308000	0.355975242025075	right	1947.32	67.7987621012538	5.77469760874008	NA	S14AFigure
chr2	117308000	117309000	-0.413775065387969	left	1973.54	29.3112467306015	6.383660652905	64.6556233653008	S14AFigure
chr2	117309000	117310000	-0.125640485716291	left	1988.46	43.7179757141855	6.73017966964568	71.8589878570927	S14AFigure
chr2	117310000	117311000	-0.175753122703894	left	2004.98	41.2123438648053	7.11385890265881	70.6061719324026	S14AFigure
chr2	117311000	117312000	-0.00773470427492937	left	2047.22	49.6132647862535	8.09488861225172	74.8066323931268	S14AFigure
chr2	117312000	117313000	-0.846542929401174	left	2061.14	7.6728535299413	8.41818249382211	53.8364267649706	S14AFigure
chr2	117313000	117314000	-0.80492944841488	left	2073.26	9.753527579256	8.69967113208599	54.876763789628	S14AFigure
chr2	117314000	117315000	-0.574343707713126	left	2038.22	21.2828146143437	7.88586239571914	60.6414073071718	S14AFigure
chr2	117315000	117316000	-0.301975804568172	left	2018.38	34.9012097715914	7.42507571394066	67.4506048857957	S14AFigure
chr2	117316000	117317000	-0.715782580222659	left	2039.88	14.2108709888671	7.92441612010182	57.1054354944335	S14AFigure
chr2	117317000	117318000	-0.389403973509934	left	2067.48	30.5298013245033	8.56542985080173	65.2649006622516	S14AFigure
chr2	117318000	117319000	-0.303832116788321	left	2088.02	34.808394160584	9.04247412719942	67.404197080292	S14AFigure
chr2	117319000	117320000	0.264788388827906	right	2077.92	63.2394194413953	8.80790026197953	NA	S14AFigure
chr2	117320000	117321000	-0.297089511257551	left	2084.14	35.1455244371224	8.95236060273871	67.5727622185612	S14AFigure
chr2	117321000	117322000	-0.459112913777313	left	2054.82	27.0443543111343	8.27139963954591	63.5221771555672	S14AFigure
chr2	117322000	117323000	-0.38348830656523	left	2034.82	30.8255846717385	7.80689693614017	65.4127923358693	S14AFigure
chr2	117323000	117324000	-0.246233019611479	left	2091.02	37.688349019426	9.11214953271028	68.844174509713	S14AFigure
chr2	117324000	117325000	-0.435464287599641	left	2072.5	28.2267856200179	8.68202002935657	64.113392810009	S14AFigure
chr2	117325000	117326000	-0.0355535553555356	left	2062.06	48.2223222322232	8.43954961817878	74.1111611161116	S14AFigure
chr2	117326000	117327000	-0.348246782068353	left	2101.84	32.5876608965823	9.36344549525279	66.2938304482912	S14AFigure
chr2	117327000	117328000	0.293804068272153	right	2118.54	64.6902034136076	9.75130525259657	NA	S14AFigure
chr2	117328000	117329000	0.307286166842661	right	2115.54	65.364308342133	9.68162984708571	NA	S14AFigure
chr2	117329000	117330000	-0.732488929098614	left	2146.14	13.3755535450693	10.3923189832965	56.6877767725346	S14AFigure
chr2	117330000	117331000	-0.431348625345697	left	2198.5	28.4325687327151	11.6083870608127	64.2162843663576	S14AFigure
chr2	117331000	117332000	-0.325157485591744	left	2190.46	33.7421257204128	11.4216569740436	66.8710628602064	S14AFigure
chr2	117332000	117333000	-0.652453919609149	left	2185.68	17.3773040195425	11.3106408279296	58.6886520097713	S14AFigure
chr2	117333000	117334000	-0.554382790510655	left	2160.06	22.2808604744673	10.7156128648669	61.1404302372336	S14AFigure
chr2	117334000	117335000	-0.201524321900919	left	2183.44	39.923783904954	11.2586165251482	69.961891952477	S14AFigure
chr2	117335000	117336000	0.175595714057253	right	2194.14	58.7797857028627	11.5071254714702	NA	S14AFigure
chr2	117336000	117337000	-0.635213620813112	left	2156.66	18.2393189593444	10.6366474052879	59.1196594796722	S14AFigure
chr2	117337000	117338000	-0.4272	left	2160.24	28.64	10.7197933891975	64.32	S14AFigure
chr2	117338000	117339000	-0.230687397708674	left	2151.52	38.4656301145663	10.5172702105126	69.2328150572831	S14AFigure
chr2	117339000	117340000	-0.302212101496422	left	2149.98	34.8893949251789	10.4815035023504	67.4446974625894	S14AFigure
chr2	117340000	117341000	-0.588803372714349	left	2171.34	20.5598313642825	10.9775923895877	60.2799156821413	S14AFigure
chr2	117341000	117342000	-0.422220155327164	left	2175.38	28.8889922336418	11.0714219356757	64.4444961168209	S14AFigure
chr2	117342000	117343000	-0.591383142417507	left	2142.26	20.4308428791247	10.3022054588358	60.2154214395623	S14AFigure
chr2	117343000	117344000	-0.346561530506722	left	2131.38	32.6719234746639	10.0495159881831	66.335961737332	S14AFigure
chr2	117344000	117345000	-0.613986999765056	left	2151.96	19.3006500117472	10.5274892699876	59.6503250058736	S14AFigure
chr2	117345000	117346000	-0.586368453343745	left	2134.94	20.6815773328128	10.1321974693893	60.3407886664064	S14AFigure
chr2	117346000	117347000	-0.556963756553453	left	2140.72	22.1518121723274	10.2664387506735	61.0759060861637	S14AFigure
chr2	117347000	117348000	-0.702107345018073	left	2108.32	14.8946327490963	9.51394437115624	57.4473163745482	S14AFigure
chr2	117348000	117349000	-0.503813542916876	left	2108.16	24.8093228541562	9.51022834952899	62.4046614270781	S14AFigure
chr2	117349000	117350000	-0.726534539157206	left	2133.02	13.6732730421397	10.0876052098623	56.8366365210698	S14AFigure
chr2	117350000	117351000	-0.715182349864486	left	2095.9	14.2408825067757	9.22548819234128	57.1204412533879	S14AFigure
chr2	117351000	117352000	-0.783672488933118	left	2052.86	10.8163755533441	8.22587837461214	55.4081877766721	S14AFigure
chr2	117352000	117353000	-0.666061705989111	left	2036.36	16.6969147005445	7.84266364430241	58.3484573502722	S14AFigure
chr2	117353000	117354000	-0.350561948987146	left	2027.98	32.4719025506427	7.64803701157541	66.2359512753214	S14AFigure
chr2	117354000	117355000	-0.407377463365336	left	2053.4	29.6311268317332	8.2384199476041	64.8155634158666	S14AFigure
chr2	117355000	117356000	-0.565843819037556	left	2034.46	21.7078090481222	7.79853588747887	60.8539045240611	S14AFigure
chr2	117356000	117357000	-0.548186067215669	left	2023.14	22.5906966392165	7.53562735735122	61.2953483196083	S14AFigure
chr2	117357000	117358000	0.119498532942118	right	2030.18	55.9749266471059	7.69913230895004	NA	S14AFigure
chr2	117358000	117359000	-0.0460181868283274	left	2017.58	47.6990906585836	7.40649560580442	73.8495453292918	S14AFigure
chr2	117359000	117360000	-0.665615776764154	left	1982.16	16.7192111617923	6.58386131807287	58.3596055808962	S14AFigure
chr2	117360000	117361000	-0.631511193444064	left	1987.92	18.4244403277968	6.71763809665372	59.2122201638984	S14AFigure
chr2	117361000	117362000	-0.645192872527903	left	1947.4	17.7403563736048	5.77655561955371	58.8701781868024	S14AFigure
chr2	117362000	117363000	-0.884021970136071	left	1947.28	5.79890149319645	5.77376860333327	52.8994507465982	S14AFigure
chr2	117363000	117364000	-0.905176995854151	left	1932.74	4.74115020729245	5.4360751379573	52.3705751036462	S14AFigure
chr2	117364000	117365000	-0.929126750720671	left	1943.88	3.54366246396645	5.6948031437543	51.7718312319832	S14AFigure
chr2	117365000	117366000	-0.760479822674229	left	1980.84	11.9760088662886	6.55320413964809	55.9880044331443	S14AFigure
chr2	117366000	117367000	-0.117016034267086	left	1996.86	44.1491982866457	6.92527080507608	72.0745991433228	S14AFigure
chr2	117367000	117368000	-0.874608623486363	left	1963.52	6.26956882568185	6.15094479849873	53.1347844128409	S14AFigure
chr2	117368000	117369000	-0.68714187485675	left	1922.26	15.6429062571625	5.1926757213727	57.8214531285812	S14AFigure
chr2	117369000	117370000	-0.144524959742351	left	1897.44	42.7737520128824	4.61622786644618	71.3868760064412	S14AFigure
chr2	117370000	117371000	-0.481231231231231	left	1879.86	25.9384384384384	4.20792999015254	62.9692192192192	S14AFigure
chr2	117371000	117372000	-0.411731116962218	left	1911.08	29.4134441518891	4.93301871016889	64.7067220759446	S14AFigure
chr2	117372000	117373000	-0.704697363535091	left	1925.54	14.7651318232454	5.26885416473124	57.3825659116227	S14AFigure
chr2	117373000	117374000	-0.71735652173913	left	1886.76	14.1321739130435	4.36818342282752	57.0660869565218	S14AFigure
chr2	117374000	117375000	-0.673414033854036	left	1945.52	16.3292983072982	5.73289236543357	58.1646491536491	S14AFigure
chr2	117375000	117376000	0.126624939817044	right	1941.92	56.3312469908522	5.64928187882054	NA	S14AFigure
chr2	117376000	117377000	0.34364492266308	right	1895.9	67.182246133154	4.58046115828394	NA	S14AFigure
chr2	117377000	117378000	-0.340303779583186	left	1901.4	32.9848110208407	4.70819940172052	66.4924055104204	S14AFigure
chr2	117378000	117379000	-0.26232880738259	left	1908.44	36.8835596308705	4.87170435331934	68.4417798154353	S14AFigure
chr2	117379000	117380000	-0.378798625129576	left	1880.08	31.0600687435212	4.21303951989	65.5300343717606	S14AFigure
chr2	117380000	117381000	-0.0716642100091247	left	1880.14	46.4167894995438	4.21443302800022	73.2083947497719	S14AFigure
chr2	117381000	117382000	-0.368427392639884	left	1863.22	31.5786303680058	3.82146374091897	65.7893151840029	S14AFigure
chr2	117382000	117383000	-0.654064385116168	left	1897	17.2967807441916	4.60600880697126	58.6483903720958	S14AFigure
chr2	117383000	117384000	0.195232223592273	right	1892.34	59.7616111796137	4.49777967707772	NA	S14AFigure
chr2	117384000	117385000	0.55827444362409	right	1852.96	77.9137221812045	3.58317385407183	NA	S14AFigure
chr2	117385000	117386000	0.508253945167624	right	1854.62	75.4126972583812	3.6217275784545	NA	S14AFigure
chr2	117386000	117387000	0.299846066596451	right	1832.6	64.9923033298225	3.11031010200479	NA	S14AFigure
chr2	117387000	117388000	0.317596179836021	right	1877.72	65.879808991801	4.15822820088813	NA	S14AFigure
chr2	117388000	117389000	0.604376308502735	right	1878.34	80.2188154251368	4.1726277846937	NA	S14AFigure
chr2	117389000	117390000	-0.216247694846161	left	1879.88	39.187615257692	4.20839449285595	69.593807628846	S14AFigure
chr2	117390000	117391000	-0.594709340300457	left	1866.52	20.2645329849772	3.89810668698092	60.1322664924886	S14AFigure
chr2	117391000	117392000	-0.348364648573417	left	1885.48	32.5817675713292	4.33845524980955	66.2908837856646	S14AFigure
chr2	117392000	117393000	-0.0523409062382327	left	1882.48	47.3829546880884	4.26877984429869	73.6914773440442	S14AFigure
chr2	117393000	117394000	-0.571339061940566	left	1885.48	21.4330469029717	4.33845524980955	60.7165234514858	S14AFigure
chr2	117394000	117395000	-0.55613363937771	left	1867.72	22.1933180311145	3.92597684918526	61.0966590155573	S14AFigure
chr2	117395000	117396000	-0.470146973965582	left	1845.94	26.4926513017209	3.42013340517642	63.2463256508604	S14AFigure
chr2	117396000	117397000	-0.668983412102678	left	1829.06	16.5508293948661	3.02809312350198	58.275414697433	S14AFigure
chr2	117397000	117398000	-0.916602362438416	left	1834.48	4.1698818780792	3.15397335612493	52.0849409390396	S14AFigure
chr2	117398000	117399000	-0.826617678316582	left	1826.98	8.6691160841709	2.97978484234778	54.3345580420854	S14AFigure
chr2	117399000	117400000	-0.845334169082504	left	1848.56	7.7332915458748	3.48098325932257	53.8666457729374	S14AFigure
chr2	117400000	117401000	-0.691621440785072	left	1883.4	15.4189279607464	4.29014696865536	57.7094639803732	S14AFigure
chr2	117401000	117402000	-0.395518565941101	left	1874.78	30.224071702945	4.08994630348749	65.1120358514725	S14AFigure
chr2	117402000	117403000	-0.309061333843651	left	1882.46	34.5469333078175	4.26831534159529	67.2734666539087	S14AFigure
chr2	117403000	117404000	-0.458269471924202	left	1897.78	27.0865264037899	4.62412441240408	63.543263201895	S14AFigure
chr2	117404000	117405000	-0.547076488252959	left	1862.98	22.6461755873521	3.8158897084781	61.323087793676	S14AFigure
chr2	117405000	117406000	-0.772827301350848	left	1854.82	11.3586349324576	3.62637260548856	55.6793174662288	S14AFigure
chr2	117406000	117407000	-0.421245021550548	left	1846.2	28.9377489224726	3.42617194032069	64.4688744612363	S14AFigure
chr2	117407000	117408000	-0.488430920318429	left	1833.56	25.5784539840786	3.13260623176827	62.7892269920393	S14AFigure
chr2	117408000	117409000	-0.406639408099688	left	1822.3	29.6680295950156	2.87109120975084	64.8340147975078	S14AFigure
chr2	117409000	117410000	-0.390992203713052	left	1852.98	30.4503898143474	3.58363835677524	65.2251949071737	S14AFigure
chr2	117410000	117411000	0.0906177903101769	right	1826.06	54.5308895155088	2.95841771799112	NA	S14AFigure
chr2	117411000	117412000	-0.253945480631277	left	1869.12	37.3027259684361	3.95849203842366	68.6513629842181	S14AFigure
chr2	117412000	117413000	-0.262227951770683	left	1873.32	36.8886024114659	4.05603760613887	68.4443012057329	S14AFigure
chr2	117413000	117414000	0.209057215659022	right	1886.06	60.4528607829511	4.35192582820832	NA	S14AFigure
chr2	117414000	117415000	0.0258528784648188	right	1883.84	51.2926439232409	4.30036602813028	NA	S14AFigure
chr2	117415000	117416000	0.485193621867882	right	1884.7	74.2596810933941	4.32033964437673	NA	S14AFigure
chr2	117416000	117417000	-0.190865954922894	left	1838.9	40.4567022538553	3.2566284535776	70.2283511269276	S14AFigure
chr2	117417000	117418000	-0.461251306555174	left	1878.52	26.9374346722413	4.17680830902436	63.4687173361206	S14AFigure
chr2	117418000	117419000	-0.409959514170041	left	1887.3	29.502024291498	4.38072499581947	64.751012145749	S14AFigure
chr2	117419000	117420000	-0.51052981600532	left	1921.3	24.473509199734	5.17037959160922	62.236754599867	S14AFigure
chr2	117420000	117421000	-0.56128764278297	left	1952.5	21.9356178608515	5.89500380892217	60.9678089304257	S14AFigure
chr2	117421000	117422000	-0.584441843141428	left	1929.94	20.7779078429286	5.3710447594805	60.3889539214643	S14AFigure
chr2	117422000	117423000	-0.494949494949495	left	1933.22	25.2525252525252	5.44722320283904	62.6262626262626	S14AFigure
chr2	117423000	117424000	-0.274605879846613	left	1929.16	36.2697060076693	5.35292915404768	68.1348530038347	S14AFigure
chr2	117424000	117425000	-0.776696404433631	left	1859.84	11.1651797783185	3.7429627840434	55.5825898891592	S14AFigure
chr2	117425000	117426000	-0.860001044768323	left	1849.32	6.99994776158385	3.49863436205198	53.4999738807919	S14AFigure
chr2	117426000	117427000	-0.36658375878169	left	1857.84	31.6708120609155	3.69651251370283	65.8354060304577	S14AFigure
chr2	117427000	117428000	-0.700014110342881	left	1820.92	14.999294482856	2.83904052321585	57.499647241428	S14AFigure
chr2	117428000	117429000	-0.631913173998384	left	1823.44	18.4043413000808	2.89756786384497	59.2021706500404	S14AFigure
chr2	117429000	117430000	-0.33109334050131	left	1816.4	33.4453329749345	2.73406291224615	66.7226664874673	S14AFigure
chr2	117430000	117431000	-0.562857609939513	left	1775.42	21.8571195030244	1.7822968729678	60.9285597515122	S14AFigure
chr2	117431000	117432000	-0.154222888555722	left	1775.54	42.2888555722139	1.78508388918823	71.1444277861069	S14AFigure
chr2	117432000	117433000	-0.629342810162839	left	1751.76	18.5328594918581	1.23279017483882	59.266429745929	S14AFigure
chr2	117433000	117434000	-0.562712175428938	left	1795.1	21.8643912285531	2.23936753311904	60.9321956142766	S14AFigure
chr2	117434000	117435000	-0.790572478991597	left	1803.06	10.4713760504202	2.42423960907452	55.2356880252101	S14AFigure
chr2	117435000	117436000	-0.763410040127754	left	1816.38	11.8294979936123	2.73359840954275	55.9147489968061	S14AFigure
chr2	117436000	117437000	-0.650181990821332	left	1803.52	17.4909004589334	2.43492317125286	58.7454502294667	S14AFigure
chr2	117437000	117438000	-0.465512577765756	left	1742.54	26.7243711117122	1.01865442856877	63.3621855558561	S14AFigure
chr2	117438000	117439000	-0.90450615666754	left	1743.86	4.774692166623	1.04931160699355	52.3873460833115	S14AFigure
chr2	117439000	117440000	-0.745762711864407	left	1728.56	12.7118644067797	0.693967038888164	56.3559322033898	S14AFigure
chr2	117440000	117441000	-0.66555529467011	left	1736.02	16.7222352664945	0.867226547258503	58.3611176332472	S14AFigure
chr2	117441000	117442000	-0.503448275862069	left	1719.54	24.8275862068966	0.484476319652178	62.4137931034483	S14AFigure
chr2	117442000	117443000	-0.522154333559629	left	1743.12	23.8922833220185	1.03212500696754	61.9461416610093	S14AFigure
chr2	117443000	117444000	-0.477553034040454	left	1744.28	26.1223482979773	1.05906616376507	63.0611741489886	S14AFigure
chr2	117444000	117445000	-0.214147176269253	left	1749.3	39.2926411865373	1.17565634231991	69.6463205932687	S14AFigure
chr2	117445000	117446000	-0.610396611474779	left	1799.12	19.480169426261	2.33273257650359	59.7400847131305	S14AFigure
chr2	117446000	117447000	-0.566593442356196	left	1811.2	21.6703278821902	2.61329220936066	60.8351639410951	S14AFigure
chr2	117447000	117448000	-0.743661971830986	left	1830.56	12.8169014084507	3.06293082625741	56.4084507042254	S14AFigure
chr2	117448000	117449000	-0.450041373603641	left	1864.06	27.4979313198179	3.84097285446201	63.748965659909	S14AFigure
chr2	117449000	117450000	-0.386076391313456	left	1832.78	30.6961804343272	3.11449062633544	65.3480902171636	S14AFigure
chr2	117450000	117451000	-0.459107240728336	left	1821.22	27.0446379635832	2.84600806376693	63.5223189817916	S14AFigure
chr2	117451000	117452000	0.179056237879767	right	1852.36	58.9528118939884	3.56923877296966	NA	S14AFigure
chr2	117452000	117453000	-0.131273500081739	left	1865.78	43.436324995913	3.8809200869549	71.7181624979565	S14AFigure
chr2	117453000	117454000	-0.472304515665679	left	1840.36	26.384774216716	3.29053715092622	63.192387108358	S14AFigure
chr2	117454000	117455000	-0.794844361229061	left	1839.36	10.2577819385469	3.26731201575593	55.1288909692735	S14AFigure
chr2	117455000	117456000	-0.186404997962787	left	1828.36	40.6797501018606	3.01183552888277	70.3398750509303	S14AFigure
chr2	117456000	117457000	0.311278195488722	right	1824.44	65.5639097744361	2.92079299901525	NA	S14AFigure
chr2	117457000	117458000	0.118897987684885	right	1856.22	55.9448993842443	3.65888779472697	NA	S14AFigure
chr2	117458000	117459000	0.63684419188582	right	1853.18	81.842209594291	3.58828338380929	NA	S14AFigure
chr2	117459000	117460000	0.685550286997754	right	1844.62	84.2775143498877	3.38947622675164	NA	S14AFigure
chr2	117460000	117461000	0.78499604564456	right	1845.82	89.249802282228	3.41734638895598	NA	S14AFigure
chr2	117461000	117462000	0.6853184991274	right	1797.78	84.26592495637	2.30161089537541	NA	S14AFigure
chr2	117462000	117463000	0.414968297101449	right	1789.38	70.7484148550725	2.106519759945	NA	S14AFigure
chr2	117463000	117464000	0.70647789941559	right	1768.32	85.3238949707795	1.61739841325876	NA	S14AFigure
chr2	117464000	117465000	0.0506661480112808	right	1786.06	52.533307400564	2.02941231117965	NA	S14AFigure
chr2	117465000	117466000	0.218443804034582	right	1782	60.9221902017291	1.93511826238829	NA	S14AFigure
chr2	117466000	117467000	-0.560360805634499	left	1829.6	21.981959718275	3.04063469649393	60.9909798591375	S14AFigure
chr2	117467000	117468000	-0.300810244206471	left	1828.54	34.9594877896764	3.01601605321343	67.4797438948382	S14AFigure
chr2	117468000	117469000	-0.455089820359281	left	1805.04	27.245508982036	2.47022537671169	63.622754491018	S14AFigure
chr2	117469000	117470000	-0.425774296902812	left	1795.76	28.7112851548594	2.25469612233143	64.3556425774297	S14AFigure
chr2	117470000	117471000	-0.873457943925234	left	1785.52	6.3271028037383	2.01687073818769	53.1635514018691	S14AFigure
chr2	117471000	117472000	0.300853918877707	right	1776.78	65.0426959438853	1.81388305679939	NA	S14AFigure
chr2	117472000	117473000	-0.243766500440012	left	1788.04	37.8116749779994	2.07539807881682	68.9058374889997	S14AFigure
chr2	117473000	117474000	-0.838970569235937	left	1780.04	8.05147153820315	1.88959699745452	54.0257357691016	S14AFigure
chr2	117474000	117475000	-0.946739287607847	left	1784.64	2.66303561960765	1.99643261923785	51.3315178098038	S14AFigure
chr2	117475000	117476000	-0.888318144159072	left	1777.3	5.5840927920464	1.82596012708794	52.7920463960232	S14AFigure
chr2	117476000	117477000	-0.918204779483194	left	1796.12	4.0897610258403	2.26305717099273	52.0448805129202	S14AFigure
chr2	117477000	117478000	-0.76456929406123	left	1816.12	11.7715352969385	2.72755987439847	55.8857676484692	S14AFigure
chr2	117478000	117479000	-0.6383067701315	left	1819.2	18.084661493425	2.79909329072295	59.0423307467125	S14AFigure
chr2	117479000	117480000	-0.191844521282938	left	1851.36	40.4077739358531	3.54601363779937	70.2038869679266	S14AFigure
chr2	117480000	117481000	0.00565973406068871	right	1869	50.2829867030344	3.95570502220323	NA	S14AFigure
chr2	117481000	117482000	-0.427101769911504	left	1881.6	28.6449115044248	4.24834172534884	64.3224557522124	S14AFigure
chr2	117482000	117483000	-0.414657666345227	left	1908.8	29.2671166827386	4.88006540198064	64.6335583413693	S14AFigure
chr2	117483000	117484000	0.473599678779362	right	1884.4	73.6799839389681	4.31337210382565	NA	S14AFigure
chr2	117484000	117485000	-0.246541637049593	left	1899.62	37.6729181475203	4.6668586611174	68.8364590737602	S14AFigure
chr2	117485000	117486000	-0.201942302199372	left	1890.12	39.9028848900314	4.44621987699968	69.9514424450157	S14AFigure
chr2	117486000	117487000	-0.0664337926127175	left	1905.54	46.6783103693641	4.8043514613255	73.3391551846821	S14AFigure
chr2	117487000	117488000	-0.293352510787318	left	1919.86	35.3323744606341	5.13693539696401	67.666187230317	S14AFigure
chr2	117488000	117489000	-0.432654981766851	left	1936.6	28.3672509116575	5.52572415971461	64.1836254558287	S14AFigure
chr2	117489000	117490000	-0.522020560984897	left	1936.68	23.8989719507552	5.52758217052823	61.9494859753776	S14AFigure
chr2	117490000	117491000	-0.391693850723015	left	1992.2	30.4153074638492	6.81704167518255	65.2076537319246	S14AFigure
chr2	117491000	117492000	-0.642798466593647	left	2020.34	17.8600766703176	7.47059697887441	58.9300383351588	S14AFigure
chr2	117492000	117493000	-0.607785799141003	left	2006.76	19.6107100429499	7.15519964326192	59.8053550214749	S14AFigure
chr2	117493000	117494000	-0.758948023653906	left	1986.94	12.0525988173047	6.69487746418684	56.0262994086523	S14AFigure
chr2	117494000	117495000	-0.81625855239467	left	2003.22	9.1870723802665	7.07298266475911	54.5935361901332	S14AFigure
chr2	117495000	117496000	-0.585327391155297	left	1994.78	20.7336304422352	6.87696252392189	60.3668152211176	S14AFigure
chr2	117496000	117497000	-0.356434937611408	left	1980.3	32.1782531194296	6.54066256665614	66.0891265597148	S14AFigure
chr2	117497000	117498000	-0.177882051828943	left	1947.88	41.1058974085528	5.78770368443545	70.5529487042764	S14AFigure
chr2	117498000	117499000	-0.286192214111922	left	1949.62	35.6903892944039	5.82811541963174	67.845194647202	S14AFigure
chr2	117499000	117500000	0.0823095823095823	right	1946.8	54.1154791154791	5.76262053845153	NA	S14AFigure
chr2	117500000	117501000	-0.293064472375441	left	1944.88	35.346776381228	5.71802827892459	67.673388190614	S14AFigure
chr2	117501000	117502000	-0.608944099378882	left	1960.54	19.5527950310559	6.08173389569127	59.7763975155279	S14AFigure
chr2	117502000	117503000	-0.569392189073181	left	1987.66	21.5303905463409	6.71159956150945	60.7651952731705	S14AFigure
chr2	117503000	117504000	-0.60337552742616	left	1996.4	19.831223628692	6.91458724289776	59.915611814346	S14AFigure
chr2	117504000	117505000	-0.62653503491452	left	2016.72	18.673248254274	7.38652198955798	59.336624127137	S14AFigure
chr2	117505000	117506000	-0.375954738330976	left	2051.88	31.2022630834512	8.20311774214526	65.6011315417256	S14AFigure
chr2	117506000	117507000	-0.486581973990829	left	2072.74	25.6709013004585	8.68759406179744	62.8354506502293	S14AFigure
chr2	117507000	117508000	-0.426987437058135	left	2072.96	28.6506281470933	8.6927035915349	64.3253140735466	S14AFigure
chr2	117508000	117509000	-0.147188881869867	left	2095.56	42.6405559065066	9.21759164638338	71.3202779532533	S14AFigure
chr2	117509000	117510000	-0.828178694158076	left	2069.94	8.5910652920962	8.62256368332064	54.2955326460481	S14AFigure
chr2	117510000	117511000	-0.0846071044133477	left	2051.46	45.7696447793326	8.19336318537374	72.8848223896663	S14AFigure
chr2	117511000	117512000	-0.124932802924417	left	2083.6	43.7533598537792	8.93981902974675	71.8766799268896	S14AFigure
chr2	117512000	117513000	-0.50271107668474	left	2112.68	24.864446165763	9.61520596049869	62.4322230828815	S14AFigure
chr2	117513000	117514000	-0.537086535248914	left	2129.32	23.1456732375543	10.0016722097323	61.5728366187771	S14AFigure
chr2	117514000	117515000	0.149298120390197	right	2101.1	57.4649060195099	9.34625889522677	NA	S14AFigure
chr2	117515000	117516000	-0.307103360272225	left	2073.24	34.6448319863887	8.69920662938258	67.3224159931944	S14AFigure
chr2	117516000	117517000	-0.334247025930596	left	2053.68	33.2876487034702	8.24492298545177	66.6438243517351	S14AFigure
chr2	117517000	117518000	-0.437375304810463	left	2031.64	28.1312347594769	7.73304100629866	64.0656173797384	S14AFigure
chr2	117518000	117519000	-0.649281409364859	left	2056.7	17.535929531757	8.31506289366604	58.7679647658785	S14AFigure
chr2	117519000	117520000	-0.635583820158249	left	2051.46	18.2208089920876	8.19336318537374	59.1104044960438	S14AFigure
chr2	117520000	117521000	0.204557379506784	right	2039.06	60.2278689753392	7.90537150926218	NA	S14AFigure
chr2	117521000	117522000	-0.133725649350649	left	2067.34	43.3137175324675	8.5621783318779	71.6568587662338	S14AFigure
chr2	117522000	117523000	-0.733977379830349	left	2048.14	13.3011310084825	8.11625573660838	56.6505655042413	S14AFigure
chr2	117523000	117524000	-0.614479236064846	left	2049.52	19.2760381967577	8.14830642314338	59.6380190983788	S14AFigure
chr2	117524000	117525000	-0.701769275967879	left	2047.74	14.9115362016061	8.10696568254027	57.455768100803	S14AFigure
chr2	117525000	117526000	-0.427074671544986	left	2073.94	28.6462664227507	8.71546422400178	64.3231332113753	S14AFigure
chr2	117526000	117527000	-0.791195043488621	left	2065.58	10.4402478255689	8.52130209397819	55.2201239127845	S14AFigure
chr2	117527000	117528000	-0.866217106537999	left	2083.76	6.68914467310005	8.943535051374	53.34457233655	S14AFigure
chr2	117528000	117529000	-0.854794898945721	left	2123.7	7.26025505271395	9.87114695007525	53.630127526357	S14AFigure
chr2	117529000	117530000	-0.816571653938546	left	2087.72	9.1714173030727	9.03550658664833	54.5857086515364	S14AFigure
chr2	117530000	117531000	-0.52099173553719	left	2062.68	23.9504132231405	8.45394920198435	61.9752066115703	S14AFigure
chr2	117531000	117532000	-0.735690148167403	left	2041.82	13.2154925916299	7.96947288233217	56.6077462958149	S14AFigure
chr2	117532000	117533000	-0.0987420299844908	left	2031.12	45.0628985007755	7.72096393601011	72.5314492503877	S14AFigure
chr2	117533000	117534000	-0.64005900672021	left	2057.74	17.9970496639895	8.33921703424313	58.9985248319948	S14AFigure
chr2	117534000	117535000	-0.466307277628032	left	2074.46	26.6846361185984	8.72754129429033	63.3423180592992	S14AFigure
chr2	117535000	117536000	-0.109504543344167	left	2106.92	44.5247728327916	9.48142918191784	72.2623864163958	S14AFigure
chr2	117536000	117537000	-0.72260989552533	left	2104	13.8695052237335	9.4136117872206	56.9347526118667	S14AFigure
chr2	117537000	117538000	-0.206148994875838	left	2119.86	39.6925502562081	9.78196243102135	69.8462751281041	S14AFigure
chr2	117538000	117539000	-0.637855787476281	left	2095.52	18.1072106261859	9.21666264097657	59.053605313093	S14AFigure
chr2	117539000	117540000	-0.468488416050116	left	2097.52	26.5755791974942	9.26311291131714	63.2877895987471	S14AFigure
chr2	117540000	117541000	-0.0751895991332611	left	2061.92	46.240520043337	8.43629809925494	73.1202600216685	S14AFigure
chr2	117541000	117542000	-0.766248515822621	left	2035.36	11.687574208869	7.81943850913212	55.8437871044345	S14AFigure
chr2	117542000	117543000	-0.672010235568601	left	2013.36	16.39948822157	7.30848553538581	58.199744110785	S14AFigure
chr2	117543000	117544000	-0.408616707812376	left	2033.02	29.5691646093812	7.76509169283365	64.7845823046906	S14AFigure
chr2	117544000	117545000	-0.630722973896406	left	2021.9	18.4638513051797	7.50682818974007	59.2319256525899	S14AFigure
chr2	117545000	117546000	0.00276890308839191	right	2015.36	50.1384451544196	7.35493580572639	NA	S14AFigure
chr2	117546000	117547000	0.252165543792108	right	2013.14	62.6082771896054	7.30337600564835	NA	S14AFigure
chr2	117547000	117548000	-0.417701453104359	left	2029.82	29.114927344782	7.69077126028873	64.557463672391	S14AFigure
chr2	117548000	117549000	-0.543346093222247	left	2020.18	22.8326953388876	7.46688095724717	61.4163476694438	S14AFigure
chr2	117549000	117550000	-0.667557887302628	left	2039.92	16.6221056348686	7.92534512550863	58.3110528174343	S14AFigure
chr2	117550000	117551000	-0.664448669201521	left	2030.54	16.7775665399239	7.70749335761134	58.388783269962	S14AFigure
chr2	117551000	117552000	-0.719032141567353	left	1968.44	14.0483929216324	6.26521246353654	57.0241964608162	S14AFigure
chr2	117552000	117553000	-0.668307851775071	left	1916.88	16.5846074112464	5.06772449415656	58.2923037056232	S14AFigure
chr2	117553000	117554000	-0.854244694132335	left	1928.58	7.28776529338325	5.33945857564891	53.6438826466916	S14AFigure
chr2	117554000	117555000	-0.441133569493645	left	1940.82	27.9433215253177	5.62373423013322	63.9716607626589	S14AFigure
chr2	117555000	117556000	-0.688353216086582	left	1916.66	15.5823391956709	5.06261496441909	57.7911695978354	S14AFigure
chr2	117556000	117557000	-0.774012393493416	left	1945	11.2993803253292	5.72081529514502	55.6496901626646	S14AFigure
chr2	117557000	117558000	-0.610639170425918	left	1937.58	19.4680414787041	5.54848479218149	59.734020739352	S14AFigure
chr2	117558000	117559000	-0.593874454769581	left	1889.66	20.306277261521	4.43553631482135	60.1531386307605	S14AFigure
chr2	117559000	117560000	-0.567476545585759	left	1904.46	21.626172720712	4.7792683153416	60.813086360356	S14AFigure
chr2	117560000	117561000	-0.796676894575349	left	1915.66	10.1661552712326	5.03938982924881	55.0830776356163	S14AFigure
chr2	117561000	117562000	-0.709023757236973	left	1892.14	14.5488121381514	4.49313465004366	57.2744060690757	S14AFigure
chr2	117562000	117563000	-0.580349167681689	left	1895.46	20.9825416159156	4.57024209880902	60.4912708079578	S14AFigure
chr2	117563000	117564000	-0.703080250160734	left	1920.2	14.8459874919633	5.14483194292191	57.4229937459816	S14AFigure
chr2	117564000	117565000	-0.807412050458356	left	1948	9.6293974770822	5.79049070065588	54.8146987385411	S14AFigure
chr2	117565000	117566000	0.519118600129618	right	1978.44	75.9559300064809	6.49746381523941	NA	S14AFigure
chr2	117566000	117567000	-0.496687534188294	left	2003.54	25.1656232905853	7.0804147080136	62.5828116452927	S14AFigure
chr2	117567000	117568000	-0.397399550298172	left	1985.74	30.1300224850914	6.6670073019825	65.0650112425457	S14AFigure
chr2	117568000	117569000	-0.711294065642612	left	1989.12	14.4352967178694	6.74550825885806	57.2176483589347	S14AFigure
chr2	117569000	117570000	0.0542685370741483	right	1982.32	52.7134268537074	6.58757733970012	NA	S14AFigure
chr2	117570000	117571000	0.32609561752988	right	2003.62	66.304780876494	7.08227271882722	NA	S14AFigure
chr2	117571000	117572000	-0.482343810632518	left	2000.6	25.8828094683741	7.01213281061296	62.9414047341871	S14AFigure
chr2	117572000	117573000	-0.454992089266384	left	2060.46	27.2503955366808	8.40238940190632	63.6251977683404	S14AFigure
chr2	117573000	117574000	-0.689119170984456	left	2057.08	15.5440414507772	8.32388844503075	57.7720207253886	S14AFigure
chr2	117574000	117575000	-0.52076781260167	left	2083.5	23.9616093699165	8.93749651622973	61.9808046849583	S14AFigure
chr2	117575000	117576000	-0.248272776976987	left	2098.6	37.5863611511506	9.28819605730105	68.7931805755753	S14AFigure
chr2	117576000	117577000	-0.867967801412061	left	2118.1	6.60160992939695	9.74108619312164	53.3008049646985	S14AFigure
chr2	117577000	117578000	-0.940526264305977	left	2087.96	2.97368678470115	9.0410806190892	51.4868433923506	S14AFigure
chr2	117578000	117579000	-0.894945957776356	left	2064.26	5.2527021111822	8.49064491555341	52.6263510555911	S14AFigure
chr2	117579000	117580000	-0.772562150551221	left	2095.06	11.3718924724389	9.20597907879824	55.6859462362195	S14AFigure
chr2	117580000	117581000	-0.872612330908844	left	2137.6	6.3693834545578	10.1939763289422	53.1846917272789	S14AFigure
chr2	117581000	117582000	-0.895038568199296	left	2159.82	5.2480715900352	10.710038832426	52.6240357950176	S14AFigure
chr2	117582000	117583000	-0.813890467240701	left	2162.24	9.30547663796495	10.7662436595381	54.6527383189825	S14AFigure
chr2	117583000	117584000	-0.881763879128602	left	2115.6	5.9118060435699	9.68302335519592	52.9559030217849	S14AFigure
chr2	117584000	117585000	-0.888581245621643	left	2081.38	5.57093771891785	8.88825922966872	52.7854688594589	S14AFigure
chr2	117585000	117586000	-0.915472872236987	left	2083.18	4.22635638815065	8.93006447297523	52.1131781940753	S14AFigure
chr2	117586000	117587000	-0.866294568477174	left	2130.38	6.6852715761413	10.0262908530128	53.3426357880707	S14AFigure
chr2	117587000	117588000	-0.804153005464481	left	2132.34	9.79234972677595	10.0718121179465	54.896174863388	S14AFigure
chr2	117588000	117589000	-0.792818393180057	left	2176.02	10.3590803409972	11.0862860221846	55.1795401704986	S14AFigure
chr2	117589000	117590000	-0.165618880758528	left	2223.78	41.7190559620736	12.1955184779175	70.8595279810368	S14AFigure
chr2	117590000	117591000	0.503105590062112	right	2195.4	75.1552795031056	11.5363891417848	NA	S14AFigure
chr2	117591000	117592000	0.759843376114858	right	2205.32	87.9921688057429	11.7667824826741	NA	S14AFigure
chr2	117592000	117593000	0.689169675090253	right	2225.3	84.4584837545126	12.2308206833764	NA	S14AFigure
chr2	117593000	117594000	0.443657728231395	right	2220.3	72.1828864115697	12.1146950075249	NA	S14AFigure
chr2	117594000	117595000	0.518584612246979	right	2245.88	75.929230612349	12.7087939651809	NA	S14AFigure
chr2	117595000	117596000	0.332055214723926	right	2219.3	66.6027607361963	12.0914698723547	NA	S14AFigure
chr2	117596000	117597000	-0.0133922931143399	left	2224.92	49.330385344283	12.2219951320117	74.6651926721415	S14AFigure
chr2	117597000	117598000	-0.729530434782609	left	2219.08	13.5234782608695	12.0863603426172	56.7617391304348	S14AFigure
chr2	117598000	117599000	-0.535180775059537	left	2211.16	23.2409612470232	11.9024172720685	61.6204806235116	S14AFigure
chr2	117599000	117600000	-0.91441014959288	left	2188.24	4.279492520356	11.3700971739655	52.139746260178	S14AFigure
chr2	117600000	117601000	-0.606431083570591	left	2181.3	19.6784458214705	11.2089147358838	59.8392229107352	S14AFigure
chr2	117601000	117602000	-0.654383959194442	left	2194.94	17.2808020402779	11.5257055796065	58.640401020139	S14AFigure
chr2	117602000	117603000	-0.924290220820189	left	2208.2	3.78548895899055	11.8336708719645	51.8927444794953	S14AFigure
chr2	117603000	117604000	-0.696394686907021	left	2189.94	15.180265654649	11.409579903755	57.5901328273245	S14AFigure
chr2	117604000	117605000	-0.771591350511459	left	2166.5	11.4204324744271	10.8651827353635	55.7102162372135	S14AFigure
chr2	117605000	117606000	-0.779557752119637	left	2180.38	11.0221123940182	11.1875476115271	55.5110561970091	S14AFigure
chr2	117606000	117607000	-0.608898015058179	left	2178.86	19.5550992470911	11.1522454060683	59.7775496235455	S14AFigure
chr2	117607000	117608000	-0.339392151077014	left	2172.58	33.0303924461493	11.0063915571989	66.5151962230747	S14AFigure
chr2	117608000	117609000	-0.717495085650098	left	2229.36	14.1252457174951	12.3251147321677	57.0626228587476	S14AFigure
chr2	117609000	117610000	-0.683697166744078	left	2254.38	15.8151416627961	12.9062076141283	57.907570831398	S14AFigure
chr2	117610000	117611000	-0.467184416576485	left	2251.08	26.6407791711757	12.8295646680664	63.3203895855879	S14AFigure
chr2	117611000	117612000	-0.697608558842039	left	2284.24	15.1195720578981	13.5997101503131	57.559786028949	S14AFigure
chr2	117612000	117613000	-0.63942729132171	left	2257.68	18.0286354339145	12.9828505601903	59.0143177169573	S14AFigure
chr2	117613000	117614000	-0.762871038068087	left	2218.52	11.8564480965957	12.0733542669218	55.9282240482978	S14AFigure
chr2	117614000	117615000	-0.493451327433628	left	2212.82	25.3274336283186	11.9409709964512	62.6637168141593	S14AFigure
chr2	117615000	117616000	-0.632910895750775	left	2219.76	18.3544552124613	12.102153434533	59.1772276062306	S14AFigure
chr2	117616000	117617000	-0.802974947807933	left	2183.12	9.85125260960335	11.2511844818937	54.9256263048017	S14AFigure
chr2	117617000	117618000	-0.651862262825018	left	2220.52	17.4068868587491	12.1198045372624	58.7034434293746	S14AFigure
chr2	117618000	117619000	-0.413315267598694	left	2211.08	29.3342366200653	11.9005592612549	64.6671183100326	S14AFigure
chr2	117619000	117620000	-0.299338999055713	left	2207.32	35.0330500472144	11.8132327530146	67.5165250236072	S14AFigure
chr2	117620000	117621000	-0.865905444937246	left	2204.86	6.7047277531377	11.7560989204957	53.3523638765689	S14AFigure
chr2	117621000	117622000	-0.931653063054983	left	2179.74	3.41734684725085	11.1726835250181	51.7086734236254	S14AFigure
chr2	117622000	117623000	-0.84853362647717	left	2098.22	7.5733186761415	9.27937050593634	53.7866593380707	S14AFigure
chr2	117623000	117624000	-0.742511955700982	left	2107.08	12.8744022149509	9.48514520354508	56.4372011074754	S14AFigure
chr2	117624000	117625000	-0.897442291251069	left	2095.12	5.12788543744655	9.20737258690845	52.5639427187233	S14AFigure
chr2	117625000	117626000	-0.887221623788171	left	2086.66	5.63891881059145	9.01088794336783	52.8194594052957	S14AFigure
chr2	117626000	117627000	-0.81931593720761	left	2068.4	9.0342031396195	8.5867969751584	54.5171015698098	S14AFigure
chr2	117627000	117628000	-0.656640571350089	left	2087.36	17.1679714324955	9.02714553798703	58.5839857162478	S14AFigure
chr2	117628000	117629000	-0.621772151898734	left	2089.56	18.9113924050633	9.07824083536166	59.4556962025316	S14AFigure
chr2	117629000	117630000	-0.653653062429862	left	2076.86	17.3173468785069	8.78328161869902	58.6586734392534	S14AFigure
chr2	117630000	117631000	-0.834880217697653	left	2027.24	8.25598911511735	7.6308504115494	54.1279945575587	S14AFigure
chr2	117631000	117632000	-0.58261120739457	left	2053.94	20.8694396302715	8.25096152059605	60.4347198151358	S14AFigure
chr2	117632000	117633000	-0.737707108498129	left	2042.8	13.1146445750935	7.99223351479905	56.5573222875468	S14AFigure
chr2	117633000	117634000	-0.705203603067074	left	2072.88	14.7398198466463	8.69084558072128	57.3699099233231	S14AFigure
chr2	117634000	117635000	-0.494543120051359	left	2072.08	25.272843997432	8.67226547258505	62.636421998716	S14AFigure
chr2	117635000	117636000	-0.422825477865637	left	2041.98	28.8587261067181	7.97318890395942	64.4293630533591	S14AFigure
chr2	117636000	117637000	-0.649083362158423	left	2020.06	17.5458318920789	7.46409394102674	58.7729159460394	S14AFigure
chr2	117637000	117638000	-0.664454852979443	left	2017.72	16.7772573510279	7.40974712472827	58.3886286755139	S14AFigure
chr2	117638000	117639000	-0.11953488372093	left	2007.52	44.0232558139535	7.17285074599134	72.0116279069767	S14AFigure
chr2	117639000	117640000	-0.728790408256185	left	1991.72	13.5604795871907	6.80589361030081	56.7802397935954	S14AFigure
chr2	117640000	117641000	-0.542399049881235	left	1989.72	22.8800475059383	6.75944333996024	61.4400237529691	S14AFigure
chr2	117641000	117642000	-0.812271457775474	left	1992.7	9.3864271112263	6.82865424276769	54.6932135556131	S14AFigure
chr2	117642000	117643000	-0.815214070614935	left	2000.36	9.23929646925325	7.00655877817209	54.6196482346266	S14AFigure
chr2	117643000	117644000	-0.71974441703043	left	1989.44	14.0127791484785	6.75294030211256	57.0063895742393	S14AFigure
chr2	117644000	117645000	-0.590309684348708	left	1962.42	20.4845157825646	6.12539714981141	60.2422578912823	S14AFigure
chr2	117645000	117646000	-0.720720337179105	left	2015.4	13.9639831410447	7.3558648111332	56.9819915705224	S14AFigure
chr2	117646000	117647000	-0.609111918124794	left	2020.56	19.5444040937603	7.47570650861188	59.7722020468802	S14AFigure
chr2	117647000	117648000	-0.927119604826302	left	2022.82	3.6440197586849	7.52819531409673	51.8220098793425	S14AFigure
chr2	117648000	117649000	-0.845714795326853	left	2035.96	7.71426023365735	7.8333735902343	53.8571301168287	S14AFigure
chr2	117649000	117650000	-0.77070432316685	left	2065	11.4647838416575	8.50783151557942	55.7323919208287	S14AFigure
chr2	117650000	117651000	-0.905291240551356	left	2088.4	4.7354379724322	9.05129967856413	52.3677189862161	S14AFigure
chr2	117651000	117652000	-0.902150444770706	left	2133	4.8924777614647	10.0871407071589	52.4462388807324	S14AFigure
chr2	117652000	117653000	-0.918571898891612	left	2162.56	4.0714050554194	10.7736757027926	52.0357025277097	S14AFigure
chr2	117653000	117654000	-0.648064037415119	left	2193.98	17.596798129244	11.503409449843	58.798399064622	S14AFigure
chr2	117654000	117655000	-0.645215495708252	left	2228.86	17.7392252145874	12.3135021645826	58.8696126072937	S14AFigure
chr2	117655000	117656000	-0.590659055526725	left	2230.98	20.4670472236637	12.3627394511436	60.2335236118319	S14AFigure
chr2	117656000	117657000	-0.541212834854283	left	2187.86	22.9393582572859	11.3612716226008	61.4696791286429	S14AFigure
chr2	117657000	117658000	-0.623850417199586	left	2188.34	18.8074791400207	11.3724196874826	59.4037395700104	S14AFigure
chr2	117658000	117659000	-0.653969237121916	left	2152.56	17.3015381439042	10.5414243510897	58.6507690719521	S14AFigure
chr2	117659000	117660000	-0.188271030934226	left	2152.74	40.5864484532887	10.5456048754204	70.2932242266444	S14AFigure
chr2	117660000	117661000	-0.888752108694661	left	2163.2	5.56239456526695	10.7885397893016	52.7811972826335	S14AFigure
chr2	117661000	117662000	-0.610674157303371	left	2166.48	19.4662921348314	10.8647182326601	59.7331460674157	S14AFigure
chr2	117662000	117663000	-0.658212748301437	left	2144.8	17.0893625849282	10.3611973021683	58.5446812924641	S14AFigure
chr2	117663000	117664000	-0.730717054263566	left	2145.2	13.4641472868217	10.3704873562364	56.7320736434108	S14AFigure
chr2	117664000	117665000	-0.838346895858096	left	2114.66	8.0826552070952	9.66119172813585	54.0413276035476	S14AFigure
chr2	117665000	117666000	-0.737434418679162	left	2078.44	13.1282790660419	8.81997733226808	56.5641395330209	S14AFigure
chr2	117666000	117667000	-0.768492068315809	left	2109.38	11.5753965842096	9.53856301443675	55.7876982921048	S14AFigure
chr2	117667000	117668000	-0.646521622347569	left	2088.1	17.6739188826215	9.04433213801304	58.8369594413108	S14AFigure
chr2	117668000	117669000	-0.653940708604483	left	2083.54	17.3029645697759	8.93842552163654	58.6514822848879	S14AFigure
chr2	117669000	117670000	-0.485428051001822	left	2096.3	25.7285974499089	9.2347782464094	62.8642987249545	S14AFigure
chr2	117670000	117671000	-0.937133891213389	left	2094.9	3.14330543933055	9.202263057171	51.5716527196653	S14AFigure
chr2	117671000	117672000	-0.771042032427967	left	2107.2	11.4478983786016	9.48793221976551	55.7239491893008	S14AFigure
chr2	117672000	117673000	-0.583802628050416	left	2125.9	20.8098685974792	9.92224224744988	60.4049342987396	S14AFigure
chr2	117673000	117674000	-0.808794851794072	left	2157.86	9.5602574102964	10.6645175674922	54.7801287051482	S14AFigure
chr2	117674000	117675000	-0.746761572129626	left	2141.04	12.6619213935187	10.273870793928	56.3309606967593	S14AFigure
chr2	117675000	117676000	-0.561227336122734	left	2129.18	21.9386331938633	9.99842069080842	60.9693165969316	S14AFigure
chr2	117676000	117677000	-0.775484536747396	left	2118.4	11.2257731626302	9.74805373367273	55.6128865813151	S14AFigure
chr2	117677000	117678000	-0.799854557207498	left	2098.6	10.0072721396251	9.28819605730105	55.0036360698126	S14AFigure
chr2	117678000	117679000	-0.75022674945929	left	2104.04	12.4886625270355	9.41454079262741	56.2443312635178	S14AFigure
chr2	117679000	117680000	-0.0750230131942314	left	2089.42	46.2488493402884	9.07498931643782	73.1244246701442	S14AFigure
chr2	117680000	117681000	-0.898367914328374	left	2148.9	5.0816042835813	10.4564203563665	52.5408021417906	S14AFigure
chr2	117681000	117682000	-0.261321704126132	left	2113.24	36.9339147936934	9.62821203619405	68.4669573968467	S14AFigure
chr2	117682000	117683000	-0.884558327714093	left	2130.16	5.77208361429535	10.0211813232753	52.8860418071477	S14AFigure
chr2	117683000	117684000	-0.497165817607807	left	2124.04	25.1417091196097	9.87904349603315	62.5708545598048	S14AFigure
chr2	117684000	117685000	-0.643434277080733	left	2124.28	17.8282861459634	9.88461752847402	58.9141430729817	S14AFigure
chr2	117685000	117686000	-0.503794930545611	left	2122.66	24.8102534727195	9.84699280949815	62.4051267363597	S14AFigure
chr2	117686000	117687000	-0.757773959314894	left	2145.54	12.1113020342553	10.3783839021943	56.0556510171277	S14AFigure
chr2	117687000	117688000	-0.909118915588417	left	2149.12	4.54405422057915	10.4615298861039	52.2720271102896	S14AFigure
chr2	117688000	117689000	-0.901873735065613	left	2129.6	4.90631324671935	10.0081752475799	52.4531566233597	S14AFigure
chr2	117689000	117690000	-0.749641726378937	left	2134.96	12.5179136810531	10.1326619720927	56.2589568405266	S14AFigure
chr2	117690000	117691000	-0.709556527170518	left	2165.7	14.5221736414741	10.8466026272273	57.261086820737	S14AFigure
chr2	117691000	117692000	-0.685006195786865	left	2195.36	15.7496902106568	11.535460136378	57.8748451053284	S14AFigure
chr2	117692000	117693000	-0.925648597342333	left	2168.46	3.71757013288335	10.9107040002973	51.8587850664417	S14AFigure
chr2	117693000	117694000	-0.417770849571317	left	2201.52	29.1114575214341	11.678526969027	64.5557287607171	S14AFigure
chr2	117694000	117695000	-0.737580886012942	left	2217.22	13.1209556993529	12.0431615912005	56.5604778496764	S14AFigure
chr2	117695000	117696000	-0.658256731208032	left	2190.48	17.0871634395984	11.422121476747	58.5435817197992	S14AFigure
chr2	117696000	117697000	-0.88156862745098	left	2181.14	5.921568627451	11.2051987142565	52.9607843137255	S14AFigure
chr2	117697000	117698000	-0.87106996088528	left	2208.58	6.446501955736	11.8424964233292	53.223250977868	S14AFigure
chr2	117698000	117699000	-0.617953098307191	left	2195.36	19.1023450846404	11.535460136378	59.5511725423202	S14AFigure
chr2	117699000	117700000	-0.504227795042278	left	2205.8	24.7886102478861	11.7779305475558	62.394305123943	S14AFigure
chr2	117700000	117701000	-0.880975866377326	left	2213.16	5.9512066811337	11.9488675424091	52.9756033405668	S14AFigure
chr2	117701000	117702000	-0.774603174603175	left	2168.44	11.2698412698413	10.9102394975939	55.6349206349206	S14AFigure
chr2	117702000	117703000	-0.139559994601161	left	2158.74	43.0220002699419	10.6849556864421	71.511000134971	S14AFigure
chr2	117703000	117704000	-0.710265235877708	left	2118.58	14.4867382061146	9.75223425800338	57.2433691030573	S14AFigure
chr2	117704000	117705000	-0.627061813855389	left	2089.68	18.6469093072306	9.08102785158209	59.3234546536153	S14AFigure
chr2	117705000	117706000	-0.71518660780829	left	2080.84	14.2406696095855	8.87571765667677	57.1203348047927	S14AFigure
chr2	117706000	117707000	-0.618146030555816	left	2089.02	19.0926984722092	9.06569926236971	59.5463492361046	S14AFigure
chr2	117707000	117708000	-0.781300750135334	left	2082.02	10.9349624932333	8.9031233161777	55.4674812466167	S14AFigure
chr2	117708000	117709000	-0.920917767643049	left	2075.22	3.95411161784755	8.74519239701975	51.9770558089238	S14AFigure
chr2	117709000	117710000	-0.834193139650647	left	2083.38	8.29034301746765	8.93470950000929	54.1451715087338	S14AFigure
chr2	117710000	117711000	-0.820614283022423	left	2105.72	8.96928584887885	9.45355901971349	54.4846429244394	S14AFigure
chr2	117711000	117712000	-0.770088880827136	left	2088.34	11.4955559586432	9.04990617045392	55.7477779793216	S14AFigure
chr2	117712000	117713000	-0.703731033528571	left	2104.82	14.8134483235714	9.43265639806024	57.4067241617857	S14AFigure
chr2	117713000	117714000	-0.835458352722196	left	2146.32	8.2270823638902	10.3964995076271	54.1135411819451	S14AFigure
chr2	117714000	117715000	-0.36268094388261	left	2157.86	31.8659528058695	10.6645175674922	65.9329764029348	S14AFigure
chr2	117715000	117716000	-0.838987341772152	left	2174.18	8.0506329113924	11.0435517734713	54.0253164556962	S14AFigure
chr2	117716000	117717000	-0.821603927986907	left	2171.24	8.91980360065465	10.9752698760707	54.4599018003273	S14AFigure
chr2	117717000	117718000	-0.649043751637412	left	2191.3	17.5478124181294	11.4411660875866	58.7739062090647	S14AFigure
chr2	117718000	117719000	-0.568839103869654	left	2197.3	21.5580448065173	11.5805168986084	60.7790224032587	S14AFigure
chr2	117719000	117720000	-0.672475018581221	left	2182.3	16.3762490709389	11.2321398710541	58.1881245354695	S14AFigure
chr2	117720000	117721000	-0.583781894442503	left	2183.3	20.8109052778749	11.2553650062243	60.4054526389374	S14AFigure
chr2	117721000	117722000	-0.663886903343658	left	2229.8	16.8056548328171	12.3353337916427	58.4028274164085	S14AFigure
chr2	117722000	117723000	-0.876926273504866	left	2231.82	6.1536863247567	12.3822485646867	53.0768431623784	S14AFigure
chr2	117723000	117724000	-0.81597907023546	left	2190.52	9.201046488227	11.4230504821538	54.6005232441135	S14AFigure
chr2	117724000	117725000	-0.847889374090247	left	2179.74	7.60553129548765	11.1726835250181	53.8027656477438	S14AFigure
chr2	117725000	117726000	-0.708593155893536	left	2179.82	14.5703422053232	11.1745415358317	57.2851711026616	S14AFigure
chr2	117726000	117727000	-0.72149377593361	left	2154.9	13.9253112033195	10.5957711673882	56.9626556016597	S14AFigure
chr2	117727000	117728000	-0.914512832159891	left	2158.38	4.27435839200545	10.6765946377808	52.1371791960027	S14AFigure
chr2	117728000	117729000	-0.696687888976322	left	2142.38	15.1656055511839	10.3049924750562	57.582802775592	S14AFigure
chr2	117729000	117730000	-0.71977522076532	left	2160.08	14.011238961734	10.7160773675703	57.005619480867	S14AFigure
chr2	117730000	117731000	-0.94407109136351	left	2090.86	2.7964454318245	9.10843351108304	51.3982227159122	S14AFigure
chr2	117731000	117732000	-0.852600198741305	left	2101.48	7.36999006293475	9.35508444659148	53.6849950314674	S14AFigure
chr2	117732000	117733000	-0.930705266399754	left	2083.78	3.4647366800123	8.94399955407741	51.7323683400061	S14AFigure
chr2	117733000	117734000	-0.376419686316928	left	2065.94	31.1790156841536	8.52966314263949	65.5895078420768	S14AFigure
chr2	117734000	117735000	-0.819411213981067	left	2100.5	9.02943930094665	9.3323238141246	54.5147196504733	S14AFigure
chr2	117735000	117736000	-0.92955740040281	left	2106.38	3.5221299798595	9.46888760892589	51.7610649899297	S14AFigure
chr2	117736000	117737000	-0.828925494937283	left	2129.8	8.55372525313585	10.012820274614	54.2768626265679	S14AFigure
chr2	117737000	117738000	-0.734934375872661	left	2125.42	13.253281206367	9.91109418256814	56.6266406031835	S14AFigure
chr2	117738000	117739000	-0.823851098532092	left	2117.78	8.8074450733954	9.73365414986716	54.4037225366977	S14AFigure
chr2	117739000	117740000	-0.664587358542644	left	2098.12	16.7706320728678	9.27704799241931	58.3853160364339	S14AFigure
chr2	117740000	117741000	-0.656331899322554	left	2096.5	17.1834050338723	9.23942327344345	58.5917025169362	S14AFigure
chr2	117741000	117742000	-0.623595164327805	left	2049.46	18.8202417836097	8.14691291503317	59.4101208918049	S14AFigure
chr2	117742000	117743000	-0.672237514746363	left	2090.5	16.3881242626819	9.10007246242173	58.1940621313409	S14AFigure
chr2	117743000	117744000	-0.593867428227867	left	2055.56	20.3066285886066	8.28858623957191	60.1533142943033	S14AFigure
chr2	117744000	117745000	-0.0323346188074755	left	2061.3	48.3832690596262	8.42189851544936	74.1916345298131	S14AFigure
chr2	117745000	117746000	-0.808941176470588	left	2052.72	9.5529411764706	8.2226268556883	54.7764705882353	S14AFigure
chr2	117746000	117747000	-0.828144003891997	left	2077.26	8.59279980540015	8.79257167276714	54.2963999027001	S14AFigure
chr2	117747000	117748000	-0.596600929934263	left	2068.72	20.1699535032869	8.59422901841288	60.0849767516434	S14AFigure
chr2	117748000	117749000	-0.793248438250841	left	2074.54	10.3375780874579	8.72939930510396	55.168789043729	S14AFigure
chr2	117749000	117750000	-0.516287839111763	left	2048.14	24.1856080444119	8.11625573660838	62.0928040222059	S14AFigure
chr2	117750000	117751000	-0.751533742331288	left	2049.14	12.4233128834356	8.13948087177867	56.2116564417178	S14AFigure
chr2	117751000	117752000	-0.697915940614763	left	2050.06	15.1042029692618	8.16084799613534	57.5521014846309	S14AFigure
chr2	117752000	117753000	-0.428920371275037	left	2032.62	28.5539814362482	7.75580163876553	64.2769907181241	S14AFigure
chr2	117753000	117754000	-0.600471420153212	left	2046.94	19.9764289923394	8.08838557440404	59.9882144961697	S14AFigure
chr2	117754000	117755000	-0.657126337091645	left	2028.86	17.1436831454178	7.66847513052526	58.5718415727089	S14AFigure
chr2	117755000	117756000	-0.635337574389493	left	2016.68	18.2331212805253	7.38559298415117	59.1165606402627	S14AFigure
chr2	117756000	117757000	-0.535042735042735	left	2024.94	23.2478632478632	7.57743260065774	61.6239316239316	S14AFigure
chr2	117757000	117758000	-0.554070152217075	left	2017.94	22.2964923891462	7.41485665446573	61.1482461945731	S14AFigure
chr2	117758000	117759000	-0.694414090120203	left	2017.14	15.2792954939898	7.3962765463295	57.6396477469949	S14AFigure
chr2	117759000	117760000	-0.921491382342596	left	1988.22	3.9254308828702	6.72460563720481	51.9627154414351	S14AFigure
chr2	117760000	117761000	-0.617640637508187	left	2061.88	19.1179681245907	8.43536909384813	59.5589840622953	S14AFigure
chr2	117761000	117762000	-0.469960532085952	left	2056.84	26.5019733957024	8.31831441258988	63.2509866978512	S14AFigure
chr2	117762000	117763000	-0.422410865874363	left	2067.82	28.8794567062818	8.57332639675963	64.4397283531409	S14AFigure
chr2	117763000	117764000	-0.728842159916926	left	2046.66	13.5578920041537	8.08188253655636	56.7789460020769	S14AFigure
chr2	117764000	117765000	-0.792032872959708	left	2061.74	10.3983563520146	8.43211757492428	55.1991781760073	S14AFigure
chr2	117765000	117766000	-0.712976959369704	left	2065.02	14.3511520315148	8.50829601828283	57.1755760157574	S14AFigure
chr2	117766000	117767000	0.560380683820938	right	2057.48	78.0190341910469	8.33317849909887	NA	S14AFigure
chr2	117767000	117768000	0.737726817321607	right	2054.26	86.8863408660804	8.25839356385055	NA	S14AFigure
chr2	117768000	117769000	0.641606088695907	right	2071.84	82.0803044347954	8.66669144014418	NA	S14AFigure
chr2	117769000	117770000	0.302623575686306	right	2090.08	65.1311787843153	9.09031790565021	NA	S14AFigure
chr2	117770000	117771000	-0.642660730653398	left	2091.96	17.8669634673301	9.13398115977035	58.933481733665	S14AFigure
chr2	117771000	117772000	-0.873669083545627	left	2065.88	6.31654582271865	8.52826963452928	53.1582729113593	S14AFigure
chr2	117772000	117773000	-0.816161616161616	left	2098.16	9.1919191919192	9.27797699782612	54.5959595959596	S14AFigure
chr2	117773000	117774000	-0.937752506359419	left	2142.3	3.11237468202905	10.3031344642426	51.5561873410145	S14AFigure
chr2	117774000	117775000	-0.829380296359419	left	2148.14	8.53098518202905	10.4387692536371	54.2654925910145	S14AFigure
chr2	117775000	117776000	-0.625965640493486	left	2148.54	18.7017179753257	10.4480593077052	59.3508589876628	S14AFigure
chr2	117776000	117777000	-0.890681153363978	left	2173.54	5.4659423318011	11.0286876869623	52.7329711659006	S14AFigure
chr2	117777000	117778000	-0.568303053730189	left	2183.86	21.5848473134906	11.2683710819197	60.7924236567453	S14AFigure
chr2	117778000	117779000	-0.565258069546234	left	2182.44	21.7370965226883	11.2353913899779	60.8685482613441	S14AFigure
chr2	117779000	117780000	-0.865291897650734	left	2187.04	6.7354051174633	11.3422270117612	53.3677025587317	S14AFigure
chr2	117780000	117781000	-0.818108162851934	left	2205.74	9.0945918574033	11.7765370394456	54.5472959287017	S14AFigure
chr2	117781000	117782000	-0.864585145242651	left	2170.76	6.77074273786745	10.9641218111889	53.3853713689337	S14AFigure
chr2	117782000	117783000	-0.738228670193265	left	2177.12	13.0885664903368	11.111833670872	56.5442832451684	S14AFigure
chr2	117783000	117784000	-0.650339750849377	left	2180.78	17.4830124575311	11.1968376655952	58.7415062287656	S14AFigure
chr2	117784000	117785000	-0.705250667457728	left	2179.78	14.7374666271136	11.1736125304249	57.3687333135568	S14AFigure
chr2	117785000	117786000	-0.830277813895029	left	2188.12	8.48610930524855	11.3673101577451	54.2430546526243	S14AFigure
chr2	117786000	117787000	-0.702079638884411	left	2176.18	14.8960180557794	11.0900020438119	57.4480090278897	S14AFigure
chr2	117787000	117788000	-0.653143471252015	left	2188.8	17.3428264373992	11.3831032496609	58.6714132186996	S14AFigure
chr2	117788000	117789000	0.117993824272481	right	2190.88	55.899691213624	11.4314115308151	NA	S14AFigure
chr2	117789000	117790000	-0.52666059265044	left	2592.5	23.666970367478	20.7590903179057	61.833485183739	S14AFigure
chr2	117790000	117791000	-0.89785447761194	left	2660.3	5.107276119403	22.3337544824511	52.5536380597015	S14AFigure
chr2	117791000	117792000	-0.754045768874314	left	2747.92	12.2977115562843	24.3687408260716	56.1488557781421	S14AFigure
chr2	117792000	117793000	-0.688393419041625	left	2716.92	15.5803290479188	23.6487616357927	57.7901645239594	S14AFigure
chr2	117793000	117794000	-0.667643939866509	left	2746.88	16.6178030066745	24.3445866854945	58.3089015033373	S14AFigure
chr2	117794000	117795000	-0.61378989051945	left	2731.28	19.3105054740275	23.982274576838	59.6552527370138	S14AFigure
chr2	117795000	117796000	-0.890614107357881	left	2755.64	5.46929463210595	24.5480388695862	52.734647316053	S14AFigure
chr2	117796000	117797000	-0.932970326284243	left	2719.92	3.35148368578785	23.7184370413036	51.6757418428939	S14AFigure
chr2	117797000	117798000	-0.752164269871932	left	2700.34	12.3917865064034	23.2636888946694	56.1958932532017	S14AFigure
chr2	117798000	117799000	-0.531614386598785	left	2689.4	23.4192806700608	23.0096059159064	61.7096403350304	S14AFigure
chr2	117799000	117800000	-0.371136490695631	left	2721.78	31.4431754652185	23.7616357927203	65.7215877326092	S14AFigure
chr2	117800000	117801000	-0.465208747514911	left	2690.84	26.7395626242545	23.0430501105517	63.3697813121272	S14AFigure
chr2	117801000	117802000	-0.728592676535165	left	2687.66	13.5703661732417	22.9691941807101	56.7851830866209	S14AFigure
chr2	117802000	117803000	-0.832867192134927	left	2711.08	8.35664039325365	23.5131268463982	54.1783201966268	S14AFigure
chr2	117803000	117804000	-0.215584258447019	left	2682.38	39.220787077649	22.846565467011	69.6103935388245	S14AFigure
chr2	117804000	117805000	-0.742458257331275	left	2693.48	12.8770871334362	23.1043644674012	56.4385435667181	S14AFigure
chr2	117805000	117806000	-0.764687847315372	left	2685.3	11.7656076342314	22.9143828617083	55.8828038171157	S14AFigure
chr2	117806000	117807000	-0.840791072809634	left	2684.32	7.9604463595183	22.8916222292414	53.9802231797592	S14AFigure
chr2	117807000	117808000	-0.74212099002086	left	2715.38	12.893950498957	23.6129949276305	56.4469752494785	S14AFigure
chr2	117808000	117809000	-0.75455906968549	left	2734.44	12.2720465157255	24.0556660039761	56.1360232578627	S14AFigure
chr2	117809000	117810000	-0.666704149330934	left	2737	16.6647925334533	24.1151223500121	58.3323962667266	S14AFigure
chr2	117810000	117811000	-0.806620494083002	left	2653.12	9.6689752958499	22.1669980119284	54.834487647925	S14AFigure
chr2	117811000	117812000	-0.4546239654552	left	2673.06	27.26880172724	22.6301072072239	63.63440086362	S14AFigure
chr2	117812000	117813000	-0.592089866604259	left	2677.32	20.395506669787	22.7290462830494	60.1977533348935	S14AFigure
chr2	117813000	117814000	-0.416482354072507	left	2673.3	29.1758822963746	22.6356812396648	64.5879411481873	S14AFigure
chr2	117814000	117815000	-0.561914519906323	left	2641.72	21.9042740046838	21.9022314709872	60.9521370023419	S14AFigure
chr2	117815000	117816000	-0.600862431636517	left	2623.02	19.9568784181741	21.4679214433028	59.9784392090871	S14AFigure
chr2	117816000	117817000	-0.466234967622572	left	2608.58	26.6882516188714	21.1325504914439	63.3441258094357	S14AFigure
chr2	117817000	117818000	-0.780805254835178	left	2595.78	10.9597372582411	20.8352687612642	55.4798686291205	S14AFigure
chr2	117818000	117819000	-0.413535674947987	left	2580.2	29.3232162526006	20.4734211553111	64.6616081263003	S14AFigure
chr2	117819000	117820000	-0.481353591160221	left	2579.92	25.932320441989	20.4669181174634	62.9661602209945	S14AFigure
chr2	117820000	117821000	-0.0479704797047971	left	2566.8	47.6014760147601	20.1622043440293	73.8007380073801	S14AFigure
chr2	117821000	117822000	-0.413945730964141	left	2570.34	29.302713451793	20.2444213225321	64.6513567258965	S14AFigure
chr2	117822000	117823000	-0.258816334850853	left	2573.78	37.0591832574573	20.3243157875179	68.5295916287287	S14AFigure
chr2	117823000	117824000	-0.138025095471904	left	2542.42	43.0987452264048	19.5959755485777	71.5493726132024	S14AFigure
chr2	117824000	117825000	-0.197810143580209	left	2587.44	40.1094928209896	20.641571133944	70.0547464104948	S14AFigure
chr2	117825000	117826000	-0.838124671992536	left	2608.34	8.0937664003732	21.126976459003	54.0468832001866	S14AFigure
chr2	117826000	117827000	-0.508989365771555	left	2608.2	24.5505317114223	21.1237249400791	62.2752658557111	S14AFigure
chr2	117827000	117828000	0.217712895377129	right	2619.3	60.8856447688565	21.3815239404693	NA	S14AFigure
chr2	117828000	117829000	-0.197990670972372	left	2637.22	40.1004664513814	21.7977183627209	70.0502332256907	S14AFigure
chr2	117829000	117830000	-0.338830805477838	left	2642	33.0584597261081	21.9087345088348	66.5292298630541	S14AFigure
chr2	117830000	117831000	-0.633494363929146	left	2626.98	18.3252818035427	21.5598929785771	59.1626409017713	S14AFigure
chr2	117831000	117832000	-0.512453690510117	left	2867.02	24.3773154744942	27.1348544248528	62.1886577372471	S14AFigure
chr2	117832000	117833000	-0.0507104515314177	left	2914.96	47.4644774234291	28.2482674049163	73.7322387117146	S14AFigure
chr2	117833000	117834000	-0.76577858826669	left	2923.92	11.7110705866655	28.4563646160421	55.8555352933327	S14AFigure
chr2	117834000	117835000	-0.276698378668096	left	2905.92	36.1650810665952	28.0383121829769	68.0825405332976	S14AFigure
chr2	117835000	117836000	-0.742461637514755	left	2902.08	12.8769181242622	27.949127663923	56.4384590621311	S14AFigure
chr2	117836000	117837000	-0.770050563982886	left	2852.68	11.4974718008557	26.8018059865108	55.7487359004279	S14AFigure
chr2	117837000	117838000	-0.863845654077568	left	2805.9	6.8077172961216	25.7153341632448	53.4038586480608	S14AFigure
chr2	117838000	117839000	-0.86454802259887	left	2821.42	6.7725988700565	26.0757882610877	53.3862994350282	S14AFigure
chr2	117839000	117840000	-0.740129300392519	left	2425.38	12.993534980374	16.8777057282473	56.496767490187	S14AFigure
chr2	117840000	117841000	-0.428134902670892	left	2337.26	28.5932548664554	14.8311068170417	64.2966274332277	S14AFigure
chr2	117841000	117842000	-0.8957923712151	left	2255.52	5.210381439245	12.9326842682224	52.6051907196225	S14AFigure
chr2	117842000	117843000	-0.430676012831175	left	2259.56	28.4661993584412	13.0265138143104	64.2330996792206	S14AFigure
chr2	117843000	117844000	0.113566768739183	right	2267.2	55.6783384369592	13.2039538470114	NA	S14AFigure
chr2	117844000	117845000	-0.209487360257831	left	2251.76	39.5256319871084	12.8453577599822	69.7628159935542	S14AFigure
chr2	117845000	117846000	-0.797866759923063	left	2227.72	10.1066620038468	12.2870255104885	55.0533310019234	S14AFigure
chr2	117846000	117847000	-0.5812767234266	left	2260.06	20.93616382867	13.0381263818955	60.468081914335	S14AFigure
chr2	117847000	117848000	-0.183470309063549	left	2263.06	40.8264845468225	13.1078017874064	70.4132422734113	S14AFigure
chr2	117848000	117849000	-0.452868599629858	left	2272.08	27.3565700185071	13.3172925066424	63.6782850092535	S14AFigure
chr2	117849000	117850000	-0.525747158692297	left	2228.66	23.7126420653851	12.3088571375485	61.8563210326926	S14AFigure
chr2	117850000	117851000	-0.345655903915146	left	2238.76	32.7172048042427	12.5434310027684	66.3586024021213	S14AFigure
chr2	117851000	117852000	-0.248161764705882	left	2280.94	37.5919117647059	13.5230672042511	68.795955882353	S14AFigure
chr2	117852000	117853000	-0.18166778996385	left	2247.28	40.9166105018075	12.7413091544193	70.4583052509037	S14AFigure
chr2	117853000	117854000	-0.318952902281719	left	2276.6	34.052354885914	13.4222701176121	67.026177442957	S14AFigure
chr2	117854000	117855000	-0.686285617175551	left	2299.84	15.6857191412224	13.9620222589696	57.8428595706112	S14AFigure
chr2	117855000	117856000	-0.60418235048097	left	2316.08	19.7908824759515	14.339198454135	59.8954412379757	S14AFigure
chr2	117856000	117857000	-0.410867757138897	left	2341.3	29.4566121430551	14.9249363631296	64.7283060715276	S14AFigure
chr2	117857000	117858000	-0.428198433420366	left	2350.36	28.5900783289817	15.1353560877724	64.2950391644908	S14AFigure
chr2	117858000	117859000	0.141929234801436	right	2361.24	57.0964617400718	15.3880455584251	NA	S14AFigure
chr2	117859000	117860000	-0.0775024295432459	left	2354.18	46.1248785228377	15.2240761041229	73.0624392614189	S14AFigure
chr2	117860000	117861000	-0.0515100148752897	left	2348	47.4244992562355	15.0805447687706	73.7122496281178	S14AFigure
chr2	117861000	117862000	-0.188894864210809	left	2314.86	40.5552567894595	14.3108637892273	70.2776283947298	S14AFigure
chr2	117862000	117863000	0.00296103280824352	right	2318.32	50.1480516404122	14.3912227569165	NA	S14AFigure
chr2	117863000	117864000	-0.106564364876385	left	2325.8	44.6717817561807	14.5649467679902	72.3358908780904	S14AFigure
chr2	117864000	117865000	0.225318847425602	right	2354.66	61.2659423712801	15.2352241690047	NA	S14AFigure
chr2	117865000	117866000	-0.0242825607064018	left	2386.96	48.7858719646799	15.9853960350049	74.39293598234	S14AFigure
chr2	117866000	117867000	-0.128323954540439	left	2400.96	43.583802272978	16.3105479273889	71.791901136489	S14AFigure
chr2	117867000	117868000	0.632739768822243	right	2391.92	81.6369884411122	16.1005927054496	NA	S14AFigure
chr2	117868000	117869000	0.771401881630747	right	2405.76	88.5700940815373	16.4220285762063	NA	S14AFigure
chr2	117869000	117870000	0.727104959630911	right	2407.8	86.3552479815455	16.4694078519537	NA	S14AFigure
chr2	117870000	117871000	0.148953974895397	right	2407.44	57.4476987447699	16.4610468032924	NA	S14AFigure
chr2	117871000	117872000	0.486925597935988	right	2387.64	74.3462798967994	16.0011891269207	NA	S14AFigure
chr2	117872000	117873000	0.718224221222722	right	2354.22	85.9112110611361	15.2250051095297	NA	S14AFigure
chr2	117873000	117874000	0.606204460145727	right	2374.34	80.3102230072864	15.6922948291559	NA	S14AFigure
chr2	117874000	117875000	0.787529373189792	right	2351.74	89.3764686594896	15.1674067743074	NA	S14AFigure
chr2	117875000	117876000	0.687069525666017	right	2361.52	84.3534762833009	15.3945485962728	NA	S14AFigure
chr2	117876000	117877000	0.331598513011152	right	2399.18	66.5799256505576	16.2692071867858	NA	S14AFigure
chr2	117877000	117878000	0.607869379014989	right	2412.98	80.3934689507495	16.5897140521358	NA	S14AFigure
chr2	117878000	117879000	-0.208329221355966	left	2467.08	39.5835389322017	17.8461938648483	69.7917694661008	S14AFigure
chr2	117879000	117880000	0.0101570582149911	right	2465.56	50.5078529107495	17.8108916593895	NA	S14AFigure
chr2	117880000	117881000	0.138760139049826	right	2469.82	56.9380069524913	17.9098307352149	NA	S14AFigure
chr2	117881000	117882000	0.654755536535787	right	2257.96	82.7377768267894	12.9893535980379	NA	S14AFigure
chr2	117882000	117883000	-0.188505533339533	left	2216.46	40.5747233330233	12.025510488471	70.2873616665117	S14AFigure
chr2	117883000	117884000	0.0518212703737152	right	2208.86	52.5910635186858	11.8489994611769	NA	S14AFigure
chr2	117884000	117885000	0.159970099046907	right	2187.86	57.9985049523454	11.3612716226008	NA	S14AFigure
chr2	117885000	117886000	0.182520650146549	right	2169.18	59.1260325073275	10.9274260976199	NA	S14AFigure
chr2	117886000	117887000	-0.190179708504316	left	2183.62	40.4910145747842	11.2627970494788	70.2455072873921	S14AFigure
chr2	117887000	117888000	0.262315120400929	right	2194.6	63.1157560200465	11.5178090336486	NA	S14AFigure
chr2	117888000	117889000	-0.564364679217355	left	2182.98	21.7817660391323	11.2479329629698	60.8908830195661	S14AFigure
chr2	117889000	117890000	-0.106722553603095	left	2166.92	44.6638723198452	10.874937292135	72.3319361599226	S14AFigure
chr2	117890000	117891000	-0.204032434801666	left	2171.12	39.7983782599167	10.9724828598502	69.8991891299584	S14AFigure
chr2	117891000	117892000	-0.152438053801666	left	2184.2	42.3780973099167	11.2762676278776	71.1890486549584	S14AFigure
chr2	117892000	117893000	0.337255478746875	right	2194.54	66.8627739373437	11.5164155255384	NA	S14AFigure
chr2	117893000	117894000	0.556605166051661	right	2162.44	77.8302583025831	10.7708886865722	NA	S14AFigure
chr2	117894000	117895000	0.646132681137267	right	2211.84	82.3066340568633	11.9182103639843	NA	S14AFigure
chr2	117895000	117896000	0.776233035418736	right	2202.48	88.8116517709368	11.7008230987904	NA	S14AFigure
chr2	117896000	117897000	0.270258583412609	right	2179.16	63.5129291706304	11.1592129466193	NA	S14AFigure
chr2	117897000	117898000	0.247863247863248	right	2180.16	62.3931623931624	11.1824380817896	NA	S14AFigure
chr2	117898000	117899000	-0.887365149021759	left	2151.16	5.63174254891205	10.5089091618513	52.815871274456	S14AFigure
chr2	117899000	117900000	-0.803979257842669	left	2166.04	9.80103710786655	10.8544991731852	54.9005185539333	S14AFigure
chr2	117900000	117901000	-0.378182858544162	left	2152.42	31.0908570727919	10.5381728321659	65.5454285363959	S14AFigure
chr2	117901000	117902000	-0.686287222711064	left	2116.92	15.6856388644468	9.71368053362071	57.8428194322234	S14AFigure
chr2	117902000	117903000	0.304518023160985	right	2113.98	65.2259011580493	9.64539863622006	NA	S14AFigure
chr2	117903000	117904000	0.0830010578566197	right	2102.06	54.150052892831	9.36855502499025	NA	S14AFigure
chr2	117904000	117905000	-0.206674200624875	left	2095.7	39.6662899687563	9.22084316530722	69.8331449843781	S14AFigure
chr2	117905000	117906000	0.368007430163606	right	2096.66	68.4003715081803	9.24313929507069	NA	S14AFigure
chr2	117906000	117907000	0.640768996032957	right	2043.42	82.0384498016479	8.00663309860464	NA	S14AFigure
chr2	117907000	117908000	0.552197255915689	right	2026.1	77.6098627957845	7.60437375745527	NA	S14AFigure
chr2	117908000	117909000	0.0485166183359358	right	2029.96	52.4258309167968	7.69402277921258	NA	S14AFigure
chr2	117909000	117910000	0.286652900319129	right	2035.76	64.3326450159564	7.82872856320024	NA	S14AFigure
chr2	117910000	117911000	0.373336419395903	right	2058.12	68.6668209697952	8.34804258560785	NA	S14AFigure
chr2	117911000	117912000	-0.0650112425457034	left	2086.64	46.7494378727148	9.01042344066442	73.3747189363574	S14AFigure
chr2	117912000	117913000	-0.649375055931748	left	2075.48	17.5312472034126	8.75123093216403	58.7656236017063	S14AFigure
chr2	117913000	117914000	-0.0278018173950671	left	2065.26	48.6099091302466	8.5138700507237	74.3049545651233	S14AFigure
chr2	117914000	117915000	-0.18906802310544	left	2047.94	40.546598844728	8.11161070957433	70.273299422364	S14AFigure
chr2	117915000	117916000	-0.110421354853729	left	2027.24	44.4789322573136	7.6308504115494	72.2394661286568	S14AFigure
chr2	117916000	117917000	-0.40573269636707	left	2022	29.7133651816465	7.50915070325709	64.8566825908233	S14AFigure
chr2	117917000	117918000	-0.586615379378425	left	2058.72	20.6692310310787	8.36197766671002	60.3346155155394	S14AFigure
chr2	117918000	117919000	-0.62775997921898	left	2187.18	18.612001039051	11.345478530685	59.3060005195255	S14AFigure
chr2	117919000	117920000	-0.28159645232816	left	2201.88	35.920177383592	11.6868880176883	67.960088691796	S14AFigure
chr2	117920000	117921000	-0.495133237593745	left	2226.22	25.2433381203128	12.252187807733	62.6216690601564	S14AFigure
chr2	117921000	117922000	-0.134064124337399	left	2216.96	43.29679378313	12.0371230560562	71.648396891565	S14AFigure
chr2	117922000	117923000	-0.668136833046472	left	2231.26	16.5931583476764	12.3692424889913	58.2965791738382	S14AFigure
chr2	117923000	117924000	-0.743522145224465	left	2205.6	12.8238927387767	11.7732855205217	56.4119463693884	S14AFigure
chr2	117924000	117925000	-0.779508073034556	left	2193.04	11.0245963482722	11.4815778227829	55.5122981741361	S14AFigure
chr2	117925000	117926000	-0.854988809047002	left	2176.9	7.2505595476499	11.1067241411345	53.6252797738249	S14AFigure
chr2	117926000	117927000	-0.867312644581205	left	2143.38	6.63436777093975	10.3282176102265	53.3171838854699	S14AFigure
chr2	117927000	117928000	-0.824945635290463	left	2088.34	8.75271823547685	9.04990617045392	54.3763591177384	S14AFigure
chr2	117928000	117929000	-0.796621273807853	left	2013.48	10.1689363096074	7.31127255160625	55.0844681548037	S14AFigure
chr2	117929000	117930000	-0.138566616766467	left	1983.82	43.0716691616767	6.62241504245555	71.5358345808383	S14AFigure
chr2	117930000	117931000	-0.391569892473118	left	1992.54	30.4215053763441	6.82493822114045	65.2107526881721	S14AFigure
chr2	117931000	117932000	-0.355971418849949	left	2000.36	32.2014290575026	7.00655877817209	66.1007145287513	S14AFigure
chr2	117932000	117933000	-0.360778051966904	left	2116.64	31.9610974016548	9.70717749577302	65.9805487008274	S14AFigure
chr2	117933000	117934000	-0.580959104432454	left	2487.14	20.9520447783773	18.3120900763642	60.4760223891886	S14AFigure
chr2	117934000	117935000	-0.0580324003318632	left	2510.26	47.0983799834068	18.8490552015013	73.5491899917034	S14AFigure
chr2	117935000	117936000	-0.396107311941084	left	2531.48	30.1946344029458	19.3418925698148	65.0973172014729	S14AFigure
chr2	117936000	117937000	-0.736378023965634	left	2517.76	13.1810988017183	19.0232437152784	56.5905494008591	S14AFigure
chr2	117937000	117938000	-0.568409951958755	left	2517.32	21.5795024020622	19.0130246558035	60.7897512010311	S14AFigure
chr2	117938000	117939000	-0.627963341664773	left	2521.46	18.6018329167614	19.1091767154085	59.3009164583807	S14AFigure
chr2	117939000	117940000	-0.496586448199351	left	2540.96	25.1706775900325	19.5620668512291	62.5853387950162	S14AFigure
chr2	117940000	117941000	-0.630020689163159	left	2533.36	18.4989655418421	19.3855558239349	59.249482770921	S14AFigure
chr2	117941000	117942000	-0.558898648227746	left	2533.38	22.0550675886127	19.3860203266383	61.0275337943064	S14AFigure
chr2	117942000	117943000	-0.136722794398125	left	2533.22	43.1638602800937	19.3823043050111	71.5819301400469	S14AFigure
chr2	117943000	117944000	-0.440301848180597	left	2554.04	27.9849075909702	19.8658516192564	63.9924537954851	S14AFigure
chr2	117944000	117945000	-0.703754266211604	left	2525.72	14.8122866894198	19.2081157912339	57.4061433447099	S14AFigure
chr2	117945000	117946000	-0.749219002477647	left	2501.68	12.5390498761177	18.6497835417402	56.2695249380588	S14AFigure
chr2	117946000	117947000	-0.351130937859408	left	2513.56	32.4434531070296	18.9256981475632	66.2217265535148	S14AFigure
chr2	117947000	117948000	0.0010325525786642	right	2512.76	50.0516276289332	18.907118039427	NA	S14AFigure
chr2	117948000	117949000	-0.734699491129143	left	2520.2	13.2650254435429	19.0799130450939	56.6325127217714	S14AFigure
chr2	117949000	117950000	-0.777109117747247	left	2507.2	11.1445441126377	18.7779862878802	55.5722720563188	S14AFigure
chr2	117950000	117951000	-0.557758065315427	left	2541.22	22.1120967342286	19.5681053863733	61.0560483671143	S14AFigure
chr2	117951000	117952000	-0.759177159070757	left	2531.08	12.0411420464622	19.3326025157466	56.0205710232311	S14AFigure
chr2	117952000	117953000	-0.621959755030621	left	2569.18	18.902012248469	20.2174801657346	59.4510061242345	S14AFigure
chr2	117953000	117954000	-0.735661732115947	left	2571	13.2169133942027	20.2597499117445	56.6084566971013	S14AFigure
chr2	117954000	117955000	-0.259442563167492	left	2555.62	37.0278718416254	19.9025473328255	68.5139359208127	S14AFigure
chr2	117955000	117956000	-0.60974160974161	left	2824.22	19.5129195129195	26.1408186395645	59.7564597564597	S14AFigure
chr2	117956000	117957000	-0.31578097237926	left	3049.56	34.210951381037	31.3743705988369	67.1054756905185	S14AFigure
chr2	117957000	117958000	-0.265597147950089	left	3090.28	36.7201426024956	32.320098102971	68.3600713012478	S14AFigure
chr2	117958000	117959000	-0.586263376283031	left	3090.08	20.6868311858484	32.3154530759369	60.3434155929242	S14AFigure
chr2	117959000	117960000	-0.695072068562524	left	3113.34	15.2463965718738	32.8556697199978	57.6231982859369	S14AFigure
chr2	117960000	117961000	-0.174854002061147	left	3080.48	41.2572998969426	32.0924917783022	70.6286499484713	S14AFigure
chr2	117961000	117962000	-0.787406483790524	left	3061.5	10.6296758104738	31.6516787127701	55.3148379052369	S14AFigure
chr2	117962000	117963000	-0.78712401055409	left	3084.12	10.6437994722955	32.177031270322	55.3218997361477	S14AFigure
chr2	117963000	117964000	-0.823981373690338	left	3074.34	8.8009313154831	31.9498894483566	54.4004656577415	S14AFigure
chr2	117964000	117965000	-0.573559136847856	left	3057.12	21.3220431576072	31.5499526207243	60.6610215788036	S14AFigure
chr2	117965000	117966000	-0.533852140077821	left	3042.96	23.3073929961089	31.221084706713	61.6536964980545	S14AFigure
chr2	117966000	117967000	-0.528572599819628	left	3028.06	23.5713700090186	30.8750301926757	61.7856850045093	S14AFigure
chr2	117967000	117968000	-0.631687242798354	left	2998.54	18.4156378600823	30.1894242024489	59.2078189300411	S14AFigure
chr2	117968000	117969000	-0.530908139230568	left	2840.6	23.4545930384716	26.5212463536538	61.7272965192358	S14AFigure
chr2	117969000	117970000	-0.877587046505965	left	2827.28	6.12064767470175	26.2118875531856	53.0603238373509	S14AFigure
chr2	117970000	117971000	-0.593907653870177	left	2809.28	20.3046173064912	25.7938351201204	60.1523086532456	S14AFigure
chr2	117971000	117972000	-0.505910335880063	left	2801.26	24.7044832059969	25.6075695360547	62.3522416029984	S14AFigure
chr2	117972000	117973000	-0.799938388417022	left	2790.12	10.0030805791489	25.3488415302577	55.0015402895745	S14AFigure
chr2	117973000	117974000	-0.711645101663586	left	2785.2	14.4177449168207	25.2345738652199	57.2088724584104	S14AFigure
chr2	117974000	117975000	-0.746325176106519	left	2792.16	12.683741194674	25.3962208060051	56.341870597337	S14AFigure
chr2	117975000	117976000	-0.450522830958052	left	2785.5	27.4738584520974	25.241541405771	63.7369292260487	S14AFigure
chr2	117976000	117977000	-0.569269340974212	left	2803.5	21.5365329512894	25.6595938388361	60.7682664756447	S14AFigure
chr2	117977000	117978000	-0.363331938049393	left	2838.64	31.8334030975304	26.47572508872	65.9167015487652	S14AFigure
chr2	117978000	117979000	-0.703555603588025	left	2966.56	14.8222198205987	29.4466843797031	57.4111099102994	S14AFigure
chr2	117979000	117980000	-0.435596854896355	left	2975.6	28.2201572551822	29.6566396016425	64.1100786275911	S14AFigure
chr2	117980000	117981000	-0.673430478006264	left	2986.16	16.3284760996868	29.9018970290407	58.1642380498434	S14AFigure
chr2	117981000	117982000	-0.55513439007581	left	3010.36	22.2432804962095	30.4639453001617	61.1216402481048	S14AFigure
chr2	117982000	117983000	-0.693071126631134	left	2913.84	15.3464436684433	28.2222552535256	57.6732218342216	S14AFigure
chr2	117983000	117984000	-0.621302637330613	left	2517.34	18.9348681334694	19.0134891585069	59.4674340667347	S14AFigure
chr2	117984000	117985000	-0.765155177414677	left	2493.22	11.7422411292662	18.4532988981996	55.8711205646331	S14AFigure
chr2	117985000	117986000	-0.797473212857828	left	2476.32	10.1263393571086	18.0607941138217	55.0631696785543	S14AFigure
chr2	117986000	117987000	-0.475211013685159	left	2457.3	26.239449315742	17.6190520428829	63.119724657871	S14AFigure
chr2	117987000	117988000	-0.646062271062271	left	2502	17.6968864468865	18.6572155849947	58.8484432234432	S14AFigure
chr2	117988000	117989000	-0.589456473269583	left	2682.7	20.5271763365209	22.8539975102655	60.2635881682604	S14AFigure
chr2	117989000	117990000	-0.423098832241527	left	2808.68	28.8450583879237	25.7799000390182	64.4225291939618	S14AFigure
chr2	117990000	117991000	-0.871191898648362	left	2809.56	6.4404050675819	25.8003381579681	53.220202533791	S14AFigure
chr2	117991000	117992000	-0.866559115003457	left	2835.98	6.67204424982715	26.4139462291671	53.3360221249136	S14AFigure
chr2	117992000	117993000	-0.553014995214293	left	2838.48	22.3492502392854	26.4720090670928	61.1746251196427	S14AFigure
chr2	117993000	117994000	-0.0702629193109701	left	2830.82	46.4868540344515	26.2941045316884	73.2434270172257	S14AFigure
chr2	117994000	117995000	-0.865305037773813	left	2822.14	6.73474811130935	26.0925103584103	53.3673740556547	S14AFigure
chr2	117995000	117996000	-0.744011356242976	left	2873.08	12.7994321878512	27.2755987439847	56.3997160939256	S14AFigure
chr2	117996000	117997000	-0.731287822486464	left	2897.02	13.4356088756768	27.8316084799614	56.7178044378384	S14AFigure
chr2	117997000	117998000	-0.717974979881484	left	2888.82	14.1012510059258	27.641162371565	57.0506255029629	S14AFigure
chr2	117998000	117999000	-0.772131798332672	left	2883.38	11.3934100833664	27.5148176362387	55.6967050416832	S14AFigure
chr2	117999000	118000000	-0.531360946745562	left	2893.18	23.4319526627219	27.7424239609075	61.7159763313609	S14AFigure
chr2	118000000	118001000	-0.866982916119106	left	2877.38	6.6508541940447	27.3754668252169	53.3254270970223	S14AFigure
chr2	118001000	118002000	-0.625192558359995	left	2898.58	18.7403720820002	27.867839690827	59.3701860410001	S14AFigure
chr2	118002000	118003000	-0.819859578736209	left	2868.86	9.00702106318955	27.1775886735661	54.5035105315948	S14AFigure
chr2	118003000	118004000	-0.681192270640902	left	2871.5	15.9403864679549	27.2389030304156	57.9701932339774	S14AFigure
chr2	118004000	118005000	-0.858228963896133	left	2885.4	7.08855180519335	27.5617324092826	53.5442759025967	S14AFigure
chr2	118005000	118006000	-0.969499057366011	left	2645.06	1.52504713169945	21.9798034224559	50.7625235658497	S14AFigure
chr2	118006000	118007000	-0.844384739387426	left	2444.92	7.7807630306287	17.3315248694747	53.8903815153144	S14AFigure
chr2	118007000	118008000	-0.557526741455779	left	2511.84	22.1236629272111	18.8857509150703	61.0618314636055	S14AFigure
chr2	118008000	118009000	-0.716532388011602	left	2513.78	14.1733805994199	18.9308076773007	57.08669029971	S14AFigure
chr2	118009000	118010000	-0.350307008257463	left	2512.96	32.4846495871268	18.911763066461	66.2423247935634	S14AFigure
chr2	118010000	118011000	-0.404044750430293	left	2546.6	29.7977624784853	19.6930566135895	64.8988812392427	S14AFigure
chr2	118011000	118012000	-0.84032034803243	left	2548.38	7.9839825983785	19.7343973541926	53.9919912991893	S14AFigure
chr2	118012000	118013000	-0.721418338108883	left	2523.82	13.9290830945558	19.1639880344104	56.9645415472779	S14AFigure
chr2	118013000	118014000	-0.909822454975093	left	2522.48	4.50887725124535	19.1328663532822	52.2544386256227	S14AFigure
chr2	118014000	118015000	-0.661309010962893	left	2568.82	16.9345494518554	20.2091191170733	58.4672747259277	S14AFigure
chr2	118015000	118016000	-0.507735749161715	left	2598.48	24.6132125419142	20.897976626224	62.3066062709571	S14AFigure
chr2	118016000	118017000	-0.649858449924096	left	2601.12	17.5070775037952	20.9592909830735	58.7535387518976	S14AFigure
chr2	118017000	118018000	-0.313303145269857	left	2626.18	34.3348427365072	21.5413128704409	67.1674213682536	S14AFigure
chr2	118018000	118019000	-0.692180025383189	left	2658.5	15.3909987308405	22.2919492391446	57.6954993654203	S14AFigure
chr2	118019000	118020000	-0.862414792760323	left	2681.94	6.87926036198385	22.8363464075361	53.4396301809919	S14AFigure
chr2	118020000	118021000	-0.715677744910388	left	2690.98	14.2161127544806	23.0463016294755	57.1080563772403	S14AFigure
chr2	118021000	118022000	-0.502121809814117	left	2829.78	24.8939095092941	26.2699503911113	62.4469547546471	S14AFigure
chr2	118022000	118023000	-0.149035108114392	left	3050.2	42.5482445942804	31.3892346853459	71.2741222971402	S14AFigure
chr2	118023000	118024000	-0.509190850523081	left	3157.16	24.540457473846	33.8733951431597	62.270228736923	S14AFigure
chr2	118024000	118025000	-0.558430679015218	left	3170.06	22.0784660492391	34.1729993868564	61.0392330246195	S14AFigure
chr2	118025000	118026000	0.115197568389058	right	3170.6	55.7598784194529	34.1855409598484	NA	S14AFigure
chr2	118026000	118027000	-0.605544386837372	left	3166.72	19.7227806581314	34.0954274353877	59.8613903290657	S14AFigure
chr2	118027000	118028000	-0.450562169312169	left	3199.76	27.4718915343915	34.862785901414	63.7359457671958	S14AFigure
chr2	118028000	118029000	-0.478046103183315	left	3087.46	26.0976948408343	32.2546032217908	63.0488474204171	S14AFigure
chr2	118029000	118030000	-0.705894089947723	left	3124.18	14.7052955026139	33.1074301852437	57.3526477513069	S14AFigure
chr2	118030000	118031000	-0.490363836824697	left	3160.42	25.4818081587652	33.9491090838149	62.7409040793826	S14AFigure
chr2	118031000	118032000	-0.336927490355129	left	3168.22	33.1536254822436	34.1302651381431	66.5768127411218	S14AFigure
chr2	118032000	118033000	-0.515396436905914	left	3142.1	24.2301781547043	33.5236246074952	62.1150890773522	S14AFigure
chr2	118033000	118034000	0.00203741433598815	right	3167.5	50.1018707167994	34.1135430408205	NA	S14AFigure
chr2	118034000	118035000	-0.395593118019922	left	3201.62	30.2203440990039	34.9059846528307	65.110172049502	S14AFigure
chr2	118035000	118036000	-0.574211458383191	left	3222.4	21.2894270808405	35.3886029616692	60.6447135404202	S14AFigure
chr2	118036000	118037000	0.236656441717791	right	3374.22	61.8328220858895	38.9146429832222	NA	S14AFigure
chr2	118037000	118038000	-0.267286537454164	left	3386.08	36.6356731272918	39.1900930863418	68.3178365636459	S14AFigure
chr2	118038000	118039000	-0.681305525801777	left	3200.34	15.9347237099112	34.8762564798127	57.9673618549556	S14AFigure
chr2	118039000	118040000	-0.774675644605025	left	3029.76	11.2662177697487	30.9145129224652	55.6331088848744	S14AFigure
chr2	118040000	118041000	-0.742392663609837	left	3054.48	12.8803668195081	31.4886382638747	56.4401834097541	S14AFigure
chr2	118041000	118042000	-0.257546885969311	left	3041.18	37.1226557015344	31.1797439661099	68.5613278507672	S14AFigure
chr2	118042000	118043000	0.368972254787026	right	3013.42	68.4486127393513	30.5350142137827	NA	S14AFigure
chr2	118043000	118044000	0.0842105263157895	right	3024.36	54.2105263157895	30.7890971925457	NA	S14AFigure
chr2	118044000	118045000	-0.272198330381988	left	3051.92	36.3900834809006	31.4291819178388	68.1950417404503	S14AFigure
chr2	118045000	118046000	-0.654484403133972	left	3028.98	17.2757798433014	30.8963973170324	58.6378899216507	S14AFigure
chr2	118046000	118047000	-0.333705080545229	left	3000.2	33.3147459727385	30.2279779268315	66.6573729863693	S14AFigure
chr2	118047000	118048000	-0.597169069462647	left	3016.46	20.1415465268676	30.6056186247004	60.0707732634338	S14AFigure
chr2	118048000	118049000	-0.199935015704538	left	3022.88	40.0032492147731	30.7547239924936	70.0016246073865	S14AFigure
chr2	118049000	118050000	-0.356886453806915	left	3003.2	32.1556773096543	30.2976533323424	66.0778386548271	S14AFigure
chr2	118050000	118051000	-0.577678836449985	left	3048.88	21.1160581775008	31.3585775069211	60.5580290887504	S14AFigure
chr2	118051000	118052000	-0.635056967572305	left	3062.32	18.2471516213847	31.6707233236098	59.1235758106924	S14AFigure
chr2	118052000	118053000	-0.358985462418806	left	3112.28	32.0507268790597	32.8310510767173	66.0253634395299	S14AFigure
chr2	118053000	118054000	-0.306940922325538	left	3135.8	34.6529538837231	33.3773062559224	67.3264769418616	S14AFigure
chr2	118054000	118055000	-0.444379476684695	left	3127.28	27.7810261657652	33.1794281042716	63.8905130828826	S14AFigure
chr2	118055000	118056000	-0.803062656335794	left	3127.24	9.8468671832103	33.1784990988648	54.9234335916051	S14AFigure
chr2	118056000	118057000	-0.354885860453119	left	3133.46	32.255706977344	33.3229594396239	66.127853488672	S14AFigure
chr2	118057000	118058000	-0.652873563218391	left	3087	17.3563218390805	32.2439196596124	58.6781609195402	S14AFigure
chr2	118058000	118059000	-0.458155362590941	left	3053	27.092231870453	31.4542650638227	63.5461159352265	S14AFigure
chr2	118059000	118060000	-0.213876694025577	left	3041.22	39.3061652987212	31.1806729715167	69.6530826493606	S14AFigure
chr2	118060000	118061000	-0.28007385314586	left	3102.46	35.996307342707	32.6029802493451	67.9981536713535	S14AFigure
chr2	118061000	118062000	-0.304995530837223	left	3183.96	34.7502234581388	34.4958287657234	67.3751117290694	S14AFigure
chr2	118062000	118063000	-0.316909932360271	left	3254.28	34.1545033819865	36.129020270898	67.0772516909932	S14AFigure
chr2	118063000	118064000	-0.148489826867181	left	3871.56	42.5755086566409	50.4654317088126	71.2877543283205	S14AFigure
chr2	118064000	118065000	-0.0445699937225361	left	3995.36	47.7715003138732	53.3407034428941	73.8857501569366	S14AFigure
chr2	118065000	118066000	-0.476501838986514	left	4038.4	26.1749080506743	54.3403132606232	63.0874540253372	S14AFigure
chr2	118066000	118067000	-0.295324427480916	left	4046.34	35.2337786259542	54.5247208338753	67.6168893129771	S14AFigure
chr2	118067000	118068000	-0.249666880521147	left	4018.76	37.5166559739426	53.8841716058788	68.7583279869713	S14AFigure
chr2	118068000	118069000	-0.20702551720873	left	3982.12	39.6487241395635	53.0332026532394	69.8243620697818	S14AFigure
chr2	118069000	118070000	-0.000255271353448716	left	3972.98	49.9872364323276	52.820924917783	74.9936182161638	S14AFigure
chr2	118070000	118071000	-0.549285902041532	left	3987.82	22.5357048979234	53.1655859237101	61.2678524489617	S14AFigure
chr2	118071000	118072000	-0.45630317092034	left	3891.84	27.184841453983	50.936437450066	63.5924207269915	S14AFigure
chr2	118072000	118073000	-0.0866185710961136	left	3667.14	45.6690714451943	45.7177495773025	72.8345357225972	S14AFigure
chr2	118073000	118074000	0.0531174646916982	right	3572.44	52.6558732345849	43.5183292766764	NA	S14AFigure
chr2	118074000	118075000	-0.41622079779626	left	3580.88	29.188960110187	43.7143494175136	64.5944800550935	S14AFigure
chr2	118075000	118076000	-0.454951600893522	left	3568.5	27.2524199553239	43.4268222441055	63.626209977662	S14AFigure
chr2	118076000	118077000	-0.485752153744201	left	3535.44	25.71239231279	42.6589992753758	62.856196156395	S14AFigure
chr2	118077000	118078000	0.0933404297784579	right	3477.12	54.6670214889229	41.3045093922447	NA	S14AFigure
chr2	118078000	118079000	0.118721461187215	right	3471.24	55.9360730593607	41.1679455974434	NA	S14AFigure
chr2	118079000	118080000	-0.73009889573817	left	3418.72	13.4950552130915	39.9481614982999	56.7475276065458	S14AFigure
chr2	118080000	118081000	0.0237378803075894	right	3373.24	51.1868940153795	38.8918823507553	NA	S14AFigure
chr2	118081000	118082000	-0.302072130207213	left	3322.56	34.8963934896394	37.7148325003252	67.4481967448197	S14AFigure
chr2	118082000	118083000	-0.409879411882537	left	3311.14	29.5060294058731	37.4496014566805	64.7530147029366	S14AFigure
chr2	118083000	118084000	0.41731047304276	right	3339.4	70.865523652138	38.1059437765928	NA	S14AFigure
chr2	118084000	118085000	0.346494932432432	right	3353.7	67.3247466216216	38.4380632095279	NA	S14AFigure
chr2	118085000	118086000	-0.00818258215754788	left	3362.24	49.5908708921226	38.6364058638821	74.7954354460613	S14AFigure
chr2	118086000	118087000	-0.00382716734150535	left	3230.5	49.8086416329247	35.5767265565486	74.9043208164624	S14AFigure
chr2	118087000	118088000	-0.278649689073142	left	3442.14	36.0675155463429	40.492094163988	68.0337577731714	S14AFigure
chr2	118088000	118089000	-0.0288649203903441	left	3732.98	48.5567539804828	47.2468924769142	74.2783769902414	S14AFigure
chr2	118089000	118090000	0.450964833183048	right	3819.58	72.5482416591524	49.258189182661	NA	S14AFigure
chr2	118090000	118091000	0.450327734535027	right	3826.02	72.5163867267513	49.4077590531577	NA	S14AFigure
chr2	118091000	118092000	0.19228356336261	right	3812.24	59.6141781681305	49.0877166905111	NA	S14AFigure
chr2	118092000	118093000	0.39463601532567	right	3832.5	69.7318007662835	49.5582579290611	NA	S14AFigure
chr2	118093000	118094000	-0.380703464162311	left	3873.56	30.9648267918844	50.5118819791531	65.4824133959422	S14AFigure
chr2	118094000	118095000	-0.115718613261528	left	3924.86	44.2140693369236	51.7033314133888	72.1070346684618	S14AFigure
chr2	118095000	118096000	-0.115568083261058	left	3956.58	44.2215958369471	52.4400327009903	72.1107979184736	S14AFigure
chr2	118096000	118097000	0.260893165556378	right	4029.96	63.0446582778189	54.144293119786	NA	S14AFigure
chr2	118097000	118098000	0.487321028117992	right	4065.88	74.3660514058996	54.9785399751027	NA	S14AFigure
chr2	118098000	118099000	0.229492021367085	right	4620.5	61.4746010683543	67.8596644432471	NA	S14AFigure
chr2	118099000	118100000	0.281083417375018	right	4980.48	64.0541708687509	76.2202486018469	NA	S14AFigure
chr2	118100000	118101000	0.12147202176295	right	4984.44	56.0736010881475	76.3122201371212	NA	S14AFigure
chr2	118101000	118102000	0.307252867784836	right	5005.52	65.3626433892418	76.8018059865109	NA	S14AFigure
chr2	118102000	118103000	0.197297405349218	right	5021.12	59.8648702674609	77.1641180951673	NA	S14AFigure
chr2	118103000	118104000	-0.0864056939501779	left	4984.38	45.6797153024911	76.310826629011	72.8398576512456	S14AFigure
chr2	118104000	118105000	0.116194660681026	right	4997.68	55.8097330340513	76.6197209267758	NA	S14AFigure
chr2	118105000	118106000	0.0753979921871718	right	4969.46	53.7698996093586	75.9643076122703	NA	S14AFigure
chr2	118106000	118107000	0.131990632318501	right	4977.74	56.599531615925	76.1566117314803	NA	S14AFigure
chr2	118107000	118108000	-0.0499428135722455	left	4909.06	47.5028593213877	74.561509447985	73.7514296606939	S14AFigure
chr2	118108000	118109000	0.0704002374709345	right	4928.92	53.5200118735467	75.0227606324669	NA	S14AFigure
chr2	118109000	118110000	0.485631219948563	right	4924.92	74.2815609974282	74.9298600917857	NA	S14AFigure
chr2	118110000	118111000	-0.251423921887714	left	4878.56	37.4288039056143	73.8531428252913	68.7144019528072	S14AFigure
chr2	118111000	118112000	-0.0501129595399466	left	4796.36	47.4943520230027	71.9440367142937	73.7471760115013	S14AFigure
chr2	118112000	118113000	-0.370156636438582	left	4751.68	31.4921681780709	70.9063376748853	65.7460840890354	S14AFigure
chr2	118113000	118114000	0.306349904678105	right	4159.06	65.3174952339052	57.14265807027	NA	S14AFigure
chr2	118114000	118115000	-0.0395667812957034	left	4065.96	48.0216609352148	54.9803979859163	74.0108304676074	S14AFigure
chr2	118115000	118116000	-0.0822241385774812	left	4002.56	45.8887930711259	53.5079244161201	72.944396535563	S14AFigure
chr2	118116000	118117000	0.182006125574273	right	3991.36	59.1003062787137	53.2478029022129	NA	S14AFigure
chr2	118117000	118118000	0.416493550413063	right	4062.72	70.8246775206532	54.9051485479646	NA	S14AFigure
chr2	118118000	118119000	-0.0741724331400785	left	4097.42	46.2913783429961	55.7110607383735	73.145689171498	S14AFigure
chr2	118119000	118120000	-0.00011846937566639	left	4079.74	49.9940765312167	55.3004403485628	74.9970382656083	S14AFigure
chr2	118120000	118121000	-0.0624251753035745	left	4064.6	46.8787412348213	54.9488118020847	73.4393706174106	S14AFigure
chr2	118121000	118122000	0.104718771038619	right	4041.82	55.2359385519309	54.4197432229056	NA	S14AFigure
chr2	118122000	118123000	-0.0365707434052758	left	4054.78	48.1714628297362	54.7207409747125	74.0857314148681	S14AFigure
chr2	118123000	118124000	0.142517127142903	right	4073.68	57.1258563571452	55.1596960294309	NA	S14AFigure
chr2	118124000	118125000	0.120493666774927	right	4060.62	56.0246833387463	54.856375764107	NA	S14AFigure
chr2	118125000	118126000	-0.409866445140265	left	4069.4	29.5066777429868	55.0602924509021	64.7533388714934	S14AFigure
chr2	118126000	118127000	0.244028506539275	right	4076.34	62.2014253269638	55.2214748889839	NA	S14AFigure
chr2	118127000	118128000	0.422208030653788	right	4090.62	71.1104015326894	55.5531298192155	NA	S14AFigure
chr2	118128000	118129000	0.248654944811138	right	4071.62	62.4327472405569	55.1118522509801	NA	S14AFigure
chr2	118129000	118130000	0.0406923922918759	right	4063.62	52.0346196145938	54.9260511696178	NA	S14AFigure
chr2	118130000	118131000	-0.0450909090909091	left	4088.06	47.7454545454545	55.4936734731796	73.8727272727273	S14AFigure
chr2	118131000	118132000	0.33236409608091	right	4092.24	66.6182048040455	55.5907545381914	NA	S14AFigure
chr2	118132000	118133000	-0.118119082009308	left	4086.98	44.0940458995346	55.4685903271957	72.0470229497673	S14AFigure
chr2	118133000	118134000	0.00464700625558534	right	4069.54	50.2323503127793	55.0635439698259	NA	S14AFigure
chr2	118134000	118135000	0.0477073946461702	right	4054.86	52.3853697323085	54.7225989855261	NA	S14AFigure
chr2	118135000	118136000	0.515266984206568	right	4027.98	75.7633492103284	54.0983073521488	NA	S14AFigure
chr2	118136000	118137000	0.504248161030963	right	4010.72	75.2124080515482	53.6974415191097	NA	S14AFigure
chr2	118137000	118138000	0.507583774250441	right	3752.52	75.3791887125221	47.7007116181416	NA	S14AFigure
chr2	118138000	118139000	0.766793296089386	right	3485.92	88.3396648044693	41.5088905817432	NA	S14AFigure
chr2	118139000	118140000	0.742137185018446	right	3424.24	87.1068592509223	40.0763642444399	NA	S14AFigure
chr2	118140000	118141000	0.697728911319394	right	3423.8	84.8864455659697	40.066145184965	NA	S14AFigure
chr2	118141000	118142000	0.831221490116574	right	3458.74	91.5610745058287	40.8776314078148	NA	S14AFigure
chr2	118142000	118143000	0.585055245472149	right	3457.36	79.2527622736074	40.8455807212798	NA	S14AFigure
chr2	118143000	118144000	0.600674044723778	right	3728.94	80.0337022361889	47.1530629308263	NA	S14AFigure
chr2	118144000	118145000	0.719695193434935	right	3909.06	85.9847596717467	51.3363742776983	NA	S14AFigure
chr2	118145000	118146000	0.365053153060171	right	3916.36	68.2526576530086	51.5059177644414	NA	S14AFigure
chr2	118146000	118147000	0.468348741653826	right	3850.06	73.4174370826913	49.9660913026514	NA	S14AFigure
chr2	118147000	118148000	0.419306869346111	right	3812.72	70.9653434673056	49.0988647553929	NA	S14AFigure
chr2	118148000	118149000	0.3158475303346	right	3278.68	65.79237651673	36.695713569053	NA	S14AFigure
chr2	118149000	118150000	0.323452980347572	right	2937.9	66.1726490173786	28.7810520057227	NA	S14AFigure
chr2	118150000	118151000	0.214281814707649	right	2911.38	60.7140907353825	28.1651214210067	NA	S14AFigure
chr2	118151000	118152000	0.762589928057554	right	2951.26	88.1294964028777	29.0913398115977	NA	S14AFigure
chr2	118152000	118153000	-0.133348687240903	left	2979.74	43.3325656379549	29.7527916612475	71.6662828189774	S14AFigure
chr2	118153000	118154000	0.269168743585984	right	3107.64	63.4584371792992	32.7232864495271	NA	S14AFigure
chr2	118154000	118155000	-0.44084449115752	left	3092.06	27.957775442124	32.3614388435741	63.978887721062	S14AFigure
chr2	118155000	118156000	-0.383673806963857	left	3096.74	30.8163096518071	32.470132476171	65.4081548259036	S14AFigure
chr2	118156000	118157000	-0.777818292312367	left	3108.64	11.1090853843817	32.7465115846974	55.5545426921908	S14AFigure
chr2	118157000	118158000	-0.640989847715736	left	3100.22	17.9505076142132	32.5509559465636	58.9752538071066	S14AFigure
chr2	118158000	118159000	-0.310833651382149	left	3078.42	34.4583174308925	32.0446479998514	67.2291587154463	S14AFigure
chr2	118159000	118160000	-0.71286231884058	left	3107.26	14.356884057971	32.7144608981624	57.1784420289855	S14AFigure
chr2	118160000	118161000	-0.764855095440421	left	3123.64	11.757245227979	33.0948886122517	55.8786226139895	S14AFigure
chr2	118161000	118162000	0.238247451088454	right	3199.08	61.9123725544227	34.8469928094982	NA	S14AFigure
chr2	118162000	118163000	-0.403550483436361	left	3174.96	29.822475828182	34.2868025491908	64.911237914091	S14AFigure
chr2	118163000	118164000	-0.163628179158226	left	3190.8	41.8185910420887	34.6546886902882	70.9092955210444	S14AFigure
chr2	118164000	118165000	-0.123238534460671	left	3163.38	43.8380732769664	34.0178554839189	71.9190366384832	S14AFigure
chr2	118165000	118166000	0.475057017121198	right	3218.28	73.7528508560599	35.2929154047677	NA	S14AFigure
chr2	118166000	118167000	-0.176350402247478	left	3226.8	41.1824798876261	35.4907935564185	70.5912399438131	S14AFigure
chr2	118167000	118168000	0.172570446313463	right	3154.04	58.6285223156732	33.8009327214284	NA	S14AFigure
chr2	118168000	118169000	0.652443457961808	right	3143.2	82.6221728980904	33.5491722561825	NA	S14AFigure
chr2	118169000	118170000	0.484037042850416	right	3127.32	74.2018521425208	33.1803571096784	NA	S14AFigure
chr2	118170000	118171000	0.550941330076233	right	3098.58	77.5470665038116	32.5128667248843	NA	S14AFigure
chr2	118171000	118172000	0.271730790310205	right	3110.66	63.5865395155103	32.7934263577414	NA	S14AFigure
chr2	118172000	118173000	0.602130218175571	right	3169.68	80.1065109087785	34.1641738354917	NA	S14AFigure
chr2	118173000	118174000	0.173582568549068	right	3166.68	58.6791284274534	34.0944984299809	NA	S14AFigure
chr2	118174000	118175000	0.308810005517749	right	3143.04	65.4405002758874	33.5454562345553	NA	S14AFigure
chr2	118175000	118176000	0.512145361810647	right	3164.68	75.6072680905324	34.0480481596403	NA	S14AFigure
chr2	118176000	118177000	0.703727873399135	right	3175.68	85.1863936699567	34.3035246465134	NA	S14AFigure
chr2	118177000	118178000	0.573643410852713	right	3245	78.6821705426356	35.9134910165177	NA	S14AFigure
chr2	118178000	118179000	0.279073167166143	right	3239.56	63.9536583583072	35.7871462811914	NA	S14AFigure
chr2	118179000	118180000	0.229362123426524	right	3250.56	61.4681061713262	36.0426227680645	NA	S14AFigure
chr2	118180000	118181000	0.0795068562083281	right	3224.12	53.9753428104164	35.4285501941621	NA	S14AFigure
chr2	118181000	118182000	0.791376722608814	right	3222.02	89.5688361304407	35.3797774103045	NA	S14AFigure
chr2	118182000	118183000	0.441559733412912	right	3255.58	72.0779866706456	36.1592129466194	NA	S14AFigure
chr2	118183000	118184000	0.599681118538051	right	3238.5	79.9840559269025	35.7625276379109	NA	S14AFigure
chr2	118184000	118185000	0.125828578016024	right	3231	56.2914289008012	35.5883391241337	NA	S14AFigure
chr2	118185000	118186000	0.810794553507956	right	3258	90.5397276753978	36.2154177737314	NA	S14AFigure
chr2	118186000	118187000	0.851181477416282	right	3268.6	92.5590738708141	36.4616042065365	NA	S14AFigure
chr2	118187000	118188000	0.866151297625621	right	3277.32	93.3075648812811	36.6641273852214	NA	S14AFigure
chr2	118188000	118189000	0.697552705292643	right	3245.6	84.8776352646321	35.9274260976199	NA	S14AFigure
chr2	118189000	118190000	0.522878970647366	right	3278.9	76.1439485323683	36.7008230987904	NA	S14AFigure
chr2	118190000	118191000	0.716491817037348	right	3271.14	85.8245908518674	36.520596049869	NA	S14AFigure
chr2	118191000	118192000	0.289228723404255	right	3223.96	64.4614361702127	35.4248341725349	NA	S14AFigure
chr2	118192000	118193000	0.742342342342342	right	3251.98	87.1171171171171	36.0756024600063	NA	S14AFigure
chr2	118193000	118194000	0.500517063081696	right	2914.62	75.0258531540848	28.2403708589584	NA	S14AFigure
chr2	118194000	118195000	0.117768780926676	right	2663.66	55.8884390463338	22.4117909366233	NA	S14AFigure
chr2	118195000	118196000	0.54626595864874	right	2621.18	77.313297932437	21.4251871945895	NA	S14AFigure
chr2	118196000	118197000	0.690389911581389	right	2648.12	84.5194955790694	22.050872336077	NA	S14AFigure
chr2	118197000	118198000	0.459906440485753	right	2804.44	72.9953220242876	25.6814254658962	NA	S14AFigure
chr2	118198000	118199000	0.729862052995468	right	2819.5	86.4931026497734	26.0311960015607	NA	S14AFigure
chr2	118199000	118200000	0.526282005563084	right	2817.6	76.3141002781542	25.9870682447372	NA	S14AFigure
chr2	118200000	118201000	0.900886294855166	right	2792.84	95.0443147427583	25.4120138979209	NA	S14AFigure
chr2	118201000	118202000	0.758827783542433	right	2694.02	87.9413891771216	23.1169060403932	NA	S14AFigure
chr2	118202000	118203000	0.129790660225443	right	2712.5	56.4895330112722	23.5461065383401	NA	S14AFigure
chr2	118203000	118204000	0.655907846715328	right	2611.74	82.7953923357664	21.205941918582	NA	S14AFigure
chr2	118204000	118205000	0.83709167544784	right	2628.02	91.854583772392	21.5840471191542	NA	S14AFigure
chr2	118205000	118206000	0.870961992603484	right	2647.34	93.5480996301742	22.0327567306442	NA	S14AFigure
chr2	118206000	118207000	0.368855374546489	right	2658.58	68.4427687273244	22.2938072499582	NA	S14AFigure
chr2	118207000	118208000	0.600869113409853	right	2682.7	80.0434556704926	22.8539975102655	NA	S14AFigure
chr2	118208000	118209000	0.675567301558371	right	2697.08	83.7783650779186	23.1879749540142	NA	S14AFigure
chr2	118209000	118210000	0.728281582782199	right	2700.66	86.4140791391099	23.2711209379239	NA	S14AFigure
chr2	118210000	118211000	0.590138272893295	right	2653.96	79.5069136446648	22.1865071254715	NA	S14AFigure
chr2	118211000	118212000	-0.0733646548608601	left	2579.24	46.331767256957	20.4511250255476	73.1658836284785	S14AFigure
chr2	118212000	118213000	-0.114102014573511	left	2584.36	44.2948992713245	20.5700377176195	72.1474496356622	S14AFigure
chr2	118213000	118214000	-0.477722082985241	left	2571.52	26.113895850738	20.271826982033	63.056947925369	S14AFigure
chr2	118214000	118215000	-0.089013323035335	left	2584.48	45.5493338482332	20.57282473384	72.7746669241166	S14AFigure
chr2	118215000	118216000	0.0273084007367662	right	2542	51.3654200368383	19.5862209918062	NA	S14AFigure
chr2	118216000	118217000	-0.391671311410144	left	2583.24	30.4164344294928	20.5440255662288	65.2082172147464	S14AFigure
chr2	118217000	118218000	0.625633644157957	right	2639.26	81.2816822078978	21.8450976384683	NA	S14AFigure
chr2	118218000	118219000	0.623841693071083	right	2633.62	81.1920846535541	21.7141078761078	NA	S14AFigure
chr2	118219000	118220000	0.9576	right	2671.46	97.88	22.5929469909515	NA	S14AFigure
chr2	118220000	118221000	0.688026049026233	right	2669.56	84.4013024513117	22.5488192341279	NA	S14AFigure
chr2	118221000	118222000	0.435309649543927	right	2748.92	71.7654824771964	24.3919659612419	NA	S14AFigure
chr2	118222000	118223000	0.345895654222118	right	2741.64	67.2947827111059	24.2228869772022	NA	S14AFigure
chr2	118223000	118224000	0.625625920471281	right	2752.32	81.281296023564	24.4709314208209	NA	S14AFigure
chr2	118224000	118225000	0.694165709179114	right	2791.84	84.7082854589557	25.3887887627506	NA	S14AFigure
chr2	118225000	118226000	0.626845874966841	right	2832.32	81.3422937483421	26.3289422344438	NA	S14AFigure
chr2	118226000	118227000	0.533083645443196	right	2853.32	76.6541822721598	26.8166700730198	NA	S14AFigure
chr2	118227000	118228000	-0.0147998382531338	left	2782.14	49.2600080873433	25.1635049515988	74.6300040436716	S14AFigure
chr2	118228000	118229000	0.860873381610709	right	2803.36	93.0436690805355	25.6563423199123	NA	S14AFigure
chr2	118229000	118230000	0.792412312097351	right	2829.76	89.6206156048676	26.2694858884079	NA	S14AFigure
chr2	118230000	118231000	0.322776932651086	right	2855.44	66.1388466325543	26.8659073595808	NA	S14AFigure
chr2	118231000	118232000	0.529043936152707	right	2862.04	76.4521968076353	27.0191932517047	NA	S14AFigure
chr2	118232000	118233000	0.622695035460993	right	2842.46	81.1347517730497	26.5644451050705	NA	S14AFigure
chr2	118233000	118234000	0.5531398032309	right	2846.44	77.656990161545	26.6568811430483	NA	S14AFigure
chr2	118234000	118235000	0.784064165986264	right	2827.36	89.2032082993132	26.2137455639992	NA	S14AFigure
chr2	118235000	118236000	0.567546997488393	right	2810.74	78.3773498744197	25.827743817469	NA	S14AFigure
chr2	118236000	118237000	0.449463612641345	right	2810.7	72.4731806320672	25.8268148120622	NA	S14AFigure
chr2	118237000	118238000	0.705957755113415	right	2794.78	85.2978877556708	25.4570706601512	NA	S14AFigure
chr2	118238000	118239000	0.205016039661709	right	2824.34	60.2508019830855	26.1436056557849	NA	S14AFigure
chr2	118239000	118240000	0.644746724526412	right	2815.4	82.2373362263206	25.9359729473626	NA	S14AFigure
chr2	118240000	118241000	0.86127555009494	right	2816.12	93.063777504747	25.9526950446852	NA	S14AFigure
chr2	118241000	118242000	0.553784445486274	right	2835.5	77.6892222743137	26.4027981642853	NA	S14AFigure
chr2	118242000	118243000	0.699568995972585	right	2803.86	84.9784497986293	25.6679548874975	NA	S14AFigure
chr2	118243000	118244000	0.519759810082391	right	2855.84	75.9879905041196	26.875197413649	NA	S14AFigure
chr2	118244000	118245000	0.750553272209927	right	2917.82	87.5276636104963	28.3146912915033	NA	S14AFigure
chr2	118245000	118246000	0.235333018422296	right	2946.82	61.7666509211148	28.9882202114416	NA	S14AFigure
chr2	118246000	118247000	0.257490582439872	right	2941.74	62.8745291219936	28.8702365247766	NA	S14AFigure
chr2	118247000	118248000	0.171471512501708	right	2802	58.5735756250854	25.6247561360807	NA	S14AFigure
chr2	118248000	118249000	0.618380383268082	right	2779.94	80.9190191634041	25.1124096542242	NA	S14AFigure
chr2	118249000	118250000	0.467114394448175	right	2780.42	73.3557197224088	25.1235577191059	NA	S14AFigure
chr2	118250000	118251000	0.672754350211632	right	2773.5	83.6377175105816	24.9628397837275	NA	S14AFigure
chr2	118251000	118252000	0.672087522176227	right	2828.7	83.6043761088114	26.2448672451274	NA	S14AFigure
chr2	118252000	118253000	0.475484163482091	right	2786.74	73.7742081741045	25.2703405733821	NA	S14AFigure
chr2	118253000	118254000	0.430441229101692	right	2756.9	71.5220614550846	24.5773025399008	NA	S14AFigure
chr2	118254000	118255000	0.724023023326265	right	2732.9	86.2011511663133	24.0198992958139	NA	S14AFigure
chr2	118255000	118256000	0.564770512138933	right	2701.34	78.2385256069467	23.2869140298397	NA	S14AFigure
chr2	118256000	118257000	0.264813016027198	right	2671.68	63.2406508013599	22.5980565206889	NA	S14AFigure
chr2	118257000	118258000	0.792270780661473	right	2673.4	89.6135390330736	22.6380037531818	NA	S14AFigure
chr2	118258000	118259000	0.852614658160446	right	2670.2	92.6307329080223	22.5636833206369	NA	S14AFigure
chr2	118259000	118260000	0.82457857531267	right	2659.12	91.2289287656335	22.3063488229501	NA	S14AFigure
chr2	118260000	118261000	0.111132200816172	right	2647.98	55.5566100408086	22.0476208171532	NA	S14AFigure
chr2	118261000	118262000	0.51304588552841	right	2672.26	75.6522942764205	22.6115270990877	NA	S14AFigure
chr2	118262000	118263000	0.256047411707789	right	2688.7	62.8023705853894	22.9933483212872	NA	S14AFigure
chr2	118263000	118264000	0.732813065690494	right	2662.34	86.6406532845247	22.3811337581985	NA	S14AFigure
chr2	118264000	118265000	0.87194845724065	right	2599.72	93.5974228620325	20.9267757938351	NA	S14AFigure
chr2	118265000	118266000	0.772252994976169	right	2580.74	88.6126497488085	20.4859627283031	NA	S14AFigure
chr2	118266000	118267000	0.669735940948177	right	2530.86	83.4867970474088	19.3274929860092	NA	S14AFigure
chr2	118267000	118268000	0.749855708184232	right	2463.72	87.4927854092116	17.7681574106761	NA	S14AFigure
chr2	118268000	118269000	0.716492417820477	right	2479	85.8246208910239	18.1230374760781	NA	S14AFigure
chr2	118269000	118270000	0.456540825285338	right	2444.56	72.8270412642669	17.3231638208134	NA	S14AFigure
chr2	118270000	118271000	0.471514193505895	right	2445.04	73.5757096752948	17.3343118856952	NA	S14AFigure
chr2	118271000	118272000	0.667708170598344	right	2340.36	83.3854085299172	14.9031047360696	NA	S14AFigure
chr2	118272000	118273000	0.681324598402585	right	2277.18	84.0662299201292	13.4357406960108	NA	S14AFigure
chr2	118273000	118274000	0.827381905524419	right	2275.94	91.3690952762209	13.4069415283997	NA	S14AFigure
chr2	118274000	118275000	0.856416432490298	right	2235.5	92.8208216245149	12.4677170621133	NA	S14AFigure
chr2	118275000	118276000	0.689951244768521	right	2170.44	84.4975622384261	10.9566897679345	NA	S14AFigure
chr2	118276000	118277000	0.730201476161979	right	2133.76	86.5100738080989	10.1047918098883	NA	S14AFigure
chr2	118277000	118278000	0.0837547935308175	right	2164.38	54.1877396765409	10.8159454488025	NA	S14AFigure
chr2	118278000	118279000	0.631894282994569	right	2127.6	81.5947141497284	9.96172497723937	NA	S14AFigure
chr2	118279000	118280000	0.41430855871515	right	2088.2	70.7154279357575	9.04665465153007	NA	S14AFigure
chr2	118280000	118281000	0.772332506203474	right	2214.64	88.6166253101737	11.9832407424611	NA	S14AFigure
chr2	118281000	118282000	0.0622154779969651	right	2190.44	53.1107738998483	11.4211924713402	NA	S14AFigure
chr2	118282000	118283000	0.443259150266691	right	2211.14	72.1629575133345	11.9019527693651	NA	S14AFigure
chr2	118283000	118284000	0.551704480674952	right	2271.56	77.5852240337476	13.3052154363538	NA	S14AFigure
chr2	118284000	118285000	0.529500187899286	right	2306.28	76.4750093949643	14.1115921294662	NA	S14AFigure
chr2	118285000	118286000	0.573520249221184	right	2304.2	78.6760124610592	14.063283848312	NA	S14AFigure
chr2	118286000	118287000	0.554617052847848	right	2305.82	77.7308526423924	14.1009085672879	NA	S14AFigure
chr2	118287000	118288000	0.328668066246793	right	2327.18	66.4334033123396	14.5969974545252	NA	S14AFigure
chr2	118288000	118289000	0.214084322339519	right	2304.62	60.7042161169759	14.0730384050835	NA	S14AFigure
chr2	118289000	118290000	0.626679744973026	right	2289.68	81.3339872486513	13.7260548856394	NA	S14AFigure
chr2	118290000	118291000	0.800073118504204	right	2281.4	90.0036559252102	13.5337507664295	NA	S14AFigure
chr2	118291000	118292000	0.756595321055251	right	2283.72	87.8297660527626	13.5876330800245	NA	S14AFigure
chr2	118292000	118293000	0.743314359359897	right	2312.72	87.1657179679949	14.2611619999628	NA	S14AFigure
chr2	118293000	118294000	0.385782747603834	right	2245.9	69.2891373801917	12.7092584678843	NA	S14AFigure
chr2	118294000	118295000	0.148198442875249	right	2195.42	57.4099221437625	11.5368536444882	NA	S14AFigure
chr2	118295000	118296000	0.93002024523473	right	2193.52	96.5010122617365	11.4927258876647	NA	S14AFigure
chr2	118296000	118297000	0.605595994011667	right	2237.74	80.2797997005833	12.5197413648947	NA	S14AFigure
chr2	118297000	118298000	0.503107582501303	right	2226.54	75.1553791250652	12.2596198509875	NA	S14AFigure
chr2	118298000	118299000	0.765174964587377	right	2224.32	88.2587482293688	12.2080600509095	NA	S14AFigure
chr2	118299000	118300000	0.308100027181299	right	2245.56	65.405001359065	12.7013619219264	NA	S14AFigure
chr2	118300000	118301000	0.437358074352819	right	2273.94	71.8679037176409	13.3604912580591	NA	S14AFigure
chr2	118301000	118302000	0.48411747078214	right	2256.22	74.205873539107	12.9489418628416	NA	S14AFigure
chr2	118302000	118303000	0.692611950840514	right	2242.26	84.6305975420257	12.6247189758644	NA	S14AFigure
chr2	118303000	118304000	0	left	2292.32	50	13.787369242489	75	S14AFigure
chr2	118304000	118305000	1	right	2315.08	100	14.3159733189647	NA	S14AFigure
chr2	118305000	118306000	-0.552542372881356	left	2318.1	22.3728813559322	14.386113227179	61.1864406779661	S14AFigure
chr2	118306000	118307000	0.399540855369441	right	2301.64	69.977042768472	14.0038275022761	NA	S14AFigure
chr2	118307000	118308000	0.21372199592668	right	2276.92	60.686099796334	13.4297021608666	NA	S14AFigure
chr2	118308000	118309000	0.695229085011488	right	2257.86	84.7614542505744	12.9870310845209	NA	S14AFigure
chr2	118309000	118310000	0.370185502495716	right	2220.2	68.5092751247858	12.1123724940079	NA	S14AFigure
chr2	118310000	118311000	0.319080791096165	right	2226.68	65.9540395548082	12.2628713699114	NA	S14AFigure
chr2	118311000	118312000	0.716031004568554	right	2230.88	85.8015502284277	12.3604169376266	NA	S14AFigure
chr2	118312000	118313000	0.411924671969542	right	2219.8	70.5962335984771	12.1030824399398	NA	S14AFigure
chr2	118313000	118314000	0.344352295292606	right	2222.16	67.2176147646303	12.1578937589417	NA	S14AFigure
chr2	118314000	118315000	0.411758903028509	right	2253.88	70.5879451514254	12.8945950465432	NA	S14AFigure
chr2	118315000	118316000	0.589622002438694	right	2320.38	79.4811001219347	14.4390665353672	NA	S14AFigure
chr2	118316000	118317000	0.816747447664226	right	2368.48	90.8373723832113	15.556195537058	NA	S14AFigure
chr2	118317000	118318000	0.482529319308427	right	2398.48	74.1264659654213	16.2529495921666	NA	S14AFigure
chr2	118318000	118319000	0.315430796689924	right	2375.86	65.7715398344962	15.7275970346147	NA	S14AFigure
chr2	118319000	118320000	0.812431142122659	right	2407.74	90.621557106133	16.4680143438435	NA	S14AFigure
chr2	118320000	118321000	0.422908645432272	right	2442.38	71.1454322716136	17.2725330261422	NA	S14AFigure
chr2	118321000	118322000	0.793472411282408	right	2456.66	89.6736205641204	17.6041879563739	NA	S14AFigure
chr2	118322000	118323000	0.594334483384783	right	2451.64	79.7167241692392	17.4875977778191	NA	S14AFigure
chr2	118323000	118324000	0.801617364117364	right	2498	90.0808682058682	18.5643150443136	NA	S14AFigure
chr2	118324000	118325000	0.365726133597764	right	2475.3	68.2863066798882	18.0371044759481	NA	S14AFigure
chr2	118325000	118326000	0.702958008687858	right	2459.56	85.1479004343929	17.6715408483677	NA	S14AFigure
chr2	118326000	118327000	0.74000477383936	right	2473.1	87.000238691968	17.9860091785734	NA	S14AFigure
chr2	118327000	118328000	0.577526788300029	right	2442.92	78.8763394150015	17.2850745991342	NA	S14AFigure
chr2	118328000	118329000	0.834825181741754	right	2497.5	91.7412590870877	18.5527024767284	NA	S14AFigure
chr2	118329000	118330000	0.302533199419708	right	2513.8	65.1266599709854	18.9312721800041	NA	S14AFigure
chr2	118330000	118331000	0.634142420832664	right	2377.68	81.7071210416332	15.7698667806247	NA	S14AFigure
chr2	118331000	118332000	0.566869300911854	right	2399.88	78.3434650455927	16.285464781405	NA	S14AFigure
chr2	118332000	118333000	0.629586787481524	right	2350.44	81.4793393740762	15.1372140985861	NA	S14AFigure
chr2	118333000	118334000	0.541950832672482	right	2284.22	77.0975416336241	13.5992456476097	NA	S14AFigure
chr2	118334000	118335000	0.437002822684116	right	2255.82	71.8501411342058	12.9396518087735	NA	S14AFigure
chr2	118335000	118336000	0.72787923714536	right	2267.82	86.393961857268	13.218353430817	NA	S14AFigure
chr2	118336000	118337000	0.723755061151229	right	2273.02	86.1877530575615	13.3391241337025	NA	S14AFigure
chr2	118337000	118338000	0.865679977659872	right	2264.24	93.2839988829936	13.1352074469073	NA	S14AFigure
chr2	118338000	118339000	0.798919776026956	right	2288.32	89.9459888013478	13.6944687018078	NA	S14AFigure
chr2	118339000	118340000	0.913756577598579	right	2293.72	95.6878288799289	13.8198844317274	NA	S14AFigure
chr2	118340000	118341000	0.73284970824791	right	2276.7	86.6424854123955	13.4245926311291	NA	S14AFigure
chr2	118341000	118342000	0.521046058914273	right	2255.22	76.0523029457137	12.9257167276714	NA	S14AFigure
chr2	118342000	118343000	0.3208337125694	right	2239.34	66.04168562847	12.5569015811672	NA	S14AFigure
chr2	118343000	118344000	0.832700566378291	right	2286.06	91.6350283189146	13.641979896323	NA	S14AFigure
chr2	118344000	118345000	0.507844419022716	right	2274.5	75.3922209511358	13.3734973337545	NA	S14AFigure
chr2	118345000	118346000	0.853243670886076	right	2238.66	92.6621835443038	12.5411084892514	NA	S14AFigure
chr2	118346000	118347000	0.723004459588114	right	2235.1	86.1502229794057	12.4584270080452	NA	S14AFigure
chr2	118347000	118348000	0.0723256027133559	right	2264.78	53.6162801356678	13.1477490198993	NA	S14AFigure
chr2	118348000	118349000	0.320646583394563	right	2290.56	66.0323291697281	13.7464930045893	NA	S14AFigure
chr2	118349000	118350000	0.299419279907085	right	2286.1	64.9709639953543	13.6429089017298	NA	S14AFigure
chr2	118350000	118351000	-0.335010566569387	left	2251.74	33.2494716715306	12.8448932572788	66.6247358357653	S14AFigure
chr2	118351000	118352000	0.351038843721771	right	2233.56	67.5519421860886	12.4226602998829	NA	S14AFigure
chr2	118352000	118353000	0.542166381115553	right	2210.7	77.1083190557777	11.8917337098902	NA	S14AFigure
chr2	118353000	118354000	0.106999020354849	right	2210.4	55.3499510177424	11.8847661693391	NA	S14AFigure
chr2	118354000	118355000	-0.326896551724138	left	2188.08	33.6551724137931	11.3663811523383	66.8275862068965	S14AFigure
chr2	118355000	118356000	0.0126534466477809	right	2192.82	50.632672332389	11.4764682930455	NA	S14AFigure
chr2	118356000	118357000	-0.450781727661805	left	2221.04	27.4609136169097	12.131881607551	63.7304568084549	S14AFigure
chr2	118357000	118358000	0.727597940842858	right	2213.26	86.3798970421429	11.9511900559261	NA	S14AFigure
chr2	118358000	118359000	0.677480240651174	right	2240.66	83.8740120325587	12.587558759592	NA	S14AFigure
chr2	118359000	118360000	0.759523702941045	right	2234.26	87.9761851470522	12.4389178945022	NA	S14AFigure
chr2	118360000	118361000	0.699416741969933	right	2246.36	84.9708370984966	12.7199420300626	NA	S14AFigure
chr2	118361000	118362000	0.897965320236544	right	2221.72	94.8982660118272	12.1476746994667	NA	S14AFigure
chr2	118362000	118363000	0.539839044928849	right	2463.32	76.9919522464425	17.758867356608	NA	S14AFigure
chr2	118363000	118364000	0.683427981414559	right	2651.04	84.1713990707279	22.1186897307742	NA	S14AFigure
chr2	118364000	118365000	0.202993451824135	right	2706.54	60.1496725912068	23.4076847327251	NA	S14AFigure
chr2	118365000	118366000	0.266933974873029	right	2667.28	63.3466987436515	22.4958659259397	NA	S14AFigure
chr2	118366000	118367000	0.363636363636364	right	2607.96	68.1818181818182	21.1181509076383	NA	S14AFigure
chr2	118367000	118368000	0.799853578870305	right	2609.48	89.9926789435152	21.1534531130971	NA	S14AFigure
chr2	118368000	118369000	0.367625368731563	right	2601.72	68.3812684365782	20.9732260641757	NA	S14AFigure
chr2	118369000	118370000	-0.1993700419972	left	2624.16	40.03149790014	21.4943980973969	70.01574895007	S14AFigure
chr2	118370000	118371000	0.157194060419867	right	2621.36	57.8597030209934	21.4293677189201	NA	S14AFigure
chr2	118371000	118372000	-0.00236054168219655	left	2598.1	49.8819729158902	20.8891510748593	74.9409864579451	S14AFigure
chr2	118372000	118373000	0.0665925977362683	right	2611.26	53.3296298868134	21.1947938537002	NA	S14AFigure
chr2	118373000	118374000	0.150047785919083	right	2556.32	57.5023892959541	19.9188049274447	NA	S14AFigure
chr2	118374000	118375000	0.557314756174794	right	2586.16	77.8657378087397	20.611842960926	NA	S14AFigure
chr2	118375000	118376000	0.00346399270738377	right	2606.4	50.1731996353692	21.0819196967726	NA	S14AFigure
chr2	118376000	118377000	0.201397205588822	right	2596.54	60.0698602794411	20.8529198639936	NA	S14AFigure
chr2	118377000	118378000	0.377384645851211	right	2589.58	68.8692322925605	20.6912729232084	NA	S14AFigure
chr2	118378000	118379000	0.138001181179867	right	2607.78	56.9000590589933	21.1139703833076	NA	S14AFigure
chr2	118379000	118380000	0.105022273753585	right	2655.68	55.2511136876793	22.2264543579644	NA	S14AFigure
chr2	118380000	118381000	0.131204481792717	right	2639.56	56.5602240896358	21.8520651790193	NA	S14AFigure
chr2	118381000	118382000	-0.33371882905674	left	2650.52	33.314058547163	22.1066126604857	66.6570292735815	S14AFigure
chr2	118382000	118383000	0.225320662616192	right	2709.52	61.2660331308096	23.4768956355326	NA	S14AFigure
chr2	118383000	118384000	-0.140199022551964	left	2706.2	42.9900488724018	23.3997881867672	71.4950244362009	S14AFigure
chr2	118384000	118385000	0.306396808982124	right	2768.62	65.3198404491062	24.8495011240965	NA	S14AFigure
chr2	118385000	118386000	0.291639111950874	right	2743.82	64.5819555975437	24.2735177718734	NA	S14AFigure
chr2	118386000	118387000	0.528801843317972	right	2762.38	76.4400921658986	24.704576280634	NA	S14AFigure
chr2	118387000	118388000	0.347044366834821	right	2802.94	67.3522183417411	25.6465877631408	NA	S14AFigure
chr2	118388000	118389000	-0.16541138335399	left	2795.62	41.7294308323005	25.4765797736943	70.8647154161502	S14AFigure
chr2	118389000	118390000	-0.0691988313086268	left	2805	46.5400584345687	25.6944315415916	73.2700292172843	S14AFigure
chr2	118390000	118391000	0.337081624553512	right	2792.42	66.8540812276756	25.4022593411494	NA	S14AFigure
chr2	118391000	118392000	0.331844972316485	right	2819.66	66.5922486158242	26.034912023188	NA	S14AFigure
chr2	118392000	118393000	-0.370734789673226	left	2880.14	31.4632605163387	27.4395681982869	65.7316302581693	S14AFigure
chr2	118393000	118394000	0.165911959023087	right	2884.14	58.2955979511544	27.5324687389681	NA	S14AFigure
chr2	118394000	118395000	0.610548772184649	right	2903.1	80.5274386092324	27.9728173017967	NA	S14AFigure
chr2	118395000	118396000	-0.0229091912779465	left	2907.9	48.8545404361027	28.0842979506141	74.4272702180513	S14AFigure
chr2	118396000	118397000	0.79740220961481	right	2837.24	89.8701104807405	26.4432098994816	NA	S14AFigure
chr2	118397000	118398000	0.154575628259839	right	2798.34	57.7287814129919	25.5397521413575	NA	S14AFigure
chr2	118398000	118399000	-0.230726897500573	left	2765.26	38.4636551249714	24.7714646699244	69.2318275624857	S14AFigure
chr2	118399000	118400000	0.366837288661393	right	2768.04	68.3418644330696	24.8360305456978	NA	S14AFigure
chr2	118400000	118401000	0.84733673933937	right	2794.44	92.3668369669685	25.4491741141933	NA	S14AFigure
chr2	118401000	118402000	0.628600767443117	right	2787	81.4300383721558	25.2763791085264	NA	S14AFigure
chr2	118402000	118403000	0.68160671734937	right	2807.98	84.0803358674685	25.763642444399	NA	S14AFigure
chr2	118403000	118404000	0.335920177383592	right	2797.98	66.7960088691796	25.5313910926962	NA	S14AFigure
chr2	118404000	118405000	-0.190304280556988	left	2854.18	40.4847859721506	26.8366436892663	70.2423929860753	S14AFigure
chr2	118405000	118406000	0.574899640819776	right	3238.58	78.7449820409888	35.7643856487245	NA	S14AFigure
chr2	118406000	118407000	0.538092012071195	right	3460.62	76.9046006035597	40.9212946619349	NA	S14AFigure
chr2	118407000	118408000	0.614365697118667	right	3477.76	80.7182848559333	41.3193734787537	NA	S14AFigure
chr2	118408000	118409000	0.739251887739514	right	3472.7	86.9625943869757	41.201854294792	NA	S14AFigure
chr2	118409000	118410000	0.212365218196122	right	3489.86	60.6182609098061	41.6003976143141	NA	S14AFigure
chr2	118410000	118411000	-0.6811062979007	left	3500.22	15.944685104965	41.8410100146783	57.9723425524825	S14AFigure
chr2	118411000	118412000	-0.818743961352657	left	3497.46	9.06280193236715	41.7769086416083	54.5314009661836	S14AFigure
chr2	118412000	118413000	-0.850458090406603	left	3224.88	7.47709547966985	35.4462012968916	53.7385477398349	S14AFigure
chr2	118413000	118414000	-0.639501586564507	left	3038.66	18.0249206717747	31.1212166254808	59.0124603358873	S14AFigure
chr2	118414000	118415000	-0.708537987250496	left	2980.28	14.5731006374752	29.7653332342394	57.2865503187376	S14AFigure
chr2	118415000	118416000	-0.0841683366733467	left	2973.52	45.7915831663327	29.6083313204883	72.8957915831663	S14AFigure
chr2	118416000	118417000	0.583587140439932	right	3018.82	79.1793570219966	30.6604299437023	NA	S14AFigure
chr2	118417000	118418000	-0.358044164037855	left	3010.5	32.0977917981073	30.4671968190855	66.0488958990536	S14AFigure
chr2	118418000	118419000	0.0153334763028094	right	3207.34	50.7666738151405	35.0388324260047	NA	S14AFigure
chr2	118419000	118420000	0.233768765841295	right	3183.86	61.6884382920648	34.4935062522064	NA	S14AFigure
chr2	118420000	118421000	-0.538826851495315	left	3170.7	23.0586574252343	34.1878634733654	61.5293287126171	S14AFigure
chr2	118421000	118422000	-0.369040977000806	left	3200.86	31.5479511499597	34.8883335501013	65.7739755749798	S14AFigure
chr2	118422000	118423000	-0.549930606040579	left	3205.5	22.5034696979711	34.9960981772914	61.2517348489855	S14AFigure
chr2	118423000	118424000	-0.139069359086918	left	3198.64	43.0465320456541	34.8367737500232	71.523266022827	S14AFigure
chr2	118424000	118425000	-0.0597581218875978	left	3246.84	47.0120939056201	35.9562252652311	73.5060469528101	S14AFigure
chr2	118425000	118426000	0.266405198150208	right	3269.5	63.3202599075104	36.4825068281897	NA	S14AFigure
chr2	118426000	118427000	0.202628858366563	right	3267.5	60.1314429183281	36.4360565578492	NA	S14AFigure
chr2	118427000	118428000	0.346302616609784	right	3301.06	67.3151308304892	37.215492094164	NA	S14AFigure
chr2	118428000	118429000	0.185490258197371	right	3288.46	59.2745129098685	36.9228553910184	NA	S14AFigure
chr2	118429000	118430000	0.126641326883207	right	3265.66	56.3320663441603	36.3933223091358	NA	S14AFigure
chr2	118430000	118431000	-0.408112719467224	left	3287.02	29.5943640266388	36.8894111963732	64.7971820133194	S14AFigure
chr2	118431000	118432000	-0.101760620255209	left	3290.1	44.9119689872395	36.9609446126977	72.4559844936198	S14AFigure
chr2	118432000	118433000	-0.0200166805671393	left	3232.64	48.999165971643	35.626428345813	74.4995829858215	S14AFigure
chr2	118433000	118434000	0.320642161593122	right	3259.64	66.0321080796561	36.2535069954107	NA	S14AFigure
chr2	118434000	118435000	0.257817109144543	right	3213.1	62.8908554572271	35.1726092045856	NA	S14AFigure
chr2	118435000	118436000	-0.348777348777349	left	3232.74	32.5611325611326	35.62875085933	66.2805662805663	S14AFigure
chr2	118436000	118437000	0.0492463617463617	right	3216.72	52.4623180873181	35.256684193902	NA	S14AFigure
chr2	118437000	118438000	0.448255948255948	right	3154.7	72.4127974127974	33.8162613106408	NA	S14AFigure
chr2	118438000	118439000	0.471440512677626	right	3128.16	73.5720256338813	33.1998662232214	NA	S14AFigure
chr2	118439000	118440000	-0.117406583948935	left	3105.92	44.1296708025532	32.6833392170343	72.0648354012766	S14AFigure
chr2	118440000	118441000	0.336562534015457	right	3154.66	66.8281267007729	33.815332305234	NA	S14AFigure
chr2	118441000	118442000	-0.19283654168623	left	3140.8	40.3581729156885	33.4934319317738	70.1790864578442	S14AFigure
chr2	118442000	118443000	0.429359485136378	right	3042.44	71.4679742568189	31.2090076364244	NA	S14AFigure
chr2	118443000	118444000	0.101306930693069	right	3005.16	55.0653465346535	30.3431745972762	NA	S14AFigure
chr2	118444000	118445000	0.521667880553532	right	2982.72	76.0833940276766	29.8220025640549	NA	S14AFigure
chr2	118445000	118446000	0.816735157821107	right	3027.46	90.8367578910553	30.8610951115736	NA	S14AFigure
chr2	118446000	118447000	0.663012872083669	right	3042.02	83.1506436041834	31.1992530796529	NA	S14AFigure
chr2	118447000	118448000	0.205458240588406	right	3067.46	60.2729120294203	31.790100518385	NA	S14AFigure
chr2	118448000	118449000	0.556647221369358	right	3094.4	77.8323610684679	32.4157856598725	NA	S14AFigure
chr2	118449000	118450000	0.556600308528612	right	3077.76	77.8300154264306	32.029319410639	NA	S14AFigure
chr2	118450000	118451000	0.293104706311565	right	3076.18	64.6552353155783	31.9926236970699	NA	S14AFigure
chr2	118451000	118452000	0.53960094101246	right	3109.46	76.980047050623	32.7655561955371	NA	S14AFigure
chr2	118452000	118453000	0.909096035639768	right	3113.74	95.4548017819884	32.8649597740659	NA	S14AFigure
chr2	118453000	118454000	0.796875	right	3085.98	89.84375	32.2202300217387	NA	S14AFigure
chr2	118454000	118455000	0.808142493638677	right	3057.7	90.4071246819339	31.563423199123	NA	S14AFigure
chr2	118455000	118456000	0.928967321420654	right	2657.26	96.4483660710327	22.2631500715334	NA	S14AFigure
chr2	118456000	118457000	0.714640459605631	right	2412.76	85.7320229802816	16.5846045223983	NA	S14AFigure
chr2	118457000	118458000	0.232443219614178	right	2445.32	61.6221609807089	17.3408149235429	NA	S14AFigure
chr2	118458000	118459000	-0.151814577615127	left	2441.86	42.4092711192437	17.2604559558537	71.2046355596218	S14AFigure
chr2	118459000	118460000	0.3739275999163	right	2439.92	68.696379995815	17.2153991936233	NA	S14AFigure
chr2	118460000	118461000	-0.0710599780052449	left	2416.4	46.4470010997378	16.6691440144182	73.2235005498689	S14AFigure
chr2	118461000	118462000	-0.203528827037773	left	2400.12	39.8235586481114	16.2910388138459	69.9117793240557	S14AFigure
chr2	118462000	118463000	-0.619948975392972	left	2415.62	19.0025512303514	16.6510284089853	59.5012756151757	S14AFigure
chr2	118463000	118464000	-0.0622993872191421	left	2421.8	46.8850306390429	16.7945597443377	73.4425153195214	S14AFigure
chr2	118464000	118465000	0.319499974695076	right	2435.4	65.9749987347538	17.1104215826536	NA	S14AFigure
chr2	118465000	118466000	0.0601448685602669	right	2449.84	53.0072434280133	17.4457925345126	NA	S14AFigure
chr2	118466000	118467000	0.161911554921541	right	2418	58.0955777460771	16.7063042306906	NA	S14AFigure
chr2	118467000	118468000	0.00152011225444341	right	2442.24	50.0760056127222	17.2692815072184	NA	S14AFigure
chr2	118468000	118469000	0.135535535535536	right	2286.32	56.7767767767768	13.6480184314673	NA	S14AFigure
chr2	118469000	118470000	0.351497049610257	right	2307.96	67.5748524805128	14.1506103565523	NA	S14AFigure
chr2	118470000	118471000	0.581151832460733	right	2343.22	79.0575916230366	14.9695286226566	NA	S14AFigure
chr2	118471000	118472000	-0.238693631782185	left	2351.66	38.0653184108907	15.1655487634938	69.0326592054454	S14AFigure
chr2	118472000	118473000	0.538246789503071	right	2345.32	76.9123394751535	15.0183014065142	NA	S14AFigure
chr2	118473000	118474000	-0.0385536398467433	left	2332.48	48.0723180076628	14.7200906709277	74.0361590038314	S14AFigure
chr2	118474000	118475000	0.0422850324408979	right	2277.48	52.1142516220449	13.4427082365619	NA	S14AFigure
chr2	118475000	118476000	-0.162055969850052	left	2236.32	41.8972015074974	12.4867616729529	70.9486007537487	S14AFigure
chr2	118476000	118477000	0.0548376930349827	right	2255.32	52.7418846517491	12.9280392411884	NA	S14AFigure
chr2	118477000	118478000	0.360858794384806	right	2261.38	68.0429397192403	13.0687835603203	NA	S14AFigure
chr2	118478000	118479000	0.284134352812671	right	2226.06	64.2067176406335	12.2484717861058	NA	S14AFigure
chr2	118479000	118480000	-0.0735218065850715	left	2233.16	46.3239096707464	12.4133702458148	73.1619548353732	S14AFigure
chr2	118480000	118481000	-0.17390043499275	left	2246.96	41.3049782503625	12.7338771111648	70.6524891251812	S14AFigure
chr2	118481000	118482000	-0.161855415741426	left	2252.98	41.9072292129287	12.8736924248899	70.9536146064644	S14AFigure
chr2	118482000	118483000	0.075854447864867	right	2298.6	53.7927223932434	13.9332230913584	NA	S14AFigure
chr2	118483000	118484000	0.0614934685123806	right	2274.58	53.074673425619	13.3753553445681	NA	S14AFigure
chr2	118484000	118485000	0.324581988853036	right	2250.18	66.2290994426518	12.8086620464131	NA	S14AFigure
chr2	118485000	118486000	0.101438583548506	right	2242.54	55.0719291774253	12.6312220137121	NA	S14AFigure
chr2	118486000	118487000	-0.149886694723211	left	2224.78	42.5056652638394	12.2187436130878	71.2528326319197	S14AFigure
chr2	118487000	118488000	-0.580470617843211	left	2253.02	20.9764691078395	12.8746214302967	60.4882345539197	S14AFigure
chr2	118488000	118489000	0.172235125960336	right	2272.32	58.6117562980168	13.3228665390833	NA	S14AFigure
chr2	118489000	118490000	-0.256824433942301	left	2282.42	37.158778302885	13.5574404043032	68.5793891514425	S14AFigure
chr2	118490000	118491000	0.203232362334269	right	2232.12	60.1616181167135	12.3892161052377	NA	S14AFigure
chr2	118491000	118492000	-0.0725355144210073	left	2200.82	46.3732242789496	11.6622693744078	73.1866121394748	S14AFigure
chr2	118492000	118493000	-0.37123010130246	left	2204.58	31.438494934877	11.749595882648	65.7192474674385	S14AFigure
chr2	118493000	118494000	-0.306726207089032	left	2191.5	34.6636896455484	11.4458111146207	67.3318448227742	S14AFigure
chr2	118494000	118495000	-0.44844909165255	left	2197.26	27.5775454173725	11.5795878932015	63.7887727086863	S14AFigure
chr2	118495000	118496000	-0.0444148614304732	left	2160.92	47.7792569284763	10.7355864811133	73.8896284642382	S14AFigure
chr2	118496000	118497000	-0.0133419689119171	left	2151.36	49.3329015544041	10.5135541888854	74.6664507772021	S14AFigure
chr2	118497000	118498000	0.0183763264601846	right	2106.88	50.9188163230092	9.48050017651103	NA	S14AFigure
chr2	118498000	118499000	-0.188424827028938	left	2101.2	40.5787586485531	9.3485814087438	70.2893793242766	S14AFigure
chr2	118499000	118500000	0.384941997118811	right	2111.76	69.2470998559405	9.59383883614203	NA	S14AFigure
chr2	118500000	118501000	-0.585490059295431	left	2101.24	20.7254970352285	9.34951041415061	60.3627485176142	S14AFigure
chr2	118501000	118502000	-0.367318878900053	left	2092.62	31.6340560549974	9.14930974898274	65.8170280274987	S14AFigure
chr2	118502000	118503000	-0.0173066924162519	left	2060.86	49.1346653791874	8.41167945597444	74.5673326895937	S14AFigure
chr2	118503000	118504000	-0.450379106992418	left	2077.62	27.4810446503791	8.80093272142844	63.7405223251896	S14AFigure
chr2	118504000	118505000	-0.0494471744471744	left	2046.9	47.5276412776413	8.08745656899723	73.7638206388206	S14AFigure
chr2	118505000	118506000	0.375642995524083	right	2062.94	68.7821497762042	8.45998773712863	NA	S14AFigure
chr2	118506000	118507000	-0.646054333764554	left	2151.34	17.6972833117723	10.513089686182	58.8486416558861	S14AFigure
chr2	118507000	118508000	-0.457153642884107	left	2103.74	27.1423178557947	9.40757325207632	63.5711589278973	S14AFigure
chr2	118508000	118509000	-0.672155688622755	left	2109.58	16.3922155688623	9.5432080414708	58.1961077844311	S14AFigure
chr2	118509000	118510000	-0.185102254067771	left	2112.88	40.7448872966114	9.61985098753275	70.3724436483057	S14AFigure
chr2	118510000	118511000	-0.0278228321896444	left	2114.28	48.6088583905178	9.65236617677115	74.3044291952589	S14AFigure
chr2	118511000	118512000	-0.469586879800706	left	2121.32	26.5206560099647	9.81587112836997	63.2603280049823	S14AFigure
chr2	118512000	118513000	-0.116356048067928	left	2151.2	44.1821975966036	10.5098381672581	72.0910987983018	S14AFigure
chr2	118513000	118514000	-0.321122860020141	left	2144.32	33.9438569989929	10.3500492372866	66.9719284994965	S14AFigure
chr2	118514000	118515000	-0.671942446043165	left	2154.6	16.4028776978417	10.5888036268371	58.2014388489209	S14AFigure
chr2	118515000	118516000	-0.485684845808493	left	2146.42	25.7157577095753	10.3988220211442	62.8578788547877	S14AFigure
chr2	118516000	118517000	-0.678054429646786	left	2214.66	16.0972785176607	11.9837052451645	58.0486392588303	S14AFigure
chr2	118517000	118518000	-0.914038033858303	left	2228.24	4.29809830708485	12.299102580777	52.1490491535424	S14AFigure
chr2	118518000	118519000	-0.597101708560694	left	2195.48	20.1449145719653	11.5382471525984	60.0724572859827	S14AFigure
chr2	118519000	118520000	-0.436766991663134	left	2142.92	28.1616504168433	10.3175340480482	64.0808252084216	S14AFigure
chr2	118520000	118521000	-0.261101243339254	left	2126.34	36.9449378330373	9.93246130692481	68.4724689165187	S14AFigure
chr2	118521000	118522000	-0.76826401184222	left	2109.18	11.586799407889	9.53391798740268	55.7933997039445	S14AFigure
chr2	118522000	118523000	-0.439205730347266	left	2093.14	28.0397134826367	9.16138681927129	64.0198567413183	S14AFigure
chr2	118523000	118524000	-0.061696450230452	left	2110.86	46.9151774884774	9.57293621448877	73.4575887442387	S14AFigure
chr2	118524000	118525000	-0.370575030219306	left	2120.86	31.4712484890347	9.80518756619164	65.7356242445174	S14AFigure
chr2	118525000	118526000	-0.0331476323119777	left	2127.86	48.3426183844011	9.96776351238364	74.1713091922006	S14AFigure
chr2	118526000	118527000	-0.47722263041881	left	2133.56	26.1388684790595	10.1001467828543	63.0694342395297	S14AFigure
chr2	118527000	118528000	-0.204858209370996	left	2105.56	39.7570895314502	9.44984299808625	69.8785447657251	S14AFigure
chr2	118528000	118529000	-0.382762396371031	left	2120.12	30.8618801814485	9.78800096616562	65.4309400907242	S14AFigure
chr2	118529000	118530000	-0.217542120911794	left	2107.06	39.1228939544103	9.48468070084168	69.5614469772052	S14AFigure
chr2	118530000	118531000	0.0360113720122144	right	2086.42	51.8005686006107	9.00531391092696	NA	S14AFigure
chr2	118531000	118532000	0.0157905256845892	right	2118.84	50.7895262842295	9.75827279314766	NA	S14AFigure
chr2	118532000	118533000	-0.692565764391918	left	2090.44	15.3717117804041	9.09867895431151	57.685855890202	S14AFigure
chr2	118533000	118534000	-0.565998256320837	left	2093.58	21.7000871839581	9.17160587874621	60.8500435919791	S14AFigure
chr2	118534000	118535000	-0.0246337902124252	left	2117.06	48.7683104893787	9.71693205254454	74.3841552446894	S14AFigure
chr2	118535000	118536000	-0.286357139075653	left	2132.7	35.6821430462173	10.0801731666078	67.8410715231087	S14AFigure
chr2	118536000	118537000	-0.434717685487634	left	2159.66	28.2641157256183	10.7063228107988	64.1320578628091	S14AFigure
chr2	118537000	118538000	0.415642076502732	right	2146.24	70.7821038251366	10.3946414968135	NA	S14AFigure
chr2	118538000	118539000	0.0814781834372217	right	2159.2	54.0739091718611	10.6956392486204	NA	S14AFigure
chr2	118539000	118540000	-0.122998897464168	left	2145.64	43.8500551267916	10.3807064157113	71.9250275633958	S14AFigure
chr2	118540000	118541000	0.0179463171036205	right	2170.54	50.897315855181	10.9590122814515	NA	S14AFigure
chr2	118541000	118542000	0.505581770054091	right	2219	75.2790885027046	12.0845023318036	NA	S14AFigure
chr2	118542000	118543000	-0.20945038547625	left	2240	39.5274807261875	12.5722301703796	69.7637403630937	S14AFigure
chr2	118543000	118544000	-0.285336761659881	left	2274.74	35.733161917006	13.3790713661953	67.866580958503	S14AFigure
chr2	118544000	118545000	-0.179995554567682	left	2281.64	41.0002222716159	13.5393247988703	70.5001111358079	S14AFigure
chr2	118545000	118546000	-0.315086871939357	left	2283.58	34.2456564030322	13.5843815611007	67.1228282015161	S14AFigure
chr2	118546000	118547000	-0.129752628000628	left	2279.1	43.5123685999686	13.4803329555378	71.7561842999843	S14AFigure
chr2	118547000	118548000	0.0201679050468011	right	2294.28	51.0083952523401	13.8328905074228	NA	S14AFigure
chr2	118548000	118549000	-0.413532721350311	left	2323.78	29.3233639324844	14.5180319949462	64.6616819662422	S14AFigure
chr2	118549000	118550000	-0.573534255599473	left	2315.48	21.3232872200263	14.3252633730328	60.6616436100132	S14AFigure
chr2	118550000	118551000	-0.0381893004115226	left	2357.82	48.0905349794239	15.3086155961428	74.0452674897119	S14AFigure
chr2	118551000	118552000	-0.400811066051886	left	2366.74	29.9594466974057	15.5157838018617	64.9797233487028	S14AFigure
chr2	118552000	118553000	-0.496903486187461	left	2379.16	25.1548256906269	15.8042399806767	62.5774128453135	S14AFigure
chr2	118553000	118554000	-0.321959755030621	left	2375.5	33.9020122484689	15.7192359859534	66.9510061242345	S14AFigure
chr2	118554000	118555000	-0.225905150433452	left	2437.66	38.7047424783274	17.1629103881385	69.3523712391637	S14AFigure
chr2	118555000	118556000	0.117047831073332	right	2478.14	55.8523915536666	18.1030638598317	NA	S14AFigure
chr2	118556000	118557000	-0.246981339187706	left	2371.64	37.6509330406147	15.6295869641961	68.8254665203073	S14AFigure
chr2	118557000	118558000	-0.498635027299454	left	2373.18	25.0682486350273	15.6653536723584	62.5341243175137	S14AFigure
chr2	118558000	118559000	-0.454065237487344	left	2363.66	27.2967381256328	15.4442503855372	63.6483690628164	S14AFigure
chr2	118559000	118560000	-0.119180633147114	left	2392.16	44.0409683426443	16.1061667378904	72.0204841713222	S14AFigure
chr2	118560000	118561000	-0.377246701518546	left	2412.28	31.1376649240727	16.5734564575166	65.5688324620364	S14AFigure
chr2	118561000	118562000	-0.259868308826038	left	2398.82	37.0065845586981	16.2608461381245	68.503292279349	S14AFigure
chr2	118562000	118563000	-0.615998735277844	left	2398.06	19.2000632361078	16.2431950353951	59.6000316180539	S14AFigure
chr2	118563000	118564000	-0.126397248495271	left	2391.44	43.6801375752365	16.0894446405678	71.8400687876182	S14AFigure
chr2	118564000	118565000	-0.418813047263045	left	2384.94	29.0593476368478	15.9384812619609	64.5296738184239	S14AFigure
chr2	118565000	118566000	-0.101553407883419	left	2356.46	44.922329605829	15.2770294123112	72.4611648029145	S14AFigure
chr2	118566000	118567000	-0.375656796686654	left	2308.04	31.2171601656673	14.1524683673659	65.6085800828337	S14AFigure
chr2	118567000	118568000	-0.266329887218045	left	2255.7	36.6835056390977	12.9368647925531	68.3417528195489	S14AFigure
chr2	118568000	118569000	-0.131853785900783	left	2281.38	43.4073107049608	13.5332862637261	71.7036553524804	S14AFigure
chr2	118569000	118570000	-0.658991315433033	left	2330.26	17.0504342283483	14.6685308708497	58.5252171141742	S14AFigure
chr2	118570000	118571000	-0.0825128926394749	left	2293.98	45.8743553680263	13.8259229668717	72.9371776840131	S14AFigure
chr2	118571000	118572000	-0.490373613253072	left	2341.88	25.4813193373464	14.9384069415284	62.7406596686732	S14AFigure
chr2	118572000	118573000	-0.393317793317793	left	2367.38	30.3341103341104	15.5306478883707	65.1670551670552	S14AFigure
chr2	118573000	118574000	-0.342473380193472	left	2370.82	32.8763309903264	15.6105423533565	66.4381654951632	S14AFigure
chr2	118574000	118575000	-0.450734444627826	left	2355.74	27.4632777686087	15.2603073149886	63.7316388843043	S14AFigure
chr2	118575000	118576000	-0.605926258488131	left	2341.14	19.7036870755935	14.9212203415024	59.8518435377967	S14AFigure
chr2	118576000	118577000	0.0751917139727119	right	2343.22	53.7595856986356	14.9695286226566	NA	S14AFigure
chr2	118577000	118578000	-0.416811455275298	left	2347.74	29.1594272362351	15.0745062336263	64.5797136181176	S14AFigure
chr2	118578000	118579000	-0.611079186300425	left	2354.92	19.4460406849787	15.2412627041489	59.7230203424894	S14AFigure
chr2	118579000	118580000	-0.608506062959202	left	2354.48	19.5746968520399	15.231043644674	59.78734842602	S14AFigure
chr2	118580000	118581000	-0.359470363090928	left	2371.38	32.0264818454536	15.6235484290519	66.0132409227268	S14AFigure
chr2	118581000	118582000	-0.095253682487725	left	2331.6	45.2373158756137	14.6996525519779	72.6186579378069	S14AFigure
chr2	118582000	118583000	-0.510624367597167	left	2322.66	24.4687816201416	14.4920198435555	62.2343908100708	S14AFigure
chr2	118583000	118584000	-0.285554935861684	left	2335.72	35.7222532069158	14.7953401088794	67.8611266034579	S14AFigure
chr2	118584000	118585000	-0.24013201320132	left	2342.28	37.993399339934	14.9476969955965	68.996699669967	S14AFigure
chr2	118585000	118586000	-0.105917035165298	left	2341.8	44.7041482417351	14.9365489307148	72.3520741208675	S14AFigure
chr2	118586000	118587000	-0.408119040739671	left	2347.42	29.5940479630165	15.0670741903718	64.7970239815082	S14AFigure
chr2	118587000	118588000	-0.697130242825607	left	2412.34	15.1434878587197	16.5748499656268	57.5717439293598	S14AFigure
chr2	118588000	118589000	-0.426557553312227	left	2397.22	28.6721223343886	16.2236859218521	64.3360611671943	S14AFigure
chr2	118589000	118590000	-0.224290934400557	left	2401.5	38.7854532799721	16.3230895003809	69.3927266399861	S14AFigure
chr2	118590000	118591000	-0.448400609291698	left	2417.6	27.5799695354151	16.6970141766225	63.7899847677076	S14AFigure
chr2	118591000	118592000	-0.178884163122342	left	2408.9	41.0557918438829	16.494955500641	70.5278959219415	S14AFigure
chr2	118592000	118593000	-0.626768498810567	left	2416.44	18.6615750594717	16.670073019825	59.3307875297358	S14AFigure
chr2	118593000	118594000	0.271793979467548	right	2440.98	63.5896989733774	17.2400178369038	NA	S14AFigure
chr2	118594000	118595000	-0.143018415296691	left	2462.24	42.8490792351654	17.7337842106241	71.4245396175827	S14AFigure
chr2	118595000	118596000	-0.386221009549795	left	2466.54	30.6889495225102	17.8336522918563	65.3444747612551	S14AFigure
chr2	118596000	118597000	0.0900499168053245	right	2444.76	54.5024958402662	17.3278088478475	NA	S14AFigure
chr2	118597000	118598000	-0.40140899589688	left	2435	29.929550205156	17.1011315285855	64.964775102578	S14AFigure
chr2	118598000	118599000	-0.373269963963023	left	2417.96	31.3365018018488	16.7053752252838	65.6682509009244	S14AFigure
chr2	118599000	118600000	-0.0623034424139397	left	2408.3	46.884827879303	16.4810204195388	73.4424139396515	S14AFigure
chr2	118600000	118601000	-0.347100969353965	left	2391.88	32.6449515323017	16.0996637000427	66.3224757661509	S14AFigure
chr2	118601000	118602000	-0.498341875188423	left	2379.9	25.0829062405789	15.8214265807027	62.5414531202894	S14AFigure
chr2	118602000	118603000	-0.762155591572123	left	2374.06	11.8922204213939	15.6857917913082	55.9461102106969	S14AFigure
chr2	118603000	118604000	-0.504536215358683	left	2360.04	24.7731892320658	15.3601753962208	62.3865946160329	S14AFigure
chr2	118604000	118605000	-0.488594762038862	left	2308.12	25.5702618980569	14.1543263781795	62.7851309490284	S14AFigure
chr2	118605000	118606000	-0.717238139971818	left	2247.56	14.1380930014091	12.747812192267	57.0690465007046	S14AFigure
chr2	118606000	118607000	-0.43961270596229	left	2272.32	28.0193647018855	13.3228665390833	64.0096823509428	S14AFigure
chr2	118607000	118608000	-0.625403486120077	left	2300.72	18.7298256939961	13.9824603779194	59.3649128469981	S14AFigure
chr2	118608000	118609000	-0.746187363834423	left	2303.4	12.6906318082789	14.0447037401758	56.3453159041394	S14AFigure
chr2	118609000	118610000	-0.49150901891773	left	2294.4	25.4245490541135	13.8356775236432	62.7122745270567	S14AFigure
chr2	118610000	118611000	-0.224726775956284	left	2272.1	38.7636612021858	13.3177570093458	69.3818306010929	S14AFigure
chr2	118611000	118612000	-0.453337120136325	left	2284.22	27.3331439931838	13.5992456476097	63.6665719965919	S14AFigure
chr2	118612000	118613000	-0.602488024594266	left	2253.58	19.8755987702867	12.8876275059921	59.9377993851434	S14AFigure
chr2	118613000	118614000	-0.386387730581667	left	2320.58	30.6806134709167	14.4437115624013	65.3403067354583	S14AFigure
chr2	118614000	118615000	-0.566118959558601	left	2326.56	21.6940520220699	14.5825978707196	60.847026011035	S14AFigure
chr2	118615000	118616000	-0.567081743321952	left	2339.68	21.6459128339024	14.8873116441538	60.8229564169512	S14AFigure
chr2	118616000	118617000	-0.660103731305705	left	2339.48	16.9948134347148	14.8826666171197	58.4974067173574	S14AFigure
chr2	118617000	118618000	-0.427056650979925	left	2336.7	28.6471674510038	14.8181007413463	64.3235837255019	S14AFigure
chr2	118618000	118619000	-0.738105489773951	left	2401.86	13.0947255113025	16.3314505490422	56.5473627556512	S14AFigure
chr2	118619000	118620000	-0.251258154706431	left	2378.78	37.4370922646784	15.795414429312	68.7185461323392	S14AFigure
chr2	118620000	118621000	-0.558663479631796	left	2427.02	22.0668260184102	16.9157949499266	61.0334130092051	S14AFigure
chr2	118621000	118622000	-0.31587512945702	left	2386.7	34.206243527149	15.9793574998606	67.1031217635745	S14AFigure
chr2	118622000	118623000	-0.571106094808126	left	2426.32	21.4446952595937	16.8995373553074	60.7223476297969	S14AFigure
chr2	118623000	118624000	-0.621483996120272	left	2431.24	18.9258001939864	17.0138050203452	59.4629000969932	S14AFigure
chr2	118624000	118625000	-0.569490771625528	left	2418.3	21.5254614187236	16.7132717712417	60.7627307093618	S14AFigure
chr2	118625000	118626000	-0.148004561003421	left	2470.08	42.5997719498289	17.9158692703592	71.2998859749145	S14AFigure
chr2	118626000	118627000	-0.38302436877716	left	2441.74	30.848781561142	17.2576689396332	65.424390780571	S14AFigure
chr2	118627000	118628000	-0.565264076236494	left	2431.98	21.7367961881753	17.0309916203712	60.8683980940877	S14AFigure
chr2	118628000	118629000	0.167599368632515	right	2413.56	58.3799684316257	16.6031846305345	NA	S14AFigure
chr2	118629000	118630000	-0.643498572540877	left	2415.34	17.8250713729562	16.6445253711377	58.9125356864781	S14AFigure
chr2	118630000	118631000	-0.730065905504502	left	2422.04	13.4967047247749	16.8001337767786	56.7483523623875	S14AFigure
chr2	118631000	118632000	0.295191193511008	right	2410.34	64.7595596755504	16.5283996952862	NA	S14AFigure
chr2	118632000	118633000	-0.47552289429056	left	2417.52	26.223855285472	16.6951561658089	63.111927642736	S14AFigure
chr2	118633000	118634000	-0.769947800149142	left	2414.96	11.5026099925429	16.635699819773	55.7513049962715	S14AFigure
chr2	118634000	118635000	-0.701173677963867	left	2403.1	14.9413161018067	16.3602497166533	57.4706580509033	S14AFigure
chr2	118635000	118636000	-0.529455408814364	left	2382.8	23.5272295592818	15.8887794726965	61.7636147796409	S14AFigure
chr2	118636000	118637000	-0.228675349055497	left	2391.02	38.5662325472251	16.0796900837963	69.2831162736126	S14AFigure
chr2	118637000	118638000	-0.746250910904	left	2340.54	12.6874544548	14.9072852604002	56.3437272274	S14AFigure
chr2	118638000	118639000	-0.203982866996718	left	2336.82	39.8008566501641	14.8208877575668	69.900428325082	S14AFigure
chr2	118639000	118640000	-0.609750488674256	left	2330.88	19.5124755662872	14.6829304546552	59.7562377831436	S14AFigure
chr2	118640000	118641000	-0.662501487563965	left	2317.88	16.8749256218018	14.3810036974415	58.4374628109009	S14AFigure
chr2	118641000	118642000	-0.495493191842997	left	2325.74	25.2253404078502	14.56355325988	62.6126702039251	S14AFigure
chr2	118642000	118643000	-0.301359867330017	left	2384.52	34.9320066334991	15.9287267051894	67.4660033167496	S14AFigure
chr2	118643000	118644000	-0.52413256227758	left	3001.98	23.793371886121	30.2693186674346	61.8966859430605	S14AFigure
chr2	118644000	118645000	0.0384938018454656	right	3257.72	51.9246900922733	36.2089147358838	NA	S14AFigure
chr2	118645000	118646000	-0.180296756383713	left	3321.7	40.9851621808143	37.6948588840787	70.4925810904072	S14AFigure
chr2	118646000	118647000	-0.0937877535448592	left	3429.3	45.310612322757	40.1938834284016	72.6553061613785	S14AFigure
chr2	118647000	118648000	0.63437464756964	right	3533.42	81.718732378482	42.6120845023318	NA	S14AFigure
chr2	118648000	118649000	0.439283187927376	right	3529.82	71.9641593963688	42.5284740157188	NA	S14AFigure
chr2	118649000	118650000	-0.251534708011963	left	3523.52	37.4232645994019	42.382155664146	68.7116322997009	S14AFigure
chr2	118650000	118651000	-0.813247295501993	left	3496.58	9.33763522490035	41.7564705226584	54.6688176124502	S14AFigure
chr2	118651000	118652000	-0.82395960299495	left	3479.66	8.8020198502525	41.3635012355772	54.4010099251263	S14AFigure
chr2	118652000	118653000	-0.914220741445872	left	3471.56	4.2889629277064	41.1753776406979	52.1444814638532	S14AFigure
chr2	118653000	118654000	-0.741655873268905	left	3492.32	12.9172063365547	41.657531446833	56.4586031682774	S14AFigure
chr2	118654000	118655000	-0.785766385328749	left	3488.44	10.7116807335626	41.5674179223723	55.3558403667813	S14AFigure
chr2	118655000	118656000	-0.419625106503834	left	3494.32	29.0187446748083	41.7039817171736	64.5093723374041	S14AFigure
chr2	118656000	118657000	-0.461737629459148	left	3496.18	26.9131185270426	41.7471804685903	63.4565592635213	S14AFigure
chr2	118657000	118658000	0.0184600669536107	right	3503.04	50.9230033476805	41.9065048958585	NA	S14AFigure
chr2	118658000	118659000	-0.312289990835964	left	3546.92	34.3855004582018	42.9256238271307	67.1927502291009	S14AFigure
chr2	118659000	118660000	-0.50484511517077	left	3553.48	24.7577442414615	43.0779807138478	62.3788721207307	S14AFigure
chr2	118660000	118661000	-0.653303872053872	left	3583.5	17.3348063973064	43.7751992716598	58.6674031986532	S14AFigure
chr2	118661000	118662000	-0.651522715926111	left	3862.22	17.4238642036944	50.2485089463221	58.7119321018472	S14AFigure
chr2	118662000	118663000	-0.394080317783268	left	4118.5	30.2959841108366	56.2006465877631	65.1479920554183	S14AFigure
chr2	118663000	118664000	-0.0958047599838645	left	4112.3	45.2097620008068	56.0566507497074	72.6048810004034	S14AFigure
chr2	118664000	118665000	-0.261022328006347	left	4145.02	36.9488835996826	56.8165771724792	68.4744417998413	S14AFigure
chr2	118665000	118666000	-0.496596955822299	left	4157.82	25.170152208885	57.1138589026588	62.5850761044425	S14AFigure
chr2	118666000	118667000	-0.488099404970249	left	4162.46	25.5950297514876	57.2216235298489	62.7975148757438	S14AFigure
chr2	118667000	118668000	-0.0719313063063063	left	4194.42	46.4034346846847	57.9638988498913	73.2017173423423	S14AFigure
chr2	118668000	118669000	-0.525185972369819	left	4123.08	23.740701381509	56.3070177068431	61.8703506907545	S14AFigure
chr2	118669000	118670000	0.0734415029888984	right	4115.74	53.6720751494449	56.1365452146932	NA	S14AFigure
chr2	118670000	118671000	-0.486239554317549	left	4098.04	25.6880222841225	55.7254603221791	62.8440111420613	S14AFigure
chr2	118671000	118672000	0.286632952487982	right	4103.46	64.3316476243991	55.851340554802	NA	S14AFigure
chr2	118672000	118673000	-0.344696210146381	left	4274.7	32.7651894926809	59.8284127013619	66.3825947463405	S14AFigure
chr2	118673000	118674000	-0.557031924072476	left	4310.74	22.1484037963762	60.6654465728991	61.0742018981881	S14AFigure
chr2	118674000	118675000	-0.678586940784711	left	4341.98	16.0706529607644	61.3909997956188	58.0353264803822	S14AFigure
chr2	118675000	118676000	-0.539074607040071	left	4336.36	23.0462696479964	61.2604745359618	61.5231348239982	S14AFigure
chr2	118676000	118677000	-0.326799641107047	left	4343.12	33.6600179446476	61.4174764497129	66.8300089723238	S14AFigure
chr2	118677000	118678000	-0.148398537071927	left	4356.12	42.5800731464036	61.7194032069267	71.2900365732018	S14AFigure
chr2	118678000	118679000	-0.278738778191373	left	4399.14	36.0630610904313	62.7185485219524	68.0315305452157	S14AFigure
chr2	118679000	118680000	-0.352814164387505	left	4412.12	32.3592917806248	63.0200107764627	66.1796458903124	S14AFigure
chr2	118680000	118681000	0.0385742422058894	right	4432.36	51.9287121102945	63.4900875123093	NA	S14AFigure
chr2	118681000	118682000	-0.051261620185923	left	4472.6	47.4369189907039	64.4246669515617	73.7184594953519	S14AFigure
chr2	118682000	118683000	-0.0168483647175421	left	4474.16	49.1575817641229	64.4608981624273	74.5787908820614	S14AFigure
chr2	118683000	118684000	-0.258677556148893	left	4483.54	37.0661221925553	64.6787499303246	68.5330610962777	S14AFigure
chr2	118684000	118685000	-0.362011817264736	left	4499.5	31.8994091367632	65.0494230876424	65.9497045683816	S14AFigure
chr2	118685000	118686000	-0.383921049464436	left	4510.44	30.8039475267782	65.3035060664053	65.4019737633891	S14AFigure
chr2	118686000	118687000	0.0918981185204147	right	4497.86	54.5949059260207	65.0113338659631	NA	S14AFigure
chr2	118687000	118688000	-0.0849236015476425	left	4471.6	45.7538199226179	64.4014418163914	72.8769099613089	S14AFigure
chr2	118688000	118689000	-0.0219744782788962	left	4475.46	48.9012760860552	64.4910908381487	74.4506380430276	S14AFigure
chr2	118689000	118690000	-0.13461915658712	left	4487.1	43.269042170644	64.7614314115308	71.634521085322	S14AFigure
chr2	118690000	118691000	-0.424027626317703	left	4472.54	28.7986186841149	64.4232734434514	64.3993093420574	S14AFigure
chr2	118691000	118692000	-0.213929750825578	left	4450.94	39.3035124587211	63.9216105237732	69.6517562293606	S14AFigure
chr2	118692000	118693000	-0.154402381965121	left	4372.74	42.279880901744	62.1054049534568	71.139940450872	S14AFigure
chr2	118693000	118694000	-0.236484281518547	left	3731.08	38.1757859240726	47.2027647200907	69.0878929620363	S14AFigure
chr2	118694000	118695000	0.409073197884776	right	3462.18	70.4536598942388	40.9575258728006	NA	S14AFigure
chr2	118695000	118696000	-0.208863356585966	left	3414.96	39.5568321707017	39.8608349900597	69.7784160853509	S14AFigure
chr2	118696000	118697000	-0.166645830728841	left	3369.28	41.667708463558	38.799910815481	70.833854231779	S14AFigure
chr2	118697000	118698000	0.0646588527516883	right	3294.72	53.2329426375844	37.0682447371844	NA	S14AFigure
chr2	118698000	118699000	0.197566334291026	right	3537.42	59.8783167145513	42.704985043013	NA	S14AFigure
chr2	118699000	118700000	-0.427899294258972	left	3559.92	28.6050352870514	43.2275505843444	64.3025176435257	S14AFigure
chr2	118700000	118701000	0.302970815338306	right	3562.84	65.1485407669153	43.2953679790417	NA	S14AFigure
chr2	118701000	118702000	0.353144213137741	right	3552.68	67.6572106568871	43.0594006057115	NA	S14AFigure
chr2	118702000	118703000	0.383889306017376	right	3549.66	69.1944653008688	42.9892606974973	NA	S14AFigure
chr2	118703000	118704000	-0.615403013633102	left	3523.38	19.2298493183449	42.3789041452221	59.6149246591725	S14AFigure
chr2	118704000	118705000	0.488560885608856	right	3553.64	74.4280442804428	43.081696735475	NA	S14AFigure
chr2	118705000	118706000	-0.433490373989414	left	3619.2	28.3254813005293	44.604336597239	64.1627406502647	S14AFigure
chr2	118706000	118707000	-0.136650781336584	left	3660.84	43.1674609331708	45.5714312257297	71.5837304665854	S14AFigure
chr2	118707000	118708000	-0.137592952209539	left	3644.74	43.1203523895231	45.1975065494881	71.5601761947615	S14AFigure
chr2	118708000	118709000	-0.318601225091106	left	3614.16	34.0699387454447	44.4872819159808	67.0349693727223	S14AFigure
chr2	118709000	118710000	-0.35500260552371	left	3611.9	32.2498697238145	44.4347931104959	66.1249348619072	S14AFigure
chr2	118710000	118711000	0.231142479047199	right	3597.36	61.55712395236	44.0970996451199	NA	S14AFigure
chr2	118711000	118712000	0.211079274116523	right	3357.82	60.5539637058261	38.5337507664295	NA	S14AFigure
chr2	118712000	118713000	0.0942060271133754	right	3118.02	54.7103013556688	32.9643633525947	NA	S14AFigure
chr2	118713000	118714000	-0.150803517981305	left	3390.1	42.4598241009348	39.2834581297263	71.2299120504674	S14AFigure
chr2	118714000	118715000	0.42912231991362	right	3403.34	71.456115995681	39.5909589193809	NA	S14AFigure
chr2	118715000	118716000	-0.385914793193392	left	3403.08	30.7042603403304	39.5849203842366	65.3521301701652	S14AFigure
chr2	118716000	118717000	-0.310063990692263	left	3379.18	34.4968004653868	39.0298396536668	67.2484002326934	S14AFigure
chr2	118717000	118718000	0.269599763323613	right	3333.76	63.4799881661807	37.9749540142324	NA	S14AFigure
chr2	118718000	118719000	-0.098295621510432	left	3304.56	45.0852189244784	37.29678006726	72.5426094622392	S14AFigure
chr2	118719000	118720000	0.0210631895687061	right	3314.66	51.0531594784353	37.5313539324799	NA	S14AFigure
chr2	118720000	118721000	0.21625591643545	right	3316.72	60.8127958217725	37.5791977109307	NA	S14AFigure
chr2	118721000	118722000	-0.0176834235874826	left	3327.52	49.1158288206259	37.8300291707698	74.5579144103129	S14AFigure
chr2	118722000	118723000	-0.249147635895786	left	3101.32	37.5426182052107	32.5765035952509	68.7713091026054	S14AFigure
chr2	118723000	118724000	-0.282025633010316	left	3084.3	35.8987183494842	32.1812117946527	67.9493591747421	S14AFigure
chr2	118724000	118725000	-0.0865658870507701	left	3082.44	45.6717056474615	32.1380130432359	72.8358528237307	S14AFigure
chr2	118725000	118726000	-0.119508145222816	left	3106.9	44.0245927388592	32.7060998495011	72.0122963694296	S14AFigure
chr2	118726000	118727000	-0.428164804668042	left	3130.52	28.5917597665979	33.2546775422233	64.295879883299	S14AFigure
chr2	118727000	118728000	-0.144626052501238	left	3133.56	42.7686973749381	33.325281953141	71.384348687469	S14AFigure
chr2	118728000	118729000	-0.497004901070975	left	3101.44	25.1497549464513	32.5792906114714	62.5748774732256	S14AFigure
chr2	118729000	118730000	0.136484471244246	right	3088.08	56.8242235622123	32.2690028055963	NA	S14AFigure
chr2	118730000	118731000	0.179855082861037	right	3034.4	58.9927541430519	31.0222775496553	NA	S14AFigure
chr2	118731000	118732000	-0.0285460072662564	left	2987	48.5726996366872	29.9214061425838	74.2863498183436	S14AFigure
chr2	118732000	118733000	0.554402224281742	right	3002.08	77.7201112140871	30.2716411809517	NA	S14AFigure
chr2	118733000	118734000	0.231251660908849	right	3005	61.5625830454425	30.3394585756489	NA	S14AFigure
chr2	118734000	118735000	-0.162475970780469	left	3000.02	41.8762014609765	30.2237974025009	70.9381007304883	S14AFigure
chr2	118735000	118736000	0.0216219725991819	right	3002.5	51.0810986299591	30.2813957377232	NA	S14AFigure
chr2	118736000	118737000	0.046891882158035	right	2985.6	52.3445941079018	29.8888909533453	NA	S14AFigure
chr2	118737000	118738000	0.268451925529202	right	3017.78	63.4225962764601	30.6362758031252	NA	S14AFigure
chr2	118738000	118739000	0.558420268256334	right	3010.2	77.9210134128167	30.4602292785344	NA	S14AFigure
chr2	118739000	118740000	-0.108623153882801	left	3016.44	44.56884230586	30.605154121997	72.28442115293	S14AFigure
chr2	118740000	118741000	0.173860264364715	right	3046	58.6930132182357	31.2916891176307	NA	S14AFigure
chr2	118741000	118742000	-0.215042313512302	left	3042.84	39.2478843243849	31.2182976904926	69.6239421621924	S14AFigure
chr2	118742000	118743000	0.436241610738255	right	3060.86	71.8120805369127	31.6368146262611	NA	S14AFigure
chr2	118743000	118744000	-0.201643272851763	left	3052.18	39.9178363574119	31.435220452983	69.9589181787059	S14AFigure
chr2	118744000	118745000	0.210637587626572	right	3015.58	60.5318793813286	30.5851805057505	NA	S14AFigure
chr2	118745000	118746000	-0.144259393354252	left	3000.62	42.7870303322874	30.2377324836031	71.3935151661437	S14AFigure
chr2	118746000	118747000	-0.230611258758154	left	2964.52	38.4694370620923	29.3993051039557	69.2347185310462	S14AFigure
chr2	118747000	118748000	0.274077652315681	right	2942.98	63.703882615784	28.8990356923877	NA	S14AFigure
chr2	118748000	118749000	-0.119678293557129	left	2704.64	44.0160853221436	23.3635569759016	72.0080426610718	S14AFigure
chr2	118749000	118750000	0.469002479801616	right	2845.32	73.4501239900808	26.6308689916575	NA	S14AFigure
chr2	118750000	118751000	-0.15830329914056	left	2856.82	42.084835042972	26.8979580461158	71.042417521486	S14AFigure
chr2	118751000	118752000	-0.363690124186872	left	2882.62	31.8154937906564	27.4971665335092	65.9077468953282	S14AFigure
chr2	118752000	118753000	-0.650857632933105	left	2889.4	17.4571183533448	27.6546329499638	58.7285591766724	S14AFigure
chr2	118753000	118754000	0.0676338994830807	right	2938.84	53.381694974154	28.8028836327827	NA	S14AFigure
chr2	118754000	118755000	0.000303411208876945	right	2920.56	50.0151705604438	28.3783281618699	NA	S14AFigure
chr2	118755000	118756000	-0.367143791324566	left	2877.5	31.6428104337717	27.3782538414374	65.8214052168859	S14AFigure
chr2	118756000	118757000	-0.4669189453125	left	2873.1	26.654052734375	27.2760632466881	63.3270263671875	S14AFigure
chr2	118757000	118758000	0.222577610536218	right	2891.36	61.1288805268109	27.7001542148975	NA	S14AFigure
chr2	118758000	118759000	-0.117528154779093	left	2889.96	44.1235922610454	27.6676390256591	72.0617961305227	S14AFigure
chr2	118759000	118760000	-0.629571984435798	left	2899.32	18.5214007782101	27.885026290853	59.2607003891051	S14AFigure
chr2	118760000	118761000	-0.57679889298893	left	2907.46	21.1600553505535	28.0740788911392	60.5800276752768	S14AFigure
chr2	118761000	118762000	-0.27188347850921	left	2891.86	36.4058260745395	27.7117667824827	68.2029130372698	S14AFigure
chr2	118762000	118763000	0.565086689038031	right	2886.54	78.2543344519016	27.5882090633768	NA	S14AFigure
chr2	118763000	118764000	-0.0983259378781767	left	2611.6	45.0837031060912	21.2026903996581	72.5418515530456	S14AFigure
chr2	118764000	118765000	-0.110412119655925	left	2554.94	44.4793940172038	19.8867542409097	72.2396970086019	S14AFigure
chr2	118765000	118766000	0.255097468070804	right	2540.66	62.7548734035402	19.555099310678	NA	S14AFigure
chr2	118766000	118767000	-0.144742630884294	left	2565.14	42.7628684557853	20.1236506196466	71.3814342278926	S14AFigure
chr2	118767000	118768000	-0.00110847189231987	left	2595.38	49.944576405384	20.8259787071961	74.972288202692	S14AFigure
chr2	118768000	118769000	-0.229972326687008	left	2598.08	38.5013836656496	20.8886865721559	69.2506918328248	S14AFigure
chr2	118769000	118770000	0.0285166240409207	right	2618.52	51.425831202046	21.3634083350365	NA	S14AFigure
chr2	118770000	118771000	-0.307212509883159	left	2618.38	34.639374505842	21.3601568161127	67.319687252921	S14AFigure
chr2	118771000	118772000	-0.300950806118231	left	2615.28	34.9524596940885	21.2881588970848	67.4762298470442	S14AFigure
chr2	118772000	118773000	0.108744180113528	right	2633.58	55.4372090056764	21.713178870701	NA	S14AFigure
chr2	118773000	118774000	0.142995240928019	right	2594.42	57.149762046401	20.8036825774326	NA	S14AFigure
chr2	118774000	118775000	0.00821431905161953	right	2576.22	50.410715952581	20.3809851173334	NA	S14AFigure
chr2	118775000	118776000	0.489213197969543	right	2533.72	74.4606598984771	19.3939168725962	NA	S14AFigure
chr2	118776000	118777000	-0.517712946079708	left	2595	24.1143526960146	20.8171531558314	62.0571763480073	S14AFigure
chr2	118777000	118778000	0.16287573264505	right	2573.34	58.1437866322525	20.314096728043	NA	S14AFigure
chr2	118778000	118779000	-0.0014037902336308	left	2557.52	49.9298104883185	19.946675089649	74.9649052441592	S14AFigure
chr2	118779000	118780000	-0.730181262284342	left	2540.14	13.4909368857829	19.5430222403894	56.7454684428915	S14AFigure
chr2	118780000	118781000	-0.392574558734023	left	2536.18	30.3712720632988	19.4510507051151	65.1856360316494	S14AFigure
chr2	118781000	118782000	-0.0784520570762312	left	2563.46	46.0773971461884	20.0846323925605	73.0386985730942	S14AFigure
chr2	118782000	118783000	-0.521259505194388	left	2582.36	23.9370247402806	20.5235874472789	61.9685123701403	S14AFigure
chr2	118783000	118784000	-0.214250806372789	left	2607.8	39.2874596813605	21.114434886011	69.6437298406803	S14AFigure
chr2	118784000	118785000	-0.612293669760462	left	2613.92	19.3853165119769	21.2565727132532	59.6926582559884	S14AFigure
chr2	118785000	118786000	-0.44509167303285	left	2629.34	27.7454163483575	21.614704297579	63.8727081741787	S14AFigure
chr2	118786000	118787000	-0.354777297425931	left	2636.44	32.2611351287035	21.779602757288	66.1305675643517	S14AFigure
chr2	118787000	118788000	-0.344635848233755	left	2622.44	32.7682075883123	21.454450864904	66.3841037941561	S14AFigure
chr2	118788000	118789000	-0.0535328046142754	left	2630.06	47.3233597692862	21.6314263949016	73.6616798846431	S14AFigure
chr2	118789000	118790000	-0.17366538614386	left	2640.34	41.316730692807	21.8701807844522	70.6583653464035	S14AFigure
chr2	118790000	118791000	0.0557760377560871	right	2628.06	52.7888018878044	21.584976124561	NA	S14AFigure
chr2	118791000	118792000	-0.39810761191922	left	2682.96	30.094619404039	22.8600360454098	65.0473097020195	S14AFigure
chr2	118792000	118793000	-0.84473002781241	left	2716.36	7.7634986093795	23.6357555600974	53.8817493046897	S14AFigure
chr2	118793000	118794000	-0.480772517518373	left	2723.8	25.9613741240813	23.8085505657643	62.9806870620407	S14AFigure
chr2	118794000	118795000	-0.443379790940767	left	2770.36	27.8310104529616	24.8899128592928	63.9155052264808	S14AFigure
chr2	118795000	118796000	-0.380372787675663	left	2773.12	30.9813606162168	24.9540142323628	65.4906803081084	S14AFigure
chr2	118796000	118797000	-0.700770914628343	left	2784.66	14.9614542685829	25.2220322922279	57.4807271342914	S14AFigure
chr2	118797000	118798000	-0.383938035059111	left	2838.82	30.8030982470444	26.4799056130507	65.4015491235222	S14AFigure
chr2	118798000	118799000	-0.586705202312139	left	2853.62	20.6647398843931	26.8236376135709	60.3323699421965	S14AFigure
chr2	118799000	118800000	-0.371222372575553	left	2778.48	31.4388813712224	25.0785009568756	65.7194406856112	S14AFigure
chr2	118800000	118801000	-0.410344827586207	left	2782	29.4827586206897	25.160253432675	64.7413793103448	S14AFigure
chr2	118801000	118802000	-0.538022626660108	left	2742.36	23.0988686669946	24.2396090745248	61.5494343334973	S14AFigure
chr2	118802000	118803000	-0.254643734643735	left	2747.3	37.2678132678132	24.354341242266	68.6339066339066	S14AFigure
chr2	118803000	118804000	-0.546406216274552	left	2699.3	22.6796891862724	23.2395347540923	61.3398445931362	S14AFigure
chr2	118804000	118805000	-0.103524840410769	left	2726.94	44.8237579794615	23.881477490199	72.4118789897308	S14AFigure
chr2	118805000	118806000	-0.381994261119082	left	2883.84	30.9002869440459	27.525501198417	65.4501434720229	S14AFigure
chr2	118806000	118807000	-0.0948154011420818	left	2875.36	45.2592299428959	27.3285520521729	72.6296149714479	S14AFigure
chr2	118807000	118808000	-0.25128664130678	left	2883.48	37.435667934661	27.5171401497557	68.7178339673305	S14AFigure
chr2	118808000	118809000	-0.5091282392764	left	2900.34	24.54358803618	27.9087159287267	62.27179401809	S14AFigure
chr2	118809000	118810000	0.409580149535782	right	2876.1	70.4790074767891	27.345738652199	NA	S14AFigure
chr2	118810000	118811000	-0.448338016222234	left	2841.3	27.5830991888883	26.537503948273	63.7915495944441	S14AFigure
chr2	118811000	118812000	0.272008401803917	right	2843.76	63.6004200901959	26.5946377807919	NA	S14AFigure
chr2	118812000	118813000	0.15234546251644	right	2833.7	57.617273125822	26.3609929209788	NA	S14AFigure
chr2	118813000	118814000	-0.589077812212078	left	2825.58	20.5461093893961	26.1724048233961	60.273054694698	S14AFigure
chr2	118814000	118815000	-0.577338933071218	left	2820.24	21.1330533464391	26.0483826015867	60.5665266732195	S14AFigure
chr2	118815000	118816000	-0.115423742076845	left	2828.08	44.2288128961577	26.2304676613218	72.1144064480789	S14AFigure
chr2	118816000	118817000	-0.441418846291652	left	2809.52	27.9290576854174	25.7994091525613	63.9645288427087	S14AFigure
chr2	118817000	118818000	-0.0687113445734135	left	2798.62	46.5644327713293	25.5462551792051	73.2822163856647	S14AFigure
chr2	118818000	118819000	-0.245906432748538	left	2818.44	37.7046783625731	26.0065773582802	68.8523391812866	S14AFigure
chr2	118819000	118820000	-0.38901940311494	left	2825.54	30.549029844253	26.1714758179893	65.2745149221265	S14AFigure
chr2	118820000	118821000	-0.484848484848485	left	2828.24	25.7575757575758	26.234183682949	62.8787878787879	S14AFigure
chr2	118821000	118822000	-0.693921973544678	left	2803.96	15.3039013227661	25.6702774010145	57.651950661383	S14AFigure
chr2	118822000	118823000	-0.610052865654108	left	2789.52	19.4973567172946	25.3349064491555	59.7486783586473	S14AFigure
chr2	118823000	118824000	-0.172703751617076	left	2797.66	41.3648124191462	25.5239590494417	70.6824062095731	S14AFigure
chr2	118824000	118825000	-0.752405454077695	left	2820.38	12.3797272961153	26.0516341205106	56.1898636480576	S14AFigure
chr2	118825000	118826000	0.190092879256966	right	2814.5	59.5046439628483	25.9150703257093	NA	S14AFigure
chr2	118826000	118827000	-0.512218268090154	left	2773.76	24.3890865954923	24.9688783188718	62.1945432977462	S14AFigure
chr2	118827000	118828000	-0.481194153910092	left	2784.4	25.9402923044954	25.2159937570837	62.9701461522477	S14AFigure
chr2	118828000	118829000	-0.217636308254645	left	2811.12	39.1181845872677	25.8365693688337	69.5590922936339	S14AFigure
chr2	118829000	118830000	-0.568361797538403	left	2864.06	21.5819101230799	27.0661080247487	60.7909550615399	S14AFigure
chr2	118830000	118831000	-0.239528263521757	left	2992.76	38.0235868239121	30.0551829211646	69.0117934119561	S14AFigure
chr2	118831000	118832000	-0.536341789052069	left	3001.88	23.1829105473966	30.2669961539176	61.5914552736983	S14AFigure
chr2	118832000	118833000	-0.296137971698113	left	3008.24	35.1931014150944	30.4147080136006	67.5965507075472	S14AFigure
chr2	118833000	118834000	-0.484310892805548	left	3011.8	25.7844553597226	30.4973894948069	62.8922276798613	S14AFigure
chr2	118834000	118835000	-0.620499513460915	left	3026.32	18.9750243269542	30.8346184574794	59.4875121634771	S14AFigure
chr2	118835000	118836000	-0.569825918762089	left	3035.26	21.5087040618955	31.0422511659018	60.7543520309478	S14AFigure
chr2	118836000	118837000	-0.424750447914001	left	3122.26	28.7624776043	33.0628379257167	64.38123880215	S14AFigure
chr2	118837000	118838000	-0.39196343978153	left	3201.76	30.4018280109235	34.9092361717545	65.2009140054618	S14AFigure
chr2	118838000	118839000	-0.328630217519106	left	3209.96	33.5684891240447	35.0996822801509	66.7842445620224	S14AFigure
chr2	118839000	118840000	-0.840796019900497	left	3220.98	7.96019900497515	35.3556232697274	53.9800995024876	S14AFigure
chr2	118840000	118841000	-0.768824065633546	left	3288.62	11.5587967183227	36.9265714126456	55.7793983591613	S14AFigure
chr2	118841000	118842000	-0.662818096135721	left	3243.06	16.859095193214	35.8684342542874	58.429547596607	S14AFigure
chr2	118842000	118843000	-0.480864216235872	left	3195.14	25.9567891882064	34.7554857769272	62.9783945941032	S14AFigure
chr2	118843000	118844000	-0.509932292540988	left	3205.86	24.5033853729506	35.0044592259527	62.2516926864753	S14AFigure
chr2	118844000	118845000	-0.774341864344713	left	3180.02	11.2829067827644	34.4043217331525	55.6414533913822	S14AFigure
chr2	118845000	118846000	-0.650141445995455	left	3194.1	17.4929277002273	34.7313316363501	58.7464638501136	S14AFigure
chr2	118846000	118847000	-0.399564466471428	left	3220	30.0217766764286	35.3328626372606	65.0108883382143	S14AFigure
chr2	118847000	118848000	-0.55173849677285	left	3156.92	22.4130751613575	33.8678211107189	61.2065375806787	S14AFigure
chr2	118848000	118849000	-0.350532569715784	left	3119.82	32.4733715142108	33.0061685959012	66.2366857571054	S14AFigure
chr2	118849000	118850000	-0.498922099865991	left	3051.06	25.0538950067005	31.4092083015923	62.5269475033502	S14AFigure
chr2	118850000	118851000	-0.575749102940491	left	3211.3	21.2125448529755	35.1308039612791	60.6062724264877	S14AFigure
chr2	118851000	118852000	-0.342670257791458	left	3305.9	32.8664871104271	37.3279017483882	66.4332435552136	S14AFigure
chr2	118852000	118853000	-0.110346740638003	left	3327.24	44.4826629680999	37.8235261329221	72.2413314840499	S14AFigure
chr2	118853000	118854000	-0.369797280851212	left	3640.24	31.5101359574394	45.0929934412218	65.7550679787197	S14AFigure
chr2	118854000	118855000	-0.616413916146298	left	3634.94	19.1793041926851	44.9699002248193	59.5896520963425	S14AFigure
chr2	118855000	118856000	-0.430642238775921	left	3467.34	28.467888061204	41.0773675702793	64.233944030602	S14AFigure
chr2	118856000	118857000	-0.702607910546238	left	3587.82	14.8696044726881	43.8755318555954	57.4348022363441	S14AFigure
chr2	118857000	118858000	-0.601434474896689	left	3619.3	19.9282762551655	44.606659110756	59.9641381275828	S14AFigure
chr2	118858000	118859000	-0.510318544617818	left	3589.62	24.4840727691091	43.9173370989019	62.2420363845546	S14AFigure
chr2	118859000	118860000	-0.641091658084449	left	3598.9	17.9454170957776	44.1328663532822	58.9727085478888	S14AFigure
chr2	118860000	118861000	-0.400244525953095	left	3613.54	29.9877737023453	44.4728823321752	64.9938868511726	S14AFigure
chr2	118861000	118862000	-0.334945959855893	left	3606.68	33.2527020072054	44.313557904907	66.6263510036027	S14AFigure
chr2	118862000	118863000	-0.22829536638691	left	3615.22	38.5852316806545	44.5119005592613	69.2926158403272	S14AFigure
chr2	118863000	118864000	0.0617623467400023	right	3582.76	53.0881173370001	43.7580126716338	NA	S14AFigure
chr2	118864000	118865000	-0.510700887917308	left	3588.02	24.4649556041346	43.8801768826295	62.2324778020673	S14AFigure
chr2	118865000	118866000	-0.493770285833944	left	3588.7	25.3114857083028	43.8959699745453	62.6557428541514	S14AFigure
chr2	118866000	118867000	-0.31982958367591	left	3611.16	34.0085208162045	44.4176065104699	67.0042604081023	S14AFigure
chr2	118867000	118868000	0.16	right	3639.8	58	45.0827743817469	NA	S14AFigure
chr2	118868000	118869000	-0.629861421546714	left	3639.64	18.5069289226643	45.0790583601197	59.2534644613322	S14AFigure
chr2	118869000	118870000	-0.215531495013067	left	3641.7	39.2234252493466	45.1269021385705	69.6117126246733	S14AFigure
chr2	118870000	118871000	-0.225993924184388	left	3620.42	38.7003037907806	44.6326712621468	69.3501518953903	S14AFigure
chr2	118871000	118872000	-0.609772604223064	left	3640.56	19.5113697888468	45.1004254844763	59.7556848944234	S14AFigure
chr2	118872000	118873000	-0.0959990090424873	left	3610.28	45.2000495478756	44.39716839152	72.6000247739378	S14AFigure
chr2	118873000	118874000	-0.371296693860026	left	3631.76	31.4351653069987	44.8960442949778	65.7175826534993	S14AFigure
chr2	118874000	118875000	-0.335407819592913	left	3615.32	33.2296090203544	44.5142230727783	66.6148045101772	S14AFigure
chr2	118875000	118876000	-0.263002389745818	left	3603.68	36.8498805127091	44.2438824993962	68.4249402563545	S14AFigure
chr2	118876000	118877000	-0.618376676909241	left	3541.32	19.081166154538	42.7955630701771	59.540583077269	S14AFigure
chr2	118877000	118878000	-0.400079989334755	left	3531.82	29.9960005332622	42.5749242860594	64.9980002666311	S14AFigure
chr2	118878000	118879000	-0.199274316579392	left	3548.02	40.0362841710304	42.951171475818	70.0181420855152	S14AFigure
chr2	118879000	118880000	-0.638931168611534	left	3562.44	18.0534415694233	43.2860779249735	59.0267207847116	S14AFigure
chr2	118880000	118881000	-0.295441089402013	left	3461.72	35.2279455298994	40.9468423106223	67.6139727649497	S14AFigure
chr2	118881000	118882000	-0.445543489947318	left	3474.5	27.7228255026341	41.2436595380985	63.861412751317	S14AFigure
chr2	118882000	118883000	-0.435671191553545	left	3452.16	28.2164404223228	40.7248100183943	64.1082202111614	S14AFigure
chr2	118883000	118884000	0.174028738690793	right	3408.66	58.7014369345397	39.7145166384868	NA	S14AFigure
chr2	118884000	118885000	-0.345204833877537	left	3358.96	32.7397583061232	38.5602274205236	66.3698791530616	S14AFigure
chr2	118885000	118886000	-0.617023238657322	left	3358.26	19.1488380671339	38.5439698259044	59.574419033567	S14AFigure
chr2	118886000	118887000	0.154632638503606	right	3271.88	57.7316319251803	36.537782649895	NA	S14AFigure
chr2	118887000	118888000	-0.387651673895034	left	3202.92	30.6174163052483	34.9361773285521	65.3087081526241	S14AFigure
chr2	118888000	118889000	-0.663780523397218	left	3487.7	16.8109738301391	41.5502313223463	58.4054869150695	S14AFigure
chr2	118889000	118890000	-0.759055165922822	left	3830.66	12.0472417038589	49.5155236803478	56.0236208519295	S14AFigure
chr2	118890000	118891000	-0.810844992490712	left	3814.12	9.4577503754644	49.1313799446313	54.7288751877322	S14AFigure
chr2	118891000	118892000	-0.925563965023146	left	3833.38	3.7218017488427	49.578696048011	51.8609008744214	S14AFigure
chr2	118892000	118893000	-0.425995897657346	left	3844.88	28.7002051171327	49.8457851024693	64.3501025585663	S14AFigure
chr2	118893000	118894000	-0.0458358179288412	left	3863.92	47.7082091035579	50.2879916761116	73.854104551779	S14AFigure
chr2	118894000	118895000	0.00919476177208136	right	3880.16	50.4597380886041	50.665167871277	NA	S14AFigure
chr2	118895000	118896000	-0.112213910080735	left	3843.96	44.3893044959633	49.8244179781126	72.1946522479816	S14AFigure
chr2	118896000	118897000	0.741381381381381	right	3884.86	87.069069069069	50.7743260065774	NA	S14AFigure
chr2	118897000	118898000	0.593343459023971	right	3927.82	79.6671729511986	51.7720778134929	NA	S14AFigure
chr2	118898000	118899000	0.68850133949677	right	4059.82	84.4250669748385	54.8377956559707	NA	S14AFigure
chr2	118899000	118900000	0.771438274749533	right	4089.24	88.5719137374766	55.5210791326805	NA	S14AFigure
chr2	118900000	118901000	0.785985538157416	right	3978	89.2992769078708	52.9375150963379	NA	S14AFigure
chr2	118901000	118902000	0.528274488652865	right	3941.52	76.4137244326432	52.0902621653258	NA	S14AFigure
chr2	118902000	118903000	-0.478477251624884	left	3945.5	26.0761374187558	52.1826982033035	63.0380687093779	S14AFigure
chr2	118903000	118904000	-0.353782120883098	left	3646.04	32.3108939558451	45.2276992252095	66.1554469779226	S14AFigure
chr2	118904000	118905000	-0.444706326011125	left	3638.2	27.7646836994437	45.0456141654744	63.8823418497219	S14AFigure
chr2	118905000	118906000	-0.10104834012813	left	3640.4	44.9475829935935	45.0967094628491	72.4737914967967	S14AFigure
chr2	118906000	118907000	-0.500782064650678	left	3496.92	24.9608967674661	41.7643670686163	62.480448383733	S14AFigure
chr2	118907000	118908000	-0.463984582028427	left	3448.78	26.8007708985787	40.6463090615187	63.4003854492893	S14AFigure
chr2	118908000	118909000	-0.612086067450023	left	3442.5	19.3956966274989	40.5004552126493	59.6978483137494	S14AFigure
chr2	118909000	118910000	-0.563736860287223	left	3429.62	21.8131569856388	40.201315471656	60.9065784928194	S14AFigure
chr2	118910000	118911000	-0.243998117056331	left	3449.08	37.8000941471835	40.6532766020698	68.9000470735917	S14AFigure
chr2	118911000	118912000	-0.58801794668778	left	3472.54	20.599102665611	41.1981382731648	60.2995513328055	S14AFigure
chr2	118912000	118913000	-0.199678197908286	left	3530.84	40.0160901045857	42.5521636535925	70.0080450522929	S14AFigure
chr2	118913000	118914000	-0.121262820979123	left	3538.86	43.9368589510439	42.7384292376582	71.9684294755219	S14AFigure
chr2	118914000	118915000	0.0404923874311629	right	3503.86	52.0246193715581	41.9255495066981	NA	S14AFigure
chr2	118915000	118916000	-0.230567373066677	left	3534.92	38.4716313466662	42.6469222050872	69.2358156733331	S14AFigure
chr2	118916000	118917000	0.402894671972391	right	3528.02	70.1447335986196	42.4866687724123	NA	S14AFigure
chr2	118917000	118918000	0.255787583860909	right	3523.28	62.7893791930454	42.3765816317051	NA	S14AFigure
chr2	118918000	118919000	-0.59462915601023	left	3517.16	20.2685421994885	42.2344438044629	60.1342710997442	S14AFigure
chr2	118919000	118920000	0.29318282146686	right	3514.7	64.659141073343	42.177309971944	NA	S14AFigure
chr2	118920000	118921000	-0.143659485698239	left	3519.72	42.8170257150881	42.2939001504989	71.408512857544	S14AFigure
chr2	118921000	118922000	-0.349086045474811	left	3538.18	32.5456977262594	42.7226361457424	66.2728488631297	S14AFigure
chr2	118922000	118923000	-0.34047484163362	left	3566.26	32.976257918319	43.374797941324	66.4881289591595	S14AFigure
chr2	118923000	118924000	-0.348745882949075	left	3557.52	32.5627058525462	43.1718102599357	66.2813529262731	S14AFigure
chr2	118924000	118925000	0.306262667903398	right	3597.52	65.3131333951699	44.1008156667472	NA	S14AFigure
chr2	118925000	118926000	0.172173602429005	right	3585.84	58.6086801214502	43.8295460879582	NA	S14AFigure
chr2	118926000	118927000	-0.058728813559322	left	3655.52	47.0635593220339	45.4478735066238	73.5317796610169	S14AFigure
chr2	118927000	118928000	0.389480595272833	right	3644.96	69.4740297636417	45.2026160792256	NA	S14AFigure
chr2	118928000	118929000	0.463311895896799	right	3613.8	73.1655947948399	44.4789208673195	NA	S14AFigure
chr2	118929000	118930000	-0.188055816643771	left	3604.78	40.5972091678114	44.2694301480835	70.2986045839057	S14AFigure
chr2	118930000	118931000	0.591529767656821	right	3612.6	79.576488382841	44.4510507051151	NA	S14AFigure
chr2	118931000	118932000	0.551827593492499	right	3614.84	77.5913796746249	44.5030750078966	NA	S14AFigure
chr2	118932000	118933000	0.756962588248374	right	3615.14	87.8481294124187	44.5100425484476	NA	S14AFigure
chr2	118933000	118934000	0.832255433199324	right	3659.38	91.6127716599662	45.5375225283811	NA	S14AFigure
chr2	118934000	118935000	-0.27114900213137	left	3674.32	36.4425498934315	45.8845060478252	68.2212749467158	S14AFigure
chr2	118935000	118936000	0.384550164861046	right	3650.38	69.2275082430523	45.3284963118485	NA	S14AFigure
chr2	118936000	118937000	0.427626064322583	right	3644.78	71.3813032161291	45.1984355548949	NA	S14AFigure
chr2	118937000	118938000	0.551797569835901	right	3658.9	77.589878491795	45.5263744634994	NA	S14AFigure
chr2	118938000	118939000	0.498097567604294	right	3384.46	74.9048783802147	39.1524683673659	NA	S14AFigure
chr2	118939000	118940000	0.0761632068718683	right	3021.12	53.8081603435934	30.7138477545939	NA	S14AFigure
chr2	118940000	118941000	0.545659412734183	right	2990.34	77.2829706367092	29.9989780940525	NA	S14AFigure
chr2	118941000	118942000	-0.0586594775495026	left	2962.88	47.0670261225249	29.3612158822764	73.5335130612624	S14AFigure
chr2	118942000	118943000	0.310291661313118	right	3005.76	65.5145830656559	30.3571096783783	NA	S14AFigure
chr2	118943000	118944000	0.436105696339614	right	2980.58	71.8052848169807	29.7723007747905	NA	S14AFigure
chr2	118944000	118945000	0.15283704757389	right	2990.74	57.6418523786945	30.0082681481206	NA	S14AFigure
chr2	118945000	118946000	0.349419124218052	right	3075.52	67.4709562109026	31.9772951078575	NA	S14AFigure
chr2	118946000	118947000	0.200197299463592	right	3060.58	60.0098649731796	31.6303115884134	NA	S14AFigure
chr2	118947000	118948000	0.74001572327044	right	3076.06	87.000786163522	31.9898366808495	NA	S14AFigure
chr2	118948000	118949000	0.170864695074972	right	3033	58.5432347537486	30.9897623604169	NA	S14AFigure
chr2	118949000	118950000	0.530395792015176	right	3259.6	76.5197896007588	36.2525779900039	NA	S14AFigure
chr2	118950000	118951000	0.431749815540042	right	3224.76	71.5874907770021	35.4434142806711	NA	S14AFigure
chr2	118951000	118952000	0.738660049627792	right	3196.96	86.9330024813896	34.7977555229372	NA	S14AFigure
chr2	118952000	118953000	0.491286568103177	right	3157.78	74.5643284051588	33.8877947269653	NA	S14AFigure
chr2	118953000	118954000	-0.185326294018397	left	3191.06	40.7336852990802	34.6607272254325	70.3668426495401	S14AFigure
chr2	118954000	118955000	-0.205550231259636	left	3217.02	39.7224884370182	35.2636517344531	69.8612442185091	S14AFigure
chr2	118955000	118956000	-0.735597331716192	left	3216.78	13.2201334141904	35.2580777020122	56.6100667070952	S14AFigure
chr2	118956000	118957000	-0.843892045454545	left	3210.42	7.80539772727275	35.1103658423292	53.9026988636364	S14AFigure
chr2	118957000	118958000	-0.764932362122789	left	3228.64	11.7533818938605	35.5335278051318	55.8766909469303	S14AFigure
chr2	118958000	118959000	-0.638575369952345	left	3265.32	18.0712315023828	36.3854257631779	59.0356157511914	S14AFigure
chr2	118959000	118960000	-0.623073146784487	left	3257.88	18.8463426607757	36.212630757511	59.4231713303878	S14AFigure
chr2	118960000	118961000	0.590626562834893	right	3229.46	79.5313281417447	35.5525724159715	NA	S14AFigure
chr2	118961000	118962000	0.794692737430168	right	3187.24	89.7346368715084	34.572007209082	NA	S14AFigure
chr2	118962000	118963000	0.896754433631379	right	3135.56	94.8377216815689	33.3717322234815	NA	S14AFigure
chr2	118963000	118964000	0.804177209761119	right	3145.06	90.2088604880559	33.5923710075993	NA	S14AFigure
chr2	118964000	118965000	0.566482066145645	right	3284.26	78.3241033072823	36.8253098233032	NA	S14AFigure
chr2	118965000	118966000	0.769342413754605	right	3256.24	88.4671206877302	36.1745415358317	NA	S14AFigure
chr2	118966000	118967000	0.581681919723283	right	3275.04	79.0840959861641	36.6111740770331	NA	S14AFigure
chr2	118967000	118968000	0.1268	right	3244.16	56.34	35.8939819029747	NA	S14AFigure
chr2	118968000	118969000	0.292174866383445	right	3275.3	64.6087433191722	36.6172126121774	NA	S14AFigure
chr2	118969000	118970000	0.714707183950435	right	3246.16	85.7353591975218	35.9404321733153	NA	S14AFigure
chr2	118970000	118971000	0.253652658532912	right	3269.86	62.6826329266456	36.490867876851	NA	S14AFigure
chr2	118971000	118972000	0.222732614036962	right	3220.78	61.1366307018481	35.3509782426934	NA	S14AFigure
chr2	118972000	118973000	0.338388712716577	right	3234.48	66.9194356358288	35.6691625945263	NA	S14AFigure
chr2	118973000	118974000	0.655172413793103	right	3208.5	82.7586206896551	35.0657735828023	NA	S14AFigure
chr2	118974000	118975000	0.756671518680252	right	3195.96	87.8335759340126	34.7745303877669	NA	S14AFigure
chr2	118975000	118976000	0.343258188005104	right	3219.18	67.1629094002552	35.3138180264209	NA	S14AFigure
chr2	118976000	118977000	0.462100970327661	right	3165	73.1050485163831	34.0554802028948	NA	S14AFigure
chr2	118977000	118978000	0.336625282167043	right	3194.54	66.8312641083521	34.7415506958251	NA	S14AFigure
chr2	118978000	118979000	0.290250246658893	right	3222.08	64.5125123329447	35.3811709184147	NA	S14AFigure
chr2	118979000	118980000	0.0226943505552873	right	3198.88	51.1347175277644	34.8423477824641	NA	S14AFigure
chr2	118980000	118981000	0.466490216466585	right	3196.12	73.3245108233292	34.7782464093941	NA	S14AFigure
chr2	118981000	118982000	0.616528653236106	right	3166.22	80.8264326618053	34.0838148678025	NA	S14AFigure
chr2	118982000	118983000	0.677337425260596	right	3153.36	83.8668712630298	33.7851396295126	NA	S14AFigure
chr2	118983000	118984000	0.674343372101979	right	3179.38	83.7171686050989	34.3894576466435	NA	S14AFigure
chr2	118984000	118985000	0.459687123947052	right	3198.18	72.9843561973526	34.8260901878449	NA	S14AFigure
chr2	118985000	118986000	0.433350058538217	right	3215.54	71.6675029269109	35.2292785344011	NA	S14AFigure
chr2	118986000	118987000	-0.0512046077122989	left	3204.68	47.439769614385	34.9770535664518	73.7198848071925	S14AFigure
chr2	118987000	118988000	0.438331417309903	right	3180.54	71.9165708654951	34.416398803441	NA	S14AFigure
chr2	118988000	118989000	0.324176047466168	right	3201.44	66.2088023733084	34.9018041285	NA	S14AFigure
chr2	118989000	118990000	0.465348628218005	right	3203.52	73.2674314109003	34.9501124096542	NA	S14AFigure
chr2	118990000	118991000	0.544740455918704	right	3173.08	77.2370227959352	34.2431392950707	NA	S14AFigure
chr2	118991000	118992000	0.44780436497502	right	3199.16	72.390218248751	34.8488508203118	NA	S14AFigure
chr2	118992000	118993000	0.594836257963563	right	3194.04	79.7418128981781	34.7299381282399	NA	S14AFigure
chr2	118993000	118994000	0.384069624444234	right	3214.06	69.2034812222117	35.1949053343491	NA	S14AFigure
chr2	118994000	118995000	0.527073170731707	right	3208.14	76.3536585365854	35.057412534141	NA	S14AFigure
chr2	118995000	118996000	0.580834870848708	right	3152.84	79.0417435424354	33.7730625592241	NA	S14AFigure
chr2	118996000	118997000	0.750063521639705	right	3104.74	87.5031760819853	32.6559335575333	NA	S14AFigure
chr2	118997000	118998000	0.778973064669618	right	3075.78	88.9486532334809	31.9833336430018	NA	S14AFigure
chr2	118998000	118999000	0.685186760827023	right	2966.76	84.2593380413512	29.4513294067372	NA	S14AFigure
[truncated: 21,001 more rows]
