# Supplementary material for: Chromosomal Mcm2-7 distribution and the genome replication program in species from yeast to humans
Source: PLoS Genet. 2021 Sep 2;17(9):e1009714. doi: 10.1371/journal.pgen.1009714 (PMC8443269; doi:10.1371/journal.pgen.1009714)
Supplement: S10 Source Files — (ZIP) [file pgen.1009714.s032.zip › source_file_for_FigureS15B_part2_of_2/source_file_for_FigureS15B_062521_1_part2_of_2.txt]

chr7	140076000	140077000	initiation_zone	1.56454771175595
chr7	140077000	140078000	initiation_zone	1.53096768157192
chr7	140078000	140079000	initiation_zone	1.39037301746712
chr7	140079000	140080000	initiation_zone	1.50406961336985
chr7	140080000	140081000	initiation_zone	1.58187637600343
chr7	140081000	140082000	initiation_zone	1.58085187493174
chr7	140082000	140083000	initiation_zone	1.82201107708328
chr7	140083000	140084000	initiation_zone	1.58566577884276
chr7	140084000	140085000	initiation_zone	1.46540989260418
chr7	140085000	140086000	initiation_zone	1.43635112353796
chr7	140086000	140087000	initiation_zone	1.61079495343296
chr7	140087000	140088000	initiation_zone	1.67839277872635
chr7	140088000	140089000	initiation_zone	1.65864725984816
chr7	140089000	140090000	initiation_zone	1.55411303889321
chr7	140090000	140091000	initiation_zone	1.65151548595592
chr7	140091000	140092000	initiation_zone	1.60402958419087
chr7	140092000	140093000	initiation_zone	1.46268290855781
chr7	140093000	140094000	initiation_zone	1.43395039766538
chr7	140094000	140095000	initiation_zone	1.28957223889886
chr7	140095000	140096000	initiation_zone	1.92166046904736
chr7	140096000	140097000	initiation_zone	1.7460441071367
chr7	140097000	140098000	initiation_zone	1.50449481970831
chr7	140098000	140099000	initiation_zone	1.72496258485239
chr7	140099000	140100000	initiation_zone	1.46597137469997
chr7	140100000	140101000	initiation_zone	1.84432515527312
chr7	140101000	140102000	initiation_zone	1.82814566650232
chr7	140103000	140104000	termination_zone	1.86579747924831
chr7	140104000	140105000	termination_zone	1.59426974690171
chr7	140105000	140106000	termination_zone	1.73995871547544
chr7	140106000	140107000	termination_zone	1.54809657760918
chr7	140107000	140108000	termination_zone	1.60484294875908
chr7	140108000	140109000	termination_zone	1.23640893662423
chr7	140109000	140110000	termination_zone	1.48154002734527
chr7	140110000	140111000	termination_zone	1.91041093991469
chr7	140111000	140112000	termination_zone	1.77880220401324
chr7	140112000	140113000	termination_zone	1.451428212282
chr7	140113000	140114000	termination_zone	1.89118050939591
chr7	140114000	140115000	termination_zone	1.37379441671473
chr7	140115000	140116000	termination_zone	1.32546434954707
chr7	140116000	140117000	termination_zone	1.68879788517493
chr7	140117000	140118000	termination_zone	1.64118757113447
chr7	140118000	140119000	termination_zone	1.44775219454252
chr7	140119000	140120000	termination_zone	1.64645974253708
chr7	140120000	140121000	termination_zone	1.47840615057378
chr7	140121000	140122000	termination_zone	1.8110921881645
chr7	140122000	140123000	termination_zone	1.71504352929694
chr7	140123000	140124000	termination_zone	1.39396171079
chr7	140124000	140125000	termination_zone	1.74590795381532
chr7	140125000	140126000	termination_zone	1.87893659446483
chr7	140126000	140127000	termination_zone	1.4015112031549
chr7	140127000	140128000	termination_zone	1.63226927757728
chr7	140128000	140129000	termination_zone	1.35328820534617
chr7	140129000	140130000	termination_zone	1.5395660134841
chr7	140130000	140131000	termination_zone	1.45967347883914
chr7	140131000	140132000	termination_zone	1.58476897936718
chr7	140132000	140133000	termination_zone	1.49062534130424
chr7	140133000	140134000	termination_zone	1.56294964899308
chr7	140134000	140135000	termination_zone	1.27762694228689
chr7	140135000	140136000	termination_zone	1.60818844040749
chr7	140136000	140137000	termination_zone	1.82873721211252
chr7	140137000	140138000	termination_zone	1.65784804958633
chr7	140138000	140139000	termination_zone	1.4127536126646
chr7	140139000	140140000	termination_zone	1.53525679385667
chr7	140140000	140141000	termination_zone	1.5609746625038
chr7	140141000	140142000	termination_zone	1.70023277898897
chr7	140142000	140143000	termination_zone	1.65155659218133
chr7	140143000	140144000	termination_zone	1.73365868182138
chr7	140144000	140145000	termination_zone	1.45641275406738
chr7	140145000	140146000	termination_zone	1.46367585531129
chr7	140146000	140147000	termination_zone	1.94755062847487
chr7	140147000	140148000	termination_zone	1.47112384266527
chr7	140148000	140149000	termination_zone	1.35457081405408
chr7	140149000	140150000	termination_zone	1.4291060083327
chr7	140150000	140151000	termination_zone	1.633674526512
chr7	140151000	140152000	termination_zone	1.33169099555702
chr7	140152000	140153000	termination_zone	1.75334528473865
chr7	140153000	140154000	termination_zone	1.52621000384166
chr7	140154000	140155000	termination_zone	1.63270865064051
chr7	140155000	140156000	termination_zone	1.27293119322626
chr7	140156000	140157000	termination_zone	1.42201199688423
chr7	140157000	140158000	termination_zone	1.73999404078802
chr7	140158000	140159000	termination_zone	1.48378692670438
chr7	140159000	140160000	termination_zone	1.56960701634712
chr7	140160000	140161000	termination_zone	1.5568957831222
chr7	140161000	140162000	termination_zone	1.59573827152768
chr7	140162000	140163000	termination_zone	1.28817467497839
chr7	140163000	140164000	termination_zone	1.40699324476317
chr7	140164000	140165000	termination_zone	1.86171290121167
chr7	140165000	140166000	termination_zone	1.78882803523096
chr7	140166000	140167000	termination_zone	1.51283998164186
chr7	140167000	140168000	termination_zone	1.23422455493027
chr7	140168000	140169000	termination_zone	1.54495670830809
chr7	140169000	140170000	termination_zone	1.62871355531663
chr7	140170000	140171000	termination_zone	1.39393148563991
chr7	140171000	140172000	termination_zone	1.56967917753898
chr7	140172000	140173000	termination_zone	1.63733960178783
chr7	140173000	140174000	termination_zone	1.63761479631882
chr7	140174000	140175000	termination_zone	1.74268586239723
chr7	140175000	140176000	termination_zone	1.91564602393598
chr7	140176000	140177000	termination_zone	0
chr7	140177000	140178000	termination_zone	1.3741695427802
chr7	140178000	140179000	termination_zone	1.04147383136211
chr7	140179000	140180000	termination_zone	1.63239139513856
chr7	140180000	140181000	termination_zone	1.66139951750689
chr7	140181000	140182000	termination_zone	1.83824243441902
chr7	140182000	140183000	termination_zone	1.41659270274542
chr7	140183000	140184000	termination_zone	1.31727864367411
chr7	140184000	140185000	termination_zone	1.40245002268525
chr7	140185000	140186000	termination_zone	1.75979205303651
chr7	140186000	140187000	termination_zone	1.76335260612194
chr7	140187000	140188000	termination_zone	1.42007635638779
chr7	140188000	140189000	termination_zone	1.74288217143727
chr7	140189000	140190000	termination_zone	1.53244447607848
chr7	140190000	140191000	termination_zone	1.63852290884586
chr7	140191000	140192000	termination_zone	1.95466694546448
chr7	140192000	140193000	termination_zone	1.47686381874182
chr7	140193000	140194000	termination_zone	1.46566272545965
chr7	140194000	140195000	termination_zone	1.63124078023551
chr7	140195000	140196000	termination_zone	1.54940179579637
chr7	140196000	140197000	termination_zone	1.50343447209024
chr7	140197000	140198000	termination_zone	1.55191332349795
chr7	140198000	140199000	termination_zone	2.17661209999187
chr7	140199000	140200000	termination_zone	1.50877204827093
chr7	140200000	140201000	termination_zone	1.29402509409532
chr7	140201000	140202000	termination_zone	1.40922280079902
chr7	140202000	140203000	termination_zone	1.98484223140528
chr7	140203000	140204000	termination_zone	1.77600342861234
chr7	140204000	140205000	termination_zone	1.55512901102964
chr7	140205000	140206000	termination_zone	1.55397040311766
chr7	140206000	140207000	termination_zone	1.31994108832732
chr7	140207000	140208000	termination_zone	1.49680168664017
chr7	140208000	140209000	termination_zone	1.59582964130672
chr7	140209000	140210000	termination_zone	1.49643728045763
chr7	140210000	140211000	termination_zone	1.50751402171389
chr7	140211000	140212000	termination_zone	1.44975112339756
chr7	140212000	140213000	termination_zone	1.60604462270835
chr7	140213000	140214000	termination_zone	1.70361068522038
chr7	140214000	140215000	termination_zone	1.65657729139611
chr7	140215000	140216000	termination_zone	1.73474008895664
chr7	140216000	140217000	termination_zone	2.05599685501596
chr7	140217000	140218000	termination_zone	1.53669614626086
chr7	140218000	140219000	termination_zone	1.57709629000794
chr7	140219000	140220000	termination_zone	1.48549297925683
chr7	140220000	140221000	termination_zone	1.49048521627764
chr7	140221000	140222000	termination_zone	1.6754978209174
chr7	140222000	140223000	termination_zone	1.43189036655008
chr7	140223000	140224000	termination_zone	1.44378752656182
chr7	140224000	140225000	termination_zone	1.58475076503635
chr7	140225000	140226000	termination_zone	1.44392460926119
chr7	140226000	140227000	termination_zone	1.70251669743815
chr7	140227000	140228000	termination_zone	1.86229838353809
chr7	140228000	140229000	termination_zone	1.6154685622519
chr7	140229000	140230000	termination_zone	1.43786462098853
chr7	140230000	140231000	termination_zone	1.00740635150367
chr7	140231000	140232000	termination_zone	1.5882343465703
chr7	140232000	140233000	termination_zone	1.61710523050238
chr7	140233000	140234000	termination_zone	1.64636415877737
chr7	140234000	140235000	termination_zone	1.33880808140337
chr7	140235000	140236000	termination_zone	1.88758307494951
chr7	140236000	140237000	termination_zone	1.56075415638139
chr7	140237000	140238000	termination_zone	2.07684061711676
chr7	140238000	140239000	termination_zone	1.52215959021781
chr7	140239000	140240000	termination_zone	1.66480987897839
chr7	140240000	140241000	termination_zone	1.35482209665922
chr7	140241000	140242000	termination_zone	1.81475057675979
chr7	140242000	140243000	termination_zone	1.65214451345728
chr7	140243000	140244000	termination_zone	1.75656479747446
chr7	140244000	140245000	termination_zone	1.70946783655274
chr7	140245000	140246000	termination_zone	1.76398387689239
chr7	140246000	140247000	termination_zone	1.95663664164299
chr7	140247000	140248000	termination_zone	1.88671740723251
chr7	140248000	140249000	termination_zone	1.72973159528704
chr7	140249000	140250000	termination_zone	1.50632512420307
chr7	140250000	140251000	termination_zone	1.37170512501543
chr7	140251000	140252000	termination_zone	1.51828522338955
chr7	140252000	140253000	termination_zone	1.43278464925252
chr7	140253000	140254000	termination_zone	1.60728397973478
chr7	140254000	140255000	termination_zone	2.330454359722
chr7	140255000	140256000	termination_zone	1.53985155994911
chr7	140256000	140257000	termination_zone	1.38177225051587
chr7	140257000	140258000	termination_zone	1.6456187382427
chr7	140258000	140259000	termination_zone	1.49150176623733
chr7	140259000	140260000	termination_zone	1.61131961946008
chr7	140260000	140261000	termination_zone	1.61820504225927
chr7	140261000	140262000	termination_zone	1.51578423584476
chr7	140262000	140263000	termination_zone	1.55375654470215
chr7	140263000	140264000	termination_zone	1.54996477914607
chr7	140264000	140265000	termination_zone	1.63452764942903
chr7	140265000	140266000	termination_zone	1.86195237492145
chr7	140266000	140267000	termination_zone	1.7380137907606
chr7	140267000	140268000	termination_zone	1.6347938428066
chr7	140268000	140269000	termination_zone	1.35801052783743
chr7	140269000	140270000	termination_zone	1.8028155964358
chr7	140270000	140271000	termination_zone	1.54030444268724
chr7	140271000	140272000	termination_zone	1.62457084176199
chr7	140272000	140273000	termination_zone	1.67518249700643
chr7	140273000	140274000	termination_zone	1.89455613099885
chr7	140274000	140275000	termination_zone	1.96673603548266
chr7	140275000	140276000	termination_zone	1.42116502386946
chr7	140276000	140277000	termination_zone	1.37569408969732
chr7	140277000	140278000	termination_zone	1.54569188568139
chr7	140278000	140279000	termination_zone	1.6432749742111
chr7	140279000	140280000	termination_zone	1.5614762013963
chr7	140280000	140281000	termination_zone	1.83043895990207
chr7	140281000	140282000	termination_zone	1.66778490301888
chr7	140282000	140283000	termination_zone	1.27065714004309
chr7	140283000	140284000	termination_zone	1.68915476880941
chr7	140284000	140285000	termination_zone	1.5308896743213
chr7	140285000	140286000	termination_zone	1.32278397363535
chr7	140286000	140287000	termination_zone	1.43386082024853
chr7	140287000	140288000	termination_zone	1.42507751477401
chr7	140288000	140289000	termination_zone	1.39775397547926
chr7	140289000	140290000	termination_zone	1.46874748280802
chr7	140290000	140291000	termination_zone	1.73564451647065
chr7	140291000	140292000	termination_zone	1.67165762020729
chr7	140292000	140293000	termination_zone	1.54210119609577
chr7	140293000	140294000	termination_zone	1.52743159288529
chr7	140294000	140295000	termination_zone	1.8203682586173
chr7	140295000	140296000	termination_zone	1.65490353886015
chr7	140296000	140297000	termination_zone	1.69842820846756
chr7	140297000	140298000	termination_zone	1.5453191289814
chr7	140298000	140299000	termination_zone	1.89484199379535
chr7	140299000	140300000	termination_zone	1.65094551852555
chr7	140300000	140301000	termination_zone	1.69946192604583
chr7	140301000	140302000	termination_zone	1.71497604922496
chr7	140302000	140303000	termination_zone	1.52984084067534
chr7	140303000	140304000	termination_zone	1.60043823310132
chr7	140304000	140305000	termination_zone	1.87198135384337
chr7	140305000	140306000	termination_zone	1.61221855305137
chr7	140306000	140307000	termination_zone	1.52637904612591
chr7	140307000	140308000	termination_zone	1.60129931019434
chr7	140308000	140309000	termination_zone	1.43421394326094
chr7	140309000	140310000	termination_zone	1.58838376837873
chr7	140310000	140311000	termination_zone	1.37893644045226
chr7	140311000	140312000	termination_zone	1.83768416106638
chr7	140312000	140313000	termination_zone	1.66688859685516
chr7	140313000	140314000	termination_zone	1.44195683765641
chr7	140314000	140315000	termination_zone	1.72146135370161
chr7	140315000	140316000	termination_zone	1.78721460787874
chr7	140316000	140317000	termination_zone	1.49626063304223
chr7	140317000	140318000	termination_zone	1.67249039358157
chr7	140318000	140319000	termination_zone	1.79347904191174
chr7	140319000	140320000	termination_zone	1.3625662426137
chr7	140320000	140321000	termination_zone	1.39481246268815
chr7	140321000	140322000	termination_zone	1.21340162189106
chr7	140322000	140323000	termination_zone	1.52404907272112
chr7	140323000	140324000	termination_zone	1.44697703759844
chr7	140324000	140325000	termination_zone	1.46009563614304
chr7	140325000	140326000	termination_zone	1.48892656635679
chr7	140326000	140327000	termination_zone	1.36760437325356
chr7	140327000	140328000	termination_zone	1.78960421231226
chr7	140328000	140329000	termination_zone	1.43563640968828
chr7	140329000	140330000	termination_zone	1.48737088601724
chr7	140330000	140331000	termination_zone	1.57142930306149
chr7	140331000	140332000	termination_zone	1.40083391432435
chr7	140332000	140333000	termination_zone	1.53196119858199
chr7	140333000	140334000	termination_zone	1.48120802267222
chr7	140334000	140335000	termination_zone	1.75690223171663
chr7	140335000	140336000	termination_zone	1.94176974610779
chr7	140336000	140337000	termination_zone	1.57541879121436
chr7	140337000	140338000	termination_zone	1.82723999950565
chr7	140338000	140339000	termination_zone	1.34610448668422
chr7	140339000	140340000	termination_zone	1.43754832686581
chr7	140340000	140341000	termination_zone	1.64236324342133
chr7	140341000	140342000	termination_zone	1.70567369063053
chr7	140342000	140343000	termination_zone	1.84476702286263
chr7	140343000	140344000	termination_zone	1.4787468130064
chr7	140344000	140345000	termination_zone	1.60665002857844
chr7	140345000	140346000	termination_zone	1.41890865767656
chr7	140346000	140347000	termination_zone	1.49678378614326
chr7	140347000	140348000	termination_zone	1.73383214222916
chr7	140348000	140349000	termination_zone	1.74147898951094
chr7	140349000	140350000	termination_zone	1.73468555660255
chr7	140350000	140351000	termination_zone	1.53305993328411
chr7	140351000	140352000	termination_zone	1.53671788495792
chr7	140352000	140353000	termination_zone	1.45421883248261
chr7	140353000	140354000	termination_zone	1.60905769330275
chr7	140354000	140355000	termination_zone	1.79604789056814
chr7	140355000	140356000	termination_zone	1.66538014083918
chr7	140356000	140357000	termination_zone	1.57128887095678
chr7	140357000	140358000	termination_zone	1.5183384319014
chr7	140358000	140359000	termination_zone	1.65810683550639
chr7	140359000	140360000	termination_zone	1.88739221897185
chr7	140360000	140361000	termination_zone	1.92365842179331
chr7	140361000	140362000	termination_zone	1.17300018207854
chr7	140362000	140363000	termination_zone	0.0494620007257932
chr7	140363000	140364000	termination_zone	1.18957189848529
chr7	140364000	140365000	termination_zone	1.90858664983492
chr7	140365000	140366000	termination_zone	1.65411233987002
chr7	140366000	140367000	termination_zone	1.55697219169706
chr7	140367000	140368000	termination_zone	1.42746825131166
chr7	140368000	140369000	termination_zone	1.52685598712587
chr7	140369000	140370000	termination_zone	1.83419173262458
chr7	140370000	140371000	termination_zone	1.73453161708784
chr7	140371000	140372000	termination_zone	1.61505935696535
chr7	140372000	140373000	termination_zone	1.67403103293554
chr7	140373000	140374000	termination_zone	1.57706724994238
chr7	140374000	140375000	termination_zone	1.41622849490179
chr7	140375000	140376000	termination_zone	1.58757666296035
chr7	140376000	140377000	termination_zone	1.55689431709585
chr7	140377000	140378000	termination_zone	1.73155653434462
chr7	140378000	140379000	termination_zone	1.63777167203179
chr7	140379000	140380000	termination_zone	1.34506826864203
chr7	140380000	140381000	termination_zone	1.68829266800329
chr7	140381000	140382000	termination_zone	1.63265378288146
chr7	140382000	140383000	termination_zone	1.37510982649965
chr7	140383000	140384000	termination_zone	1.528348353364
chr7	140384000	140385000	termination_zone	1.45221714373667
chr7	140385000	140386000	termination_zone	1.36712520685115
chr7	140386000	140387000	termination_zone	1.69622905680372
chr7	140387000	140388000	termination_zone	1.72911511629893
chr7	140388000	140389000	termination_zone	1.49741752808922
chr7	140389000	140390000	termination_zone	1.55771117693553
chr7	140390000	140391000	termination_zone	1.52287874528034
chr7	140391000	140392000	termination_zone	1.78039686437349
chr7	140393000	140394000	initiation_zone	1.63612985384949
chr7	140394000	140395000	initiation_zone	1.14025656967742
chr7	140395000	140396000	initiation_zone	1.47169500679523
chr7	140396000	140397000	initiation_zone	1.51764621834666
chr7	140397000	140398000	initiation_zone	1.1743485431111
chr7	140398000	140399000	initiation_zone	1.83826770580183
chr7	140399000	140400000	initiation_zone	1.49923164529479
chr7	140400000	140401000	initiation_zone	1.7623862942492
chr7	140401000	140402000	initiation_zone	1.62746827245971
chr7	140402000	140403000	initiation_zone	1.60755329100147
chr7	140403000	140404000	initiation_zone	1.78770554270702
chr7	140404000	140405000	initiation_zone	1.13043065516176
chr7	140405000	140406000	initiation_zone	1.64575470312204
chr7	140406000	140407000	initiation_zone	1.58167839658641
chr7	140407000	140408000	initiation_zone	1.48541719215607
chr7	140408000	140409000	initiation_zone	1.4661258704182
chr7	140409000	140410000	initiation_zone	1.35051936759754
chr7	140410000	140411000	initiation_zone	1.63193055533192
chr7	140411000	140412000	initiation_zone	1.606069663036
chr7	140412000	140413000	initiation_zone	1.71115990489853
chr7	140413000	140414000	initiation_zone	1.49381743573881
chr7	140414000	140415000	initiation_zone	1.53317870192015
chr7	140415000	140416000	initiation_zone	1.42586014507784
chr7	140416000	140417000	initiation_zone	1.68951181232874
chr7	140417000	140418000	initiation_zone	1.76001509658621
chr7	140418000	140419000	initiation_zone	1.58891874789943
chr7	140419000	140420000	initiation_zone	1.57419337407633
chr7	140420000	140421000	initiation_zone	1.82497146112369
chr7	140421000	140422000	initiation_zone	1.57851418516674
chr7	140422000	140423000	initiation_zone	1.53581817495907
chr7	140423000	140424000	initiation_zone	1.5402427237134
chr7	140424000	140425000	initiation_zone	1.56183498936725
chr7	140426000	140427000	termination_zone	1.76175016081581
chr7	140427000	140428000	termination_zone	1.60446906035477
chr7	140428000	140429000	termination_zone	1.6326308017683
chr7	140429000	140430000	termination_zone	1.50972319002315
chr7	140430000	140431000	termination_zone	1.29285754651886
chr7	140431000	140432000	termination_zone	1.46210851648054
chr7	140432000	140433000	termination_zone	1.57179312920369
chr7	140433000	140434000	termination_zone	1.57913894956225
chr7	140434000	140435000	termination_zone	1.46055422135051
chr7	140435000	140436000	termination_zone	1.38085416482222
chr7	140436000	140437000	termination_zone	1.75782606093302
chr7	140437000	140438000	termination_zone	1.44749912873585
chr7	140438000	140439000	termination_zone	1.90265547521793
chr7	140439000	140440000	termination_zone	1.75982611115536
chr7	140440000	140441000	termination_zone	1.5925077135185
chr7	140441000	140442000	termination_zone	1.45513142846622
chr7	140442000	140443000	termination_zone	1.50267257077551
chr7	140443000	140444000	termination_zone	1.92251786024461
chr7	140444000	140445000	termination_zone	2.13808154649575
chr7	140445000	140446000	termination_zone	1.49756084271035
chr7	140446000	140447000	termination_zone	1.84338955417472
chr7	140447000	140448000	termination_zone	1.60714224359589
chr7	140448000	140449000	termination_zone	1.50499746050204
chr7	140449000	140450000	termination_zone	1.89795587099287
chr7	140450000	140451000	termination_zone	1.3446302529808
chr7	140451000	140452000	termination_zone	1.63799408906935
chr7	140452000	140453000	termination_zone	1.83895575768656
chr7	140453000	140454000	termination_zone	1.75217753220484
chr7	140454000	140455000	termination_zone	1.42700443539235
chr7	140455000	140456000	termination_zone	1.57280121981934
chr7	140456000	140457000	termination_zone	1.90363554507012
chr7	140457000	140458000	termination_zone	1.58231238681447
chr7	140458000	140459000	termination_zone	1.50663256379501
chr7	140459000	140460000	termination_zone	1.4933186082321
chr7	140460000	140461000	termination_zone	1.70504803217976
chr7	140461000	140462000	termination_zone	1.42477958176468
chr7	140462000	140463000	termination_zone	1.75673750784517
chr7	140463000	140464000	termination_zone	1.59289197036737
chr7	140464000	140465000	termination_zone	1.60766943668824
chr7	140465000	140466000	termination_zone	1.81225686344552
chr7	140466000	140467000	termination_zone	1.34351463567519
chr7	140467000	140468000	termination_zone	1.89202035797162
chr7	140468000	140469000	termination_zone	1.43099086837539
chr7	140469000	140470000	termination_zone	1.47703243285988
chr7	140470000	140471000	termination_zone	1.97248054987648
chr7	140471000	140472000	termination_zone	1.64897302780297
chr7	140472000	140473000	termination_zone	1.64450423748881
chr7	140473000	140474000	termination_zone	1.55022835305509
chr7	140474000	140475000	termination_zone	1.40579840464273
chr7	140476000	140477000	initiation_zone	1.64068235461116
chr7	140477000	140478000	initiation_zone	1.32188220770281
chr7	140478000	140479000	initiation_zone	1.5246787330344
chr7	140479000	140480000	initiation_zone	1.81711563868827
chr7	140480000	140481000	initiation_zone	1.39651444141552
chr7	140481000	140482000	initiation_zone	1.64607682031234
chr7	140482000	140483000	initiation_zone	1.63145869091466
chr7	140483000	140484000	initiation_zone	2.07402807715042
chr7	140484000	140485000	initiation_zone	1.7157400260409
chr7	140485000	140486000	initiation_zone	1.48504201831627
chr7	140486000	140487000	initiation_zone	1.3008224805775
chr7	140487000	140488000	initiation_zone	2.05680046617027
chr7	140488000	140489000	initiation_zone	1.8582813595614
chr7	140489000	140490000	initiation_zone	1.65486719607274
chr7	140490000	140491000	initiation_zone	1.78694899609801
chr7	140491000	140492000	initiation_zone	1.55499776361488
chr7	140492000	140493000	initiation_zone	1.61804809671209
chr7	140493000	140494000	initiation_zone	1.41027096425218
chr7	140494000	140495000	initiation_zone	1.40095695236918
chr7	140495000	140496000	initiation_zone	1.97553720188515
chr7	140496000	140497000	initiation_zone	1.42852354042076
chr7	140497000	140498000	initiation_zone	1.34305163745915
chr7	140498000	140499000	initiation_zone	1.34429539010604
chr7	140499000	140500000	initiation_zone	2.05314961013362
chr7	140500000	140501000	initiation_zone	1.56032516452928
chr7	140501000	140502000	initiation_zone	1.63060828777336
chr7	140502000	140503000	initiation_zone	1.47573630482233
chr7	140503000	140504000	initiation_zone	1.71810265639637
chr7	140504000	140505000	initiation_zone	1.78176912619948
chr7	140505000	140506000	initiation_zone	1.49029137807675
chr7	140506000	140507000	initiation_zone	1.69150788276551
chr7	140507000	140508000	initiation_zone	1.35558412688018
chr7	140508000	140509000	initiation_zone	1.69231804425928
chr7	140509000	140510000	initiation_zone	1.81442110327667
chr7	140510000	140511000	initiation_zone	1.56032339479172
chr7	140705000	140706000	termination_zone	1.67772603538697
chr7	140706000	140707000	termination_zone	1.98005534088789
chr7	140707000	140708000	termination_zone	1.87363309327723
chr7	140708000	140709000	termination_zone	1.50237533657818
chr7	140709000	140710000	termination_zone	1.77900961726103
chr7	140710000	140711000	termination_zone	1.53815465196221
chr7	140711000	140712000	termination_zone	1.46364870596724
chr7	140712000	140713000	termination_zone	1.57512282133577
chr7	140713000	140714000	termination_zone	1.50252509680037
chr7	140714000	140715000	termination_zone	1.54444013731769
chr7	140715000	140716000	termination_zone	1.68015414173437
chr7	140716000	140717000	termination_zone	1.53235483213582
chr7	140717000	140718000	termination_zone	1.42015364365264
chr7	140718000	140719000	termination_zone	1.47825019157935
chr7	140719000	140720000	termination_zone	1.60141360514819
chr7	140720000	140721000	termination_zone	1.50883002156138
chr7	140721000	140722000	termination_zone	1.2302253299069
chr7	140722000	140723000	termination_zone	1.57063632650346
chr7	140723000	140724000	termination_zone	1.48458452928284
chr7	140724000	140725000	termination_zone	1.42864692988571
chr7	140725000	140726000	termination_zone	1.36918598178581
chr7	140726000	140727000	termination_zone	1.69401108874255
chr7	140727000	140728000	termination_zone	1.5757265286812
chr7	140728000	140729000	termination_zone	1.56144592510457
chr7	140729000	140730000	termination_zone	1.60766943668824
chr7	140730000	140731000	termination_zone	1.40746575891592
chr7	140731000	140732000	termination_zone	1.37828376656836
chr7	140732000	140733000	termination_zone	1.64054928207647
chr7	140733000	140734000	termination_zone	1.50563119109147
chr7	140734000	140735000	termination_zone	1.3632062867455
chr7	140735000	140736000	termination_zone	1.7477372802279
chr7	140736000	140737000	termination_zone	1.88256248251669
chr7	140737000	140738000	termination_zone	1.65662517127951
chr7	140738000	140739000	termination_zone	1.63271030383295
chr7	140739000	140740000	termination_zone	1.87972649663958
chr7	140740000	140741000	termination_zone	1.34402716691127
chr7	140741000	140742000	termination_zone	1.78506870519334
chr7	140742000	140743000	termination_zone	1.47360049626621
chr7	140743000	140744000	termination_zone	1.6532339598869
chr7	140744000	140745000	termination_zone	1.63671709062316
chr7	140745000	140746000	termination_zone	1.57047370503127
chr7	140746000	140747000	termination_zone	1.59585670940723
chr7	140747000	140748000	termination_zone	1.56256255528455
chr7	140748000	140749000	termination_zone	1.37188765594811
chr7	140749000	140750000	termination_zone	1.16416568341518
chr7	140750000	140751000	termination_zone	1.70411802517052
chr7	140751000	140752000	termination_zone	1.46380335654988
chr7	140752000	140753000	termination_zone	1.54942863165736
chr7	140753000	140754000	termination_zone	1.45059120718061
chr7	140754000	140755000	termination_zone	1.5993916021773
chr7	140755000	140756000	termination_zone	1.59431887245823
chr7	140756000	140757000	termination_zone	1.32028479495672
chr7	140757000	140758000	termination_zone	1.65359838184329
chr7	140758000	140759000	termination_zone	1.78939266518946
chr7	140759000	140760000	termination_zone	1.29826943741094
chr7	140760000	140761000	termination_zone	1.39461206532311
chr7	140761000	140762000	termination_zone	1.53412805420588
chr7	140762000	140763000	termination_zone	1.58763560150275
chr7	140763000	140764000	termination_zone	1.06741477941933
chr7	140764000	140765000	termination_zone	1.47337675702454
chr7	140765000	140766000	termination_zone	1.64829690665584
chr7	140766000	140767000	termination_zone	2.7452001802748
chr7	140767000	140768000	termination_zone	1.46538807921966
chr7	140768000	140769000	termination_zone	1.94808843607355
chr7	140769000	140770000	termination_zone	1.742207389703
chr7	140770000	140771000	termination_zone	1.60472501185252
chr7	140771000	140772000	termination_zone	1.66125215049617
chr7	140772000	140773000	termination_zone	1.31039548069186
chr7	140773000	140774000	termination_zone	1.66889979869867
chr7	140774000	140775000	termination_zone	1.50069976549742
chr7	140775000	140776000	termination_zone	1.53723993915227
chr7	140776000	140777000	termination_zone	1.62265375450492
chr7	140777000	140778000	termination_zone	1.79205533129228
chr7	140778000	140779000	termination_zone	1.83007516642975
chr7	140779000	140780000	termination_zone	1.60019472941171
chr7	140780000	140781000	termination_zone	1.57185684833375
chr7	140781000	140782000	termination_zone	1.48011822467745
chr7	140782000	140783000	termination_zone	1.7053126031768
chr7	140783000	140784000	termination_zone	1.29618698637141
chr7	140784000	140785000	termination_zone	1.74862167105811
chr7	140785000	140786000	termination_zone	1.61185213197968
chr7	140786000	140787000	termination_zone	1.49910236699303
chr7	140787000	140788000	termination_zone	1.46322699275322
chr7	140788000	140789000	termination_zone	1.81042716250906
chr7	140789000	140790000	termination_zone	1.63524240505716
chr7	140790000	140791000	termination_zone	1.8782057255345
chr7	140791000	140792000	termination_zone	1.50509568811646
chr7	140792000	140793000	termination_zone	2.18791744170619
chr7	140793000	140794000	termination_zone	1.69449619611392
chr7	140794000	140795000	termination_zone	1.32556477860192
chr7	140795000	140796000	termination_zone	1.5252125442381
chr7	140796000	140797000	termination_zone	1.55554786203371
chr7	140797000	140798000	termination_zone	1.45709102214968
chr7	140798000	140799000	termination_zone	1.27364907140852
chr7	140799000	140800000	termination_zone	1.42283301841942
chr7	140800000	140801000	termination_zone	1.55601287455989
chr7	140801000	140802000	termination_zone	1.49197767476417
chr7	140802000	140803000	termination_zone	1.7374841955704
chr7	140803000	140804000	termination_zone	1.79074746815594
chr7	140804000	140805000	termination_zone	1.849493120891
chr7	140805000	140806000	termination_zone	1.66091965983688
chr7	140806000	140807000	termination_zone	1.50252953585141
chr7	140807000	140808000	termination_zone	1.23921603316989
chr7	140808000	140809000	termination_zone	1.4777962990153
chr7	140809000	140810000	termination_zone	1.64519762458427
chr7	140810000	140811000	termination_zone	1.54607974517326
chr7	140811000	140812000	termination_zone	1.74330589637057
chr7	140812000	140813000	termination_zone	1.59067415974505
chr7	140813000	140814000	termination_zone	1.44866096332557
chr7	140814000	140815000	termination_zone	1.35151711798107
chr7	140824000	140825000	termination_zone	1.3664792166317
chr7	140825000	140826000	termination_zone	1.70387075939223
chr7	140826000	140827000	termination_zone	1.26947358990844
chr7	140827000	140828000	termination_zone	1.82804971042672
chr7	140828000	140829000	termination_zone	1.52221159598795
chr7	140829000	140830000	termination_zone	1.04377892457859
chr7	140830000	140831000	termination_zone	1.63509535499945
chr7	140831000	140832000	termination_zone	1.59207577042136
chr7	140832000	140833000	termination_zone	1.50449028054821
chr7	140833000	140834000	termination_zone	1.57739987593342
chr7	140834000	140835000	termination_zone	1.59335992034636
chr7	140835000	140836000	termination_zone	1.495954800342
chr7	140836000	140837000	termination_zone	1.69683426019265
chr7	140837000	140838000	termination_zone	1.27396283734878
chr7	140838000	140839000	termination_zone	1.7690906120894
chr7	140839000	140840000	termination_zone	1.74865425837884
chr7	140840000	140841000	termination_zone	1.41199964242105
chr7	140841000	140842000	termination_zone	1.58909938638041
chr7	140842000	140843000	termination_zone	1.33251271732912
chr7	140843000	140844000	termination_zone	1.32363399826339
chr7	140844000	140845000	termination_zone	1.47201682269948
chr7	140845000	140846000	termination_zone	1.68772399322262
chr7	140846000	140847000	termination_zone	1.56841846106029
chr7	140847000	140848000	termination_zone	1.58000708535551
chr7	140848000	140849000	termination_zone	1.26810583031165
chr7	140849000	140850000	termination_zone	1.7880268840958
chr7	140850000	140851000	termination_zone	1.74347840659405
chr7	140851000	140852000	termination_zone	1.74647850993003
chr7	140852000	140853000	termination_zone	1.34480412244229
chr7	140853000	140854000	termination_zone	1.59594470196797
chr7	140854000	140855000	termination_zone	1.45402186472356
chr7	140855000	140856000	termination_zone	1.44715803134222
chr7	140856000	140857000	termination_zone	1.28455963329843
chr7	140857000	140858000	termination_zone	1.48184377141838
chr7	140858000	140859000	termination_zone	1.37430017867347
chr7	140859000	140860000	termination_zone	1.64701950865427
chr7	140860000	140861000	termination_zone	1.78352245201536
chr7	140861000	140862000	termination_zone	1.76362049524489
chr7	140862000	140863000	termination_zone	1.84761378356636
chr7	140863000	140864000	termination_zone	1.59278722830348
chr7	140864000	140865000	termination_zone	1.51888665899572
chr7	140865000	140866000	termination_zone	1.22912817615288
chr7	140866000	140867000	termination_zone	1.4825324456194
chr7	140867000	140868000	termination_zone	1.72364508592867
chr7	140868000	140869000	termination_zone	1.77836834335587
chr7	140869000	140870000	termination_zone	1.50279789413873
chr7	140870000	140871000	termination_zone	1.5277979606536
chr7	140871000	140872000	termination_zone	1.56035822340742
chr7	140872000	140873000	termination_zone	1.45470286410013
chr7	140873000	140874000	termination_zone	1.59473844618507
chr7	140874000	140875000	termination_zone	2.05601503355898
chr7	140875000	140876000	termination_zone	1.24772783290972
chr7	140876000	140877000	termination_zone	1.33168408334604
chr7	140877000	140878000	termination_zone	0.995507404547517
chr7	140878000	140879000	termination_zone	1.70668365176329
chr7	140879000	140880000	termination_zone	1.49695730926121
chr7	140880000	140881000	termination_zone	2.00885203889297
chr7	140881000	140882000	termination_zone	1.65515441503296
chr7	140882000	140883000	termination_zone	1.65697931845178
chr7	140883000	140884000	termination_zone	1.46893780566546
chr7	140884000	140885000	termination_zone	1.73277962789091
chr7	140885000	140886000	termination_zone	1.45571231301982
chr7	140886000	140887000	termination_zone	1.62094752720674
chr7	140887000	140888000	termination_zone	1.65126873727394
chr7	140888000	140889000	termination_zone	1.91365673108716
chr7	140889000	140890000	termination_zone	1.89000161318464
chr7	140890000	140891000	termination_zone	1.49611158968966
chr7	140891000	140892000	termination_zone	1.48339932023705
chr7	140892000	140893000	termination_zone	1.34033097138829
chr7	140893000	140894000	termination_zone	1.36865871239223
chr7	140894000	140895000	termination_zone	1.02374270456624
chr7	140895000	140896000	termination_zone	1.58574742408283
chr7	140896000	140897000	termination_zone	2.01255258565659
chr7	140897000	140898000	termination_zone	1.528816158965
chr7	140898000	140899000	termination_zone	1.55735679688878
chr7	140899000	140900000	termination_zone	1.50499028187321
chr7	140900000	140901000	termination_zone	1.43766564292794
chr7	140901000	140902000	termination_zone	1.66749686759568
chr7	140902000	140903000	termination_zone	1.4356881780838
chr7	140903000	140904000	termination_zone	1.58186842261582
chr7	140904000	140905000	termination_zone	1.55182936548603
chr7	140905000	140906000	termination_zone	1.55276552610182
chr7	140906000	140907000	termination_zone	1.71369210303656
chr7	140907000	140908000	termination_zone	1.54324002792805
chr7	140908000	140909000	termination_zone	1.85435463147241
chr7	140909000	140910000	termination_zone	1.68665612680931
chr7	140910000	140911000	termination_zone	1.88018455282643
chr7	140911000	140912000	termination_zone	1.56736624085749
chr7	140912000	140913000	termination_zone	1.77544053148667
chr7	140913000	140914000	termination_zone	1.80323854771129
chr7	140914000	140915000	termination_zone	1.4505010436345
chr7	140915000	140916000	termination_zone	1.65035609921631
chr7	140916000	140917000	termination_zone	1.1248182737314
chr7	140917000	140918000	termination_zone	1.49611341011567
chr7	140918000	140919000	termination_zone	1.25808970883669
chr7	140919000	140920000	termination_zone	1.37682019116083
chr7	140921000	140922000	initiation_zone	1.19560492684091
chr7	140922000	140923000	initiation_zone	1.27371517804261
chr7	140923000	140924000	initiation_zone	1.68863428412435
chr7	140924000	140925000	initiation_zone	1.54332290064691
chr7	140925000	140926000	initiation_zone	1.56148897357385
chr7	140926000	140927000	initiation_zone	1.41223592740884
chr7	140927000	140928000	initiation_zone	1.50975919945986
chr7	140928000	140929000	initiation_zone	1.98045044495109
chr7	140929000	140930000	initiation_zone	1.40414924920969
chr7	140930000	140931000	initiation_zone	1.3127955693298
chr7	140931000	140932000	initiation_zone	1.78025969047602
chr7	140932000	140933000	initiation_zone	1.38843277833018
chr7	140933000	140934000	initiation_zone	1.57034083277429
chr7	140934000	140935000	initiation_zone	1.43493555199342
chr7	140935000	140936000	initiation_zone	1.34948655048042
chr7	140936000	140937000	initiation_zone	1.61146839047983
chr7	140937000	140938000	initiation_zone	1.71848302799493
chr7	140938000	140939000	initiation_zone	1.87286864324692
chr7	140953000	140954000	initiation_zone	1.73174988352726
chr7	140954000	140955000	initiation_zone	1.49453405623734
chr7	140955000	140956000	initiation_zone	1.4432825498326
chr7	140956000	140957000	initiation_zone	1.56935049688252
chr7	140957000	140958000	initiation_zone	1.18217000245236
chr7	140958000	140959000	initiation_zone	1.30717122861612
chr7	140959000	140960000	initiation_zone	1.51276266172117
chr7	140960000	140961000	initiation_zone	1.47308982173267
chr7	140961000	140962000	initiation_zone	1.39894255342422
chr7	140962000	140963000	initiation_zone	1.96388222892878
chr7	140963000	140964000	initiation_zone	1.99747375880298
chr7	140964000	140965000	initiation_zone	1.53384887916859
chr7	140965000	140966000	initiation_zone	1.36365438525095
chr7	140966000	140967000	initiation_zone	1.32348601855696
chr7	140967000	140968000	initiation_zone	1.63571216657608
chr7	141246000	141247000	termination_zone	1.57484119506338
chr7	141247000	141248000	termination_zone	1.33739269764858
chr7	141248000	141249000	termination_zone	1.7454193970744
chr7	141249000	141250000	termination_zone	1.35398297160701
chr7	141250000	141251000	termination_zone	1.49537722155961
chr7	141251000	141252000	termination_zone	1.75483552130695
chr7	141252000	141253000	termination_zone	1.47279726612931
chr7	141253000	141254000	termination_zone	1.58066402911525
chr7	141254000	141255000	termination_zone	1.70808081046823
chr7	141255000	141256000	termination_zone	1.3480126384222
chr7	141256000	141257000	termination_zone	1.652826302561
chr7	141257000	141258000	termination_zone	1.45913015342211
chr7	141258000	141259000	termination_zone	1.27179859643675
chr7	141259000	141260000	termination_zone	1.56132829257842
chr7	141260000	141261000	termination_zone	1.52154544629428
chr7	141261000	141262000	termination_zone	1.50777534240172
chr7	141262000	141263000	termination_zone	1.59320399303705
chr7	141263000	141264000	termination_zone	1.68088527911278
chr7	141264000	141265000	termination_zone	1.92283227110531
chr7	141265000	141266000	termination_zone	1.44706989446076
chr7	141266000	141267000	termination_zone	1.47552591503928
chr7	141267000	141268000	termination_zone	1.56239861583751
chr7	141268000	141269000	termination_zone	1.7374841955704
chr7	141269000	141270000	termination_zone	2.02160271602824
chr7	141270000	141271000	termination_zone	1.59781702474856
chr7	141271000	141272000	termination_zone	1.47231754631684
chr7	141272000	141273000	termination_zone	1.65342960674757
chr7	141273000	141274000	termination_zone	1.69660875573705
chr7	141274000	141275000	termination_zone	1.30888318881494
chr7	141275000	141276000	termination_zone	1.42931758536759
chr7	141276000	141277000	termination_zone	1.72926790029319
chr7	141277000	141278000	termination_zone	1.79094831655331
chr7	141278000	141279000	termination_zone	1.87386978258428
chr7	141279000	141280000	termination_zone	1.67563485086988
chr7	141280000	141281000	termination_zone	1.61423789530243
chr7	141281000	141282000	termination_zone	1.83991777567868
chr7	141282000	141283000	termination_zone	1.68770727962482
chr7	141283000	141284000	termination_zone	1.46711838749585
chr7	141284000	141285000	termination_zone	1.46176177245155
chr7	141285000	141286000	termination_zone	1.64079818803213
chr7	141286000	141287000	termination_zone	1.45092620282274
chr7	141287000	141288000	termination_zone	1.55221140122972
chr7	141288000	141289000	termination_zone	1.53274097256604
chr7	141289000	141290000	termination_zone	1.3691411143617
chr7	141290000	141291000	termination_zone	1.48823266853171
chr7	141291000	141292000	termination_zone	2.00771933604245
chr7	141292000	141293000	termination_zone	1.72555773950806
chr7	141293000	141294000	termination_zone	1.57618772640444
chr7	141294000	141295000	termination_zone	1.35675231169345
chr7	141295000	141296000	termination_zone	1.52949062997183
chr7	141296000	141297000	termination_zone	1.5410864164641
chr7	141297000	141298000	termination_zone	1.9241692684598
chr7	141298000	141299000	termination_zone	1.71099844567965
chr7	141299000	141300000	termination_zone	1.45831318699001
chr7	141300000	141301000	termination_zone	1.3938269413109
chr7	141301000	141302000	termination_zone	1.34538929137107
chr7	141302000	141303000	termination_zone	1.5817221599491
chr7	141303000	141304000	termination_zone	1.55630250076729
chr7	141304000	141305000	termination_zone	1.81109602216493
chr7	141305000	141306000	termination_zone	1.8062686688646
chr7	141306000	141307000	termination_zone	1.65621680884872
chr7	141307000	141308000	termination_zone	1.78836637559787
chr7	141308000	141309000	termination_zone	1.47681048942418
chr7	141309000	141310000	termination_zone	1.61015038498602
chr7	141310000	141311000	termination_zone	1.72282188812078
chr7	141311000	141312000	termination_zone	2.04898530257071
chr7	141312000	141313000	termination_zone	1.49745490961318
chr7	141313000	141314000	termination_zone	1.57073393650532
chr7	141314000	141315000	termination_zone	1.47275644931721
chr7	141315000	141316000	termination_zone	1.68528228922653
chr7	141316000	141317000	termination_zone	1.61386530296509
chr7	141317000	141318000	termination_zone	1.49851104752363
chr7	141318000	141319000	termination_zone	1.71264505156932
chr7	141319000	141320000	termination_zone	1.57628567499491
chr7	141320000	141321000	termination_zone	1.79568504272756
chr7	141321000	141322000	termination_zone	1.47458495894965
chr7	141322000	141323000	termination_zone	1.50759046458924
chr7	141323000	141324000	termination_zone	1.45921725293117
chr7	141324000	141325000	termination_zone	1.52015588694486
chr7	141325000	141326000	termination_zone	1.46057103524477
chr7	141326000	141327000	termination_zone	1.53343129312608
chr7	141327000	141328000	termination_zone	1.45582687169182
chr7	141328000	141329000	termination_zone	1.26731661396963
chr7	141329000	141330000	termination_zone	1.8682108374114
chr7	141330000	141331000	termination_zone	1.63324114899203
chr7	141331000	141332000	termination_zone	1.53034344997506
chr7	141332000	141333000	termination_zone	1.6608361715467
chr7	141333000	141334000	termination_zone	1.35631274115064
chr7	141334000	141335000	termination_zone	1.38213716274764
chr7	141335000	141336000	termination_zone	1.49686817245815
chr7	141336000	141337000	termination_zone	1.30571580039709
chr7	141337000	141338000	termination_zone	1.25093176933809
chr7	141338000	141339000	termination_zone	1.60271094495756
chr7	141339000	141340000	termination_zone	1.58944899126519
chr7	141340000	141341000	termination_zone	1.59279187816223
chr7	141341000	141342000	termination_zone	1.35336871067372
chr7	141342000	141343000	termination_zone	1.56126043674803
chr7	141343000	141344000	termination_zone	1.52477236835913
chr7	141344000	141345000	termination_zone	1.75207650030027
chr7	141345000	141346000	termination_zone	1.32577253299258
chr7	141346000	141347000	termination_zone	1.38392346127977
chr7	141347000	141348000	termination_zone	1.87841339261471
chr7	141348000	141349000	termination_zone	1.52797342035289
chr7	141349000	141350000	termination_zone	1.65327041584621
chr7	141350000	141351000	termination_zone	1.65209155369636
chr7	141351000	141352000	termination_zone	1.41599201120563
chr7	141352000	141353000	termination_zone	1.72471222843216
chr7	141353000	141354000	termination_zone	1.82345559751874
chr7	141354000	141355000	termination_zone	1.69665666463712
chr7	141355000	141356000	termination_zone	1.78158442622204
chr7	141356000	141357000	termination_zone	1.44590149190496
chr7	141357000	141358000	termination_zone	1.56726055030165
chr7	141358000	141359000	termination_zone	1.69199452551605
chr7	141359000	141360000	termination_zone	1.36163503805102
chr7	141360000	141361000	termination_zone	1.74045668245682
chr7	141361000	141362000	termination_zone	1.68673192500936
chr7	141362000	141363000	termination_zone	1.39349912470551
chr7	141363000	141364000	termination_zone	1.4150069555918
chr7	141364000	141365000	termination_zone	1.42273571086869
chr7	141365000	141366000	termination_zone	1.64356018310404
chr7	141366000	141367000	termination_zone	1.52328542947364
chr7	141367000	141368000	termination_zone	1.59125943904651
chr7	141368000	141369000	termination_zone	1.64829494326309
chr7	141369000	141370000	termination_zone	1.72065535655172
chr7	141370000	141371000	termination_zone	1.83264992067952
chr7	141371000	141372000	termination_zone	1.8924064838399
chr7	141372000	141373000	termination_zone	1.63358963713139
chr7	141373000	141374000	termination_zone	1.3647385550554
chr7	141374000	141375000	termination_zone	1.49624863556579
chr7	141375000	141376000	termination_zone	1.42127608581029
chr7	141376000	141377000	termination_zone	1.41346156185533
chr7	141377000	141378000	termination_zone	1.70132875907616
chr7	141378000	141379000	termination_zone	1.44389358794977
chr7	141379000	141380000	termination_zone	1.40615827975898
chr7	141380000	141381000	termination_zone	1.37806463229312
chr7	141381000	141382000	termination_zone	1.49735694250201
chr7	141382000	141383000	termination_zone	1.4836725050707
chr7	141383000	141384000	termination_zone	1.66378327342177
chr7	141384000	141385000	termination_zone	1.84423330277482
chr7	141385000	141386000	termination_zone	1.84813983255173
chr7	141386000	141387000	termination_zone	1.5248178775073
chr7	141387000	141388000	termination_zone	1.61360022838849
chr7	141388000	141389000	termination_zone	1.53760495647523
chr7	141389000	141390000	termination_zone	1.54473990149867
chr7	141390000	141391000	termination_zone	1.27510971215612
chr7	141391000	141392000	termination_zone	1.50790981797028
chr7	141392000	141393000	termination_zone	1.60971634211909
chr7	141393000	141394000	termination_zone	1.34357521940716
chr7	141394000	141395000	termination_zone	1.55695546200343
chr7	141395000	141396000	termination_zone	1.88776312412285
chr7	141396000	141397000	termination_zone	1.4760935254215
chr7	141397000	141398000	termination_zone	1.45724863367547
chr7	141398000	141399000	termination_zone	1.39819261561934
chr7	141399000	141400000	termination_zone	1.88490859416261
chr7	141400000	141401000	termination_zone	1.13974223608282
chr7	141401000	141402000	termination_zone	1.38522718173026
chr7	141402000	141403000	termination_zone	1.62065109559213
chr7	141403000	141404000	termination_zone	1.43195382445146
chr7	141404000	141405000	termination_zone	1.68085213046459
chr7	141405000	141406000	termination_zone	1.45732379512782
chr7	141406000	141407000	termination_zone	1.54396908240798
chr7	141407000	141408000	termination_zone	1.62308586820146
chr7	141408000	141409000	termination_zone	1.52363848766269
chr7	141409000	141410000	termination_zone	1.9451730461739
chr7	141410000	141411000	termination_zone	1.54239928348092
chr7	141411000	141412000	termination_zone	1.40547620204422
chr7	141412000	141413000	termination_zone	1.43476497955421
chr7	141413000	141414000	termination_zone	1.50475498558517
chr7	141414000	141415000	termination_zone	1.41315577144841
chr7	141415000	141416000	termination_zone	1.61562773678049
chr7	141416000	141417000	termination_zone	1.37567649129352
chr7	141417000	141418000	termination_zone	1.46379348286062
chr7	141418000	141419000	termination_zone	1.61144045280227
chr7	141419000	141420000	termination_zone	1.60185057022561
chr7	141420000	141421000	termination_zone	1.76702858164929
chr7	141421000	141422000	termination_zone	1.56461275630889
chr7	141422000	141423000	termination_zone	1.57182360957816
chr7	141423000	141424000	termination_zone	1.66552698760058
chr7	141424000	141425000	termination_zone	1.63155649957368
chr7	141425000	141426000	termination_zone	1.46472794155655
chr7	141426000	141427000	termination_zone	1.32806580683412
chr7	141427000	141428000	termination_zone	1.22317698780062
chr7	141428000	141429000	termination_zone	1.56688535448893
chr7	141429000	141430000	termination_zone	1.68993010401822
chr7	141430000	141431000	termination_zone	2.06373412943952
chr7	141431000	141432000	termination_zone	1.64693057517978
chr7	141432000	141433000	termination_zone	1.33534487307382
chr7	141433000	141434000	termination_zone	1.4450915985051
chr7	141434000	141435000	termination_zone	1.52299164716902
chr7	141435000	141436000	termination_zone	1.58513244907002
chr7	141436000	141437000	termination_zone	1.36368100478622
chr7	141437000	141438000	termination_zone	1.49227394686477
chr7	141438000	141439000	termination_zone	1.97115335699229
chr7	141439000	141440000	termination_zone	1.41481061975487
chr7	141440000	141441000	termination_zone	1.38054765336345
chr7	141441000	141442000	termination_zone	1.45826003736032
chr7	141442000	141443000	termination_zone	1.76695800717157
chr7	141443000	141444000	termination_zone	1.58437549516209
chr7	141444000	141445000	termination_zone	1.24944996060425
chr7	141445000	141446000	termination_zone	1.66551235137154
chr7	141446000	141447000	termination_zone	1.75767433350098
chr7	141447000	141448000	termination_zone	1.52987347634277
chr7	141448000	141449000	termination_zone	1.73393059985001
chr7	141449000	141450000	termination_zone	1.44081607962296
chr7	141450000	141451000	termination_zone	1.40785526340345
chr7	141451000	141452000	termination_zone	1.34291925753005
chr7	141452000	141453000	termination_zone	1.51743500385506
chr7	141453000	141454000	termination_zone	1.47987417855547
chr7	141454000	141455000	termination_zone	1.69026784051809
chr7	141455000	141456000	termination_zone	1.53066972269244
chr7	141456000	141457000	termination_zone	1.51007959403888
chr7	141457000	141458000	termination_zone	1.59976010343638
chr7	141458000	141459000	termination_zone	1.35747764085196
chr7	141459000	141460000	termination_zone	1.68180384712824
chr7	141460000	141461000	termination_zone	1.72454210063569
chr7	141461000	141462000	termination_zone	1.53801271722624
chr7	141462000	141463000	termination_zone	1.41987277362
chr7	141463000	141464000	termination_zone	1.44126192662791
chr7	141464000	141465000	termination_zone	1.70392975772985
chr7	141465000	141466000	termination_zone	1.93655395306935
chr7	141466000	141467000	termination_zone	1.80347662529474
chr7	141467000	141468000	termination_zone	1.9396190789567
chr7	141468000	141469000	termination_zone	1.55285433273749
chr7	141469000	141470000	termination_zone	2.21790248370707
chr7	141470000	141471000	termination_zone	1.59522056679766
chr7	141471000	141472000	termination_zone	1.32053322903707
chr7	141472000	141473000	termination_zone	1.5795407931357
chr7	141473000	141474000	termination_zone	1.56530917162982
chr7	141474000	141475000	termination_zone	1.48138529211277
chr7	141475000	141476000	termination_zone	2.06667371869642
chr7	141476000	141477000	termination_zone	1.69364055098539
chr7	141477000	141478000	termination_zone	1.34052290556637
chr7	141478000	141479000	termination_zone	2.02404001784614
chr7	141479000	141480000	termination_zone	1.8566949998296
chr7	141480000	141481000	termination_zone	1.37084932991672
chr7	141481000	141482000	termination_zone	1.42516216392001
chr7	141482000	141483000	termination_zone	1.29270104787003
chr7	141483000	141484000	termination_zone	1.42445929198407
chr7	141484000	141485000	termination_zone	1.37382402741743
chr7	141485000	141486000	termination_zone	1.60917242615538
chr7	141486000	141487000	termination_zone	1.76342799356294
chr7	141487000	141488000	termination_zone	1.61886834051925
chr7	141488000	141489000	termination_zone	1.69302306792369
chr7	141489000	141490000	termination_zone	1.69910027314125
chr7	141490000	141491000	termination_zone	1.7681198941848
chr7	141491000	141492000	termination_zone	1.59542273092399
chr7	141492000	141493000	termination_zone	1.69925220404428
chr7	141493000	141494000	termination_zone	1.54486696239569
chr7	141494000	141495000	termination_zone	1.82167725865437
chr7	141495000	141496000	termination_zone	1.3501025828865
chr7	141496000	141497000	termination_zone	1.35717036846349
chr7	141497000	141498000	termination_zone	1.58235665651185
chr7	141498000	141499000	termination_zone	1.45986224927816
chr7	141499000	141500000	termination_zone	1.73559294193012
chr7	141500000	141501000	termination_zone	1.52725011554976
chr7	141501000	141502000	termination_zone	1.59453066278934
chr7	141502000	141503000	termination_zone	1.47566821798727
chr7	141503000	141504000	termination_zone	1.54319390532687
chr7	141504000	141505000	termination_zone	1.48079715726845
chr7	141505000	141506000	termination_zone	1.22428129158174
chr7	141506000	141507000	termination_zone	1.71643474774488
chr7	141507000	141508000	termination_zone	1.5040585973924
chr7	141508000	141509000	termination_zone	1.45529139812097
chr7	141509000	141510000	termination_zone	1.59368875085265
chr7	141510000	141511000	termination_zone	1.47054412416013
chr7	141511000	141512000	termination_zone	1.64958811934222
chr7	141512000	141513000	termination_zone	1.64043295578239
chr7	141513000	141514000	termination_zone	1.76570753193144
chr7	141514000	141515000	termination_zone	1.46184469770915
chr7	141515000	141516000	termination_zone	1.87068475966383
chr7	141516000	141517000	termination_zone	1.26070725117612
chr7	141517000	141518000	termination_zone	1.69905685454767
chr7	141518000	141519000	termination_zone	1.68806369694634
chr7	141519000	141520000	termination_zone	1.6834737297177
chr7	141520000	141521000	termination_zone	1.89528909542758
chr7	141521000	141522000	termination_zone	1.64669773129933
chr7	141522000	141523000	termination_zone	1.62943508512027
chr7	141523000	141524000	termination_zone	1.61037691728564
chr7	141524000	141525000	termination_zone	1.66805611772183
chr7	141525000	141526000	termination_zone	2.03005972254058
chr7	141526000	141527000	termination_zone	1.62541535215441
chr7	141527000	141528000	termination_zone	1.570274475707
chr7	141528000	141529000	termination_zone	1.63027458888007
chr7	141529000	141530000	termination_zone	1.5176516739125
chr7	141530000	141531000	termination_zone	1.62990772118443
chr7	141531000	141532000	termination_zone	1.37242099728535
chr7	141532000	141533000	termination_zone	1.52187476024734
chr7	141533000	141534000	termination_zone	1.42668913114873
chr7	141534000	141535000	termination_zone	1.51291534835216
chr7	141535000	141536000	termination_zone	1.55643081942146
chr7	141536000	141537000	termination_zone	1.47731169299586
chr7	141537000	141538000	termination_zone	1.42265548787245
chr7	141539000	141540000	initiation_zone	1.67855479633768
chr7	141540000	141541000	initiation_zone	1.77494906458118
chr7	141541000	141542000	initiation_zone	1.66469962271544
chr7	141542000	141543000	initiation_zone	1.55875655622261
chr7	141543000	141544000	initiation_zone	1.47701266752522
chr7	141544000	141545000	initiation_zone	1.63832948707078
chr7	141545000	141546000	initiation_zone	1.59573865360477
chr7	141546000	141547000	initiation_zone	1.43096452584181
chr7	141547000	141548000	initiation_zone	1.55913179078615
chr7	141548000	141549000	initiation_zone	1.93899978544855
chr7	141549000	141550000	initiation_zone	1.61729396757467
chr7	141550000	141551000	initiation_zone	1.39115834454558
chr7	141551000	141552000	initiation_zone	1.59300460590762
chr7	141552000	141553000	initiation_zone	1.32817654451055
chr7	141553000	141554000	initiation_zone	1.45468324818267
chr7	141554000	141555000	initiation_zone	1.53404940574132
chr7	141555000	141556000	initiation_zone	1.58305443185618
chr7	141556000	141557000	initiation_zone	1.82623034301714
chr7	141557000	141558000	initiation_zone	1.58078246723073
chr7	141558000	141559000	initiation_zone	1.42638612248404
chr7	141560000	141561000	termination_zone	1.55798814822491
chr7	141561000	141562000	termination_zone	2.51732788229437
chr7	141562000	141563000	termination_zone	1.61874519875888
chr7	141563000	141564000	termination_zone	1.46407427330998
chr7	141564000	141565000	termination_zone	1.58122106414976
chr7	141565000	141566000	termination_zone	1.53851256987719
chr7	141566000	141567000	termination_zone	1.57789107114068
chr7	141567000	141568000	termination_zone	1.42895324280734
chr7	141568000	141569000	termination_zone	1.61048147784486
chr7	141569000	141570000	termination_zone	1.58475352452907
chr7	141570000	141571000	termination_zone	1.59931880098253
chr7	141571000	141572000	termination_zone	1.83772368331323
chr7	141572000	141573000	termination_zone	1.61553572601277
chr7	141573000	141574000	termination_zone	1.72931287482237
chr7	141574000	141575000	termination_zone	1.42100032082145
chr7	141575000	141576000	termination_zone	1.63116110048445
chr7	141576000	141577000	termination_zone	1.55704197733264
chr7	141577000	141578000	termination_zone	1.41593737607343
chr7	141578000	141579000	termination_zone	1.52605482477311
chr7	141579000	141580000	termination_zone	1.55461695168874
chr7	141580000	141581000	termination_zone	1.91911912936769
chr7	141581000	141582000	termination_zone	1.52837850394893
chr7	141582000	141583000	termination_zone	1.41195345774289
chr7	141583000	141584000	termination_zone	1.28954253274508
chr7	141584000	141585000	termination_zone	1.668686012413
chr7	141585000	141586000	termination_zone	1.77904786612877
chr7	141586000	141587000	termination_zone	1.49545995299244
chr7	141587000	141588000	termination_zone	1.52563882048927
chr7	141588000	141589000	termination_zone	1.89671907195863
chr7	141589000	141590000	termination_zone	1.47639682672533
chr7	141590000	141591000	termination_zone	1.68063008094026
chr7	141591000	141592000	termination_zone	1.39223956039811
chr7	141592000	141593000	termination_zone	1.82200453408953
chr7	141593000	141594000	termination_zone	1.39723873235969
chr7	141594000	141595000	termination_zone	1.29134365460654
chr7	141595000	141596000	termination_zone	1.61363043492524
chr7	141596000	141597000	termination_zone	1.81918187259309
chr7	141597000	141598000	termination_zone	2.18895271556345
chr7	141598000	141599000	termination_zone	1.47029526772651
chr7	141599000	141600000	termination_zone	1.66024868342106
chr7	141600000	141601000	termination_zone	1.43917473984347
chr7	141601000	141602000	termination_zone	1.27145748653092
chr7	141602000	141603000	termination_zone	1.70917644508352
chr7	141603000	141604000	termination_zone	1.60800615841795
chr7	141604000	141605000	termination_zone	1.27748439584396
chr7	141605000	141606000	termination_zone	1.61951779179287
chr7	141606000	141607000	termination_zone	1.40171638088676
chr7	141607000	141608000	termination_zone	1.39359115502371
chr7	141608000	141609000	termination_zone	1.44218849924856
chr7	141609000	141610000	termination_zone	1.42199258405784
chr7	141610000	141611000	termination_zone	1.88311609591147
chr7	141611000	141612000	termination_zone	1.87060871286684
chr7	141612000	141613000	termination_zone	1.57850550155221
chr7	141613000	141614000	termination_zone	1.89467597908312
chr7	141614000	141615000	termination_zone	1.39813849792682
chr7	141615000	141616000	termination_zone	1.57969429992031
chr7	141616000	141617000	termination_zone	1.85132811676901
chr7	141617000	141618000	termination_zone	1.29161206486196
chr7	141618000	141619000	termination_zone	1.43105283199471
chr7	141619000	141620000	termination_zone	1.41192213135857
chr7	141620000	141621000	termination_zone	1.38881659323465
chr7	141621000	141622000	termination_zone	1.89445033211878
chr7	141622000	141623000	termination_zone	1.67121455247011
chr7	141623000	141624000	termination_zone	1.52351264515875
chr7	141624000	141625000	termination_zone	1.68443497230898
chr7	141625000	141626000	termination_zone	1.88969379144419
chr7	141626000	141627000	termination_zone	1.48261953593734
chr7	141627000	141628000	termination_zone	1.720780475067
chr7	141628000	141629000	termination_zone	2.48056582921377
chr7	141629000	141630000	termination_zone	1.64001105717039
chr7	141630000	141631000	termination_zone	1.52133342319971
chr7	141631000	141632000	termination_zone	1.57937704897944
chr7	141632000	141633000	termination_zone	1.61904692916488
chr7	141633000	141634000	termination_zone	1.56086269472746
chr7	141634000	141635000	termination_zone	1.50300177369964
chr7	141635000	141636000	termination_zone	1.34155647364021
chr7	141636000	141637000	termination_zone	1.63289969226203
chr7	141637000	141638000	termination_zone	1.48925516836926
chr7	141638000	141639000	termination_zone	1.61568708193483
chr7	141639000	141640000	termination_zone	1.476367824456
chr7	141640000	141641000	termination_zone	1.87273882747267
chr7	141641000	141642000	termination_zone	1.48882179477022
chr7	141642000	141643000	termination_zone	1.93590650863334
chr7	141643000	141644000	termination_zone	1.31696378141969
chr7	141644000	141645000	termination_zone	1.33115725486311
chr7	141645000	141646000	termination_zone	1.16494737262184
chr7	141646000	141647000	termination_zone	1.78132445566699
chr7	141647000	141648000	termination_zone	1.40133159967784
chr7	141648000	141649000	termination_zone	1.55383449940969
chr7	141649000	141650000	termination_zone	1.28587865159136
chr7	141650000	141651000	termination_zone	1.87540856007706
chr7	141651000	141652000	termination_zone	1.63967423581232
chr7	141652000	141653000	termination_zone	1.42311660808417
chr7	141653000	141654000	termination_zone	1.13123435219084
chr7	141654000	141655000	termination_zone	1.10653085382238
chr7	141655000	141656000	termination_zone	1.71733758272386
chr7	141656000	141657000	termination_zone	1.68291186331991
chr7	141657000	141658000	termination_zone	1.27508089845686
chr7	141658000	141659000	termination_zone	1.90993025975283
chr7	141659000	141660000	termination_zone	1.81094902792359
chr7	141660000	141661000	termination_zone	1.72246938588403
chr7	141661000	141662000	termination_zone	1.47947933349351
chr7	141662000	141663000	termination_zone	1.28550104960205
chr7	141663000	141664000	termination_zone	1.83335963674301
chr7	141664000	141665000	termination_zone	1.75158700508231
chr7	141665000	141666000	termination_zone	1.16488135537129
chr7	141666000	141667000	termination_zone	1.32993998519758
chr7	141667000	141668000	termination_zone	1.69622529415612
chr7	141668000	141669000	termination_zone	1.24886458423629
chr7	141669000	141670000	termination_zone	1.884851982746
chr7	141670000	141671000	termination_zone	1.66471717155353
chr7	141671000	141672000	termination_zone	1.56414507184532
chr7	141672000	141673000	termination_zone	1.72153583223476
chr7	141673000	141674000	termination_zone	1.47287341524356
chr7	141674000	141675000	termination_zone	1.7106250150608
chr7	141675000	141676000	termination_zone	1.78425789942547
chr7	141676000	141677000	termination_zone	1.94063540456143
chr7	141677000	141678000	termination_zone	1.36441697452837
chr7	141678000	141679000	termination_zone	1.78204241662055
chr7	141679000	141680000	termination_zone	1.51940792895573
chr7	141680000	141681000	termination_zone	1.84872267357363
chr7	141681000	141682000	termination_zone	1.45301239112146
chr7	141682000	141683000	termination_zone	1.25767857486918
chr7	141683000	141684000	termination_zone	1.70926996097583
chr7	141684000	141685000	termination_zone	1.65366265986929
chr7	141685000	141686000	termination_zone	1.36623612371829
chr7	141686000	141687000	termination_zone	1.33374946248197
chr7	141687000	141688000	termination_zone	1.3561533845709
chr7	141688000	141689000	termination_zone	1.72431683884585
chr7	141689000	141690000	termination_zone	1.58022294362636
chr7	141690000	141691000	termination_zone	1.524176629026
chr7	141691000	141692000	termination_zone	1.62699879545081
chr7	141692000	141693000	termination_zone	1.42589461426171
chr7	141693000	141694000	termination_zone	1.3735096665657
chr7	141695000	141696000	initiation_zone	1.50118668669806
chr7	141696000	141697000	initiation_zone	1.52029243606779
chr7	141697000	141698000	initiation_zone	1.81349203025532
chr7	141698000	141699000	initiation_zone	1.60844044987766
chr7	141699000	141700000	initiation_zone	1.81448066672102
chr7	141700000	141701000	initiation_zone	1.57707380704086
chr7	141701000	141702000	initiation_zone	0.794069583981633
chr7	141702000	141703000	initiation_zone	1.79639716657135
chr7	141703000	141704000	initiation_zone	1.21267611929522
chr7	141704000	141705000	initiation_zone	1.53883448370392
chr7	141705000	141706000	initiation_zone	1.56859467457184
chr7	141706000	141707000	initiation_zone	1.84608958035798
chr7	141707000	141708000	initiation_zone	1.97192494918419
chr7	141708000	141709000	initiation_zone	1.38810120157052
chr7	141709000	141710000	initiation_zone	1.49216649389408
chr7	141710000	141711000	initiation_zone	1.75931523069667
chr7	141711000	141712000	initiation_zone	1.4198988030387
chr7	141712000	141713000	initiation_zone	1.95461999271551
chr7	141713000	141714000	initiation_zone	1.77354266474358
chr7	141714000	141715000	initiation_zone	1.91513590662201
chr7	141715000	141716000	initiation_zone	1.43520710324075
chr7	141716000	141717000	initiation_zone	1.73766962735664
chr7	141717000	141718000	initiation_zone	1.54881919994128
chr7	141718000	141719000	initiation_zone	1.60973666094018
chr7	141719000	141720000	initiation_zone	1.29710365014926
chr7	141720000	141721000	initiation_zone	1.71264970162721
chr7	141721000	141722000	initiation_zone	1.47921528820137
chr7	141722000	141723000	initiation_zone	1.52618414451379
chr7	141723000	141724000	initiation_zone	1.42829681398288
chr7	141724000	141725000	initiation_zone	1.81099377056844
chr7	141725000	141726000	initiation_zone	1.51441492058037
chr7	141726000	141727000	initiation_zone	1.70220069019411
chr7	141727000	141728000	initiation_zone	1.82451632800721
chr7	141728000	141729000	initiation_zone	1.57904901594794
chr7	141729000	141730000	initiation_zone	1.56663048713822
chr7	141730000	141731000	initiation_zone	1.50884382358521
chr7	141731000	141732000	initiation_zone	0
chr7	141732000	141733000	initiation_zone	1.47572928403476
chr7	141733000	141734000	initiation_zone	1.36452419449729
chr7	141734000	141735000	initiation_zone	1.6624701876826
chr7	141735000	141736000	initiation_zone	1.65068202165241
chr7	141736000	141737000	initiation_zone	1.53019969820308
chr7	141738000	141739000	termination_zone	1.94846187006128
chr7	141739000	141740000	termination_zone	1.58221492266963
chr7	141740000	141741000	termination_zone	1.71166180982607
chr7	141741000	141742000	termination_zone	1.13982237888899
chr7	141742000	141743000	termination_zone	1.31647476980853
chr7	141743000	141744000	termination_zone	2.00562072734815
chr7	141744000	141745000	termination_zone	1.43094995328261
chr7	141745000	141746000	termination_zone	1.13011924911208
chr7	141746000	141747000	termination_zone	1.60906054993009
chr7	141747000	141748000	termination_zone	1.24578675711445
chr7	141748000	141749000	termination_zone	1.63423536828933
chr7	141749000	141750000	termination_zone	1.37610116862039
chr7	141750000	141751000	termination_zone	1.54667408865145
chr7	141751000	141752000	termination_zone	1.72546824840569
chr7	141752000	141753000	termination_zone	1.47081178081266
chr7	141753000	141754000	termination_zone	1.28603091968938
chr7	141754000	141755000	termination_zone	1.94537696665526
chr7	141755000	141756000	termination_zone	1.46945381376713
chr7	141756000	141757000	termination_zone	1.92255938773383
chr7	141757000	141758000	termination_zone	1.24362704875203
chr7	141758000	141759000	termination_zone	1.26113471241978
chr7	141759000	141760000	termination_zone	1.28587428859859
chr7	141760000	141761000	termination_zone	1.24130967758311
chr7	141761000	141762000	termination_zone	1.6587283830324
chr7	141762000	141763000	termination_zone	1.58257466525831
chr7	141763000	141764000	termination_zone	1.55462502059083
chr7	141764000	141765000	termination_zone	1.45283774672993
chr7	141765000	141766000	termination_zone	1.75317435919738
chr7	141766000	141767000	termination_zone	1.67277082810463
chr7	141767000	141768000	termination_zone	1.60349228647338
chr7	141768000	141769000	termination_zone	1.81766528069332
chr7	141769000	141770000	termination_zone	1.36769468428961
chr7	141770000	141771000	termination_zone	1.59027345740862
chr7	141771000	141772000	termination_zone	1.45800507545908
chr7	141772000	141773000	termination_zone	1.54092399500527
chr7	141773000	141774000	termination_zone	1.57748284124813
chr7	141774000	141775000	termination_zone	1.42032927871643
chr7	141775000	141776000	termination_zone	1.53382724298756
chr7	141776000	141777000	termination_zone	1.39584827924904
chr7	141777000	141778000	termination_zone	1.44994921458372
chr7	141778000	141779000	termination_zone	1.44164151455979
chr7	141779000	141780000	termination_zone	1.28468446817204
chr7	141780000	141781000	termination_zone	1.44465525138651
chr7	141781000	141782000	termination_zone	1.29769297864135
chr7	141782000	141783000	termination_zone	1.47712125471966
chr7	141783000	141784000	termination_zone	1.73326606786571
chr7	141784000	141785000	termination_zone	1.58412597784118
chr7	141785000	141786000	termination_zone	1.7147002016137
chr7	141786000	141787000	termination_zone	1.54113742896791
chr7	141787000	141788000	termination_zone	1.46389298898591
chr7	141788000	141789000	termination_zone	1.66183382860565
chr7	141789000	141790000	termination_zone	1.55339538877367
chr7	141790000	141791000	termination_zone	1.60170961254179
chr7	141791000	141792000	termination_zone	1.37521454163428
chr7	141792000	141793000	termination_zone	1.62476323244788
chr7	141793000	141794000	termination_zone	1.47448115855345
chr7	141794000	141795000	termination_zone	1.69249440750308
chr7	141795000	141796000	termination_zone	1.54907686502264
chr7	141796000	141797000	termination_zone	1.52516864938793
chr7	141797000	141798000	termination_zone	1.31352882848587
chr7	141798000	141799000	termination_zone	1.39294806311454
chr7	141799000	141800000	termination_zone	1.40526177190691
chr7	141800000	141801000	termination_zone	1.67604004368978
chr7	141801000	141802000	termination_zone	1.54802069490553
chr7	141802000	141803000	termination_zone	1.80071707828239
chr7	141803000	141804000	termination_zone	1.54253721977656
chr7	141804000	141805000	termination_zone	1.84013990287449
chr7	141822000	141823000	termination_zone	1.7945930767095
chr7	141823000	141824000	termination_zone	1.39576308941776
chr7	141824000	141825000	termination_zone	1.34618992039132
chr7	141825000	141826000	termination_zone	1.37903968858167
chr7	141826000	141827000	termination_zone	1.61061814340218
chr7	141827000	141828000	termination_zone	1.72364328237642
chr7	141828000	141829000	termination_zone	1.6914576758015
chr7	141829000	141830000	termination_zone	1.37067414433106
chr7	141830000	141831000	termination_zone	1.60620933322802
chr7	141831000	141832000	termination_zone	1.54918724613441
chr7	141832000	141833000	termination_zone	1.66359007942633
chr7	141833000	141834000	termination_zone	1.49490037174472
chr7	141834000	141835000	termination_zone	1.4844814233616
chr7	141835000	141836000	termination_zone	1.60844678998936
chr7	141836000	141837000	termination_zone	1.23941268700423
chr7	141837000	141838000	termination_zone	1.41888106853436
chr7	141838000	141839000	termination_zone	1.64493070791359
chr7	141839000	141840000	termination_zone	1.49841394492969
chr7	141840000	141841000	termination_zone	1.48635962568813
chr7	141841000	141842000	termination_zone	1.45228270925274
chr7	141842000	141843000	termination_zone	1.43510795878454
chr7	141843000	141844000	termination_zone	1.2895889525426
chr7	141844000	141845000	termination_zone	1.59232580867342
chr7	141845000	141846000	termination_zone	1.84402986649975
chr7	141846000	141847000	termination_zone	1.61668699026018
chr7	141847000	141848000	termination_zone	1.76837093475041
chr7	141848000	141849000	termination_zone	1.67145812038436
chr7	141849000	141850000	termination_zone	2.57484119506338
chr7	141850000	141851000	termination_zone	1.28454741171615
chr7	141851000	141852000	termination_zone	1.32132626903353
chr7	141852000	141853000	termination_zone	1.87208972134649
chr7	141853000	141854000	termination_zone	1.50587098330828
chr7	141854000	141855000	termination_zone	1.49422772911429
chr7	141855000	141856000	termination_zone	1.67084148359309
chr7	141856000	141857000	termination_zone	1.32037291395507
chr7	141857000	141858000	termination_zone	1.51352199432039
chr7	141858000	141859000	termination_zone	1.21471142100538
chr7	141859000	141860000	termination_zone	1.46204409771756
chr7	141860000	141861000	termination_zone	1.81057386063242
chr7	141861000	141862000	termination_zone	1.51008171069572
chr7	141862000	141863000	termination_zone	1.73094369342774
chr7	141863000	141864000	termination_zone	1.37158090956342
chr7	141864000	141865000	termination_zone	1.50663536277073
chr7	141865000	141866000	termination_zone	1.37933540691098
chr7	141866000	141867000	termination_zone	1.34345480914862
chr7	141867000	141868000	termination_zone	1.56169753265399
chr7	141868000	141869000	termination_zone	1.41442268549224
chr7	141869000	141870000	termination_zone	1.37981295586094
chr7	141870000	141871000	termination_zone	1.62152247109739
chr7	141871000	141872000	termination_zone	1.7140688438576
chr7	141872000	141873000	termination_zone	1.58370874210565
chr7	141873000	141874000	termination_zone	1.63627200950615
chr7	141874000	141875000	termination_zone	1.53031614665046
chr7	141875000	141876000	termination_zone	1.596968221004
chr7	141876000	141877000	termination_zone	1.44501440655044
chr7	141877000	141878000	termination_zone	1.52887272826363
chr7	141878000	141879000	termination_zone	1.61971926561173
chr7	141879000	141880000	termination_zone	1.52685723447306
chr7	141880000	141881000	termination_zone	1.42319809150944
chr7	141881000	141882000	termination_zone	1.40539766351896
chr7	141882000	141883000	termination_zone	1.49390998996697
chr7	141883000	141884000	termination_zone	1.54566719554356
chr7	141884000	141885000	termination_zone	1.48038067801247
chr7	141885000	141886000	termination_zone	1.49521120445783
chr7	141886000	141887000	termination_zone	1.5331015831271
chr7	141887000	141888000	termination_zone	1.69707981806142
chr7	141888000	141889000	termination_zone	1.73068539620391
chr7	141889000	141890000	termination_zone	1.53184815725495
chr7	141890000	141891000	termination_zone	1.64206515299955
chr7	141891000	141892000	termination_zone	1.67212865787062
chr7	141892000	141893000	termination_zone	1.74944968979937
chr7	141893000	141894000	termination_zone	1.60498208465218
chr7	141894000	141895000	termination_zone	1.61112081339041
chr7	141895000	141896000	termination_zone	1.50834114710012
chr7	141896000	141897000	termination_zone	1.64648971321167
chr7	141897000	141898000	termination_zone	1.59511079133611
chr7	141898000	141899000	termination_zone	1.68950489503079
chr7	141899000	141900000	termination_zone	1.5699285433675
chr7	141900000	141901000	termination_zone	1.48282392957613
chr7	141901000	141902000	termination_zone	1.18441664783981
chr7	141902000	141903000	termination_zone	1.69521891890515
chr7	141903000	141904000	termination_zone	1.33361518266892
chr7	141904000	141905000	termination_zone	1.28836102747295
chr7	141905000	141906000	termination_zone	1.15445163958906
chr7	141906000	141907000	termination_zone	1.55784998687252
chr7	141907000	141908000	termination_zone	1.84587287426422
chr7	141908000	141909000	termination_zone	1.49150176623733
chr7	141909000	141910000	termination_zone	1.51476502664893
chr7	141910000	141911000	termination_zone	1.5742308974632
chr7	141911000	141912000	termination_zone	1.89445130776216
chr7	141912000	141913000	termination_zone	1.60047502992251
chr7	141913000	141914000	termination_zone	1.9872788611702
chr7	141914000	141915000	termination_zone	1.71629629101987
chr7	141915000	141916000	termination_zone	1.50489111872503
chr7	141916000	141917000	termination_zone	1.74894350723838
chr7	141917000	141918000	termination_zone	1.5636320805718
chr7	141918000	141919000	termination_zone	1.92625163120374
chr7	141919000	141920000	termination_zone	1.47296844894648
chr7	141920000	141921000	termination_zone	2.03807984879587
chr7	141921000	141922000	termination_zone	1.74702801731309
chr7	141922000	141923000	termination_zone	1.29490348288011
chr7	141923000	141924000	termination_zone	1.4629810740419
chr7	141924000	141925000	termination_zone	1.66894768925403
chr7	141925000	141926000	termination_zone	1.24012556510404
chr7	141926000	141927000	termination_zone	1.64875209385059
chr7	141927000	141928000	termination_zone	1.71588263586507
chr7	141928000	141929000	termination_zone	1.54868968808556
chr7	141929000	141930000	termination_zone	1.70233154663914
chr7	141930000	141931000	termination_zone	1.65599852296676
chr7	141931000	141932000	termination_zone	1.47299566413015
chr7	141932000	141933000	termination_zone	1.36524990424265
chr7	141933000	141934000	termination_zone	1.77895693708145
chr7	141934000	141935000	termination_zone	1.42798705560215
chr7	141935000	141936000	termination_zone	1.28852901915152
chr7	141936000	141937000	termination_zone	1.69338168567884
chr7	141937000	141938000	termination_zone	1.70848241606345
chr7	141938000	141939000	termination_zone	1.38503398627201
chr7	141939000	141940000	termination_zone	1.38992511948097
chr7	141940000	141941000	termination_zone	1.40660829971602
chr7	141941000	141942000	termination_zone	1.19718863422181
chr7	141942000	141943000	termination_zone	1.3367502089178
chr7	141943000	141944000	termination_zone	1.57821558459019
chr7	141944000	141945000	termination_zone	1.47173165148005
chr7	141945000	141946000	termination_zone	1.52459460328902
chr7	141946000	141947000	termination_zone	1.83034778700203
chr7	141947000	141948000	termination_zone	1.55315454816963
chr7	141948000	141949000	termination_zone	1.55945857815123
chr7	141949000	141950000	termination_zone	1.56761710190187
chr7	141950000	141951000	termination_zone	1.61042059639341
chr7	141951000	141952000	termination_zone	1.74554320199802
chr7	141952000	141953000	termination_zone	1.66555485397956
chr7	141953000	141954000	termination_zone	1.29264587508718
chr7	141954000	141955000	termination_zone	1.91797621727671
chr7	141955000	141956000	termination_zone	2.10564641265124
chr7	141956000	141957000	termination_zone	1.31578833438045
chr7	141957000	141958000	termination_zone	1.58508245164595
chr7	141958000	141959000	termination_zone	1.70671533754246
chr7	141959000	141960000	termination_zone	1.73837279147959
chr7	141960000	141961000	termination_zone	1.44508763321908
chr7	141961000	141962000	termination_zone	1.56002624891289
chr7	141962000	141963000	termination_zone	1.82009194126998
chr7	141963000	141964000	termination_zone	1.30127809306113
chr7	141964000	141965000	termination_zone	1.53883668463799
chr7	141965000	141966000	termination_zone	1.38740409380311
chr7	141966000	141967000	termination_zone	1.5484899247055
chr7	141967000	141968000	termination_zone	1.47395385929253
chr7	141968000	141969000	termination_zone	1.34862932662837
chr7	141969000	141970000	termination_zone	1.20943841264069
chr7	141970000	141971000	termination_zone	1.53825946034217
chr7	141971000	141972000	termination_zone	1.86115191996018
chr7	141972000	141973000	termination_zone	1.36059341356525
chr7	141973000	141974000	termination_zone	1.66782341651551
chr7	141974000	141975000	termination_zone	1.66623633444389
chr7	141975000	141976000	termination_zone	1.33032166702353
chr7	141976000	141977000	termination_zone	1.45345733652187
chr7	141977000	141978000	termination_zone	1.57522084477433
chr7	141978000	141979000	termination_zone	1.39967372148104
chr7	141979000	141980000	termination_zone	1.560169754085
chr7	141980000	141981000	termination_zone	1.94673056972103
chr7	141981000	141982000	termination_zone	1.61579707046266
chr7	141982000	141983000	termination_zone	1.50963257012651
chr7	141983000	141984000	termination_zone	1.60049371019243
chr7	141984000	141985000	termination_zone	1.68674795615552
chr7	141985000	141986000	termination_zone	1.46485810738093
chr7	141986000	141987000	termination_zone	1.56418433056558
chr7	141987000	141988000	termination_zone	1.26752633633878
chr7	141988000	141989000	termination_zone	1.63967740722394
chr7	141989000	141990000	termination_zone	1.57136001589007
chr7	141990000	141991000	termination_zone	1.67296666439081
chr7	141991000	141992000	termination_zone	1.88299860686114
chr7	141992000	141993000	termination_zone	1.77468116369043
chr7	141993000	141994000	termination_zone	1.41892245159046
chr7	141994000	141995000	termination_zone	1.58051959463108
chr7	141995000	141996000	termination_zone	1.41575807591167
chr7	141996000	141997000	termination_zone	1.6534606111725
chr7	141997000	141998000	termination_zone	1.47828949881861
chr7	141998000	141999000	termination_zone	1.76235397102127
chr7	141999000	142000000	termination_zone	1.54809208512746
chr7	142000000	142001000	termination_zone	1.4707751630525
chr7	142001000	142002000	termination_zone	1.78555382002115
chr7	142002000	142003000	termination_zone	1.62275504375084
chr7	142003000	142004000	termination_zone	1.28313669205377
chr7	142004000	142005000	termination_zone	1.65713597914259
chr7	142005000	142006000	termination_zone	1.39772758779135
chr7	142006000	142007000	termination_zone	1.35570917049381
chr7	142007000	142008000	termination_zone	2.03901135235484
chr7	142008000	142009000	termination_zone	1.47492393887119
chr7	142009000	142010000	termination_zone	1.65933553050854
chr7	142010000	142011000	termination_zone	1.32180382117128
chr7	142011000	142012000	termination_zone	1.82409752359537
chr7	142012000	142013000	termination_zone	1.69673072676706
chr7	142013000	142014000	termination_zone	1.54294760504825
chr7	142014000	142015000	termination_zone	1.57462279200024
chr7	142015000	142016000	termination_zone	0.798416944685966
chr7	142016000	142017000	termination_zone	1.46368853800672
chr7	142017000	142018000	termination_zone	1.76566612826852
chr7	142018000	142019000	termination_zone	1.49959089280335
chr7	142019000	142020000	termination_zone	1.6540664754814
chr7	142020000	142021000	termination_zone	1.84636185754914
chr7	142021000	142022000	termination_zone	1.40174508223706
chr7	142022000	142023000	termination_zone	1.74230607978802
chr7	142023000	142024000	termination_zone	1.63398687056881
chr7	142024000	142025000	termination_zone	1.84251235421523
chr7	142025000	142026000	termination_zone	1.50440907200105
chr7	142026000	142027000	termination_zone	1.58675603917439
chr7	142027000	142028000	termination_zone	1.49213153358157
chr7	142028000	142029000	termination_zone	1.5371351949563
chr7	142029000	142030000	termination_zone	1.76502957306174
chr7	142030000	142031000	termination_zone	1.62286135425607
chr7	142031000	142032000	termination_zone	1.3021143769562
chr7	142032000	142033000	termination_zone	1.96647026372928
chr7	142033000	142034000	termination_zone	1.51512288932711
chr7	142034000	142035000	termination_zone	1.5178452800354
chr7	142035000	142036000	termination_zone	1.50899331740167
chr7	142036000	142037000	termination_zone	2.34519723192998
chr7	142037000	142038000	termination_zone	1.55719774064106
chr7	142038000	142039000	termination_zone	1.70767235101475
chr7	142039000	142040000	termination_zone	1.25658439386716
chr7	142040000	142041000	termination_zone	1.4392501466481
chr7	142041000	142042000	termination_zone	1.39752421689121
chr7	142042000	142043000	termination_zone	0
chr7	142043000	142044000	termination_zone	0.647817481888638
chr7	142044000	142045000	termination_zone	0.948116956805263
chr7	142045000	142046000	termination_zone	0
chr7	142046000	142047000	termination_zone	1.40807028588719
chr7	142047000	142048000	termination_zone	1.56584781867352
chr7	142048000	142049000	termination_zone	1.38643950980658
chr7	142049000	142050000	termination_zone	1.73799917627632
chr7	142050000	142051000	termination_zone	1.67537942745763
chr7	142051000	142052000	termination_zone	1.53396260806905
chr7	142052000	142053000	termination_zone	1.40993312333129
chr7	142053000	142054000	termination_zone	1.54311568919115
chr7	142054000	142055000	termination_zone	2.23759400079925
chr7	142055000	142056000	termination_zone	1.68087070150409
chr7	142056000	142057000	termination_zone	1.96568654510497
chr7	142057000	142058000	termination_zone	1.79916817617015
chr7	142058000	142059000	termination_zone	1.53001664467797
chr7	142059000	142060000	termination_zone	2.39773149727398
chr7	142060000	142061000	termination_zone	1.41277244580896
chr7	142061000	142062000	termination_zone	1.5066403055665
chr7	142062000	142063000	termination_zone	1.40593149850965
chr7	142063000	142064000	termination_zone	1.56539537681994
chr7	142064000	142065000	termination_zone	1.66625582719261
chr7	142065000	142066000	termination_zone	1.65739053238854
chr7	142066000	142067000	termination_zone	1.2457805579112
chr7	142067000	142068000	termination_zone	1.41973807947884
chr7	142068000	142069000	termination_zone	1.76402660769204
chr7	142069000	142070000	termination_zone	1.82451632800721
chr7	142070000	142071000	termination_zone	1.43406680304801
chr7	142071000	142072000	termination_zone	1.34329040235343
chr7	142072000	142073000	termination_zone	1.18954645673893
chr7	142073000	142074000	termination_zone	1.81018769685031
chr7	142074000	142075000	termination_zone	1.81509049861219
chr7	142075000	142076000	termination_zone	1.41030092132424
chr7	142076000	142077000	termination_zone	1.86037453106384
chr7	142077000	142078000	termination_zone	1.45771655538618
chr7	142078000	142079000	termination_zone	1.77964458322198
chr7	142079000	142080000	termination_zone	1.45358041054593
chr7	142080000	142081000	termination_zone	1.58183592405765
chr7	142081000	142082000	termination_zone	2.28833866939516
chr7	142082000	142083000	termination_zone	1.5705429398819
chr7	142083000	142084000	termination_zone	1.4885872210379
chr7	142084000	142085000	termination_zone	1.56409118786204
chr7	142085000	142086000	termination_zone	1.67334351141744
chr7	142086000	142087000	termination_zone	1.99202302776385
chr7	142087000	142088000	termination_zone	1.34591802751203
chr7	142088000	142089000	termination_zone	2.03494914667637
chr7	142089000	142090000	termination_zone	2.22063101944809
chr7	142090000	142091000	termination_zone	2.06058453136086
chr7	142091000	142092000	termination_zone	1.8008646343806
chr7	142092000	142093000	termination_zone	1.61946899986417
chr7	142093000	142094000	termination_zone	1.77694319819468
chr7	142094000	142095000	termination_zone	1.62775924387083
chr7	142095000	142096000	termination_zone	1.36681662010477
chr7	142096000	142097000	termination_zone	1.42173595133715
chr7	142097000	142098000	termination_zone	1.68547301972276
chr7	142098000	142099000	termination_zone	1.95012134751137
chr7	142099000	142100000	termination_zone	1.73110505121592
chr7	142100000	142101000	termination_zone	1.16084353717109
chr7	142101000	142102000	termination_zone	1.26883788839183
chr7	142102000	142103000	termination_zone	1.72566666031418
chr7	142103000	142104000	termination_zone	1.19540144952022
chr7	142104000	142105000	termination_zone	1.35004137417585
chr7	142105000	142106000	termination_zone	1.59633969432574
chr7	142106000	142107000	termination_zone	1.52177687394866
chr7	142107000	142108000	termination_zone	1.61140463771159
chr7	142108000	142109000	termination_zone	1.47552591503928
chr7	142109000	142110000	termination_zone	1.72292171175941
chr7	142110000	142111000	termination_zone	1.71180722904119
chr7	142111000	142112000	termination_zone	1.8829227906026
chr7	142112000	142113000	termination_zone	1.32756326018728
chr7	142113000	142114000	termination_zone	1.42981685430658
chr7	142114000	142115000	termination_zone	2.18024060095574
chr7	142115000	142116000	termination_zone	1.49880267223535
chr7	142116000	142117000	termination_zone	1.3261712133842
chr7	142117000	142118000	termination_zone	1.66614342729156
chr7	142118000	142119000	termination_zone	1.38205609457304
chr7	142119000	142120000	termination_zone	1.27914558877821
chr7	142120000	142121000	termination_zone	2.10617611050521
chr7	142121000	142122000	termination_zone	1.85266294434457
chr7	142122000	142123000	termination_zone	1.33037499301652
chr7	142123000	142124000	termination_zone	1.24607691739483
chr7	142124000	142125000	termination_zone	1.88941376404271
chr7	142125000	142126000	termination_zone	2.07584600050226
chr7	142126000	142127000	termination_zone	1.32930274606275
chr7	142127000	142128000	termination_zone	1.40992669795374
chr7	142128000	142129000	termination_zone	1.37498920105678
chr7	142129000	142130000	termination_zone	1.11133914013475
chr7	142130000	142131000	termination_zone	2.31668309419945
chr7	142131000	142132000	termination_zone	2.36649766812963
chr7	142132000	142133000	termination_zone	1.61679048632972
chr7	142133000	142134000	termination_zone	2.05787642776384
chr7	142134000	142135000	termination_zone	1.31529812065384
chr7	142135000	142136000	termination_zone	2.29190140046547
chr7	142136000	142137000	termination_zone	1.62345604806993
chr7	142137000	142138000	termination_zone	2.06625136196896
chr7	142138000	142139000	termination_zone	1.83602857674883
chr7	142139000	142140000	termination_zone	1.6352323462395
chr7	142140000	142141000	termination_zone	1.73531939236786
chr7	142141000	142142000	termination_zone	1.67892789767668
chr7	142142000	142143000	termination_zone	1.60581286568837
chr7	142143000	142144000	termination_zone	2.67903833657831
chr7	142144000	142145000	termination_zone	1.44734411767595
chr7	142145000	142146000	termination_zone	1.74396221807858
chr7	142146000	142147000	termination_zone	1.45069664588306
chr7	142147000	142148000	termination_zone	1.50937952861601
chr7	142148000	142149000	termination_zone	1.70445939119295
chr7	142149000	142150000	termination_zone	1.44572871430711
chr7	142150000	142151000	termination_zone	1.76037221494907
chr7	142151000	142152000	termination_zone	1.3912174832394
chr7	142152000	142153000	termination_zone	1.45648749711582
chr7	142153000	142154000	termination_zone	1.29242222368213
chr7	142154000	142155000	termination_zone	1.47697646575953
chr7	142155000	142156000	termination_zone	1.22979150802641
chr7	142156000	142157000	termination_zone	1.67381929924581
chr7	142157000	142158000	termination_zone	1.92360664301746
chr7	142158000	142159000	termination_zone	2.15032653649871
chr7	142159000	142160000	termination_zone	1.67855479633768
chr7	142160000	142161000	termination_zone	1.58534791109459
chr7	142161000	142162000	termination_zone	1.45978146627328
chr7	142162000	142163000	termination_zone	1.45373998520822
chr7	142163000	142164000	termination_zone	1.71944178042839
chr7	142164000	142165000	termination_zone	1.48046687890896
chr7	142165000	142166000	termination_zone	2.03818878976717
chr7	142166000	142167000	termination_zone	1.36699974442828
chr7	142167000	142168000	termination_zone	1.53113816027161
chr7	142168000	142169000	termination_zone	1.61235994796777
chr7	142169000	142170000	termination_zone	1.37043377847704
chr7	142170000	142171000	termination_zone	1.72359247924435
chr7	142171000	142172000	termination_zone	1.85063585293849
chr7	142172000	142173000	termination_zone	2.22977932431509
chr7	142173000	142174000	termination_zone	1.87486154185132
chr7	142174000	142175000	termination_zone	1.44193067455017
chr7	142175000	142176000	termination_zone	1.28510702956681
chr7	142176000	142177000	termination_zone	1.22613572247365
chr7	142177000	142178000	termination_zone	2.35113895858185
chr7	142178000	142179000	termination_zone	1.58613702523079
chr7	142179000	142180000	termination_zone	1.59032158805672
chr7	142180000	142181000	termination_zone	1.00365197777357
chr7	142181000	142182000	termination_zone	1.32592595577147
chr7	142182000	142183000	termination_zone	1.64288010622276
chr7	142183000	142184000	termination_zone	1.7608364460065
chr7	142184000	142185000	termination_zone	1.17968643258241
chr7	142185000	142186000	termination_zone	1.50286392613833
chr7	142186000	142187000	termination_zone	1.82338727462363
chr7	142187000	142188000	termination_zone	1.5478362158308
chr7	142188000	142189000	termination_zone	1.6288485279928
chr7	142189000	142190000	termination_zone	1.51884282628656
chr7	142190000	142191000	termination_zone	2.21494976061545
chr7	142191000	142192000	termination_zone	1.31217735643978
chr7	142192000	142193000	termination_zone	1.25944176414968
chr7	142193000	142194000	termination_zone	1.42293152698036
chr7	142194000	142195000	termination_zone	1.37857957611577
chr7	142195000	142196000	termination_zone	1.29027439220809
chr7	142196000	142197000	termination_zone	1.21618350251626
chr7	142197000	142198000	termination_zone	1.58063991200808
chr7	142198000	142199000	termination_zone	0
chr7	142199000	142200000	termination_zone	1.43343430196364
chr7	142200000	142201000	termination_zone	1.69252224778528
chr7	142201000	142202000	termination_zone	1.92911225665466
chr7	142202000	142203000	termination_zone	2.44323168582749
chr7	142203000	142204000	termination_zone	1.46214409875001
chr7	142204000	142205000	termination_zone	1.37498658342942
chr7	142205000	142206000	termination_zone	1.49350452196863
chr7	142206000	142207000	termination_zone	1.1428362252179
chr7	142207000	142208000	termination_zone	1.33000770087276
chr7	142208000	142209000	termination_zone	1.55689057733907
chr7	142209000	142210000	termination_zone	1.47915310970364
chr7	142210000	142211000	termination_zone	1.25679789629273
chr7	142211000	142212000	termination_zone	1.18092831999399
chr7	142212000	142213000	termination_zone	1.36925709899243
chr7	142213000	142214000	termination_zone	2.18723861983148
chr7	142214000	142215000	termination_zone	1.48866350561467
chr7	142215000	142216000	termination_zone	1.62986811874612
chr7	142216000	142217000	termination_zone	1.41223648216927
chr7	142808000	142809000	termination_zone	1.65846878951867
chr7	142809000	142810000	termination_zone	1.37926924947365
chr7	142810000	142811000	termination_zone	1.73351825143449
chr7	142811000	142812000	termination_zone	1.65366265986929
chr7	142812000	142813000	termination_zone	1.29520045200326
chr7	142813000	142814000	termination_zone	1.43104194533589
chr7	142814000	142815000	termination_zone	1.7078539359786
chr7	142815000	142816000	termination_zone	1.16331048896369
chr7	142816000	142817000	termination_zone	1.53011428282629
chr7	142817000	142818000	termination_zone	1.44049023436401
chr7	142818000	142819000	termination_zone	1.4439189620901
chr7	142819000	142820000	termination_zone	1.88688984706792
chr7	142820000	142821000	termination_zone	1.59695058554948
chr7	142821000	142822000	termination_zone	1.36927771831501
chr7	142822000	142823000	termination_zone	0
chr7	142823000	142824000	termination_zone	1.35247195129895
chr7	142824000	142825000	termination_zone	1.28802553538836
chr7	142825000	142826000	termination_zone	1.36591565058957
chr7	142826000	142827000	termination_zone	1.30869244220126
chr7	142827000	142828000	termination_zone	1.40397796366935
chr7	142828000	142829000	termination_zone	1.56330062965964
chr7	142829000	142830000	termination_zone	1.9419427406706
chr7	142830000	142831000	termination_zone	1.75570263618698
chr7	142831000	142832000	termination_zone	2.13668886567226
chr7	142832000	142833000	termination_zone	1.76225440019387
chr7	142833000	142834000	termination_zone	1.7016816574202
chr7	142834000	142835000	termination_zone	1.42473090099634
chr7	142835000	142836000	termination_zone	1.39266297555848
chr7	142836000	142837000	termination_zone	1.69224747890338
chr7	142837000	142838000	termination_zone	1.6381396839612
chr7	142838000	142839000	termination_zone	1.58455736052567
chr7	142839000	142840000	termination_zone	2.2175892149651
chr7	142840000	142841000	termination_zone	1.64796945836297
chr7	142841000	142842000	termination_zone	1.39600550889484
chr7	142842000	142843000	termination_zone	1.38801234336419
chr7	142843000	142844000	termination_zone	1.61762929775784
chr7	142844000	142845000	termination_zone	1.4996870826184
chr7	142845000	142846000	termination_zone	1.42165092589395
chr7	142846000	142847000	termination_zone	1.29402509409532
chr7	142847000	142848000	termination_zone	1.67437117370584
chr7	142848000	142849000	termination_zone	1.53807078704317
chr7	142849000	142850000	termination_zone	1.66998594100948
chr7	142850000	142851000	termination_zone	1.71286006466446
chr7	142851000	142852000	termination_zone	2.00642409156271
chr7	142852000	142853000	termination_zone	1.66371044114863
chr7	142853000	142854000	termination_zone	1.88744850024995
chr7	142854000	142855000	termination_zone	1.59061894820658
chr7	142855000	142856000	termination_zone	1.6097011023794
chr7	142856000	142857000	termination_zone	1.50365451924296
chr7	142857000	142858000	termination_zone	1.50911287541533
chr7	142858000	142859000	termination_zone	1.22401481137286
chr7	142859000	142860000	termination_zone	1.6071285385971
chr7	142860000	142861000	termination_zone	1.78280693565509
chr7	142861000	142862000	termination_zone	1.40957721715944
chr7	142862000	142863000	termination_zone	1.78065610843771
chr7	142863000	142864000	termination_zone	1.36008827308154
chr7	142864000	142865000	termination_zone	1.44482519950975
chr7	142865000	142866000	termination_zone	1.63738965012921
chr7	142866000	142867000	termination_zone	1.48292120100718
chr7	142867000	142868000	termination_zone	1.75838194177468
chr7	142868000	142869000	termination_zone	1.3600250891894
chr7	142869000	142870000	termination_zone	2.22881084501136
chr7	142870000	142871000	termination_zone	1.10066588309692
chr7	142871000	142872000	termination_zone	1.41335565424051
chr7	142872000	142873000	termination_zone	1.90470092773667
chr7	142873000	142874000	termination_zone	1.5388695408688
chr7	142874000	142875000	termination_zone	1.68909565613362
chr7	142875000	142876000	termination_zone	1.3623882165887
chr7	142876000	142877000	termination_zone	1.27983280025895
chr7	142877000	142878000	termination_zone	1.36331942718192
chr7	142878000	142879000	termination_zone	1.66287111111931
chr7	142879000	142880000	termination_zone	2.1302075934558
chr7	142880000	142881000	termination_zone	1.55130284601239
chr7	142881000	142882000	termination_zone	1.19109345145816
chr7	142882000	142883000	termination_zone	1.89579074825044
chr7	142883000	142884000	termination_zone	1.65823057126782
chr7	142884000	142885000	termination_zone	1.45581952154446
chr7	142885000	142886000	termination_zone	1.52179164963912
chr7	142886000	142887000	termination_zone	1.45871189121863
chr7	142887000	142888000	termination_zone	1.78812121391414
chr7	142888000	142889000	termination_zone	1.13811314648717
chr7	142889000	142890000	termination_zone	1.81066256579049
chr7	142890000	142891000	termination_zone	1.75377450455697
chr7	142891000	142892000	termination_zone	2.15328627816704
chr7	142892000	142893000	termination_zone	1.45367500826364
chr7	142893000	142894000	termination_zone	1.7880268840958
chr7	142894000	142895000	termination_zone	1.4979887349665
chr7	142895000	142896000	termination_zone	1.19266462180812
chr7	142896000	142897000	termination_zone	1.79664040067567
chr7	142897000	142898000	termination_zone	1.82595131834347
chr7	142898000	142899000	termination_zone	1.2423606981743
chr7	142899000	142900000	termination_zone	1.55102281303387
chr7	142900000	142901000	termination_zone	1.19501356287583
chr7	142901000	142902000	termination_zone	1.67701349824598
chr7	142902000	142903000	termination_zone	1.81892934706908
chr7	142903000	142904000	termination_zone	1.17695898058691
chr7	142904000	142905000	termination_zone	1.5970139395397
chr7	142905000	142906000	termination_zone	1.39975610685203
chr7	142906000	142907000	termination_zone	1.80960460063416
chr7	142907000	142908000	termination_zone	1.79159709139763
chr7	142908000	142909000	termination_zone	1.69149406749136
chr7	142909000	142910000	termination_zone	1.64878921359445
chr7	142910000	142911000	termination_zone	1.35826126150804
chr7	142911000	142912000	termination_zone	1.96477802202238
chr7	142912000	142913000	termination_zone	1.66777971824888
chr7	142913000	142914000	termination_zone	1.65185926924695
chr7	142914000	142915000	termination_zone	1.56602480481272
chr7	142915000	142916000	termination_zone	1.49266728269528
chr7	142916000	142917000	termination_zone	1.87513846443748
chr7	142917000	142918000	termination_zone	1.74046796024543
chr7	142918000	142919000	termination_zone	1.75951675946219
chr7	142919000	142920000	termination_zone	1.53878910424613
chr7	142920000	142921000	termination_zone	1.70768370229958
chr7	142921000	142922000	termination_zone	1.26664321095057
chr7	142922000	142923000	termination_zone	1.45006426282523
chr7	142923000	142924000	termination_zone	2.2080649481474
chr7	142924000	142925000	termination_zone	1.7106250150608
chr7	142925000	142926000	termination_zone	1.35286826894075
chr7	142926000	142927000	termination_zone	1.59467311370373
chr7	142927000	142928000	termination_zone	1.90345663495117
chr7	142928000	142929000	termination_zone	1.68394713075151
chr7	142929000	142930000	termination_zone	1.56138763730013
chr7	142930000	142931000	termination_zone	1.64948089732202
chr7	142931000	142932000	termination_zone	1.48127059661972
chr7	142932000	142933000	termination_zone	1.57918889190864
chr7	142933000	142934000	termination_zone	1.5595076406425
chr7	142934000	142935000	termination_zone	1.64325522502477
chr7	142935000	142936000	termination_zone	1.86145475303015
chr7	142936000	142937000	termination_zone	1.41942700761556
chr7	142937000	142938000	termination_zone	1.70859084515034
chr7	142938000	142939000	termination_zone	1.65271037219188
chr7	142939000	142940000	termination_zone	1.56843641441689
chr7	142940000	142941000	termination_zone	1.51231076362811
chr7	142941000	142942000	termination_zone	1.21711529550768
chr7	142942000	142943000	termination_zone	1.4854374810763
chr7	142943000	142944000	termination_zone	1.60763370845969
chr7	142944000	142945000	termination_zone	1.3271033918771
chr7	142945000	142946000	termination_zone	1.08998356767336
chr7	142946000	142947000	termination_zone	2.10086266356331
chr7	142947000	142948000	termination_zone	1.47189921406484
chr7	142948000	142949000	termination_zone	1.62520952538188
chr7	142949000	142950000	termination_zone	1.68551781775074
chr7	142950000	142951000	termination_zone	1.339782584656
chr7	142951000	142952000	termination_zone	1.56857716777475
chr7	142952000	142953000	termination_zone	1.46914849527416
chr7	142953000	142954000	termination_zone	1.5941208791886
chr7	142954000	142955000	termination_zone	1.45707151960836
chr7	142955000	142956000	termination_zone	1.49899936358015
chr7	142956000	142957000	termination_zone	1.58017452031547
chr7	142957000	142958000	termination_zone	1.55298670936297
chr7	142958000	142959000	termination_zone	1.29710365014926
chr7	142959000	142960000	termination_zone	1.89691184082603
chr7	142960000	142961000	termination_zone	1.44524826063968
chr7	142961000	142962000	termination_zone	1.52608069180203
chr7	142962000	142963000	termination_zone	1.03582982525283
chr7	142963000	142964000	termination_zone	1.63371117311896
chr7	142964000	142965000	termination_zone	1.4875488833413
chr7	142965000	142966000	termination_zone	1.62750711354044
chr7	142966000	142967000	termination_zone	1.20642900633238
chr7	142967000	142968000	termination_zone	1.15351219133193
chr7	142968000	142969000	termination_zone	1.69010960163677
chr7	142969000	142970000	termination_zone	1.2835838805078
chr7	142970000	142971000	termination_zone	1.74507479158206
chr7	142983000	142984000	termination_zone	1.45445595116018
chr7	142984000	142985000	termination_zone	1.63083651023763
chr7	142985000	142986000	termination_zone	1.77061702499276
chr7	142986000	142987000	termination_zone	1.72015930340596
chr7	142987000	142988000	termination_zone	1.46095490542807
chr7	142988000	142989000	termination_zone	1.4911300701051
chr7	142989000	142990000	termination_zone	1.59822290747147
chr7	142990000	142991000	termination_zone	1.13251583491264
chr7	142991000	142992000	termination_zone	1.68654689906301
chr7	142992000	142993000	termination_zone	1.36656233286321
chr7	142993000	142994000	termination_zone	1.77311102574412
chr7	142994000	142995000	termination_zone	1.41896383070362
chr7	142995000	142996000	termination_zone	1.41876517499448
chr7	142996000	142997000	termination_zone	1.75045696557994
chr7	142997000	142998000	termination_zone	1.80771538292273
chr7	142998000	142999000	termination_zone	1.72438511233358
chr7	142999000	143000000	termination_zone	1.43333543652316
chr7	143000000	143001000	termination_zone	1.10890312766731
chr7	143001000	143002000	termination_zone	1.97570746353718
chr7	143002000	143003000	termination_zone	1.47099816966087
chr7	143003000	143004000	termination_zone	1.36262382364808
chr7	143004000	143005000	termination_zone	1.89146311763782
chr7	143005000	143006000	termination_zone	2.01443652783167
chr7	143006000	143007000	termination_zone	1.72764968156586
chr7	143007000	143008000	termination_zone	1.4469097921346
chr7	143008000	143009000	termination_zone	1.73929538353574
chr7	143009000	143010000	termination_zone	1.72656421616224
chr7	143010000	143011000	termination_zone	1.14109910731877
chr7	143011000	143012000	termination_zone	1.24098171682211
chr7	143012000	143013000	termination_zone	1.4477152413447
chr7	143013000	143014000	termination_zone	1.4530160564559
chr7	143014000	143015000	termination_zone	1.27806680216427
chr7	143015000	143016000	termination_zone	2.36728688128628
chr7	143016000	143017000	termination_zone	1.38969754820639
chr7	143017000	143018000	termination_zone	1.514946005308
chr7	143018000	143019000	termination_zone	1.62900161928699
chr7	143019000	143020000	termination_zone	1.18639121569549
chr7	143020000	143021000	termination_zone	0.968620951250331
chr7	143247000	143248000	initiation_zone	1.94721581195679
chr7	143248000	143249000	initiation_zone	1.79466387567353
chr7	143249000	143250000	initiation_zone	1.90633504180509
chr7	143250000	143251000	initiation_zone	1.37153802337137
chr7	143251000	143252000	initiation_zone	1.58639036485862
chr7	143252000	143253000	initiation_zone	1.49466047000098
chr7	143253000	143254000	initiation_zone	1.42347728785069
chr7	143254000	143255000	initiation_zone	1.27078295059128
chr7	143255000	143256000	initiation_zone	1.60376666803138
chr7	143256000	143257000	initiation_zone	1.51307224574676
chr7	143257000	143258000	initiation_zone	1.1802549160049
chr7	143258000	143259000	initiation_zone	1.45815220008421
chr7	143259000	143260000	initiation_zone	1.7276096964589
chr7	143260000	143261000	initiation_zone	1.37378578583518
chr7	143261000	143262000	initiation_zone	1.33450736444424
chr7	143262000	143263000	initiation_zone	1.33004719680795
chr7	143263000	143264000	initiation_zone	1.65034350593836
chr7	143264000	143265000	initiation_zone	1.31701810104811
chr7	143265000	143266000	initiation_zone	1.22014546117221
chr7	143266000	143267000	initiation_zone	1.53595202709217
chr7	143267000	143268000	initiation_zone	1.28983782197952
chr7	143268000	143269000	initiation_zone	1.48717508115171
chr7	143269000	143270000	initiation_zone	1.47282955671271
chr7	143270000	143271000	initiation_zone	1.53157146781126
chr7	143271000	143272000	initiation_zone	1.50606317368504
chr7	143272000	143273000	initiation_zone	1.69434574690482
chr7	143273000	143274000	initiation_zone	1.34711250482894
chr7	143274000	143275000	initiation_zone	1.83363879701935
chr7	143275000	143276000	initiation_zone	1.66774638610654
chr7	143276000	143277000	initiation_zone	1.88605809533902
chr7	143277000	143278000	initiation_zone	2.00023156197931
chr7	143278000	143279000	initiation_zone	1.85604378782422
chr7	143279000	143280000	initiation_zone	1.7648919837028
chr7	143280000	143281000	initiation_zone	1.53981564969876
chr7	143281000	143282000	initiation_zone	1.34202768808747
chr7	143282000	143283000	initiation_zone	1.64022581089868
chr7	143283000	143284000	initiation_zone	1.87674883356552
chr7	143284000	143285000	initiation_zone	1.49359744900053
chr7	143285000	143286000	initiation_zone	1.50308216457604
chr7	143286000	143287000	initiation_zone	1.33353886881996
chr7	143288000	143289000	termination_zone	1.26695706220352
chr7	143289000	143290000	termination_zone	1.60669658001679
chr7	143290000	143291000	termination_zone	1.53015311008011
chr7	143291000	143292000	termination_zone	1.43092457582723
chr7	143292000	143293000	termination_zone	1.81515971241955
chr7	143293000	143294000	termination_zone	1.59834337856636
chr7	143294000	143295000	termination_zone	1.35438835534602
chr7	143295000	143296000	termination_zone	1.54991485427769
chr7	143296000	143297000	termination_zone	1.77146317149037
chr7	143297000	143298000	termination_zone	1.338214950505
chr7	143298000	143299000	termination_zone	1.88953841825449
chr7	143299000	143300000	termination_zone	1.60711979009736
chr7	143300000	143301000	termination_zone	1.92544101965316
chr7	143301000	143302000	termination_zone	1.52251875212042
chr7	143302000	143303000	termination_zone	1.31915812986699
chr7	143303000	143304000	termination_zone	1.83845415786805
chr7	143304000	143305000	termination_zone	1.47459168378582
chr7	143305000	143306000	termination_zone	1.69770322322812
chr7	143306000	143307000	termination_zone	1.67429424038161
chr7	143307000	143308000	termination_zone	1.88014460017658
chr7	143308000	143309000	termination_zone	1.58786804572299
chr7	143309000	143310000	termination_zone	1.78979216773068
chr7	143310000	143311000	termination_zone	1.93211847202912
chr7	143311000	143312000	termination_zone	1.45569737328656
chr7	143312000	143313000	termination_zone	1.5465220998056
chr7	143313000	143314000	termination_zone	1.75006737477597
chr7	143395000	143396000	initiation_zone	1.61263553571845
chr7	143396000	143397000	initiation_zone	1.63866623828554
chr7	143397000	143398000	initiation_zone	1.35534373084382
chr7	143398000	143399000	initiation_zone	1.79473196381352
chr7	143399000	143400000	initiation_zone	1.29551156713434
chr7	143400000	143401000	initiation_zone	1.57000639227523
chr7	143401000	143402000	initiation_zone	1.31214216717816
chr7	143402000	143403000	initiation_zone	2.13307646804765
chr7	143403000	143404000	initiation_zone	1.5023092013082
chr7	143404000	143405000	initiation_zone	1.64145014513199
chr7	143405000	143406000	initiation_zone	1.84287918486768
chr7	143406000	143407000	initiation_zone	1.41818495205253
chr7	143407000	143408000	initiation_zone	1.15900446483876
chr7	143408000	143409000	initiation_zone	1.37181333393622
chr7	143409000	143410000	initiation_zone	1.14398336721165
chr7	143410000	143411000	initiation_zone	1.45492857942697
chr7	143411000	143412000	initiation_zone	1.66700909200001
chr7	143412000	143413000	initiation_zone	1.42993675254714
chr7	143413000	143414000	initiation_zone	1.54360247937958
chr7	143414000	143415000	initiation_zone	1.64144577986826
chr7	143416000	143417000	termination_zone	1.61327424275652
chr7	143417000	143418000	termination_zone	1.3873226552796
chr7	143418000	143419000	termination_zone	1.59793430826011
chr7	143419000	143420000	termination_zone	1.35187976837313
chr7	143420000	143421000	termination_zone	1.61805985489817
chr7	143421000	143422000	termination_zone	2.06384379808806
chr7	143422000	143423000	termination_zone	1.65434765504199
chr7	143423000	143424000	termination_zone	1.33939059160194
chr7	143424000	143425000	termination_zone	1.65343015070393
chr7	143425000	143426000	termination_zone	1.67916822875272
chr7	143426000	143427000	termination_zone	1.82130386357328
chr7	143427000	143428000	termination_zone	1.27375276427168
chr7	143428000	143429000	termination_zone	1.62010150234315
chr7	143429000	143430000	termination_zone	1.0760173477547
chr7	143430000	143431000	termination_zone	1.43824315063913
chr7	143431000	143432000	termination_zone	1.82107661239015
chr7	143432000	143433000	termination_zone	1.53468790283691
chr7	143433000	143434000	termination_zone	1.33554457015137
chr7	143434000	143435000	termination_zone	1.42864379619679
chr7	143435000	143436000	termination_zone	1.53668790880647
chr7	143436000	143437000	termination_zone	1.42981558823603
chr7	143437000	143438000	termination_zone	1.52220506659743
chr7	143438000	143439000	termination_zone	1.54362835719767
chr7	143439000	143440000	termination_zone	1.64319409089837
chr7	143440000	143441000	termination_zone	1.53673163867892
chr7	143441000	143442000	termination_zone	1.44612132231943
chr7	143442000	143443000	termination_zone	2.02139605674197
chr7	143443000	143444000	termination_zone	1.78958071216443
chr7	143444000	143445000	termination_zone	1.34791518650169
chr7	143445000	143446000	termination_zone	1.66360079041601
chr7	143446000	143447000	termination_zone	1.37744257111782
chr7	143447000	143448000	termination_zone	1.66354674103912
chr7	143448000	143449000	termination_zone	1.24112485404201
chr7	143449000	143450000	termination_zone	1.27215115357876
chr7	143450000	143451000	termination_zone	1.50750967529748
chr7	143451000	143452000	termination_zone	1.35285059656861
chr7	143452000	143453000	termination_zone	1.52483223019369
chr7	143453000	143454000	termination_zone	1.54668349628938
chr7	143454000	143455000	termination_zone	1.77692073571052
chr7	143455000	143456000	termination_zone	1.8371589814229
chr7	143456000	143457000	termination_zone	1.43124371039681
chr7	143457000	143458000	termination_zone	1.91665102053517
chr7	143458000	143459000	termination_zone	1.68568562892894
chr7	143459000	143460000	termination_zone	1.50893352605003
chr7	143460000	143461000	termination_zone	1.40352528745201
chr7	143461000	143462000	termination_zone	1.50051091052634
chr7	143462000	143463000	termination_zone	1.49531958881188
chr7	143463000	143464000	termination_zone	1.61280739507815
chr7	143464000	143465000	termination_zone	1.67071413926517
chr7	143465000	143466000	termination_zone	1.53691631292274
chr7	143466000	143467000	termination_zone	1.5622608781201
chr7	143467000	143468000	termination_zone	1.52037295762089
chr7	143468000	143469000	termination_zone	1.25194615484959
chr7	143469000	143470000	termination_zone	2.03462845662532
chr7	143470000	143471000	termination_zone	1.85776657391059
chr7	143471000	143472000	termination_zone	1.38858556291509
chr7	143472000	143473000	termination_zone	1.4528175840711
chr7	143473000	143474000	termination_zone	1.43524695956913
chr7	143474000	143475000	termination_zone	1.29141818808093
chr7	143475000	143476000	termination_zone	1.32619926885909
chr7	143476000	143477000	termination_zone	1.728586703573
chr7	143477000	143478000	termination_zone	1.61353736468493
chr7	143478000	143479000	termination_zone	1.56752301643776
chr7	143479000	143480000	termination_zone	1.58967660841401
chr7	143480000	143481000	termination_zone	1.47395385929253
chr7	143481000	143482000	termination_zone	1.27240525941497
chr7	143482000	143483000	termination_zone	1.13285056646832
chr7	143483000	143484000	termination_zone	1.57825707665534
chr7	143484000	143485000	termination_zone	1.51779892778829
chr7	143485000	143486000	termination_zone	1.41998877343042
chr7	143486000	143487000	termination_zone	1.66775171942123
chr7	143487000	143488000	termination_zone	1.61492064013076
chr7	143488000	143489000	termination_zone	1.51457872275022
chr7	143489000	143490000	termination_zone	1.71536239413698
chr7	143490000	143491000	termination_zone	1.69070653787359
chr7	143492000	143493000	initiation_zone	1.76540775079001
chr7	143493000	143494000	initiation_zone	1.4475743858753
chr7	143494000	143495000	initiation_zone	1.42616819311423
chr7	143495000	143496000	initiation_zone	1.80603306924281
chr7	143496000	143497000	initiation_zone	1.24867215797361
chr7	143497000	143498000	initiation_zone	1.53824181453594
chr7	143498000	143499000	initiation_zone	1.50221485316419
chr7	143499000	143500000	initiation_zone	1.53700480607406
chr7	143500000	143501000	initiation_zone	1.53837519376452
chr7	143501000	143502000	initiation_zone	1.89880742654418
chr7	143502000	143503000	initiation_zone	1.51908028790238
chr7	143503000	143504000	initiation_zone	1.51494624099184
chr7	143504000	143505000	initiation_zone	1.71527846221151
chr7	143505000	143506000	initiation_zone	1.34270459870416
chr7	143506000	143507000	initiation_zone	1.63721445569529
chr7	143507000	143508000	initiation_zone	1.59710600816005
chr7	143508000	143509000	initiation_zone	1.71309728786015
chr7	143509000	143510000	initiation_zone	1.54917498295176
[truncated: 827,324 more rows]
