# Supplementary material for: Chromosomal Mcm2-7 distribution and the genome replication program in species from yeast to humans
Source: PLoS Genet. 2021 Sep 2;17(9):e1009714. doi: 10.1371/journal.pgen.1009714 (PMC8443269; doi:10.1371/journal.pgen.1009714)
Supplement: S11 Source Files — (ZIP) [file pgen.1009714.s033.zip › source_file_for_FigureS15B_part1_of_2/source_file_for_FigureS15B_062521_1_part1_of_2.txt]

chr	bedstart	bedend	site_type	log10_free_MNase_normalized
chr1	858000	859000	initiation_zone	1.55779882110707
chr1	859000	860000	initiation_zone	1.58902711770372
chr1	860000	861000	initiation_zone	1.68364730714147
chr1	861000	862000	initiation_zone	1.56809009937089
chr1	862000	863000	initiation_zone	1.57162702525029
chr1	863000	864000	initiation_zone	1.76882034595099
chr1	864000	865000	initiation_zone	1.8060041391372
chr1	865000	866000	initiation_zone	1.4497031962559
chr1	866000	867000	initiation_zone	1.56085379454861
chr1	867000	868000	initiation_zone	1.52569552558288
chr1	868000	869000	initiation_zone	1.45339479361328
chr1	869000	870000	initiation_zone	2.05560765170871
chr1	870000	871000	initiation_zone	1.3147136259092
chr1	871000	872000	initiation_zone	1.46466981379556
chr1	872000	873000	initiation_zone	1.42628423862971
chr1	873000	874000	initiation_zone	1.602266749
chr1	874000	875000	initiation_zone	1.80437312292809
chr1	875000	876000	initiation_zone	1.73719264270474
chr1	876000	877000	initiation_zone	1.60787725173873
chr1	877000	878000	initiation_zone	1.75570244132988
chr1	879000	880000	termination_zone	1.41375466062805
chr1	880000	881000	termination_zone	1.16182584019367
chr1	881000	882000	termination_zone	1.20924684875337
chr1	882000	883000	termination_zone	1.55532532250234
chr1	883000	884000	termination_zone	1.6131826396153
chr1	884000	885000	termination_zone	1.51846839963961
chr1	885000	886000	termination_zone	1.52621781340306
chr1	886000	887000	termination_zone	1.53260519408266
chr1	887000	888000	termination_zone	1.56567759318874
chr1	888000	889000	termination_zone	1.64379224909696
chr1	889000	890000	termination_zone	1.56917671031233
chr1	890000	891000	termination_zone	1.60995104639802
chr1	891000	892000	termination_zone	1.58790330093078
chr1	892000	893000	termination_zone	1.48999391034322
chr1	893000	894000	termination_zone	1.54567531867686
chr1	894000	895000	termination_zone	1.66739307910728
chr1	895000	896000	termination_zone	1.49468322057118
chr1	896000	897000	termination_zone	1.82899483134056
chr1	897000	898000	termination_zone	1.49916451549566
chr1	898000	899000	termination_zone	1.42214410881135
chr1	899000	900000	termination_zone	1.70215209886532
chr1	900000	901000	termination_zone	1.5168442355105
chr1	901000	902000	termination_zone	1.47271895357086
chr1	902000	903000	termination_zone	1.28249485437137
chr1	903000	904000	termination_zone	1.36215115940281
chr1	904000	905000	termination_zone	1.21444644571839
chr1	905000	906000	termination_zone	1.40498024796539
chr1	906000	907000	termination_zone	1.41001110995023
chr1	907000	908000	termination_zone	1.45639977653312
chr1	908000	909000	termination_zone	1.34215939225282
chr1	909000	910000	termination_zone	0.822952240547482
chr1	910000	911000	termination_zone	1.31422848018361
chr1	911000	912000	termination_zone	1.3766520144318
chr1	912000	913000	termination_zone	1.38335231290579
chr1	913000	914000	termination_zone	1.95496573105842
chr1	914000	915000	termination_zone	1.34385152549131
chr1	915000	916000	termination_zone	1.31665915524747
chr1	916000	917000	termination_zone	1.43418553386197
chr1	917000	918000	termination_zone	1.33850373632799
chr1	918000	919000	termination_zone	1.81063491927641
chr1	919000	920000	termination_zone	1.6515840347849
chr1	920000	921000	termination_zone	1.70208572143582
chr1	921000	922000	termination_zone	1.38614446608889
chr1	922000	923000	termination_zone	1.45576153295767
chr1	923000	924000	termination_zone	1.57288369802362
chr1	924000	925000	termination_zone	0
chr1	925000	926000	termination_zone	1.52009032811284
chr1	926000	927000	termination_zone	1.34617509425896
chr1	927000	928000	termination_zone	1.63151497066624
chr1	928000	929000	termination_zone	1.71209114588843
chr1	929000	930000	termination_zone	1.74068788193318
chr1	930000	931000	termination_zone	1.51506194418536
chr1	931000	932000	termination_zone	1.45097526670503
chr1	932000	933000	termination_zone	1.61740125208597
chr1	933000	934000	termination_zone	1.40031971041739
chr1	934000	935000	termination_zone	1.04805317311561
chr1	935000	936000	termination_zone	1.52254203656538
chr1	936000	937000	termination_zone	1.53109554687003
chr1	937000	938000	termination_zone	1.49697574907447
chr1	938000	939000	termination_zone	1.77868861572748
chr1	939000	940000	termination_zone	1.67859121058177
chr1	940000	941000	termination_zone	1.68297495018459
chr1	941000	942000	termination_zone	1.47217114669236
chr1	942000	943000	termination_zone	1.84917363309883
chr1	943000	944000	termination_zone	1.88855388573626
chr1	944000	945000	termination_zone	1.13153846963338
chr1	945000	946000	termination_zone	1.16338981315615
chr1	946000	947000	termination_zone	1.32527113296131
chr1	947000	948000	termination_zone	1.60471963970604
chr1	948000	949000	termination_zone	1.30687755412958
chr1	949000	950000	termination_zone	1.64781194238288
chr1	950000	951000	termination_zone	2.03756153975822
chr1	951000	952000	termination_zone	1.51363608718375
chr1	952000	953000	termination_zone	1.47335022250032
chr1	953000	954000	termination_zone	1.45406513988761
chr1	954000	955000	termination_zone	1.54143641762308
chr1	955000	956000	termination_zone	1.7312514801484
chr1	956000	957000	termination_zone	1.31643632670538
chr1	957000	958000	termination_zone	1.55648341911271
chr1	958000	959000	termination_zone	1.21383185015634
chr1	959000	960000	termination_zone	1.45264918415174
chr1	960000	961000	termination_zone	0.993142192245416
chr1	961000	962000	termination_zone	1.73451301211006
chr1	962000	963000	termination_zone	1.38157678359483
chr1	963000	964000	termination_zone	1.48609027818537
chr1	964000	965000	termination_zone	0.770852011642144
chr1	965000	966000	termination_zone	1.28209317651458
chr1	966000	967000	termination_zone	1.46801483493957
chr1	967000	968000	termination_zone	1.46520433758063
chr1	968000	969000	termination_zone	1.8441291036669
chr1	970000	971000	initiation_zone	1.65864725984816
chr1	971000	972000	initiation_zone	1.20030318298158
chr1	972000	973000	initiation_zone	1.27269639702005
chr1	973000	974000	initiation_zone	1.26911591926873
chr1	974000	975000	initiation_zone	1.32512605295404
chr1	975000	976000	initiation_zone	1.38858923622141
chr1	976000	977000	initiation_zone	2.16100636998029
chr1	977000	978000	initiation_zone	0.0606978403536116
chr1	978000	979000	initiation_zone	1.71416204609885
chr1	979000	980000	initiation_zone	1.70201672556914
chr1	980000	981000	initiation_zone	1.37034779128062
chr1	981000	982000	initiation_zone	1.16276635100089
chr1	982000	983000	initiation_zone	1.61196827998821
chr1	983000	984000	initiation_zone	1.77331636352539
chr1	984000	985000	initiation_zone	1.51668113475701
chr1	985000	986000	initiation_zone	1.53943855689264
chr1	986000	987000	initiation_zone	1.77416646912046
chr1	987000	988000	initiation_zone	1.71899963787872
chr1	988000	989000	initiation_zone	1.4050473916461
chr1	989000	990000	initiation_zone	1.8631641847508
chr1	990000	991000	initiation_zone	1.65111179808163
chr1	991000	992000	initiation_zone	1.76129362835759
chr1	993000	994000	termination_zone	1.52519294193447
chr1	994000	995000	termination_zone	1.6605131312273
chr1	995000	996000	termination_zone	1.50673690346318
chr1	996000	997000	termination_zone	1.03472869770641
chr1	997000	998000	termination_zone	1.83881761898233
chr1	998000	999000	termination_zone	0.959018773405857
chr1	999000	1000000	termination_zone	1.65333622677487
chr1	1000000	1001000	termination_zone	1.50709991940417
chr1	1001000	1002000	termination_zone	1.44300207157106
chr1	1002000	1003000	termination_zone	1.61524844490946
chr1	1003000	1004000	termination_zone	1.27044590801796
chr1	1004000	1005000	termination_zone	1.38835060044671
chr1	1005000	1006000	termination_zone	1.25964820404343
chr1	1006000	1007000	termination_zone	1.39227867923272
chr1	1008000	1009000	initiation_zone	1.77170504046292
chr1	1009000	1010000	initiation_zone	1.53304538795348
chr1	1010000	1011000	initiation_zone	1.77706415474243
chr1	1011000	1012000	initiation_zone	1.40334861417009
chr1	1012000	1013000	initiation_zone	1.41764250559862
chr1	1013000	1014000	initiation_zone	1.71931056633285
chr1	1014000	1015000	initiation_zone	1.5824205263501
chr1	1015000	1016000	initiation_zone	1.27610522496694
chr1	1016000	1017000	initiation_zone	1.70237402815296
chr1	1017000	1018000	initiation_zone	1.77500329778598
chr1	1018000	1019000	initiation_zone	1.5385589495655
chr1	1019000	1020000	initiation_zone	1.3687158883765
chr1	1020000	1021000	initiation_zone	1.00471866594731
chr1	1021000	1022000	initiation_zone	1.08400624287387
chr1	1023000	1024000	termination_zone	1.71696274210245
chr1	1024000	1025000	termination_zone	1.54552702632907
chr1	1025000	1026000	termination_zone	1.38396916205661
chr1	1026000	1027000	termination_zone	1.39064076993054
chr1	1027000	1028000	termination_zone	1.31230140617796
chr1	1028000	1029000	termination_zone	1.37465515976752
chr1	1029000	1030000	termination_zone	1.93903420507645
chr1	1030000	1031000	termination_zone	2.32226371399127
chr1	1031000	1032000	termination_zone	2.31330818092098
chr1	1032000	1033000	termination_zone	1.33027845803982
chr1	1033000	1034000	termination_zone	0.850850368903348
chr1	1034000	1035000	termination_zone	1.46389298898591
chr1	1035000	1036000	termination_zone	1.10500194073081
chr1	1036000	1037000	termination_zone	1.0594110409473
chr1	1037000	1038000	termination_zone	1.53429780068538
chr1	1038000	1039000	termination_zone	1.60158538131933
chr1	1039000	1040000	termination_zone	1.44185138478142
chr1	1040000	1041000	termination_zone	0.964161574771292
chr1	1041000	1042000	termination_zone	0.934498451243568
chr1	1042000	1043000	termination_zone	1.30294983546441
chr1	1043000	1044000	termination_zone	1.31597418098107
chr1	1044000	1045000	termination_zone	1.64134657666953
chr1	1045000	1046000	termination_zone	1.24056743329566
chr1	1046000	1047000	termination_zone	1.04040098308864
chr1	1047000	1048000	termination_zone	1.04846842592837
chr1	1048000	1049000	termination_zone	0.918973430492954
chr1	1049000	1050000	termination_zone	1.39567578526994
chr1	1050000	1051000	termination_zone	1.36847283844036
chr1	1052000	1053000	initiation_zone	2.17255060787131
chr1	1053000	1054000	initiation_zone	2.05292988420309
chr1	1054000	1055000	initiation_zone	1.07781523217224
chr1	1055000	1056000	initiation_zone	1.96015354269046
chr1	1056000	1057000	initiation_zone	1.9012247250757
chr1	1057000	1058000	initiation_zone	1.49869766004743
chr1	1058000	1059000	initiation_zone	1.35056552375727
chr1	1059000	1060000	initiation_zone	1.49511963682898
chr1	1060000	1061000	initiation_zone	1.18454774692128
chr1	1061000	1062000	initiation_zone	1.30292911985939
chr1	1062000	1063000	initiation_zone	1.34953155765712
chr1	1063000	1064000	initiation_zone	1.74328572836447
chr1	1064000	1065000	initiation_zone	1.5339887554234
chr1	1065000	1066000	initiation_zone	1.59025651337477
chr1	1066000	1067000	initiation_zone	1.54550136077306
chr1	1067000	1068000	initiation_zone	1.48390655559127
chr1	1068000	1069000	initiation_zone	1.53266339868801
chr1	1069000	1070000	initiation_zone	2.1893218410205
chr1	1070000	1071000	initiation_zone	1.72487758489139
chr1	1071000	1072000	initiation_zone	1.38252396027951
chr1	1072000	1073000	initiation_zone	1.24769337500716
chr1	1073000	1074000	initiation_zone	1.26801656094952
chr1	1074000	1075000	initiation_zone	1.72330637864014
chr1	1075000	1076000	initiation_zone	1.45419997137254
chr1	1076000	1077000	initiation_zone	0.903498991400045
chr1	1077000	1078000	initiation_zone	1.38395891067911
chr1	1078000	1079000	initiation_zone	1.1914510144649
chr1	1079000	1080000	initiation_zone	1.45778303183614
chr1	1081000	1082000	termination_zone	1.27438879555038
chr1	1082000	1083000	termination_zone	1.45744933247323
chr1	1083000	1084000	termination_zone	1.47951361331466
chr1	1084000	1085000	termination_zone	1.22584547791058
chr1	1085000	1086000	termination_zone	1.21657187986349
chr1	1086000	1087000	termination_zone	1.30554978313251
chr1	1087000	1088000	termination_zone	1.47072923363049
chr1	1088000	1089000	termination_zone	1.40738388051844
chr1	1089000	1090000	termination_zone	1.36214724163387
chr1	1090000	1091000	termination_zone	1.49899936358015
chr1	1091000	1092000	termination_zone	1.47468237035325
chr1	1092000	1093000	termination_zone	1.30181102301748
chr1	1093000	1094000	termination_zone	1.73241386558358
chr1	1094000	1095000	termination_zone	1.5817221599491
chr1	1095000	1096000	termination_zone	1.80364827240148
chr1	1096000	1097000	termination_zone	1.749268276334
chr1	1097000	1098000	termination_zone	1.44378388670063
chr1	1098000	1099000	termination_zone	1.52224746789913
chr1	1099000	1100000	termination_zone	1.43912930896146
chr1	1100000	1101000	termination_zone	1.71253439098163
chr1	1101000	1102000	termination_zone	1.86740652426511
chr1	1102000	1103000	termination_zone	0
chr1	1103000	1104000	termination_zone	1.53982218291991
chr1	1104000	1105000	termination_zone	1.73638393315771
chr1	1105000	1106000	termination_zone	1.90788080819951
chr1	1106000	1107000	termination_zone	1.5545295388316
chr1	1107000	1108000	termination_zone	1.57145472220161
chr1	1108000	1109000	termination_zone	1.5733001470739
chr1	1109000	1110000	termination_zone	1.6745141378668
chr1	1111000	1112000	initiation_zone	1.7671708938329
chr1	1112000	1113000	initiation_zone	1.50406816642008
chr1	1113000	1114000	initiation_zone	1.24000234670938
chr1	1114000	1115000	initiation_zone	1.42834706222709
chr1	1115000	1116000	initiation_zone	1.19124998514899
chr1	1116000	1117000	initiation_zone	1.6419358324358
chr1	1117000	1118000	initiation_zone	1.61451687770216
chr1	1118000	1119000	initiation_zone	1.65669955174967
chr1	1119000	1120000	initiation_zone	1.59323066878301
chr1	1120000	1121000	initiation_zone	1.46014581749175
chr1	1121000	1122000	initiation_zone	1.12276181735403
chr1	1122000	1123000	initiation_zone	1.51841522536856
chr1	1123000	1124000	initiation_zone	1.43877081846197
chr1	1124000	1125000	initiation_zone	1.59596137563177
chr1	1125000	1126000	initiation_zone	1.04390282305002
chr1	1126000	1127000	initiation_zone	1.51143770215895
chr1	1127000	1128000	initiation_zone	1.44715803134222
chr1	1128000	1129000	initiation_zone	1.5054222348215
chr1	1129000	1130000	initiation_zone	1.22910581073022
chr1	1130000	1131000	initiation_zone	1.20145951249523
chr1	1131000	1132000	initiation_zone	1.32059942359959
chr1	1133000	1134000	termination_zone	1.39646089150708
chr1	1134000	1135000	termination_zone	1.17838884253198
chr1	1135000	1136000	termination_zone	1.8766417493436
chr1	1136000	1137000	termination_zone	1.2851846620474
chr1	1137000	1138000	termination_zone	1.53739928403826
chr1	1138000	1139000	termination_zone	1.57559809758425
chr1	1139000	1140000	termination_zone	0.94034089365485
chr1	1140000	1141000	termination_zone	0.976349979003273
chr1	1141000	1142000	termination_zone	1.54691264318124
chr1	1142000	1143000	termination_zone	1.59819624681975
chr1	1143000	1144000	termination_zone	1.38038757631223
chr1	1144000	1145000	termination_zone	1.42029508375751
chr1	1145000	1146000	termination_zone	1.50198987405583
chr1	1146000	1147000	termination_zone	1.27675415994457
chr1	1147000	1148000	termination_zone	1.3574689793561
chr1	1148000	1149000	termination_zone	1.66948671744449
chr1	1149000	1150000	termination_zone	1.17852137041088
chr1	1150000	1151000	termination_zone	1.25251913609889
chr1	1151000	1152000	termination_zone	1.29509563856437
chr1	1152000	1153000	termination_zone	1.33642334401384
chr1	1153000	1154000	termination_zone	1.36561276422861
chr1	1154000	1155000	termination_zone	1.64187169737621
chr1	1155000	1156000	termination_zone	1.48863546515559
chr1	1156000	1157000	termination_zone	1.55241768568592
chr1	1157000	1158000	termination_zone	1.41262852054438
chr1	1158000	1159000	termination_zone	1.21582632967522
chr1	1159000	1160000	termination_zone	1.66968870805621
chr1	1160000	1161000	termination_zone	1.13703745478951
chr1	1161000	1162000	termination_zone	1.28480658370087
chr1	1162000	1163000	termination_zone	1.42708018843636
chr1	1163000	1164000	termination_zone	1.67375793654958
chr1	1164000	1165000	termination_zone	1.12613140726198
chr1	1165000	1166000	termination_zone	1.47720741571229
chr1	1166000	1167000	termination_zone	1.43143892111719
chr1	1167000	1168000	termination_zone	1.67191301244159
chr1	1168000	1169000	termination_zone	1.06571748109224
chr1	1169000	1170000	termination_zone	1.33094651819919
chr1	1170000	1171000	termination_zone	1.44808962584633
chr1	1171000	1172000	termination_zone	1.16694787961581
chr1	1172000	1173000	termination_zone	1.60468880697152
chr1	1173000	1174000	termination_zone	1.56679091238159
chr1	1174000	1175000	termination_zone	1.30775809650935
chr1	1175000	1176000	termination_zone	1.40108014646092
chr1	1176000	1177000	termination_zone	1.37807276384039
chr1	1177000	1178000	termination_zone	1.69558942850214
chr1	1178000	1179000	termination_zone	1.19414484427276
chr1	1179000	1180000	termination_zone	1.56338420953367
chr1	1180000	1181000	termination_zone	1.43125651771273
chr1	1181000	1182000	termination_zone	1.62871580520501
chr1	1182000	1183000	termination_zone	1.43408963841789
chr1	1183000	1184000	termination_zone	1.28207805457715
chr1	1184000	1185000	termination_zone	1.14869003338315
chr1	1185000	1186000	termination_zone	1.82293170007801
chr1	1186000	1187000	termination_zone	1.78849832843422
chr1	1187000	1188000	termination_zone	1.69649617934592
chr1	1188000	1189000	termination_zone	1.61996244134686
chr1	1189000	1190000	termination_zone	1.66183971827711
chr1	1190000	1191000	termination_zone	1.48537435687824
chr1	1191000	1192000	termination_zone	1.46598837018533
chr1	1192000	1193000	termination_zone	1.54070140360032
chr1	1193000	1194000	termination_zone	1.87403705184436
chr1	1194000	1195000	termination_zone	1.45651785780526
chr1	1195000	1196000	termination_zone	1.68029017759513
chr1	1196000	1197000	termination_zone	1.72447196393936
chr1	1197000	1198000	termination_zone	1.09570066698408
chr1	1198000	1199000	termination_zone	1.36975169274265
chr1	1199000	1200000	termination_zone	1.71780914449806
chr1	1200000	1201000	termination_zone	1.57835264151036
chr1	1201000	1202000	termination_zone	1.11226976841727
chr1	1202000	1203000	termination_zone	1.44195683765641
chr1	1203000	1204000	termination_zone	1.37071458582988
chr1	1204000	1205000	termination_zone	1.41297548594215
chr1	1205000	1206000	termination_zone	1.49429376866533
chr1	1206000	1207000	termination_zone	1.20466251174822
chr1	1207000	1208000	termination_zone	0.953053068142858
chr1	1208000	1209000	termination_zone	1.53693702270467
chr1	1209000	1210000	termination_zone	1.24420641183361
chr1	1210000	1211000	termination_zone	1.64008373137312
chr1	1211000	1212000	termination_zone	1.56145917124192
chr1	1212000	1213000	termination_zone	1.65332343051248
chr1	1213000	1214000	termination_zone	1.04748756836098
chr1	1214000	1215000	termination_zone	1.65022742166474
chr1	1215000	1216000	termination_zone	1.61214850760498
chr1	1216000	1217000	termination_zone	1.50344269066524
chr1	1217000	1218000	termination_zone	1.26881190373978
chr1	1218000	1219000	termination_zone	1.57457138707837
chr1	1219000	1220000	termination_zone	1.53432230730241
chr1	1220000	1221000	termination_zone	1.17757772193947
chr1	1221000	1222000	termination_zone	1.92132224358382
chr1	1222000	1223000	termination_zone	1.50986533500045
chr1	1223000	1224000	termination_zone	1.91008440546383
chr1	1224000	1225000	termination_zone	1.55429875208906
chr1	1225000	1226000	termination_zone	1.8368092078138
chr1	1226000	1227000	termination_zone	1.58815961638309
chr1	1227000	1228000	termination_zone	1.41675142407542
chr1	1228000	1229000	termination_zone	1.620146265379
chr1	1229000	1230000	termination_zone	1.62094533548834
chr1	1230000	1231000	termination_zone	1.38104118447457
chr1	1231000	1232000	termination_zone	1.7681535086887
chr1	1232000	1233000	termination_zone	0
chr1	1233000	1234000	termination_zone	1.37372095067685
chr1	1234000	1235000	termination_zone	1.09061628110102
chr1	1235000	1236000	termination_zone	1.27504901017504
chr1	1236000	1237000	termination_zone	1.19732167087066
chr1	1237000	1238000	termination_zone	1.28120119873468
chr1	1238000	1239000	termination_zone	1.70476804602784
chr1	1239000	1240000	termination_zone	1.43208698577808
chr1	1240000	1241000	termination_zone	1.1370726502579
chr1	1241000	1242000	termination_zone	1.46720045832733
chr1	1242000	1243000	termination_zone	1.26807055079363
chr1	1243000	1244000	termination_zone	1.00144524087418
chr1	1244000	1245000	termination_zone	1.41339557137966
chr1	1245000	1246000	termination_zone	1.1297704289602
chr1	1246000	1247000	termination_zone	0
chr1	1247000	1248000	termination_zone	1.64547139490561
chr1	1248000	1249000	termination_zone	1.51541017229216
chr1	1249000	1250000	termination_zone	1.72520355810989
chr1	1250000	1251000	termination_zone	1.61172330800734
chr1	1251000	1252000	termination_zone	1.71127756814852
chr1	1252000	1253000	termination_zone	1.56093558781069
chr1	1253000	1254000	termination_zone	1.53493481897645
chr1	1254000	1255000	termination_zone	1.43805347499109
chr1	1255000	1256000	termination_zone	1.30295762635591
chr1	1256000	1257000	termination_zone	1.45266794075424
chr1	1257000	1258000	termination_zone	1.80989073178689
chr1	1258000	1259000	termination_zone	1.30642502755069
chr1	1259000	1260000	termination_zone	1.80434309201156
chr1	1260000	1261000	termination_zone	1.96265567216346
chr1	1261000	1262000	termination_zone	1.85223593941189
chr1	1262000	1263000	termination_zone	1.50574685561278
chr1	1263000	1264000	termination_zone	1.62622978550829
chr1	1264000	1265000	termination_zone	1.44784258506345
chr1	1265000	1266000	termination_zone	1.47109603884031
chr1	1266000	1267000	termination_zone	1.54072264705763
chr1	1267000	1268000	termination_zone	1.58922979019643
chr1	1268000	1269000	termination_zone	1.59897475160302
chr1	1270000	1271000	initiation_zone	1.31741510324518
chr1	1271000	1272000	initiation_zone	1.38523415471037
chr1	1272000	1273000	initiation_zone	1.51228864261354
chr1	1273000	1274000	initiation_zone	1.79076772319717
chr1	1274000	1275000	initiation_zone	1.42697469717267
chr1	1275000	1276000	initiation_zone	1.48250221377923
chr1	1276000	1277000	initiation_zone	1.76962731171427
chr1	1277000	1278000	initiation_zone	1.72151922346248
chr1	1278000	1279000	initiation_zone	1.52563368100084
chr1	1279000	1280000	initiation_zone	1.74677568598294
chr1	1280000	1281000	initiation_zone	1.59162995910909
chr1	1281000	1282000	initiation_zone	1.53206245019273
chr1	1282000	1283000	initiation_zone	1.63856450506743
chr1	1283000	1284000	initiation_zone	1.39456841096585
chr1	1284000	1285000	initiation_zone	1.65081244902745
chr1	1285000	1286000	initiation_zone	1.63891861386742
chr1	1286000	1287000	initiation_zone	1.52877189924876
chr1	1287000	1288000	initiation_zone	1.36600246874849
chr1	1289000	1290000	termination_zone	1.15167623084705
chr1	1290000	1291000	termination_zone	1.38810120157052
chr1	1291000	1292000	termination_zone	1.88130059363678
chr1	1292000	1293000	termination_zone	1.64532868148494
chr1	1293000	1294000	termination_zone	1.11829358382443
chr1	1294000	1295000	termination_zone	0.706984741973918
chr1	1295000	1296000	termination_zone	1.22971840063092
chr1	1296000	1297000	termination_zone	1.50333663755644
chr1	1297000	1298000	termination_zone	1.6954816764902
chr1	1298000	1299000	termination_zone	0.966811940405842
chr1	1299000	1300000	termination_zone	1.25791845031406
chr1	1300000	1301000	termination_zone	1.63551600159467
chr1	1301000	1302000	termination_zone	1.40237581459256
chr1	1302000	1303000	termination_zone	1.56837775371822
chr1	1303000	1304000	termination_zone	1.79186601525787
chr1	1304000	1305000	termination_zone	1.236583061065
chr1	1305000	1306000	termination_zone	1.89486965674525
chr1	1306000	1307000	termination_zone	1.56641669381302
chr1	1307000	1308000	termination_zone	1.75358305889291
chr1	1308000	1309000	termination_zone	2.16654851473876
chr1	1309000	1310000	termination_zone	1.68609977199592
chr1	1310000	1311000	termination_zone	1.58119086638872
chr1	1311000	1312000	termination_zone	1.47269145463258
chr1	1312000	1313000	termination_zone	1.46745033021245
chr1	1313000	1314000	termination_zone	1.55936409594382
chr1	1314000	1315000	termination_zone	1.52449709230784
chr1	1315000	1316000	termination_zone	1.37149007106124
chr1	1316000	1317000	termination_zone	1.25337528862285
chr1	1317000	1318000	termination_zone	1.47608085605802
chr1	1318000	1319000	termination_zone	1.69522720648201
chr1	1319000	1320000	termination_zone	1.2409978142846
chr1	1320000	1321000	termination_zone	1.23663338647842
chr1	1321000	1322000	termination_zone	1.3532644435494
chr1	1322000	1323000	termination_zone	1.30044944341992
chr1	1323000	1324000	termination_zone	1.56839730816483
chr1	1324000	1325000	termination_zone	1.38405458079337
chr1	1325000	1326000	termination_zone	1.68834242834985
chr1	1326000	1327000	termination_zone	1.47480574927134
chr1	1327000	1328000	termination_zone	1.60166895029938
chr1	1328000	1329000	termination_zone	1.75597643314504
chr1	1329000	1330000	termination_zone	2.08979917303616
chr1	1330000	1331000	termination_zone	1.98015493134166
chr1	1331000	1332000	termination_zone	1.51896492068882
chr1	1332000	1333000	termination_zone	1.43858190021657
chr1	1333000	1334000	termination_zone	1.40948982364242
chr1	1334000	1335000	termination_zone	1.32579734647248
chr1	1335000	1336000	termination_zone	1.47063912719174
chr1	1336000	1337000	termination_zone	1.39348745814718
chr1	1337000	1338000	termination_zone	1.53045584358468
chr1	1338000	1339000	termination_zone	1.08464776085473
chr1	1339000	1340000	termination_zone	1.41296427199666
chr1	1340000	1341000	termination_zone	1.63321588535909
chr1	1341000	1342000	termination_zone	1.6353832040475
chr1	1342000	1343000	termination_zone	1.35359569471724
chr1	1343000	1344000	termination_zone	1.48985305534812
chr1	1344000	1345000	termination_zone	1.34273541539459
chr1	1345000	1346000	termination_zone	1.3547571240804
chr1	1346000	1347000	termination_zone	1.30358480381246
chr1	1347000	1348000	termination_zone	1.41000822180665
chr1	1348000	1349000	termination_zone	1.49305012062632
chr1	1349000	1350000	termination_zone	1.36425347850495
chr1	1351000	1352000	initiation_zone	1.28824581132061
chr1	1352000	1353000	initiation_zone	1.30572775518815
chr1	1353000	1354000	initiation_zone	1.45710165808901
chr1	1354000	1355000	initiation_zone	1.23087449170327
chr1	1355000	1356000	initiation_zone	0.757775491011926
chr1	1356000	1357000	initiation_zone	1.05730903422456
chr1	1357000	1358000	initiation_zone	1.23918655898115
chr1	1358000	1359000	initiation_zone	1.37992928722407
chr1	1359000	1360000	initiation_zone	1.40857912540867
chr1	1360000	1361000	initiation_zone	1.70428656581292
chr1	1361000	1362000	initiation_zone	1.60476588470389
chr1	1362000	1363000	initiation_zone	1.53857373380686
chr1	1363000	1364000	initiation_zone	1.23037265577409
chr1	1364000	1365000	initiation_zone	1.63757923785617
chr1	1365000	1366000	initiation_zone	1.55653077645291
chr1	1366000	1367000	initiation_zone	1.47712125471966
chr1	1367000	1368000	initiation_zone	1.64799736662902
chr1	1368000	1369000	initiation_zone	1.79986414450137
chr1	1369000	1370000	initiation_zone	1.45031700106799
chr1	1370000	1371000	initiation_zone	1.63705588552479
chr1	1372000	1373000	termination_zone	1.33838404477936
chr1	1373000	1374000	termination_zone	1.22705522095081
chr1	1374000	1375000	termination_zone	1.19375446718409
chr1	1375000	1376000	termination_zone	1.74134860247589
chr1	1376000	1377000	termination_zone	1.43506536222059
chr1	1377000	1378000	termination_zone	2.0711944438077
chr1	1378000	1379000	termination_zone	1.50480989889616
chr1	1379000	1380000	termination_zone	1.52297805282982
chr1	1380000	1381000	termination_zone	1.24622847245145
chr1	1381000	1382000	termination_zone	1.41730963546293
chr1	1382000	1383000	termination_zone	1.30728204703335
chr1	1383000	1384000	termination_zone	1.7664012273486
chr1	1384000	1385000	termination_zone	1.63004565536166
chr1	1385000	1386000	termination_zone	1.46706886472028
chr1	1386000	1387000	termination_zone	1.67005158132769
chr1	1387000	1388000	termination_zone	1.01022476064241
chr1	1388000	1389000	termination_zone	1.67323714107045
chr1	1389000	1390000	termination_zone	1.70826544471374
chr1	1390000	1391000	termination_zone	1.25654958894273
chr1	1391000	1392000	termination_zone	1.58824762107517
chr1	1392000	1393000	termination_zone	1.40836112432558
chr1	1393000	1394000	termination_zone	1.53943877462509
chr1	1394000	1395000	termination_zone	1.55573916123248
chr1	1395000	1396000	termination_zone	1.92603359667884
chr1	1396000	1397000	termination_zone	1.38248018028534
chr1	1397000	1398000	termination_zone	1.1133750570949
chr1	1398000	1399000	termination_zone	1.64589364546111
chr1	1399000	1400000	termination_zone	2.01538770138792
chr1	1400000	1401000	termination_zone	1.40840957846843
chr1	1401000	1402000	termination_zone	1.25329444682185
chr1	1402000	1403000	termination_zone	1.69418216762589
chr1	1403000	1404000	termination_zone	1.95162080272464
chr1	1404000	1405000	termination_zone	1.64352218028435
chr1	1405000	1406000	termination_zone	1.38699411379937
chr1	1407000	1408000	initiation_zone	1.28538861180613
chr1	1408000	1409000	initiation_zone	1.1715614189596
chr1	1409000	1410000	initiation_zone	1.56262556157657
chr1	1410000	1411000	initiation_zone	1.54575681309612
chr1	1411000	1412000	initiation_zone	1.73572661458865
chr1	1412000	1413000	initiation_zone	1.50779592353066
chr1	1413000	1414000	initiation_zone	1.83794310912652
chr1	1414000	1415000	initiation_zone	1.46370125958236
chr1	1415000	1416000	initiation_zone	1.44056473573995
chr1	1416000	1417000	initiation_zone	1.59694878669287
chr1	1417000	1418000	initiation_zone	1.51110761995927
chr1	1418000	1419000	initiation_zone	1.54441258580579
chr1	1419000	1420000	initiation_zone	1.53263160589527
chr1	1420000	1421000	initiation_zone	1.61214783832649
chr1	1421000	1422000	initiation_zone	1.37532016239541
chr1	1422000	1423000	initiation_zone	1.36434145162028
chr1	1423000	1424000	initiation_zone	1.68975269613916
chr1	1424000	1425000	initiation_zone	1.61971926561173
chr1	1425000	1426000	initiation_zone	1.49489634395435
chr1	1426000	1427000	initiation_zone	1.23897092894447
chr1	1427000	1428000	initiation_zone	0.647399690147035
chr1	1428000	1429000	initiation_zone	1.42433868362157
chr1	1429000	1430000	initiation_zone	1.45310631916384
chr1	1430000	1431000	initiation_zone	1.24202337352828
chr1	1431000	1432000	initiation_zone	1.53578236571747
chr1	1432000	1433000	initiation_zone	1.4127124827451
chr1	1433000	1434000	initiation_zone	1.41008356441797
chr1	1434000	1435000	initiation_zone	1.13759457069503
chr1	1435000	1436000	initiation_zone	1.70492091673096
chr1	1436000	1437000	initiation_zone	1.42513545746315
chr1	1437000	1438000	initiation_zone	1.84401094437304
chr1	1438000	1439000	initiation_zone	1.31624999419929
chr1	1439000	1440000	initiation_zone	1.80577263193567
chr1	1440000	1441000	initiation_zone	1.91293024173932
chr1	1441000	1442000	initiation_zone	1.35330991708144
chr1	1442000	1443000	initiation_zone	1.33788692698932
chr1	1443000	1444000	initiation_zone	1.55773868607335
chr1	1444000	1445000	initiation_zone	1.62357415113189
chr1	1445000	1446000	initiation_zone	1.58115289196629
chr1	1446000	1447000	initiation_zone	1.79947839883798
chr1	1447000	1448000	initiation_zone	1.76651198978648
chr1	1448000	1449000	initiation_zone	1.71564526104046
chr1	1449000	1450000	initiation_zone	1.61324415828048
chr1	1450000	1451000	initiation_zone	1.83415396952888
chr1	1451000	1452000	initiation_zone	1.65979739430194
chr1	1452000	1453000	initiation_zone	1.42368019947816
chr1	1453000	1454000	initiation_zone	1.68012390575553
chr1	1454000	1455000	initiation_zone	1.59262082132198
chr1	1455000	1456000	initiation_zone	1.46582881535744
chr1	1456000	1457000	initiation_zone	1.28027477407336
chr1	1457000	1458000	initiation_zone	1.55034072110441
chr1	1458000	1459000	initiation_zone	1.4531810819303
chr1	1459000	1460000	initiation_zone	1.43964842956347
chr1	1460000	1461000	initiation_zone	1.66754982658978
chr1	1461000	1462000	initiation_zone	1.39402401512755
chr1	1462000	1463000	initiation_zone	1.51352833359919
chr1	1463000	1464000	initiation_zone	1.70972211560481
chr1	1464000	1465000	initiation_zone	1.6522947007252
chr1	1465000	1466000	initiation_zone	1.33002498828944
chr1	1466000	1467000	initiation_zone	1.49788519187322
chr1	1467000	1468000	initiation_zone	1.41928023545224
chr1	1468000	1469000	initiation_zone	1.15994693194791
chr1	1469000	1470000	initiation_zone	1.32123175833984
chr1	1470000	1471000	initiation_zone	1.41828999568715
chr1	1471000	1472000	initiation_zone	1.4540675519848
chr1	1473000	1474000	termination_zone	1.27114431794908
chr1	1474000	1475000	termination_zone	1.18708181783609
chr1	1475000	1476000	termination_zone	1.03837772057734
chr1	1476000	1477000	termination_zone	1.43131895688715
chr1	1477000	1478000	termination_zone	1.6214186432732
chr1	1478000	1479000	termination_zone	1.62188221549574
chr1	1479000	1480000	termination_zone	1.60110349093113
chr1	1480000	1481000	termination_zone	1.48884655151248
chr1	1481000	1482000	termination_zone	1.59500840534649
chr1	1482000	1483000	termination_zone	1.71964197817278
chr1	1483000	1484000	termination_zone	1.64930239901768
chr1	1484000	1485000	termination_zone	1.4429300671803
chr1	1485000	1486000	termination_zone	1.47437594584362
chr1	1486000	1487000	termination_zone	1.25337167630452
chr1	1487000	1488000	termination_zone	1.49088518891467
chr1	1488000	1489000	termination_zone	1.65312978313753
chr1	1489000	1490000	termination_zone	1.26997967664532
chr1	1490000	1491000	termination_zone	1.02105001283337
chr1	1491000	1492000	termination_zone	1.34109420363835
chr1	1492000	1493000	termination_zone	1.3833200200677
chr1	1493000	1494000	termination_zone	1.50716607805392
chr1	1494000	1495000	termination_zone	1.31721476567218
chr1	1495000	1496000	termination_zone	1.61716062696214
chr1	1496000	1497000	termination_zone	1.48902047801937
chr1	1497000	1498000	termination_zone	1.41908914920647
chr1	1498000	1499000	termination_zone	1.34303658256214
chr1	1499000	1500000	termination_zone	1.49129164068759
chr1	1500000	1501000	termination_zone	1.72792381110033
chr1	1501000	1502000	termination_zone	1.66751206067935
chr1	1502000	1503000	termination_zone	1.45398511778585
chr1	1503000	1504000	termination_zone	1.60284101868146
chr1	1504000	1505000	termination_zone	1.6930970498937
chr1	1505000	1506000	termination_zone	1.72390576903563
chr1	1506000	1507000	termination_zone	1.63070517277749
chr1	1507000	1508000	termination_zone	1.48785194955377
chr1	1508000	1509000	termination_zone	1.26508681929061
chr1	1509000	1510000	termination_zone	1.72599511389711
chr1	1510000	1511000	termination_zone	1.66631555944569
chr1	1511000	1512000	termination_zone	1.63572178161501
chr1	1512000	1513000	termination_zone	1.73929538353574
chr1	1513000	1514000	termination_zone	1.23720850502557
chr1	1514000	1515000	termination_zone	1.23012033909728
chr1	1515000	1516000	termination_zone	1.71132910146692
chr1	1516000	1517000	termination_zone	1.43797693472121
chr1	1517000	1518000	termination_zone	1.64309719919499
chr1	1518000	1519000	termination_zone	1.55789762110697
chr1	1519000	1520000	termination_zone	1.44435086735457
chr1	1520000	1521000	termination_zone	1.66498421630531
chr1	1521000	1522000	termination_zone	1.80191419877164
chr1	1522000	1523000	termination_zone	1.45830084975791
chr1	1523000	1524000	termination_zone	1.46435064962625
chr1	1524000	1525000	termination_zone	1.58723621501094
chr1	1525000	1526000	termination_zone	1.52452593662638
chr1	1526000	1527000	termination_zone	1.46460131097271
chr1	1527000	1528000	termination_zone	1.34551375779935
chr1	1528000	1529000	termination_zone	1.18537214331104
chr1	1529000	1530000	termination_zone	1.2013474594474
chr1	1530000	1531000	termination_zone	1.59142080510421
chr1	1531000	1532000	termination_zone	1.69390673551517
chr1	1532000	1533000	termination_zone	1.80181664264243
chr1	1533000	1534000	termination_zone	1.34439227368511
chr1	1534000	1535000	termination_zone	1.45916623379115
chr1	1535000	1536000	termination_zone	1.2618573856299
chr1	1536000	1537000	termination_zone	1.24173320699795
chr1	1537000	1538000	termination_zone	1.82549393616497
chr1	1538000	1539000	termination_zone	1.8278454602672
chr1	1539000	1540000	termination_zone	1.50308216457604
chr1	1540000	1541000	termination_zone	0.718224803628757
chr1	1541000	1542000	termination_zone	1.46231241419942
chr1	1542000	1543000	termination_zone	1.39555103460642
chr1	1543000	1544000	termination_zone	1.37857957611577
chr1	1544000	1545000	termination_zone	1.49312586598457
chr1	1545000	1546000	termination_zone	1.43069458917004
chr1	1546000	1547000	termination_zone	1.24515359835847
chr1	1547000	1548000	termination_zone	1.49682590292436
chr1	1548000	1549000	termination_zone	1.29369714409928
chr1	1549000	1550000	termination_zone	1.57842854253184
chr1	1550000	1551000	termination_zone	1.93553204324436
chr1	1551000	1552000	termination_zone	1.32324410336673
chr1	1552000	1553000	termination_zone	1.38771579168946
chr1	1553000	1554000	termination_zone	1.59860814502124
chr1	1554000	1555000	termination_zone	1.54561633291314
chr1	1555000	1556000	termination_zone	1.43874006992857
chr1	1556000	1557000	termination_zone	1.456255581836
chr1	1557000	1558000	termination_zone	1.71949701661058
chr1	1558000	1559000	termination_zone	1.71520174515454
chr1	1559000	1560000	termination_zone	1.53577361295478
chr1	1560000	1561000	termination_zone	1.42156854790505
chr1	1561000	1562000	termination_zone	1.33812776278607
chr1	1562000	1563000	termination_zone	1.49109728318263
chr1	1563000	1564000	termination_zone	1.5667688320439
chr1	1564000	1565000	termination_zone	1.58393520253675
chr1	1565000	1566000	termination_zone	1.69664756841699
chr1	1566000	1567000	termination_zone	1.62979173241545
chr1	1567000	1568000	termination_zone	1.6724467960263
chr1	1568000	1569000	termination_zone	1.68663626926229
chr1	1569000	1570000	termination_zone	1.65540258230237
chr1	1571000	1572000	initiation_zone	1.6327464363245
chr1	1572000	1573000	initiation_zone	1.64879896327133
chr1	1573000	1574000	initiation_zone	1.68529378138678
chr1	1574000	1575000	initiation_zone	1.47863863154317
chr1	1575000	1576000	initiation_zone	1.65754753796367
chr1	1576000	1577000	initiation_zone	1.5478362158308
chr1	1577000	1578000	initiation_zone	1.56995881809659
chr1	1578000	1579000	initiation_zone	1.54666602507018
chr1	1579000	1580000	initiation_zone	1.95949454017824
chr1	1580000	1581000	initiation_zone	1.78697214029554
chr1	1581000	1582000	initiation_zone	2.05063105612669
chr1	1582000	1583000	initiation_zone	1.49803472368703
chr1	1583000	1584000	initiation_zone	1.56619083035349
chr1	1584000	1585000	initiation_zone	1.53041663893766
chr1	1585000	1586000	initiation_zone	1.69225830117197
chr1	1586000	1587000	initiation_zone	1.48007884006549
chr1	1587000	1588000	initiation_zone	1.44965637657469
chr1	1588000	1589000	initiation_zone	1.52065332588844
chr1	1589000	1590000	initiation_zone	1.46495360769928
chr1	1590000	1591000	initiation_zone	1.39030090205205
chr1	1591000	1592000	initiation_zone	1.68325412124959
chr1	1592000	1593000	initiation_zone	1.43272791128313
chr1	1593000	1594000	initiation_zone	1.5754877513562
chr1	1594000	1595000	initiation_zone	1.45334340827308
chr1	1595000	1596000	initiation_zone	1.56538773045526
chr1	1596000	1597000	initiation_zone	1.48676873792828
chr1	1597000	1598000	initiation_zone	1.60936262601393
chr1	1598000	1599000	initiation_zone	1.18509416080243
chr1	1599000	1600000	initiation_zone	1.48628876096057
chr1	1600000	1601000	initiation_zone	1.10737544668622
chr1	1601000	1602000	initiation_zone	1.21920101020285
chr1	1602000	1603000	initiation_zone	1.40919245713138
chr1	1603000	1604000	initiation_zone	1.29866207578631
chr1	1604000	1605000	initiation_zone	1.42169364786631
chr1	1605000	1606000	initiation_zone	1.31111784266251
chr1	1606000	1607000	initiation_zone	1.2535456858028
chr1	1607000	1608000	initiation_zone	1.71339452928005
chr1	1608000	1609000	initiation_zone	1.85814372051592
chr1	1610000	1611000	termination_zone	1.32349871191726
chr1	1611000	1612000	termination_zone	1.60615499320978
chr1	1612000	1613000	termination_zone	1.7678383226216
chr1	1613000	1614000	termination_zone	1.42190292480378
chr1	1614000	1615000	termination_zone	1.31140705740509
chr1	1615000	1616000	termination_zone	1.78783816297088
chr1	1616000	1617000	termination_zone	1.34017962367366
chr1	1617000	1618000	termination_zone	1.32551566336315
chr1	1618000	1619000	termination_zone	1.33671437735152
chr1	1619000	1620000	termination_zone	1.26768787986574
chr1	1620000	1621000	termination_zone	1.25995205992225
chr1	1621000	1622000	termination_zone	1.25827801524303
chr1	1622000	1623000	termination_zone	1.46337711913961
chr1	1623000	1624000	termination_zone	1.63892522267494
chr1	1624000	1625000	termination_zone	1.39667568614328
chr1	1625000	1626000	termination_zone	1.37870929757852
chr1	1626000	1627000	termination_zone	1.51627088272934
chr1	1627000	1628000	termination_zone	1.64578603055798
chr1	1628000	1629000	termination_zone	1.3794801619918
chr1	1629000	1630000	termination_zone	0
chr1	1630000	1631000	termination_zone	1.19755621315354
chr1	1631000	1632000	termination_zone	0.75495958772171
chr1	1632000	1633000	termination_zone	1.47226875192525
chr1	1633000	1634000	termination_zone	1.28283027855955
chr1	1634000	1635000	termination_zone	0.992940725063429
chr1	1635000	1636000	termination_zone	1.38310119717204
chr1	1636000	1637000	termination_zone	1.15594301797184
chr1	1637000	1638000	termination_zone	1.6135038411053
chr1	1638000	1639000	termination_zone	1.8692619704524
chr1	1639000	1640000	termination_zone	1.34635297445064
chr1	1640000	1641000	termination_zone	1.537747156282
chr1	1641000	1642000	termination_zone	1.5315580018976
chr1	1642000	1643000	termination_zone	1.54934828546571
chr1	1643000	1644000	termination_zone	1.44574786668275
chr1	1644000	1645000	termination_zone	1.50821538701595
chr1	1645000	1646000	termination_zone	1.51753902962232
chr1	1646000	1647000	termination_zone	1.61193781051872
chr1	1647000	1648000	termination_zone	1.46895747435421
chr1	1653000	1654000	termination_zone	1.64483232882564
chr1	1654000	1655000	termination_zone	1.09190106685104
chr1	1655000	1656000	termination_zone	1.58445085765925
chr1	1656000	1657000	termination_zone	1.77718284892321
chr1	1657000	1658000	termination_zone	1.59102748625363
chr1	1658000	1659000	termination_zone	1.54385969966799
chr1	1659000	1660000	termination_zone	1.37629729614671
chr1	1660000	1661000	termination_zone	1.69196510276736
chr1	1661000	1662000	termination_zone	1.56882451740781
chr1	1662000	1663000	termination_zone	1.44297714443571
chr1	1663000	1664000	termination_zone	1.34121806536377
chr1	1664000	1665000	termination_zone	1.3056054790537
chr1	1665000	1666000	termination_zone	1.3631605302861
chr1	1666000	1667000	termination_zone	1.41153553220933
chr1	1667000	1668000	termination_zone	1.39557348681327
chr1	1668000	1669000	termination_zone	1.42810778482564
chr1	1669000	1670000	termination_zone	1.67017160835527
chr1	1670000	1671000	termination_zone	1.40007382043916
chr1	1671000	1672000	termination_zone	1.46837778691358
chr1	1672000	1673000	termination_zone	1.36904350977877
chr1	1673000	1674000	termination_zone	1.22159320710713
chr1	1674000	1675000	termination_zone	1.32542769310893
chr1	1675000	1676000	termination_zone	1.23716192439788
chr1	1676000	1677000	termination_zone	1.39059327750533
chr1	1677000	1678000	termination_zone	1.44801887301536
chr1	1678000	1679000	termination_zone	1.83982358565874
chr1	1679000	1680000	termination_zone	2.06017209982558
chr1	1680000	1681000	termination_zone	1.46424671788921
chr1	1681000	1682000	termination_zone	1.40560475213494
chr1	1682000	1683000	termination_zone	1.25530383835118
chr1	1683000	1684000	termination_zone	1.38000968488713
chr1	1684000	1685000	termination_zone	1.42127942865616
chr1	1685000	1686000	termination_zone	1.58672575832142
chr1	1686000	1687000	termination_zone	1.46802222649409
chr1	1687000	1688000	termination_zone	1.83932089358855
chr1	1707000	1708000	termination_zone	1.44529276942597
chr1	1708000	1709000	termination_zone	1.42937540507969
chr1	1709000	1710000	termination_zone	1.20929155455216
chr1	1710000	1711000	termination_zone	1.48946176314074
chr1	1711000	1712000	termination_zone	1.55015042474304
chr1	1712000	1713000	termination_zone	1.37558523796009
chr1	1713000	1714000	termination_zone	1.42905980924942
chr1	1714000	1715000	termination_zone	1.44606561458414
chr1	1715000	1716000	termination_zone	1.4078156423842
chr1	1716000	1717000	termination_zone	1.70960912107265
chr1	1717000	1718000	termination_zone	1.66169700541101
chr1	1718000	1719000	termination_zone	1.86960325423916
chr1	1719000	1720000	termination_zone	1.33312160595965
chr1	1720000	1721000	termination_zone	1.44093245070478
chr1	1721000	1722000	termination_zone	1.71311577435338
chr1	1722000	1723000	termination_zone	1.33072934520854
chr1	1723000	1724000	termination_zone	1.43763838702797
chr1	1724000	1725000	termination_zone	1.60163916330869
chr1	1725000	1726000	termination_zone	1.15234028882374
chr1	1726000	1727000	termination_zone	1.36691946406169
chr1	1727000	1728000	termination_zone	1.32339491061296
chr1	1728000	1729000	termination_zone	1.32672725054647
chr1	1729000	1730000	termination_zone	1.70122534076176
chr1	1730000	1731000	termination_zone	1.31470969295517
chr1	1731000	1732000	termination_zone	1.69099303209987
chr1	1732000	1733000	termination_zone	1.33597914234035
chr1	1733000	1734000	termination_zone	1.58485869235522
chr1	1734000	1735000	termination_zone	1.57417600843291
chr1	1735000	1736000	termination_zone	1.3499799693779
chr1	1736000	1737000	termination_zone	1.28773065645295
chr1	1737000	1738000	termination_zone	1.62019276517868
chr1	1738000	1739000	termination_zone	1.15739403807127
chr1	1739000	1740000	termination_zone	1.24378242902014
chr1	1740000	1741000	termination_zone	1.38838389812845
chr1	1741000	1742000	termination_zone	1.35045517048782
chr1	1742000	1743000	termination_zone	1.7895109515857
chr1	1743000	1744000	termination_zone	1.77890888110484
chr1	1744000	1745000	termination_zone	1.53428899618638
chr1	1745000	1746000	termination_zone	1.42482721035342
chr1	1746000	1747000	termination_zone	1.33949119184254
chr1	1747000	1748000	termination_zone	1.26887151328091
chr1	1748000	1749000	termination_zone	1.69643348470949
chr1	1749000	1750000	termination_zone	1.65587901357494
chr1	1750000	1751000	termination_zone	1.33249616963357
chr1	1751000	1752000	termination_zone	1.50758603976301
chr1	1752000	1753000	termination_zone	1.59990334142419
chr1	1753000	1754000	termination_zone	1.70452858150122
chr1	1754000	1755000	termination_zone	1.38124404714937
chr1	1755000	1756000	termination_zone	1.47211257302151
chr1	1756000	1757000	termination_zone	1.49510804002577
chr1	1757000	1758000	termination_zone	1.44153803870216
chr1	1758000	1759000	termination_zone	1.67202820178621
chr1	1759000	1760000	termination_zone	1.72917376744927
chr1	1760000	1761000	termination_zone	1.42586979287513
chr1	1761000	1762000	termination_zone	1.36728813665224
chr1	1762000	1763000	termination_zone	1.53652687932562
chr1	1763000	1764000	termination_zone	2.06501921413625
chr1	1764000	1765000	termination_zone	1.18914338692131
chr1	1765000	1766000	termination_zone	1.73878055848437
chr1	1766000	1767000	termination_zone	1.26025490562225
chr1	1767000	1768000	termination_zone	1.56444060312728
chr1	1768000	1769000	termination_zone	1.65789549347693
chr1	1769000	1770000	termination_zone	1.38055013714972
chr1	1770000	1771000	termination_zone	1.65398390737407
chr1	1771000	1772000	termination_zone	1.6268680642588
chr1	1772000	1773000	termination_zone	1.66219099085901
chr1	1773000	1774000	termination_zone	1.63498733556182
chr1	1774000	1775000	termination_zone	1.44743491658074
chr1	1775000	1776000	termination_zone	1.68196893339746
chr1	1776000	1777000	termination_zone	1.65751983522161
chr1	1777000	1778000	termination_zone	1.50372069764378
chr1	1778000	1779000	termination_zone	1.40277706961035
chr1	1779000	1780000	termination_zone	1.49902689326112
chr1	1780000	1781000	termination_zone	1.65434158918749
chr1	1781000	1782000	termination_zone	1.52833747538979
chr1	1782000	1783000	termination_zone	1.27232611532939
chr1	1783000	1784000	termination_zone	1.28512554340293
chr1	1784000	1785000	termination_zone	1.24166949193225
chr1	1785000	1786000	termination_zone	1.59293010117951
chr1	1786000	1787000	termination_zone	1.81986540620507
chr1	1787000	1788000	termination_zone	1.5144273296928
chr1	1788000	1789000	termination_zone	1.32172027769418
chr1	1789000	1790000	termination_zone	1.56747507389987
chr1	1790000	1791000	termination_zone	1.69866047305241
chr1	1791000	1792000	termination_zone	1.57916025268729
chr1	1792000	1793000	termination_zone	1.69407846208076
chr1	1793000	1794000	termination_zone	1.69200923614293
chr1	1794000	1795000	termination_zone	1.82984389218168
chr1	1795000	1796000	termination_zone	1.54674902816812
chr1	1796000	1797000	termination_zone	1.61171220844356
chr1	1797000	1798000	termination_zone	1.70440971442676
chr1	1798000	1799000	termination_zone	1.54490888581701
chr1	1799000	1800000	termination_zone	1.37878711186163
chr1	1800000	1801000	termination_zone	1.67813125654418
chr1	1801000	1802000	termination_zone	1.68543889997521
chr1	1802000	1803000	termination_zone	1.61903507906983
chr1	1803000	1804000	termination_zone	1.7749700874577
chr1	1804000	1805000	termination_zone	1.57461480087819
chr1	1805000	1806000	termination_zone	1.57588524912131
chr1	1806000	1807000	termination_zone	1.61960341976775
chr1	1807000	1808000	termination_zone	2.02688720168138
chr1	1808000	1809000	termination_zone	1.49910887702258
chr1	1809000	1810000	termination_zone	1.64916701372498
chr1	1810000	1811000	termination_zone	2.0879706116622
chr1	1811000	1812000	termination_zone	1.56776553379857
chr1	1812000	1813000	termination_zone	1.90687353472207
chr1	1813000	1814000	termination_zone	1.68845361617046
chr1	1814000	1815000	termination_zone	1.34266898423553
chr1	1815000	1816000	termination_zone	1.56425541338193
chr1	1816000	1817000	termination_zone	1.65079303965193
chr1	1817000	1818000	termination_zone	1.6944792434565
chr1	1818000	1819000	termination_zone	1.60137268690628
chr1	1819000	1820000	termination_zone	1.60570312700323
chr1	1820000	1821000	termination_zone	1.42142110452156
chr1	1821000	1822000	termination_zone	1.44353053962323
chr1	1822000	1823000	termination_zone	1.65812501195715
chr1	1823000	1824000	termination_zone	1.49322562151043
chr1	1824000	1825000	termination_zone	1.55560828141081
chr1	1825000	1826000	termination_zone	1.75278573791416
chr1	1826000	1827000	termination_zone	1.56270370842927
chr1	1827000	1828000	termination_zone	1.38330231868875
chr1	1828000	1829000	termination_zone	1.41956211727539
chr1	1829000	1830000	termination_zone	1.24887259139142
chr1	1830000	1831000	termination_zone	1.37055526353629
chr1	1831000	1832000	termination_zone	1.81227043353224
chr1	1832000	1833000	termination_zone	1.67638873458118
chr1	1833000	1834000	termination_zone	1.73974810102145
chr1	1834000	1835000	termination_zone	1.39642414506709
chr1	1835000	1836000	termination_zone	2.02397692661038
chr1	1836000	1837000	termination_zone	1.87014996489126
chr1	1837000	1838000	termination_zone	1.51262511091478
chr1	1838000	1839000	termination_zone	1.39697383590002
chr1	1839000	1840000	termination_zone	1.48324486093152
chr1	1840000	1841000	termination_zone	1.38336648275504
chr1	1841000	1842000	termination_zone	1.65851221679553
chr1	1842000	1843000	termination_zone	1.80758914238976
chr1	1843000	1844000	termination_zone	1.44508000345357
chr1	1844000	1845000	termination_zone	1.56054320430237
chr1	1845000	1846000	termination_zone	1.59777806837715
chr1	1846000	1847000	termination_zone	1.7975675875179
chr1	1847000	1848000	termination_zone	1.64054106141029
chr1	1848000	1849000	termination_zone	1.61802716635319
chr1	1849000	1850000	termination_zone	1.73662411993484
chr1	1850000	1851000	termination_zone	1.65406097142926
chr1	1851000	1852000	termination_zone	1.80363878101028
chr1	1852000	1853000	termination_zone	1.57411015147726
chr1	1853000	1854000	termination_zone	1.70434665299845
chr1	1854000	1855000	termination_zone	1.64553142970706
chr1	1855000	1856000	termination_zone	1.34651596731497
chr1	1856000	1857000	termination_zone	1.81970840987896
chr1	1857000	1858000	termination_zone	1.71683504297402
chr1	1858000	1859000	termination_zone	1.56729389043594
chr1	1859000	1860000	termination_zone	1.62026362416708
chr1	1860000	1861000	termination_zone	1.54137837431577
chr1	1861000	1862000	termination_zone	1.75936562165593
chr1	1862000	1863000	termination_zone	1.64248602582443
chr1	1863000	1864000	termination_zone	1.6450201241136
chr1	1864000	1865000	termination_zone	1.94011786674772
chr1	1865000	1866000	termination_zone	1.22850078522257
chr1	1866000	1867000	termination_zone	1.36400434316061
chr1	1867000	1868000	termination_zone	1.58804749698608
chr1	1868000	1869000	termination_zone	1.53236128481703
chr1	1869000	1870000	termination_zone	1.38543998873674
chr1	1870000	1871000	termination_zone	1.90590376621662
chr1	1871000	1872000	termination_zone	1.50720799318398
chr1	1872000	1873000	termination_zone	1.57352139635255
chr1	1873000	1874000	termination_zone	1.70983508074575
chr1	1874000	1875000	termination_zone	1.72143130637758
chr1	1875000	1876000	termination_zone	1.39283770303977
chr1	1876000	1877000	termination_zone	1.69936196689142
chr1	1877000	1878000	termination_zone	1.52009548297408
chr1	1878000	1879000	termination_zone	1.73503970503372
chr1	1879000	1880000	termination_zone	1.5924543505545
chr1	1880000	1881000	termination_zone	1.86779473863326
chr1	1881000	1882000	termination_zone	1.73344805594446
chr1	1882000	1883000	termination_zone	1.42284768572606
chr1	1883000	1884000	termination_zone	1.4628171144095
chr1	1884000	1885000	termination_zone	1.51826633754398
chr1	1885000	1886000	termination_zone	1.3276551991375
chr1	1887000	1888000	initiation_zone	1.33423274738966
chr1	1888000	1889000	initiation_zone	1.37915629340983
chr1	1889000	1890000	initiation_zone	1.62417892574802
chr1	1890000	1891000	initiation_zone	0
chr1	1891000	1892000	initiation_zone	1.58905553105234
chr1	1892000	1893000	initiation_zone	1.41166358897372
chr1	1893000	1894000	initiation_zone	1.64221242486202
chr1	1894000	1895000	initiation_zone	1.91336995866228
chr1	1895000	1896000	initiation_zone	1.46535375883842
chr1	1896000	1897000	initiation_zone	1.56359972888153
chr1	1897000	1898000	initiation_zone	1.43278488611391
chr1	1898000	1899000	initiation_zone	2.12176430333815
chr1	1899000	1900000	initiation_zone	1.54085759384576
chr1	1900000	1901000	initiation_zone	1.55773818631244
chr1	1901000	1902000	initiation_zone	1.5924927940554
chr1	1902000	1903000	initiation_zone	1.58404838848524
chr1	1903000	1904000	initiation_zone	1.39737926684862
chr1	1904000	1905000	initiation_zone	1.49802961406967
chr1	1905000	1906000	initiation_zone	1.61002102466415
chr1	1906000	1907000	initiation_zone	1.39317977096576
chr1	1907000	1908000	initiation_zone	1.39535158039976
chr1	1908000	1909000	initiation_zone	1.28662485533174
chr1	1909000	1910000	initiation_zone	1.5954411048153
chr1	1910000	1911000	initiation_zone	1.57159614025024
chr1	1911000	1912000	initiation_zone	1.57176175260104
chr1	1912000	1913000	initiation_zone	1.62676724246363
chr1	1913000	1914000	initiation_zone	1.38429267008016
chr1	1914000	1915000	initiation_zone	1.48351563712517
chr1	1915000	1916000	initiation_zone	1.37391402752547
chr1	1916000	1917000	initiation_zone	1.53412768352868
chr1	1917000	1918000	initiation_zone	1.51107622909295
chr1	1918000	1919000	initiation_zone	1.50519491540742
chr1	1919000	1920000	initiation_zone	1.92482193304726
chr1	1920000	1921000	initiation_zone	1.51776195661748
chr1	1921000	1922000	initiation_zone	1.3577363849571
chr1	1922000	1923000	initiation_zone	1.52786619344187
chr1	1923000	1924000	initiation_zone	1.35201704107301
chr1	1924000	1925000	initiation_zone	1.46534095337479
chr1	1925000	1926000	initiation_zone	1.9795483747041
chr1	1926000	1927000	initiation_zone	1.28163980059158
chr1	1928000	1929000	termination_zone	1.28009337542904
chr1	1929000	1930000	termination_zone	1.03137738661149
chr1	1930000	1931000	termination_zone	1.47840615057378
chr1	1931000	1932000	termination_zone	1.39431156323123
chr1	1932000	1933000	termination_zone	1.26023197015806
chr1	1933000	1934000	termination_zone	1.64708696114128
chr1	1934000	1935000	termination_zone	1.96530413463581
chr1	1935000	1936000	termination_zone	1.81997622301067
chr1	1936000	1937000	termination_zone	1.4936998353571
chr1	1937000	1938000	termination_zone	1.65310406216237
chr1	1938000	1939000	termination_zone	2.06720895016092
chr1	1939000	1940000	termination_zone	1.61511371695964
chr1	1940000	1941000	termination_zone	1.41656370223031
chr1	1941000	1942000	termination_zone	1.5925891175236
chr1	1942000	1943000	termination_zone	1.52188959975386
chr1	1943000	1944000	termination_zone	1.62610073773326
chr1	1944000	1945000	termination_zone	2.15146178712433
chr1	1945000	1946000	termination_zone	1.96518287962211
chr1	1946000	1947000	termination_zone	1.73269037174902
chr1	1947000	1948000	termination_zone	1.21614456155815
chr1	1948000	1949000	termination_zone	1.77662832571902
chr1	1949000	1950000	termination_zone	1.57289740621593
chr1	1950000	1951000	termination_zone	1.68770727962482
chr1	1951000	1952000	termination_zone	1.6040512579155
chr1	1952000	1953000	termination_zone	1.55632979342916
chr1	1953000	1954000	termination_zone	1.53902040435921
chr1	1954000	1955000	termination_zone	1.730109718914
chr1	1955000	1956000	termination_zone	1.28879553924697
chr1	1956000	1957000	termination_zone	1.69879625179043
chr1	1957000	1958000	termination_zone	1.65259441086809
chr1	1958000	1959000	termination_zone	1.63444368073484
chr1	1959000	1960000	termination_zone	1.76945117940204
chr1	1960000	1961000	termination_zone	1.33186049397002
chr1	1961000	1962000	termination_zone	1.33373325640745
chr1	1962000	1963000	termination_zone	1.6387886671574
chr1	1963000	1964000	termination_zone	1.62747420513258
chr1	1964000	1965000	termination_zone	1.44453295448147
chr1	1965000	1966000	termination_zone	1.55226252296555
chr1	1966000	1967000	termination_zone	1.51347970761474
chr1	1967000	1968000	termination_zone	1.29671210551294
chr1	1968000	1969000	termination_zone	1.47600305918357
chr1	1969000	1970000	termination_zone	1.14667056477053
chr1	1970000	1971000	termination_zone	1.40050601012151
chr1	1971000	1972000	termination_zone	1.99795088054514
chr1	1972000	1973000	termination_zone	1.52300764473425
chr1	1973000	1974000	termination_zone	1.47780834384721
chr1	1974000	1975000	termination_zone	1.87898112339374
chr1	1975000	1976000	termination_zone	1.59899941148801
chr1	1976000	1977000	termination_zone	1.75863342754624
chr1	1977000	1978000	termination_zone	1.73167887162549
chr1	1978000	1979000	termination_zone	1.2829914976918
chr1	1979000	1980000	termination_zone	1.79356340302787
chr1	1980000	1981000	termination_zone	1.38734532667355
chr1	1981000	1982000	termination_zone	1.13616545681454
chr1	1982000	1983000	termination_zone	1.34360550810417
chr1	1983000	1984000	termination_zone	1.39378571926106
chr1	1984000	1985000	termination_zone	1.66843251231066
chr1	1985000	1986000	termination_zone	1.24424962423772
chr1	1986000	1987000	termination_zone	1.43436927429871
chr1	1987000	1988000	termination_zone	1.24516706882208
chr1	1988000	1989000	termination_zone	1.81264601623312
chr1	1989000	1990000	termination_zone	1.94480016566999
chr1	1990000	1991000	termination_zone	1.62415968793595
chr1	1991000	1992000	termination_zone	1.88137388891631
chr1	1992000	1993000	termination_zone	1.3596354670499
chr1	1993000	1994000	termination_zone	1.34245857144509
chr1	1994000	1995000	termination_zone	1.59417762150305
chr1	1995000	1996000	termination_zone	1.38790237499014
chr1	1996000	1997000	termination_zone	1.66359324684651
chr1	1997000	1998000	termination_zone	1.47989302217955
chr1	1998000	1999000	termination_zone	1.66857542701238
chr1	1999000	2000000	termination_zone	1.66110247363425
chr1	2000000	2001000	termination_zone	1.68322720604143
chr1	2001000	2002000	termination_zone	1.62264652210974
chr1	2002000	2003000	termination_zone	1.79089875409234
chr1	2003000	2004000	termination_zone	1.55058320227912
chr1	2004000	2005000	termination_zone	1.34633350852733
chr1	2005000	2006000	termination_zone	1.5874022481297
chr1	2006000	2007000	termination_zone	1.77803542307748
chr1	2007000	2008000	termination_zone	1.80791368679289
chr1	2008000	2009000	termination_zone	1.60509589878243
chr1	2009000	2010000	termination_zone	1.54530454409601
chr1	2010000	2011000	termination_zone	1.42228642478506
chr1	2011000	2012000	termination_zone	2.20248831706009
chr1	2012000	2013000	termination_zone	1.69606501369261
chr1	2013000	2014000	termination_zone	1.88131201752514
chr1	2014000	2015000	termination_zone	1.49624924086682
chr1	2015000	2016000	termination_zone	1.74653823286009
chr1	2016000	2017000	termination_zone	1.66254197954895
chr1	2017000	2018000	termination_zone	1.43721666491952
chr1	2018000	2019000	termination_zone	1.36406847828346
chr1	2019000	2020000	termination_zone	0.661645681312206
chr1	2020000	2021000	termination_zone	1.40611419267846
chr1	2021000	2022000	termination_zone	1.27131044061564
chr1	2022000	2023000	termination_zone	1.31132995230379
chr1	2023000	2024000	termination_zone	1.70326680630718
chr1	2024000	2025000	termination_zone	1.21792914618206
chr1	2025000	2026000	termination_zone	1.62985793467826
chr1	2026000	2027000	termination_zone	1.50673690346318
chr1	2027000	2028000	termination_zone	1.54597474839116
chr1	2028000	2029000	termination_zone	1.44905944075543
chr1	2029000	2030000	termination_zone	1.52749818814673
chr1	2030000	2031000	termination_zone	1.36137309270042
chr1	2031000	2032000	termination_zone	1.43967999051563
chr1	2032000	2033000	termination_zone	1.5580860535077
chr1	2033000	2034000	termination_zone	1.32395958919723
chr1	2034000	2035000	termination_zone	1.38039293859579
chr1	2035000	2036000	termination_zone	1.47042367982605
chr1	2036000	2037000	termination_zone	1.69495728203506
chr1	2037000	2038000	termination_zone	1.47338589429997
chr1	2038000	2039000	termination_zone	1.53303274511088
chr1	2039000	2040000	termination_zone	1.47019487564268
chr1	2040000	2041000	termination_zone	1.51114909080256
chr1	2041000	2042000	termination_zone	1.50326091713398
chr1	2042000	2043000	termination_zone	2.06518477053473
chr1	2043000	2044000	termination_zone	1.31775002884223
chr1	2044000	2045000	termination_zone	1.73666962915441
chr1	2045000	2046000	termination_zone	1.74134216586125
chr1	2046000	2047000	termination_zone	1.47701420653526
chr1	2047000	2048000	termination_zone	1.35759878599025
chr1	2048000	2049000	termination_zone	1.36485750646141
chr1	2049000	2050000	termination_zone	1.20783509925365
chr1	2050000	2051000	termination_zone	1.21073332261401
chr1	2051000	2052000	termination_zone	0.778753016424087
chr1	2052000	2053000	termination_zone	1.53840614959412
chr1	2053000	2054000	termination_zone	1.63573399317987
chr1	2054000	2055000	termination_zone	1.43552585149865
chr1	2055000	2056000	termination_zone	1.73162099363705
chr1	2056000	2057000	termination_zone	1.42367156105985
chr1	2057000	2058000	termination_zone	1.40470245254475
chr1	2058000	2059000	termination_zone	1.71602720531344
chr1	2059000	2060000	termination_zone	1.47979772003035
chr1	2060000	2061000	termination_zone	1.34416294758516
chr1	2061000	2062000	termination_zone	1.49013934560818
chr1	2062000	2063000	termination_zone	1.75731880944502
chr1	2063000	2064000	termination_zone	1.45052902742793
chr1	2064000	2065000	termination_zone	1.3500491200106
chr1	2065000	2066000	termination_zone	1.27082699811575
chr1	2066000	2067000	termination_zone	1.53947339269642
chr1	2067000	2068000	termination_zone	1.36915398769255
chr1	2068000	2069000	termination_zone	1.61914552634604
chr1	2069000	2070000	termination_zone	1.37989445314201
chr1	2070000	2071000	termination_zone	1.21082366895043
chr1	2071000	2072000	termination_zone	1.49157956472237
chr1	2072000	2073000	termination_zone	1.58692470814482
chr1	2073000	2074000	termination_zone	1.56960796754682
chr1	2074000	2075000	termination_zone	1.16994514274909
chr1	2075000	2076000	termination_zone	1.15925971080124
chr1	2076000	2077000	termination_zone	1.55521850613309
chr1	2077000	2078000	termination_zone	1.61440087942837
chr1	2078000	2079000	termination_zone	1.38927104979874
chr1	2079000	2080000	termination_zone	1.32728032193578
chr1	2080000	2081000	termination_zone	1.40876743329953
chr1	2081000	2082000	termination_zone	1.84287151828355
chr1	2082000	2083000	termination_zone	1.37636222554069
chr1	2083000	2084000	termination_zone	1.5921801334544
chr1	2084000	2085000	termination_zone	1.34310286025944
chr1	2085000	2086000	termination_zone	1.29581920102134
chr1	2086000	2087000	termination_zone	1.73601383584592
chr1	2087000	2088000	termination_zone	1.3740963132602
chr1	2088000	2089000	termination_zone	1.55101269125953
chr1	2089000	2090000	termination_zone	1.43082275570297
chr1	2090000	2091000	termination_zone	1.75241724932648
chr1	2091000	2092000	termination_zone	1.60640525303899
chr1	2092000	2093000	termination_zone	1.46302984418799
chr1	2093000	2094000	termination_zone	1.53143633706458
chr1	2094000	2095000	termination_zone	1.20740165522923
chr1	2095000	2096000	termination_zone	1.26270025778006
chr1	2096000	2097000	termination_zone	1.42569721336259
chr1	2097000	2098000	termination_zone	1.34799314978741
chr1	2098000	2099000	termination_zone	1.71189154988058
chr1	2099000	2100000	termination_zone	1.47308533572589
chr1	2100000	2101000	termination_zone	1.41055229773479
chr1	2101000	2102000	termination_zone	1.61678945737996
chr1	2102000	2103000	termination_zone	1.39816588346907
chr1	2103000	2104000	termination_zone	1.74671202251666
chr1	2104000	2105000	termination_zone	1.24912984356175
chr1	2105000	2106000	termination_zone	1.49267235885301
chr1	2106000	2107000	termination_zone	1.36325304101367
chr1	2107000	2108000	termination_zone	1.25933189343196
chr1	2108000	2109000	termination_zone	1.43120288455652
chr1	2109000	2110000	termination_zone	1.60426206274262
chr1	2110000	2111000	termination_zone	1.08813608870055
chr1	2111000	2112000	termination_zone	1.24788403388113
chr1	2112000	2113000	termination_zone	1.58280982448499
chr1	2113000	2114000	termination_zone	1.30570304073644
chr1	2114000	2115000	termination_zone	2.40301751422228
chr1	2115000	2116000	termination_zone	1.52929705022343
chr1	2116000	2117000	termination_zone	1.27239654892542
chr1	2117000	2118000	termination_zone	1.41396997174806
chr1	2118000	2119000	termination_zone	1.81218825669942
chr1	2119000	2120000	termination_zone	1.57803182696876
chr1	2120000	2121000	termination_zone	1.509477291213
chr1	2121000	2122000	termination_zone	1.45816427287002
chr1	2122000	2123000	termination_zone	1.61310151696691
chr1	2123000	2124000	termination_zone	1.37032800777951
chr1	2124000	2125000	termination_zone	1.72939824902551
chr1	2125000	2126000	termination_zone	1.41491170657097
chr1	2126000	2127000	termination_zone	1.41124921935338
chr1	2127000	2128000	termination_zone	1.4157274739452
chr1	2128000	2129000	termination_zone	1.76476396912303
chr1	2129000	2130000	termination_zone	1.41411036809043
chr1	2130000	2131000	termination_zone	1.52296782219213
chr1	2131000	2132000	termination_zone	1.64339627094264
chr1	2132000	2133000	termination_zone	1.28435552482504
chr1	2133000	2134000	termination_zone	1.93485180296566
chr1	2134000	2135000	termination_zone	1.40204922571455
chr1	2135000	2136000	termination_zone	1.7800272553824
chr1	2136000	2137000	termination_zone	1.41076078397097
chr1	2137000	2138000	termination_zone	1.48733152124483
chr1	2138000	2139000	termination_zone	1.70201822559585
chr1	2139000	2140000	termination_zone	1.29522187061505
chr1	2140000	2141000	termination_zone	1.51617404413843
chr1	2141000	2142000	termination_zone	1.38060587552513
chr1	2142000	2143000	termination_zone	1.62063567479521
chr1	2143000	2144000	termination_zone	1.5476640297433
chr1	2144000	2145000	termination_zone	1.48612112722262
chr1	2145000	2146000	termination_zone	1.62042548012444
chr1	2146000	2147000	termination_zone	1.4984755617051
chr1	2147000	2148000	termination_zone	1.78595020866384
chr1	2148000	2149000	termination_zone	1.57671179577426
chr1	2149000	2150000	termination_zone	1.57950475584838
chr1	2150000	2151000	termination_zone	1.34734775936639
chr1	2151000	2152000	termination_zone	1.91502909381019
chr1	2152000	2153000	termination_zone	1.7975675875179
chr1	2153000	2154000	termination_zone	1.6227112593323
chr1	2154000	2155000	termination_zone	1.49730021868838
chr1	2155000	2156000	termination_zone	1.79025164460422
chr1	2156000	2157000	termination_zone	1.55264388520757
chr1	2157000	2158000	termination_zone	1.43788262743503
chr1	2158000	2159000	termination_zone	1.49883108871231
chr1	2159000	2160000	termination_zone	1.57857372527526
chr1	2160000	2161000	termination_zone	1.46106646024982
chr1	2161000	2162000	termination_zone	1.3631971079354
chr1	2162000	2163000	termination_zone	1.44712700919985
chr1	2163000	2164000	termination_zone	1.47230423929918
chr1	2164000	2165000	termination_zone	1.48692612761995
chr1	2165000	2166000	termination_zone	1.56126697753075
chr1	2166000	2167000	termination_zone	1.50283921298834
chr1	2167000	2168000	termination_zone	1.69088438037107
chr1	2168000	2169000	termination_zone	1.48521384319752
chr1	2169000	2170000	termination_zone	1.00157638823496
chr1	2170000	2171000	termination_zone	1.53059808132279
chr1	2171000	2172000	termination_zone	1.36389507696246
chr1	2172000	2173000	termination_zone	1.49302435400017
chr1	2173000	2174000	termination_zone	1.65363704409449
chr1	2174000	2175000	termination_zone	1.92151306981873
chr1	2175000	2176000	termination_zone	1.70081905228895
chr1	2176000	2177000	termination_zone	1.88109921838902
chr1	2177000	2178000	termination_zone	1.33609934008509
chr1	2178000	2179000	termination_zone	1.71175903835296
chr1	2179000	2180000	termination_zone	1.76834205864453
chr1	2180000	2181000	termination_zone	1.66826433936025
chr1	2181000	2182000	termination_zone	1.27733609137109
chr1	2182000	2183000	termination_zone	1.39090773531489
chr1	2183000	2184000	termination_zone	1.42071722352161
chr1	2184000	2185000	termination_zone	1.30703225766913
chr1	2185000	2186000	termination_zone	1.42879991843825
chr1	2186000	2187000	termination_zone	1.85571889907894
chr1	2187000	2188000	termination_zone	1.85356431670486
chr1	2188000	2189000	termination_zone	1.24593461534185
chr1	2189000	2190000	termination_zone	1.71753759669127
chr1	2191000	2192000	initiation_zone	1.52547672600025
chr1	2192000	2193000	initiation_zone	1.76843089261653
chr1	2193000	2194000	initiation_zone	1.30143731951957
chr1	2194000	2195000	initiation_zone	1.37792547600406
chr1	2195000	2196000	initiation_zone	1.28898049802486
chr1	2196000	2197000	initiation_zone	1.4859646605859
chr1	2197000	2198000	initiation_zone	1.3193663496873
chr1	2198000	2199000	initiation_zone	1.5167468509135
chr1	2199000	2200000	initiation_zone	1.89127580184347
chr1	2200000	2201000	initiation_zone	1.24632229947037
chr1	2201000	2202000	initiation_zone	1.42781449615512
chr1	2202000	2203000	initiation_zone	1.66214677814013
chr1	2203000	2204000	initiation_zone	1.34931046099962
chr1	2204000	2205000	initiation_zone	1.26529405350651
chr1	2205000	2206000	initiation_zone	1.41940496276989
chr1	2206000	2207000	initiation_zone	1.39003554307716
chr1	2207000	2208000	initiation_zone	1.2665062758839
chr1	2208000	2209000	initiation_zone	1.89900767580317
chr1	2209000	2210000	initiation_zone	1.36117094614951
chr1	2210000	2211000	initiation_zone	1.35968373723635
chr1	2211000	2212000	initiation_zone	1.59795100798646
chr1	2212000	2213000	initiation_zone	1.4753159900221
chr1	2213000	2214000	initiation_zone	1.34527568462078
chr1	2214000	2215000	initiation_zone	1.35073245171613
chr1	2215000	2216000	initiation_zone	1.21673754498127
chr1	2216000	2217000	initiation_zone	1.30864648754465
chr1	2217000	2218000	initiation_zone	1.42901642535429
chr1	2218000	2219000	initiation_zone	1.67947115949823
chr1	2219000	2220000	initiation_zone	1.44660881925941
chr1	2220000	2221000	initiation_zone	1.26881408942461
chr1	2221000	2222000	initiation_zone	1.81718042232395
chr1	2222000	2223000	initiation_zone	1.54607896147525
chr1	2223000	2224000	initiation_zone	1.56530917162982
chr1	2224000	2225000	initiation_zone	1.95349391302172
chr1	2225000	2226000	initiation_zone	1.26264508111836
chr1	2226000	2227000	initiation_zone	1.18923738094922
chr1	2227000	2228000	initiation_zone	0
chr1	2228000	2229000	initiation_zone	0
chr1	2229000	2230000	initiation_zone	1.21810040206319
chr1	2230000	2231000	initiation_zone	1.32337057611687
chr1	2231000	2232000	initiation_zone	1.68093683245536
chr1	2232000	2233000	initiation_zone	1.55620046987714
chr1	2233000	2234000	initiation_zone	1.2551809300936
chr1	2234000	2235000	initiation_zone	1.36994307539973
chr1	2235000	2236000	initiation_zone	1.25824057444971
chr1	2237000	2238000	termination_zone	1.63065149132146
chr1	2238000	2239000	termination_zone	1.50866436305294
chr1	2239000	2240000	termination_zone	1.51218392236095
chr1	2240000	2241000	termination_zone	1.49996186559619
chr1	2241000	2242000	termination_zone	1.41480627950101
chr1	2242000	2243000	termination_zone	1.43298211118649
chr1	2243000	2244000	termination_zone	1.6353688388947
chr1	2244000	2245000	termination_zone	1.95920044542007
chr1	2245000	2246000	termination_zone	1.70298167164881
chr1	2246000	2247000	termination_zone	1.48360314395151
chr1	2247000	2248000	termination_zone	1.45775978592727
chr1	2248000	2249000	termination_zone	1.38779578717396
chr1	2249000	2250000	termination_zone	1.4532378480661
chr1	2250000	2251000	termination_zone	1.66734086243072
chr1	2251000	2252000	termination_zone	1.44902162010907
chr1	2252000	2253000	termination_zone	2.25755858744422
chr1	2253000	2254000	termination_zone	1.80517989096164
chr1	2254000	2255000	termination_zone	1.42472143852311
chr1	2255000	2256000	termination_zone	1.61985514217998
chr1	2256000	2257000	termination_zone	1.54048348675469
chr1	2257000	2258000	termination_zone	1.37824557128838
chr1	2258000	2259000	termination_zone	1.65360672616284
chr1	2259000	2260000	termination_zone	1.75660170853153
chr1	2260000	2261000	termination_zone	1.70048234880766
chr1	2261000	2262000	termination_zone	1.58782317131896
chr1	2262000	2263000	termination_zone	1.45823483822591
chr1	2263000	2264000	termination_zone	1.56223997910791
chr1	2264000	2265000	termination_zone	1.65177784452667
chr1	2265000	2266000	termination_zone	1.61171648668162
chr1	2266000	2267000	termination_zone	1.69351590438305
chr1	2267000	2268000	termination_zone	1.86424401464725
chr1	2268000	2269000	termination_zone	1.42062999004177
chr1	2269000	2270000	termination_zone	1.57690903269074
chr1	2270000	2271000	termination_zone	1.2941721879094
chr1	2271000	2272000	termination_zone	1.61230693026864
chr1	2272000	2273000	termination_zone	1.31050171235532
chr1	2273000	2274000	termination_zone	1.25079333067258
chr1	2274000	2275000	termination_zone	1.29440820806226
chr1	2275000	2276000	termination_zone	1.32916749684323
chr1	2276000	2277000	termination_zone	1.34087769704447
chr1	2277000	2278000	termination_zone	1.55254235189398
chr1	2278000	2279000	termination_zone	1.88602045497829
chr1	2279000	2280000	termination_zone	1.50623435961213
chr1	2280000	2281000	termination_zone	0.986435809679248
chr1	2281000	2282000	termination_zone	1.10839587300746
chr1	2282000	2283000	termination_zone	0.953391368585017
chr1	2283000	2284000	termination_zone	1.40107681402422
chr1	2284000	2285000	termination_zone	1.5633768447753
chr1	2285000	2286000	termination_zone	1.72365109771544
chr1	2286000	2287000	termination_zone	1.58683271500899
chr1	2287000	2288000	termination_zone	1.79918113145348
chr1	2288000	2289000	termination_zone	1.26480297812629
chr1	2289000	2290000	termination_zone	1.12583931603066
chr1	2290000	2291000	termination_zone	1.48030334924896
chr1	2291000	2292000	termination_zone	1.72766323272993
chr1	2292000	2293000	termination_zone	1.43431336152497
chr1	2293000	2294000	termination_zone	1.04693328672625
chr1	2294000	2295000	termination_zone	1.29215647395164
chr1	2295000	2296000	termination_zone	1.92227553738365
chr1	2296000	2297000	termination_zone	1.61665927557253
chr1	2297000	2298000	termination_zone	1.60292771285919
chr1	2298000	2299000	termination_zone	1.3142886609475
chr1	2299000	2300000	termination_zone	1.34576569311449
chr1	2300000	2301000	termination_zone	1.17689229429397
chr1	2301000	2302000	termination_zone	1.20515750826844
chr1	2302000	2303000	termination_zone	1.36134933587075
chr1	2303000	2304000	termination_zone	1.396155741043
chr1	2304000	2305000	termination_zone	1.58713527448066
chr1	2305000	2306000	termination_zone	1.17371155731033
chr1	2306000	2307000	termination_zone	1.35238780976345
chr1	2307000	2308000	termination_zone	1.39058187855044
chr1	2308000	2309000	termination_zone	1.79200625728118
chr1	2309000	2310000	termination_zone	1.38009058759723
chr1	2310000	2311000	termination_zone	1.03822263836872
chr1	2312000	2313000	initiation_zone	1.30829756594492
chr1	2313000	2314000	initiation_zone	1.42548986928396
chr1	2314000	2315000	initiation_zone	1.6239514643292
chr1	2315000	2316000	initiation_zone	1.36710732658197
chr1	2316000	2317000	initiation_zone	1.443598220576
chr1	2317000	2318000	initiation_zone	1.68636967217546
chr1	2318000	2319000	initiation_zone	1.85910875445707
chr1	2319000	2320000	initiation_zone	1.13512251863259
chr1	2320000	2321000	initiation_zone	1.37342626529414
chr1	2321000	2322000	initiation_zone	1.67621791102528
chr1	2322000	2323000	initiation_zone	1.15446407820477
chr1	2323000	2324000	initiation_zone	1.40259597981409
chr1	2324000	2325000	initiation_zone	1.23339502815232
chr1	2325000	2326000	initiation_zone	1.55050012683236
chr1	2326000	2327000	initiation_zone	1.37394798737418
chr1	2327000	2328000	initiation_zone	1.64269408331182
chr1	2328000	2329000	initiation_zone	1.60852035878764
chr1	2329000	2330000	initiation_zone	1.37480620950788
chr1	2330000	2331000	initiation_zone	1.42683645380351
chr1	2331000	2332000	initiation_zone	1.53763142484974
chr1	2332000	2333000	initiation_zone	1.36920042296271
chr1	2333000	2334000	initiation_zone	1.50955909722496
chr1	2334000	2335000	initiation_zone	1.08129255055534
chr1	2335000	2336000	initiation_zone	1.26736271569383
chr1	2336000	2337000	initiation_zone	1.23819669937901
chr1	2337000	2338000	initiation_zone	1.04282600158101
chr1	2338000	2339000	initiation_zone	1.83129374437701
chr1	2339000	2340000	initiation_zone	1.47231754631684
chr1	2340000	2341000	initiation_zone	1.66596874389915
chr1	2341000	2342000	initiation_zone	1.61482759922972
chr1	2342000	2343000	initiation_zone	1.67896624798322
chr1	2343000	2344000	initiation_zone	1.51908385145866
chr1	2344000	2345000	initiation_zone	1.57403126772772
chr1	2345000	2346000	initiation_zone	1.6118970296629
chr1	2346000	2347000	initiation_zone	1.47909084758257
chr1	2347000	2348000	initiation_zone	1.41539891829581
chr1	2348000	2349000	initiation_zone	1.60602884065937
chr1	2349000	2350000	initiation_zone	1.52083755120932
chr1	2350000	2351000	initiation_zone	1.67069105504228
chr1	2352000	2353000	termination_zone	1.4955191091354
chr1	2353000	2354000	termination_zone	1.69419556993691
chr1	2354000	2355000	termination_zone	1.57594620772779
chr1	2355000	2356000	termination_zone	1.36461715636271
chr1	2356000	2357000	termination_zone	1.41725161933014
chr1	2357000	2358000	termination_zone	1.27588696030123
chr1	2358000	2359000	termination_zone	1.4888326343824
chr1	2359000	2360000	termination_zone	1.49055150083691
chr1	2360000	2361000	termination_zone	1.3418148507973
chr1	2361000	2362000	termination_zone	1.66787530775883
chr1	2362000	2363000	termination_zone	1.46106536434665
chr1	2363000	2364000	termination_zone	1.65564895484666
chr1	2364000	2365000	termination_zone	1.33964551419667
chr1	2365000	2366000	termination_zone	1.57829828084823
chr1	2366000	2367000	termination_zone	1.55181582235102
chr1	2367000	2368000	termination_zone	1.85976855787437
chr1	2368000	2369000	termination_zone	1.61660386357048
chr1	2369000	2370000	termination_zone	1.617838747717
chr1	2370000	2371000	termination_zone	1.80638350182417
chr1	2371000	2372000	termination_zone	1.60181006381572
chr1	2372000	2373000	termination_zone	1.56543316402984
chr1	2373000	2374000	termination_zone	1.19550967232214
chr1	2374000	2375000	termination_zone	1.80068548288883
chr1	2375000	2376000	termination_zone	1.39857125076268
chr1	2376000	2377000	termination_zone	1.48637518608542
chr1	2377000	2378000	termination_zone	1.7172605899492
chr1	2378000	2379000	termination_zone	1.60935044068744
chr1	2379000	2380000	termination_zone	1.39972545365595
chr1	2380000	2381000	termination_zone	1.51841472925909
chr1	2381000	2382000	termination_zone	1.3152299430083
chr1	2382000	2383000	termination_zone	1.58903803087174
chr1	2383000	2384000	termination_zone	1.53105853710245
chr1	2384000	2385000	termination_zone	1.42014740611119
chr1	2385000	2386000	termination_zone	1.48610534771656
chr1	2386000	2387000	termination_zone	1.73598413210934
chr1	2387000	2388000	termination_zone	1.65326944802843
chr1	2388000	2389000	termination_zone	1.41903002908526
chr1	2389000	2390000	termination_zone	1.51918606416396
chr1	2390000	2391000	termination_zone	1.27235739576803
chr1	2391000	2392000	termination_zone	1.62913459863008
chr1	2392000	2393000	termination_zone	1.5803846963417
chr1	2393000	2394000	termination_zone	1.56296403389645
chr1	2394000	2395000	termination_zone	1.46770724999872
chr1	2395000	2396000	termination_zone	1.23992889745306
chr1	2396000	2397000	termination_zone	1.7778938144058
chr1	2397000	2398000	termination_zone	2.07051282264721
chr1	2398000	2399000	termination_zone	1.75176651329976
chr1	2399000	2400000	termination_zone	1.57126616150099
chr1	2400000	2401000	termination_zone	1.46913196383589
chr1	2401000	2402000	termination_zone	1.04283912939922
chr1	2402000	2403000	termination_zone	1.38412290368848
chr1	2403000	2404000	termination_zone	1.60831204269733
chr1	2404000	2405000	termination_zone	1.64280357001426
chr1	2405000	2406000	termination_zone	1.54132957766669
chr1	2406000	2407000	termination_zone	1.4682980878834
chr1	2407000	2408000	termination_zone	1.59294125201076
chr1	2408000	2409000	termination_zone	1.3670508079939
chr1	2409000	2410000	termination_zone	1.42422807069598
chr1	2410000	2411000	termination_zone	1.72010727339728
chr1	2411000	2412000	termination_zone	1.32183038588559
chr1	2412000	2413000	termination_zone	1.92947001617749
chr1	2413000	2414000	termination_zone	1.61811976838185
chr1	2414000	2415000	termination_zone	1.42292229675911
chr1	2415000	2416000	termination_zone	1.37554637965544
chr1	2416000	2417000	termination_zone	1.19446859697974
chr1	2417000	2418000	termination_zone	1.50873412170575
chr1	2418000	2419000	termination_zone	1.37347642864318
chr1	2419000	2420000	termination_zone	1.02068224182389
chr1	2420000	2421000	termination_zone	1.06943184238486
chr1	2421000	2422000	termination_zone	1.8626127375467
chr1	2422000	2423000	termination_zone	2.04518601749102
chr1	2423000	2424000	termination_zone	1.54258964022306
chr1	2424000	2425000	termination_zone	1.58105161060345
chr1	2425000	2426000	termination_zone	1.71200957155855
chr1	2426000	2427000	termination_zone	1.28470137852418
chr1	2427000	2428000	termination_zone	1.3153930006017
chr1	2428000	2429000	termination_zone	1.4628148418122
chr1	2429000	2430000	termination_zone	1.40588464146888
chr1	2430000	2431000	termination_zone	1.58673729413341
chr1	2431000	2432000	termination_zone	1.41617434745709
chr1	2432000	2433000	termination_zone	1.4950347885333
chr1	2433000	2434000	termination_zone	1.37395028058352
chr1	2434000	2435000	termination_zone	1.26265301672786
chr1	2435000	2436000	termination_zone	1.38278866459942
chr1	2436000	2437000	termination_zone	1.63276088847944
chr1	2437000	2438000	termination_zone	1.88370223340598
chr1	2438000	2439000	termination_zone	1.81826604518805
chr1	2439000	2440000	termination_zone	1.35432190412191
chr1	2440000	2441000	termination_zone	1.23022110471879
chr1	2441000	2442000	termination_zone	1.11092624226642
chr1	2442000	2443000	termination_zone	1.41754684350032
chr1	2443000	2444000	termination_zone	1.080205698544
chr1	2444000	2445000	termination_zone	1.80978409825271
chr1	2445000	2446000	termination_zone	1.59274761337657
chr1	2446000	2447000	termination_zone	1.26806126214681
chr1	2448000	2449000	initiation_zone	1.65194634820822
chr1	2449000	2450000	initiation_zone	1.84726410177076
chr1	2450000	2451000	initiation_zone	1.00860017176192
chr1	2451000	2452000	initiation_zone	1.35211943517394
chr1	2452000	2453000	initiation_zone	1.22490871333046
chr1	2453000	2454000	initiation_zone	1.25033866613825
chr1	2454000	2455000	initiation_zone	1.74807168254458
chr1	2455000	2456000	initiation_zone	1.53147891704226
chr1	2456000	2457000	initiation_zone	1.18446428934699
chr1	2457000	2458000	initiation_zone	1.88671627411648
chr1	2458000	2459000	initiation_zone	1.4608226988024
chr1	2459000	2460000	initiation_zone	1.20921779314728
chr1	2460000	2461000	initiation_zone	2.10231718433326
chr1	2461000	2462000	initiation_zone	0
chr1	2462000	2463000	initiation_zone	1.50188049375506
chr1	2463000	2464000	initiation_zone	1.31365634661803
chr1	2464000	2465000	initiation_zone	1.41253547304254
chr1	2465000	2466000	initiation_zone	1.14210154214202
chr1	2466000	2467000	initiation_zone	1.57025097719399
chr1	2467000	2468000	initiation_zone	1.41077723337721
chr1	2468000	2469000	initiation_zone	1.38582068707189
chr1	2469000	2470000	initiation_zone	1.48294500774869
chr1	2470000	2471000	initiation_zone	1.42209991706867
chr1	2471000	2472000	initiation_zone	1.29868187527143
chr1	2472000	2473000	initiation_zone	1.09475387786912
chr1	2473000	2474000	initiation_zone	1.56826040854542
chr1	2474000	2475000	initiation_zone	1.42050583657078
chr1	2475000	2476000	initiation_zone	1.63828953541426
chr1	2476000	2477000	initiation_zone	1.17123875626127
chr1	2477000	2478000	initiation_zone	1.43160497187521
chr1	2478000	2479000	initiation_zone	1.56913972547246
chr1	2479000	2480000	initiation_zone	1.70193137341049
chr1	2480000	2481000	initiation_zone	1.11026113492371
chr1	2481000	2482000	initiation_zone	1.8148865774292
chr1	2482000	2483000	initiation_zone	1.71466499286254
chr1	2483000	2484000	initiation_zone	1.34640513882304
chr1	2484000	2485000	initiation_zone	1.56920664811407
chr1	2485000	2486000	initiation_zone	1.52139962811538
chr1	2486000	2487000	initiation_zone	1.28103336724773
chr1	2487000	2488000	initiation_zone	1.53392450481999
chr1	2488000	2489000	initiation_zone	1.64052118750653
chr1	2489000	2490000	initiation_zone	1.33779192655541
chr1	2490000	2491000	initiation_zone	1.23006555120605
chr1	2491000	2492000	initiation_zone	1.26007138798507
chr1	2492000	2493000	initiation_zone	1.29255140933583
chr1	2493000	2494000	initiation_zone	1.7900739484263
chr1	2494000	2495000	initiation_zone	1.79567150594602
chr1	2495000	2496000	initiation_zone	0.994053063587675
chr1	2496000	2497000	initiation_zone	1.49157178550099
chr1	2497000	2498000	initiation_zone	1.35464617006837
chr1	2499000	2500000	termination_zone	1.32572085801941
chr1	2500000	2501000	termination_zone	1.45001803915621
chr1	2501000	2502000	termination_zone	1.57618772640444
chr1	2502000	2503000	termination_zone	1.38738982633873
chr1	2503000	2504000	termination_zone	1.49240115456519
chr1	2504000	2505000	termination_zone	1.44258427982946
chr1	2505000	2506000	termination_zone	1.85082737271675
chr1	2506000	2507000	termination_zone	1.44945351481653
chr1	2507000	2508000	termination_zone	1.49163276082439
chr1	2508000	2509000	termination_zone	1.36426567876586
chr1	2509000	2510000	termination_zone	1.41834864909548
chr1	2510000	2511000	termination_zone	1.0825460236684
chr1	2511000	2512000	termination_zone	1.6010317272341
chr1	2512000	2513000	termination_zone	1.39002134165713
chr1	2513000	2514000	termination_zone	1.2647391393456
chr1	2514000	2515000	termination_zone	1.28771081152682
chr1	2515000	2516000	termination_zone	0.837857745509669
chr1	2516000	2517000	termination_zone	2.04976055176248
chr1	2517000	2518000	termination_zone	1.45525102742825
chr1	2518000	2519000	termination_zone	1.19247452630465
chr1	2519000	2520000	termination_zone	1.48958352193821
chr1	2520000	2521000	termination_zone	1.43015571197002
chr1	2522000	2523000	initiation_zone	1.86358058401201
chr1	2523000	2524000	initiation_zone	1.5710096723093
chr1	2524000	2525000	initiation_zone	1.33834264002369
chr1	2525000	2526000	initiation_zone	1.57703198562603
chr1	2526000	2527000	initiation_zone	1.37659657776093
chr1	2527000	2528000	initiation_zone	1.54963452406279
chr1	2528000	2529000	initiation_zone	1.01582951692814
chr1	2529000	2530000	initiation_zone	1.79920265630053
chr1	2530000	2531000	initiation_zone	1.07573568935171
chr1	2531000	2532000	initiation_zone	1.29080432707209
chr1	2532000	2533000	initiation_zone	2.3349747110923
chr1	2533000	2534000	initiation_zone	1.55308006486938
chr1	2534000	2535000	initiation_zone	1.52530400995824
chr1	2535000	2536000	initiation_zone	1.45969397647797
chr1	2536000	2537000	initiation_zone	2.0542299098634
chr1	2537000	2538000	initiation_zone	2.0500315623684
chr1	2538000	2539000	initiation_zone	1.58265414710418
chr1	2539000	2540000	initiation_zone	1.56445085389986
chr1	2540000	2541000	initiation_zone	1.38987455839099
chr1	2541000	2542000	initiation_zone	1.58380311496982
chr1	2542000	2543000	initiation_zone	2.15956719323362
chr1	2543000	2544000	initiation_zone	1.54522462155022
chr1	2544000	2545000	initiation_zone	1.55606115900953
chr1	2545000	2546000	initiation_zone	1.43628989417964
chr1	2546000	2547000	initiation_zone	1.64191836661277
chr1	2547000	2548000	initiation_zone	1.45490997650641
chr1	2548000	2549000	initiation_zone	1.34123662323869
chr1	2846000	2847000	termination_zone	1.5924543505545
chr1	2847000	2848000	termination_zone	1.61228925626388
chr1	2848000	2849000	termination_zone	1.58655759764287
chr1	2849000	2850000	termination_zone	1.54690301714111
chr1	2850000	2851000	termination_zone	1.7246217106952
chr1	2851000	2852000	termination_zone	1.74967007343325
chr1	2852000	2853000	termination_zone	1.84201604767361
chr1	2853000	2854000	termination_zone	1.6550423413312
chr1	2854000	2855000	termination_zone	1.75640201877412
chr1	2855000	2856000	termination_zone	1.40603897497509
chr1	2856000	2857000	termination_zone	1.68567621274172
chr1	2857000	2858000	termination_zone	1.40749225583263
chr1	2858000	2859000	termination_zone	2.07342967707822
chr1	2859000	2860000	termination_zone	1.23726486481956
chr1	2860000	2861000	termination_zone	1.31238894937059
chr1	2861000	2862000	termination_zone	1.44521487605622
chr1	2862000	2863000	termination_zone	1.46500023184194
chr1	2863000	2864000	termination_zone	1.25306864199681
chr1	2864000	2865000	termination_zone	1.13085986726546
chr1	2865000	2866000	termination_zone	1.36117818306411
chr1	2866000	2867000	termination_zone	1.58060261135756
chr1	2867000	2868000	termination_zone	1.36252798197306
chr1	2868000	2869000	termination_zone	1.29622628726116
chr1	2869000	2870000	termination_zone	1.16149543606274
chr1	2870000	2871000	termination_zone	1.50934255860159
chr1	2871000	2872000	termination_zone	1.66609726431633
chr1	2872000	2873000	termination_zone	1.47745315728217
chr1	2873000	2874000	termination_zone	1.31098280984229
chr1	2874000	2875000	termination_zone	1.45540887889545
chr1	2875000	2876000	termination_zone	1.22092552203881
chr1	2876000	2877000	termination_zone	1.16286299332193
chr1	2877000	2878000	termination_zone	1.62225548108116
chr1	2878000	2879000	termination_zone	1.28352736486169
chr1	2879000	2880000	termination_zone	1.421679992109
chr1	2880000	2881000	termination_zone	1.59469585294663
chr1	2881000	2882000	termination_zone	1.53706093530527
chr1	2882000	2883000	termination_zone	1.40749905899299
chr1	2883000	2884000	termination_zone	1.38497035221532
chr1	2884000	2885000	termination_zone	1.8715495857525
chr1	2885000	2886000	termination_zone	1.22430856299814
chr1	2886000	2887000	termination_zone	1.34387683587822
chr1	2887000	2888000	termination_zone	1.67209785793572
chr1	2888000	2889000	termination_zone	1.96318947366284
chr1	2889000	2890000	termination_zone	1.67809328477793
chr1	2890000	2891000	termination_zone	1.26518856838931
chr1	2891000	2892000	termination_zone	1.50754719405816
chr1	2892000	2893000	termination_zone	1.1815174458011
chr1	2893000	2894000	termination_zone	2.17774988519299
chr1	2894000	2895000	termination_zone	1.40639990120087
chr1	2895000	2896000	termination_zone	1.14756733074739
chr1	2896000	2897000	termination_zone	1.81086446523909
chr1	2897000	2898000	termination_zone	2.09927135129115
chr1	2898000	2899000	termination_zone	1.71121940010674
chr1	2899000	2900000	termination_zone	1.34120616887299
chr1	2900000	2901000	termination_zone	1.68803824826438
chr1	2901000	2902000	termination_zone	1.33952125485402
chr1	2902000	2903000	termination_zone	1.22073892457263
chr1	2903000	2904000	termination_zone	1.69556922703619
chr1	2904000	2905000	termination_zone	1.31140063250281
chr1	2905000	2906000	termination_zone	1.2444145775151
chr1	2906000	2907000	termination_zone	1.49688354217775
chr1	2907000	2908000	termination_zone	1.39857650726055
chr1	2908000	2909000	termination_zone	1.50725601734369
chr1	2909000	2910000	termination_zone	1.46573965920386
chr1	2910000	2911000	termination_zone	1.32890358638817
chr1	2911000	2912000	termination_zone	1.84760790888702
chr1	2912000	2913000	termination_zone	1.62553194403952
chr1	2913000	2914000	termination_zone	1.76718556041619
chr1	2914000	2915000	termination_zone	1.48273344242378
chr1	2915000	2916000	termination_zone	2.03685585799019
chr1	2916000	2917000	termination_zone	2.05585768132251
chr1	2917000	2918000	termination_zone	1.55040781643961
chr1	2918000	2919000	termination_zone	1.31310976125766
chr1	2919000	2920000	termination_zone	1.86336251990606
chr1	2920000	2921000	termination_zone	1.50061377922096
chr1	2921000	2922000	termination_zone	1.32558574073207
chr1	2922000	2923000	termination_zone	1.74347709995598
chr1	2923000	2924000	termination_zone	1.59513128845796
chr1	2924000	2925000	termination_zone	1.52233064075012
chr1	2925000	2926000	termination_zone	1.31467462254034
chr1	2926000	2927000	termination_zone	1.80522891420343
chr1	2927000	2928000	termination_zone	1.40946670418924
chr1	2928000	2929000	termination_zone	1.74491440262688
chr1	2929000	2930000	termination_zone	1.39451321979412
chr1	2930000	2931000	termination_zone	1.62256924988153
chr1	2931000	2932000	termination_zone	1.51506445135287
chr1	2932000	2933000	termination_zone	1.81590034866278
chr1	2933000	2934000	termination_zone	1.60552052343747
chr1	2934000	2935000	termination_zone	1.43274029298779
chr1	2935000	2936000	termination_zone	1.45790697702401
chr1	2936000	2937000	termination_zone	1.26787414323513
chr1	2937000	2938000	termination_zone	1.4775277072359
chr1	2938000	2939000	termination_zone	1.94419227128217
chr1	2939000	2940000	termination_zone	1.49326698104725
chr1	2940000	2941000	termination_zone	1.60156759390344
chr1	2941000	2942000	termination_zone	1.44033651180179
chr1	2942000	2943000	termination_zone	1.60357736815147
chr1	2943000	2944000	termination_zone	1.77709612613137
chr1	2944000	2945000	termination_zone	2.26195042905126
chr1	2945000	2946000	termination_zone	1.72169443208384
chr1	2946000	2947000	termination_zone	1.4096754193784
chr1	2947000	2948000	termination_zone	1.60525950908619
chr1	2948000	2949000	termination_zone	1.53848994978385
chr1	2949000	2950000	termination_zone	1.62510657540347
chr1	2950000	2951000	termination_zone	1.5321596295357
chr1	2951000	2952000	termination_zone	1.54203659301962
chr1	2952000	2953000	termination_zone	1.68410506264591
chr1	2953000	2954000	termination_zone	1.39207573673319
chr1	2954000	2955000	termination_zone	1.35859381401627
chr1	2955000	2956000	termination_zone	1.75241724932648
chr1	2956000	2957000	termination_zone	1.57036129727934
chr1	2957000	2958000	termination_zone	1.61503543833917
chr1	2958000	2959000	termination_zone	1.46037409762143
chr1	2959000	2960000	termination_zone	1.36092724026166
chr1	2960000	2961000	termination_zone	1.67907811798365
chr1	2961000	2962000	termination_zone	1.77705316008459
chr1	2962000	2963000	termination_zone	1.42406452541749
chr1	2963000	2964000	termination_zone	1.8507197343763
chr1	2964000	2965000	termination_zone	1.79361579394197
chr1	2965000	2966000	termination_zone	1.78864236133185
chr1	2966000	2967000	termination_zone	1.40038809384651
chr1	2967000	2968000	termination_zone	1.24477176149529
chr1	2968000	2969000	termination_zone	1.22742521517771
chr1	2969000	2970000	termination_zone	1.33786892850274
chr1	2970000	2971000	termination_zone	1.17475952756664
chr1	2971000	2972000	termination_zone	1.25333800532611
chr1	2972000	2973000	termination_zone	1.03721017438871
chr1	2973000	2974000	termination_zone	1.41348514129757
chr1	2974000	2975000	termination_zone	1.43244536539081
chr1	2975000	2976000	termination_zone	1.6862422963617
chr1	2976000	2977000	termination_zone	1.54152932217149
chr1	2977000	2978000	termination_zone	0.604819929235019
chr1	2978000	2979000	termination_zone	1.23552844690755
chr1	2979000	2980000	termination_zone	1.35140975192544
chr1	2980000	2981000	termination_zone	1.61823119433719
chr1	2981000	2982000	termination_zone	1.4748819771507
chr1	2982000	2983000	termination_zone	1.25082645482513
chr1	2983000	2984000	termination_zone	1.61751634922256
chr1	2984000	2985000	termination_zone	1.64782856068819
chr1	2985000	2986000	termination_zone	1.48671377598249
chr1	2986000	2987000	termination_zone	2.12825726160211
chr1	2987000	2988000	termination_zone	1.47356406604073
chr1	2988000	2989000	termination_zone	1.49533891563391
chr1	2989000	2990000	termination_zone	1.55934270219737
chr1	2990000	2991000	termination_zone	1.59581104205096
chr1	2991000	2992000	termination_zone	1.58196861119716
chr1	2992000	2993000	termination_zone	1.72849918795788
chr1	2993000	2994000	termination_zone	1.50983730340967
chr1	2994000	2995000	termination_zone	1.52450729162283
chr1	2995000	2996000	termination_zone	1.34807518337322
chr1	2996000	2997000	termination_zone	1.39526375895893
chr1	2997000	2998000	termination_zone	1.52593285945207
chr1	2998000	2999000	termination_zone	1.62332550246827
chr1	2999000	3000000	termination_zone	1.42720027507581
chr1	3000000	3001000	termination_zone	1.34617974798881
chr1	3001000	3002000	termination_zone	1.57389384208304
chr1	3002000	3003000	termination_zone	1.36699123653158
chr1	3003000	3004000	termination_zone	1.25523132999241
chr1	3004000	3005000	termination_zone	1.69212238935636
chr1	3005000	3006000	termination_zone	1.16419203575597
chr1	3006000	3007000	termination_zone	1.7431107767412
chr1	3007000	3008000	termination_zone	1.71421180277535
chr1	3008000	3009000	termination_zone	1.32334441060129
chr1	3009000	3010000	termination_zone	1.23364414642639
chr1	3010000	3011000	termination_zone	1.38555796766623
chr1	3011000	3012000	termination_zone	1.33860971092209
chr1	3012000	3013000	termination_zone	1.05512723337199
chr1	3013000	3014000	termination_zone	1.88598281135497
chr1	3014000	3015000	termination_zone	1.53173430927655
chr1	3015000	3016000	termination_zone	1.86510397464113
chr1	3016000	3017000	termination_zone	1.44302337670398
chr1	3017000	3018000	termination_zone	1.38684553283975
chr1	3018000	3019000	termination_zone	1.4501756072414
chr1	3019000	3020000	termination_zone	1.50994614338746
chr1	3020000	3021000	termination_zone	1.80565941352946
chr1	3021000	3022000	termination_zone	1.56722808213199
chr1	3022000	3023000	termination_zone	1.56551725144467
chr1	3023000	3024000	termination_zone	1.68707334778098
chr1	3024000	3025000	termination_zone	1.71700805633379
chr1	3025000	3026000	termination_zone	1.67903833657831
chr1	3026000	3027000	termination_zone	1.56595509161019
chr1	3027000	3028000	termination_zone	1.45554526145638
chr1	3028000	3029000	termination_zone	1.38263444983237
chr1	3029000	3030000	termination_zone	1.15672217702407
chr1	3030000	3031000	termination_zone	1.61100890541019
chr1	3031000	3032000	termination_zone	1.61949170322763
chr1	3032000	3033000	termination_zone	1.19666191322666
chr1	3033000	3034000	termination_zone	1.51509784074131
chr1	3034000	3035000	termination_zone	1.64462057500614
chr1	3035000	3036000	termination_zone	1.25411283957607
chr1	3036000	3037000	termination_zone	1.62128538490202
chr1	3037000	3038000	termination_zone	1.77064363363803
chr1	3038000	3039000	termination_zone	1.26857797188284
chr1	3039000	3040000	termination_zone	1.604032687022
chr1	3040000	3041000	termination_zone	1.76543415276258
chr1	3041000	3042000	termination_zone	1.2641144514727
chr1	3042000	3043000	termination_zone	1.58796739397722
chr1	3043000	3044000	termination_zone	1.59610088571361
chr1	3044000	3045000	termination_zone	1.93959055948716
chr1	3045000	3046000	termination_zone	1.50310820379263
chr1	3046000	3047000	termination_zone	1.4081657966699
chr1	3047000	3048000	termination_zone	1.54993464622566
chr1	3048000	3049000	termination_zone	1.53266946463464
chr1	3049000	3050000	termination_zone	1.64273648741966
chr1	3050000	3051000	termination_zone	1.5412983592875
chr1	3051000	3052000	termination_zone	0.994158203881787
chr1	3052000	3053000	termination_zone	1.53361610415464
chr1	3053000	3054000	termination_zone	1.56663724280522
chr1	3054000	3055000	termination_zone	1.40151256321079
chr1	3055000	3056000	termination_zone	1.50656079000531
chr1	3056000	3057000	termination_zone	1.73214546384576
chr1	3057000	3058000	termination_zone	2.06968070788156
chr1	3058000	3059000	termination_zone	1.8965461977597
chr1	3059000	3060000	termination_zone	1.80541349661323
chr1	3060000	3061000	termination_zone	1.68834353407057
chr1	3061000	3062000	termination_zone	1.6672931193059
chr1	3062000	3063000	termination_zone	1.35510244455155
chr1	3063000	3064000	termination_zone	1.65641765365056
chr1	3064000	3065000	termination_zone	1.41808022005923
chr1	3065000	3066000	termination_zone	1.462896900288
chr1	3066000	3067000	termination_zone	1.70615672555169
chr1	3067000	3068000	termination_zone	1.58721691260502
chr1	3068000	3069000	termination_zone	1.43616264704076
chr1	3069000	3070000	termination_zone	1.71667097556014
chr1	3070000	3071000	termination_zone	0
chr1	3071000	3072000	termination_zone	1.52209693682096
chr1	3072000	3073000	termination_zone	1.45361630337054
chr1	3073000	3074000	termination_zone	1.48770386316373
chr1	3074000	3075000	termination_zone	1.32014628611105
chr1	3530000	3531000	initiation_zone	1.42341871370584
chr1	3531000	3532000	initiation_zone	2.3084576941893
chr1	3532000	3533000	initiation_zone	1.42282698842403
chr1	3533000	3534000	initiation_zone	1.50129390243809
chr1	3534000	3535000	initiation_zone	1.9073307293144
chr1	3535000	3536000	initiation_zone	1.65092888706789
chr1	3536000	3537000	initiation_zone	1.45375503639545
chr1	3537000	3538000	initiation_zone	1.41935485668597
chr1	3538000	3539000	initiation_zone	2.13283580433837
chr1	3539000	3540000	initiation_zone	1.46518449817623
chr1	3540000	3541000	initiation_zone	1.49722902025632
chr1	3541000	3542000	initiation_zone	1.40769554705863
chr1	3542000	3543000	initiation_zone	1.26122887180771
chr1	3543000	3544000	initiation_zone	1.57238573143532
chr1	3544000	3545000	initiation_zone	1.09429639740537
chr1	3545000	3546000	initiation_zone	1.24846371755103
chr1	3546000	3547000	initiation_zone	1.09775296654008
chr1	3547000	3548000	initiation_zone	1.42160392686983
chr1	3548000	3549000	initiation_zone	1.60171862582388
chr1	3549000	3550000	initiation_zone	1.21456929025705
chr1	3550000	3551000	initiation_zone	1.53141132783009
chr1	3551000	3552000	initiation_zone	1.20892200530716
chr1	3552000	3553000	initiation_zone	1.53484369466303
chr1	3553000	3554000	initiation_zone	1.32428245529769
chr1	3554000	3555000	initiation_zone	1.291354873967
chr1	3555000	3556000	initiation_zone	1.49793723754266
chr1	3556000	3557000	initiation_zone	1.48825802535535
chr1	3557000	3558000	initiation_zone	1.51052102001261
chr1	3558000	3559000	initiation_zone	1.67160162580089
chr1	3559000	3560000	initiation_zone	1.56723325310466
chr1	3560000	3561000	initiation_zone	1.62746008999731
chr1	3561000	3562000	initiation_zone	1.39394911158533
chr1	3562000	3563000	initiation_zone	1.50777302367881
chr1	3563000	3564000	initiation_zone	1.75352560873317
chr1	3564000	3565000	initiation_zone	1.44276711317291
chr1	3565000	3566000	initiation_zone	1.46993186661285
chr1	3566000	3567000	initiation_zone	1.28153802928485
chr1	3568000	3569000	termination_zone	1.56345735280707
chr1	3569000	3570000	termination_zone	1.57063049042789
chr1	3570000	3571000	termination_zone	1.48443215342084
chr1	3571000	3572000	termination_zone	1.25533582718287
chr1	3572000	3573000	termination_zone	1.29678702908458
chr1	3573000	3574000	termination_zone	1.57156860209051
chr1	3574000	3575000	termination_zone	1.49496098201529
chr1	3575000	3576000	termination_zone	1.67067593229697
chr1	3576000	3577000	termination_zone	1.51771650002574
chr1	3577000	3578000	termination_zone	1.23437804276017
chr1	3578000	3579000	termination_zone	1.30400427579182
chr1	3579000	3580000	termination_zone	1.70072763708858
chr1	3580000	3581000	termination_zone	1.52972809240435
chr1	3581000	3582000	termination_zone	1.67885368610727
chr1	3582000	3583000	termination_zone	1.79733374542244
chr1	3583000	3584000	termination_zone	1.23377227615618
chr1	3584000	3585000	termination_zone	1.38216718760036
chr1	3585000	3586000	termination_zone	2.15425350875374
chr1	3586000	3587000	termination_zone	2.07902892960873
chr1	3587000	3588000	termination_zone	1.59016869235725
chr1	3588000	3589000	termination_zone	1.43815776562267
chr1	3589000	3590000	termination_zone	1.65590641818022
chr1	3590000	3591000	termination_zone	1.43707556348975
chr1	3591000	3592000	termination_zone	1.36826525722941
chr1	3592000	3593000	termination_zone	1.47517436617374
chr1	3593000	3594000	termination_zone	1.34893431311251
chr1	3594000	3595000	termination_zone	1.60741787386416
chr1	3595000	3596000	termination_zone	1.53903505533743
chr1	3596000	3597000	termination_zone	1.64482139644009
chr1	3597000	3598000	termination_zone	1.94248407459676
chr1	3598000	3599000	termination_zone	1.57541879121436
chr1	3599000	3600000	termination_zone	1.5958739787197
chr1	3600000	3601000	termination_zone	1.35502985635705
chr1	3601000	3602000	termination_zone	1.71547230163047
chr1	3602000	3603000	termination_zone	1.60529583532719
chr1	3603000	3604000	termination_zone	1.10647421287259
chr1	3604000	3605000	termination_zone	1.41372189820879
chr1	3605000	3606000	termination_zone	1.88869254223207
chr1	3606000	3607000	termination_zone	1.36347211799992
chr1	3607000	3608000	termination_zone	1.38131371242996
chr1	3608000	3609000	termination_zone	1.47062758862134
chr1	3609000	3610000	termination_zone	1.79578776801136
chr1	3610000	3611000	termination_zone	1.24762131494992
chr1	3611000	3612000	termination_zone	1.55738688205951
chr1	3612000	3613000	termination_zone	1.77445856926727
chr1	3613000	3614000	termination_zone	1.4863202578226
chr1	3614000	3615000	termination_zone	1.76859582180036
chr1	3615000	3616000	termination_zone	1.6790946279571
chr1	3616000	3617000	termination_zone	1.68688824001231
chr1	3617000	3618000	termination_zone	1.68483186816188
chr1	3618000	3619000	termination_zone	1.78550778808923
chr1	3619000	3620000	termination_zone	1.70143823071661
chr1	3620000	3621000	termination_zone	1.54314666334139
chr1	3621000	3622000	termination_zone	1.72924580722531
chr1	3622000	3623000	termination_zone	1.51563191862026
chr1	3623000	3624000	termination_zone	1.3593976118791
chr1	3624000	3625000	termination_zone	1.16090617784726
chr1	3625000	3626000	termination_zone	1.71620374099984
chr1	3626000	3627000	termination_zone	1.46337425942742
chr1	3627000	3628000	termination_zone	1.8390064153113
chr1	3628000	3629000	termination_zone	1.7496590320949
chr1	3629000	3630000	termination_zone	1.51378423744761
chr1	3630000	3631000	termination_zone	1.62667164445087
chr1	3631000	3632000	termination_zone	1.54167977986844
chr1	3632000	3633000	termination_zone	1.39413051107136
chr1	3633000	3634000	termination_zone	1.40420886177441
chr1	3634000	3635000	termination_zone	1.58305666144276
chr1	3635000	3636000	termination_zone	1.63886510681098
chr1	3636000	3637000	termination_zone	1.70845297032243
chr1	3637000	3638000	termination_zone	1.64748567441808
chr1	3638000	3639000	termination_zone	1.64690874286563
chr1	3639000	3640000	termination_zone	1.45305298858435
chr1	3640000	3641000	termination_zone	1.58932794778181
chr1	3641000	3642000	termination_zone	1.29900599286167
chr1	3642000	3643000	termination_zone	1.617598612261
chr1	3643000	3644000	termination_zone	1.58747381409187
chr1	3644000	3645000	termination_zone	1.81150797994533
chr1	3645000	3646000	termination_zone	1.38607534323996
chr1	3646000	3647000	termination_zone	1.52703642247561
chr1	3647000	3648000	termination_zone	1.38293654099392
chr1	3648000	3649000	termination_zone	1.53467868992333
chr1	3649000	3650000	termination_zone	1.77728179167101
chr1	3650000	3651000	termination_zone	1.7277876372938
chr1	3651000	3652000	termination_zone	1.16965153688657
chr1	3652000	3653000	termination_zone	0.923865475185501
chr1	3653000	3654000	termination_zone	2.00530923684852
chr1	3654000	3655000	termination_zone	1.90871365509446
chr1	3655000	3656000	termination_zone	1.29614916269575
chr1	3656000	3657000	termination_zone	1.87443542862851
chr1	3657000	3658000	termination_zone	1.24955234498442
chr1	3658000	3659000	termination_zone	1.57986151327795
chr1	3659000	3660000	termination_zone	1.53711918439495
[truncated: 798,000 more rows]
