# Supplementary material for: Chromosomal Mcm2-7 distribution and the genome replication program in species from yeast to humans
Source: PLoS Genet. 2021 Sep 2;17(9):e1009714. doi: 10.1371/journal.pgen.1009714 (PMC8443269; doi:10.1371/journal.pgen.1009714)
Supplement: S12 Source Files — (ZIP) [file pgen.1009714.s034.zip]

Archive with 14 entries (7 files):
- source_files_for_S16Figure_to_S18Figure/
- source_files_for_S16Figure_to_S18Figure/S17_Figure/
- source_files_for_S16Figure_to_S18Figure/S17_Figure/numbers_for_S17_Figure_050721_1.txt
- source_files_for_S16Figure_to_S18Figure/S16_Figure/
- source_files_for_S16Figure_to_S18Figure/S16_Figure/.DS_Store
- source_files_for_S16Figure_to_S18Figure/S16_Figure/S16B_Figure/
- source_files_for_S16Figure_to_S18Figure/S16_Figure/S16B_Figure/numbers_for_16B_Figure_050721_1.txt
- source_files_for_S16Figure_to_S18Figure/S18_Figure/
- source_files_for_S16Figure_to_S18Figure/S18_Figure/.DS_Store
- source_files_for_S16Figure_to_S18Figure/S18_Figure/S18A_Figure/
- source_files_for_S16Figure_to_S18Figure/S18_Figure/S18A_Figure/numbers_for_S18A_Figure_050721_1.txt
- source_files_for_S16Figure_to_S18Figure/S18_Figure/S18A_Figure/.DS_Store
- source_files_for_S16Figure_to_S18Figure/S18_Figure/S18B_Figure/
- source_files_for_S16Figure_to_S18Figure/S18_Figure/S18B_Figure/numbers_for_S18BFig.xlsx
