# Supplementary material for: Chromosomal Mcm2-7 distribution and the genome replication program in species from yeast to humans
Source: PLoS Genet. 2021 Sep 2;17(9):e1009714. doi: 10.1371/journal.pgen.1009714 (PMC8443269; doi:10.1371/journal.pgen.1009714)
Supplement: S12 Source Files — (ZIP) [file pgen.1009714.s034.zip › source_files_for_S16Figure_to_S18Figure/S17_Figure/numbers_for_S17_Figure_050721_1.txt]

chr	mad_musculus	mad_spretus	spretus_mad_to_musculus_mad
chr1	0.124346069338643	0.120513196717406	0.969175763724396
chr10	0.0980868013717514	0.11268923096388	1.14887252298895
chr11	0.10728680781271	0.11401091228595	1.06267410327818
chr12	0.120306738743842	0.106034322602815	0.88136644472247
chr13	0.110313481448662	0.0832259764330679	0.754449731257914
chr14	0.125899653632602	0.142887225059583	1.13492945323387
chr15	0.118832158883591	0.131427030546432	1.1059887473321
chr16	0.157808664980989	0.157029256186858	0.995061051975664
chr17	0.119651126568408	0.147524240514909	1.23295320943397
chr18	0.0922429036404121	0.102529581390119	1.11151728039489
chr19	0.0833046361518709	0.100650692512658	1.20822438176387
chr2	0.166187194448696	0.13000177797301	0.782261102633531
chr3	0.115211139820548	0.13607214239157	1.18106758255768
chr4	0.115509513734586	0.160329180376419	1.38801710086684
chr5	0.158556647792079	0.159213179286844	1.0041406746668
chr6	0.136473233904507	0.13434507928416	0.984406065867567
chr7	0.0929000021357338	0.109303596668251	1.17657259586012
chr8	0.109529152240171	0.136316695672159	1.24456998784442
chr9	0.102872127430842	0.0677550899651945	0.658634089304164
chrX	0.0435509756024388	0.120640459927404	2.77009775920263
