# Supplementary material for: Chromosomal Mcm2-7 distribution and the genome replication program in species from yeast to humans
Source: PLoS Genet. 2021 Sep 2;17(9):e1009714. doi: 10.1371/journal.pgen.1009714 (PMC8443269; doi:10.1371/journal.pgen.1009714)
Supplement: S12 Source Files — (ZIP) [file pgen.1009714.s034.zip › source_files_for_S16Figure_to_S18Figure/S16_Figure/S16B_Figure/numbers_for_16B_Figure_050721_1.txt]

chr	bedstart	bedend	bwa_TG08_Patksi_PBS_30s_AA05_ACAGTG_L002	bwa_Patski_PBS_30s_NoIndex_L001
chr1	0	10000	0	0
chr1	10000	20000	0	0
chr1	20000	30000	0	0
chr1	30000	40000	0	0
chr1	40000	50000	0	0
chr1	50000	60000	0	0
chr1	60000	70000	0	0
chr1	70000	80000	0	0
chr1	80000	90000	0	0
chr1	90000	100000	0	0
chr1	100000	110000	0	0
chr1	110000	120000	0	0
chr1	120000	130000	0	0
chr1	130000	140000	0	0
chr1	140000	150000	0	0
chr1	150000	160000	0	0
chr1	160000	170000	0	0
chr1	170000	180000	0	0
chr1	180000	190000	0	0
chr1	190000	200000	0	0
chr1	200000	210000	0	0
chr1	210000	220000	0	0
chr1	220000	230000	0	0
chr1	230000	240000	0	0
chr1	240000	250000	0	0
chr1	250000	260000	0	0
chr1	260000	270000	0	0
chr1	270000	280000	0	0
chr1	280000	290000	0	0
chr1	290000	300000	0	0
chr1	300000	310000	0	0
chr1	310000	320000	0	0
chr1	320000	330000	0	0
chr1	330000	340000	0	0
chr1	340000	350000	0	0
chr1	350000	360000	0	0
chr1	360000	370000	0	0
chr1	370000	380000	0	0
chr1	380000	390000	0	0
chr1	390000	400000	0	0
chr1	400000	410000	0	0
chr1	410000	420000	0	0
chr1	420000	430000	0	0
chr1	430000	440000	0	0
chr1	440000	450000	0	0
chr1	450000	460000	0	0
chr1	460000	470000	0	0
chr1	470000	480000	0	0
chr1	480000	490000	0	0
chr1	490000	500000	0	0
chr1	500000	510000	0	0
chr1	510000	520000	0	0
chr1	520000	530000	0	0
chr1	530000	540000	0	0
chr1	540000	550000	0	0
chr1	550000	560000	0	0
chr1	560000	570000	0	0
chr1	570000	580000	0	0
chr1	580000	590000	0	0
chr1	590000	600000	0	0
chr1	600000	610000	0	0
chr1	610000	620000	0	0
chr1	620000	630000	0	0
chr1	630000	640000	0	0
chr1	640000	650000	0	0
chr1	650000	660000	0	0
chr1	660000	670000	0	0
chr1	670000	680000	0	0
chr1	680000	690000	0	0
chr1	690000	700000	0	0
chr1	700000	710000	0	0
chr1	710000	720000	0	0
chr1	720000	730000	0	0
chr1	730000	740000	0	0
chr1	740000	750000	0	0
chr1	750000	760000	0	0
chr1	760000	770000	0	0
chr1	770000	780000	0	0
chr1	780000	790000	0	0
chr1	790000	800000	0	0
chr1	800000	810000	0	0
chr1	810000	820000	0	0
chr1	820000	830000	0	0
chr1	830000	840000	0	0
chr1	840000	850000	0	0
chr1	850000	860000	0	0
chr1	860000	870000	0	0
chr1	870000	880000	0	0
chr1	880000	890000	0	0
chr1	890000	900000	0	0
chr1	900000	910000	0	0
chr1	910000	920000	0	0
chr1	920000	930000	0	0
chr1	930000	940000	0	0
chr1	940000	950000	0	0
chr1	950000	960000	0	0
chr1	960000	970000	0	0
chr1	970000	980000	0	0
chr1	980000	990000	0	0
chr1	990000	1000000	0	0
chr1	1000000	1010000	0	0
chr1	1010000	1020000	0	0
chr1	1020000	1030000	0	0
chr1	1030000	1040000	0	0
chr1	1040000	1050000	0	0
chr1	1050000	1060000	0	0
chr1	1060000	1070000	0	0
chr1	1070000	1080000	0	0
chr1	1080000	1090000	0	0
chr1	1090000	1100000	0	0
chr1	1100000	1110000	0	0
chr1	1110000	1120000	0	0
chr1	1120000	1130000	0	0
chr1	1130000	1140000	0	0
chr1	1140000	1150000	0	0
chr1	1150000	1160000	0	0
chr1	1160000	1170000	0	0
chr1	1170000	1180000	0	0
chr1	1180000	1190000	0	0
chr1	1190000	1200000	0	0
chr1	1200000	1210000	0	0
chr1	1210000	1220000	0	0
chr1	1220000	1230000	0	0
chr1	1230000	1240000	0	0
chr1	1240000	1250000	0	0
chr1	1250000	1260000	0	0
chr1	1260000	1270000	0	0
chr1	1270000	1280000	0	0
chr1	1280000	1290000	0	0
chr1	1290000	1300000	0	0
chr1	1300000	1310000	0	0
chr1	1310000	1320000	0	0
chr1	1320000	1330000	0	0
chr1	1330000	1340000	0	0
chr1	1340000	1350000	0	0
chr1	1350000	1360000	0	0
chr1	1360000	1370000	0	0
chr1	1370000	1380000	0	0
chr1	1380000	1390000	0	0
chr1	1390000	1400000	0	0
chr1	1400000	1410000	0	0
chr1	1410000	1420000	0	0
chr1	1420000	1430000	0	0
chr1	1430000	1440000	0	0
chr1	1440000	1450000	0	0
chr1	1450000	1460000	0	0
chr1	1460000	1470000	0	0
chr1	1470000	1480000	0	0
chr1	1480000	1490000	0	0
chr1	1490000	1500000	0	0
chr1	1500000	1510000	0	0
chr1	1510000	1520000	0	0
chr1	1520000	1530000	0	0
chr1	1530000	1540000	0	0
chr1	1540000	1550000	0	0
chr1	1550000	1560000	0	0
chr1	1560000	1570000	0	0
chr1	1570000	1580000	0	0
chr1	1580000	1590000	0	0
chr1	1590000	1600000	0	0
chr1	1600000	1610000	0	0
chr1	1610000	1620000	0	0
chr1	1620000	1630000	0	0
chr1	1630000	1640000	0	0
chr1	1640000	1650000	0	0
chr1	1650000	1660000	0	0
chr1	1660000	1670000	0	0
chr1	1670000	1680000	0	0
chr1	1680000	1690000	0	0
chr1	1690000	1700000	0	0
chr1	1700000	1710000	0	0
chr1	1710000	1720000	0	0
chr1	1720000	1730000	0	0
chr1	1730000	1740000	0	0
chr1	1740000	1750000	0	0
chr1	1750000	1760000	0	0
chr1	1760000	1770000	0	0
chr1	1770000	1780000	0	0
chr1	1780000	1790000	0	0
chr1	1790000	1800000	0	0
chr1	1800000	1810000	0	0
chr1	1810000	1820000	0	0
chr1	1820000	1830000	0	0
chr1	1830000	1840000	0	0
chr1	1840000	1850000	0	0
chr1	1850000	1860000	0	0
chr1	1860000	1870000	0	0
chr1	1870000	1880000	0	0
chr1	1880000	1890000	0	0
chr1	1890000	1900000	0	0
chr1	1900000	1910000	0	0
chr1	1910000	1920000	0	0
chr1	1920000	1930000	0	0
chr1	1930000	1940000	0	0
chr1	1940000	1950000	0	0
chr1	1950000	1960000	0	0
chr1	1960000	1970000	0	0
chr1	1970000	1980000	0	0
chr1	1980000	1990000	0	0
chr1	1990000	2000000	0	0
chr1	2000000	2010000	0	0
chr1	2010000	2020000	0	0
chr1	2020000	2030000	0	0
chr1	2030000	2040000	0	0
chr1	2040000	2050000	0	0
chr1	2050000	2060000	0	0
chr1	2060000	2070000	0	0
chr1	2070000	2080000	0	0
chr1	2080000	2090000	0	0
chr1	2090000	2100000	0	0
chr1	2100000	2110000	0	0
chr1	2110000	2120000	0	0
chr1	2120000	2130000	0	0
chr1	2130000	2140000	0	0
chr1	2140000	2150000	0	0
chr1	2150000	2160000	0	0
chr1	2160000	2170000	0	0
chr1	2170000	2180000	0	0
chr1	2180000	2190000	0	0
chr1	2190000	2200000	0	0
chr1	2200000	2210000	0	0
chr1	2210000	2220000	0	0
chr1	2220000	2230000	0	0
chr1	2230000	2240000	0	0
chr1	2240000	2250000	0	0
chr1	2250000	2260000	0	0
chr1	2260000	2270000	0	0
chr1	2270000	2280000	0	0
chr1	2280000	2290000	0	0
chr1	2290000	2300000	0	0
chr1	2300000	2310000	0	0
chr1	2310000	2320000	0	0
chr1	2320000	2330000	0	0
chr1	2330000	2340000	0	0
chr1	2340000	2350000	0	0
chr1	2350000	2360000	0	0
chr1	2360000	2370000	0	0
chr1	2370000	2380000	0	0
chr1	2380000	2390000	0	0
chr1	2390000	2400000	0	0
chr1	2400000	2410000	0	0
chr1	2410000	2420000	0	0
chr1	2420000	2430000	0	0
chr1	2430000	2440000	0	0
chr1	2440000	2450000	0	0
chr1	2450000	2460000	0	0
chr1	2460000	2470000	0	0
chr1	2470000	2480000	0	0
chr1	2480000	2490000	0	0
chr1	2490000	2500000	0	0
chr1	2500000	2510000	0	0
chr1	2510000	2520000	0	0
chr1	2520000	2530000	0	0
chr1	2530000	2540000	0	0
chr1	2540000	2550000	0	0
chr1	2550000	2560000	0	0
chr1	2560000	2570000	0	0
chr1	2570000	2580000	0	0
chr1	2580000	2590000	0	0
chr1	2590000	2600000	0	0
chr1	2600000	2610000	0	0
chr1	2610000	2620000	0	0
chr1	2620000	2630000	0	0
chr1	2630000	2640000	0	0
chr1	2640000	2650000	0	0
chr1	2650000	2660000	0	0
chr1	2660000	2670000	0	0
chr1	2670000	2680000	0	0
chr1	2680000	2690000	0	0
chr1	2690000	2700000	0	0
chr1	2700000	2710000	0	0
chr1	2710000	2720000	0	0
chr1	2720000	2730000	0	0
chr1	2730000	2740000	0	0
chr1	2740000	2750000	0	0
chr1	2750000	2760000	0	0
chr1	2760000	2770000	0	0
chr1	2770000	2780000	0	0
chr1	2780000	2790000	0	0
chr1	2790000	2800000	0	0
chr1	2800000	2810000	0	0
chr1	2810000	2820000	0	0
chr1	2820000	2830000	0	0
chr1	2830000	2840000	0	0
chr1	2840000	2850000	0	0
chr1	2850000	2860000	0	0
chr1	2860000	2870000	0	0
chr1	2870000	2880000	0	0
chr1	2880000	2890000	0	0
chr1	2890000	2900000	0	0
chr1	2900000	2910000	0	0
chr1	2910000	2920000	0	0
chr1	2920000	2930000	0	0
chr1	2930000	2940000	0	0
chr1	2940000	2950000	0	0
chr1	2950000	2960000	0	0
chr1	2960000	2970000	0	0
chr1	2970000	2980000	0	0
chr1	2980000	2990000	0	0
chr1	2990000	3000000	0	0
chr1	3000000	3010000	7199	35483
chr1	3010000	3020000	7372	47060
chr1	3020000	3030000	8548	43277
chr1	3030000	3040000	5863	34785
chr1	3040000	3050000	9672	51177
chr1	3050000	3060000	8491	45289
chr1	3060000	3070000	7247	35713
chr1	3070000	3080000	8764	42331
chr1	3080000	3090000	8434	43437
chr1	3090000	3100000	9111	44776
chr1	3100000	3110000	4322	21401
chr1	3110000	3120000	9482	49028
chr1	3120000	3130000	5537	37951
chr1	3130000	3140000	7803	38254
chr1	3140000	3150000	9551	51498
chr1	3150000	3160000	8830	43804
chr1	3160000	3170000	5744	38508
chr1	3170000	3180000	10127	53541
chr1	3180000	3190000	8553	43250
chr1	3190000	3200000	8145	40717
chr1	3200000	3210000	8972	44221
chr1	3210000	3220000	7349	43570
chr1	3220000	3230000	10372	48495
chr1	3230000	3240000	11422	46791
chr1	3240000	3250000	9902	48840
chr1	3250000	3260000	9097	44929
chr1	3260000	3270000	8542	49758
chr1	3270000	3280000	10006	46260
chr1	3280000	3290000	7980	39863
chr1	3290000	3300000	8433	39051
chr1	3300000	3310000	9943	57063
chr1	3310000	3320000	8277	47213
chr1	3320000	3330000	8708	40941
chr1	3330000	3340000	7818	44520
chr1	3340000	3350000	8206	41572
chr1	3350000	3360000	19420	112137
chr1	3360000	3370000	8736	47990
chr1	3370000	3380000	8258	42729
chr1	3380000	3390000	5930	36706
chr1	3390000	3400000	8393	43678
chr1	3400000	3410000	8048	49629
chr1	3410000	3420000	7997	51236
chr1	3420000	3430000	8505	46190
chr1	3430000	3440000	10416	48629
chr1	3440000	3450000	8631	44803
chr1	3450000	3460000	6711	39249
chr1	3460000	3470000	8082	45759
chr1	3470000	3480000	8264	42540
chr1	3480000	3490000	7118	46323
chr1	3490000	3500000	8823	45177
chr1	3500000	3510000	8309	43529
chr1	3510000	3520000	7985	36214
chr1	3520000	3530000	8707	39646
chr1	3530000	3540000	7706	40281
chr1	3540000	3550000	9833	51992
chr1	3550000	3560000	6745	32760
chr1	3560000	3570000	6572	39392
chr1	3570000	3580000	7183	34907
chr1	3580000	3590000	9156	44152
chr1	3590000	3600000	8844	44889
chr1	3600000	3610000	7659	38622
chr1	3610000	3620000	9094	44863
chr1	3620000	3630000	8284	42862
chr1	3630000	3640000	7484	39781
chr1	3640000	3650000	8908	43016
chr1	3650000	3660000	9857	43923
chr1	3660000	3670000	7710	42651
chr1	3670000	3680000	9094	43749
chr1	3680000	3690000	6856	42015
chr1	3690000	3700000	8166	47773
chr1	3700000	3710000	6096	35713
chr1	3710000	3720000	8982	42653
chr1	3720000	3730000	8290	48377
chr1	3730000	3740000	8486	46613
chr1	3740000	3750000	13203	69285
chr1	3750000	3760000	10892	53892
chr1	3760000	3770000	10026	51840
chr1	3770000	3780000	11522	55653
chr1	3780000	3790000	7696	37920
chr1	3790000	3800000	7245	41877
chr1	3800000	3810000	10117	41557
chr1	3810000	3820000	6819	37060
chr1	3820000	3830000	7053	26170
chr1	3830000	3840000	7912	46760
chr1	3840000	3850000	11028	48152
chr1	3850000	3860000	8975	48094
chr1	3860000	3870000	9053	49581
chr1	3870000	3880000	9121	42014
chr1	3880000	3890000	9501	45466
chr1	3890000	3900000	8539	43544
chr1	3900000	3910000	7797	39997
chr1	3910000	3920000	6751	39946
chr1	3920000	3930000	9825	40554
chr1	3930000	3940000	7540	42555
chr1	3940000	3950000	9352	45111
chr1	3950000	3960000	10186	50965
chr1	3960000	3970000	9532	39328
chr1	3970000	3980000	11103	48113
chr1	3980000	3990000	13293	64025
chr1	3990000	4000000	8595	42061
chr1	4000000	4010000	7138	44326
chr1	4010000	4020000	7270	39642
chr1	4020000	4030000	6201	41902
chr1	4030000	4040000	8420	44001
chr1	4040000	4050000	8506	40914
chr1	4050000	4060000	9470	47051
chr1	4060000	4070000	7375	47274
chr1	4070000	4080000	9945	48675
chr1	4080000	4090000	5700	32148
chr1	4090000	4100000	7113	40777
chr1	4100000	4110000	9237	48693
chr1	4110000	4120000	7422	41030
chr1	4120000	4130000	7974	40783
chr1	4130000	4140000	9665	52369
chr1	4140000	4150000	8307	48898
chr1	4150000	4160000	9668	46241
chr1	4160000	4170000	9072	49836
chr1	4170000	4180000	9333	40326
chr1	4180000	4190000	10854	47283
chr1	4190000	4200000	8859	44181
chr1	4200000	4210000	7361	40545
chr1	4210000	4220000	7415	42618
chr1	4220000	4230000	6923	44509
chr1	4230000	4240000	7758	38685
chr1	4240000	4250000	7792	43714
chr1	4250000	4260000	12997	54657
chr1	4260000	4270000	10445	50929
chr1	4270000	4280000	8564	42471
chr1	4280000	4290000	8817	41916
chr1	4290000	4300000	8261	35893
chr1	4300000	4310000	9842	45085
chr1	4310000	4320000	6481	39103
chr1	4320000	4330000	8285	39436
chr1	4330000	4340000	9773	51733
chr1	4340000	4350000	9120	36296
chr1	4350000	4360000	10747	46439
chr1	4360000	4370000	7230	34966
chr1	4370000	4380000	7228	44300
chr1	4380000	4390000	9031	51865
chr1	4390000	4400000	8797	46147
chr1	4400000	4410000	9700	53958
chr1	4410000	4420000	11239	49249
chr1	4420000	4430000	11728	53132
chr1	4430000	4440000	10872	55324
chr1	4440000	4450000	12906	65032
chr1	4450000	4460000	7983	48597
chr1	4460000	4470000	9435	46268
chr1	4470000	4480000	8668	46255
chr1	4480000	4490000	10001	47280
chr1	4490000	4500000	9662	51395
chr1	4500000	4510000	10779	52886
chr1	4510000	4520000	8633	41466
chr1	4520000	4530000	9082	47328
chr1	4530000	4540000	10541	49639
chr1	4540000	4550000	8879	49806
chr1	4550000	4560000	8064	36937
chr1	4560000	4570000	6796	35230
chr1	4570000	4580000	7871	47627
chr1	4580000	4590000	10470	50680
chr1	4590000	4600000	12125	61893
chr1	4600000	4610000	7661	44702
chr1	4610000	4620000	11989	55848
chr1	4620000	4630000	9060	51900
chr1	4630000	4640000	11781	59955
chr1	4640000	4650000	9891	44957
chr1	4650000	4660000	10213	53087
chr1	4660000	4670000	12103	51679
chr1	4670000	4680000	11247	49980
chr1	4680000	4690000	7380	37194
chr1	4690000	4700000	10037	54900
chr1	4700000	4710000	12287	52830
chr1	4710000	4720000	10495	54557
chr1	4720000	4730000	10683	52797
chr1	4730000	4740000	11295	54325
chr1	4740000	4750000	10680	56702
chr1	4750000	4760000	9042	50744
chr1	4760000	4770000	13001	56287
chr1	4770000	4780000	8463	48257
chr1	4780000	4790000	8625	49832
chr1	4790000	4800000	8653	49519
chr1	4800000	4810000	10055	47375
chr1	4810000	4820000	10716	51488
chr1	4820000	4830000	7161	35607
chr1	4830000	4840000	8989	48146
chr1	4840000	4850000	8945	45158
chr1	4850000	4860000	10901	54030
chr1	4860000	4870000	9316	49745
chr1	4870000	4880000	5930	43588
chr1	4880000	4890000	9108	45160
chr1	4890000	4900000	8933	37820
chr1	4900000	4910000	9586	46946
chr1	4910000	4920000	7999	49615
chr1	4920000	4930000	10009	51619
chr1	4930000	4940000	9246	46089
chr1	4940000	4950000	9804	55998
chr1	4950000	4960000	12772	53255
chr1	4960000	4970000	8349	44811
chr1	4970000	4980000	9223	49427
chr1	4980000	4990000	9192	47355
chr1	4990000	5000000	7611	47931
chr1	5000000	5010000	8770	43017
chr1	5010000	5020000	6890	43001
chr1	5020000	5030000	10165	50942
chr1	5030000	5040000	10512	48963
chr1	5040000	5050000	9612	48239
chr1	5050000	5060000	8770	49456
chr1	5060000	5070000	7804	47890
chr1	5070000	5080000	10495	48469
chr1	5080000	5090000	10485	55219
chr1	5090000	5100000	8384	42432
chr1	5100000	5110000	8740	39618
chr1	5110000	5120000	5120	25811
chr1	5120000	5130000	8825	48996
chr1	5130000	5140000	9193	48885
chr1	5140000	5150000	8341	48060
chr1	5150000	5160000	10543	48122
chr1	5160000	5170000	8023	42338
chr1	5170000	5180000	10569	48445
chr1	5180000	5190000	10144	51563
chr1	5190000	5200000	9156	46982
chr1	5200000	5210000	8671	47324
chr1	5210000	5220000	8561	46595
chr1	5220000	5230000	8910	37315
chr1	5230000	5240000	8119	44225
chr1	5240000	5250000	8218	50891
chr1	5250000	5260000	10408	54849
chr1	5260000	5270000	8880	44497
chr1	5270000	5280000	9778	46149
chr1	5280000	5290000	9573	48154
chr1	5290000	5300000	10846	53093
chr1	5300000	5310000	8274	42710
chr1	5310000	5320000	7896	37215
chr1	5320000	5330000	8298	40414
chr1	5330000	5340000	8405	40759
chr1	5340000	5350000	11358	48448
chr1	5350000	5360000	10249	44001
chr1	5360000	5370000	7927	43352
chr1	5370000	5380000	7060	29502
chr1	5380000	5390000	7232	38755
chr1	5390000	5400000	7342	37073
chr1	5400000	5410000	7982	41825
chr1	5410000	5420000	8374	37290
chr1	5420000	5430000	10480	57730
chr1	5430000	5440000	8224	46057
chr1	5440000	5450000	8643	39080
chr1	5450000	5460000	8779	38993
chr1	5460000	5470000	8535	41855
chr1	5470000	5480000	9134	48181
chr1	5480000	5490000	8014	40548
chr1	5490000	5500000	8260	37237
chr1	5500000	5510000	8380	48680
chr1	5510000	5520000	9852	45310
chr1	5520000	5530000	8819	47869
chr1	5530000	5540000	6999	31425
chr1	5540000	5550000	8833	41770
chr1	5550000	5560000	8878	43268
chr1	5560000	5570000	8070	40009
chr1	5570000	5580000	8988	51497
chr1	5580000	5590000	10690	49587
chr1	5590000	5600000	5692	39021
chr1	5600000	5610000	8759	43518
chr1	5610000	5620000	8883	43235
chr1	5620000	5630000	9955	49110
chr1	5630000	5640000	7705	44802
chr1	5640000	5650000	10756	50571
chr1	5650000	5660000	9338	44160
chr1	5660000	5670000	8574	44027
chr1	5670000	5680000	8049	36057
chr1	5680000	5690000	7488	32544
chr1	5690000	5700000	9459	40168
chr1	5700000	5710000	8685	42000
chr1	5710000	5720000	6759	32334
chr1	5720000	5730000	8092	33958
chr1	5730000	5740000	9170	49086
chr1	5740000	5750000	11391	55762
chr1	5750000	5760000	8260	45208
chr1	5760000	5770000	8214	43237
chr1	5770000	5780000	6727	40759
chr1	5780000	5790000	7293	40318
chr1	5790000	5800000	8483	40305
chr1	5800000	5810000	9582	39161
chr1	5810000	5820000	8437	42946
chr1	5820000	5830000	8282	37451
chr1	5830000	5840000	7086	41003
chr1	5840000	5850000	8200	46310
chr1	5850000	5860000	8909	44846
chr1	5860000	5870000	7398	44502
chr1	5870000	5880000	6832	37120
chr1	5880000	5890000	6690	44084
chr1	5890000	5900000	9303	43785
chr1	5900000	5910000	8014	47042
chr1	5910000	5920000	11025	53138
chr1	5920000	5930000	10420	48723
chr1	5930000	5940000	9797	42917
chr1	5940000	5950000	5925	36687
chr1	5950000	5960000	7770	43646
chr1	5960000	5970000	9221	40779
chr1	5970000	5980000	7810	49114
chr1	5980000	5990000	8839	41219
chr1	5990000	6000000	8877	44499
chr1	6000000	6010000	9371	46999
chr1	6010000	6020000	8398	47362
chr1	6020000	6030000	10985	58493
chr1	6030000	6040000	9586	46646
chr1	6040000	6050000	11470	51507
chr1	6050000	6060000	8344	43096
chr1	6060000	6070000	7448	38897
chr1	6070000	6080000	7889	50248
chr1	6080000	6090000	9497	43673
chr1	6090000	6100000	8193	49925
chr1	6100000	6110000	9381	53544
chr1	6110000	6120000	7973	43602
chr1	6120000	6130000	8945	42840
chr1	6130000	6140000	8283	41695
chr1	6140000	6150000	15047	77013
chr1	6150000	6160000	9917	53705
chr1	6160000	6170000	9643	46464
chr1	6170000	6180000	6938	43138
chr1	6180000	6190000	9725	45292
chr1	6190000	6200000	8010	43380
chr1	6200000	6210000	10026	45769
chr1	6210000	6220000	8528	48841
chr1	6220000	6230000	8324	51679
chr1	6230000	6240000	8767	39827
chr1	6240000	6250000	10099	46319
chr1	6250000	6260000	11812	54912
chr1	6260000	6270000	9741	48828
chr1	6270000	6280000	10172	46377
chr1	6280000	6290000	10262	47653
chr1	6290000	6300000	10646	49679
chr1	6300000	6310000	9256	45768
chr1	6310000	6320000	9187	51426
chr1	6320000	6330000	8260	55781
chr1	6330000	6340000	8933	48421
chr1	6340000	6350000	9595	47531
chr1	6350000	6360000	9737	46300
chr1	6360000	6370000	9125	53853
chr1	6370000	6380000	9781	48861
chr1	6380000	6390000	8439	46359
chr1	6390000	6400000	5879	32109
chr1	6400000	6410000	10164	50963
chr1	6410000	6420000	10407	52335
chr1	6420000	6430000	8952	52257
chr1	6430000	6440000	8692	46410
chr1	6440000	6450000	10711	46426
chr1	6450000	6460000	8757	44074
chr1	6460000	6470000	9665	42842
chr1	6470000	6480000	10035	48993
chr1	6480000	6490000	9534	51392
chr1	6490000	6500000	7615	44779
chr1	6500000	6510000	6728	36123
chr1	6510000	6520000	12330	59449
chr1	6520000	6530000	10562	52909
chr1	6530000	6540000	10039	56789
chr1	6540000	6550000	8944	41896
chr1	6550000	6560000	8850	48595
chr1	6560000	6570000	12394	55337
chr1	6570000	6580000	9130	47643
chr1	6580000	6590000	8647	42083
chr1	6590000	6600000	8187	43477
chr1	6600000	6610000	9817	43874
chr1	6610000	6620000	6249	31466
chr1	6620000	6630000	9086	49675
chr1	6630000	6640000	9670	47657
chr1	6640000	6650000	6990	48649
chr1	6650000	6660000	7764	38906
chr1	6660000	6670000	11916	53250
chr1	6670000	6680000	8134	50099
chr1	6680000	6690000	6635	40524
chr1	6690000	6700000	9634	57621
chr1	6700000	6710000	7813	40905
chr1	6710000	6720000	8746	48569
chr1	6720000	6730000	8095	46101
chr1	6730000	6740000	7476	40058
chr1	6740000	6750000	8084	40213
chr1	6750000	6760000	6285	38766
chr1	6760000	6770000	7910	42164
chr1	6770000	6780000	10699	48909
chr1	6780000	6790000	7559	39258
chr1	6790000	6800000	9465	41514
chr1	6800000	6810000	10476	45570
chr1	6810000	6820000	9353	41923
chr1	6820000	6830000	8830	50065
chr1	6830000	6840000	8987	45004
chr1	6840000	6850000	10012	47130
chr1	6850000	6860000	8230	46052
chr1	6860000	6870000	10398	49802
chr1	6870000	6880000	8194	50431
chr1	6880000	6890000	10181	54352
chr1	6890000	6900000	10307	45188
chr1	6900000	6910000	9628	51238
chr1	6910000	6920000	10713	46227
chr1	6920000	6930000	8317	43770
chr1	6930000	6940000	8266	43831
chr1	6940000	6950000	13699	68103
chr1	6950000	6960000	8832	48737
chr1	6960000	6970000	11215	47674
chr1	6970000	6980000	9128	42955
chr1	6980000	6990000	7750	39612
chr1	6990000	7000000	10954	42591
chr1	7000000	7010000	7194	35762
chr1	7010000	7020000	5939	37089
chr1	7020000	7030000	10189	48036
chr1	7030000	7040000	8456	43951
chr1	7040000	7050000	8153	43246
chr1	7050000	7060000	9241	48833
chr1	7060000	7070000	12224	52642
chr1	7070000	7080000	9699	50506
chr1	7080000	7090000	10854	52392
chr1	7090000	7100000	10379	43167
chr1	7100000	7110000	11481	48582
chr1	7110000	7120000	9058	46987
chr1	7120000	7130000	8393	42331
chr1	7130000	7140000	8137	42116
chr1	7140000	7150000	8386	43142
chr1	7150000	7160000	5176	35308
chr1	7160000	7170000	9523	45427
chr1	7170000	7180000	5007	43387
chr1	7180000	7190000	8788	45400
chr1	7190000	7200000	6922	32965
chr1	7200000	7210000	8730	42960
chr1	7210000	7220000	9100	45111
chr1	7220000	7230000	7417	46479
chr1	7230000	7240000	12511	59605
chr1	7240000	7250000	8150	41513
chr1	7250000	7260000	9861	48257
chr1	7260000	7270000	8953	47444
chr1	7270000	7280000	12198	53561
chr1	7280000	7290000	11490	61921
chr1	7290000	7300000	10160	49193
chr1	7300000	7310000	8777	47620
chr1	7310000	7320000	7529	52632
chr1	7320000	7330000	8291	39412
chr1	7330000	7340000	8924	40544
chr1	7340000	7350000	10973	44822
chr1	7350000	7360000	10884	49284
chr1	7360000	7370000	10871	44903
chr1	7370000	7380000	10369	47557
chr1	7380000	7390000	6158	33213
chr1	7390000	7400000	4659	27555
chr1	7400000	7410000	5913	35092
chr1	7410000	7420000	7742	36864
chr1	7420000	7430000	8315	40245
chr1	7430000	7440000	7457	32529
chr1	7440000	7450000	6293	30443
chr1	7450000	7460000	5166	41414
chr1	7460000	7470000	5652	28974
chr1	7470000	7480000	8238	39160
chr1	7480000	7490000	10317	50284
chr1	7490000	7500000	8068	36369
chr1	7500000	7510000	8468	40088
chr1	7510000	7520000	7672	37221
chr1	7520000	7530000	7130	34628
chr1	7530000	7540000	9497	50018
chr1	7540000	7550000	8810	46633
chr1	7550000	7560000	12314	58728
chr1	7560000	7570000	8434	40759
chr1	7570000	7580000	8754	47634
chr1	7580000	7590000	9193	38795
chr1	7590000	7600000	7347	40884
chr1	7600000	7610000	8003	43538
chr1	7610000	7620000	6694	35521
chr1	7620000	7630000	8403	42071
chr1	7630000	7640000	8482	39954
chr1	7640000	7650000	8075	41269
chr1	7650000	7660000	9415	39249
chr1	7660000	7670000	5834	37026
chr1	7670000	7680000	8418	39373
chr1	7680000	7690000	5796	33187
chr1	7690000	7700000	7318	37611
chr1	7700000	7710000	7945	51453
chr1	7710000	7720000	6735	43535
chr1	7720000	7730000	10550	49383
chr1	7730000	7740000	8560	36653
chr1	7740000	7750000	9413	41950
chr1	7750000	7760000	7085	40196
chr1	7760000	7770000	7200	35735
chr1	7770000	7780000	8386	42648
chr1	7780000	7790000	11519	53731
chr1	7790000	7800000	6663	36426
chr1	7800000	7810000	9303	43666
chr1	7810000	7820000	5420	33281
chr1	7820000	7830000	5654	30848
chr1	7830000	7840000	8455	49942
chr1	7840000	7850000	16457	93932
chr1	7850000	7860000	7812	40200
chr1	7860000	7870000	5134	27767
chr1	7870000	7880000	6192	36217
chr1	7880000	7890000	9935	45672
chr1	7890000	7900000	7387	37544
chr1	7900000	7910000	5028	25638
chr1	7910000	7920000	7486	36911
chr1	7920000	7930000	8833	38752
chr1	7930000	7940000	5072	26088
chr1	7940000	7950000	5809	31028
chr1	7950000	7960000	7582	39338
chr1	7960000	7970000	7969	45158
chr1	7970000	7980000	7717	39630
chr1	7980000	7990000	6587	33577
chr1	7990000	8000000	6644	35471
chr1	8000000	8010000	8410	41797
chr1	8010000	8020000	7766	40772
chr1	8020000	8030000	7883	39390
chr1	8030000	8040000	7355	36981
chr1	8040000	8050000	7092	40999
chr1	8050000	8060000	8021	41316
chr1	8060000	8070000	8487	35664
chr1	8070000	8080000	8301	38312
chr1	8080000	8090000	10252	47026
chr1	8090000	8100000	7076	36763
chr1	8100000	8110000	7774	44109
chr1	8110000	8120000	4386	21384
chr1	8120000	8130000	12370	62112
chr1	8130000	8140000	7971	39714
chr1	8140000	8150000	6780	33762
chr1	8150000	8160000	8925	42573
chr1	8160000	8170000	10545	58291
chr1	8170000	8180000	5827	39291
chr1	8180000	8190000	10134	45257
chr1	8190000	8200000	11868	54358
chr1	8200000	8210000	6060	40075
chr1	8210000	8220000	5311	26320
chr1	8220000	8230000	7573	33916
chr1	8230000	8240000	7089	34627
chr1	8240000	8250000	7114	43575
chr1	8250000	8260000	7753	44145
chr1	8260000	8270000	9462	37800
chr1	8270000	8280000	7271	40210
chr1	8280000	8290000	6275	38401
chr1	8290000	8300000	8102	42569
chr1	8300000	8310000	7819	38894
chr1	8310000	8320000	9109	42909
chr1	8320000	8330000	7746	31405
chr1	8330000	8340000	7118	30457
chr1	8340000	8350000	7703	41007
chr1	8350000	8360000	8065	43728
chr1	8360000	8370000	7704	39379
chr1	8370000	8380000	11330	48867
chr1	8380000	8390000	9166	37818
chr1	8390000	8400000	5700	28037
chr1	8400000	8410000	5757	34731
chr1	8410000	8420000	8189	40111
chr1	8420000	8430000	6105	34607
chr1	8430000	8440000	9584	42404
chr1	8440000	8450000	6408	35241
chr1	8450000	8460000	7418	33167
chr1	8460000	8470000	5812	35660
chr1	8470000	8480000	7536	39928
chr1	8480000	8490000	8651	43238
chr1	8490000	8500000	7844	41142
chr1	8500000	8510000	4917	32913
chr1	8510000	8520000	7832	45091
chr1	8520000	8530000	11996	58092
chr1	8530000	8540000	5735	35963
chr1	8540000	8550000	8185	38914
chr1	8550000	8560000	6712	36725
chr1	8560000	8570000	6475	34523
chr1	8570000	8580000	6543	34180
chr1	8580000	8590000	6277	38815
chr1	8590000	8600000	7490	35779
chr1	8600000	8610000	6991	35878
chr1	8610000	8620000	6699	35211
chr1	8620000	8630000	9506	40040
chr1	8630000	8640000	6451	33119
chr1	8640000	8650000	8319	43593
chr1	8650000	8660000	7070	37952
chr1	8660000	8670000	9242	43206
chr1	8670000	8680000	8410	46292
chr1	8680000	8690000	7348	41551
chr1	8690000	8700000	5745	33334
chr1	8700000	8710000	4427	29221
chr1	8710000	8720000	7295	35593
chr1	8720000	8730000	3900	22769
chr1	8730000	8740000	6075	29509
chr1	8740000	8750000	7940	42340
chr1	8750000	8760000	6780	32364
chr1	8760000	8770000	6239	36060
chr1	8770000	8780000	8764	36808
chr1	8780000	8790000	9752	53673
chr1	8790000	8800000	9468	51853
chr1	8800000	8810000	8189	34168
chr1	8810000	8820000	8705	41330
chr1	8820000	8830000	8236	40821
chr1	8830000	8840000	7969	40926
chr1	8840000	8850000	9199	41827
chr1	8850000	8860000	7483	42431
chr1	8860000	8870000	6528	37286
chr1	8870000	8880000	10028	40009
chr1	8880000	8890000	6697	34288
chr1	8890000	8900000	11734	48618
chr1	8900000	8910000	5578	36682
chr1	8910000	8920000	6600	36802
chr1	8920000	8930000	6973	39879
chr1	8930000	8940000	8000	44766
chr1	8940000	8950000	9136	45730
chr1	8950000	8960000	5977	40504
chr1	8960000	8970000	9285	38411
chr1	8970000	8980000	7358	39813
chr1	8980000	8990000	9350	44421
chr1	8990000	9000000	8474	43258
chr1	9000000	9010000	6836	35878
chr1	9010000	9020000	4982	28679
chr1	9020000	9030000	11047	59684
chr1	9030000	9040000	6246	35475
chr1	9040000	9050000	5108	33430
chr1	9050000	9060000	7124	40715
chr1	9060000	9070000	9287	48370
chr1	9070000	9080000	10350	45479
chr1	9080000	9090000	10839	43719
chr1	9090000	9100000	7745	46614
chr1	9100000	9110000	9933	41125
chr1	9110000	9120000	8679	41174
chr1	9120000	9130000	8818	39601
chr1	9130000	9140000	4782	34070
chr1	9140000	9150000	5984	34060
chr1	9150000	9160000	7540	36112
chr1	9160000	9170000	9373	47247
chr1	9170000	9180000	6943	35661
chr1	9180000	9190000	7407	44756
chr1	9190000	9200000	9338	45944
chr1	9200000	9210000	7440	43259
chr1	9210000	9220000	8461	39885
chr1	9220000	9230000	7606	37208
chr1	9230000	9240000	9597	49423
chr1	9240000	9250000	7400	34157
chr1	9250000	9260000	8475	45292
chr1	9260000	9270000	8807	44250
chr1	9270000	9280000	6802	39438
chr1	9280000	9290000	7196	40414
chr1	9290000	9300000	8704	39905
chr1	9300000	9310000	8205	50126
chr1	9310000	9320000	8389	44993
chr1	9320000	9330000	8169	42741
chr1	9330000	9340000	7011	40836
chr1	9340000	9350000	8103	39551
chr1	9350000	9360000	7996	43628
chr1	9360000	9370000	7911	48494
chr1	9370000	9380000	8853	46592
chr1	9380000	9390000	9658	51243
chr1	9390000	9400000	9418	45192
chr1	9400000	9410000	10303	49882
chr1	9410000	9420000	11253	53786
chr1	9420000	9430000	8823	43729
chr1	9430000	9440000	10460	55020
chr1	9440000	9450000	9818	45915
chr1	9450000	9460000	8182	46359
chr1	9460000	9470000	8482	42538
chr1	9470000	9480000	8802	44630
chr1	9480000	9490000	9648	46626
chr1	9490000	9500000	9386	44237
chr1	9500000	9510000	8899	42317
chr1	9510000	9520000	8727	46015
chr1	9520000	9530000	9677	51458
chr1	9530000	9540000	8646	48375
chr1	9540000	9550000	12572	61555
chr1	9550000	9560000	10386	53298
chr1	9560000	9570000	10951	47737
chr1	9570000	9580000	10645	58043
chr1	9580000	9590000	10173	41271
chr1	9590000	9600000	10503	55254
chr1	9600000	9610000	10565	48288
chr1	9610000	9620000	11209	58751
chr1	9620000	9630000	14634	63939
chr1	9630000	9640000	10184	61450
chr1	9640000	9650000	10856	59226
chr1	9650000	9660000	9512	48129
chr1	9660000	9670000	9041	42626
chr1	9670000	9680000	8501	46793
chr1	9680000	9690000	8675	46620
chr1	9690000	9700000	7626	38423
chr1	9700000	9710000	11227	51805
chr1	9710000	9720000	9615	45617
chr1	9720000	9730000	7827	39327
chr1	9730000	9740000	8485	47710
chr1	9740000	9750000	9716	52087
chr1	9750000	9760000	9222	45211
chr1	9760000	9770000	8166	44718
chr1	9770000	9780000	6631	46452
chr1	9780000	9790000	10084	45142
chr1	9790000	9800000	8727	54319
chr1	9800000	9810000	12141	62360
chr1	9810000	9820000	8750	44656
chr1	9820000	9830000	8270	41971
chr1	9830000	9840000	9919	51990
chr1	9840000	9850000	8744	45270
chr1	9850000	9860000	11053	50212
chr1	9860000	9870000	8906	53523
chr1	9870000	9880000	10758	49015
chr1	9880000	9890000	9161	46843
chr1	9890000	9900000	9008	47922
chr1	9900000	9910000	9907	49121
chr1	9910000	9920000	8126	44010
chr1	9920000	9930000	9734	44147
chr1	9930000	9940000	9971	44493
chr1	9940000	9950000	11039	49130
chr1	9950000	9960000	11341	56008
chr1	9960000	9970000	11159	50402
chr1	9970000	9980000	10621	51312
chr1	9980000	9990000	9342	44472
chr1	9990000	10000000	10503	49853
chr1	10000000	10010000	8644	45195
chr1	10010000	10020000	9674	46877
chr1	10020000	10030000	10164	53262
chr1	10030000	10040000	8636	45873
chr1	10040000	10050000	9359	38536
chr1	10050000	10060000	9533	49138
chr1	10060000	10070000	8752	43688
chr1	10070000	10080000	9532	38137
chr1	10080000	10090000	9309	47512
chr1	10090000	10100000	8735	39067
chr1	10100000	10110000	8074	41512
chr1	10110000	10120000	9265	46617
chr1	10120000	10130000	9272	52549
chr1	10130000	10140000	8966	45048
chr1	10140000	10150000	10084	50250
chr1	10150000	10160000	7434	41685
chr1	10160000	10170000	9885	45911
chr1	10170000	10180000	7240	45505
chr1	10180000	10190000	9203	49003
chr1	10190000	10200000	5450	41282
chr1	10200000	10210000	7840	39505
chr1	10210000	10220000	7630	38846
chr1	10220000	10230000	9788	50682
chr1	10230000	10240000	9589	49938
chr1	10240000	10250000	6897	39722
chr1	10250000	10260000	9717	50842
chr1	10260000	10270000	11532	53332
chr1	10270000	10280000	8884	45729
chr1	10280000	10290000	9785	49529
chr1	10290000	10300000	10304	42613
chr1	10300000	10310000	8542	48129
chr1	10310000	10320000	9464	54927
chr1	10320000	10330000	10465	45219
chr1	10330000	10340000	7322	38243
chr1	10340000	10350000	8637	42401
chr1	10350000	10360000	8767	41415
chr1	10360000	10370000	9677	46742
chr1	10370000	10380000	7998	43448
chr1	10380000	10390000	7908	49087
chr1	10390000	10400000	9348	50517
chr1	10400000	10410000	8167	47796
chr1	10410000	10420000	7113	39249
chr1	10420000	10430000	18954	82855
chr1	10430000	10440000	8281	50712
chr1	10440000	10450000	9292	42689
chr1	10450000	10460000	8237	38583
chr1	10460000	10470000	9399	40381
chr1	10470000	10480000	9037	44183
chr1	10480000	10490000	8679	49378
chr1	10490000	10500000	9267	47827
chr1	10500000	10510000	8067	39033
chr1	10510000	10520000	8220	40945
chr1	10520000	10530000	7421	40458
chr1	10530000	10540000	11513	59365
chr1	10540000	10550000	8888	49273
chr1	10550000	10560000	9295	49203
chr1	10560000	10570000	10696	46820
chr1	10570000	10580000	8399	50863
chr1	10580000	10590000	9501	47743
chr1	10590000	10600000	8886	48193
chr1	10600000	10610000	6160	39589
chr1	10610000	10620000	8445	41178
chr1	10620000	10630000	5833	42164
chr1	10630000	10640000	8595	43163
chr1	10640000	10650000	9739	46756
chr1	10650000	10660000	10589	53385
chr1	10660000	10670000	7638	42691
chr1	10670000	10680000	7382	35882
chr1	10680000	10690000	8275	41263
chr1	10690000	10700000	10030	47409
chr1	10700000	10710000	8490	44150
chr1	10710000	10720000	10231	48490
chr1	10720000	10730000	9975	46042
chr1	10730000	10740000	6880	41802
chr1	10740000	10750000	7114	42562
chr1	10750000	10760000	8538	39554
chr1	10760000	10770000	10347	51202
chr1	10770000	10780000	8485	37872
chr1	10780000	10790000	8670	45877
chr1	10790000	10800000	9344	48133
chr1	10800000	10810000	7237	38555
chr1	10810000	10820000	7171	36673
chr1	10820000	10830000	8988	48091
chr1	10830000	10840000	9801	43395
chr1	10840000	10850000	10549	44778
chr1	10850000	10860000	8650	42186
chr1	10860000	10870000	9199	46531
chr1	10870000	10880000	9827	45557
chr1	10880000	10890000	11245	62331
chr1	10890000	10900000	8530	44672
chr1	10900000	10910000	9061	43767
chr1	10910000	10920000	9044	49218
chr1	10920000	10930000	8065	39148
chr1	10930000	10940000	9836	50307
chr1	10940000	10950000	8372	42807
chr1	10950000	10960000	9373	41379
chr1	10960000	10970000	7396	42973
chr1	10970000	10980000	8348	48621
chr1	10980000	10990000	12211	54755
chr1	10990000	11000000	8586	45226
chr1	11000000	11010000	9620	50660
chr1	11010000	11020000	7591	46791
chr1	11020000	11030000	9114	48000
chr1	11030000	11040000	8210	48920
chr1	11040000	11050000	10103	48011
chr1	11050000	11060000	8285	44621
chr1	11060000	11070000	8921	44301
chr1	11070000	11080000	9905	51282
chr1	11080000	11090000	8493	44926
chr1	11090000	11100000	10153	43120
chr1	11100000	11110000	8084	39109
chr1	11110000	11120000	9079	46319
chr1	11120000	11130000	6364	31787
chr1	11130000	11140000	7511	42231
chr1	11140000	11150000	7753	36405
chr1	11150000	11160000	6618	30967
chr1	11160000	11170000	9040	46339
chr1	11170000	11180000	8390	39751
chr1	11180000	11190000	8152	45027
chr1	11190000	11200000	7411	35522
chr1	11200000	11210000	7459	36716
chr1	11210000	11220000	7356	40209
chr1	11220000	11230000	7471	42108
chr1	11230000	11240000	8227	44038
chr1	11240000	11250000	7030	44208
chr1	11250000	11260000	5497	31790
chr1	11260000	11270000	10299	46787
chr1	11270000	11280000	6976	51865
chr1	11280000	11290000	8651	38416
chr1	11290000	11300000	8297	41110
chr1	11300000	11310000	8410	43929
chr1	11310000	11320000	6639	36888
chr1	11320000	11330000	10446	47273
chr1	11330000	11340000	7770	46270
chr1	11340000	11350000	7780	41392
chr1	11350000	11360000	8448	44197
chr1	11360000	11370000	10448	47132
chr1	11370000	11380000	7646	42250
chr1	11380000	11390000	8640	38347
chr1	11390000	11400000	8044	46214
chr1	11400000	11410000	10127	44130
chr1	11410000	11420000	7522	43286
chr1	11420000	11430000	7876	41918
chr1	11430000	11440000	8087	47357
chr1	11440000	11450000	9136	42365
chr1	11450000	11460000	8249	48431
chr1	11460000	11470000	7983	38917
chr1	11470000	11480000	8454	41819
chr1	11480000	11490000	10123	41047
chr1	11490000	11500000	11535	56178
chr1	11500000	11510000	6913	34712
chr1	11510000	11520000	8920	44367
chr1	11520000	11530000	7611	39081
chr1	11530000	11540000	8026	42812
chr1	11540000	11550000	10755	47121
chr1	11550000	11560000	11174	46467
chr1	11560000	11570000	6226	36907
chr1	11570000	11580000	8167	33801
chr1	11580000	11590000	7831	47880
chr1	11590000	11600000	9597	51977
chr1	11600000	11610000	6495	31672
chr1	11610000	11620000	7095	34894
chr1	11620000	11630000	6600	33024
chr1	11630000	11640000	7992	54078
chr1	11640000	11650000	9354	43621
chr1	11650000	11660000	9412	41845
chr1	11660000	11670000	8771	48499
chr1	11670000	11680000	8765	40191
chr1	11680000	11690000	7060	34556
chr1	11690000	11700000	6849	40168
chr1	11700000	11710000	9677	41732
chr1	11710000	11720000	7329	34798
chr1	11720000	11730000	5488	26730
chr1	11730000	11740000	6730	38098
chr1	11740000	11750000	8311	49951
chr1	11750000	11760000	9465	46172
chr1	11760000	11770000	8019	35905
chr1	11770000	11780000	20624	101173
chr1	11780000	11790000	8365	44696
chr1	11790000	11800000	6129	39430
chr1	11800000	11810000	10142	51583
chr1	11810000	11820000	8715	45402
chr1	11820000	11830000	8080	39389
chr1	11830000	11840000	6970	37218
chr1	11840000	11850000	8180	37310
chr1	11850000	11860000	10466	50586
chr1	11860000	11870000	6725	40276
chr1	11870000	11880000	9885	44223
chr1	11880000	11890000	11254	41730
chr1	11890000	11900000	8678	43826
chr1	11900000	11910000	7504	38022
chr1	11910000	11920000	6188	31470
chr1	11920000	11930000	6418	38576
chr1	11930000	11940000	7214	42402
chr1	11940000	11950000	12783	63502
chr1	11950000	11960000	8674	48516
chr1	11960000	11970000	6711	38813
chr1	11970000	11980000	7665	41519
chr1	11980000	11990000	10638	47973
chr1	11990000	12000000	7047	41305
chr1	12000000	12010000	7910	44328
chr1	12010000	12020000	8059	41597
chr1	12020000	12030000	7010	45175
chr1	12030000	12040000	7788	43194
chr1	12040000	12050000	10514	50726
chr1	12050000	12060000	7285	41274
chr1	12060000	12070000	9782	46841
chr1	12070000	12080000	8772	44147
chr1	12080000	12090000	7989	40763
chr1	12090000	12100000	7641	37091
chr1	12100000	12110000	8835	49708
chr1	12110000	12120000	9658	44414
chr1	12120000	12130000	8016	41065
chr1	12130000	12140000	6278	39896
chr1	12140000	12150000	8494	44817
chr1	12150000	12160000	7222	42487
chr1	12160000	12170000	7869	39259
chr1	12170000	12180000	8505	41586
chr1	12180000	12190000	10192	42950
chr1	12190000	12200000	9268	43063
chr1	12200000	12210000	9325	40072
chr1	12210000	12220000	9820	46899
chr1	12220000	12230000	10704	51632
chr1	12230000	12240000	8469	42678
chr1	12240000	12250000	7625	41288
chr1	12250000	12260000	6087	33239
chr1	12260000	12270000	11986	58162
chr1	12270000	12280000	5820	36953
chr1	12280000	12290000	10439	53596
chr1	12290000	12300000	9932	44962
chr1	12300000	12310000	6735	41756
chr1	12310000	12320000	5566	34761
chr1	12320000	12330000	8613	41086
chr1	12330000	12340000	9797	46149
chr1	12340000	12350000	8082	44010
chr1	12350000	12360000	9916	47692
chr1	12360000	12370000	7630	38995
chr1	12370000	12380000	11365	58896
chr1	12380000	12390000	6879	43538
chr1	12390000	12400000	7111	38968
chr1	12400000	12410000	10385	51953
chr1	12410000	12420000	7762	39223
chr1	12420000	12430000	8297	47847
chr1	12430000	12440000	8799	45083
chr1	12440000	12450000	10068	53639
chr1	12450000	12460000	7609	45654
chr1	12460000	12470000	12545	58912
chr1	12470000	12480000	10126	38694
chr1	12480000	12490000	8379	42162
chr1	12490000	12500000	8520	44406
chr1	12500000	12510000	7417	40097
chr1	12510000	12520000	8340	44683
chr1	12520000	12530000	8781	44892
chr1	12530000	12540000	10077	49443
chr1	12540000	12550000	9080	43336
chr1	12550000	12560000	8506	46295
chr1	12560000	12570000	8981	56456
chr1	12570000	12580000	8020	45941
chr1	12580000	12590000	9719	46973
chr1	12590000	12600000	8100	41173
chr1	12600000	12610000	8482	44384
chr1	12610000	12620000	10492	48396
chr1	12620000	12630000	8823	49497
chr1	12630000	12640000	10485	47299
chr1	12640000	12650000	9278	48969
chr1	12650000	12660000	8621	49867
chr1	12660000	12670000	6300	40379
chr1	12670000	12680000	9486	47295
chr1	12680000	12690000	7136	42915
chr1	12690000	12700000	8895	46355
chr1	12700000	12710000	7392	45772
chr1	12710000	12720000	9357	41393
chr1	12720000	12730000	11794	49933
chr1	12730000	12740000	9238	47905
chr1	12740000	12750000	8082	45969
chr1	12750000	12760000	8541	42977
chr1	12760000	12770000	8894	44707
chr1	12770000	12780000	9656	49698
chr1	12780000	12790000	7643	46883
chr1	12790000	12800000	9832	48761
chr1	12800000	12810000	9524	44727
chr1	12810000	12820000	9429	44424
chr1	12820000	12830000	7976	56915
chr1	12830000	12840000	8778	50036
chr1	12840000	12850000	7970	42520
chr1	12850000	12860000	10659	45824
chr1	12860000	12870000	10452	59585
chr1	12870000	12880000	10801	50355
chr1	12880000	12890000	9730	46484
chr1	12890000	12900000	9361	49924
chr1	12900000	12910000	6833	51924
chr1	12910000	12920000	10322	46399
chr1	12920000	12930000	7446	37437
chr1	12930000	12940000	9582	46717
chr1	12940000	12950000	10394	48777
chr1	12950000	12960000	9653	47616
chr1	12960000	12970000	8377	44060
chr1	12970000	12980000	10664	50072
chr1	12980000	12990000	8937	51820
chr1	12990000	13000000	11961	53602
chr1	13000000	13010000	8106	45576
chr1	13010000	13020000	8768	45528
chr1	13020000	13030000	11877	46527
chr1	13030000	13040000	8308	43290
chr1	13040000	13050000	10758	48450
chr1	13050000	13060000	13102	53619
chr1	13060000	13070000	9572	43869
chr1	13070000	13080000	9816	43775
chr1	13080000	13090000	12741	59559
chr1	13090000	13100000	9456	50157
chr1	13100000	13110000	10824	49221
chr1	13110000	13120000	9388	51388
chr1	13120000	13130000	9214	49872
chr1	13130000	13140000	9489	55999
chr1	13140000	13150000	9351	51812
chr1	13150000	13160000	8402	47502
chr1	13160000	13170000	9404	51567
chr1	13170000	13180000	11295	54361
chr1	13180000	13190000	12613	51713
chr1	13190000	13200000	9749	52475
chr1	13200000	13210000	9861	46420
chr1	13210000	13220000	8930	47111
chr1	13220000	13230000	7891	38205
chr1	13230000	13240000	10403	56238
chr1	13240000	13250000	8956	45574
chr1	13250000	13260000	11266	54873
chr1	13260000	13270000	10153	49874
chr1	13270000	13280000	9405	46999
chr1	13280000	13290000	10240	46424
chr1	13290000	13300000	11083	52387
chr1	13300000	13310000	10092	44883
chr1	13310000	13320000	9760	51062
chr1	13320000	13330000	7900	53196
chr1	13330000	13340000	7267	40523
chr1	13340000	13350000	10756	55119
chr1	13350000	13360000	10426	51757
chr1	13360000	13370000	9992	47246
chr1	13370000	13380000	7792	44134
chr1	13380000	13390000	7695	46683
chr1	13390000	13400000	9809	43369
chr1	13400000	13410000	10087	49909
chr1	13410000	13420000	8865	38245
chr1	13420000	13430000	9148	47779
chr1	13430000	13440000	10023	54041
chr1	13440000	13450000	8785	48297
chr1	13450000	13460000	9514	46079
chr1	13460000	13470000	9028	49727
chr1	13470000	13480000	10655	57903
chr1	13480000	13490000	7495	42243
chr1	13490000	13500000	9905	44350
chr1	13500000	13510000	10901	50421
chr1	13510000	13520000	11033	46761
chr1	13520000	13530000	10957	55682
chr1	13530000	13540000	9275	44121
chr1	13540000	13550000	9920	45690
chr1	13550000	13560000	7180	36881
chr1	13560000	13570000	10556	51885
chr1	13570000	13580000	9713	47394
chr1	13580000	13590000	9060	50149
chr1	13590000	13600000	9945	52759
chr1	13600000	13610000	9940	55170
chr1	13610000	13620000	10027	53921
chr1	13620000	13630000	9127	45408
chr1	13630000	13640000	9875	50564
chr1	13640000	13650000	8637	51220
chr1	13650000	13660000	11947	45881
chr1	13660000	13670000	12403	54094
chr1	13670000	13680000	8541	41889
chr1	13680000	13690000	9314	48603
chr1	13690000	13700000	12641	50562
chr1	13700000	13710000	7676	42190
chr1	13710000	13720000	9207	42562
chr1	13720000	13730000	8543	49576
chr1	13730000	13740000	9161	41992
chr1	13740000	13750000	9910	44217
chr1	13750000	13760000	8285	43930
chr1	13760000	13770000	12268	70567
chr1	13770000	13780000	10204	55321
chr1	13780000	13790000	11473	65995
chr1	13790000	13800000	14805	64552
chr1	13800000	13810000	10377	50578
chr1	13810000	13820000	15011	72822
chr1	13820000	13830000	10258	49695
chr1	13830000	13840000	9103	46848
chr1	13840000	13850000	9714	53661
chr1	13850000	13860000	13501	55201
chr1	13860000	13870000	9343	48400
chr1	13870000	13880000	9304	46360
chr1	13880000	13890000	11513	51481
chr1	13890000	13900000	12536	66610
chr1	13900000	13910000	10263	52607
chr1	13910000	13920000	10355	55250
chr1	13920000	13930000	10435	44025
chr1	13930000	13940000	10339	46288
chr1	13940000	13950000	11325	52916
chr1	13950000	13960000	7063	42735
chr1	13960000	13970000	9578	50695
chr1	13970000	13980000	8969	46900
chr1	13980000	13990000	8621	48142
chr1	13990000	14000000	7559	43119
chr1	14000000	14010000	8907	48083
chr1	14010000	14020000	10615	54444
chr1	14020000	14030000	7954	43675
chr1	14030000	14040000	8693	46631
chr1	14040000	14050000	9029	45540
chr1	14050000	14060000	8383	46603
chr1	14060000	14070000	10503	56870
chr1	14070000	14080000	10511	46058
chr1	14080000	14090000	6839	36404
chr1	14090000	14100000	9374	46043
chr1	14100000	14110000	9998	50836
chr1	14110000	14120000	11725	61469
chr1	14120000	14130000	11191	57638
chr1	14130000	14140000	12075	51567
chr1	14140000	14150000	11600	52749
chr1	14150000	14160000	9402	42701
chr1	14160000	14170000	10581	54148
chr1	14170000	14180000	7751	47225
chr1	14180000	14190000	8375	49011
chr1	14190000	14200000	9950	45935
chr1	14200000	14210000	8484	43096
chr1	14210000	14220000	9372	43582
chr1	14220000	14230000	10267	45039
chr1	14230000	14240000	11130	53911
chr1	14240000	14250000	9508	47866
chr1	14250000	14260000	7355	40753
chr1	14260000	14270000	10279	44946
chr1	14270000	14280000	10825	44490
chr1	14280000	14290000	10048	49304
chr1	14290000	14300000	8429	44797
chr1	14300000	14310000	10216	47554
chr1	14310000	14320000	10854	41783
chr1	14320000	14330000	8556	44753
chr1	14330000	14340000	6511	36007
chr1	14340000	14350000	8235	44702
chr1	14350000	14360000	9532	48507
chr1	14360000	14370000	6151	32368
chr1	14370000	14380000	6776	34087
chr1	14380000	14390000	8623	49506
chr1	14390000	14400000	7818	42269
chr1	14400000	14410000	8232	44323
chr1	14410000	14420000	8987	42702
chr1	14420000	14430000	10302	46624
chr1	14430000	14440000	8774	39399
chr1	14440000	14450000	11064	55011
chr1	14450000	14460000	10933	51769
chr1	14460000	14470000	11336	52952
chr1	14470000	14480000	7539	38357
chr1	14480000	14490000	8568	43483
chr1	14490000	14500000	11400	54744
chr1	14500000	14510000	8913	45673
chr1	14510000	14520000	9326	48571
chr1	14520000	14530000	8793	48958
chr1	14530000	14540000	8218	47331
chr1	14540000	14550000	11613	52248
chr1	14550000	14560000	9593	52423
chr1	14560000	14570000	10816	53797
chr1	14570000	14580000	11115	49698
chr1	14580000	14590000	10121	50393
chr1	14590000	14600000	8894	47387
chr1	14600000	14610000	7939	43293
chr1	14610000	14620000	9913	50410
chr1	14620000	14630000	9598	44439
chr1	14630000	14640000	8852	39211
chr1	14640000	14650000	8466	42869
chr1	14650000	14660000	8948	47814
chr1	14660000	14670000	7953	42256
chr1	14670000	14680000	8251	46622
chr1	14680000	14690000	10221	50574
chr1	14690000	14700000	8577	41769
chr1	14700000	14710000	9233	44515
chr1	14710000	14720000	10343	51216
chr1	14720000	14730000	8579	55969
chr1	14730000	14740000	8934	39835
chr1	14740000	14750000	10339	50583
chr1	14750000	14760000	8358	45576
chr1	14760000	14770000	9359	43331
chr1	14770000	14780000	8378	45200
chr1	14780000	14790000	9590	53134
chr1	14790000	14800000	7618	38405
chr1	14800000	14810000	7541	48730
chr1	14810000	14820000	7098	37362
chr1	14820000	14830000	9503	45126
chr1	14830000	14840000	7954	42526
chr1	14840000	14850000	10417	47339
chr1	14850000	14860000	11190	50395
chr1	14860000	14870000	8705	41626
chr1	14870000	14880000	9222	42035
chr1	14880000	14890000	5884	36640
chr1	14890000	14900000	7065	40995
chr1	14900000	14910000	7546	43075
chr1	14910000	14920000	8569	37996
chr1	14920000	14930000	9514	41458
chr1	14930000	14940000	6836	39628
chr1	14940000	14950000	8538	39590
chr1	14950000	14960000	8961	46546
chr1	14960000	14970000	8901	41735
chr1	14970000	14980000	16545	78088
chr1	14980000	14990000	10031	49802
chr1	14990000	15000000	10502	45711
chr1	15000000	15010000	9251	47549
chr1	15010000	15020000	8365	38994
chr1	15020000	15030000	6922	42905
chr1	15030000	15040000	9475	44311
chr1	15040000	15050000	7244	41383
chr1	15050000	15060000	9658	47208
chr1	15060000	15070000	9942	47918
chr1	15070000	15080000	9418	44257
chr1	15080000	15090000	5938	35418
chr1	15090000	15100000	8575	38438
chr1	15100000	15110000	9159	44421
chr1	15110000	15120000	8746	45429
chr1	15120000	15130000	7649	43046
chr1	15130000	15140000	8321	43212
chr1	15140000	15150000	8699	42922
chr1	15150000	15160000	7953	46171
chr1	15160000	15170000	7937	44182
chr1	15170000	15180000	7663	42583
chr1	15180000	15190000	8159	48967
chr1	15190000	15200000	7947	39350
chr1	15200000	15210000	9491	42093
chr1	15210000	15220000	13992	49605
chr1	15220000	15230000	6027	34220
chr1	15230000	15240000	8747	37822
chr1	15240000	15250000	10212	49376
chr1	15250000	15260000	9276	46492
chr1	15260000	15270000	10892	55798
chr1	15270000	15280000	8493	47520
chr1	15280000	15290000	10850	49531
chr1	15290000	15300000	9693	43720
chr1	15300000	15310000	6826	36108
chr1	15310000	15320000	6847	40444
chr1	15320000	15330000	8041	40219
chr1	15330000	15340000	6536	40207
chr1	15340000	15350000	9664	43645
chr1	15350000	15360000	9461	39518
chr1	15360000	15370000	10175	41467
chr1	15370000	15380000	9277	50613
chr1	15380000	15390000	7435	39788
chr1	15390000	15400000	9050	47089
chr1	15400000	15410000	8799	41645
chr1	15410000	15420000	7073	43726
chr1	15420000	15430000	8233	40176
chr1	15430000	15440000	7435	44954
chr1	15440000	15450000	10274	47575
chr1	15450000	15460000	9949	49527
chr1	15460000	15470000	9218	48415
chr1	15470000	15480000	7187	41036
chr1	15480000	15490000	11118	44847
chr1	15490000	15500000	8582	48416
chr1	15500000	15510000	8693	45111
chr1	15510000	15520000	8038	34475
chr1	15520000	15530000	8907	42143
chr1	15530000	15540000	8006	46779
chr1	15540000	15550000	6545	40219
chr1	15550000	15560000	8546	50526
chr1	15560000	15570000	9402	45648
chr1	15570000	15580000	7528	38940
chr1	15580000	15590000	12882	56641
chr1	15590000	15600000	7771	39531
chr1	15600000	15610000	9236	40798
chr1	15610000	15620000	10702	49923
chr1	15620000	15630000	10346	44867
chr1	15630000	15640000	11816	50579
chr1	15640000	15650000	7013	50552
chr1	15650000	15660000	10135	49358
chr1	15660000	15670000	9342	48573
chr1	15670000	15680000	7030	41825
chr1	15680000	15690000	10275	50713
chr1	15690000	15700000	9898	46103
chr1	15700000	15710000	8210	48474
chr1	15710000	15720000	9859	45201
chr1	15720000	15730000	9131	46579
chr1	15730000	15740000	7774	38971
chr1	15740000	15750000	4633	21986
chr1	15750000	15760000	6509	36977
chr1	15760000	15770000	13814	67505
chr1	15770000	15780000	10300	50238
chr1	15780000	15790000	8453	48490
chr1	15790000	15800000	9069	46793
chr1	15800000	15810000	10768	48984
chr1	15810000	15820000	8109	45613
chr1	15820000	15830000	8502	42897
chr1	15830000	15840000	8536	40889
chr1	15840000	15850000	9392	47468
chr1	15850000	15860000	10079	45843
chr1	15860000	15870000	10276	48205
chr1	15870000	15880000	8421	48203
chr1	15880000	15890000	10581	53974
chr1	15890000	15900000	9920	49618
chr1	15900000	15910000	10295	47343
chr1	15910000	15920000	8878	45580
chr1	15920000	15930000	11851	62456
chr1	15930000	15940000	9196	53746
chr1	15940000	15950000	8156	49206
chr1	15950000	15960000	8834	41338
chr1	15960000	15970000	8137	54496
chr1	15970000	15980000	9383	51634
chr1	15980000	15990000	10808	48847
chr1	15990000	16000000	14169	57616
chr1	16000000	16010000	10285	50308
chr1	16010000	16020000	11714	51871
chr1	16020000	16030000	9432	48570
chr1	16030000	16040000	11047	60741
chr1	16040000	16050000	8673	52785
chr1	16050000	16060000	10599	48111
chr1	16060000	16070000	9617	48852
chr1	16070000	16080000	23549	117472
chr1	16080000	16090000	7902	41942
chr1	16090000	16100000	8709	42035
chr1	16100000	16110000	11394	64319
chr1	16110000	16120000	10867	54014
chr1	16120000	16130000	11352	51511
chr1	16130000	16140000	12330	60592
chr1	16140000	16150000	8275	56222
chr1	16150000	16160000	10259	52410
chr1	16160000	16170000	13905	70787
chr1	16170000	16180000	13075	60447
chr1	16180000	16190000	11708	54156
chr1	16190000	16200000	9838	52240
chr1	16200000	16210000	11478	52145
chr1	16210000	16220000	11106	59451
chr1	16220000	16230000	10752	53662
chr1	16230000	16240000	10532	45793
chr1	16240000	16250000	8477	49379
chr1	16250000	16260000	10654	46069
chr1	16260000	16270000	10216	51071
chr1	16270000	16280000	9028	45001
chr1	16280000	16290000	7859	53333
chr1	16290000	16300000	10714	53531
chr1	16300000	16310000	10749	52141
chr1	16310000	16320000	10538	54298
chr1	16320000	16330000	12023	54516
chr1	16330000	16340000	9972	49812
chr1	16340000	16350000	9957	50589
chr1	16350000	16360000	10481	48080
chr1	16360000	16370000	8974	44677
chr1	16370000	16380000	10588	50616
chr1	16380000	16390000	9218	45329
chr1	16390000	16400000	10449	51096
chr1	16400000	16410000	9207	47797
chr1	16410000	16420000	11512	49266
chr1	16420000	16430000	11995	59826
chr1	16430000	16440000	7687	39485
chr1	16440000	16450000	8494	45979
chr1	16450000	16460000	13530	58555
chr1	16460000	16470000	7709	47489
chr1	16470000	16480000	9952	54606
chr1	16480000	16490000	6546	35715
chr1	16490000	16500000	9527	42373
chr1	16500000	16510000	8908	45703
chr1	16510000	16520000	9800	51729
chr1	16520000	16530000	10360	49212
chr1	16530000	16540000	8106	45945
chr1	16540000	16550000	9442	51428
chr1	16550000	16560000	9865	53779
chr1	16560000	16570000	9486	54165
chr1	16570000	16580000	10296	49079
chr1	16580000	16590000	8746	47853
chr1	16590000	16600000	14606	57711
chr1	16600000	16610000	8525	39939
chr1	16610000	16620000	9925	45845
chr1	16620000	16630000	7888	47775
chr1	16630000	16640000	9549	53709
chr1	16640000	16650000	9681	40846
chr1	16650000	16660000	11167	49370
chr1	16660000	16670000	11990	50622
chr1	16670000	16680000	9730	49225
chr1	16680000	16690000	10453	59693
chr1	16690000	16700000	10404	56639
chr1	16700000	16710000	7826	49206
chr1	16710000	16720000	9692	47039
chr1	16720000	16730000	10235	55172
chr1	16730000	16740000	12263	53699
chr1	16740000	16750000	11464	54245
chr1	16750000	16760000	10046	55275
chr1	16760000	16770000	9128	47554
chr1	16770000	16780000	10068	46509
chr1	16780000	16790000	10571	46957
chr1	16790000	16800000	13289	62126
chr1	16800000	16810000	11916	54239
chr1	16810000	16820000	9056	42887
chr1	16820000	16830000	10166	53039
chr1	16830000	16840000	9796	40426
chr1	16840000	16850000	8599	37908
chr1	16850000	16860000	8849	49677
chr1	16860000	16870000	10144	50668
chr1	16870000	16880000	9816	47590
chr1	16880000	16890000	11267	53569
chr1	16890000	16900000	8328	39378
chr1	16900000	16910000	8526	47212
chr1	16910000	16920000	9991	44241
chr1	16920000	16930000	9081	44103
chr1	16930000	16940000	9976	50597
chr1	16940000	16950000	10992	53108
chr1	16950000	16960000	8301	37407
chr1	16960000	16970000	7206	42521
chr1	16970000	16980000	8632	45439
chr1	16980000	16990000	9379	49656
chr1	16990000	17000000	10360	46379
chr1	17000000	17010000	7324	48392
chr1	17010000	17020000	10145	49113
chr1	17020000	17030000	9229	37841
chr1	17030000	17040000	9941	49512
chr1	17040000	17050000	7706	41418
chr1	17050000	17060000	7283	41974
chr1	17060000	17070000	9500	49843
chr1	17070000	17080000	9100	39583
chr1	17080000	17090000	9387	39983
chr1	17090000	17100000	10427	50052
chr1	17100000	17110000	9157	50997
chr1	17110000	17120000	8680	48605
chr1	17120000	17130000	8874	51446
chr1	17130000	17140000	7930	51923
chr1	17140000	17150000	8701	46514
chr1	17150000	17160000	8825	42043
chr1	17160000	17170000	8503	49362
chr1	17170000	17180000	8771	40788
chr1	17180000	17190000	8105	47713
chr1	17190000	17200000	8926	38951
chr1	17200000	17210000	7528	39269
chr1	17210000	17220000	9014	33603
chr1	17220000	17230000	10769	57708
chr1	17230000	17240000	6899	35031
chr1	17240000	17250000	9408	43002
chr1	17250000	17260000	7054	38598
chr1	17260000	17270000	8517	45084
chr1	17270000	17280000	7462	37589
chr1	17280000	17290000	8075	36982
chr1	17290000	17300000	10580	42070
chr1	17300000	17310000	9689	49932
chr1	17310000	17320000	7955	38954
chr1	17320000	17330000	6963	34866
chr1	17330000	17340000	7701	38623
chr1	17340000	17350000	4839	35339
chr1	17350000	17360000	9669	37760
chr1	17360000	17370000	5655	39035
chr1	17370000	17380000	9516	48298
chr1	17380000	17390000	8291	45227
chr1	17390000	17400000	7363	38282
chr1	17400000	17410000	9934	45555
chr1	17410000	17420000	9164	42574
chr1	17420000	17430000	8298	42793
chr1	17430000	17440000	9802	43551
chr1	17440000	17450000	6830	44769
chr1	17450000	17460000	12661	68000
chr1	17460000	17470000	7791	43267
chr1	17470000	17480000	8068	49868
chr1	17480000	17490000	9629	47307
chr1	17490000	17500000	8129	40315
chr1	17500000	17510000	8388	43561
chr1	17510000	17520000	7796	38168
chr1	17520000	17530000	8930	45003
chr1	17530000	17540000	9145	46597
chr1	17540000	17550000	8499	42529
chr1	17550000	17560000	10748	47305
chr1	17560000	17570000	6798	36528
chr1	17570000	17580000	8200	40607
chr1	17580000	17590000	11085	50711
chr1	17590000	17600000	9266	39658
chr1	17600000	17610000	8800	50916
chr1	17610000	17620000	7811	36385
chr1	17620000	17630000	5070	37881
chr1	17630000	17640000	9457	48613
chr1	17640000	17650000	8067	36208
chr1	17650000	17660000	7230	39406
chr1	17660000	17670000	8598	46253
chr1	17670000	17680000	9525	51561
chr1	17680000	17690000	13419	69508
chr1	17690000	17700000	5487	32312
chr1	17700000	17710000	5437	32298
chr1	17710000	17720000	6836	41810
chr1	17720000	17730000	7502	42293
chr1	17730000	17740000	8290	34177
chr1	17740000	17750000	8430	37017
chr1	17750000	17760000	6456	39161
chr1	17760000	17770000	7091	36148
chr1	17770000	17780000	5677	22516
chr1	17780000	17790000	6723	36396
chr1	17790000	17800000	8343	39842
chr1	17800000	17810000	6840	32719
chr1	17810000	17820000	7548	34116
chr1	17820000	17830000	8775	42575
chr1	17830000	17840000	7908	35785
chr1	17840000	17850000	6837	42359
chr1	17850000	17860000	6182	36000
chr1	17860000	17870000	7700	39488
chr1	17870000	17880000	8828	41669
chr1	17880000	17890000	9024	32752
chr1	17890000	17900000	6891	40441
chr1	17900000	17910000	8269	37392
chr1	17910000	17920000	9783	43452
chr1	17920000	17930000	8939	40468
chr1	17930000	17940000	7910	39205
chr1	17940000	17950000	10573	46707
chr1	17950000	17960000	11493	52832
chr1	17960000	17970000	11367	52844
chr1	17970000	17980000	8125	39728
chr1	17980000	17990000	8953	36197
chr1	17990000	18000000	6919	31761
chr1	18000000	18010000	7268	33768
chr1	18010000	18020000	7227	37055
chr1	18020000	18030000	7461	39943
chr1	18030000	18040000	9019	40649
chr1	18040000	18050000	8391	42967
chr1	18050000	18060000	8437	41155
chr1	18060000	18070000	7814	40342
chr1	18070000	18080000	8487	44174
chr1	18080000	18090000	8417	43141
chr1	18090000	18100000	9508	45903
chr1	18100000	18110000	8573	38350
chr1	18110000	18120000	7079	31739
chr1	18120000	18130000	8161	45570
chr1	18130000	18140000	8790	41910
chr1	18140000	18150000	7676	35973
chr1	18150000	18160000	9899	46997
chr1	18160000	18170000	6179	34627
chr1	18170000	18180000	8489	44420
chr1	18180000	18190000	7762	33186
chr1	18190000	18200000	6192	38138
chr1	18200000	18210000	7606	38171
chr1	18210000	18220000	10477	43355
chr1	18220000	18230000	7407	36873
chr1	18230000	18240000	7397	32664
chr1	18240000	18250000	7891	39740
chr1	18250000	18260000	6821	35249
chr1	18260000	18270000	7926	35966
chr1	18270000	18280000	5774	28549
chr1	18280000	18290000	6969	38605
chr1	18290000	18300000	7318	34941
chr1	18300000	18310000	8122	36510
chr1	18310000	18320000	6155	27076
chr1	18320000	18330000	6351	38991
chr1	18330000	18340000	7009	36042
chr1	18340000	18350000	8568	38893
chr1	18350000	18360000	8481	41751
chr1	18360000	18370000	8235	39855
chr1	18370000	18380000	6734	36738
chr1	18380000	18390000	7453	37478
chr1	18390000	18400000	9092	48295
chr1	18400000	18410000	6185	35043
chr1	18410000	18420000	8136	34250
chr1	18420000	18430000	7443	41981
chr1	18430000	18440000	7832	31895
chr1	18440000	18450000	5898	34016
chr1	18450000	18460000	6649	40717
chr1	18460000	18470000	8161	39834
chr1	18470000	18480000	8966	47287
chr1	18480000	18490000	7584	38006
chr1	18490000	18500000	7765	38476
chr1	18500000	18510000	6114	41444
chr1	18510000	18520000	6716	39476
chr1	18520000	18530000	6938	29857
chr1	18530000	18540000	7600	41713
chr1	18540000	18550000	8588	37723
chr1	18550000	18560000	5993	36819
chr1	18560000	18570000	6815	34757
chr1	18570000	18580000	7553	38583
chr1	18580000	18590000	8470	39113
chr1	18590000	18600000	8976	37971
chr1	18600000	18610000	6815	36836
chr1	18610000	18620000	6435	34452
chr1	18620000	18630000	7452	34071
chr1	18630000	18640000	9358	46783
chr1	18640000	18650000	8765	43063
chr1	18650000	18660000	8721	40744
chr1	18660000	18670000	9130	53471
chr1	18670000	18680000	8161	40452
chr1	18680000	18690000	8858	46770
chr1	18690000	18700000	7000	32392
chr1	18700000	18710000	8036	40382
chr1	18710000	18720000	7890	37310
chr1	18720000	18730000	5876	32631
chr1	18730000	18740000	7148	37964
chr1	18740000	18750000	8582	49121
chr1	18750000	18760000	6647	38614
chr1	18760000	18770000	7174	42168
chr1	18770000	18780000	7510	32855
chr1	18780000	18790000	8424	39137
chr1	18790000	18800000	8680	38383
chr1	18800000	18810000	6331	38293
chr1	18810000	18820000	9590	57252
chr1	18820000	18830000	7172	37631
chr1	18830000	18840000	7842	35483
chr1	18840000	18850000	9401	39578
chr1	18850000	18860000	6627	36934
chr1	18860000	18870000	6609	29440
chr1	18870000	18880000	7520	43136
chr1	18880000	18890000	7684	39481
chr1	18890000	18900000	6758	33786
chr1	18900000	18910000	10359	51989
chr1	18910000	18920000	9514	41042
chr1	18920000	18930000	7892	34696
chr1	18930000	18940000	7437	42229
chr1	18940000	18950000	9618	51111
chr1	18950000	18960000	8777	43937
chr1	18960000	18970000	8389	43305
chr1	18970000	18980000	7608	38426
chr1	18980000	18990000	10159	37789
chr1	18990000	19000000	7425	40340
chr1	19000000	19010000	7047	35236
chr1	19010000	19020000	9385	44717
chr1	19020000	19030000	8665	45855
chr1	19030000	19040000	7806	39003
chr1	19040000	19050000	7516	39472
chr1	19050000	19060000	7663	42353
chr1	19060000	19070000	7538	37574
chr1	19070000	19080000	8409	44796
chr1	19080000	19090000	9404	41989
chr1	19090000	19100000	7373	37179
chr1	19100000	19110000	9261	49566
chr1	19110000	19120000	8243	44247
chr1	19120000	19130000	8129	37381
chr1	19130000	19140000	6240	37357
chr1	19140000	19150000	7987	40932
chr1	19150000	19160000	9451	41005
chr1	19160000	19170000	8911	42275
chr1	19170000	19180000	7473	44956
chr1	19180000	19190000	9051	45524
chr1	19190000	19200000	7164	43225
chr1	19200000	19210000	7225	40120
chr1	19210000	19220000	11793	54029
chr1	19220000	19230000	7781	48565
chr1	19230000	19240000	9912	53408
chr1	19240000	19250000	9365	46831
chr1	19250000	19260000	6027	41625
chr1	19260000	19270000	10849	53571
chr1	19270000	19280000	8848	49637
chr1	19280000	19290000	6995	46072
chr1	19290000	19300000	7163	35026
chr1	19300000	19310000	8754	48552
chr1	19310000	19320000	7469	40106
chr1	19320000	19330000	8319	43148
chr1	19330000	19340000	9749	43193
chr1	19340000	19350000	7843	47833
chr1	19350000	19360000	7637	43031
chr1	19360000	19370000	6422	41887
chr1	19370000	19380000	10141	53082
chr1	19380000	19390000	9935	46162
chr1	19390000	19400000	9355	42669
chr1	19400000	19410000	9460	44861
chr1	19410000	19420000	9242	46077
chr1	19420000	19430000	8028	43600
chr1	19430000	19440000	7234	39449
chr1	19440000	19450000	9369	53727
chr1	19450000	19460000	8390	41933
chr1	19460000	19470000	9022	41040
chr1	19470000	19480000	8003	38955
chr1	19480000	19490000	9948	45697
chr1	19490000	19500000	7386	39985
chr1	19500000	19510000	7811	38022
chr1	19510000	19520000	8318	44376
chr1	19520000	19530000	9163	39085
chr1	19530000	19540000	9513	38786
chr1	19540000	19550000	6730	39755
chr1	19550000	19560000	7236	39826
chr1	19560000	19570000	10253	50484
chr1	19570000	19580000	7990	45387
chr1	19580000	19590000	7977	48407
chr1	19590000	19600000	8311	41231
chr1	19600000	19610000	6484	36733
chr1	19610000	19620000	9159	43553
chr1	19620000	19630000	7349	39231
chr1	19630000	19640000	8494	45488
chr1	19640000	19650000	7423	38179
chr1	19650000	19660000	5986	34429
chr1	19660000	19670000	9793	41039
chr1	19670000	19680000	7160	40616
chr1	19680000	19690000	8397	37655
chr1	19690000	19700000	4819	33337
chr1	19700000	19710000	9047	46813
chr1	19710000	19720000	8271	39092
chr1	19720000	19730000	8093	45184
chr1	19730000	19740000	8704	45939
chr1	19740000	19750000	8521	47589
chr1	19750000	19760000	9021	43336
chr1	19760000	19770000	9922	41110
chr1	19770000	19780000	8119	42988
chr1	19780000	19790000	8060	37636
chr1	19790000	19800000	8055	43857
chr1	19800000	19810000	12650	61674
chr1	19810000	19820000	13395	64421
chr1	19820000	19830000	8733	48622
chr1	19830000	19840000	9533	41763
chr1	19840000	19850000	6596	33564
chr1	19850000	19860000	8979	41923
chr1	19860000	19870000	7722	44045
chr1	19870000	19880000	8428	44055
chr1	19880000	19890000	10129	48598
chr1	19890000	19900000	9881	45376
chr1	19900000	19910000	8793	44732
chr1	19910000	19920000	8973	37717
chr1	19920000	19930000	7242	38702
chr1	19930000	19940000	6916	42142
chr1	19940000	19950000	9584	40973
chr1	19950000	19960000	9148	43527
chr1	19960000	19970000	9078	45322
chr1	19970000	19980000	10486	47280
chr1	19980000	19990000	7316	45178
[truncated: 261,365 more rows]
