# Supplementary material for: Chromosomal Mcm2-7 distribution and the genome replication program in species from yeast to humans
Source: PLoS Genet. 2021 Sep 2;17(9):e1009714. doi: 10.1371/journal.pgen.1009714 (PMC8443269; doi:10.1371/journal.pgen.1009714)
Supplement: S12 Source Files — (ZIP) [file pgen.1009714.s034.zip › source_files_for_S16Figure_to_S18Figure/S18_Figure/S18A_Figure/numbers_for_S18A_Figure_050721_1.txt]

MCMChEC	Yabuki_replication
6.51582844764668	32.39
6.99361941635449	32.39
9.99628727964795	32.39
3.32371191906659	31.45
2.42610023252528	29.61
45.7852573352609	28.29
25.3004528074196	29.83
17.0053463765324	29.14
0.0972619377315657	31.35
41.3638428476058	28.25
0.358931335742064	24.94
11.9889695277073	23.08
1.99871099768324	24.2
0.0389517350754739	23.03
18.7516232462011	21.84
11.5019336455488	29.37
0.0268945228387527	28.08
34.9839251526294	29.41
2.37100639532229	30.28
0.336342585212961	29.89
41.4176933800982	29.89
2.08669588482338	32.39
20.652342558809	32.39
56.0175569103189	28.72
2.18579723522813	28.61
35.5693156865934	30.99
0.127082926529114	29.3
0.652642858854449	29.16
16.8707889264706	31.56
1.15147015694384	31.63
0.492591255802603	31.62
0.169350127246053	28.06
49.8370097485393	24.38
48.6000417340644	22.86
0.274107473768628	21.96
0.184303181053374	24.73
4.38682218034445	29.51
1.37624644768733	28.08
0.075088869971377	29.89
38.556917124619	27.92
0.722640817104262	28.49
5.59843360722403	28.72
0.276128289968926	28.61
1.11994680097403	27.7
0.175471351065959	22.02
1.37877182341076	21.6
0.0846254399002835	26.03
0.185535005649391	27.01
0.705992692541628	29.07
30.0038501396278	34.31
0.539057321390877	36.56
0.283390669001598	28.3
6.4137363698361	30.67
8.69324105263101	25.95
29.7417798145813	25.47
32.9765599243653	24.02
1.84400362574543	25.25
0.0880052649956634	24.91
52.738753458987	20.89
0.0903226573347004	27.5
0.638443102304128	30
15.816846259714	32.99
36.7658416853481	27.38
0.141741512392838	27.91
0.302486860418637	35.58
20.7613705777002	33.34
3.69538881541502	27.82
16.1286385271559	23.16
0.113217438604504	22.21
11.4933290411693	22.9
4.6792258956715	36.23
0.0941648544702884	28.32
47.2379217101283	22.12
1.32712049402202	22.82
16.547913919187	28.09
0.0777870993974969	29.83
56.6640680009001	30.89
47.0839233674909	34.06
1.1201113656047	34.64
25.7787599384082	38.32
19.5711387994929	35.41
2.93285481796793	33.46
28.196135341162	30.61
1.79871344815165	30.61
29.7256695047825	32.39
0.908353622693843	31.45
0.146374542694894	29.67
0.0444173028571441	29.56
0.701776015037513	29.47
1.71513328652844	29.47
2.04739091177257	29.4
4.84811387552705	28.76
9.1701621196061	30.45
0.0968316196154682	30.99
38.2432891463901	29.9
0.0453737668103509	31.56
28.3362585754526	30.85
10.6949566707814	29.12
30.6161987302047	24.94
0.143259471744866	23.64
0.072842908574685	23.11
0.48961239438978	22.72
41.0292473722675	22.2
1.91331279406356	29.22
17.2346109433275	28.84
34.158983609438	28.3
0.0366597630232255	28.1
1.03285907226258	28.51
1.16279513252864	26.9
58.8908622702595	27.26
0.184074835235321	26.43
17.0731535972578	21.46
19.3779980890302	27.01
13.6726550936056	27.59
0.309062214308845	30.02
29.7749775285233	30.02
10.8867328611573	32.39
0.675854650669522	32.39
25.0845456653046	32.39
2.30536010729532	31.02
32.109230866289	28.61
1.20855980489172	29.45
50.2721556293172	28.91
1.11297864149929	31.18
3.31628262248382	31.56
20.3910164777876	31.1
9.92372269698844	27.66
11.247211550022	23.08
0.884654054205176	24.21
47.3724317259379	28.46
0.0968366597101699	28.36
3.11692624564972	30.31
1.61553746965757	30.08
54.3113728302684	28.49
0.160909963802693	28.53
23.950977530445	29.07
30.5653570023727	32.47
1.20590373348647	36.08
0.959840654544259	33.64
0.0350797482357558	30.9
21.3419459298061	27.56
24.7044004987293	25.56
5.37976171103311	26.57
48.951739889514	19.08
6.35760396507161	22.5
37.9449747698778	25.13
43.9846665404444	27.5
35.6935563858185	27.91
34.5900425513302	33.25
0.139420010570478	29.37
33.0735808640721	23.16
17.1103528920809	22.9
0.684503422393354	25.07
0.0491066161358431	33.96
43.7490885524774	28.32
5.97019468334281	25.02
0.130180669120342	29.83
7.43065722282487	30.89
24.2487661362318	32.11
0.715440398191539	34
0.0914432469710298	37.13
0.100114382165495	38.6
41.959631027196	32.5
0.165073935950898	28.93
0.0776949923604832	27.16
1.97717445749264	21.13
1.06834550835535	23.29
0.00729973681764921	36.475
4.41825021038853	37
0.534347629418532	37.04
29.0257969106942	34.75
15.3748740687103	32
1.29454883022029	31.45
0.311014214550395	31.24
0.0804915911590968	30.78
0.00559904720346482	30.03
53.934642229409	27.79
1.24904512016623	27.07
12.6175038581915	32.89
21.8576439625138	22.18
44.9266931532997	23.36
1.56114420166998	21.82
0.489779575171366	19.5
43.2614495144261	22.43
38.5314029080361	23.64
0.170115438017464	29.91
35.7679122516905	26.57
0.279326579422957	32.69
26.9448481141777	32.87
36.2707392037837	30.77
1.04805984030321	31.35
0.00468378488157634	31.67
41.5443686909585	30.54
1.18169195873723	30.12
9.91293872004388	33.22
1.78092432111929	32.45
14.6895323946335	29.59
0.679008141775525	29.57
7.73582206107861	25.25
0.521500384114117	27.71
28.6511456328181	30.28
1.43862692406265	33.05
0.544159757322277	33.33
41.5082078156565	38.3
0.185566514820622	36.07
36.7818840836054	34.98
0.169140229540164	33.9
13.5170306477172	28.95
0.4896575554077	28.95
0.0546755625064199	32.39
3.78451770917265	32.39
0.565260500691676	32.39
0.154940446913665	32.39
4.13597810860912	32.39
52.2296672774258	31.92
0.416589715039011	28.56
35.2378664257966	31.34
13.0510962872742	31.56
36.836368088575	30.47
0.728330183329526	31.54
11.5084227668534	31.31
2.25719323604819	24.56
20.0691675218537	22.98
0.291865314959475	24.21
6.28051960265227	23.03
1.08497153437055	21.96
0.124289116017235	22.89
30.2252535524678	28.98
0.159557099484891	29.47
2.78876338441053	28.46
0.304386850241896	29.17
2.76851828523577	30.31
41.4346155812863	30.21
3.09866963832236	30.08
0.236684929945454	28.61
0.709249914233282	23.54
35.1968999686952	25.13
0.100465014635291	26.03
0.37629780950041	27.28
0.116747109692728	28.7
34.5229129524567	32
22.325835063121	37.09
0.492079105868534	36.56
7.50319717059497	26.86
28.4570364110496	25.89
23.4380846526453	24.02
15.7469609454872	23.91
1.8903903619961	32.39
0.0701320694862045	32.39
23.6663963187919	32.39
0.811048455030939	31.92
17.9938481946888	30.62
4.12927928015742	29.56
17.5996911392508	31.18
0.0967328664527965	29.46
19.7004748239639	31.65
3.22431988806393	31.65
29.1750731285269	23.44
1.8995069735486	23.46
28.2022079480032	22.07
0.792402344720692	24.73
1.5561862984875	29.25
22.1004442318739	28.7
6.98284441083032	28.61
3.29142183365276	22.02
4.33756692204308	21.46
58.8640057431091	25.13
4.3521161609481	27.91
9.87264082698982	31.11
24.8882099327328	30.83
25.8099527609907	24.73
0.130820486959533	24.8
1.11576123493778	26.37
46.2367723455113	24.73
1.05574433419448	23.08
0.0742029523796026	20.88
15.2955922799228	28.82
0.532944772625911	32.5
2.7494476877837	32.65
25.9812687059778	29.67
0.487201485983351	35.37
23.3522205830554	35.61
1.43271652514174	35.61
0.0191222722146205	32.39
18.9146601966559	32.39
2.08991767381241	30.28
5.69660650347252	29.53
25.6615967077173	29.47
55.1746904312907	28.39
53.6881520047329	28.39
0.423854664731133	31.61
0.2936085121228	30.36
20.1026748237322	29.3
0.535634483755435	31.5
1.12461474552842	31.46
20.9522514115114	29.4
1.24113933543874	27.44
45.4775523028926	25.16
22.2074500353178	22.72
24.2103154045026	28.84
16.1736189345309	29.83
0.0640749055905439	28.17
0.488630880683551	28.69
42.5450901018289	28.61
2.51329660373765	27.13
47.0978538328196	27.13
26.914331610067	32.39
14.1022456709842	32.39
37.3630682883032	29.67
0.210308188076967	28.97
8.05096804067053	28.32
35.1679893199596	30.36
0.421597605212525	29.46
21.4428642880458	31.48
2.67509312125752	31.1
2.7468880820957	30.28
19.0497811013405	23.94
0.896442402191909	23.23
2.20418906687341	22.46
5.24219225142634	26.13
25.7846391983184	28.46
0.696850507555535	27.26
24.5404115893189	28.42
0.103168908184008	27.13
0.199025839379135	26.02
1.41678779735815	23.44
34.5777133196457	23.54
0.552934201423625	25.13
0.897209403870222	31.55
0.232678563503113	37.04
39.4473644778173	32.1
11.0958416492414	25.88
33.0435263480132	25.13
0.0879169118534767	19.31
0.117986092686443	21.27
43.9080891087106	20.89
26.2282204077316	31.88
0.00435406847092764	27.12
0.795255542225154	30.65
4.57112614305095	35.96
1.72166197343378	35.72
3.62805056048261	35.67
1.11745879524085	35.58
1.91923948376103	32.08
2.21056615539889	28.47
0.384784974940215	22.85
0.449647983247645	22.25
15.6332423215148	31.25
33.1452315445253	34.54
26.6321792126645	26.56
0.0836964637976045	31.76
1.19771050542839	36.26
27.4493182683479	39.09
1.33576949670205	32.98
0.354173223591835	30.17
17.0668752742955	21.86
0.700047497615321	21.2
0.0594731125657592	33.18
0.187690843216899	37.53
40.4002819341817	37.07
17.8095918445528	31.13
2.59042025850523	30.36
18.2896454287717	29.86
45.8519563807669	29.18
0.966402658664203	28.72
1.8410661556027	28.18
0.0786973459296515	28.85
52.2145814390428	23.18
1.63528657830723	26.12
29.7741197312727	24.98
0.60311663598345	24.98
1.97207316738043	32.39
13.8084129850951	32.39
31.6418379998635	32.39
1.94656235695254	31.02
19.1919800463522	30.66
0.36411435966359	31.35
19.8916622421312	29.97
0.693789648298394	29.37
0.443603737806239	31.54
2.84718034152911	31.66
3.79752599178077	31.31
4.76157140070079	29.98
22.8549914125757	25.68
0.594040527520764	25.4
0.114911926122265	24.2
43.4330828425974	22.58
0.149728221207729	29.42
1.18488945173269	29.04
6.92251609810909	29.17
6.90219666948961	29.41
0.215772357061353	30.13
43.8421019328585	28.53
0.0714861584015871	28.11
1.43713205222494	21.95
0.417541221974938	25.13
47.8955189098304	26.78
0.104945445449916	34.85
32.4115931658827	27.55
0.0530044930904628	30.02
10.1378646146262	27.9
44.7051718669491	26.68
4.40435671294892	24.73
26.163080702884	20.08
0.342899155554002	19.07
18.8888048625955	24.91
30.1562309865385	30.36
0.219544409841075	31.33
31.7783144098756	32.89
23.0009774823932	28.29
3.71427818241594	28.29
5.41242088448417	28.29
38.4679778294946	28.29
2.2747682575508	28.29
9.92754861715051	32.39
15.4006449559989	32.39
9.46788526463213	32.39
37.6955663767006	32.39
0.752955375455819	28.29
38.3919703361432	31.45
8.36555282107642	30.74
41.2973633613143	31.62
0.114583732574248	31.39
0.258762069744054	28.65
36.7475990687662	23.44
0.0381517440793161	23.46
1.99223300754959	26.81
0.130704399704219	29.51
47.348052127712	28.7
1.77973949290865	27.61
0.718573790880767	28.72
23.2130708069917	22.43
0.11856514860826	25.54
0.147838600843675	29.34
45.8633319400494	32.93
0.133120349541582	36.76
27.2892132131081	27.85
1.37966052549501	27.62
0.113608817635444	25.99
19.0105087945953	26.99
24.4161180698333	25.77
1.96728559806912	25.25
12.3079339578677	23.08
0.00429233681447743	20.03
0.340107041790144	21.45
20.3504107332056	31.96
1.15520255610112	31.72
14.6346480044049	30.5
0.796103060816487	27.05
5.64293235333615	22.38
31.5640594935161	26.38
28.637454103252	36.98
0.135604803515041	31.95
35.6585182172762	25.55
0.423921070441981	22.21
25.2512395356295	26.11
6.71817102282619	27.59
7.82464789920773	27.59
2.47028211767182	32.39
1.23208214895587	31.92
21.1098533585006	29.61
0.191271808782154	28.89
1.17386406980886	30.03
68.0082556976491	31.47
0.618360850935584	31.56
22.9910038196585	31.5
3.11192680364903	30.57
3.51854248905305	23.08
41.5217228529942	23.46
0.240564148446222	23.23
0.116720213899325	22.33
2.65703634843555	29.37
4.90014124388078	28.64
40.9916157258264	29.17
4.56236102385146	28.26
38.4892219572582	28.39
12.5732764617949	28.48
0.123046737839447	30.7
0.191326299450751	36.15
56.8274638339767	36.66
0.554254682138362	37.11
1.95639971367072	34.85
1.18761581045301	26.86
36.0140626195438	26.16
36.5502618178947	24.8
1.91440210171942	21.01
26.9897514319965	19.69
45.9396470556827	20.03
5.44274999396042	21.69
0.860122558018136	24.15
1.00553612020113	30.36
2.3860513279673	33.14
0.0993020674608333	32.65
34.3420301594007	28.59
0.0675647276301757	35.08
33.6794638284074	35.14
0.542856391582164	34.58
18.3206490560652	26.04
0.245917454968581	23.54
9.73881315976867	25.07
52.9247886785268	28.18
0.210086849249269	36.38
0.147213609833293	32.39
0.266394269942773	32.39
13.0378412796824	32.39
0.343399302174411	29.61
29.2762513548111	29.09
0.0577648619901206	31.35
27.488588408017	30.36
36.1360047672762	29.37
6.22645811261923	29.9
46.663570371354	27.87
4.92581295269878	24.94
34.6186168714277	23.83
0.950769135879755	24.01
0.156409802235455	22.07
1.16332865076144	25.43
20.4096166015513	28.24
14.6348580933161	29.83
21.8446978038285	27.26
0.260047986119263	26.02
41.4417620120873	22.02
0.908907719800899	22.43
0.46714242069592	28.21
11.9075074845356	36.66
16.6742576597655	27.62
0.347596295265577	31
26.0941900252762	27.26
0.10110957868106	25.08
0.242845912231358	25.26
28.7890085594376	25.71
22.6164165512359	21.52
7.01982170879413	20.52
11.7057214521739	19.15
1.15238890867178	20.88
41.2934614962254	29.23
0.77952602904564	34.395
34.1139665626176	32.9
1.2721721534623	31.39
0.329451729967876	28.7
12.9006511647168	27.82
0.0674363741669451	22.2
3.68429396766497	23.69
40.2283971168314	28.99
2.44869557708846	35.91
0.176685391414439	24
19.4765406935545	28.09
26.6923081483881	29.99
0.264857016503564	30.36
0.0494799339760234	34.26
2.63899885205279	38.57
16.6504475605492	38.6
0.091870496642017	33.46
25.4718574931143	28.75
0.0994817046028608	26.44
0.239745555583525	19.56
0.355551091857259	31.86
24.0979734898203	37.54
0.0741487687772241	32.94
44.6144885400885	31.38
0.254443414268905	30.52
27.0266068332537	31.64
0.0138112666719525	30.74
23.3484870492136	29.53
3.97331544641954	28.89
0.253223521250246	27.79
29.6635154234687	27.17
6.16659344921282	30.7
0.280748162505149	25.5
36.0919538039139	25.5
19.3131659837783	25.5
1.417739013884	25.5
0.904541025487045	25.5
1.38404271896103	32.39
11.1633603469206	32.39
0.781319984334974	32.39
0.104175263430509	29.53
23.4217007834888	28.72
6.92923220703826	28.48
0.88824939646521	29.27
0.762420104641994	30.24
0.138954512249925	31.53
1.37149980662626	29.46
11.2511921009182	31.5
0.145714208716464	31.53
25.9835472135768	26.62
9.29217950848903	23.27
1.30243468440599	21.97
0.206254075091008	29.37
13.9944014893797	30.29
66.5160509163363	28.55
1.12723032402904	27.7
0.06272186219341	23.98
40.7931220975133	21.95
0.576923970513573	23.54
0.0606120904449062	29.21
1.5266293080866	37.13
0.812459084887816	37.04
31.4415934864274	29.21
0.15115178280087	30.02
0.278437047031108	25.99
0.847044601497938	23.84
4.76594943762599	24.19
32.8157468175272	25.91
13.8396777674047	21.05
0.436371383602901	25.06
2.24837942704098	24.54
0.146809919383132	21.45
10.7569962006227	28.82
44.0854659199247	28.93
0.398955162214284	27.23
27.8763866361024	29.19
2.26461854788357	35.37
0.186046591357375	35.96
33.2618230950205	28.59
19.0394450236764	22.9
23.2232832952405	28.18
22.4568411770796	32.52
0.0434347142566063	29.37
33.9510033631072	33.97
0.203218876675355	34.345
28.3558134360617	37.13
0.0523356317258644	38.6
13.374102988678	30.61
17.4424914595996	28.83
7.27604383522852	23.28
1.25891227179191	31.86
19.558705728581	37.31
54.7868163015289	36.99
2.13524019538114	31.6
21.8177036899704	31.13
0.0227586810697741	32.39
0.667700653797854	32.39
1.01932633329495	32.39
43.6118214063137	29.47
0.092917119792929	28.43
24.865685467312	31.58
0.488675304340158	29.01
43.1654646642003	30.19
0.221961657978128	31.44
0.0891231991366067	31.5
0.16013232837088	31.65
19.5108712323597	29.68
0.121853034219573	27.44
0.0944608603816844	22.91
54.0657770976897	24.11
0.0714342692178555	22.2
40.087789911674	27.47
0.158785972085462	26.55
33.1980779881101	28.47
0.0712391747560601	28.51
37.2189697593136	23.98
27.4678269585384	30.33
0.098970759566809	31.55
3.15878577480396	37.11
2.82325061696811	35.19
0.22401255161362	33.17
4.21247652367301	32.1
44.1026450995939	25.47
0.574553989440769	24.19
0.395113119236089	25.77
43.3176744404014	23.62
0.551266420794479	19.19
56.3856265626433	25.26
0.228542122393857	32.11
12.1319721640653	27.12
0.0632292942861781	28.73
9.92455436658934	31.58
0.140242024484605	34.39
0.219629802894982	35.96
1.15321703805634	35.64
38.1065171168948	29.14
0.109221424596571	28.1
18.7609133477763	22.38
0.0555701478650857	29.59
0.339740212753728	37.01
39.3593174162463	32.52
0.0865299501913021	24.66
24.6859221857953	23.22
0.416240353967259	29.58
0.176373411880888	29.66
40.9928351391422	29.91
34.5284850504558	34.26
0.0699021286515466	36.54
6.75069773224417	38.32
8.69001760662434	32.39
13.7510823774009	30
27.0606113419962	29.19
0.0788958797810383	28.56
44.5287861007766	29.27
0.926153766988794	31.21
37.3227655507765	29.01
0.232772910936933	30.47
20.0179192500662	31.54
1.48234152502767	31.6
7.21958223351817	29.98
0.910823451086505	25.98
4.14778603694615	24.14
0.294747818120214	23.71
27.7756199937678	22.46
24.5858190098108	27.44
0.0244773453388951	28.67
0.0721837847314314	23.98
46.7080458555553	21.95
24.3263307695959	29.8
1.42880292481621	37.11
25.3125301822401	36.08
31.8387385446615	31.49
31.8863598267388	27.85
2.75596643714128	30.67
0.602425470951803	26.28
40.6558201222649	24.18
0.178397825055838	19.69
1.06103220273514	21.05
34.1780930570277	23.58
20.4180721708876	26.49
2.03326224318098	28.82
22.1204024082099	30
2.77476084347537	33.14
1.54965696883897	31.54
53.9780587521697	35.92
0.0367000695096053	35.58
2.94218179467234	28.7
0.337327360609427	28.1
10.0416338628901	22.6
0.405805254629842	25.53
0.163754128177674	30.33
41.2835317698353	35.4
0.987487533067265	36.98
1.50095286011886	36.23
27.8993344265808	31.95
0.0138414235114477	24.36
29.0254581715449	30.16
0.116454458599516	31.44
1.49459635291905	36.83
18.5489767194767	38.04
29.9090628536414	36.31
0.589410487947791	26.37
3.81955539514099	31.15
23.4876040499417	37.71
1.34287752230026	37.07
1.72655270133847	34.75
0.888982832602861	33.29
45.2708053527512	31.81
0.972917897998618	30.67
22.2474797725885	30.22
3.59044494271819	28.55
0.115648984181581	26.94
1.27431875969413	32.89
2.91073253193391	32.14
33.5678015867623	20.31
2.10314155668778	22.53
1.15409981138644	25.78
0.0660167849558006	24.59
3.40301668601426	24.59
0.0157622533088945	32.39
12.1183153364846	32.39
4.99393142373403	32.39
1.1637503217013	32.39
19.5573537822285	28.34
0.0257489859729084	30.03
27.2411924806114	30.99
0.598638719833692	29.37
29.0742726024584	31.36
0.0463640254290633	27.44
39.405258743952	22.9
2.36558871535776	23.03
18.3452522306547	21.87
1.47907640862214	23.43
31.1452617968038	29.37
1.50838374665778	28.46
0.137243109429318	28.08
2.08776447330059	26.72
1.92422238422607	28.26
26.2129992440823	28.62
0.0961923529467682	28.71
0.605508668015981	28.11
38.9181735458181	22.02
3.86324110544084	24.1
1.51595314782604	26.15
20.9101503027532	28.7
2.32089347328041	29.54
14.6163132953406	32
0.0577477242263918	34.85
1.00304750195668	28.78
0.306535749310515	28.75
37.110028742798	31
0.410777614149151	26.66
22.0687921943036	25.08
0.199097565576469	24.02
6.9427201792968	24.02
0.459183743514211	25.91
0.858594241900889	23.62
21.8716145599326	22.55
0.0579086345095018	21.35
0.0787634057866031	24.54
1.96106341853487	21.88
34.2813293745938	28.82
6.38698173887968	27.01
0.552277807649033	28.3
38.3076574599393	30.16
2.83789180669874	31.12
0.901412634357272	32.44
24.1656921595049	35.86
0.404257058804049	35.65
0.643341254815415	33.79
0.104783985070333	30.79
0.791964958692826	28.31
28.6069372672826	22.85
0.0741775182768825	27.07
12.9547901669427	36.73
0.0966712555160086	34.78
52.3066906701121	32.83
0.0501970917912392	30.92
2.29296946979005	27.07
11.8519386633059	30.5
33.7118839635303	35.99
17.8836727666092	28.66
0.376943966415635	29.04
29.1244818142316	24.52
0.0242844207317917	19.48
4.70957063086054	24.79
0.0293745594944373	31.86
20.7231038264261	36.05
0.241347329539854	37.01
11.7727132416539	30.84
26.1605429329374	29.88
34.366808150844	29.46
1.23876685258881	29.46
