# Supplementary material for: Chromosomal Mcm2-7 distribution and the genome replication program in species from yeast to humans
Source: PLoS Genet. 2021 Sep 2;17(9):e1009714. doi: 10.1371/journal.pgen.1009714 (PMC8443269; doi:10.1371/journal.pgen.1009714)
Supplement: S12 Source Files — (ZIP) [file pgen.1009714.s034.zip › source_files_for_S16Figure_to_S18Figure/S18_Figure/S18B_Figure/numbers_for_S18BFig.xlsx]

## Sheet: Sheet1
chr	center	ARS_name	ARS_start	ARS_end	distance_to_end_of_chromosome	MCMChIP_PMID2635923	MCM2ChEC	rad53_ssDNA_StoG1_1hour(Fengetal)	G1 Sonicated	Copu Number 1	MCMChIP_PMID2635923/Copy number	MCM2ChEC/Copy number
chrIX	432749	ARS922.5	432500	432998	7139	792	1613776	3.60494	68852.7	1.49519	529.698	1.07931e+06
chrI	206277	NA	202776	209778	23941	1661	1824	3.05833	67820.5	1.47278	1127.8	1238.48
chrVIII	556165	ARS824	556000	556331	6478	4812	2578836	5.25605	67038.5	1.4558	3305.41	1.77143e+06
chrX	375000	ARS1012	374879	375122	370751	4549	1796403	9.21131	65828.3	1.42952	3182.2	1.25665e+06
chrII	301041	NA	296041	306041	301041	318	12117	1.85151	65308.4	1.41823	224.224	8543.78
chrV	569557	ARS523	569025	570090	7317	5256	1520286	5.80022	65102.4	1.41375	3717.77	1.07536e+06
chrXVI	377335	NA	376728	377942	377335	232	19779	5.47642	64524.3	1.4012	165.573	14115.8
chrVIII	553494	NA	553139	553849	9149	1464	344609	2.58235	63670	1.38265	1058.84	249239
chrXIV	773474	NA	769974	776974	10859	220	4442	1.17333	63546	1.37995	159.426	3218.95
chrIII	1194	ARS300	837	1551	1194	5799	1863650	2.07373	62695	1.36147	4259.36	1.36885e+06
chrX	702475	NA	701968	702982	43276	235	8470	2.00077	62460.9	1.35639	173.254	6244.52
chrXVI	819279	ARS1627	819159	819399	128787	1623	1116394	6.71792	62425.3	1.35562	1197.24	823533
chrV	439057	ARS518	438933	439182	137817	1404	2851236	6.00587	61666	1.33913	1048.44	2.12918e+06
chrIX	438703	NA	437556	439850	1185	2016	966398	5.7212	61370.4	1.33271	1512.71	725138
chrIV	644798	NA	641298	648298	644798	861	41947	1.96841	61280.9	1.33076	646.996	31521
chrXV	113964	ARS1509	113844	114085	113964	1008	440764	9.62399	61051.2	1.32578	760.31	332457
chrIX	183094	NA	179594	186594	183094	288	17780	1.21764	60918.5	1.32289	217.704	13440.2
chrXV	663422	NA	662888	663957	427869	411	60021	1.93676	60781.5	1.31992	311.383	45473.2
chrVII	1083643	ARS131a	1082955	1084332	7297	4091	1801174	3.23142	60494.6	1.31369	3114.13	1.37108e+06
chrXIII	421030	NA	420430	421630	421030	650	287682	2.81958	60361.9	1.31081	495.877	219469
chrIX	175197	ARS912	175037	175358	175197	1188	1202106	8.49811	59898.1	1.30074	913.329	924173
chrXII	687493	ARS1220.5	687249	687738	390684	317	145291	2.317	59334	1.28849	246.025	112761
chrVIII	504889	NA	504567	505211	57754	215	12927	2.085	58881	1.27865	168.146	10109.9
chrVII	883278	NA	882811	883745	207662	1080	11049	3.25	58868.1	1.27837	844.827	8643.05
chrVI	167830	ARS606	167613	168048	102331	2967	1305777	9.676	58799.1	1.27687	2323.65	1.02264e+06
chrIII	294718	ARS318	294403	295034	21902	1080	800562	3.40929	58552.1	1.27151	849.387	629618
chrII	591613	ARS219	591469	591758	221571	1944	1200998	5.39472	57847.7	1.25621	1547.51	956049
chrXV	1334	NA	23	2646	1334	1490	501348	6.19624	57692.4	1.25284	1189.3	400170
chrXVI	211096	ARS1609	210468	211724	211096	1851	1768257	5.40272	56774.5	1.2329	1501.33	1.43422e+06
chrXV	354316	NA	353744	354888	354316	2025	1801184	5.54323	56487.6	1.22667	1650.81	1.46835e+06
chrIV	1159385	ARS432	1159261	1159510	372548	4068	2439116	5.21682	56380.8	1.22435	3322.57	1.99216e+06
chrXIII	837495	NA	836823	838167	86936	878	407200	2.4586	55964.5	1.21531	722.447	335057
chrV	6847	ARS503	6464	7230	6847	1619	1316794	5.31143	55639.8	1.20826	1339.94	1.08982e+06
chrVIII	7659	ARS802	7535	7783	7659	1081	1718192	5.64951	54301.3	1.1792	916.726	1.45709e+06
chrIII	292682	ARS317	292531	292833	23938	947	1045039	3.40929	53929.2	1.17112	808.631	892345
chrII	266520	NA	263021	270019	266520	323	60219	3.13932	53769.5	1.16765	276.624	51572.9
chrIV	220305	NA	212805	227806	220305	540	5135	1.66616	53027.4	1.15153	468.94	4459.27
chrV	278216	ARS513.7	278075	278357	278216	697	229196	4.02675	52839.8	1.14746	607.43	199742
chrVIII	452447	NA	451495	453399	110196	324	18017	3.02778	52543.1	1.14102	283.957	15790.3
chrII	255056	ARS209	254933	255179	255056	1440	294111	4.19467	52534.5	1.14083	1262.24	257805
chrIV	1462017	ARS442	1461861	1462173	69916	1657	1500724	7.3064	52379.2	1.13746	1456.76	1.31937e+06
chrVI	99004	NA	95002	103006	99004	352	27955	3.69859	52190.4	1.13336	310.582	24665.6
chrVIII	193068	NA	192468	193668	193068	411	7743	1.90206	51713.7	1.123	365.982	6894.9
chrX	121389	NA	120698	122080	121389	979	5875	1.58643	51272.5	1.11342	879.269	5276.51
chrIII	223885	NA	222971	224800	92735	569	59479	12.2493	51151.7	1.1108	512.243	53546
chrIX	310828	ARS916	310585	311072	129060	746	1798143	4.23322	51088.1	1.10942	672.424	1.6208e+06
chrI	17207	NA	16852	17562	17207	940	123903	2.41192	51070.8	1.10904	847.576	111720
chrIII	39432	ARS305	39158	39706	39432	1970	467418	13.0113	50971.6	1.10689	1779.76	422281
chrXII	231299	ARS1211	231178	231421	231299	784	744889	11.9378	50898.3	1.1053	709.312	673927
chrII	63309	ARS202	63192	63427	63309	1781	1797104	6.03924	50524	1.09717	1623.27	1.63795e+06
chrV	94097	ARS508	93977	94218	94097	4932	994943	8.09746	50503.5	1.09672	4497.03	907195
chrX	609678	ARS1018.5	609303	610053	136073	684	58272	9.38878	50443.1	1.09541	624.422	53196.4
chrXV	159886	NA	159204	160568	159886	596	14861	2.17137	50419.4	1.0949	544.343	13573
chrIX	248623	NA	247896	249350	191265	1565	156116	5.32676	50381.6	1.09408	1430.43	142692
chrIX	237761	NA	230261	245261	202127	216	15303	1.60247	50274.8	1.09176	197.846	14016.8
chrXIII	24770	NA	23851	25690	24770	468	5202	2.4853	49935.1	1.08438	431.583	4797.21
chrXII	617500	NA	612500	622500	460677	176	16448	1.68351	49925.4	1.08417	162.336	15171.1
chrXV	464286	NA	463697	464876	464286	1635	1704990	3.8181	49885.5	1.0833	1509.27	1.57388e+06
chrXIII	137423	ARS1307	137299	137548	137423	1681	1295893	9.78422	49873.6	1.08305	1552.1	1.19653e+06
chrXIV	704758	NA	703846	705670	79575	1394	4315	1.81492	49867.1	1.0829	1287.28	3984.65
chrXIII	897922	ARS1332	897804	898040	26509	2378	2722488	10.186	49692.4	1.07911	2203.67	2.5229e+06
chrXIII	31811	ARS1303	31687	31935	31811	1696	1163173	6.03146	49662.2	1.07845	1572.62	1.07856e+06
chrIX	197790	NA	197190	198390	197790	551	53861	1.5071	49642.8	1.07803	511.116	49962.3
chrIV	1502935	ARS447	1502636	1503234	28998	1258	1818536	8.23549	49441.1	1.07365	1171.7	1.69378e+06
chrVII	421213	ARS718	421089	421338	421213	2258	1633565	2.87546	49436.8	1.07356	2103.28	1.52163e+06
chrXII	1013908	ARS1233	1013794	1014022	64269	1256	196385	3.04122	49426	1.07332	1170.2	182969
chrVIII	78294	NA	77694	78895	78294	288	34283	1.61026	49414.1	1.07307	268.389	31948.6
chrXI	617768	NA	617038	618499	49048	324	12138	2.04056	49358	1.07185	302.281	11324.4
chrXII	659947	ARS1220	659823	660072	418230	1620	1984900	5.51976	49340.8	1.07147	1511.94	1.85249e+06
chrIII	224938	ARS315	224815	225061	91682	2342	2904577	6.4679	49321.4	1.07105	2186.63	2.71189e+06
chrXIV	61746	ARS1406	61598	61895	61746	1565	1225551	8.20458	49286.8	1.0703	1462.2	1.14505e+06
chrVI	136034	ARS605	135984	136085	134127	1924	2240758	6.89605	49271.7	1.06998	1798.17	2.09421e+06
chrV	353631	ARS516	353508	353755	223243	1789	1225480	7.92999	49239.4	1.06927	1673.1	1.14609e+06
chrVI	20247	ARS600.4	19669	20826	20247	2205	1261070	5.83718	49142.3	1.06716	2066.22	1.1817e+06
chrVII	481262	NA	479990	482534	481262	717	5792	3.28048	49090.5	1.06604	672.582	5433.19
chrX	712018	ARS1022	711895	712142	33733	1894	1749111	9.67051	49051.7	1.0652	1778.07	1.64205e+06
chrIX	411938	ARS922	411820	412056	27950	2952	1393165	7.60424	48956.8	1.06314	2776.69	1.31043e+06
chrXIV	577004	NA	573004	581004	207329	387	10750	5.42263	48946	1.0629	364.098	10113.8
chrXI	145662	ARS1105.5	145432	145892	145662	667	172044	4.30039	48896.4	1.06182	628.164	162027
chrII	187598	NA	187243	187953	187598	180	9005	1.45131	48859.7	1.06103	169.647	8487.05
chrXII	928298	ARS1229	928054	928543	149879	1404	2177878	6.24661	48815.5	1.06007	1324.44	2.05447e+06
chrXIII	159062	ARS1307.5	158846	159279	159062	2033	453482	5.2896	48802.5	1.05979	1918.31	427899
chrXIII	758347	ARS1327	758223	758471	166084	2712	1656639	5.28873	48795	1.05962	2559.4	1.56342e+06
chrIX	247692	ARS914	247582	247803	192196	3466	2019746	5.32676	48745.4	1.05855	3274.31	1.90804e+06
chrIV	1166120	ARS432.5	1166009	1166232	365813	2160	1878020	9.3007	48740	1.05843	2040.76	1.77435e+06
chrIII	109037	ARS307	108779	109295	109037	2092	1380956	5.52669	48734.6	1.05831	1976.73	1.30487e+06
chrVII	999569	ARS734	999446	999692	91371	1269	2233884	5.55845	48719.5	1.05798	1199.45	2.11146e+06
chrIV	1469046	NA	1468133	1469960	62887	864	70069	1.73692	48705.5	1.05768	816.883	66247.9
chrXV	981579	ARS1529	981461	981697	109712	892	1083262	5.5293	48691.4	1.05737	843.599	1.02448e+06
chrXV	337403	ARS1513	337279	337528	337403	1703	1231985	7.7373	48671	1.05693	1611.27	1.16563e+06
chrIX	406628	NA	405636	407620	33260	1584	365034	5.88623	48650.5	1.05648	1499.31	345518
chrIV	1506239	NA	1505313	1507166	25694	252	8222	2.28406	48610.6	1.05562	238.723	7788.81
chrIX	80307	ARS908	80058	80557	80307	1224	634238	4.28207	48596.5	1.05531	1159.85	600995
chrXI	457187	ARS1114.5	454815	459559	209629	2453	2231566	1.92313	48576	1.05487	2325.41	2.11549e+06
chrIV	232379	ARS409.3	232140	232618	232379	221	151260	2.39663	48528.6	1.05384	209.71	143533
chrII	96409	NA	95379	97439	96409	271	55873	1.73044	48523.2	1.05372	257.184	53024.5
chrXI	344566	NA	343747	345386	322250	144	94859	1.73747	48486.5	1.05292	136.762	90091
chrI	197746	NA	197391	198101	32472	180	557577	3.37602	48476.8	1.05271	170.987	529657
chrII	100336	NA	99804	100868	100336	144	23875	1.42251	48468.2	1.05253	136.814	22683.5
chrXIV	713892	ARS1428	713645	714139	70441	1189	1196242	4.06458	48458.5	1.05231	1129.89	1.13677e+06
chrXIII	634597	ARS1324	634480	634715	289834	979	922417	6.55088	48447.7	1.05208	930.537	876755
chrXII	888689	ARS1227.5	888569	888810	189488	2145	1167439	6.77294	48445.5	1.05203	2038.91	1.1097e+06
chrXVI	369375	NA	369008	369742	369375	324	48591	1.77648	48443.4	1.05199	307.989	46189.7
chrXIV	136931	NA	136576	137286	136931	294	5901	1.83394	48427.2	1.05164	279.565	5611.26
chrXII	822121	ARS1227	821907	822336	256056	1882	1233503	9.72046	48426.1	1.05161	1789.63	1.17296e+06
chrVII	117711	ARS706	117469	117953	117711	686	132950	2.27805	48400.2	1.05105	652.681	126493
chrV	276328	ARS513.5	276129	276528	276328	684	159160	4.14489	48356	1.05009	651.373	151568
chrVII	33207	NA	31980	34434	33207	717	389165	2.72822	48337.7	1.04969	683.058	370742
chrXV	1058006	NA	1056054	1059958	33285	576	101636	4.84851	48325.8	1.04943	548.867	96848.4
chrIII	194388	ARS313	194264	194513	122232	1707	832486	6.74215	48303.2	1.04894	1627.35	793644
chrXII	373277	ARS1213	373155	373399	373277	911	804430	11.157	48243.8	1.04765	869.562	767840
chrXI	55793	ARS1103	55670	55917	55793	5112	3277971	8.42058	48199.6	1.04669	4883.95	3.13174e+06
chrXII	603046	ARS1218	602938	603155	475131	2513	1643323	8.75064	48171.6	1.04608	2402.29	1.57093e+06
chrXIV	95012	NA	94301	95723	95012	252	10692	2.57787	48170.5	1.04606	240.904	10221.2
chrXI	520303	NA	519696	520910	146513	612	4783	1.47225	48166.2	1.04597	585.104	4572.8
chrX	613061	ARS1019	612845	613278	132690	2806	704374	6.66031	48130.6	1.04519	2684.67	673917
chrVIII	57914	NA	56653	59175	57914	468	17516	2.27152	48105.8	1.04466	447.995	16767.2
chrIII	30428	ARS304	30199	30657	30428	612	233217	2.07678	48104.7	1.04463	585.852	223253
chrXV	129553	ARS1509.3	128923	130183	129553	154	43808	1.79153	48097.1	1.04447	147.443	41942.9
chrXVI	942046	NA	940929	943163	6020	3848	1652908	6.21661	48096.1	1.04444	3684.25	1.58257e+06
chrXIII	74123	ARS1304.7	73874	74373	74123	508	65909	1.77836	48056.1	1.04358	486.787	63156.8
chrIV	1487039	ARS446	1486917	1487161	44894	3197	1993874	5.86661	48035.7	1.04313	3064.81	1.91143e+06
chrIX	33569	ARS905	33335	33803	33569	2052	2508661	8.44538	48031.3	1.04304	1967.33	2.40515e+06
chrII	237800	ARS208	237683	237918	237800	1008	1851483	2.71597	48019.5	1.04278	966.645	1.77552e+06
chrIII	138376	NA	137849	138903	138376	396	6876	1.86005	47996.8	1.04229	379.933	6597.01
chrXV	998537	NA	997710	999364	92754	648	172268	1.45554	47979.6	1.04192	621.932	165338
chrXI	153052	ARS1106	152933	153172	153052	1080	1992060	6.88324	47976.3	1.04184	1036.62	1.91205e+06
chrIV	975259	NA	970259	980259	556674	349	3859	1.75361	47942.9	1.04112	335.216	3706.59
chrXVI	289594	ARS1614	289484	289705	289594	1338	1865766	8.88199	47940.7	1.04107	1285.21	1.79216e+06
chrVIII	45834	ARS804	45591	46078	45834	1561	919850	7.16031	47928.9	1.04081	1499.79	883779
chrIV	483973	ARS417	483851	484096	483973	3391	1818619	5.98537	47927.8	1.04079	3258.1	1.74734e+06
chrXIV	279995	ARS1414	279879	280112	279995	1044	1782940	7.82668	47904.1	1.04028	1003.58	1.71391e+06
chrX	249254	ARS1009.5	248904	249604	249254	288	85251	1.65511	47900.8	1.04021	276.868	81955.9
chrIII	197493	ARS314	197377	197609	119127	1144	1636170	6.55163	47898.7	1.04016	1099.83	1.573e+06
chrIV	95789	NA	95434	96144	95789	180	53309	2.04928	47897.6	1.04013	173.054	51252
chrXIII	772754	ARS1328	772630	772879	151677	1110	1357900	5.64958	47887.9	1.03992	1067.39	1.30577e+06
chrII	720864	ARS223	720646	721083	92320	1900	792284	5.24529	47878.2	1.03971	1827.43	762022
chrIV	46208	ARS404	46180	46236	46208	4115	1537193	5.73342	47873.9	1.03962	3958.18	1.47861e+06
chrXII	412781	ARS1215	412667	412896	412781	1793	1248892	11.5308	47860.9	1.03934	1725.14	1.20162e+06
chrIX	308388	NA	307701	309075	131500	422	33940	4.08065	47853.4	1.03917	406.092	32660.5
chrXV	19298	NA	18368	20228	19298	2010	1294708	6.2956	47844.7	1.03899	1934.58	1.24613e+06
chrVIII	287314	NA	286649	287979	275329	325	19974	2.14602	47837.2	1.03882	312.854	19227.5
chrV	549689	ARS522	549565	549814	27185	1725	1241722	8.57457	47793	1.03786	1662.07	1.19642e+06
chrXI	196164	ARS1106.3	196041	196287	196164	252	126959	3.49149	47782.2	1.03763	242.861	122355
chrIX	357277	ARS920	357159	357396	82611	882	1066729	7.22586	47780	1.03758	850.053	1.02809e+06
chrIX	341977	ARS919	341856	342099	97911	2154	1649394	13.2713	47776.8	1.03751	2076.12	1.58976e+06
chrII	632135	ARS221	631979	632291	181049	714	549040	5.64155	47770.3	1.03737	688.278	529261
chrVII	834612	ARS731	834490	834734	256328	1030	815106	6.38567	47759.5	1.03714	993.119	785919
chrII	583545	NA	582695	584395	229639	340	14445	1.35199	47754.1	1.03702	327.863	13929.3
chrXV	670160	NA	669805	670515	421131	338	71667	2.50939	47747.7	1.03688	325.978	69118
chrVII	970338	NA	969738	970938	120602	468	123653	2.27417	47734.7	1.0366	451.477	119287
chrVII	607396	ARS724.5	607175	607618	483544	468	105516	1.85834	47732.6	1.03655	451.497	101795
chrIX	113521	NA	112737	114306	113521	336	34758	1.49237	47722.9	1.03634	324.218	33539.2
chrXIV	734495	NA	734140	734850	49838	175	8414	2.06018	47705.6	1.03597	168.925	8121.89
chrVII	485043	ARS719	484929	485157	485043	2412	2094283	5.6152	47697	1.03578	2328.68	2.02194e+06
chrIII	132156	ARS309	131984	132328	132156	928	1460234	4.34438	47694.8	1.03573	895.985	1.40986e+06
chrXIII	815454	ARS1330	815341	815567	108977	1620	831860	12.0697	47691.6	1.03566	1564.22	803216
chrXVI	324001	NA	319001	329001	324001	216	110627	3.18252	47665.7	1.0351	208.676	106876
chrVII	1002373	ARS735	1002179	1002568	88567	648	46058	4.03901	47659.2	1.03496	626.112	44502.3
chrVI	216530	ARS608	216356	216704	53631	1656	770700	5.09371	47651.7	1.03479	1600.32	744786
chrVI	235604	NA	228104	243104	34557	396	3053	1.75532	47647.4	1.0347	382.719	2950.61
chrXII	343804	ARS1212.5	343576	344032	343804	953	567220	4.56772	47635.5	1.03444	921.269	548334
chrI	137398	ARS107.5	136898	137898	92820	252	17094	1.5435	47624.7	1.03421	243.664	16528.6
chrXII	222600	ARS1210	222409	222791	222600	1260	971958	6.06616	47622.6	1.03416	1218.38	939851
chrXVI	454147	NA	453663	454632	454147	898	40869	2.97719	47599.9	1.03367	868.749	39537.8
chrVII	204034	ARS710	203913	204155	204034	2377	1227235	4.29838	47595.6	1.03358	2299.78	1.18737e+06
chrXII	156765	ARS1209	156647	156884	156765	1440	1647656	9.38658	47594.5	1.03355	1393.25	1.59417e+06
chrXII	52036	ARS1203	51861	52211	52036	2062	1392473	3.68693	47563.2	1.03287	1996.37	1.34815e+06
chrXII	93413	ARS1206.5	93167	93660	93413	324	296090	5.80111	47553.5	1.03266	313.752	286725
chrVIII	10640	NA	9713	11568	10640	635	92526	3.99278	47533	1.03222	615.18	89638
chrXII	806425	NA	806063	806787	271752	252	4365	2.47296	47512.5	1.03177	244.24	4230.58
chrXII	1055808	NA	1052308	1059308	22369	239	13333	1.94246	47491	1.0313	231.745	12928.3
chrXIII	40138	ARS1304	39922	40355	40138	1440	329046	6.01704	47486.6	1.03121	1396.42	319087
chrIII	54407	NA	53807	55007	54407	319	4598	1.73161	47484.5	1.03116	309.359	4459.04
chrXI	23761	NA	16262	31261	23761	324	9081	2.01113	47476.9	1.031	314.258	8807.95
chrXII	645181	ARS1219.7	644937	645426	432996	455	174919	2.28009	47476.9	1.031	441.319	169660
chrX	683877	ARS1021	683633	684122	61874	1368	1359248	3.66599	47464	1.03072	1327.23	1.31874e+06
chrXVI	250601	NA	250246	250956	250601	349	91296	2.205	47445.7	1.03032	338.729	88609.3
chrVIII	501875	ARS822	501755	501996	60768	1873	1430457	3.94481	47434.9	1.03009	1818.29	1.38868e+06
chrVI	199449	ARS607	199394	199505	70712	3644	1148126	12.5034	47423	1.02983	3538.45	1.11487e+06
chrXII	721101	NA	720284	721918	357076	237	8378	1.92835	47417.6	1.02971	230.161	8136.26
chrIII	262287	NA	261687	262887	54333	199	8727	1.77207	47410.1	1.02955	193.289	8476.54
chrXIV	738771	ARS1428.5	738555	738987	45562	1062	1943473	7.70297	47410.1	1.02955	1031.52	1.8877e+06
chrVIII	359696	ARS816	359467	359926	202947	4137	1536426	2.68505	47403.6	1.02941	4018.82	1.49253e+06
chrIV	1379987	NA	1379210	1380764	151946	789	469802	3.63254	47392.8	1.02917	766.635	456485
chrXIV	555894	NA	550894	560894	228439	288	2996	5.75385	47383.1	1.02896	279.894	2911.67
chrV	59399	ARS507	59282	59516	59399	1293	833852	8.43478	47378.8	1.02887	1256.72	810455
chrIV	943488	ARS429.5	942992	943984	588445	396	61316	1.92895	47364.8	1.02856	385.003	59613.2
chrXIV	546087	ARS1421	545970	546205	238246	900	574628	4.826	47364.8	1.02856	875.006	558670
chrXIV	635783	ARS1426	635663	635904	148550	937	888586	7.33755	47363.7	1.02854	910.999	863929
chrXV	227801	ARS1510.5	227483	228119	227801	1302	1164475	5.30994	47363.7	1.02854	1265.87	1.13216e+06
chrXV	348248	NA	347634	348863	348248	2410	1508000	2.40252	47363.7	1.02854	2343.13	1.46615e+06
chrXVI	179236	NA	178644	179828	179236	468	112043	2.53245	47363.7	1.02854	455.014	108934
chrII	757551	ARS225	757436	757667	55633	3245	2229865	7.59921	47359.4	1.02845	3155.24	2.16819e+06
chrII	802321	ARS229	801978	802665	10863	1791	1335260	4.72875	47356.1	1.02838	1741.58	1.29842e+06
chrXIV	89667	ARS1407	89530	89804	89667	1836	2043684	5.19739	47345.3	1.02814	1785.74	1.98774e+06
chrX	337404	ARS1011	337280	337529	337404	1713	2171366	6.57186	47344.3	1.02812	1666.15	2.11198e+06
chrII	93612	ARS203	93412	93812	93612	1116	798717	6.92261	47343.2	1.0281	1085.5	776890
chrVII	112197	ARS704	112078	112317	112197	1440	1015058	7.03807	47337.8	1.02798	1400.81	987431
chrIX	74011	ARS907	73803	74220	74011	2196	1667893	5.61021	47332.4	1.02786	2136.47	1.62268e+06
chrXVI	609079	NA	608479	609679	338987	177	4959	1.61767	47325.9	1.02772	172.226	4825.24
chrXIV	169686	ARS1411	169567	169805	169686	2556	2557897	3.58079	47310.8	1.02739	2487.85	2.4897e+06
chrXIV	609586	ARS1424	609462	609710	174747	1548	1802810	7.05121	47309.8	1.02737	1506.76	1.75478e+06
chrIV	954633	NA	954033	955233	577300	556	14713	1.72533	47306.5	1.0273	541.225	14322
chrXII	1059706	ARS1235	1059490	1059923	18471	2013	1707229	2.518	47302.2	1.02721	1959.69	1.66201e+06
chrIX	313948	NA	313361	314535	125940	468	4752	2.79112	47300	1.02716	455.626	4626.35
chrII	707755	ARS222.5	707203	708307	105429	418	62770	1.49754	47297.9	1.02711	406.966	61113.1
chrIII	272973	ARS316	272851	273095	43647	943	807340	2.7536	47287.1	1.02688	918.318	786209
chrX	719165	NA	714165	724165	26586	396	20046	1.77947	47287.1	1.02688	385.635	19521.3
chrXIII	339896	NA	339414	340378	339896	374	72180	2.01578	47280.6	1.02674	364.261	70300.4
chrXVI	653005	NA	649005	657005	295061	487	3507	2.38719	47278.5	1.02669	474.34	3415.83
chrIV	748514	ARS422.5	748391	748637	748514	967	351230	4.17922	47267.7	1.02646	942.076	342177
chrIV	137625	ARS407	137444	137807	137625	720	468943	2.72993	47254.7	1.02617	701.635	456982
chrV	145661	ARS510	145540	145783	145661	1358	1378346	8.28179	47244	1.02594	1323.66	1.34349e+06
chrIX	51532	NA	50806	52259	51532	189	19680	1.50426	47240.7	1.02587	184.234	19183.7
chrXV	1053701	ARS1529.5	1053496	1053907	37590	2343	1585369	11.692	47228.9	1.02561	2284.49	1.54578e+06
chrII	407991	ARS214	407875	408108	405193	978	1404125	6.50115	47210.5	1.02521	953.947	1.36959e+06
chrV	442575	ARS519	442416	442735	134299	934	49791	3.09593	47162	1.02416	911.966	48616.4
chrII	741702	ARS224	741557	741847	71482	2733	2671351	8.27914	47143.7	1.02376	2669.56	2.60935e+06
chrV	520901	ARS521	520772	521030	55973	693	129619	2.79414	47143.7	1.02376	676.915	126610
chrII	732091	NA	724591	739591	81093	360	3667	1.73317	47141.5	1.02372	351.66	3582.05
chrII	622804	ARS220	622670	622939	190380	1098	759841	8.24551	47111.3	1.02306	1073.25	742714
chrXVI	241746	NA	241224	242268	241746	702	98319	1.6546	47093	1.02266	686.444	96140.3
chrXIV	499112	ARS1420	498990	499235	285221	2696	2655305	8.18915	47091.9	1.02264	2636.32	2.59652e+06
chrX	654494	ARS1020	654374	654614	91257	1404	1485798	5.71925	47072.5	1.02222	1373.49	1.45351e+06
chrXV	766739	ARS1523	766617	766862	324552	1980	873126	8.51809	47071.4	1.02219	1937.01	854169
chrVII	337894	NA	330394	345394	337894	144	10952	1.78501	47069.2	1.02215	140.88	10714.7
chrXII	450604	ARS1216	450484	450725	450604	1770	1354859	2.28274	47061.7	1.02198	1731.93	1.32572e+06
chrXIV	691607	ARS1427	691485	691730	92726	3240	1852273	8.80755	47060.6	1.02196	3170.38	1.81247e+06
chrIV	1353592	ARS437	1353506	1353679	178341	2880	1954117	3.83182	47036.9	1.02144	2819.54	1.91309e+06
chrIII	205713	ARS314.5	203884	207542	110907	180	48578	7.6481	47032.6	1.02135	176.237	47562.5
chrXVI	777040	ARS1626.5	776925	777156	171026	2147	1585556	6.33902	47032.6	1.02135	2102.12	1.55241e+06
chrIX	322602	NA	320855	324349	117286	366	17695	1.8286	47023.9	1.02116	358.415	17328.3
chrXVI	511783	ARS1621	511623	511944	436283	1836	1611525	9.26745	47008.8	1.02083	1798.53	1.57863e+06
chrX	442760	ARS1015	442555	442965	302991	684	1147615	7.04054	47002.4	1.02069	670.132	1.12435e+06
chrXII	948137	ARS1231	947912	948362	130040	648	1269906	5.93461	46987.3	1.02037	635.066	1.24456e+06
chrXII	1019809	NA	1016309	1023309	58368	180	11895	1.98555	46974.3	1.02009	176.456	11660.8
chrII	378855	ARS212	378475	379235	378855	903	301267	2.49838	46972.2	1.02004	885.261	295349
chrIV	1057961	ARS431	1057837	1058085	473972	972	1026677	7.85191	46971.1	1.02001	952.927	1.00653e+06
chrIV	904248	ARS427.5	903833	904664	627685	387	25096	1.97885	46965.7	1.0199	379.45	24606.4
chrIV	1276338	ARS434	1276224	1276452	255595	900	1265425	6.53299	46963.5	1.01985	882.482	1.24079e+06
chrII	128840	NA	121340	136340	128840	360	7952	1.66123	46956	1.01969	353.05	7798.47
chrVII	508852	ARS720	508728	508977	508852	2820	1231317	4.99349	46946.3	1.01948	2766.13	1.20779e+06
chrXII	296292	NA	295692	296892	296292	210	42661	1.86	46936.6	1.01927	206.031	41854.7
chrVII	1036643	NA	1033143	1040143	54297	468	3692	1.63891	46913.9	1.01877	459.376	3623.97
chrIV	1275022	NA	1274667	1275377	256911	324	13104	6.53299	46912.8	1.01875	318.037	12862.8
chrVIII	94980	ARS805.5	94764	95197	94980	158	133557	2.08416	46908.5	1.01866	155.106	131111
chrXII	512990	ARS1217	512866	513115	512990	2798	1936525	8.64884	46896.6	1.0184	2747.45	1.90154e+06
chrIV	921815	ARS429	921691	921939	610118	864	720914	5.45322	46889.1	1.01823	848.527	708004
chrXI	236293	NA	235651	236935	236293	738	213925	2.13103	46889.1	1.01823	724.784	210094
chrX	67709	ARS1005	67468	67950	67709	2586	1799668	3.11659	46876.2	1.01795	2540.39	1.76793e+06
chrXVI	499709	NA	498857	500561	448357	446	91925	3.04122	46875.1	1.01793	438.144	90305.8
chrVIII	447738	ARS820	447621	447855	114905	1932	1226340	7.99473	46872.9	1.01788	1898.06	1.20479e+06
chrXIII	289876	NA	289204	290549	289876	466	27039	8.94911	46867.5	1.01777	457.865	26567
chrII	796758	ARS228.5	796307	797210	16426	927	137443	5.47833	46863.2	1.01767	910.902	135056
chrX	644595	NA	644118	645072	101156	635	264239	2.24843	46826.5	1.01688	624.462	259854
chrIV	1204812	NA	1199812	1209812	327121	396	7965	1.59008	46821.1	1.01676	389.473	7833.71
chrV	192710	ARS511.5	192494	192927	192710	779	72849	1.39525	46812.5	1.01657	766.301	71661.5
chrXIV	235059	NA	234459	235659	235059	180	7433	2.6488	46811.4	1.01655	177.07	7312
chrXIV	28584	ARS1405	28468	28700	28584	1315	2041344	3.51422	46807.1	1.01645	1293.71	2.0083e+06
chrXV	783453	ARS1524	783344	783563	307838	1548	1399925	8.52612	46806	1.01643	1522.98	1.37729e+06
chrXII	607025	NA	606423	607627	471152	539	59533	3.20343	46796.3	1.01622	530.397	58582.8
chrVIII	134901	NA	134277	135526	134901	108	27797	3.78072	46793.1	1.01615	106.284	27355.2
chrXIV	656379	NA	648879	663879	127954	368	2600	1.49749	46787.7	1.01603	362.193	2558.97
chrXV	1023106	NA	1022554	1023658	68185	288	136130	2.70995	46768.3	1.01561	283.573	134038
chrXVI	73160	ARS1605	73038	73283	73160	2556	1273936	7.6984	46765.1	1.01554	2516.89	1.25444e+06
chrVII	888472	ARS731.5	888348	888597	202468	1420	1888973	13.6712	46756.4	1.01535	1398.53	1.86041e+06
chrII	695076	NA	687576	702576	118108	252	4402	1.58554	46747.8	1.01517	248.235	4336.24
chrXIII	554572	ARS1322	554393	554751	369859	1733	1302799	3.58612	46734.9	1.01489	1707.58	1.28369e+06
chrVIII	381154	NA	380152	382156	181489	1116	473737	3.20954	46729.5	1.01477	1099.76	466843
chrXV	681361	ARS1520	681112	681611	409930	1159	1303721	7.34418	46729.5	1.01477	1142.13	1.28475e+06
chrIX	163122	ARS911.5	162939	163305	163122	418	105475	2.19566	46728.4	1.01474	411.926	103942
chrII	774179	ARS227	773964	774394	39005	1620	1204155	8.47327	46711.1	1.01437	1597.05	1.1871e+06
chrXI	89039	NA	88290	89788	89039	272	28883	1.77741	46709	1.01432	268.159	28475.1
chrIV	100866	ARS405.5	100379	101354	100866	324	154893	2.90478	46706.8	1.01428	319.44	152713
chrXIV	352755	ARS1311.7	352512	352999	352755	990	131862	8.9438	46705.7	1.01425	976.088	130009
chrII	229380	NA	221880	236880	229380	105	3507	9.48061	46704.7	1.01423	103.527	3457.8
chrXI	169620	NA	169020	170220	169620	260	5451	1.99775	46701.4	1.01416	256.37	5374.9
chrXV	167098	ARS1510	166975	167221	167098	1909	1297131	8.38225	46700.3	1.01414	1882.39	1.27905e+06
chrXI	98447	ARS1104.5	98328	98567	98447	1251	1073415	6.13894	46688.5	1.01388	1233.88	1.05872e+06
chrVII	977851	ARS733	977727	977976	113089	1368	853896	5.75839	46687.4	1.01385	1349.31	842227
chrX	171235	NA	167735	174735	171235	108	1781	1.69683	46682	1.01374	106.536	1756.87
chrVI	253571	ARS608.5	253329	253813	16590	288	22805	2.12922	46671.2	1.0135	284.163	22501.2
chrXVI	842776	ARS1628	842652	842900	105290	1812	1358961	6.97041	46660.4	1.01327	1788.27	1.34117e+06
chrXIV	180285	NA	172785	187785	180285	0	3333	1.63637	46658.3	1.01322	0	3289.51
chrXVI	909712	NA	902212	917212	38354	266	11252	1.61133	46621.6	1.01243	262.735	11113.9
chrXIV	158781	NA	151281	166281	158781	360	4403	1.75812	46611.9	1.01221	355.656	4349.87
chrXIV	412381	ARS1417	412266	412496	371952	2323	2055708	5.6026	46611.9	1.01221	2294.97	2.0309e+06
chrI	124472	ARS107	124348	124597	105746	2636	1927378	8.88541	46595.7	1.01186	2605.09	1.90478e+06
chrI	70372	ARS106	70256	70489	70372	925	792358	2.14682	46594.6	1.01184	914.176	783086
chrXI	164004	NA	163722	164286	164004	531	11209	1.93116	46594.6	1.01184	524.786	11077.8
chrVII	862619	NA	855119	870119	228321	288	2771	1.87799	46592.5	1.01179	284.643	2738.7
chrXV	902272	NA	901390	903154	189019	144	41418	2.99331	46590.3	1.01175	142.328	40937.1
chrX	47933	NA	44433	51433	47933	417	35078	1.66394	46587.1	1.01168	412.187	34673.1
chrVII	171391	NA	170769	172013	171391	531	102682	2.24867	46584.9	1.01163	524.896	101502
chrXVI	872693	NA	865193	880193	75373	144	1368	1.57565	46570.9	1.01132	142.387	1352.68
chrXIV	84652	NA	84297	85007	84652	392	22757	1.81217	46568.8	1.01128	387.628	22503.2
chrV	430465	NA	429865	431065	146409	144	51956	1.95519	46565.5	1.01121	142.404	51380.1
chrXII	139871	NA	139294	140448	139871	2020	2172863	8.22226	46564.4	1.01118	1997.66	2.14883e+06
chrIV	1355855	NA	1355099	1356611	176078	432	55021	3.67223	46561.2	1.01111	427.251	54416.2
chrII	177741	ARS207.1	177567	177915	177741	360	12761	1.72748	46554.7	1.01097	356.092	12622.5
chrII	486830	ARS216	486706	486954	326354	2728	2455011	6.38413	46550.4	1.01088	2698.64	2.42859e+06
chrIII	193093	NA	192535	193651	123527	408	89049	3.95779	46541.8	1.01069	403.684	88106.9
chrIV	316916	ARS412	316720	317112	316916	2150	1114308	6.72059	46524.5	1.01032	2128.04	1.10293e+06
chrIV	50599	NA	50244	50954	50599	360	56199	1.89425	46500.8	1.0098	356.505	55653.5
chrXI	213590	ARS1106.7	213438	213743	213590	2075	1906143	3.1882	46500.8	1.0098	2054.86	1.88764e+06
chrXII	151168	ARS1208	150915	151422	151168	144	229033	5.80574	46496.5	1.00971	142.615	226831
chrVII	241203	ARS712	240969	241438	241203	1270	1140990	4.77439	46494.3	1.00966	1257.85	1.13007e+06
chrXI	445156	ARS1113.5	444923	445390	221660	252	88982	5.40187	46480.3	1.00936	249.664	88157.1
chrXIV	116002	NA	111002	121002	116002	1194	7443	1.72525	46480.3	1.00936	1182.93	7374
chrIII	166925	ARS310	166502	167348	149695	1392	1906344	4.23725	46463.1	1.00898	1379.61	1.88937e+06
chrXII	745060	ARS1223	744942	745179	333117	2700	1239803	7.97607	46448	1.00865	2676.83	1.22916e+06
chrVIII	260969	NA	253469	268469	260969	180	3320	1.67993	46442.6	1.00854	178.476	3291.9
chrV	68187	NA	67665	68709	68187	310	4492	1.6401	46437.2	1.00842	307.411	4454.49
chrII	72006	NA	70656	73356	72006	542	5900	1.51371	46426.4	1.00819	537.599	5852.09
chrIV	720557	NA	719880	721234	720557	792	277123	2.83231	46417.7	1.008	785.715	274924
chrII	38853	ARS201.7	38631	39076	38853	72	101448	3.46634	46412.4	1.00788	71.437	100655
chrXIV	434472	NA	430972	437972	349861	538	18336	1.93703	46407	1.00776	533.855	18194.7
chrXII	770057	NA	768982	771133	308120	341	2296	1.81916	46402.6	1.00767	338.404	2278.52
chrIX	226123	NA	224946	227300	213765	393	129403	2.16155	46401.6	1.00765	390.017	128421
chrXII	838671	NA	838104	839238	239506	601	4616	1.80211	46400.5	1.00762	596.453	4581.07
chrVIII	111536	ARS805.7	111300	111773	111536	576	176076	4.35964	46366	1.00687	572.067	174874
chrVI	19273	ARS600.3	18682	19864	19273	671	264098	3.99858	46360.6	1.00676	666.496	262325
chrII	792275	ARS228	792163	792388	20909	457	906865	8.30033	46336.9	1.00624	454.165	901239
chrII	283505	ARS210.5	283056	283954	283505	540	63882	1.39511	46332.5	1.00615	536.7	63491.6
chrXV	874315	ARS1526	874193	874437	216976	1291	1087759	6.23248	46312	1.0057	1283.68	1.08159e+06
chrV	418374	NA	418019	418729	158500	288	6058	1.80868	46307.7	1.00561	286.393	6024.21
chrI	42007	ARS105	40715	43300	42007	1856	1171552	3.59293	46305.6	1.00556	1845.73	1.16507e+06
chrXVI	684512	ARS1624	684388	684637	263554	1116	599879	5.99713	46305.6	1.00556	1109.83	596560
chrXI	329805	ARS1109	329681	329930	329805	2985	2630938	4.36978	46296.9	1.00538	2969.04	2.61687e+06
chrIV	1470519	NA	1469978	1471060	61414	503	25190	1.78068	46291.6	1.00526	500.369	25058.2
chrVII	847103	NA	845921	848285	243837	180	32401	1.69941	46284	1.00509	179.088	32236.8
chrIV	1454813	NA	1454024	1455602	77120	433	24136	1.86332	46281.8	1.00505	430.825	24014.8
chrIV	629377	ARS420	629079	629676	629377	1651	1530635	4.19828	46279.7	1.005	1642.78	1.52302e+06
chrXI	561644	NA	561289	561999	105172	360	3126	1.74803	46266.7	1.00472	358.309	3111.32
chrIV	1404406	ARS440	1404289	1404524	127527	1098	679621	4.95579	46265.7	1.0047	1092.87	676444
chrVII	916920	ARS732	916673	917168	174020	252	823915	4.25414	46262.4	1.00463	250.84	820121
chrXII	730553	ARS1222	730275	730832	347624	5566	900738	6.50538	46247.3	1.0043	5542.18	896883
chrI	102267	NA	98767	105767	102267	252	4498	1.46206	46246.3	1.00427	250.927	4478.85
chrIV	505463	ARS417.5	505342	505584	505463	2017	2032845	3.35208	46217.1	1.00364	2009.68	2.02547e+06
chrXIII	49893	ARS1304.5	49645	50141	49893	396	35227	1.45987	46204.2	1.00336	394.673	35109
chrXVI	215499	NA	214487	216512	215499	601	69679	2.10972	46194.5	1.00315	599.113	69460.2
chrX	455069	ARS1016	454583	455555	290682	684	90865	3.41321	46188	1.00301	681.947	90592.3
chrX	228797	ARS1009	228551	229043	228797	1224	2186810	5.22927	46185.8	1.00296	1220.38	2.18035e+06
chrIV	236060	ARS409.5	235936	236185	236060	584	74608	2.81079	46181.5	1.00287	582.329	74394.5
chrIX	214753	ARS913	214678	214829	214753	2100	1395816	5.88623	46180.5	1.00285	2094.04	1.39185e+06
chrX	99584	ARS1006	99366	99803	99584	612	386307	1.89065	46178.3	1.0028	610.292	385229
chrXV	309215	ARS1512	308969	309462	309215	911	1122955	5.46689	46162.1	1.00245	908.776	1.12021e+06
chrXIII	286925	ARS1310	286783	287068	286925	2820	1882745	11.0546	46153.5	1.00226	2813.64	1.8785e+06
chrIV	1135801	NA	1132301	1139301	396132	288	22595	1.824	46133	1.00182	287.478	22554.1
chrXIII	762575	NA	759075	766075	161856	108	9374	2.96033	46127.6	1.0017	107.817	9358.11
chrVI	53447	NA	51814	55081	53447	197	19545	2.25013	46112.5	1.00137	196.73	19518.3
chrI	10129	NA	9774	10484	10129	688	153236	2.46151	46103.9	1.00118	687.187	153055
chrXII	243742	ARS1211.5	243526	243959	243742	1100	1006277	8.56536	46065	1.00034	1099.63	1.00594e+06
chrXVI	933105	ARS1631	932982	933229	14961	2183	1204748	6.5887	46052.1	1.00006	2182.87	1.20468e+06
chrVII	26147	NA	22647	29647	26147	216	9684	1.49336	46046.7	0.999941	216.013	9684.57
chrXIII	57757	NA	50257	65257	57757	144	6396	1.37147	46029.5	0.999567	144.062	6398.77
chrXII	30627	NA	28749	32505	30627	811	15805	7.33143	46025.1	0.999473	811.428	15813.3
chrV	316679	NA	316047	317311	260195	563	454379	5.59462	46024.1	0.99945	563.31	454629
chrXV	155218	ARS1509.5	154973	155463	155218	466	190889	3.29731	46021.9	0.999403	466.278	191003
chrIV	1016782	ARS430	1016633	1016931	515151	2992	2481244	3.33139	46004.6	0.999028	2994.91	2.48366e+06
chrXIV	343543	NA	342966	344120	343543	220	145312	1.99583	46002.5	0.998981	220.224	145460
chrII	342559	NA	341959	343159	342559	612	24791	2.01588	45989.5	0.9987	612.797	24823.3
chrXVI	116635	ARS1607	116505	116765	116635	1381	1336893	7.87139	45982	0.998536	1383.02	1.33885e+06
chrV	9402	ARS504	8786	10019	9402	164	37291	5.31143	45978.8	0.998466	164.252	37348.3
chrII	504446	NA	503746	505147	308738	678	29350	1.40252	45971.2	0.998302	679.153	29399.9
chrX	325725	NA	325125	326325	325725	252	6796	1.66419	45969	0.998255	252.441	6807.88
chrXIII	805227	ARS1329	805116	805338	119204	1698	614564	5.73346	45951.8	0.99788	1701.61	615869
chrXI	448136	ARS1114	448019	448254	218680	1404	1239849	8.3238	45937.8	0.997576	1407.41	1.24286e+06
chrXIII	112428	NA	111844	113013	112428	304	6693	1.61375	45932.4	0.997459	304.775	6710.05
chrXIV	587292	NA	586692	587892	197041	712	52970	2.06298	45932.4	0.997459	713.814	53105
chrXV	35786	ARS1506.5	35668	35904	35786	1431	2045313	7.10407	45932.4	0.997459	1434.65	2.05052e+06
chrVI	32956	ARS602	32666	33247	32956	2605	2465677	5.65984	45925.9	0.997318	2612.01	2.47231e+06
chrXIV	36257	NA	28757	43757	36257	255	4266	1.50426	45911.9	0.997014	255.764	4278.78
chrV	212506	ARS512	212382	212631	212506	1476	1014530	4.40397	45905.4	0.996873	1480.63	1.01771e+06
chrXIII	649430	ARS1325	649308	649552	275001	1908	1065874	6.97884	45896.8	0.996686	1914.34	1.06942e+06
chrVIII	198423	NA	197823	199023	198423	252	54366	2.62428	45882.8	0.996381	252.915	54563.5
chrXV	445469	NA	444822	446116	445469	364	8185	1.23821	45880.6	0.996334	365.339	8215.11
chrXIII	94339	ARS1305	94216	94463	94339	751	516078	3.70385	45868.7	0.996077	753.958	518111
chrV	301815	ARS514.5	301567	302063	275059	476	199612	2.12338	45865.5	0.996006	477.909	200412
chrIV	1448125	ARS441	1447310	1448940	83808	1014	354774	3.37477	45861.2	0.995913	1018.16	356230
chrII	279506	NA	279124	279888	279506	358	8046	1.61504	45853.6	0.995749	359.528	8080.35
chrXVI	190711	NA	189964	191458	190711	1332	841157	5.0942	45851.5	0.995702	1337.75	844788
chrXVI	824196	NA	822999	825393	123870	216	17281	2.84818	45845	0.995561	216.963	17358
chrV	406852	ARS517	406751	406953	170022	1242	1183007	5.01129	45835.3	0.995351	1247.8	1.18853e+06
chrVI	268623	NA	268268	268978	1538	684	115195	3.73648	45834.2	0.995327	687.211	115736
chrXII	856131	NA	848631	863631	222046	324	10987	1.98301	45827.8	0.995187	325.567	11040.1
chrXIII	727075	NA	723575	730575	197356	144	1990	1.53487	45815.9	0.994929	144.734	2000.14
chrIV	86060	ARS405	85944	86176	86060	4317	2303155	8.6083	45813.7	0.994882	4339.21	2.315e+06
chrXI	612356	ARS1120	612240	612473	54460	656	839278	6.05506	45810.5	0.994812	659.421	843655
chrXV	72755	ARS1507	72637	72873	72755	3351	1709090	4.29995	45792.2	0.994414	3369.82	1.71869e+06
chrIV	1021909	NA	1021554	1022264	510024	432	57183	1.71102	45781.4	0.994179	434.529	57517.8
chrXV	762721	NA	759221	766221	328570	964	68415	2.06343	45774.9	0.994039	969.781	68825.3
chrXIV	516473	NA	512973	519973	267860	360	10461	1.66915	45772.7	0.993992	362.176	10524.2
chrXI	257973	ARS1107	257749	258198	257973	2142	1760927	5.92927	45751.2	0.993524	2155.96	1.77241e+06
chrIX	30855	NA	30065	31646	30855	612	189208	4.05859	45746.9	0.99343	616.047	190459
chrVIII	344728	NA	344373	345083	217915	324	4799	1.32818	45728.5	0.993032	326.274	4832.68
chrXV	458674	NA	458022	459326	458674	366	48516	2.62287	45725.3	0.992961	368.594	48859.9
chrXVI	220127	NA	219588	220667	220127	144	6274	1.77194	45714.5	0.992727	145.055	6319.96
chrXII	281803	NA	278303	285303	281803	576	11886	1.46563	45706.9	0.992563	580.316	11975.1
chrIV	913913	ARS428	913789	914038	618020	2520	1326618	8.49222	45704.8	0.992516	2539	1.33662e+06
chrXII	622897	ARS1219	622672	623123	455280	1318	589552	3.21677	45699.4	0.992399	1328.09	594067
chrXV	85320	ARS1508	85196	85445	85320	1239	914483	5.41101	45683.2	0.992048	1248.93	921813
chrX	161949	ARS1007.5	161737	162162	161949	795	1678709	5.23528	45682.1	0.992025	801.391	1.69221e+06
chrXVI	553350	NA	552408	554292	394716	828	291771	3.97975	45682.1	0.992025	834.657	294117
chrVII	1005146	NA	1004194	1006098	85794	504	84082	2.0362	45670.3	0.991767	508.184	84780
chrXV	884006	NA	882656	885356	207285	324	61318	2.00221	45661.6	0.99158	326.751	61838.7
chrXV	736721	NA	733221	740221	354570	454	5317	1.53948	45657.3	0.991486	457.899	5362.66
chrXIII	263179	ARS1309	263062	263296	263179	2084	3036802	13.7643	45655.2	0.991439	2102	3.06302e+06
chrXIII	611381	ARS1323	611274	611489	313050	1707	1518395	6.49325	45649.8	0.991322	1721.94	1.53169e+06
chrXI	114099	NA	113072	115126	114099	779	142042	2.79923	45644.4	0.991205	785.912	143302
chrXII	76938	ARS1205	76712	77164	76938	1726	1254433	6.02713	45634.7	0.990994	1741.69	1.26583e+06
chrVI	256353	ARS609	256276	256431	13808	3376	1940981	2.46255	45621.7	0.990713	3407.65	1.95918e+06
chrXIII	203000	NA	198000	208000	203000	360	9407	1.86569	45608.8	0.990432	363.478	9497.88
chrIV	358407	NA	357807	359007	358407	432	43772	1.44353	45603.4	0.990315	436.225	44200.1
chrXV	656754	ARS1519	656632	656876	434537	3132	1882625	6.88409	45602.3	0.990291	3162.71	1.90108e+06
chrIX	136217	ARS911	136097	136338	136217	540	524786	8.06235	45600.2	0.990244	545.32	529956
chrXI	584851	NA	584247	585455	81965	144	24752	3.79662	45595.9	0.990151	145.432	24998.2
chrVI	269726	ARS610	269417	270035	435	3247	2147416	3.73648	45594.8	0.990127	3279.38	2.16883e+06
chrVI	127910	ARS604	127750	128071	127910	468	56556	2.00998	45567.8	0.989542	472.946	57153.7
chrVII	288478	NA	287948	289009	288478	388	25196	2.61836	45567.8	0.989542	392.101	25462.3
chrVIII	64375	ARS805	64258	64493	64375	756	906162	6.29779	45554.9	0.989261	764.207	915999
chrI	176280	ARS110	176156	176404	53938	1980	854167	4.51254	45551.6	0.98919	2001.64	863501
chrVIII	392268	ARS818	392147	392390	170375	1518	2036297	4.74917	45549.5	0.989144	1534.66	2.05865e+06
chrII	143480	ARS206	142906	144054	143480	2286	2269942	7.41629	45547.3	0.989097	2311.2	2.29496e+06
chrIV	806164	ARS425	806051	806277	725769	3576	1910877	5.28877	45540.8	0.988956	3615.93	1.93222e+06
chrXV	520790	ARS1515.7	520541	521040	520790	577	70566	1.18626	45536.5	0.988862	583.499	71360.8
chrXIV	322066	ARS1415	321920	322213	322066	1508	1250671	8.31829	45532.2	0.988769	1525.13	1.26488e+06
chrXII	930977	NA	930391	931564	147200	468	11584	4.46542	45526.8	0.988652	473.372	11717
chrXIII	568613	NA	568129	569098	355818	451	103096	1.59	45524.7	0.988605	456.198	104284
chrXII	638385	NA	637013	639757	439792	267	3069	1.58134	45509.6	0.988277	270.167	3105.4
chrXV	848269	NA	847669	848869	243022	252	26820	2.23767	45503.1	0.988136	255.026	27142
chrVI	32733	ARS601	32472	32995	32733	2575	2510381	5.65984	45498.8	0.988043	2606.16	2.54076e+06
chrVII	592199	NA	591599	592799	498741	446	87292	1.2075	45482.6	0.987691	451.558	88379.8
chrXIII	371099	ARS1312	370977	371222	371099	1875	1429808	4.75439	45475	0.987527	1898.68	1.44787e+06
chrVIII	280457	NA	279857	281057	280457	291	65349	1.76073	45471.8	0.987457	294.696	66179.1
chrIII	14711	ARS302	14574	14849	14711	2040	31908	3.32374	45467.5	0.987363	2066.11	32316.4
chrV	18045	NA	17067	19023	18045	468	187748	2.13905	45467.5	0.987363	473.99	190151
chrIV	256581	NA	256030	257133	256581	324	7316	3.85334	45466.4	0.98734	328.154	7409.81
chrXII	419209	NA	418854	419564	419209	189	4596	2.89106	45455.6	0.987106	191.469	4656.04
chrXV	103711	NA	103254	104168	103711	505	67344	2.25163	45430.8	0.986567	511.876	68260.9
chrIV	351320	ARS413.5	350836	351805	351320	288	54780	1.5435	45426.5	0.986473	291.949	55531.2
chrX	268954	NA	268354	269554	268954	828	32633	1.3067	45413.6	0.986192	839.593	33089.9
chrXI	581951	ARS1118	581832	582070	84865	784	1529323	5.53512	45408.2	0.986075	795.071	1.55092e+06
chrIX	190138	NA	189526	190750	190138	396	285065	3.06307	45388.8	0.985654	401.764	289214
chrXV	1019631	NA	1019404	1019858	71660	252	57837	2.14006	45386.6	0.985607	255.68	58681.6
chrXII	315999	NA	311999	319999	315999	503	21201	2.41888	45384.4	0.98556	510.37	21511.6
chrIV	123758	ARS406	123616	123901	123758	1892	925391	4.8471	45382.3	0.985513	1919.81	938994
chrIV	462569	ARS416	462434	462704	462569	2456	2221542	4.98141	45382.3	0.985513	2492.1	2.2542e+06
chrVII	286094	ARS714	285947	286242	286094	2052	1568992	7.41391	45375.8	0.985372	2082.46	1.59228e+06
chrXVI	422835	NA	422286	423385	422835	307	9034	1.57418	45374.7	0.985349	311.565	9168.32
chrIII	74567	ARS306	74457	74677	74567	3024	1735238	11.1034	45373.7	0.985326	3069.04	1.76108e+06
chrVII	64404	ARS702	64280	64529	64404	1454	1595359	5.15813	45364	0.985115	1475.97	1.61947e+06
chrXVI	749221	ARS1626	749098	749345	198845	1548	537638	4.59979	45362.9	0.985091	1571.43	545775
chrVIII	140811	ARS808	140349	141274	140811	180	5211	2.25018	45347.8	0.984763	182.785	5291.63
chrXIII	477953	NA	477106	478801	446478	396	19788	2.04928	45346.7	0.98474	402.137	20094.6
chrIV	567618	ARS419	567495	567742	567618	2143	1567686	5.50457	45321.9	0.984201	2177.4	1.59285e+06
chrIV	253914	ARS410	253790	254039	253914	2152	2461201	5.57353	45316.5	0.984084	2186.8	2.50101e+06
chrVIII	406259	ARS818.5	406011	406507	156384	360	199552	2.72045	45307.9	0.983897	365.892	202818
chrIV	435226	ARS415	435060	435392	435226	3000	1119277	11.0081	45306.8	0.983873	3049.17	1.13762e+06
chrXVI	633997	ARS1623	633873	634122	314069	2110	1295533	11.7249	45287.4	0.983452	2145.5	1.31733e+06
chrII	627535	NA	627180	627890	185649	360	5125	2.98686	45266.9	0.983007	366.223	5213.6
chrXIII	542929	NA	542381	543478	381502	162	18053	2.36638	45250.7	0.982655	164.859	18371.6
chrXVI	559638	NA	556138	563138	388428	180	24985	3.95541	45239.9	0.982421	183.221	25432.1
chrXII	786252	NA	785588	786917	291925	360	119371	2.12818	45233.4	0.982281	366.494	121524
chrXI	8201	NA	7396	9006	8201	436	55726	1.98623	45229.1	0.982187	443.907	56736.7
chrXI	633560	NA	632373	634747	33256	396	440436	2.99823	45224.8	0.982093	403.22	448467
chrVI	104581	ARS603.1	104462	104701	104581	288	50852	1.84513	45217.3	0.981929	293.3	51787.8
chrXVI	195501	NA	194904	196098	195501	396	66875	2.53156	45214	0.981859	403.317	68110.6
chrII	259058	NA	258473	259644	259058	0	12481	2.51905	45200	0.981555	0	12715.5
chrII	498545	NA	497695	499395	314639	515	4082	1.68148	45193.5	0.981414	524.753	4159.3
chrIV	703009	ARS422	702886	703132	703009	2160	1976704	4.83543	45182.7	0.98118	2201.43	2.01462e+06
chrII	246388	NA	238888	253889	246388	388	32647	2.32055	45177.4	0.981063	395.49	33277.2
chrV	11953	ARS504.2	11713	12194	11953	1608	812798	1.95698	45170.9	0.980922	1639.27	828606
chrVII	456869	NA	456269	457469	456869	144	3971	1.61961	45167.6	0.980852	146.811	4048.52
chrII	209664	ARS207.8	209226	210102	209664	216	62144	2.80077	45154.7	0.980571	220.28	63375.3
chrXIII	490956	NA	489951	491961	433475	270	6629	1.82358	45153.6	0.980547	275.356	6760.51
chrIV	1498803	NA	1495303	1502303	33130	252	8378	1.93823	45148.2	0.98043	257.03	8545.23
chrII	80806	NA	80207	81406	80806	216	29453	1.31842	45128.8	0.980009	220.406	30053.8
chrIII	146454	NA	138954	153954	146454	144	3287	1.47828	45124.5	0.979915	146.952	3354.37
chrII	309047	NA	308447	309647	309047	177	31853	1.60493	45118	0.979774	180.654	32510.5
chrXV	79001	NA	74001	84001	79001	216	10501	1.23096	45112.6	0.979657	220.485	10719.1
chrXIII	535720	ARS1320	535596	535844	388711	969	1988669	7.37145	45109.4	0.979587	989.192	2.03011e+06
chrVII	795718	NA	795132	796304	295222	432	60250	1.77945	45105.1	0.979493	441.044	61511.4
chrXV	245254	NA	237754	252754	245254	72	1104	1.79639	45102.9	0.979447	73.5109	1127.17
chrVII	766049	NA	765449	766649	324891	907	53997	1.51122	45083.5	0.979025	926.432	55153.9
chrXVI	863991	NA	863309	864673	84075	652	212324	3.06797	45083.5	0.979025	665.969	216873
chrXV	617670	NA	616913	618427	473621	1224	452658	4.27894	45078.1	0.978908	1250.37	462411
chrV	510456	NA	502956	517956	66418	324	24023	1.83127	45076	0.978861	330.997	24541.8
chrVIII	366833	NA	363333	370334	195810	324	2389	2.14159	45071.7	0.978767	331.029	2440.83
chrXVI	456686	ARS1620.5	456562	456810	456686	569	985719	6.44585	45068.4	0.978697	581.385	1.00717e+06
chrXV	908419	ARS1528	908295	908544	182872	2419	2039551	5.15777	45052.2	0.978346	2472.54	2.08469e+06
chrXVI	162571	NA	161694	163448	162571	1818	1775125	7.15068	45047.9	0.978252	1858.42	1.81459e+06
chrXIV	325160	NA	324554	325767	325160	396	4458	5.4471	45043.6	0.978158	404.842	4557.54
chrXV	1012041	NA	1011441	1012641	79250	418	5208	2.86797	45032.8	0.977924	427.436	5325.57
chrXVI	695561	ARS1625	695437	695686	252505	2478	2355405	7.5867	45030.7	0.977877	2534.06	2.40869e+06
chrIV	1302711	ARS435	1302591	1302831	229222	1130	1632826	4.64358	45017.7	0.977596	1155.9	1.67025e+06
chrVIII	520327	ARS823	520020	520634	42316	1262	1430553	7.42127	45016.6	0.977573	1290.95	1.46337e+06
chrX	459615	ARS1017	459336	459895	286136	968	553876	3.59432	45001.5	0.977245	990.54	566773
chrXVI	690638	NA	687138	694138	257428	396	4349	2.77805	44987.5	0.97694	405.347	4451.65
chrXII	1024092	ARS1234	1023972	1024212	54085	2059	1334360	7.20873	44983.2	0.976847	2107.8	1.36599e+06
chrXI	417300	ARS1113	417184	417417	249516	1008	1643596	5.28836	44968.1	0.976519	1032.24	1.68312e+06
chrXI	334194	NA	333473	334916	332622	386	24919	2.27935	44959.5	0.976331	395.358	25523.1
chrIX	327950	NA	327350	328550	111938	324	5247	1.69	44943.3	0.97598	331.974	5376.14
chrXII	384629	NA	384034	385225	384629	468	15615	1.73228	44922.8	0.975535	479.737	16006.6
chrIV	408195	ARS414	408074	408316	408195	759	958694	7.79926	44920.6	0.975488	778.072	982784
chrX	305237	NA	301737	308737	305237	497	5325	1.79304	44912	0.975301	509.586	5459.85
chrXVI	589030	NA	588618	589442	359036	357	18156	2.4502	44912	0.975301	366.041	18615.8
chrXIII	417251	NA	416374	418128	417251	252	38037	1.95137	44905.5	0.97516	258.419	39005.9
chrII	441322	ARS215.5	440903	441741	371862	432	82804	1.68341	44904.5	0.975137	443.015	84915.3
chrX	23909	ARS1004	23661	24158	23909	2549	1692618	8.3548	44902.3	0.97509	2614.12	1.73586e+06
chrII	539463	ARS218	539182	539744	273721	1368	1650435	5.81966	44890.4	0.974832	1403.32	1.69305e+06
chrVI	62382	NA	61782	62982	62382	180	13178	1.8817	44882.9	0.974668	184.678	13520.5
chrXV	398406	NA	397774	399038	398406	252	27036	1.94754	44878.6	0.974575	258.574	27741.3
chrVII	653850	ARS726	653610	654090	437090	2121	701564	2.2799	44876.4	0.974528	2176.44	719902
chrXIII	481936	NA	480234	483638	442495	468	100858	2.03503	44858.1	0.97413	480.429	103537
chrXI	463227	NA	462395	464059	203589	1075	244122	2.56506	44852.7	0.974012	1103.68	250635
chrX	417317	ARS1014	417194	417440	328434	2110	852529	10.5834	44845.1	0.973848	2166.66	875423
chrIII	15041	ARS303	14870	15213	15041	2757	76871	3.83609	44819.3	0.973286	2832.67	78980.9
chrV	481391	NA	477891	484891	95483	146	3323	1.39325	44782.6	0.97249	150.13	3417
chrXIV	459341	NA	451841	466841	324992	144	24680	1.55837	44769.6	0.972209	148.116	25385.5
chrXV	945957	NA	945357	946557	145334	360	43532	2.62278	44743.8	0.971647	370.505	44802.3
chrVIII	218920	NA	218343	219497	218920	324	9654	1.70628	44741.6	0.9716	333.471	9936.19
chrXVI	930086	NA	929731	930441	17980	390	526730	4.08208	44741.6	0.9716	401.4	542126
chrXII	186832	NA	179333	194331	186832	460	6996	1.94105	44728.7	0.971319	473.583	7202.58
chrII	704430	ARS222	704295	704566	108754	2549	2111513	6.18352	44699.5	0.970686	2625.98	2.17528e+06
chrXII	71484	NA	70575	72393	71484	468	2582	2.18631	44698.5	0.970663	482.145	2660.04
chrV	563391	NA	559891	566891	13483	186	21774	1.39981	44692	0.970522	191.649	22435.3
chrXIV	449468	ARS1419	449346	449591	334865	2558	1935906	6.37098	44690.9	0.970499	2635.76	1.99475e+06
chrXV	332100	NA	331493	332707	332100	720	63836	3.77936	44678	0.970218	742.101	65795.5
chrXI	642849	ARS1123	642726	642973	23967	3348	2364172	10.7059	44670.4	0.970054	3451.35	2.43716e+06
chrXVI	141951	NA	141596	142306	141951	406	2071	2.07544	44668.3	0.970007	418.554	2135.04
chrXII	1043379	NA	1042802	1043956	34798	288	275431	2.16482	44665	0.969937	296.927	283968
chrIV	845103	ARS426.5	844605	845601	686830	380	88302	1.87104	44660.7	0.969843	391.816	91047.7
chrXV	604721	NA	601221	608221	486570	212	15058	2.4417	44639.1	0.969375	218.698	15533.7
chrVII	163309	ARS707	163176	163443	163309	1790	850078	8.4061	44624	0.969047	1847.18	877231
chrXI	389116	ARS1112	388969	389264	277700	1332	1606743	7.887	44614.3	0.968836	1374.85	1.65843e+06
chrVII	388774	ARS717	388657	388891	388774	925	494830	3.40471	44596	0.968438	955.147	510957
chrIII	15743	ARS320	15213	16274	15743	1495	91301	3.83609	44593.8	0.968391	1543.8	94281.1
chrIV	1240995	ARS433	1240881	1241110	290938	1692	1594951	4.57898	44591.7	0.968344	1747.31	1.64709e+06
chrXIII	878867	ARS1331.7	878619	879115	45564	1028	872071	3.57644	44587.4	0.96825	1061.71	900667
chrX	375966	ARS1013	375705	376227	369785	459	61505	9.21131	44579.8	0.968086	474.131	63532.5
chrIV	212543	ARS409	212419	212668	212543	2304	2111394	2.72216	44570.1	0.967876	2380.47	2.18147e+06
chrIV	790960	NA	783460	798460	740973	144	4462	1.65085	44569	0.967852	148.783	4610.21
chrXV	372161	NA	371694	372628	372161	432	122801	2.05405	44558.2	0.967618	446.457	126911
chrVII	659930	ARS727	659808	660053	431010	1933	1476035	4.5096	44532.3	0.967056	1998.85	1.52632e+06
chrXV	646396	NA	645796	646996	444895	230	7289	1.77314	44511.9	0.966611	237.945	7540.78
chrXVI	43094	ARS1604	42976	43212	43094	1210	870513	8.59049	44510.8	0.966587	1251.83	900605
chrXVI	91366	NA	89758	92975	91366	288	26642	6.32574	44504.3	0.966447	297.999	27567
chrXVI	384665	ARS1618	384541	384789	384665	2219	1651516	8.52612	44503.2	0.966423	2296.09	1.70889e+06
chrIV	1110083	ARS431.5	1109963	1110204	421850	2865	1997396	6.41378	44459	0.965463	2967.49	2.06885e+06
chrXVI	261928	NA	261169	262688	261928	1534	1165319	6.46471	44455.8	0.965393	1588.99	1.20709e+06
chrXIII	688994	ARS1326	688767	689222	235437	703	998215	6.54864	44450.4	0.965276	728.289	1.03412e+06
chrV	173756	ARS511	173637	173875	173756	1856	1253112	9.55647	44433.1	0.964901	1923.51	1.29869e+06
chrIV	1306035	NA	1305258	1306813	225898	468	46555	4.05385	44420.2	0.96462	485.165	48262.5
chrXV	494796	NA	493968	495625	494796	1152	90274	2.65939	44398.6	0.964151	1194.83	93630.5
chrXV	436848	ARS1513.5	436731	436965	436848	1332	1804930	8.66221	44395.4	0.964081	1381.63	1.87218e+06
chrXVI	298551	NA	297814	299288	298551	856	171485	3.97568	44388.9	0.963941	888.021	177900
chrXIV	731444	NA	731089	731800	52889	216	18476	1.00491	44387.8	0.963917	224.086	19167.6
chrIV	555347	ARS418	555229	555466	555347	2487	1583974	3.0189	44377	0.963683	2580.72	1.64367e+06
chrIV	859248	NA	858648	859848	672685	468	47410	1.67159	44377	0.963683	485.637	49196.7
chrXI	200393	ARS1106.5	199892	200895	200393	324	217422	2.56423	44370.6	0.963542	336.259	225649
chrXIII	313293	NA	305793	320793	313293	252	2689	1.67235	44364.1	0.963402	261.573	2791.15
chrXVI	584266	ARS1622.7	584042	584491	363800	1116	1071750	4.26175	44350.1	0.963097	1158.76	1.11282e+06
chrV	287629	ARS514	287506	287752	287629	2088	2610178	2.4203	44342.5	0.962933	2168.37	2.71065e+06
chrXIII	227255	NA	227023	227487	227255	830	620396	3.39516	44331.7	0.962699	862.159	644434
chrII	612279	ARS219.5	611314	613245	200905	288	163815	1.76131	44329.6	0.962652	299.173	170170
chrXV	45251	NA	37751	52752	45251	306	41055	2.06246	44328.5	0.962629	317.879	42648.8
chrXI	326969	NA	326512	327426	326969	655	8481	3.37951	44327.4	0.962606	680.445	8810.46
chrIV	1033634	ARS430.5	1033078	1034191	498299	576	559138	2.72448	44314.5	0.962324	598.551	581029
chrXIII	786358	NA	778858	793858	138073	191	2319	1.78058	44310.2	0.962231	198.497	2410.02
chrXII	198664	NA	197912	199416	198664	271	51541	1.80278	44304.8	0.962114	281.671	53570.6
chrXVI	600418	NA	599818	601018	347648	72	28501	1.81632	44301.5	0.962043	74.8407	29625.5
chrIV	21763	ARS402.5	21265	22262	21763	576	102126	1.75576	44299.4	0.961997	598.755	106160
chrII	417931	ARS215	417783	418079	395253	1945	1460414	4.6667	44286.4	0.961715	2022.43	1.51855e+06
chrXII	748954	NA	748375	749534	329223	72	11725	2.45338	44269.2	0.961341	74.8954	12196.5
chrXIII	865485	ARS1331.5	865288	865683	58946	468	55731	2.18009	44269.2	0.961341	486.82	57972.2
chrXIV	764255	ARS1429	764006	764505	20078	1470	1527728	2.86357	44245.4	0.960825	1529.93	1.59002e+06
chrVII	552949	NA	552052	553846	537991	780	35183	1.74232	44241.1	0.960732	811.881	36621
chrVII	621379	NA	620242	622516	469561	288	17020	1.72663	44232.5	0.960544	299.83	17719.1
chrXVI	563946	ARS1622	563827	564066	384120	1782	1694402	10.5287	44231.4	0.960521	1855.24	1.76404e+06
chrII	389850	ARS213	389288	390412	389850	1600	384505	7.52618	44230.3	0.960497	1665.8	400319
chrXV	899592	NA	898610	900574	191699	144	76258	1.94378	44167.8	0.959139	150.135	79506.7
chrXIII	9744	NA	8791	10698	9744	144	34494	1.84778	44148.4	0.958717	150.201	35979.3
chrIV	739447	NA	731947	746947	739447	180	5746	1.26586	44138.7	0.958507	187.792	5994.74
chrXIV	196174	ARS1412	196056	196292	196174	2263	1769378	7.6521	44137.6	0.958483	2361.02	1.84602e+06
chrXVI	428020	NA	427278	428762	428020	252	306345	3.20128	44124.6	0.958202	262.993	319708
chrXIV	126736	ARS1410	126490	126983	126736	1754	860868	7.27837	44122.5	0.958155	1830.6	898464
chrXVI	266142	NA	265604	266680	266142	360	4243	2.13648	44109.5	0.957874	375.832	4429.6
chrIV	610913	NA	603413	618414	610913	216	6149	1.7116	44104.1	0.957757	225.527	6420.21
chrIV	169700	NA	169100	170300	169700	384	39015	1.56824	44102	0.95771	400.956	40737.8
chrVII	778089	ARS729	777965	778214	312851	864	1210451	7.11688	44097.7	0.957616	902.24	1.26402e+06
chrVII	187442	ARS709	187237	187647	187442	648	231078	4.73645	44080.4	0.957242	676.945	241400
chrII	29050	ARS201.5	28941	29160	29050	2378	2468552	2.4065	44067.5	0.956961	2484.95	2.57958e+06
chrIV	443886	NA	443322	444451	443886	490	236881	3.40537	44031.9	0.956188	512.452	247735
chrVII	575908	NA	574977	576839	515032	551	159699	7.86733	44017.9	0.955883	576.43	167070
chrXIII	45173	NA	44666	45681	45173	576	39095	1.90139	44013.5	0.95579	602.643	40903.4
chrXIII	395401	NA	394801	396001	395401	288	12255	2.04993	44013.5	0.95579	301.322	12821.9
chrXVI	418250	ARS1619	418137	418364	418250	1569	970921	7.46413	43995.2	0.955391	1642.26	1.01625e+06
chrXVI	358638	NA	355138	362138	358638	409	2540	1.99451	43984.4	0.955157	428.202	2659.25
chrVIII	245842	ARS813	245718	245967	245842	1692	1927991	5.60709	43975.8	0.95497	1771.78	2.0189e+06
chrVII	715413	ARS728	715272	715555	375527	1143	1170970	6.42651	43968.2	0.954806	1197.1	1.2264e+06
chrVII	743068	NA	735568	750568	347872	144	3678	1.65528	43944.5	0.95429	150.897	3854.17
chrXIV	416334	NA	415734	416934	367999	360	25233	2.26394	43917.5	0.953705	377.475	26457.9
chrXII	289343	ARS1212	289219	289468	289343	3509	1819931	7.57704	43915.4	0.953658	3679.52	1.90837e+06
chrXI	501133	NA	500778	501488	165683	216	44152	2.17668	43908.9	0.953518	226.53	46304.3
chrVIII	168661	ARS809	168540	168782	168661	1348	1906959	4.24074	43905.7	0.953447	1413.82	2.00007e+06
chrI	8272	ARS103	7997	8547	8272	936	438883	1.73935	43904.6	0.953424	981.725	460323
chrIV	833392	NA	832417	834367	698541	216	3411	1.52446	43902.4	0.953377	226.563	3577.81
chrIV	689407	NA	689052	689762	689407	167	2155	1.64561	43884.1	0.952979	175.24	2261.33
chrIV	1130923	ARS431.7	1130682	1131165	401010	479	68501	2.04383	43878.7	0.952862	502.696	71889.8
chrX	212558	NA	205058	220058	212558	179	5735	2.18455	43877.6	0.952838	187.86	6018.86
chrXIV	357573	NA	357218	357928	357573	468	9826	2.39212	43863.6	0.952534	491.321	10315.6
chrXVI	415057	ARS1618.5	414037	416077	415057	252	18008	2.45293	43838.8	0.951995	264.707	18916.1
chrX	113533	ARS1007	113232	113834	113533	2120	1810338	10.4655	43836.6	0.951948	2227.01	1.90172e+06
chrII	326257	ARS211	326139	326375	326257	1023	1314265	4.45927	43803.2	0.951222	1075.46	1.38166e+06
chrXV	489886	ARS1514	489644	490128	489886	1021	894245	6.51007	43796.7	0.951082	1073.51	940240
chrVII	1073821	NA	1073294	1074348	17119	360	71592	2.29666	43779.5	0.950707	378.666	75304
chrX	406204	NA	405849	406559	339547	324	4973	1.41652	43773	0.950566	340.849	5231.62
chrXV	277653	ARS1511	277529	277778	277653	2913	2044048	9.71072	43762.2	0.950332	3065.24	2.15088e+06
chrXIII	573501	NA	569501	577501	350930	478	8138	4.6382	43741.7	0.949887	503.218	8567.33
chrXII	494443	NA	493901	494985	494443	301	50405	2.41797	43739.6	0.94984	316.895	53066.8
chrVII	1063480	ARS735.5	1063250	1063711	27460	2590	2283393	8.7729	43730.9	0.949653	2727.31	2.40445e+06
chrXI	382278	NA	381572	382985	284538	936	51933	1.32609	43728.8	0.949606	985.672	54689
chrXII	434441	NA	426941	441941	434441	128	10617	1.73434	43719.1	0.949395	134.823	11182.9
chrIX	363072	NA	362424	363721	76816	347	21509	1.49819	43710.5	0.949208	365.568	22660
chrXIV	616718	NA	615811	617625	167615	264	4774	2.48456	43709.4	0.949184	278.134	5029.58
chrXVI	489499	NA	482000	496999	458567	336	3441	1.82698	43687.8	0.948716	354.163	3627.01
chrII	293495	NA	292895	294095	293495	133	3695	1.49022	43663	0.948177	140.269	3896.95
chrX	299015	ARS1010	298775	299256	299015	1224	1013452	10.2838	43658.7	0.948083	1291.03	1.06895e+06
chrII	170211	ARS207	170087	170336	170211	1303	2120241	4.38582	43626.3	0.947381	1375.37	2.238e+06
chrIV	899079	NA	898262	899896	632854	563	192752	1.99929	43626.3	0.947381	594.27	203458
chrIV	639990	ARS421	639866	640115	639990	1408	746148	7.11167	43608	0.946983	1486.83	787922
chrXI	15810	NA	15455	16165	15810	703	920376	8.76394	43599.4	0.946795	742.505	972096
chrIX	105934	ARS909	105821	106048	105934	1268	1605287	5.19685	43578.9	0.94635	1339.88	1.69629e+06
chrXVI	728804	NA	728397	729211	219262	144	99925	2.08935	43578.9	0.94635	152.164	105590
chrIV	753282	ARS423	753166	753398	753282	1692	1056289	7.2349	43560.5	0.945952	1788.67	1.11664e+06
chrXVI	304231	NA	303434	305028	304231	412	66021	2.1884	43550.8	0.945741	435.637	69808.7
chrXIII	341761	NA	341314	342208	341761	452	35378	1.84174	43544.3	0.945601	478.003	37413.3
chrX	502366	ARS1017.5	501901	502831	243385	432	14798	1.65246	43509.8	0.944851	457.215	15661.7
chrIX	220094	NA	216594	223594	219794	288	6938	1.77949	43482.9	0.944266	304.999	7347.51
chrVIII	474555	ARS821	474313	474797	88088	1099	821319	7.08498	43481.8	0.944242	1163.9	869818
chrVII	581817	NA	580929	582706	509123	252	48565	1.68044	43460.2	0.943774	267.013	51458.3
chrXII	91539	ARS1206	91418	91660	91539	1834	1569738	10.6072	43439.7	0.943329	1944.18	1.66404e+06
chrXV	729854	ARS1521	729739	729969	361437	2042	1260263	6.63349	43419.2	0.942884	2165.7	1.33661e+06
chrVI	118796	ARS603.5	118636	118957	118796	747	909482	7.38063	43407.4	0.942626	792.467	964839
chrIV	820468	NA	812968	827969	711465	288	7164	1.4442	43398.7	0.942439	305.59	7601.56
chrII	761080	NA	760401	761759	52104	426	48609	2.39604	43396.6	0.942392	452.041	51580.5
chrXVI	565172	ARS1622.5	565051	565294	382894	474	123115	6.03184	43382.6	0.942087	503.138	130683
chrXVI	568955	NA	568378	569532	379111	454	39091	2.6161	43366.4	0.941736	482.088	41509.5
chrVII	17870	ARS700.5	17629	18112	17870	895	1619777	4.45744	43352.4	0.941431	950.68	1.72055e+06
chrIX	280219	NA	279619	280819	159669	180	10244	1.71393	43281.2	0.939885	191.513	10899.2
chrVII	231943	ARS711	231906	231981	231943	256	30159	1.73231	43279	0.939839	272.387	32089.6
chrV	164652	NA	164052	165252	164652	288	82176	2.57507	43261.8	0.939464	306.558	87471.2
chrXIII	468323	ARS1316	468178	468469	456108	756	598669	4.55599	43257.4	0.93937	804.795	637309
chrVII	166786	NA	165721	167852	166786	323	38772	1.93364	43251	0.93923	343.899	41280.6
chrIV	764071	NA	763419	764723	764071	366	30935	1.7036	43239.1	0.938972	389.788	32945.6
chrIII	114629	ARS308	114320	114939	114629	288	461852	2.40917	43184.1	0.937777	307.109	492496
chrIV	157988	ARS408	157743	158234	157988	2568	485458	4.63944	43162.5	0.937309	2739.76	517927
chrVIII	297176	ARS815	296880	297473	265467	3564	2067188	8.86181	43160.4	0.937262	3802.56	2.20556e+06
chrXIII	433100	ARS1315	432852	433348	433100	2270	1416021	4.98907	43150.7	0.937051	2422.49	1.51115e+06
chrXV	497373	ARS1515.5	497144	497603	497373	1043	954319	7.21583	43142	0.936864	1113.29	1.01863e+06
chrXV	514858	NA	514258	515458	514858	396	119628	2.00157	43112.9	0.936232	422.972	127776
chrVI	68781	ARS603	68692	68871	68781	1980	866186	7.1249	43088.1	0.935693	2116.08	925716
chrXIV	250383	ARS1413	250260	250507	250383	1314	1430442	5.62732	43088.1	0.935693	1404.31	1.52875e+06
chrII	517350	ARS217	516850	517850	295834	1029	681006	3.09969	43055.7	0.93499	1100.55	728356
chrIV	1429302	NA	1428947	1429657	102631	661	29233	2.24736	43052.5	0.93492	707.012	31267.9
chrXVI	317571	NA	316744	318398	317571	1476	899896	5.08096	43036.3	0.934568	1579.34	962900
chrXIII	269105	NA	268223	269987	269105	291	48462	2.69321	42992.1	0.933608	311.694	51908.3
chrII	676352	ARS221.5	675992	676712	136832	720	201089	1.80885	42974.8	0.933233	771.511	215476
chrVII	267123	NA	266523	267723	267123	252	4433	1.61953	42968.4	0.933093	270.07	4750.87
chrXII	873137	NA	865638	880637	205040	303	15274	1.93721	42958.7	0.932882	324.8	16372.9
chrX	139302	NA	134302	144302	139302	684	11089	1.43221	42854	0.93061	735.002	11915.8
chrXVI	331877	ARS1617	331679	332075	331877	648	626037	5.3422	42831.4	0.930118	696.686	673073
chrI	6635	ARS102.5	6136	7135	6635	540	299471	1.73935	42820.6	0.929884	580.718	322052
chrXVI	274441	NA	273919	274963	274441	424	25908	1.73527	42787.2	0.929158	456.327	27883.3
chrIV	476794	NA	476007	477581	476794	576	272017	2.57135	42786.1	0.929134	619.932	292764
chrV	109510	NA	108553	110467	109510	792	137883	1.37769	42763.4	0.928643	852.858	148478
chrXIV	676105	NA	675505	676705	108228	447	14516	1.70223	42726.8	0.927846	481.761	15644.8
chrXVI	477005	NA	473005	481005	471061	180	2472	3.7652	42687.9	0.927003	194.174	2666.66
chrXI	468683	NA	468083	469283	198133	360	36715	1.6332	42685.8	0.926956	388.368	39608.1
chrII	366439	NA	358939	373939	366439	252	12094	1.40492	42676.1	0.926745	271.919	13050
chrXV	566526	ARS1516	566409	566643	524765	1431	2301883	7.31739	42644.8	0.926066	1545.25	2.48566e+06
chrIV	777798	NA	774298	781298	754135	274	3898	1.64282	42627.5	0.925691	295.995	4210.91
chrVII	269776	NA	268876	270676	269776	324	8455	1.53042	42481.9	0.922529	351.208	9165.02
chrXI	530678	ARS1117	530433	530923	136138	1382	1458545	6.81277	42471.1	0.922295	1498.44	1.58143e+06
chrXV	631659	NA	631059	632259	459632	624	17214	1.73291	42419.4	0.921171	677.399	18687.1
chrXII	170709	NA	170109	171309	170709	360	40290	2.12325	42376.2	0.920234	391.205	43782.4
chrXII	1007330	ARS1232	1007185	1007475	70847	1232	989068	6.6783	42361.1	0.919906	1339.27	1.07518e+06
chrIII	162871	NA	159371	166371	153749	288	20740	1.68896	42360	0.919882	313.083	22546.4
chrXI	42335	ARS1102.5	42109	42562	42335	134	49711	4.35336	42348.2	0.919625	145.712	54055.7
chrXV	268940	NA	268585	269295	268940	324	3050	2.19864	42253.3	0.917564	353.109	3324.02
chrXIII	278320	NA	277965	278675	278320	216	2650	2.18037	42250	0.917493	235.424	2888.3
chrI	147195	ARS108	146702	147689	83023	974	506198	5.8799	42222	0.916884	1062.29	552085
chrV	184261	NA	183824	184698	184261	252	33385	2.09857	42131.4	0.914917	275.435	36489.7
chrVII	275088	NA	274814	275363	275088	360	59598	1.8224	42065.6	0.913488	394.094	65242.2
chrIV	329689	ARS413	329565	329814	329689	1656	1284167	7.71096	42013.8	0.912364	1815.07	1.40752e+06
chrVII	352805	ARS716	352694	352916	352805	1692	1653845	2.82927	41925.4	0.910443	1858.44	1.81653e+06
chrXVI	620497	NA	619897	621097	327569	180	33200	2.21856	41921	0.910349	197.726	36469.5
chrI	31064	ARS104	30945	31183	31064	1224	1917835	3.34056	41887.6	0.909623	1345.61	2.10838e+06
chrVII	627243	NA	626576	627911	463697	900	18792	1.66238	41792.7	0.907562	991.668	20706
chrII	548645	NA	543645	553645	264539	252	5910	1.47997	41695.6	0.905454	278.313	6527.11
chrV	256291	NA	255624	256958	256291	396	290913	4.80558	41661.1	0.904704	437.712	321556
chrX	628523	NA	627924	629123	117228	595	33109	1.9645	41588.8	0.903135	658.816	36660.1
chrXIV	359103	NA	358748	359458	359103	5543	173629	2.21377	41217.8	0.895078	6192.76	193982
chrVII	69501	NA	68831	70171	69501	324	17255	1.85776	40927.7	0.888777	364.546	19414.3
chrVII	801489	NA	800889	802089	289451	300	14306	1.52365	40392.7	0.877159	342.013	16309.5
chrIV	1385402	ARS439.5	1385163	1385642	146531	800	71773	4.18502	40301	0.875168	914.11	82010.5
chrXII	920397	NA	919300	921494	157780	180	2947	1.46569	39744.4	0.863082	208.555	3414.51
chrI	229931	NA	229645	230218	287	252	1552219	3.94494	37477.2	0.813848	309.64	1.90726e+06
